# Supplementary material for: Accuracy and Precision of Alchemical Relative Free Energy Predictions with and without Replica‐Exchange
Source: Adv Theory Simul. 2019 Nov 27;3(1):1900195. doi: 10.1002/adts.201900195 (PMC8427472; doi:10.1002/adts.201900195)
Supplement: Supplementary file 1 — Supporting Information [file ADTS-3-1900195-s001.gz › MCL1/ligand/l16-l34/build/complex.pdb]

ATOM      1  C19 L16     1      -6.328   3.821  -2.307  1.00  0.00
ATOM      2  H15 L16     1      -5.983   4.169  -3.283  1.00  0.00
ATOM      3  H16 L16     1      -6.887   2.893  -2.455  1.00  0.00
ATOM      4  H17 L16     1      -7.009   4.570  -1.902  1.00  0.00
ATOM      5  C18 L16     1      -5.166   3.591  -1.358  1.00  0.00
ATOM      6  C20 L16     1      -3.844   3.718  -1.835  1.00  0.00
ATOM      7  H18 L16     1      -3.672   3.988  -2.865  1.00  0.00
ATOM      8  C17 L16     1      -5.403   3.193  -0.021  1.00  0.00
ATOM      9 CL1  L16     1      -7.019   2.987   0.559  1.00  0.00
ATOM     10  C15 L16     1      -4.303   2.943   0.833  1.00  0.00
ATOM     11  C16 L16     1      -4.534   2.471   2.254  1.00  0.00
ATOM     12  H12 L16     1      -5.132   3.192   2.812  1.00  0.00
ATOM     13  H13 L16     1      -5.057   1.512   2.250  1.00  0.00
ATOM     14  H14 L16     1      -3.593   2.325   2.788  1.00  0.00
ATOM     15  C14 L16     1      -2.986   3.099   0.354  1.00  0.00
ATOM     16  H11 L16     1      -2.174   2.890   1.033  1.00  0.00
ATOM     17  C13 L16     1      -2.746   3.474  -0.990  1.00  0.00
ATOM     18  O3  L16     1      -1.496   3.592  -1.553  1.00  0.00
ATOM     19  C12 L16     1      -0.337   3.621  -0.726  1.00  0.00
ATOM     20  H9  L16     1       0.421   4.215  -1.245  1.00  0.00
ATOM     21  H10 L16     1      -0.522   4.124   0.220  1.00  0.00
ATOM     22  C11 L16     1       0.190   2.202  -0.496  1.00  0.00
ATOM     23  H7  L16     1       1.056   2.215   0.164  1.00  0.00
ATOM     24  H8  L16     1      -0.580   1.639   0.035  1.00  0.00
ATOM     25  C10 L16     1       0.551   1.461  -1.792  1.00  0.00
ATOM     26  H5  L16     1      -0.176   1.686  -2.574  1.00  0.00
ATOM     27  H6  L16     1       1.512   1.816  -2.169  1.00  0.00
ATOM     28  C9  L16     1       0.586  -0.021  -1.570  1.00  0.00
ATOM     29  C2  L16     1       1.650  -0.794  -1.171  1.00  0.00
ATOM     30  C1  L16     1       3.063  -0.503  -0.843  1.00  0.00
ATOM     31  O1  L16     1       3.803  -1.461  -0.518  1.00  0.00
ATOM     32  O2  L16     1       3.492   0.667  -0.888  1.00  0.00
ATOM     33  N1  L16     1       1.223  -2.106  -1.051  1.00  0.00
ATOM     34  H19 L16     1       1.855  -2.821  -0.741  1.00  0.00
ATOM     35  C3  L16     1      -0.128  -2.220  -1.341  1.00  0.00
ATOM     36  C4  L16     1      -1.023  -3.310  -1.327  1.00  0.00
ATOM     37  H1  L16     1      -0.679  -4.289  -1.053  1.00  0.00
ATOM     38  C5  L16     1      -2.378  -3.098  -1.665  1.00  0.00
ATOM     39  H2  L16     1      -3.077  -3.917  -1.649  1.00  0.00
ATOM     40  C6  L16     1      -2.822  -1.813  -2.022  1.00  0.00
ATOM     41  H3  L16     1      -3.857  -1.650  -2.285  1.00  0.00
ATOM     42  C7  L16     1      -1.920  -0.729  -2.035  1.00  0.00
ATOM     43  H4  L16     1      -2.284   0.256  -2.308  1.00  0.00
ATOM     44  C8  L16     1      -0.544  -0.907  -1.691  1.00  0.00
ATOM     45  C29 L16     1       0.695  -0.387  -1.765  1.00  0.00
ATOM     46  C22 L16     1       1.687  -1.182  -1.220  1.00  0.00
ATOM     47  C21 L16     1       3.105  -0.815  -0.900  1.00  0.00
ATOM     48  O4  L16     1       3.866  -1.635  -0.329  1.00  0.00
ATOM     49  O5  L16     1       3.554   0.320  -1.181  1.00  0.00
ATOM     50  N2  L16     1       1.168  -2.475  -0.967  1.00  0.00
ATOM     51  C41 L16     1       1.879  -3.634  -0.424  1.00  0.00
ATOM     52  H38 L16     1       1.238  -4.515  -0.345  1.00  0.00
ATOM     53  H39 L16     1       2.720  -3.898  -1.077  1.00  0.00
ATOM     54  H40 L16     1       2.251  -3.410   0.584  1.00  0.00
ATOM     55  C23 L16     1      -0.187  -2.485  -1.322  1.00  0.00
ATOM     56  C24 L16     1      -1.184  -3.492  -1.248  1.00  0.00
ATOM     57  H20 L16     1      -0.937  -4.464  -0.862  1.00  0.00
ATOM     58  C25 L16     1      -2.502  -3.236  -1.663  1.00  0.00
ATOM     59  H21 L16     1      -3.273  -4.005  -1.591  1.00  0.00
ATOM     60  C26 L16     1      -2.822  -1.955  -2.170  1.00  0.00
ATOM     61  H22 L16     1      -3.838  -1.748  -2.487  1.00  0.00
ATOM     62  C27 L16     1      -1.834  -0.941  -2.260  1.00  0.00
ATOM     63  H23 L16     1      -2.101   0.037  -2.650  1.00  0.00
ATOM     64  C28 L16     1      -0.496  -1.181  -1.830  1.00  0.00
TER
ATOM     65 Na+  Na+     2       7.165  -0.331  -1.099  1.00  0.00
TER
ATOM     66 Na+  Na+     3       3.165   0.669   2.901  1.00  0.00
TER
ATOM     67  O   WAT     4      21.536  18.044   7.780  1.00  0.00
ATOM     68  H1  WAT     4      21.456  17.129   7.509  1.00  0.00
ATOM     69  H2  WAT     4      21.123  18.541   7.074  1.00  0.00
TER
ATOM     70  O   WAT     5      19.668  19.822   9.661  1.00  0.00
ATOM     71  H1  WAT     5      18.892  19.342   9.951  1.00  0.00
ATOM     72  H2  WAT     5      20.319  19.142   9.486  1.00  0.00
TER
ATOM     73  O   WAT     6      12.094  15.094   4.323  1.00  0.00
ATOM     74  H1  WAT     6      11.206  15.436   4.221  1.00  0.00
ATOM     75  H2  WAT     6      12.378  14.894   3.431  1.00  0.00
TER
ATOM     76  O   WAT     7      10.057  17.695  10.206  1.00  0.00
ATOM     77  H1  WAT     7      10.629  16.927  10.207  1.00  0.00
ATOM     78  H2  WAT     7      10.057  17.993   9.297  1.00  0.00
TER
ATOM     79  O   WAT     8      11.300  13.103  11.993  1.00  0.00
ATOM     80  H1  WAT     8      11.120  12.206  12.274  1.00  0.00
ATOM     81  H2  WAT     8      10.898  13.650  12.668  1.00  0.00
TER
ATOM     82  O   WAT     9      20.140  15.305   9.895  1.00  0.00
ATOM     83  H1  WAT     9      20.516  14.432   9.782  1.00  0.00
ATOM     84  H2  WAT     9      20.042  15.640   9.004  1.00  0.00
TER
ATOM     85  O   WAT    10      14.270  13.677   5.356  1.00  0.00
ATOM     86  H1  WAT    10      14.377  14.578   5.663  1.00  0.00
ATOM     87  H2  WAT    10      13.359  13.629   5.066  1.00  0.00
TER
ATOM     88  O   WAT    11      11.918  15.599  10.602  1.00  0.00
ATOM     89  H1  WAT    11      12.599  15.863  11.220  1.00  0.00
ATOM     90  H2  WAT    11      11.603  14.759  10.935  1.00  0.00
TER
ATOM     91  O   WAT    12      16.111  16.646   9.689  1.00  0.00
ATOM     92  H1  WAT    12      16.619  17.144  10.329  1.00  0.00
ATOM     93  H2  WAT    12      16.642  15.869   9.513  1.00  0.00
TER
ATOM     94  O   WAT    13      14.394  11.286  13.955  1.00  0.00
ATOM     95  H1  WAT    13      14.396  11.803  13.150  1.00  0.00
ATOM     96  H2  WAT    13      13.565  10.809  13.932  1.00  0.00
TER
ATOM     97  O   WAT    14      14.076  12.997  11.962  1.00  0.00
ATOM     98  H1  WAT    14      14.418  13.841  11.668  1.00  0.00
ATOM     99  H2  WAT    14      13.138  13.145  12.079  1.00  0.00
TER
ATOM    100  O   WAT    15      17.759  10.485   8.287  1.00  0.00
ATOM    101  H1  WAT    15      18.066   9.930   7.570  1.00  0.00
ATOM    102  H2  WAT    15      16.829  10.619   8.104  1.00  0.00
TER
ATOM    103  O   WAT    16      20.147  18.550   5.023  1.00  0.00
ATOM    104  H1  WAT    16      19.220  18.483   5.252  1.00  0.00
ATOM    105  H2  WAT    16      20.299  19.488   4.908  1.00  0.00
TER
ATOM    106  O   WAT    17      20.134  14.821   2.019  1.00  0.00
ATOM    107  H1  WAT    17      19.194  14.983   2.105  1.00  0.00
ATOM    108  H2  WAT    17      20.452  15.540   1.473  1.00  0.00
TER
ATOM    109  O   WAT    18      15.753  19.076   7.805  1.00  0.00
ATOM    110  H1  WAT    18      15.348  18.364   7.309  1.00  0.00
ATOM    111  H2  WAT    18      15.839  18.732   8.694  1.00  0.00
TER
ATOM    112  O   WAT    19      14.465  15.851  11.585  1.00  0.00
ATOM    113  H1  WAT    19      15.017  15.960  10.810  1.00  0.00
ATOM    114  H2  WAT    19      14.980  16.224  12.300  1.00  0.00
TER
ATOM    115  O   WAT    20      12.453  17.971   5.305  1.00  0.00
ATOM    116  H1  WAT    20      12.333  18.697   4.694  1.00  0.00
ATOM    117  H2  WAT    20      12.143  17.201   4.828  1.00  0.00
TER
ATOM    118  O   WAT    21      14.919  11.314   8.688  1.00  0.00
ATOM    119  H1  WAT    21      14.476  12.095   8.356  1.00  0.00
ATOM    120  H2  WAT    21      15.478  11.637   9.395  1.00  0.00
TER
ATOM    121  O   WAT    22      19.206  14.181  14.291  1.00  0.00
ATOM    122  H1  WAT    22      18.744  14.389  15.103  1.00  0.00
ATOM    123  H2  WAT    22      18.804  13.367  13.988  1.00  0.00
TER
ATOM    124  O   WAT    23      21.302  16.902  17.521  1.00  0.00
ATOM    125  H1  WAT    23      21.627  16.069  17.181  1.00  0.00
ATOM    126  H2  WAT    23      22.090  17.425  17.669  1.00  0.00
TER
ATOM    127  O   WAT    24      18.035  10.935   3.568  1.00  0.00
ATOM    128  H1  WAT    24      17.411  10.931   4.294  1.00  0.00
ATOM    129  H2  WAT    24      17.948  10.068   3.172  1.00  0.00
TER
ATOM    130  O   WAT    25      16.957  11.859  10.547  1.00  0.00
ATOM    131  H1  WAT    25      17.254  12.765  10.466  1.00  0.00
ATOM    132  H2  WAT    25      17.505  11.371   9.933  1.00  0.00
TER
ATOM    133  O   WAT    26      14.711  16.438   6.416  1.00  0.00
ATOM    134  H1  WAT    26      14.485  16.221   7.321  1.00  0.00
ATOM    135  H2  WAT    26      13.930  16.870   6.070  1.00  0.00
TER
ATOM    136  O   WAT    27      21.941  16.444   5.015  1.00  0.00
ATOM    137  H1  WAT    27      21.341  17.167   4.831  1.00  0.00
ATOM    138  H2  WAT    27      22.489  16.382   4.233  1.00  0.00
TER
ATOM    139  O   WAT    28      17.151  17.336  17.082  1.00  0.00
ATOM    140  H1  WAT    28      17.055  16.396  16.932  1.00  0.00
ATOM    141  H2  WAT    28      17.994  17.558  16.687  1.00  0.00
TER
ATOM    142  O   WAT    29      20.547  15.080   7.045  1.00  0.00
ATOM    143  H1  WAT    29      20.940  15.397   6.232  1.00  0.00
ATOM    144  H2  WAT    29      20.909  14.201   7.160  1.00  0.00
TER
ATOM    145  O   WAT    30      12.282  13.747  15.235  1.00  0.00
ATOM    146  H1  WAT    30      11.888  14.595  15.443  1.00  0.00
ATOM    147  H2  WAT    30      11.594  13.110  15.426  1.00  0.00
TER
ATOM    148  O   WAT    31       9.583  11.670   9.268  1.00  0.00
ATOM    149  H1  WAT    31       9.295  12.241   9.981  1.00  0.00
ATOM    150  H2  WAT    31      10.328  11.191   9.631  1.00  0.00
TER
ATOM    151  O   WAT    32       9.770  15.612   0.479  1.00  0.00
ATOM    152  H1  WAT    32       9.688  16.555   0.620  1.00  0.00
ATOM    153  H2  WAT    32       9.419  15.470  -0.400  1.00  0.00
TER
ATOM    154  O   WAT    33      21.133  17.671  11.140  1.00  0.00
ATOM    155  H1  WAT    33      20.401  18.180  11.489  1.00  0.00
ATOM    156  H2  WAT    33      20.735  16.854  10.839  1.00  0.00
TER
ATOM    157  O   WAT    34      17.570  14.346   9.546  1.00  0.00
ATOM    158  H1  WAT    34      17.574  13.905   8.696  1.00  0.00
ATOM    159  H2  WAT    34      18.465  14.668   9.653  1.00  0.00
TER
ATOM    160  O   WAT    35      13.421  14.229   8.505  1.00  0.00
ATOM    161  H1  WAT    35      13.081  14.706   9.262  1.00  0.00
ATOM    162  H2  WAT    35      12.658  13.775   8.145  1.00  0.00
TER
ATOM    163  O   WAT    36      17.632  15.347   2.536  1.00  0.00
ATOM    164  H1  WAT    36      17.754  15.306   3.485  1.00  0.00
ATOM    165  H2  WAT    36      17.247  16.210   2.381  1.00  0.00
TER
ATOM    166  O   WAT    37      21.595  13.124  10.553  1.00  0.00
ATOM    167  H1  WAT    37      21.612  13.575  11.397  1.00  0.00
ATOM    168  H2  WAT    37      21.347  12.225  10.766  1.00  0.00
TER
ATOM    169  O   WAT    38      16.644  17.658   1.935  1.00  0.00
ATOM    170  H1  WAT    38      16.076  17.209   1.308  1.00  0.00
ATOM    171  H2  WAT    38      17.353  18.017   1.401  1.00  0.00
TER
ATOM    172  O   WAT    39      17.871  18.406  11.292  1.00  0.00
ATOM    173  H1  WAT    39      18.238  17.932  12.038  1.00  0.00
ATOM    174  H2  WAT    39      17.682  19.281  11.633  1.00  0.00
TER
ATOM    175  O   WAT    40      10.735  13.151   7.421  1.00  0.00
ATOM    176  H1  WAT    40      10.450  12.786   8.259  1.00  0.00
ATOM    177  H2  WAT    40      10.673  12.419   6.808  1.00  0.00
TER
ATOM    178  O   WAT    41      15.661  17.447  13.611  1.00  0.00
ATOM    179  H1  WAT    41      15.357  18.326  13.836  1.00  0.00
ATOM    180  H2  WAT    41      16.616  17.507  13.646  1.00  0.00
TER
ATOM    181  O   WAT    42      20.409  12.044   4.143  1.00  0.00
ATOM    182  H1  WAT    42      19.595  11.545   4.067  1.00  0.00
ATOM    183  H2  WAT    42      20.215  12.884   3.726  1.00  0.00
TER
ATOM    184  O   WAT    43      11.717  18.288  14.758  1.00  0.00
ATOM    185  H1  WAT    43      11.359  18.953  15.345  1.00  0.00
ATOM    186  H2  WAT    43      11.423  17.456  15.129  1.00  0.00
TER
ATOM    187  O   WAT    44      14.919  18.746  17.642  1.00  0.00
ATOM    188  H1  WAT    44      14.619  18.892  16.744  1.00  0.00
ATOM    189  H2  WAT    44      15.690  18.187  17.549  1.00  0.00
TER
ATOM    190  O   WAT    45      10.228  18.287   1.381  1.00  0.00
ATOM    191  H1  WAT    45      11.098  18.569   1.665  1.00  0.00
ATOM    192  H2  WAT    45       9.737  19.100   1.266  1.00  0.00
TER
ATOM    193  O   WAT    46      13.293  10.018   5.974  1.00  0.00
ATOM    194  H1  WAT    46      13.164  10.010   6.923  1.00  0.00
ATOM    195  H2  WAT    46      12.469  10.356   5.623  1.00  0.00
TER
ATOM    196  O   WAT    47      10.292  11.777  15.435  1.00  0.00
ATOM    197  H1  WAT    47       9.578  11.977  16.040  1.00  0.00
ATOM    198  H2  WAT    47      10.712  11.001  15.806  1.00  0.00
TER
ATOM    199  O   WAT    48      21.786  14.269  13.185  1.00  0.00
ATOM    200  H1  WAT    48      22.154  13.449  13.513  1.00  0.00
ATOM    201  H2  WAT    48      20.926  14.329  13.601  1.00  0.00
TER
ATOM    202  O   WAT    49      17.121  15.503   5.410  1.00  0.00
ATOM    203  H1  WAT    49      16.412  15.972   5.851  1.00  0.00
ATOM    204  H2  WAT    49      17.405  14.846   6.044  1.00  0.00
TER
ATOM    205  O   WAT    50      18.746  16.923  13.409  1.00  0.00
ATOM    206  H1  WAT    50      19.245  17.398  14.074  1.00  0.00
ATOM    207  H2  WAT    50      18.889  15.999  13.616  1.00  0.00
TER
ATOM    208  O   WAT    51      21.152  12.228   6.849  1.00  0.00
ATOM    209  H1  WAT    51      21.029  12.247   5.900  1.00  0.00
ATOM    210  H2  WAT    51      22.101  12.276   6.969  1.00  0.00
TER
ATOM    211  O   WAT    52      15.324  13.812   2.785  1.00  0.00
ATOM    212  H1  WAT    52      16.173  14.249   2.719  1.00  0.00
ATOM    213  H2  WAT    52      14.957  14.124   3.612  1.00  0.00
TER
ATOM    214  O   WAT    53      12.918  17.498   1.942  1.00  0.00
ATOM    215  H1  WAT    53      12.998  16.550   2.053  1.00  0.00
ATOM    216  H2  WAT    53      13.810  17.828   2.048  1.00  0.00
TER
ATOM    217  O   WAT    54      10.445  19.319  17.177  1.00  0.00
ATOM    218  H1  WAT    54      10.949  18.740  17.749  1.00  0.00
ATOM    219  H2  WAT    54       9.706  19.603  17.715  1.00  0.00
TER
ATOM    220  O   WAT    55      14.418  16.041  16.040  1.00  0.00
ATOM    221  H1  WAT    55      13.888  15.550  15.412  1.00  0.00
ATOM    222  H2  WAT    55      15.087  16.470  15.505  1.00  0.00
TER
ATOM    223  O   WAT    56      18.768  19.085   0.480  1.00  0.00
ATOM    224  H1  WAT    56      19.289  18.370   0.114  1.00  0.00
ATOM    225  H2  WAT    56      19.415  19.724   0.780  1.00  0.00
TER
ATOM    226  O   WAT    57      14.905  13.008  16.119  1.00  0.00
ATOM    227  H1  WAT    57      14.811  12.390  15.394  1.00  0.00
ATOM    228  H2  WAT    57      14.325  13.734  15.892  1.00  0.00
TER
ATOM    229  O   WAT    58      17.671  11.565  13.152  1.00  0.00
ATOM    230  H1  WAT    58      17.223  11.587  12.307  1.00  0.00
ATOM    231  H2  WAT    58      17.038  11.167  13.749  1.00  0.00
TER
ATOM    232  O   WAT    59      20.414  18.192  15.157  1.00  0.00
ATOM    233  H1  WAT    59      20.533  17.596  15.897  1.00  0.00
ATOM    234  H2  WAT    59      21.273  18.229  14.737  1.00  0.00
TER
ATOM    235  O   WAT    60      15.151  16.135   0.178  1.00  0.00
ATOM    236  H1  WAT    60      14.950  15.272   0.540  1.00  0.00
ATOM    237  H2  WAT    60      14.980  16.048  -0.760  1.00  0.00
TER
ATOM    238  O   WAT    61      17.181  14.734  16.415  1.00  0.00
ATOM    239  H1  WAT    61      17.771  14.426  17.102  1.00  0.00
ATOM    240  H2  WAT    61      16.363  14.262  16.571  1.00  0.00
TER
ATOM    241  O   WAT    62      22.000  14.351  16.648  1.00  0.00
ATOM    242  H1  WAT    62      21.312  13.689  16.583  1.00  0.00
ATOM    243  H2  WAT    62      22.721  13.904  17.093  1.00  0.00
TER
ATOM    244  O   WAT    63      22.630  10.946   2.707  1.00  0.00
ATOM    245  H1  WAT    63      22.910  10.103   3.063  1.00  0.00
ATOM    246  H2  WAT    63      21.857  11.178   3.221  1.00  0.00
TER
ATOM    247  O   WAT    64      13.949  13.235   0.166  1.00  0.00
ATOM    248  H1  WAT    64      14.252  13.242  -0.742  1.00  0.00
ATOM    249  H2  WAT    64      14.689  12.885   0.663  1.00  0.00
TER
ATOM    250  O   WAT    65      17.168  12.179   1.152  1.00  0.00
ATOM    251  H1  WAT    65      16.820  11.501   0.572  1.00  0.00
ATOM    252  H2  WAT    65      17.369  11.717   1.966  1.00  0.00
TER
ATOM    253  O   WAT    66      10.509  18.707   7.548  1.00  0.00
ATOM    254  H1  WAT    66       9.853  18.438   6.904  1.00  0.00
ATOM    255  H2  WAT    66      11.346  18.598   7.098  1.00  0.00
TER
ATOM    256  O   WAT    67      11.546  19.093  12.088  1.00  0.00
ATOM    257  H1  WAT    67      11.913  19.005  12.968  1.00  0.00
ATOM    258  H2  WAT    67      10.977  18.329  11.989  1.00  0.00
TER
ATOM    259  O   WAT    68      11.098  16.003  15.994  1.00  0.00
ATOM    260  H1  WAT    68      10.203  15.970  16.334  1.00  0.00
ATOM    261  H2  WAT    68      11.637  16.202  16.759  1.00  0.00
TER
ATOM    262  O   WAT    69       9.722  15.917   3.491  1.00  0.00
ATOM    263  H1  WAT    69       8.819  16.180   3.316  1.00  0.00
ATOM    264  H2  WAT    69      10.206  16.188   2.711  1.00  0.00
TER
ATOM    265  O   WAT    70      12.265  14.974   1.400  1.00  0.00
ATOM    266  H1  WAT    70      12.974  14.552   0.915  1.00  0.00
ATOM    267  H2  WAT    70      11.549  15.041   0.768  1.00  0.00
TER
ATOM    268  O   WAT    71      11.912  11.028   0.440  1.00  0.00
ATOM    269  H1  WAT    71      12.635  11.569   0.758  1.00  0.00
ATOM    270  H2  WAT    71      12.185  10.754  -0.435  1.00  0.00
TER
ATOM    271  O   WAT    72      11.602  10.278  10.343  1.00  0.00
ATOM    272  H1  WAT    72      12.249   9.728   9.902  1.00  0.00
ATOM    273  H2  WAT    72      12.022  10.533  11.164  1.00  0.00
TER
ATOM    274  O   WAT    73      11.355  10.434  13.085  1.00  0.00
ATOM    275  H1  WAT    73      11.006  10.890  13.851  1.00  0.00
ATOM    276  H2  WAT    73      11.024   9.540  13.167  1.00  0.00
TER
ATOM    277  O   WAT    74      18.867  11.625  16.607  1.00  0.00
ATOM    278  H1  WAT    74      18.806  12.217  17.357  1.00  0.00
ATOM    279  H2  WAT    74      19.807  11.518  16.462  1.00  0.00
TER
ATOM    280  O   WAT    75      21.505  11.282  16.246  1.00  0.00
ATOM    281  H1  WAT    75      22.119  11.600  15.584  1.00  0.00
ATOM    282  H2  WAT    75      22.050  10.797  16.866  1.00  0.00
TER
ATOM    283  O   WAT    76      12.027   9.961  16.360  1.00  0.00
ATOM    284  H1  WAT    76      12.575   9.780  15.597  1.00  0.00
ATOM    285  H2  WAT    76      12.092   9.171  16.896  1.00  0.00
TER
ATOM    286  O   WAT    77      22.246   9.845  12.573  1.00  0.00
ATOM    287  H1  WAT    77      21.372  10.179  12.371  1.00  0.00
ATOM    288  H2  WAT    77      22.137   9.373  13.398  1.00  0.00
TER
ATOM    289  O   WAT    78      19.993  10.762  11.513  1.00  0.00
ATOM    290  H1  WAT    78      19.210  11.237  11.792  1.00  0.00
ATOM    291  H2  WAT    78      19.699   9.858  11.404  1.00  0.00
TER
ATOM    292  O   WAT    79      11.337  11.067   4.034  1.00  0.00
ATOM    293  H1  WAT    79      12.095  11.180   3.460  1.00  0.00
ATOM    294  H2  WAT    79      10.875  11.904   3.988  1.00  0.00
TER
ATOM    295  O   WAT    80      17.879  13.181   7.024  1.00  0.00
ATOM    296  H1  WAT    80      17.066  12.807   6.684  1.00  0.00
ATOM    297  H2  WAT    80      18.383  12.425   7.326  1.00  0.00
TER
ATOM    298  O   WAT    81      22.381   9.845   8.262  1.00  0.00
ATOM    299  H1  WAT    81      22.984  10.417   8.737  1.00  0.00
ATOM    300  H2  WAT    81      21.640  10.409   8.040  1.00  0.00
TER
ATOM    301  O   WAT    82      13.710  11.593   2.574  1.00  0.00
ATOM    302  H1  WAT    82      14.239  10.806   2.445  1.00  0.00
ATOM    303  H2  WAT    82      14.342  12.273   2.808  1.00  0.00
TER
ATOM    304  O   WAT    83      15.903  11.331   5.629  1.00  0.00
ATOM    305  H1  WAT    83      15.274  10.630   5.796  1.00  0.00
ATOM    306  H2  WAT    83      15.364  12.091   5.412  1.00  0.00
TER
ATOM    307  O   WAT    84      16.029  10.609  18.064  1.00  0.00
ATOM    308  H1  WAT    84      15.747  11.113  17.300  1.00  0.00
ATOM    309  H2  WAT    84      16.411   9.811  17.698  1.00  0.00
TER
ATOM    310  O   WAT    85      21.536  18.044 -10.995  1.00  0.00
ATOM    311  H1  WAT    85      21.456  17.129 -11.265  1.00  0.00
ATOM    312  H2  WAT    85      21.123  18.541 -11.701  1.00  0.00
TER
ATOM    313  O   WAT    86      19.668  19.822  -9.114  1.00  0.00
ATOM    314  H1  WAT    86      18.892  19.342  -8.824  1.00  0.00
ATOM    315  H2  WAT    86      20.319  19.142  -9.288  1.00  0.00
TER
ATOM    316  O   WAT    87      12.094  15.094 -14.452  1.00  0.00
ATOM    317  H1  WAT    87      11.206  15.436 -14.554  1.00  0.00
ATOM    318  H2  WAT    87      12.378  14.894 -15.344  1.00  0.00
TER
ATOM    319  O   WAT    88      10.057  17.695  -8.568  1.00  0.00
ATOM    320  H1  WAT    88      10.629  16.927  -8.567  1.00  0.00
ATOM    321  H2  WAT    88      10.057  17.993  -9.477  1.00  0.00
TER
ATOM    322  O   WAT    89      11.300  13.103  -6.781  1.00  0.00
ATOM    323  H1  WAT    89      11.120  12.206  -6.501  1.00  0.00
ATOM    324  H2  WAT    89      10.898  13.650  -6.106  1.00  0.00
TER
ATOM    325  O   WAT    90      20.140  15.305  -8.880  1.00  0.00
ATOM    326  H1  WAT    90      20.516  14.432  -8.992  1.00  0.00
ATOM    327  H2  WAT    90      20.042  15.640  -9.771  1.00  0.00
TER
ATOM    328  O   WAT    91      14.270  13.677 -13.418  1.00  0.00
ATOM    329  H1  WAT    91      14.377  14.578 -13.111  1.00  0.00
ATOM    330  H2  WAT    91      13.359  13.629 -13.709  1.00  0.00
TER
ATOM    331  O   WAT    92      11.918  15.599  -8.173  1.00  0.00
ATOM    332  H1  WAT    92      12.599  15.863  -7.554  1.00  0.00
ATOM    333  H2  WAT    92      11.603  14.759  -7.839  1.00  0.00
TER
ATOM    334  O   WAT    93      16.111  16.646  -9.085  1.00  0.00
ATOM    335  H1  WAT    93      16.619  17.144  -8.445  1.00  0.00
ATOM    336  H2  WAT    93      16.642  15.869  -9.262  1.00  0.00
TER
ATOM    337  O   WAT    94      14.394  11.286  -4.819  1.00  0.00
ATOM    338  H1  WAT    94      14.396  11.803  -5.625  1.00  0.00
ATOM    339  H2  WAT    94      13.565  10.809  -4.842  1.00  0.00
TER
ATOM    340  O   WAT    95      14.076  12.997  -6.812  1.00  0.00
ATOM    341  H1  WAT    95      14.418  13.841  -7.107  1.00  0.00
ATOM    342  H2  WAT    95      13.138  13.145  -6.696  1.00  0.00
TER
ATOM    343  O   WAT    96      17.759  10.485 -10.488  1.00  0.00
ATOM    344  H1  WAT    96      18.066   9.930 -11.204  1.00  0.00
ATOM    345  H2  WAT    96      16.829  10.619 -10.670  1.00  0.00
TER
ATOM    346  O   WAT    97      20.147  18.550 -13.752  1.00  0.00
ATOM    347  H1  WAT    97      19.220  18.483 -13.523  1.00  0.00
ATOM    348  H2  WAT    97      20.299  19.488 -13.866  1.00  0.00
TER
ATOM    349  O   WAT    98      20.134  14.821 -16.755  1.00  0.00
ATOM    350  H1  WAT    98      19.194  14.983 -16.670  1.00  0.00
ATOM    351  H2  WAT    98      20.452  15.540 -17.301  1.00  0.00
TER
ATOM    352  O   WAT    99      15.753  19.076 -10.970  1.00  0.00
ATOM    353  H1  WAT    99      15.348  18.364 -11.465  1.00  0.00
ATOM    354  H2  WAT    99      15.839  18.732 -10.081  1.00  0.00
TER
ATOM    355  O   WAT   100      14.465  15.851  -7.190  1.00  0.00
ATOM    356  H1  WAT   100      15.017  15.960  -7.964  1.00  0.00
ATOM    357  H2  WAT   100      14.980  16.224  -6.474  1.00  0.00
TER
ATOM    358  O   WAT   101      12.453  17.971 -13.469  1.00  0.00
ATOM    359  H1  WAT   101      12.333  18.697 -14.081  1.00  0.00
ATOM    360  H2  WAT   101      12.143  17.201 -13.946  1.00  0.00
TER
ATOM    361  O   WAT   102      14.919  11.314 -10.087  1.00  0.00
ATOM    362  H1  WAT   102      14.476  12.095 -10.418  1.00  0.00
ATOM    363  H2  WAT   102      15.478  11.637  -9.380  1.00  0.00
TER
ATOM    364  O   WAT   103      19.206  14.181  -4.483  1.00  0.00
ATOM    365  H1  WAT   103      18.744  14.389  -3.671  1.00  0.00
ATOM    366  H2  WAT   103      18.804  13.367  -4.786  1.00  0.00
TER
ATOM    367  O   WAT   104      21.302  16.902  -1.254  1.00  0.00
ATOM    368  H1  WAT   104      21.627  16.069  -1.593  1.00  0.00
ATOM    369  H2  WAT   104      22.090  17.425  -1.106  1.00  0.00
TER
ATOM    370  O   WAT   105      18.035  10.935 -15.206  1.00  0.00
ATOM    371  H1  WAT   105      17.411  10.931 -14.481  1.00  0.00
ATOM    372  H2  WAT   105      17.948  10.068 -15.602  1.00  0.00
TER
ATOM    373  O   WAT   106      16.957  11.859  -8.228  1.00  0.00
ATOM    374  H1  WAT   106      17.254  12.765  -8.308  1.00  0.00
ATOM    375  H2  WAT   106      17.505  11.371  -8.842  1.00  0.00
TER
ATOM    376  O   WAT   107      14.711  16.438 -12.358  1.00  0.00
ATOM    377  H1  WAT   107      14.485  16.221 -11.454  1.00  0.00
ATOM    378  H2  WAT   107      13.930  16.870 -12.704  1.00  0.00
TER
ATOM    379  O   WAT   108      21.941  16.444 -13.759  1.00  0.00
ATOM    380  H1  WAT   108      21.341  17.167 -13.943  1.00  0.00
ATOM    381  H2  WAT   108      22.489  16.382 -14.542  1.00  0.00
TER
ATOM    382  O   WAT   109      17.151  17.336  -1.692  1.00  0.00
ATOM    383  H1  WAT   109      17.055  16.396  -1.842  1.00  0.00
ATOM    384  H2  WAT   109      17.994  17.558  -2.088  1.00  0.00
TER
ATOM    385  O   WAT   110      20.547  15.080 -11.729  1.00  0.00
ATOM    386  H1  WAT   110      20.940  15.397 -12.542  1.00  0.00
ATOM    387  H2  WAT   110      20.909  14.201 -11.615  1.00  0.00
TER
ATOM    388  O   WAT   111      12.282  13.747  -3.539  1.00  0.00
ATOM    389  H1  WAT   111      11.888  14.595  -3.332  1.00  0.00
ATOM    390  H2  WAT   111      11.594  13.110  -3.348  1.00  0.00
TER
ATOM    391  O   WAT   112      18.856  13.831  -0.469  1.00  0.00
ATOM    392  H1  WAT   112      18.166  13.638   0.165  1.00  0.00
ATOM    393  H2  WAT   112      19.599  14.114   0.063  1.00  0.00
TER
ATOM    394  O   WAT   113       9.583  11.670  -9.506  1.00  0.00
ATOM    395  H1  WAT   113       9.295  12.241  -8.794  1.00  0.00
ATOM    396  H2  WAT   113      10.328  11.191  -9.143  1.00  0.00
TER
ATOM    397  O   WAT   114      21.133  17.671  -7.634  1.00  0.00
ATOM    398  H1  WAT   114      20.401  18.180  -7.285  1.00  0.00
ATOM    399  H2  WAT   114      20.735  16.854  -7.935  1.00  0.00
TER
ATOM    400  O   WAT   115      17.570  14.346  -9.229  1.00  0.00
ATOM    401  H1  WAT   115      17.574  13.905 -10.078  1.00  0.00
ATOM    402  H2  WAT   115      18.465  14.668  -9.122  1.00  0.00
TER
ATOM    403  O   WAT   116      13.421  14.229 -10.269  1.00  0.00
ATOM    404  H1  WAT   116      13.081  14.706  -9.513  1.00  0.00
ATOM    405  H2  WAT   116      12.658  13.775 -10.629  1.00  0.00
TER
ATOM    406  O   WAT   117      17.632  15.347 -16.238  1.00  0.00
ATOM    407  H1  WAT   117      17.754  15.306 -15.290  1.00  0.00
ATOM    408  H2  WAT   117      17.247  16.210 -16.393  1.00  0.00
TER
ATOM    409  O   WAT   118      21.595  13.124  -8.222  1.00  0.00
ATOM    410  H1  WAT   118      21.612  13.575  -7.378  1.00  0.00
ATOM    411  H2  WAT   118      21.347  12.225  -8.008  1.00  0.00
TER
ATOM    412  O   WAT   119      16.644  17.658 -16.840  1.00  0.00
ATOM    413  H1  WAT   119      16.076  17.209 -17.466  1.00  0.00
ATOM    414  H2  WAT   119      17.353  18.017 -17.373  1.00  0.00
TER
ATOM    415  O   WAT   120      17.871  18.406  -7.482  1.00  0.00
ATOM    416  H1  WAT   120      18.238  17.932  -6.736  1.00  0.00
ATOM    417  H2  WAT   120      17.682  19.281  -7.141  1.00  0.00
TER
ATOM    418  O   WAT   121      10.735  13.151 -11.353  1.00  0.00
ATOM    419  H1  WAT   121      10.450  12.786 -10.515  1.00  0.00
ATOM    420  H2  WAT   121      10.673  12.419 -11.967  1.00  0.00
TER
ATOM    421  O   WAT   122      15.661  17.447  -5.164  1.00  0.00
ATOM    422  H1  WAT   122      15.357  18.326  -4.939  1.00  0.00
ATOM    423  H2  WAT   122      16.616  17.507  -5.128  1.00  0.00
TER
ATOM    424  O   WAT   123      20.409  12.044 -14.632  1.00  0.00
ATOM    425  H1  WAT   123      19.595  11.545 -14.707  1.00  0.00
ATOM    426  H2  WAT   123      20.215  12.884 -15.048  1.00  0.00
TER
ATOM    427  O   WAT   124      11.717  18.288  -4.017  1.00  0.00
ATOM    428  H1  WAT   124      11.359  18.953  -3.429  1.00  0.00
ATOM    429  H2  WAT   124      11.423  17.456  -3.645  1.00  0.00
TER
ATOM    430  O   WAT   125      14.919  18.746  -1.133  1.00  0.00
ATOM    431  H1  WAT   125      14.619  18.892  -2.030  1.00  0.00
ATOM    432  H2  WAT   125      15.690  18.187  -1.225  1.00  0.00
TER
ATOM    433  O   WAT   126      10.228  18.287 -17.393  1.00  0.00
ATOM    434  H1  WAT   126      11.098  18.569 -17.110  1.00  0.00
ATOM    435  H2  WAT   126       9.737  19.100 -17.508  1.00  0.00
TER
ATOM    436  O   WAT   127      13.293  10.018 -12.800  1.00  0.00
ATOM    437  H1  WAT   127      13.164  10.010 -11.852  1.00  0.00
ATOM    438  H2  WAT   127      12.469  10.356 -13.151  1.00  0.00
TER
ATOM    439  O   WAT   128      10.292  11.777  -3.339  1.00  0.00
ATOM    440  H1  WAT   128       9.578  11.977  -2.734  1.00  0.00
ATOM    441  H2  WAT   128      10.712  11.001  -2.968  1.00  0.00
TER
ATOM    442  O   WAT   129      21.786  14.269  -5.589  1.00  0.00
ATOM    443  H1  WAT   129      22.154  13.449  -5.261  1.00  0.00
ATOM    444  H2  WAT   129      20.926  14.329  -5.174  1.00  0.00
TER
ATOM    445  O   WAT   130      17.121  15.503 -13.365  1.00  0.00
ATOM    446  H1  WAT   130      16.412  15.972 -12.923  1.00  0.00
ATOM    447  H2  WAT   130      17.405  14.846 -12.730  1.00  0.00
TER
ATOM    448  O   WAT   131      18.746  16.923  -5.366  1.00  0.00
ATOM    449  H1  WAT   131      19.245  17.398  -4.700  1.00  0.00
ATOM    450  H2  WAT   131      18.889  15.999  -5.159  1.00  0.00
TER
ATOM    451  O   WAT   132      21.152  12.228 -11.925  1.00  0.00
ATOM    452  H1  WAT   132      21.029  12.247 -12.874  1.00  0.00
ATOM    453  H2  WAT   132      22.101  12.276 -11.805  1.00  0.00
TER
ATOM    454  O   WAT   133      15.324  13.812 -15.990  1.00  0.00
ATOM    455  H1  WAT   133      16.173  14.249 -16.056  1.00  0.00
ATOM    456  H2  WAT   133      14.957  14.124 -15.162  1.00  0.00
TER
ATOM    457  O   WAT   134      12.918  17.498 -16.833  1.00  0.00
ATOM    458  H1  WAT   134      12.998  16.550 -16.721  1.00  0.00
ATOM    459  H2  WAT   134      13.810  17.828 -16.727  1.00  0.00
TER
ATOM    460  O   WAT   135      10.445  19.319  -1.597  1.00  0.00
ATOM    461  H1  WAT   135      10.949  18.740  -1.026  1.00  0.00
ATOM    462  H2  WAT   135       9.706  19.603  -1.060  1.00  0.00
TER
ATOM    463  O   WAT   136      12.477  17.462  -0.702  1.00  0.00
ATOM    464  H1  WAT   136      12.518  17.164   0.206  1.00  0.00
ATOM    465  H2  WAT   136      13.332  17.863  -0.861  1.00  0.00
TER
ATOM    466  O   WAT   137      14.418  16.041  -2.735  1.00  0.00
ATOM    467  H1  WAT   137      13.888  15.550  -3.362  1.00  0.00
ATOM    468  H2  WAT   137      15.087  16.470  -3.269  1.00  0.00
TER
ATOM    469  O   WAT   138      18.768  19.085 -18.294  1.00  0.00
ATOM    470  H1  WAT   138      19.289  18.370 -18.660  1.00  0.00
ATOM    471  H2  WAT   138      19.415  19.724 -17.994  1.00  0.00
TER
ATOM    472  O   WAT   139      14.905  13.008  -2.655  1.00  0.00
ATOM    473  H1  WAT   139      14.811  12.390  -3.380  1.00  0.00
ATOM    474  H2  WAT   139      14.325  13.734  -2.882  1.00  0.00
TER
ATOM    475  O   WAT   140      17.671  11.565  -5.622  1.00  0.00
ATOM    476  H1  WAT   140      17.223  11.587  -6.468  1.00  0.00
ATOM    477  H2  WAT   140      17.038  11.167  -5.025  1.00  0.00
TER
ATOM    478  O   WAT   141      20.414  18.192  -3.617  1.00  0.00
ATOM    479  H1  WAT   141      20.533  17.596  -2.878  1.00  0.00
ATOM    480  H2  WAT   141      21.273  18.229  -4.037  1.00  0.00
TER
ATOM    481  O   WAT   142      17.181  14.734  -2.360  1.00  0.00
ATOM    482  H1  WAT   142      17.771  14.426  -1.672  1.00  0.00
ATOM    483  H2  WAT   142      16.363  14.262  -2.204  1.00  0.00
TER
ATOM    484  O   WAT   143      22.000  14.351  -2.126  1.00  0.00
ATOM    485  H1  WAT   143      21.312  13.689  -2.191  1.00  0.00
ATOM    486  H2  WAT   143      22.721  13.904  -1.682  1.00  0.00
TER
ATOM    487  O   WAT   144      22.630  10.946 -16.067  1.00  0.00
ATOM    488  H1  WAT   144      22.910  10.103 -15.711  1.00  0.00
ATOM    489  H2  WAT   144      21.857  11.178 -15.553  1.00  0.00
TER
ATOM    490  O   WAT   145      17.168  12.179 -17.623  1.00  0.00
ATOM    491  H1  WAT   145      16.820  11.501 -18.202  1.00  0.00
ATOM    492  H2  WAT   145      17.369  11.717 -16.808  1.00  0.00
TER
ATOM    493  O   WAT   146      10.509  18.707 -11.226  1.00  0.00
ATOM    494  H1  WAT   146       9.853  18.438 -11.870  1.00  0.00
ATOM    495  H2  WAT   146      11.346  18.598 -11.676  1.00  0.00
TER
ATOM    496  O   WAT   147      11.546  19.093  -6.686  1.00  0.00
ATOM    497  H1  WAT   147      11.913  19.005  -5.806  1.00  0.00
ATOM    498  H2  WAT   147      10.977  18.329  -6.785  1.00  0.00
TER
ATOM    499  O   WAT   148      11.098  16.003  -2.780  1.00  0.00
ATOM    500  H1  WAT   148      10.203  15.970  -2.441  1.00  0.00
ATOM    501  H2  WAT   148      11.637  16.202  -2.015  1.00  0.00
TER
ATOM    502  O   WAT   149       9.722  15.917 -15.284  1.00  0.00
ATOM    503  H1  WAT   149       8.819  16.180 -15.459  1.00  0.00
ATOM    504  H2  WAT   149      10.206  16.188 -16.064  1.00  0.00
TER
ATOM    505  O   WAT   150      12.265  14.974 -17.374  1.00  0.00
ATOM    506  H1  WAT   150      12.974  14.552 -17.860  1.00  0.00
ATOM    507  H2  WAT   150      11.549  15.041 -18.006  1.00  0.00
TER
ATOM    508  O   WAT   151      11.602  10.278  -8.432  1.00  0.00
ATOM    509  H1  WAT   151      12.249   9.728  -8.872  1.00  0.00
ATOM    510  H2  WAT   151      12.022  10.533  -7.610  1.00  0.00
TER
ATOM    511  O   WAT   152      11.355  10.434  -5.689  1.00  0.00
ATOM    512  H1  WAT   152      11.006  10.890  -4.923  1.00  0.00
ATOM    513  H2  WAT   152      11.024   9.540  -5.607  1.00  0.00
TER
ATOM    514  O   WAT   153      18.867  11.625  -2.167  1.00  0.00
ATOM    515  H1  WAT   153      18.806  12.217  -1.418  1.00  0.00
ATOM    516  H2  WAT   153      19.807  11.518  -2.312  1.00  0.00
TER
ATOM    517  O   WAT   154      21.505  11.282  -2.528  1.00  0.00
ATOM    518  H1  WAT   154      22.119  11.600  -3.190  1.00  0.00
ATOM    519  H2  WAT   154      22.050  10.797  -1.908  1.00  0.00
TER
ATOM    520  O   WAT   155      12.027   9.961  -2.414  1.00  0.00
ATOM    521  H1  WAT   155      12.575   9.780  -3.177  1.00  0.00
ATOM    522  H2  WAT   155      12.092   9.171  -1.878  1.00  0.00
TER
ATOM    523  O   WAT   156      22.246   9.845  -6.201  1.00  0.00
ATOM    524  H1  WAT   156      21.372  10.179  -6.404  1.00  0.00
ATOM    525  H2  WAT   156      22.137   9.373  -5.376  1.00  0.00
TER
ATOM    526  O   WAT   157      19.993  10.762  -7.262  1.00  0.00
ATOM    527  H1  WAT   157      19.210  11.237  -6.982  1.00  0.00
ATOM    528  H2  WAT   157      19.699   9.858  -7.370  1.00  0.00
TER
ATOM    529  O   WAT   158      11.337  11.067 -14.740  1.00  0.00
ATOM    530  H1  WAT   158      12.095  11.180 -15.314  1.00  0.00
ATOM    531  H2  WAT   158      10.875  11.904 -14.786  1.00  0.00
TER
ATOM    532  O   WAT   159      17.879  13.181 -11.750  1.00  0.00
ATOM    533  H1  WAT   159      17.066  12.807 -12.091  1.00  0.00
ATOM    534  H2  WAT   159      18.383  12.425 -11.448  1.00  0.00
TER
ATOM    535  O   WAT   160      22.381   9.845 -10.512  1.00  0.00
ATOM    536  H1  WAT   160      22.984  10.417 -10.037  1.00  0.00
ATOM    537  H2  WAT   160      21.640  10.409 -10.734  1.00  0.00
TER
ATOM    538  O   WAT   161      13.710  11.593 -16.200  1.00  0.00
ATOM    539  H1  WAT   161      14.239  10.806 -16.329  1.00  0.00
ATOM    540  H2  WAT   161      14.342  12.273 -15.967  1.00  0.00
TER
ATOM    541  O   WAT   162      15.903  11.331 -13.146  1.00  0.00
ATOM    542  H1  WAT   162      15.274  10.630 -12.979  1.00  0.00
ATOM    543  H2  WAT   162      15.364  12.091 -13.362  1.00  0.00
TER
ATOM    544  O   WAT   163      16.029  10.609  -0.710  1.00  0.00
ATOM    545  H1  WAT   163      15.747  11.113  -1.474  1.00  0.00
ATOM    546  H2  WAT   163      16.411   9.811  -1.076  1.00  0.00
TER
ATOM    547  O   WAT   164      21.536  -0.730   7.780  1.00  0.00
ATOM    548  H1  WAT   164      21.456  -1.645   7.509  1.00  0.00
ATOM    549  H2  WAT   164      21.123  -0.234   7.074  1.00  0.00
TER
ATOM    550  O   WAT   165      19.668   1.047   9.661  1.00  0.00
ATOM    551  H1  WAT   165      18.892   0.568   9.951  1.00  0.00
ATOM    552  H2  WAT   165      20.319   0.368   9.486  1.00  0.00
TER
ATOM    553  O   WAT   166      13.685   1.359  10.538  1.00  0.00
ATOM    554  H1  WAT   166      12.853   1.104  10.938  1.00  0.00
ATOM    555  H2  WAT   166      14.293   1.431  11.274  1.00  0.00
TER
ATOM    556  O   WAT   167      13.665   5.393  10.734  1.00  0.00
ATOM    557  H1  WAT   167      13.968   4.503  10.555  1.00  0.00
ATOM    558  H2  WAT   167      14.409   5.950  10.506  1.00  0.00
TER
ATOM    559  O   WAT   168      12.094  -3.680   4.323  1.00  0.00
ATOM    560  H1  WAT   168      11.206  -3.339   4.221  1.00  0.00
ATOM    561  H2  WAT   168      12.378  -3.880   3.431  1.00  0.00
TER
ATOM    562  O   WAT   169      10.057  -1.080  10.206  1.00  0.00
ATOM    563  H1  WAT   169      10.629  -1.848  10.207  1.00  0.00
ATOM    564  H2  WAT   169      10.057  -0.781   9.297  1.00  0.00
TER
ATOM    565  O   WAT   170      19.915   7.739   8.061  1.00  0.00
ATOM    566  H1  WAT   170      19.296   8.195   7.490  1.00  0.00
ATOM    567  H2  WAT   170      20.770   7.894   7.660  1.00  0.00
TER
ATOM    568  O   WAT   171      19.109   3.723   9.668  1.00  0.00
ATOM    569  H1  WAT   171      19.040   2.782   9.507  1.00  0.00
ATOM    570  H2  WAT   171      19.871   3.813  10.240  1.00  0.00
TER
ATOM    571  O   WAT   172      11.300  -5.671  11.993  1.00  0.00
ATOM    572  H1  WAT   172      11.120  -6.569  12.274  1.00  0.00
ATOM    573  H2  WAT   172      10.898  -5.124  12.668  1.00  0.00
TER
ATOM    574  O   WAT   173      20.140  -3.470   9.895  1.00  0.00
ATOM    575  H1  WAT   173      20.516  -4.343   9.782  1.00  0.00
ATOM    576  H2  WAT   173      20.042  -3.134   9.004  1.00  0.00
TER
ATOM    577  O   WAT   174      14.270  -5.097   5.356  1.00  0.00
ATOM    578  H1  WAT   174      14.377  -4.197   5.663  1.00  0.00
ATOM    579  H2  WAT   174      13.359  -5.145   5.066  1.00  0.00
TER
ATOM    580  O   WAT   175      11.918  -3.175  10.602  1.00  0.00
ATOM    581  H1  WAT   175      12.599  -2.911  11.220  1.00  0.00
ATOM    582  H2  WAT   175      11.603  -4.015  10.935  1.00  0.00
TER
ATOM    583  O   WAT   176      16.111  -2.129   9.689  1.00  0.00
ATOM    584  H1  WAT   176      16.619  -1.630  10.329  1.00  0.00
ATOM    585  H2  WAT   176      16.642  -2.905   9.513  1.00  0.00
TER
ATOM    586  O   WAT   177      14.394  -7.489  13.955  1.00  0.00
ATOM    587  H1  WAT   177      14.396  -6.971  13.150  1.00  0.00
ATOM    588  H2  WAT   177      13.565  -7.966  13.932  1.00  0.00
TER
ATOM    589  O   WAT   178      20.782   2.623   5.454  1.00  0.00
ATOM    590  H1  WAT   178      20.163   3.088   4.890  1.00  0.00
ATOM    591  H2  WAT   178      21.294   3.316   5.871  1.00  0.00
TER
ATOM    592  O   WAT   179      15.645   2.151  12.133  1.00  0.00
ATOM    593  H1  WAT   179      15.312   2.778  12.775  1.00  0.00
ATOM    594  H2  WAT   179      15.821   2.677  11.353  1.00  0.00
TER
ATOM    595  O   WAT   180      14.076  -5.778  11.962  1.00  0.00
ATOM    596  H1  WAT   180      14.418  -4.934  11.668  1.00  0.00
ATOM    597  H2  WAT   180      13.138  -5.629  12.079  1.00  0.00
TER
ATOM    598  O   WAT   181      14.857   4.119  13.947  1.00  0.00
ATOM    599  H1  WAT   181      15.474   4.794  13.666  1.00  0.00
ATOM    600  H2  WAT   181      13.996   4.528  13.856  1.00  0.00
TER
ATOM    601  O   WAT   182      10.150   3.309   2.828  1.00  0.00
ATOM    602  H1  WAT   182       9.773   3.798   2.097  1.00  0.00
ATOM    603  H2  WAT   182      10.407   3.981   3.459  1.00  0.00
TER
ATOM    604  O   WAT   183      17.759  -8.289   8.287  1.00  0.00
ATOM    605  H1  WAT   183      18.066  -8.845   7.570  1.00  0.00
ATOM    606  H2  WAT   183      16.829  -8.155   8.104  1.00  0.00
TER
ATOM    607  O   WAT   184      20.147  -0.225   5.023  1.00  0.00
ATOM    608  H1  WAT   184      19.220  -0.291   5.252  1.00  0.00
ATOM    609  H2  WAT   184      20.299   0.713   4.908  1.00  0.00
TER
ATOM    610  O   WAT   185      20.134  -3.953   2.019  1.00  0.00
ATOM    611  H1  WAT   185      19.194  -3.792   2.105  1.00  0.00
ATOM    612  H2  WAT   185      20.452  -3.234   1.473  1.00  0.00
TER
ATOM    613  O   WAT   186      15.753   0.302   7.805  1.00  0.00
ATOM    614  H1  WAT   186      15.348  -0.410   7.309  1.00  0.00
ATOM    615  H2  WAT   186      15.839  -0.043   8.694  1.00  0.00
TER
ATOM    616  O   WAT   187      16.221   3.989   9.969  1.00  0.00
ATOM    617  H1  WAT   187      15.924   3.383   9.289  1.00  0.00
ATOM    618  H2  WAT   187      17.171   4.026   9.858  1.00  0.00
TER
ATOM    619  O   WAT   188      14.465  -2.924  11.585  1.00  0.00
ATOM    620  H1  WAT   188      15.017  -2.814  10.810  1.00  0.00
ATOM    621  H2  WAT   188      14.980  -2.550  12.300  1.00  0.00
TER
ATOM    622  O   WAT   189      15.313   3.727  16.619  1.00  0.00
ATOM    623  H1  WAT   189      14.415   3.951  16.867  1.00  0.00
ATOM    624  H2  WAT   189      15.338   3.850  15.671  1.00  0.00
TER
ATOM    625  O   WAT   190      14.140   0.598  15.195  1.00  0.00
ATOM    626  H1  WAT   190      14.000   1.470  15.564  1.00  0.00
ATOM    627  H2  WAT   190      13.258   0.255  15.050  1.00  0.00
TER
ATOM    628  O   WAT   191      20.463   5.516   6.502  1.00  0.00
ATOM    629  H1  WAT   191      20.902   6.258   6.087  1.00  0.00
ATOM    630  H2  WAT   191      20.401   5.758   7.426  1.00  0.00
TER
ATOM    631  O   WAT   192      15.938   6.540  17.404  1.00  0.00
ATOM    632  H1  WAT   192      15.909   6.945  16.537  1.00  0.00
ATOM    633  H2  WAT   192      15.774   5.611  17.241  1.00  0.00
TER
ATOM    634  O   WAT   193      12.453  -0.804   5.305  1.00  0.00
ATOM    635  H1  WAT   193      12.333  -0.077   4.694  1.00  0.00
ATOM    636  H2  WAT   193      12.143  -1.573   4.828  1.00  0.00
TER
ATOM    637  O   WAT   194      10.092   2.368  11.112  1.00  0.00
ATOM    638  H1  WAT   194      10.170   2.503  10.168  1.00  0.00
ATOM    639  H2  WAT   194      10.706   1.659  11.305  1.00  0.00
TER
ATOM    640  O   WAT   195      11.336   4.068   7.523  1.00  0.00
ATOM    641  H1  WAT   195      10.929   4.209   6.668  1.00  0.00
ATOM    642  H2  WAT   195      12.228   3.784   7.320  1.00  0.00
TER
ATOM    643  O   WAT   196      21.154   8.217  14.430  1.00  0.00
ATOM    644  H1  WAT   196      21.669   8.128  15.232  1.00  0.00
ATOM    645  H2  WAT   196      20.311   8.563  14.722  1.00  0.00
TER
ATOM    646  O   WAT   197      15.608   8.282   5.635  1.00  0.00
ATOM    647  H1  WAT   197      15.433   7.366   5.422  1.00  0.00
ATOM    648  H2  WAT   197      14.754   8.641   5.875  1.00  0.00
TER
ATOM    649  O   WAT   198      22.397   7.638   6.493  1.00  0.00
ATOM    650  H1  WAT   198      22.853   6.857   6.806  1.00  0.00
ATOM    651  H2  WAT   198      22.736   8.348   7.037  1.00  0.00
TER
ATOM    652  O   WAT   199      10.147   3.409  13.652  1.00  0.00
ATOM    653  H1  WAT   199      10.311   2.940  12.834  1.00  0.00
ATOM    654  H2  WAT   199      10.613   2.902  14.317  1.00  0.00
TER
ATOM    655  O   WAT   200      14.919  -7.460   8.688  1.00  0.00
ATOM    656  H1  WAT   200      14.476  -6.679   8.356  1.00  0.00
ATOM    657  H2  WAT   200      15.478  -7.137   9.395  1.00  0.00
TER
ATOM    658  O   WAT   201      19.206  -4.593  14.291  1.00  0.00
ATOM    659  H1  WAT   201      18.744  -4.385  15.103  1.00  0.00
ATOM    660  H2  WAT   201      18.804  -5.407  13.988  1.00  0.00
TER
ATOM    661  O   WAT   202      21.302  -1.872  17.521  1.00  0.00
ATOM    662  H1  WAT   202      21.627  -2.706  17.181  1.00  0.00
ATOM    663  H2  WAT   202      22.090  -1.349  17.669  1.00  0.00
TER
ATOM    664  O   WAT   203      18.035  -7.839   3.568  1.00  0.00
ATOM    665  H1  WAT   203      17.411  -7.843   4.294  1.00  0.00
ATOM    666  H2  WAT   203      17.948  -8.706   3.172  1.00  0.00
TER
ATOM    667  O   WAT   204      16.957  -6.915  10.547  1.00  0.00
ATOM    668  H1  WAT   204      17.254  -6.009  10.466  1.00  0.00
ATOM    669  H2  WAT   204      17.505  -7.404   9.933  1.00  0.00
TER
ATOM    670  O   WAT   205      14.711  -2.337   6.416  1.00  0.00
ATOM    671  H1  WAT   205      14.485  -2.553   7.321  1.00  0.00
ATOM    672  H2  WAT   205      13.930  -1.904   6.070  1.00  0.00
TER
ATOM    673  O   WAT   206      21.941  -2.330   5.015  1.00  0.00
ATOM    674  H1  WAT   206      21.341  -1.607   4.831  1.00  0.00
ATOM    675  H2  WAT   206      22.489  -2.393   4.233  1.00  0.00
TER
ATOM    676  O   WAT   207      17.151  -1.438  17.082  1.00  0.00
ATOM    677  H1  WAT   207      17.055  -2.379  16.932  1.00  0.00
ATOM    678  H2  WAT   207      17.994  -1.217  16.687  1.00  0.00
TER
ATOM    679  O   WAT   208      20.547  -3.694   7.045  1.00  0.00
ATOM    680  H1  WAT   208      20.940  -3.377   6.232  1.00  0.00
ATOM    681  H2  WAT   208      20.909  -4.573   7.160  1.00  0.00
TER
ATOM    682  O   WAT   209      12.282  -5.027  15.235  1.00  0.00
ATOM    683  H1  WAT   209      11.888  -4.179  15.443  1.00  0.00
ATOM    684  H2  WAT   209      11.594  -5.664  15.426  1.00  0.00
TER
ATOM    685  O   WAT   210       9.583  -7.104   9.268  1.00  0.00
ATOM    686  H1  WAT   210       9.295  -6.534   9.981  1.00  0.00
ATOM    687  H2  WAT   210      10.328  -7.584   9.631  1.00  0.00
TER
ATOM    688  O   WAT   211       9.770  -3.162   0.479  1.00  0.00
ATOM    689  H1  WAT   211       9.688  -2.219   0.620  1.00  0.00
ATOM    690  H2  WAT   211       9.419  -3.305  -0.400  1.00  0.00
TER
ATOM    691  O   WAT   212      21.133  -1.104  11.140  1.00  0.00
ATOM    692  H1  WAT   212      20.401  -0.595  11.489  1.00  0.00
ATOM    693  H2  WAT   212      20.735  -1.921  10.839  1.00  0.00
TER
ATOM    694  O   WAT   213      17.570  -4.428   9.546  1.00  0.00
ATOM    695  H1  WAT   213      17.574  -4.869   8.696  1.00  0.00
ATOM    696  H2  WAT   213      18.465  -4.106   9.653  1.00  0.00
TER
ATOM    697  O   WAT   214      13.421  -4.545   8.505  1.00  0.00
ATOM    698  H1  WAT   214      13.081  -4.068   9.262  1.00  0.00
ATOM    699  H2  WAT   214      12.658  -4.999   8.145  1.00  0.00
TER
ATOM    700  O   WAT   215      17.632  -3.427   2.536  1.00  0.00
ATOM    701  H1  WAT   215      17.754  -3.468   3.485  1.00  0.00
ATOM    702  H2  WAT   215      17.247  -2.564   2.381  1.00  0.00
TER
ATOM    703  O   WAT   216      21.595  -5.650  10.553  1.00  0.00
ATOM    704  H1  WAT   216      21.612  -5.199  11.397  1.00  0.00
ATOM    705  H2  WAT   216      21.347  -6.550  10.766  1.00  0.00
TER
ATOM    706  O   WAT   217      16.644  -1.117   1.935  1.00  0.00
ATOM    707  H1  WAT   217      16.076  -1.565   1.308  1.00  0.00
ATOM    708  H2  WAT   217      17.353  -0.757   1.401  1.00  0.00
TER
ATOM    709  O   WAT   218      11.721   2.784  15.811  1.00  0.00
ATOM    710  H1  WAT   218      11.337   2.144  16.410  1.00  0.00
ATOM    711  H2  WAT   218      12.033   3.488  16.381  1.00  0.00
TER
ATOM    712  O   WAT   219      17.871  -0.368  11.292  1.00  0.00
ATOM    713  H1  WAT   219      18.238  -0.842  12.038  1.00  0.00
ATOM    714  H2  WAT   219      17.682   0.506  11.633  1.00  0.00
TER
ATOM    715  O   WAT   220      10.735  -5.624   7.421  1.00  0.00
ATOM    716  H1  WAT   220      10.450  -5.988   8.259  1.00  0.00
ATOM    717  H2  WAT   220      10.673  -6.355   6.808  1.00  0.00
TER
ATOM    718  O   WAT   221      15.661  -1.327  13.611  1.00  0.00
ATOM    719  H1  WAT   221      15.357  -0.448  13.836  1.00  0.00
ATOM    720  H2  WAT   221      16.616  -1.267  13.646  1.00  0.00
TER
ATOM    721  O   WAT   222      14.189   2.879   4.207  1.00  0.00
ATOM    722  H1  WAT   222      13.415   2.339   4.047  1.00  0.00
ATOM    723  H2  WAT   222      14.919   2.360   3.869  1.00  0.00
TER
ATOM    724  O   WAT   223      20.409  -6.731   4.143  1.00  0.00
ATOM    725  H1  WAT   223      19.595  -7.229   4.067  1.00  0.00
ATOM    726  H2  WAT   223      20.215  -5.891   3.726  1.00  0.00
TER
ATOM    727  O   WAT   224      20.330   1.946  15.887  1.00  0.00
ATOM    728  H1  WAT   224      20.264   1.026  15.633  1.00  0.00
ATOM    729  H2  WAT   224      19.700   2.044  16.601  1.00  0.00
TER
ATOM    730  O   WAT   225      14.233   2.547   7.845  1.00  0.00
ATOM    731  H1  WAT   225      14.751   1.744   7.791  1.00  0.00
ATOM    732  H2  WAT   225      13.781   2.485   8.687  1.00  0.00
TER
ATOM    733  O   WAT   226      19.120   3.814   3.118  1.00  0.00
ATOM    734  H1  WAT   226      19.461   4.558   2.622  1.00  0.00
ATOM    735  H2  WAT   226      18.291   4.127   3.480  1.00  0.00
TER
ATOM    736  O   WAT   227      11.717  -0.487  14.758  1.00  0.00
ATOM    737  H1  WAT   227      11.359   0.179  15.345  1.00  0.00
ATOM    738  H2  WAT   227      11.423  -1.318  15.129  1.00  0.00
TER
ATOM    739  O   WAT   228      14.919  -0.028  17.642  1.00  0.00
ATOM    740  H1  WAT   228      14.619   0.117  16.744  1.00  0.00
ATOM    741  H2  WAT   228      15.690  -0.588  17.549  1.00  0.00
TER
ATOM    742  O   WAT   229      20.262   4.769  15.637  1.00  0.00
ATOM    743  H1  WAT   229      20.276   3.837  15.419  1.00  0.00
ATOM    744  H2  WAT   229      19.554   4.855  16.276  1.00  0.00
TER
ATOM    745  O   WAT   230      22.003   3.135   8.482  1.00  0.00
ATOM    746  H1  WAT   230      22.355   2.538   7.823  1.00  0.00
ATOM    747  H2  WAT   230      21.119   2.810   8.653  1.00  0.00
TER
ATOM    748  O   WAT   231      18.089   3.895   5.889  1.00  0.00
ATOM    749  H1  WAT   231      18.776   4.442   6.270  1.00  0.00
ATOM    750  H2  WAT   231      17.302   4.439   5.924  1.00  0.00
TER
ATOM    751  O   WAT   232      10.228  -0.488   1.381  1.00  0.00
ATOM    752  H1  WAT   232      11.098  -0.205   1.665  1.00  0.00
ATOM    753  H2  WAT   232       9.737   0.326   1.266  1.00  0.00
TER
ATOM    754  O   WAT   233      17.392   0.900   5.502  1.00  0.00
ATOM    755  H1  WAT   233      17.848   1.710   5.728  1.00  0.00
ATOM    756  H2  WAT   233      17.040   0.582   6.334  1.00  0.00
TER
ATOM    757  O   WAT   234      19.695   6.410  12.731  1.00  0.00
ATOM    758  H1  WAT   234      20.339   6.616  13.409  1.00  0.00
ATOM    759  H2  WAT   234      20.058   5.649  12.278  1.00  0.00
TER
ATOM    760  O   WAT   235      13.293  -8.757   5.974  1.00  0.00
ATOM    761  H1  WAT   235      13.164  -8.765   6.923  1.00  0.00
ATOM    762  H2  WAT   235      12.469  -8.418   5.623  1.00  0.00
TER
ATOM    763  O   WAT   236      20.968   4.414  11.449  1.00  0.00
ATOM    764  H1  WAT   236      21.610   3.713  11.562  1.00  0.00
ATOM    765  H2  WAT   236      21.493   5.193  11.269  1.00  0.00
TER
ATOM    766  O   WAT   237      10.595   8.725   1.947  1.00  0.00
ATOM    767  H1  WAT   237      10.955   9.324   1.293  1.00  0.00
ATOM    768  H2  WAT   237      10.455   9.271   2.721  1.00  0.00
TER
ATOM    769  O   WAT   238      10.292  -6.997  15.435  1.00  0.00
ATOM    770  H1  WAT   238       9.578  -6.798  16.040  1.00  0.00
ATOM    771  H2  WAT   238      10.712  -7.773  15.806  1.00  0.00
TER
ATOM    772  O   WAT   239      10.580   6.991  16.422  1.00  0.00
ATOM    773  H1  WAT   239      10.689   6.050  16.281  1.00  0.00
ATOM    774  H2  WAT   239       9.928   7.256  15.773  1.00  0.00
TER
ATOM    775  O   WAT   240      18.571   5.262  17.821  1.00  0.00
ATOM    776  H1  WAT   240      18.250   4.543  18.366  1.00  0.00
ATOM    777  H2  WAT   240      17.897   5.938  17.895  1.00  0.00
TER
ATOM    778  O   WAT   241      16.612   6.108   2.765  1.00  0.00
ATOM    779  H1  WAT   241      16.603   6.841   2.149  1.00  0.00
ATOM    780  H2  WAT   241      15.692   5.861   2.857  1.00  0.00
TER
ATOM    781  O   WAT   242      12.213   1.330   3.509  1.00  0.00
ATOM    782  H1  WAT   242      11.606   2.070   3.519  1.00  0.00
ATOM    783  H2  WAT   242      12.688   1.420   2.683  1.00  0.00
TER
ATOM    784  O   WAT   243      21.786  -4.505  13.185  1.00  0.00
ATOM    785  H1  WAT   243      22.154  -5.326  13.513  1.00  0.00
ATOM    786  H2  WAT   243      20.926  -4.445  13.601  1.00  0.00
TER
ATOM    787  O   WAT   244      19.598   6.171   1.427  1.00  0.00
ATOM    788  H1  WAT   244      19.699   5.967   0.497  1.00  0.00
ATOM    789  H2  WAT   244      18.698   5.917   1.632  1.00  0.00
TER
ATOM    790  O   WAT   245      17.121  -3.271   5.410  1.00  0.00
ATOM    791  H1  WAT   245      16.412  -2.802   5.851  1.00  0.00
ATOM    792  H2  WAT   245      17.405  -3.929   6.044  1.00  0.00
TER
ATOM    793  O   WAT   246      18.746  -1.851  13.409  1.00  0.00
ATOM    794  H1  WAT   246      19.245  -1.377  14.074  1.00  0.00
ATOM    795  H2  WAT   246      18.889  -2.775  13.616  1.00  0.00
TER
ATOM    796  O   WAT   247      21.152  -6.546   6.849  1.00  0.00
ATOM    797  H1  WAT   247      21.029  -6.527   5.900  1.00  0.00
ATOM    798  H2  WAT   247      22.101  -6.498   6.969  1.00  0.00
TER
ATOM    799  O   WAT   248      18.240   8.690   6.122  1.00  0.00
ATOM    800  H1  WAT   248      18.494   8.652   5.200  1.00  0.00
ATOM    801  H2  WAT   248      17.291   8.563   6.115  1.00  0.00
TER
ATOM    802  O   WAT   249      15.324  -4.962   2.785  1.00  0.00
ATOM    803  H1  WAT   249      16.173  -4.525   2.719  1.00  0.00
ATOM    804  H2  WAT   249      14.957  -4.650   3.612  1.00  0.00
TER
ATOM    805  O   WAT   250      14.223   1.291   1.258  1.00  0.00
ATOM    806  H1  WAT   250      14.990   1.179   1.821  1.00  0.00
ATOM    807  H2  WAT   250      14.301   0.595   0.606  1.00  0.00
TER
ATOM    808  O   WAT   251      12.918  -1.277   1.942  1.00  0.00
ATOM    809  H1  WAT   251      12.998  -2.224   2.053  1.00  0.00
ATOM    810  H2  WAT   251      13.810  -0.946   2.048  1.00  0.00
TER
ATOM    811  O   WAT   252      13.720   8.873   9.045  1.00  0.00
ATOM    812  H1  WAT   252      14.456   8.324   9.316  1.00  0.00
ATOM    813  H2  WAT   252      14.104   9.738   8.906  1.00  0.00
TER
ATOM    814  O   WAT   253      10.604   4.940   4.919  1.00  0.00
ATOM    815  H1  WAT   253       9.678   5.182   4.910  1.00  0.00
ATOM    816  H2  WAT   253      11.070   5.768   4.798  1.00  0.00
TER
ATOM    817  O   WAT   254      16.830   8.046   0.868  1.00  0.00
ATOM    818  H1  WAT   254      17.623   8.335   0.416  1.00  0.00
ATOM    819  H2  WAT   254      16.310   7.615   0.189  1.00  0.00
TER
ATOM    820  O   WAT   255      21.562   4.165  18.181  1.00  0.00
ATOM    821  H1  WAT   255      20.956   4.189  17.441  1.00  0.00
ATOM    822  H2  WAT   255      21.257   3.434  18.718  1.00  0.00
TER
ATOM    823  O   WAT   256      10.445   0.545  17.177  1.00  0.00
ATOM    824  H1  WAT   256      10.949  -0.034  17.749  1.00  0.00
ATOM    825  H2  WAT   256       9.706   0.829  17.715  1.00  0.00
TER
ATOM    826  O   WAT   257      17.347   3.266   0.732  1.00  0.00
ATOM    827  H1  WAT   257      17.243   2.651   1.458  1.00  0.00
ATOM    828  H2  WAT   257      17.180   2.743  -0.052  1.00  0.00
TER
ATOM    829  O   WAT   258      17.499   1.952  16.711  1.00  0.00
ATOM    830  H1  WAT   258      16.733   2.520  16.626  1.00  0.00
ATOM    831  H2  WAT   258      17.681   1.660  15.817  1.00  0.00
TER
ATOM    832  O   WAT   259      20.588   2.328   1.336  1.00  0.00
ATOM    833  H1  WAT   259      20.039   2.775   1.980  1.00  0.00
ATOM    834  H2  WAT   259      21.210   1.823   1.860  1.00  0.00
TER
ATOM    835  O   WAT   260      16.255   1.287   3.232  1.00  0.00
ATOM    836  H1  WAT   260      16.677   1.121   4.076  1.00  0.00
ATOM    837  H2  WAT   260      16.380   0.477   2.738  1.00  0.00
TER
ATOM    838  O   WAT   261      14.418  -2.733  16.040  1.00  0.00
ATOM    839  H1  WAT   261      13.888  -3.224  15.412  1.00  0.00
ATOM    840  H2  WAT   261      15.087  -2.305  15.505  1.00  0.00
TER
ATOM    841  O   WAT   262      18.768   0.311   0.480  1.00  0.00
ATOM    842  H1  WAT   262      19.289  -0.404   0.114  1.00  0.00
ATOM    843  H2  WAT   262      19.415   0.950   0.780  1.00  0.00
TER
ATOM    844  O   WAT   263      14.905  -5.767  16.119  1.00  0.00
ATOM    845  H1  WAT   263      14.811  -6.385  15.394  1.00  0.00
ATOM    846  H2  WAT   263      14.325  -5.040  15.892  1.00  0.00
TER
ATOM    847  O   WAT   264      17.671  -7.209  13.152  1.00  0.00
ATOM    848  H1  WAT   264      17.223  -7.187  12.307  1.00  0.00
ATOM    849  H2  WAT   264      17.038  -7.608  13.749  1.00  0.00
TER
ATOM    850  O   WAT   265      18.077   1.686  13.773  1.00  0.00
ATOM    851  H1  WAT   265      18.496   2.529  13.601  1.00  0.00
ATOM    852  H2  WAT   265      17.158   1.823  13.544  1.00  0.00
TER
ATOM    853  O   WAT   266      20.414  -0.582  15.157  1.00  0.00
ATOM    854  H1  WAT   266      20.533  -1.178  15.897  1.00  0.00
ATOM    855  H2  WAT   266      21.273  -0.545  14.737  1.00  0.00
TER
ATOM    856  O   WAT   267      15.151  -2.639   0.178  1.00  0.00
ATOM    857  H1  WAT   267      14.950  -3.503   0.540  1.00  0.00
ATOM    858  H2  WAT   267      14.980  -2.726  -0.760  1.00  0.00
TER
ATOM    859  O   WAT   268      15.928   7.991  14.889  1.00  0.00
ATOM    860  H1  WAT   268      15.390   8.716  14.570  1.00  0.00
ATOM    861  H2  WAT   268      16.181   7.514  14.099  1.00  0.00
TER
ATOM    862  O   WAT   269      17.181  -4.040  16.415  1.00  0.00
ATOM    863  H1  WAT   269      17.771  -4.349  17.102  1.00  0.00
ATOM    864  H2  WAT   269      16.363  -4.512  16.571  1.00  0.00
TER
ATOM    865  O   WAT   270      22.000  -4.424  16.648  1.00  0.00
ATOM    866  H1  WAT   270      21.312  -5.086  16.583  1.00  0.00
ATOM    867  H2  WAT   270      22.721  -4.870  17.093  1.00  0.00
TER
ATOM    868  O   WAT   271      22.630  -7.829   2.707  1.00  0.00
ATOM    869  H1  WAT   271      22.910  -8.672   3.063  1.00  0.00
ATOM    870  H2  WAT   271      21.857  -7.596   3.221  1.00  0.00
TER
ATOM    871  O   WAT   272      13.949  -5.539   0.166  1.00  0.00
ATOM    872  H1  WAT   272      14.252  -5.533  -0.742  1.00  0.00
ATOM    873  H2  WAT   272      14.689  -5.890   0.663  1.00  0.00
TER
ATOM    874  O   WAT   273      18.784   9.226  15.148  1.00  0.00
ATOM    875  H1  WAT   273      18.710  10.130  15.455  1.00  0.00
ATOM    876  H2  WAT   273      17.882   8.908  15.120  1.00  0.00
TER
ATOM    877  O   WAT   274      17.168  -6.596   1.152  1.00  0.00
ATOM    878  H1  WAT   274      16.820  -7.273   0.572  1.00  0.00
ATOM    879  H2  WAT   274      17.369  -7.057   1.966  1.00  0.00
TER
ATOM    880  O   WAT   275      19.333   8.392   2.770  1.00  0.00
ATOM    881  H1  WAT   275      20.228   8.731   2.792  1.00  0.00
ATOM    882  H2  WAT   275      19.365   7.670   2.143  1.00  0.00
TER
ATOM    883  O   WAT   276      12.972   3.765   0.999  1.00  0.00
ATOM    884  H1  WAT   276      13.410   4.308   1.655  1.00  0.00
ATOM    885  H2  WAT   276      13.457   2.940   1.009  1.00  0.00
TER
ATOM    886  O   WAT   277      10.187   6.554   8.451  1.00  0.00
ATOM    887  H1  WAT   277      10.517   5.686   8.219  1.00  0.00
ATOM    888  H2  WAT   277      10.616   6.760   9.282  1.00  0.00
TER
ATOM    889  O   WAT   278      14.783   4.885   6.111  1.00  0.00
ATOM    890  H1  WAT   278      14.483   4.761   7.012  1.00  0.00
ATOM    891  H2  WAT   278      14.677   4.026   5.703  1.00  0.00
TER
ATOM    892  O   WAT   279      10.676   7.421  11.189  1.00  0.00
ATOM    893  H1  WAT   279      10.239   7.601  12.022  1.00  0.00
ATOM    894  H2  WAT   279      11.244   8.178  11.047  1.00  0.00
TER
ATOM    895  O   WAT   280      10.509  -0.067   7.548  1.00  0.00
ATOM    896  H1  WAT   280       9.853  -0.336   6.904  1.00  0.00
ATOM    897  H2  WAT   280      11.346  -0.177   7.098  1.00  0.00
TER
ATOM    898  O   WAT   281      11.546   0.318  12.088  1.00  0.00
ATOM    899  H1  WAT   281      11.913   0.231  12.968  1.00  0.00
ATOM    900  H2  WAT   281      10.977  -0.445  11.989  1.00  0.00
TER
ATOM    901  O   WAT   282      11.098  -2.771  15.994  1.00  0.00
ATOM    902  H1  WAT   282      10.203  -2.804  16.334  1.00  0.00
ATOM    903  H2  WAT   282      11.637  -2.572  16.759  1.00  0.00
TER
ATOM    904  O   WAT   283       9.722  -2.857   3.491  1.00  0.00
ATOM    905  H1  WAT   283       8.819  -2.594   3.316  1.00  0.00
ATOM    906  H2  WAT   283      10.206  -2.586   2.711  1.00  0.00
TER
ATOM    907  O   WAT   284      12.265  -3.801   1.400  1.00  0.00
ATOM    908  H1  WAT   284      12.974  -4.222   0.915  1.00  0.00
ATOM    909  H2  WAT   284      11.549  -3.733   0.768  1.00  0.00
TER
ATOM    910  O   WAT   285      11.912  -7.747   0.440  1.00  0.00
ATOM    911  H1  WAT   285      12.635  -7.206   0.758  1.00  0.00
ATOM    912  H2  WAT   285      12.185  -8.020  -0.435  1.00  0.00
TER
ATOM    913  O   WAT   286      11.602  -8.496  10.343  1.00  0.00
ATOM    914  H1  WAT   286      12.249  -9.046   9.902  1.00  0.00
ATOM    915  H2  WAT   286      12.022  -8.242  11.164  1.00  0.00
TER
ATOM    916  O   WAT   287      11.355  -8.340  13.085  1.00  0.00
ATOM    917  H1  WAT   287      11.006  -7.884  13.851  1.00  0.00
ATOM    918  H2  WAT   287      11.024  -9.235  13.167  1.00  0.00
TER
ATOM    919  O   WAT   288      12.961   4.831  17.250  1.00  0.00
ATOM    920  H1  WAT   288      12.918   4.461  18.132  1.00  0.00
ATOM    921  H2  WAT   288      13.092   5.769  17.391  1.00  0.00
TER
ATOM    922  O   WAT   289      16.662   6.387  12.851  1.00  0.00
ATOM    923  H1  WAT   289      16.421   6.655  11.965  1.00  0.00
ATOM    924  H2  WAT   289      17.602   6.558  12.907  1.00  0.00
TER
ATOM    925  O   WAT   290      18.867  -7.149  16.607  1.00  0.00
ATOM    926  H1  WAT   290      18.806  -6.557  17.357  1.00  0.00
ATOM    927  H2  WAT   290      19.807  -7.257  16.462  1.00  0.00
TER
ATOM    928  O   WAT   291      21.505  -7.492  16.246  1.00  0.00
ATOM    929  H1  WAT   291      22.119  -7.174  15.584  1.00  0.00
ATOM    930  H2  WAT   291      22.050  -7.977  16.866  1.00  0.00
TER
ATOM    931  O   WAT   292      12.027  -8.813  16.360  1.00  0.00
ATOM    932  H1  WAT   292      12.575  -8.994  15.597  1.00  0.00
ATOM    933  H2  WAT   292      12.092  -9.603  16.896  1.00  0.00
TER
ATOM    934  O   WAT   293      12.800   7.778  14.370  1.00  0.00
ATOM    935  H1  WAT   293      12.206   7.646  15.109  1.00  0.00
ATOM    936  H2  WAT   293      12.792   6.942  13.904  1.00  0.00
TER
ATOM    937  O   WAT   294      22.246  -8.929  12.573  1.00  0.00
ATOM    938  H1  WAT   294      21.372  -8.596  12.371  1.00  0.00
ATOM    939  H2  WAT   294      22.137  -9.402  13.398  1.00  0.00
TER
ATOM    940  O   WAT   295      12.431   5.144  13.321  1.00  0.00
ATOM    941  H1  WAT   295      11.705   4.524  13.254  1.00  0.00
ATOM    942  H2  WAT   295      12.492   5.538  12.451  1.00  0.00
TER
ATOM    943  O   WAT   296      16.036   7.358  10.106  1.00  0.00
ATOM    944  H1  WAT   296      16.552   6.747   9.581  1.00  0.00
ATOM    945  H2  WAT   296      16.686   7.861  10.597  1.00  0.00
TER
ATOM    946  O   WAT   297      18.775   8.249  10.933  1.00  0.00
ATOM    947  H1  WAT   297      19.063   7.994  10.056  1.00  0.00
ATOM    948  H2  WAT   297      19.288   7.697  11.523  1.00  0.00
TER
ATOM    949  O   WAT   298      19.993  -8.012  11.513  1.00  0.00
ATOM    950  H1  WAT   298      19.210  -7.538  11.792  1.00  0.00
ATOM    951  H2  WAT   298      19.699  -8.917  11.404  1.00  0.00
TER
ATOM    952  O   WAT   299      10.714   8.461   6.531  1.00  0.00
ATOM    953  H1  WAT   299      10.547   7.828   7.229  1.00  0.00
ATOM    954  H2  WAT   299       9.848   8.667   6.180  1.00  0.00
TER
ATOM    955  O   WAT   300      11.337  -7.707   4.034  1.00  0.00
ATOM    956  H1  WAT   300      12.095  -7.594   3.460  1.00  0.00
ATOM    957  H2  WAT   300      10.875  -6.870   3.988  1.00  0.00
TER
ATOM    958  O   WAT   301      17.879  -5.593   7.024  1.00  0.00
ATOM    959  H1  WAT   301      17.066  -5.968   6.684  1.00  0.00
ATOM    960  H2  WAT   301      18.383  -6.349   7.326  1.00  0.00
TER
ATOM    961  O   WAT   302      22.381  -8.929   8.262  1.00  0.00
ATOM    962  H1  WAT   302      22.984  -8.357   8.737  1.00  0.00
ATOM    963  H2  WAT   302      21.640  -8.365   8.040  1.00  0.00
TER
ATOM    964  O   WAT   303      12.321   7.154   3.976  1.00  0.00
ATOM    965  H1  WAT   303      11.795   7.535   3.272  1.00  0.00
ATOM    966  H2  WAT   303      12.245   7.779   4.697  1.00  0.00
TER
ATOM    967  O   WAT   304      13.710  -7.181   2.574  1.00  0.00
ATOM    968  H1  WAT   304      14.239  -7.968   2.445  1.00  0.00
ATOM    969  H2  WAT   304      14.342  -6.502   2.808  1.00  0.00
TER
ATOM    970  O   WAT   305      15.903  -7.443   5.629  1.00  0.00
ATOM    971  H1  WAT   305      15.274  -8.145   5.796  1.00  0.00
ATOM    972  H2  WAT   305      15.364  -6.683   5.412  1.00  0.00
TER
ATOM    973  O   WAT   306      18.843   9.170  18.300  1.00  0.00
ATOM    974  H1  WAT   306      19.769   8.935  18.343  1.00  0.00
ATOM    975  H2  WAT   306      18.828   9.998  17.818  1.00  0.00
TER
ATOM    976  O   WAT   307      16.029  -8.165  18.064  1.00  0.00
ATOM    977  H1  WAT   307      15.747  -7.662  17.300  1.00  0.00
ATOM    978  H2  WAT   307      16.411  -8.963  17.698  1.00  0.00
TER
ATOM    979  O   WAT   308      14.920   9.103   2.851  1.00  0.00
ATOM    980  H1  WAT   308      15.652   8.818   2.303  1.00  0.00
ATOM    981  H2  WAT   308      15.179   8.864   3.741  1.00  0.00
TER
ATOM    982  O   WAT   309      14.081   5.219   2.855  1.00  0.00
ATOM    983  H1  WAT   309      13.452   5.688   3.404  1.00  0.00
ATOM    984  H2  WAT   309      14.196   4.374   3.290  1.00  0.00
TER
ATOM    985  O   WAT   310      21.536  -0.730 -10.995  1.00  0.00
ATOM    986  H1  WAT   310      21.456  -1.645 -11.265  1.00  0.00
ATOM    987  H2  WAT   310      21.123  -0.234 -11.701  1.00  0.00
TER
ATOM    988  O   WAT   311      19.668   1.047  -9.114  1.00  0.00
ATOM    989  H1  WAT   311      18.892   0.568  -8.824  1.00  0.00
ATOM    990  H2  WAT   311      20.319   0.368  -9.288  1.00  0.00
TER
ATOM    991  O   WAT   312      13.685   1.359  -8.236  1.00  0.00
ATOM    992  H1  WAT   312      12.853   1.104  -7.836  1.00  0.00
ATOM    993  H2  WAT   312      14.293   1.431  -7.500  1.00  0.00
TER
ATOM    994  O   WAT   313      13.665   5.393  -8.040  1.00  0.00
ATOM    995  H1  WAT   313      13.968   4.503  -8.219  1.00  0.00
ATOM    996  H2  WAT   313      14.409   5.950  -8.268  1.00  0.00
TER
ATOM    997  O   WAT   314      12.094  -3.680 -14.452  1.00  0.00
ATOM    998  H1  WAT   314      11.206  -3.339 -14.554  1.00  0.00
ATOM    999  H2  WAT   314      12.378  -3.880 -15.344  1.00  0.00
TER
ATOM   1000  O   WAT   315      10.057  -1.080  -8.568  1.00  0.00
ATOM   1001  H1  WAT   315      10.629  -1.848  -8.567  1.00  0.00
ATOM   1002  H2  WAT   315      10.057  -0.781  -9.477  1.00  0.00
TER
ATOM   1003  O   WAT   316      19.915   7.739 -10.713  1.00  0.00
ATOM   1004  H1  WAT   316      19.296   8.195 -11.284  1.00  0.00
ATOM   1005  H2  WAT   316      20.770   7.894 -11.114  1.00  0.00
TER
ATOM   1006  O   WAT   317      19.109   3.723  -9.107  1.00  0.00
ATOM   1007  H1  WAT   317      19.040   2.782  -9.268  1.00  0.00
ATOM   1008  H2  WAT   317      19.871   3.813  -8.534  1.00  0.00
TER
ATOM   1009  O   WAT   318      11.300  -5.671  -6.781  1.00  0.00
ATOM   1010  H1  WAT   318      11.120  -6.569  -6.501  1.00  0.00
ATOM   1011  H2  WAT   318      10.898  -5.124  -6.106  1.00  0.00
TER
ATOM   1012  O   WAT   319      20.140  -3.470  -8.880  1.00  0.00
ATOM   1013  H1  WAT   319      20.516  -4.343  -8.992  1.00  0.00
ATOM   1014  H2  WAT   319      20.042  -3.134  -9.771  1.00  0.00
TER
ATOM   1015  O   WAT   320      14.270  -5.097 -13.418  1.00  0.00
ATOM   1016  H1  WAT   320      14.377  -4.197 -13.111  1.00  0.00
ATOM   1017  H2  WAT   320      13.359  -5.145 -13.709  1.00  0.00
TER
ATOM   1018  O   WAT   321      11.918  -3.175  -8.173  1.00  0.00
ATOM   1019  H1  WAT   321      12.599  -2.911  -7.554  1.00  0.00
ATOM   1020  H2  WAT   321      11.603  -4.015  -7.839  1.00  0.00
TER
ATOM   1021  O   WAT   322      16.111  -2.129  -9.085  1.00  0.00
ATOM   1022  H1  WAT   322      16.619  -1.630  -8.445  1.00  0.00
ATOM   1023  H2  WAT   322      16.642  -2.905  -9.262  1.00  0.00
TER
ATOM   1024  O   WAT   323      14.394  -7.489  -4.819  1.00  0.00
ATOM   1025  H1  WAT   323      14.396  -6.971  -5.625  1.00  0.00
ATOM   1026  H2  WAT   323      13.565  -7.966  -4.842  1.00  0.00
TER
ATOM   1027  O   WAT   324      20.782   2.623 -13.320  1.00  0.00
ATOM   1028  H1  WAT   324      20.163   3.088 -13.884  1.00  0.00
ATOM   1029  H2  WAT   324      21.294   3.316 -12.903  1.00  0.00
TER
ATOM   1030  O   WAT   325      15.645   2.151  -6.642  1.00  0.00
ATOM   1031  H1  WAT   325      15.312   2.778  -6.000  1.00  0.00
ATOM   1032  H2  WAT   325      15.821   2.677  -7.422  1.00  0.00
TER
ATOM   1033  O   WAT   326      14.076  -5.778  -6.812  1.00  0.00
ATOM   1034  H1  WAT   326      14.418  -4.934  -7.107  1.00  0.00
ATOM   1035  H2  WAT   326      13.138  -5.629  -6.696  1.00  0.00
TER
ATOM   1036  O   WAT   327      14.857   4.119  -4.827  1.00  0.00
ATOM   1037  H1  WAT   327      15.474   4.794  -5.108  1.00  0.00
ATOM   1038  H2  WAT   327      13.996   4.528  -4.918  1.00  0.00
TER
ATOM   1039  O   WAT   328      10.150   3.309 -15.946  1.00  0.00
ATOM   1040  H1  WAT   328       9.773   3.798 -16.678  1.00  0.00
ATOM   1041  H2  WAT   328      10.407   3.981 -15.316  1.00  0.00
TER
ATOM   1042  O   WAT   329      17.759  -8.289 -10.488  1.00  0.00
ATOM   1043  H1  WAT   329      18.066  -8.845 -11.204  1.00  0.00
ATOM   1044  H2  WAT   329      16.829  -8.155 -10.670  1.00  0.00
TER
ATOM   1045  O   WAT   330      20.147  -0.225 -13.752  1.00  0.00
ATOM   1046  H1  WAT   330      19.220  -0.291 -13.523  1.00  0.00
ATOM   1047  H2  WAT   330      20.299   0.713 -13.866  1.00  0.00
TER
ATOM   1048  O   WAT   331      20.134  -3.953 -16.755  1.00  0.00
ATOM   1049  H1  WAT   331      19.194  -3.792 -16.670  1.00  0.00
ATOM   1050  H2  WAT   331      20.452  -3.234 -17.301  1.00  0.00
TER
ATOM   1051  O   WAT   332      15.753   0.302 -10.970  1.00  0.00
ATOM   1052  H1  WAT   332      15.348  -0.410 -11.465  1.00  0.00
ATOM   1053  H2  WAT   332      15.839  -0.043 -10.081  1.00  0.00
TER
ATOM   1054  O   WAT   333      16.221   3.989  -8.806  1.00  0.00
ATOM   1055  H1  WAT   333      15.924   3.383  -9.485  1.00  0.00
ATOM   1056  H2  WAT   333      17.171   4.026  -8.917  1.00  0.00
TER
ATOM   1057  O   WAT   334      14.465  -2.924  -7.190  1.00  0.00
ATOM   1058  H1  WAT   334      15.017  -2.814  -7.964  1.00  0.00
ATOM   1059  H2  WAT   334      14.980  -2.550  -6.474  1.00  0.00
TER
ATOM   1060  O   WAT   335      15.313   3.727  -2.155  1.00  0.00
ATOM   1061  H1  WAT   335      14.415   3.951  -1.908  1.00  0.00
ATOM   1062  H2  WAT   335      15.338   3.850  -3.104  1.00  0.00
TER
ATOM   1063  O   WAT   336      14.140   0.598  -3.579  1.00  0.00
ATOM   1064  H1  WAT   336      14.000   1.470  -3.210  1.00  0.00
ATOM   1065  H2  WAT   336      13.258   0.255  -3.724  1.00  0.00
TER
ATOM   1066  O   WAT   337      20.463   5.516 -12.273  1.00  0.00
ATOM   1067  H1  WAT   337      20.902   6.258 -12.687  1.00  0.00
ATOM   1068  H2  WAT   337      20.401   5.758 -11.349  1.00  0.00
TER
ATOM   1069  O   WAT   338      15.938   6.540  -1.371  1.00  0.00
ATOM   1070  H1  WAT   338      15.909   6.945  -2.238  1.00  0.00
ATOM   1071  H2  WAT   338      15.774   5.611  -1.534  1.00  0.00
TER
ATOM   1072  O   WAT   339      12.453  -0.804 -13.469  1.00  0.00
ATOM   1073  H1  WAT   339      12.333  -0.077 -14.081  1.00  0.00
ATOM   1074  H2  WAT   339      12.143  -1.573 -13.946  1.00  0.00
TER
ATOM   1075  O   WAT   340      10.092   2.368  -7.662  1.00  0.00
ATOM   1076  H1  WAT   340      10.170   2.503  -8.607  1.00  0.00
ATOM   1077  H2  WAT   340      10.706   1.659  -7.469  1.00  0.00
TER
ATOM   1078  O   WAT   341      11.336   4.068 -11.251  1.00  0.00
ATOM   1079  H1  WAT   341      10.929   4.209 -12.106  1.00  0.00
ATOM   1080  H2  WAT   341      12.228   3.784 -11.454  1.00  0.00
TER
ATOM   1081  O   WAT   342      21.154   8.217  -4.345  1.00  0.00
ATOM   1082  H1  WAT   342      21.669   8.128  -3.543  1.00  0.00
ATOM   1083  H2  WAT   342      20.311   8.563  -4.052  1.00  0.00
TER
ATOM   1084  O   WAT   343      15.608   8.282 -13.139  1.00  0.00
ATOM   1085  H1  WAT   343      15.433   7.366 -13.352  1.00  0.00
ATOM   1086  H2  WAT   343      14.754   8.641 -12.899  1.00  0.00
TER
ATOM   1087  O   WAT   344      22.397   7.638 -12.282  1.00  0.00
ATOM   1088  H1  WAT   344      22.853   6.857 -11.968  1.00  0.00
ATOM   1089  H2  WAT   344      22.736   8.348 -11.738  1.00  0.00
TER
ATOM   1090  O   WAT   345      10.147   3.409  -5.123  1.00  0.00
ATOM   1091  H1  WAT   345      10.311   2.940  -5.941  1.00  0.00
ATOM   1092  H2  WAT   345      10.613   2.902  -4.458  1.00  0.00
TER
ATOM   1093  O   WAT   346      14.919  -7.460 -10.087  1.00  0.00
ATOM   1094  H1  WAT   346      14.476  -6.679 -10.418  1.00  0.00
ATOM   1095  H2  WAT   346      15.478  -7.137  -9.380  1.00  0.00
TER
ATOM   1096  O   WAT   347      19.206  -4.593  -4.483  1.00  0.00
ATOM   1097  H1  WAT   347      18.744  -4.385  -3.671  1.00  0.00
ATOM   1098  H2  WAT   347      18.804  -5.407  -4.786  1.00  0.00
TER
ATOM   1099  O   WAT   348      21.302  -1.872  -1.254  1.00  0.00
ATOM   1100  H1  WAT   348      21.627  -2.706  -1.593  1.00  0.00
ATOM   1101  H2  WAT   348      22.090  -1.349  -1.106  1.00  0.00
TER
ATOM   1102  O   WAT   349      18.035  -7.839 -15.206  1.00  0.00
ATOM   1103  H1  WAT   349      17.411  -7.843 -14.481  1.00  0.00
ATOM   1104  H2  WAT   349      17.948  -8.706 -15.602  1.00  0.00
TER
ATOM   1105  O   WAT   350      16.957  -6.915  -8.228  1.00  0.00
ATOM   1106  H1  WAT   350      17.254  -6.009  -8.308  1.00  0.00
ATOM   1107  H2  WAT   350      17.505  -7.404  -8.842  1.00  0.00
TER
ATOM   1108  O   WAT   351      14.711  -2.337 -12.358  1.00  0.00
ATOM   1109  H1  WAT   351      14.485  -2.553 -11.454  1.00  0.00
ATOM   1110  H2  WAT   351      13.930  -1.904 -12.704  1.00  0.00
TER
ATOM   1111  O   WAT   352      21.941  -2.330 -13.759  1.00  0.00
ATOM   1112  H1  WAT   352      21.341  -1.607 -13.943  1.00  0.00
ATOM   1113  H2  WAT   352      22.489  -2.393 -14.542  1.00  0.00
TER
ATOM   1114  O   WAT   353      17.151  -1.438  -1.692  1.00  0.00
ATOM   1115  H1  WAT   353      17.055  -2.379  -1.842  1.00  0.00
ATOM   1116  H2  WAT   353      17.994  -1.217  -2.088  1.00  0.00
TER
ATOM   1117  O   WAT   354      20.547  -3.694 -11.729  1.00  0.00
ATOM   1118  H1  WAT   354      20.940  -3.377 -12.542  1.00  0.00
ATOM   1119  H2  WAT   354      20.909  -4.573 -11.615  1.00  0.00
TER
ATOM   1120  O   WAT   355      12.282  -5.027  -3.539  1.00  0.00
ATOM   1121  H1  WAT   355      11.888  -4.179  -3.332  1.00  0.00
ATOM   1122  H2  WAT   355      11.594  -5.664  -3.348  1.00  0.00
TER
ATOM   1123  O   WAT   356      18.856  -4.943  -0.469  1.00  0.00
ATOM   1124  H1  WAT   356      18.166  -5.136   0.165  1.00  0.00
ATOM   1125  H2  WAT   356      19.599  -4.660   0.063  1.00  0.00
TER
ATOM   1126  O   WAT   357       9.583  -7.104  -9.506  1.00  0.00
ATOM   1127  H1  WAT   357       9.295  -6.534  -8.794  1.00  0.00
ATOM   1128  H2  WAT   357      10.328  -7.584  -9.143  1.00  0.00
TER
ATOM   1129  O   WAT   358      21.133  -1.104  -7.634  1.00  0.00
ATOM   1130  H1  WAT   358      20.401  -0.595  -7.285  1.00  0.00
ATOM   1131  H2  WAT   358      20.735  -1.921  -7.935  1.00  0.00
TER
ATOM   1132  O   WAT   359      17.570  -4.428  -9.229  1.00  0.00
ATOM   1133  H1  WAT   359      17.574  -4.869 -10.078  1.00  0.00
ATOM   1134  H2  WAT   359      18.465  -4.106  -9.122  1.00  0.00
TER
ATOM   1135  O   WAT   360      13.421  -4.545 -10.269  1.00  0.00
ATOM   1136  H1  WAT   360      13.081  -4.068  -9.513  1.00  0.00
ATOM   1137  H2  WAT   360      12.658  -4.999 -10.629  1.00  0.00
TER
ATOM   1138  O   WAT   361      17.632  -3.427 -16.238  1.00  0.00
ATOM   1139  H1  WAT   361      17.754  -3.468 -15.290  1.00  0.00
ATOM   1140  H2  WAT   361      17.247  -2.564 -16.393  1.00  0.00
TER
ATOM   1141  O   WAT   362      21.595  -5.650  -8.222  1.00  0.00
ATOM   1142  H1  WAT   362      21.612  -5.199  -7.378  1.00  0.00
ATOM   1143  H2  WAT   362      21.347  -6.550  -8.008  1.00  0.00
TER
ATOM   1144  O   WAT   363      16.644  -1.117 -16.840  1.00  0.00
ATOM   1145  H1  WAT   363      16.076  -1.565 -17.466  1.00  0.00
ATOM   1146  H2  WAT   363      17.353  -0.757 -17.373  1.00  0.00
TER
ATOM   1147  O   WAT   364      11.721   2.784  -2.963  1.00  0.00
ATOM   1148  H1  WAT   364      11.337   2.144  -2.365  1.00  0.00
ATOM   1149  H2  WAT   364      12.033   3.488  -2.394  1.00  0.00
TER
ATOM   1150  O   WAT   365      17.871  -0.368  -7.482  1.00  0.00
ATOM   1151  H1  WAT   365      18.238  -0.842  -6.736  1.00  0.00
ATOM   1152  H2  WAT   365      17.682   0.506  -7.141  1.00  0.00
TER
ATOM   1153  O   WAT   366      10.735  -5.624 -11.353  1.00  0.00
ATOM   1154  H1  WAT   366      10.450  -5.988 -10.515  1.00  0.00
ATOM   1155  H2  WAT   366      10.673  -6.355 -11.967  1.00  0.00
TER
ATOM   1156  O   WAT   367      15.661  -1.327  -5.164  1.00  0.00
ATOM   1157  H1  WAT   367      15.357  -0.448  -4.939  1.00  0.00
ATOM   1158  H2  WAT   367      16.616  -1.267  -5.128  1.00  0.00
TER
ATOM   1159  O   WAT   368      14.189   2.879 -14.567  1.00  0.00
ATOM   1160  H1  WAT   368      13.415   2.339 -14.727  1.00  0.00
ATOM   1161  H2  WAT   368      14.919   2.360 -14.905  1.00  0.00
TER
ATOM   1162  O   WAT   369      20.409  -6.731 -14.632  1.00  0.00
ATOM   1163  H1  WAT   369      19.595  -7.229 -14.707  1.00  0.00
ATOM   1164  H2  WAT   369      20.215  -5.891 -15.048  1.00  0.00
TER
ATOM   1165  O   WAT   370      20.330   1.946  -2.888  1.00  0.00
ATOM   1166  H1  WAT   370      20.264   1.026  -3.142  1.00  0.00
ATOM   1167  H2  WAT   370      19.700   2.044  -2.173  1.00  0.00
TER
ATOM   1168  O   WAT   371      14.233   2.547 -10.929  1.00  0.00
ATOM   1169  H1  WAT   371      14.751   1.744 -10.984  1.00  0.00
ATOM   1170  H2  WAT   371      13.781   2.485 -10.088  1.00  0.00
TER
ATOM   1171  O   WAT   372      19.120   3.814 -15.657  1.00  0.00
ATOM   1172  H1  WAT   372      19.461   4.558 -16.152  1.00  0.00
ATOM   1173  H2  WAT   372      18.291   4.127 -15.294  1.00  0.00
TER
ATOM   1174  O   WAT   373      11.717  -0.487  -4.017  1.00  0.00
ATOM   1175  H1  WAT   373      11.359   0.179  -3.429  1.00  0.00
ATOM   1176  H2  WAT   373      11.423  -1.318  -3.645  1.00  0.00
TER
ATOM   1177  O   WAT   374      14.919  -0.028  -1.133  1.00  0.00
ATOM   1178  H1  WAT   374      14.619   0.117  -2.030  1.00  0.00
ATOM   1179  H2  WAT   374      15.690  -0.588  -1.225  1.00  0.00
TER
ATOM   1180  O   WAT   375      20.262   4.769  -3.137  1.00  0.00
ATOM   1181  H1  WAT   375      20.276   3.837  -3.355  1.00  0.00
ATOM   1182  H2  WAT   375      19.554   4.855  -2.498  1.00  0.00
TER
ATOM   1183  O   WAT   376      22.003   3.135 -10.292  1.00  0.00
ATOM   1184  H1  WAT   376      22.355   2.538 -10.952  1.00  0.00
ATOM   1185  H2  WAT   376      21.119   2.810 -10.121  1.00  0.00
TER
ATOM   1186  O   WAT   377      18.089   3.895 -12.885  1.00  0.00
ATOM   1187  H1  WAT   377      18.776   4.442 -12.504  1.00  0.00
ATOM   1188  H2  WAT   377      17.302   4.439 -12.850  1.00  0.00
TER
ATOM   1189  O   WAT   378      10.228  -0.488 -17.393  1.00  0.00
ATOM   1190  H1  WAT   378      11.098  -0.205 -17.110  1.00  0.00
ATOM   1191  H2  WAT   378       9.737   0.326 -17.508  1.00  0.00
TER
ATOM   1192  O   WAT   379      17.392   0.900 -13.272  1.00  0.00
ATOM   1193  H1  WAT   379      17.848   1.710 -13.046  1.00  0.00
ATOM   1194  H2  WAT   379      17.040   0.582 -12.441  1.00  0.00
TER
ATOM   1195  O   WAT   380      19.695   6.410  -6.043  1.00  0.00
ATOM   1196  H1  WAT   380      20.339   6.616  -5.366  1.00  0.00
ATOM   1197  H2  WAT   380      20.058   5.649  -6.496  1.00  0.00
TER
ATOM   1198  O   WAT   381      13.293  -8.757 -12.800  1.00  0.00
ATOM   1199  H1  WAT   381      13.164  -8.765 -11.852  1.00  0.00
ATOM   1200  H2  WAT   381      12.469  -8.418 -13.151  1.00  0.00
TER
ATOM   1201  O   WAT   382      20.968   4.414  -7.325  1.00  0.00
ATOM   1202  H1  WAT   382      21.610   3.713  -7.212  1.00  0.00
ATOM   1203  H2  WAT   382      21.493   5.193  -7.506  1.00  0.00
TER
ATOM   1204  O   WAT   383      10.595   8.725 -16.827  1.00  0.00
ATOM   1205  H1  WAT   383      10.955   9.324 -17.481  1.00  0.00
ATOM   1206  H2  WAT   383      10.455   9.271 -16.054  1.00  0.00
TER
ATOM   1207  O   WAT   384      10.292  -6.997  -3.339  1.00  0.00
ATOM   1208  H1  WAT   384       9.578  -6.798  -2.734  1.00  0.00
ATOM   1209  H2  WAT   384      10.712  -7.773  -2.968  1.00  0.00
TER
ATOM   1210  O   WAT   385      10.580   6.991  -2.353  1.00  0.00
ATOM   1211  H1  WAT   385      10.689   6.050  -2.493  1.00  0.00
ATOM   1212  H2  WAT   385       9.928   7.256  -3.001  1.00  0.00
TER
ATOM   1213  O   WAT   386      18.571   5.262  -0.953  1.00  0.00
ATOM   1214  H1  WAT   386      18.250   4.543  -0.408  1.00  0.00
ATOM   1215  H2  WAT   386      17.897   5.938  -0.879  1.00  0.00
TER
ATOM   1216  O   WAT   387      16.612   6.108 -16.010  1.00  0.00
ATOM   1217  H1  WAT   387      16.603   6.841 -16.625  1.00  0.00
ATOM   1218  H2  WAT   387      15.692   5.861 -15.917  1.00  0.00
TER
ATOM   1219  O   WAT   388      12.213   1.330 -15.265  1.00  0.00
ATOM   1220  H1  WAT   388      11.606   2.070 -15.255  1.00  0.00
ATOM   1221  H2  WAT   388      12.688   1.420 -16.091  1.00  0.00
TER
ATOM   1222  O   WAT   389      21.786  -4.505  -5.589  1.00  0.00
ATOM   1223  H1  WAT   389      22.154  -5.326  -5.261  1.00  0.00
ATOM   1224  H2  WAT   389      20.926  -4.445  -5.174  1.00  0.00
TER
ATOM   1225  O   WAT   390      19.598   6.171 -17.347  1.00  0.00
ATOM   1226  H1  WAT   390      19.699   5.967 -18.277  1.00  0.00
ATOM   1227  H2  WAT   390      18.698   5.917 -17.142  1.00  0.00
TER
ATOM   1228  O   WAT   391      17.121  -3.271 -13.365  1.00  0.00
ATOM   1229  H1  WAT   391      16.412  -2.802 -12.923  1.00  0.00
ATOM   1230  H2  WAT   391      17.405  -3.929 -12.730  1.00  0.00
TER
ATOM   1231  O   WAT   392      18.746  -1.851  -5.366  1.00  0.00
ATOM   1232  H1  WAT   392      19.245  -1.377  -4.700  1.00  0.00
ATOM   1233  H2  WAT   392      18.889  -2.775  -5.159  1.00  0.00
TER
ATOM   1234  O   WAT   393      21.152  -6.546 -11.925  1.00  0.00
ATOM   1235  H1  WAT   393      21.029  -6.527 -12.874  1.00  0.00
ATOM   1236  H2  WAT   393      22.101  -6.498 -11.805  1.00  0.00
TER
ATOM   1237  O   WAT   394      18.240   8.690 -12.652  1.00  0.00
ATOM   1238  H1  WAT   394      18.494   8.652 -13.574  1.00  0.00
ATOM   1239  H2  WAT   394      17.291   8.563 -12.660  1.00  0.00
TER
ATOM   1240  O   WAT   395      15.324  -4.962 -15.990  1.00  0.00
ATOM   1241  H1  WAT   395      16.173  -4.525 -16.056  1.00  0.00
ATOM   1242  H2  WAT   395      14.957  -4.650 -15.162  1.00  0.00
TER
ATOM   1243  O   WAT   396      14.223   1.291 -17.516  1.00  0.00
ATOM   1244  H1  WAT   396      14.990   1.179 -16.954  1.00  0.00
ATOM   1245  H2  WAT   396      14.301   0.595 -18.168  1.00  0.00
TER
ATOM   1246  O   WAT   397      12.918  -1.277 -16.833  1.00  0.00
ATOM   1247  H1  WAT   397      12.998  -2.224 -16.721  1.00  0.00
ATOM   1248  H2  WAT   397      13.810  -0.946 -16.727  1.00  0.00
TER
ATOM   1249  O   WAT   398      13.720   8.873  -9.729  1.00  0.00
ATOM   1250  H1  WAT   398      14.456   8.324  -9.459  1.00  0.00
ATOM   1251  H2  WAT   398      14.104   9.738  -9.869  1.00  0.00
TER
ATOM   1252  O   WAT   399      10.604   4.940 -13.855  1.00  0.00
ATOM   1253  H1  WAT   399       9.678   5.182 -13.865  1.00  0.00
ATOM   1254  H2  WAT   399      11.070   5.768 -13.977  1.00  0.00
TER
ATOM   1255  O   WAT   400      12.725   8.057  -0.541  1.00  0.00
ATOM   1256  H1  WAT   400      13.527   8.379  -0.127  1.00  0.00
ATOM   1257  H2  WAT   400      12.211   7.697   0.181  1.00  0.00
TER
ATOM   1258  O   WAT   401      16.830   8.046 -17.907  1.00  0.00
ATOM   1259  H1  WAT   401      17.623   8.335 -18.359  1.00  0.00
ATOM   1260  H2  WAT   401      16.310   7.615 -18.586  1.00  0.00
TER
ATOM   1261  O   WAT   402      21.562   4.165  -0.593  1.00  0.00
ATOM   1262  H1  WAT   402      20.956   4.189  -1.334  1.00  0.00
ATOM   1263  H2  WAT   402      21.257   3.434  -0.057  1.00  0.00
TER
ATOM   1264  O   WAT   403      17.499   1.952  -2.064  1.00  0.00
ATOM   1265  H1  WAT   403      16.733   2.520  -2.148  1.00  0.00
ATOM   1266  H2  WAT   403      17.681   1.660  -2.957  1.00  0.00
TER
ATOM   1267  O   WAT   404      20.588   2.328 -17.438  1.00  0.00
ATOM   1268  H1  WAT   404      20.039   2.775 -16.794  1.00  0.00
ATOM   1269  H2  WAT   404      21.210   1.823 -16.915  1.00  0.00
TER
ATOM   1270  O   WAT   405      12.477  -1.312  -0.702  1.00  0.00
ATOM   1271  H1  WAT   405      12.518  -1.611   0.206  1.00  0.00
ATOM   1272  H2  WAT   405      13.332  -0.911  -0.861  1.00  0.00
TER
ATOM   1273  O   WAT   406      16.255   1.287 -15.542  1.00  0.00
ATOM   1274  H1  WAT   406      16.677   1.121 -14.699  1.00  0.00
ATOM   1275  H2  WAT   406      16.380   0.477 -16.036  1.00  0.00
TER
ATOM   1276  O   WAT   407      14.418  -2.733  -2.735  1.00  0.00
ATOM   1277  H1  WAT   407      13.888  -3.224  -3.362  1.00  0.00
ATOM   1278  H2  WAT   407      15.087  -2.305  -3.269  1.00  0.00
TER
ATOM   1279  O   WAT   408      18.768   0.311 -18.294  1.00  0.00
ATOM   1280  H1  WAT   408      19.289  -0.404 -18.660  1.00  0.00
ATOM   1281  H2  WAT   408      19.415   0.950 -17.994  1.00  0.00
TER
ATOM   1282  O   WAT   409      14.905  -5.767  -2.655  1.00  0.00
ATOM   1283  H1  WAT   409      14.811  -6.385  -3.380  1.00  0.00
ATOM   1284  H2  WAT   409      14.325  -5.040  -2.882  1.00  0.00
TER
ATOM   1285  O   WAT   410      17.671  -7.209  -5.622  1.00  0.00
ATOM   1286  H1  WAT   410      17.223  -7.187  -6.468  1.00  0.00
ATOM   1287  H2  WAT   410      17.038  -7.608  -5.025  1.00  0.00
TER
ATOM   1288  O   WAT   411      18.077   1.686  -5.001  1.00  0.00
ATOM   1289  H1  WAT   411      18.496   2.529  -5.173  1.00  0.00
ATOM   1290  H2  WAT   411      17.158   1.823  -5.230  1.00  0.00
TER
ATOM   1291  O   WAT   412      20.414  -0.582  -3.617  1.00  0.00
ATOM   1292  H1  WAT   412      20.533  -1.178  -2.878  1.00  0.00
ATOM   1293  H2  WAT   412      21.273  -0.545  -4.037  1.00  0.00
TER
ATOM   1294  O   WAT   413      15.928   7.991  -3.885  1.00  0.00
ATOM   1295  H1  WAT   413      15.390   8.716  -4.204  1.00  0.00
ATOM   1296  H2  WAT   413      16.181   7.514  -4.676  1.00  0.00
TER
ATOM   1297  O   WAT   414      17.181  -4.040  -2.360  1.00  0.00
ATOM   1298  H1  WAT   414      17.771  -4.349  -1.672  1.00  0.00
ATOM   1299  H2  WAT   414      16.363  -4.512  -2.204  1.00  0.00
TER
ATOM   1300  O   WAT   415      22.000  -4.424  -2.126  1.00  0.00
ATOM   1301  H1  WAT   415      21.312  -5.086  -2.191  1.00  0.00
ATOM   1302  H2  WAT   415      22.721  -4.870  -1.682  1.00  0.00
TER
ATOM   1303  O   WAT   416      22.630  -7.829 -16.067  1.00  0.00
ATOM   1304  H1  WAT   416      22.910  -8.672 -15.711  1.00  0.00
ATOM   1305  H2  WAT   416      21.857  -7.596 -15.553  1.00  0.00
TER
ATOM   1306  O   WAT   417      18.784   9.226  -3.627  1.00  0.00
ATOM   1307  H1  WAT   417      18.710  10.130  -3.319  1.00  0.00
ATOM   1308  H2  WAT   417      17.882   8.908  -3.654  1.00  0.00
TER
ATOM   1309  O   WAT   418      17.168  -6.596 -17.623  1.00  0.00
ATOM   1310  H1  WAT   418      16.820  -7.273 -18.202  1.00  0.00
ATOM   1311  H2  WAT   418      17.369  -7.057 -16.808  1.00  0.00
TER
ATOM   1312  O   WAT   419      19.333   8.392 -16.004  1.00  0.00
ATOM   1313  H1  WAT   419      20.228   8.731 -15.982  1.00  0.00
ATOM   1314  H2  WAT   419      19.365   7.670 -16.632  1.00  0.00
TER
ATOM   1315  O   WAT   420      12.972   3.765 -17.775  1.00  0.00
ATOM   1316  H1  WAT   420      13.410   4.308 -17.120  1.00  0.00
ATOM   1317  H2  WAT   420      13.457   2.940 -17.766  1.00  0.00
TER
ATOM   1318  O   WAT   421      10.187   6.554 -10.323  1.00  0.00
ATOM   1319  H1  WAT   421      10.517   5.686 -10.555  1.00  0.00
ATOM   1320  H2  WAT   421      10.616   6.760  -9.493  1.00  0.00
TER
ATOM   1321  O   WAT   422      14.783   4.885 -12.663  1.00  0.00
ATOM   1322  H1  WAT   422      14.483   4.761 -11.763  1.00  0.00
ATOM   1323  H2  WAT   422      14.677   4.026 -13.071  1.00  0.00
TER
ATOM   1324  O   WAT   423      10.676   7.421  -7.585  1.00  0.00
ATOM   1325  H1  WAT   423      10.239   7.601  -6.753  1.00  0.00
ATOM   1326  H2  WAT   423      11.244   8.178  -7.727  1.00  0.00
TER
ATOM   1327  O   WAT   424      10.509  -0.067 -11.226  1.00  0.00
ATOM   1328  H1  WAT   424       9.853  -0.336 -11.870  1.00  0.00
ATOM   1329  H2  WAT   424      11.346  -0.177 -11.676  1.00  0.00
TER
ATOM   1330  O   WAT   425      11.546   0.318  -6.686  1.00  0.00
ATOM   1331  H1  WAT   425      11.913   0.231  -5.806  1.00  0.00
ATOM   1332  H2  WAT   425      10.977  -0.445  -6.785  1.00  0.00
TER
ATOM   1333  O   WAT   426      11.098  -2.771  -2.780  1.00  0.00
ATOM   1334  H1  WAT   426      10.203  -2.804  -2.441  1.00  0.00
ATOM   1335  H2  WAT   426      11.637  -2.572  -2.015  1.00  0.00
TER
ATOM   1336  O   WAT   427       9.722  -2.857 -15.284  1.00  0.00
ATOM   1337  H1  WAT   427       8.819  -2.594 -15.459  1.00  0.00
ATOM   1338  H2  WAT   427      10.206  -2.586 -16.064  1.00  0.00
TER
ATOM   1339  O   WAT   428      12.265  -3.801 -17.374  1.00  0.00
ATOM   1340  H1  WAT   428      12.974  -4.222 -17.860  1.00  0.00
ATOM   1341  H2  WAT   428      11.549  -3.733 -18.006  1.00  0.00
TER
ATOM   1342  O   WAT   429      11.602  -8.496  -8.432  1.00  0.00
ATOM   1343  H1  WAT   429      12.249  -9.046  -8.872  1.00  0.00
ATOM   1344  H2  WAT   429      12.022  -8.242  -7.610  1.00  0.00
TER
ATOM   1345  O   WAT   430      11.355  -8.340  -5.689  1.00  0.00
ATOM   1346  H1  WAT   430      11.006  -7.884  -4.923  1.00  0.00
ATOM   1347  H2  WAT   430      11.024  -9.235  -5.607  1.00  0.00
TER
ATOM   1348  O   WAT   431      12.961   4.831  -1.524  1.00  0.00
ATOM   1349  H1  WAT   431      12.918   4.461  -0.642  1.00  0.00
ATOM   1350  H2  WAT   431      13.092   5.769  -1.384  1.00  0.00
TER
ATOM   1351  O   WAT   432      16.662   6.387  -5.923  1.00  0.00
ATOM   1352  H1  WAT   432      16.421   6.655  -6.810  1.00  0.00
ATOM   1353  H2  WAT   432      17.602   6.558  -5.868  1.00  0.00
TER
ATOM   1354  O   WAT   433      18.867  -7.149  -2.167  1.00  0.00
ATOM   1355  H1  WAT   433      18.806  -6.557  -1.418  1.00  0.00
ATOM   1356  H2  WAT   433      19.807  -7.257  -2.312  1.00  0.00
TER
ATOM   1357  O   WAT   434      21.505  -7.492  -2.528  1.00  0.00
ATOM   1358  H1  WAT   434      22.119  -7.174  -3.190  1.00  0.00
ATOM   1359  H2  WAT   434      22.050  -7.977  -1.908  1.00  0.00
TER
ATOM   1360  O   WAT   435      12.027  -8.813  -2.414  1.00  0.00
ATOM   1361  H1  WAT   435      12.575  -8.994  -3.177  1.00  0.00
ATOM   1362  H2  WAT   435      12.092  -9.603  -1.878  1.00  0.00
TER
ATOM   1363  O   WAT   436      12.800   7.778  -4.404  1.00  0.00
ATOM   1364  H1  WAT   436      12.206   7.646  -3.665  1.00  0.00
ATOM   1365  H2  WAT   436      12.792   6.942  -4.870  1.00  0.00
TER
ATOM   1366  O   WAT   437      22.246  -8.929  -6.201  1.00  0.00
ATOM   1367  H1  WAT   437      21.372  -8.596  -6.404  1.00  0.00
ATOM   1368  H2  WAT   437      22.137  -9.402  -5.376  1.00  0.00
TER
ATOM   1369  O   WAT   438      12.431   5.144  -5.453  1.00  0.00
ATOM   1370  H1  WAT   438      11.705   4.524  -5.521  1.00  0.00
ATOM   1371  H2  WAT   438      12.492   5.538  -6.323  1.00  0.00
TER
ATOM   1372  O   WAT   439      16.036   7.358  -8.668  1.00  0.00
ATOM   1373  H1  WAT   439      16.552   6.747  -9.194  1.00  0.00
ATOM   1374  H2  WAT   439      16.686   7.861  -8.177  1.00  0.00
TER
ATOM   1375  O   WAT   440      18.775   8.249  -7.841  1.00  0.00
ATOM   1376  H1  WAT   440      19.063   7.994  -8.718  1.00  0.00
ATOM   1377  H2  WAT   440      19.288   7.697  -7.251  1.00  0.00
TER
ATOM   1378  O   WAT   441      19.993  -8.012  -7.262  1.00  0.00
ATOM   1379  H1  WAT   441      19.210  -7.538  -6.982  1.00  0.00
ATOM   1380  H2  WAT   441      19.699  -8.917  -7.370  1.00  0.00
TER
ATOM   1381  O   WAT   442      10.714   8.461 -12.244  1.00  0.00
ATOM   1382  H1  WAT   442      10.547   7.828 -11.545  1.00  0.00
ATOM   1383  H2  WAT   442       9.848   8.667 -12.594  1.00  0.00
TER
ATOM   1384  O   WAT   443      11.337  -7.707 -14.740  1.00  0.00
ATOM   1385  H1  WAT   443      12.095  -7.594 -15.314  1.00  0.00
ATOM   1386  H2  WAT   443      10.875  -6.870 -14.786  1.00  0.00
TER
ATOM   1387  O   WAT   444      17.879  -5.593 -11.750  1.00  0.00
ATOM   1388  H1  WAT   444      17.066  -5.968 -12.091  1.00  0.00
ATOM   1389  H2  WAT   444      18.383  -6.349 -11.448  1.00  0.00
TER
ATOM   1390  O   WAT   445      22.381  -8.929 -10.512  1.00  0.00
ATOM   1391  H1  WAT   445      22.984  -8.357 -10.037  1.00  0.00
ATOM   1392  H2  WAT   445      21.640  -8.365 -10.734  1.00  0.00
TER
ATOM   1393  O   WAT   446      12.321   7.154 -14.799  1.00  0.00
ATOM   1394  H1  WAT   446      11.795   7.535 -15.502  1.00  0.00
ATOM   1395  H2  WAT   446      12.245   7.779 -14.078  1.00  0.00
TER
ATOM   1396  O   WAT   447      13.710  -7.181 -16.200  1.00  0.00
ATOM   1397  H1  WAT   447      14.239  -7.968 -16.329  1.00  0.00
ATOM   1398  H2  WAT   447      14.342  -6.502 -15.967  1.00  0.00
TER
ATOM   1399  O   WAT   448      15.903  -7.443 -13.146  1.00  0.00
ATOM   1400  H1  WAT   448      15.274  -8.145 -12.979  1.00  0.00
ATOM   1401  H2  WAT   448      15.364  -6.683 -13.362  1.00  0.00
TER
ATOM   1402  O   WAT   449      18.843   9.170  -0.475  1.00  0.00
ATOM   1403  H1  WAT   449      19.769   8.935  -0.431  1.00  0.00
ATOM   1404  H2  WAT   449      18.828   9.998  -0.956  1.00  0.00
TER
ATOM   1405  O   WAT   450      16.029  -8.165  -0.710  1.00  0.00
ATOM   1406  H1  WAT   450      15.747  -7.662  -1.474  1.00  0.00
ATOM   1407  H2  WAT   450      16.411  -8.963  -1.076  1.00  0.00
TER
ATOM   1408  O   WAT   451      14.920   9.103 -15.924  1.00  0.00
ATOM   1409  H1  WAT   451      15.652   8.818 -16.471  1.00  0.00
ATOM   1410  H2  WAT   451      15.179   8.864 -15.034  1.00  0.00
TER
ATOM   1411  O   WAT   452      14.081   5.219 -15.919  1.00  0.00
ATOM   1412  H1  WAT   452      13.452   5.688 -15.370  1.00  0.00
ATOM   1413  H2  WAT   452      14.196   4.374 -15.484  1.00  0.00
TER
ATOM   1414  O   WAT   453      19.668 -17.727   9.661  1.00  0.00
ATOM   1415  H1  WAT   453      18.892 -18.207   9.951  1.00  0.00
ATOM   1416  H2  WAT   453      20.319 -18.406   9.486  1.00  0.00
TER
ATOM   1417  O   WAT   454      13.685 -17.415  10.538  1.00  0.00
ATOM   1418  H1  WAT   454      12.853 -17.670  10.938  1.00  0.00
ATOM   1419  H2  WAT   454      14.293 -17.344  11.274  1.00  0.00
TER
ATOM   1420  O   WAT   455      13.665 -13.381  10.734  1.00  0.00
ATOM   1421  H1  WAT   455      13.968 -14.271  10.555  1.00  0.00
ATOM   1422  H2  WAT   455      14.409 -12.824  10.506  1.00  0.00
TER
ATOM   1423  O   WAT   456      19.915 -11.035   8.061  1.00  0.00
ATOM   1424  H1  WAT   456      19.296 -10.579   7.490  1.00  0.00
ATOM   1425  H2  WAT   456      20.770 -10.880   7.660  1.00  0.00
TER
ATOM   1426  O   WAT   457      19.109 -15.051   9.668  1.00  0.00
ATOM   1427  H1  WAT   457      19.040 -15.992   9.507  1.00  0.00
ATOM   1428  H2  WAT   457      19.871 -14.961  10.240  1.00  0.00
TER
ATOM   1429  O   WAT   458      20.782 -16.151   5.454  1.00  0.00
ATOM   1430  H1  WAT   458      20.163 -15.686   4.890  1.00  0.00
ATOM   1431  H2  WAT   458      21.294 -15.458   5.871  1.00  0.00
TER
ATOM   1432  O   WAT   459      15.645 -16.624  12.133  1.00  0.00
ATOM   1433  H1  WAT   459      15.312 -15.997  12.775  1.00  0.00
ATOM   1434  H2  WAT   459      15.821 -16.097  11.353  1.00  0.00
TER
ATOM   1435  O   WAT   460      14.857 -14.655  13.947  1.00  0.00
ATOM   1436  H1  WAT   460      15.474 -13.980  13.666  1.00  0.00
ATOM   1437  H2  WAT   460      13.996 -14.247  13.856  1.00  0.00
TER
ATOM   1438  O   WAT   461      10.150 -15.465   2.828  1.00  0.00
ATOM   1439  H1  WAT   461       9.773 -14.977   2.097  1.00  0.00
ATOM   1440  H2  WAT   461      10.407 -14.793   3.459  1.00  0.00
TER
ATOM   1441  O   WAT   462      20.147 -18.999   5.023  1.00  0.00
ATOM   1442  H1  WAT   462      19.220 -19.065   5.252  1.00  0.00
ATOM   1443  H2  WAT   462      20.299 -18.061   4.908  1.00  0.00
TER
ATOM   1444  O   WAT   463      15.753 -18.472   7.805  1.00  0.00
ATOM   1445  H1  WAT   463      15.348 -19.185   7.309  1.00  0.00
ATOM   1446  H2  WAT   463      15.839 -18.817   8.694  1.00  0.00
TER
ATOM   1447  O   WAT   464      16.221 -14.786   9.969  1.00  0.00
ATOM   1448  H1  WAT   464      15.924 -15.391   9.289  1.00  0.00
ATOM   1449  H2  WAT   464      17.171 -14.748   9.858  1.00  0.00
TER
ATOM   1450  O   WAT   465      15.313 -15.048  16.619  1.00  0.00
ATOM   1451  H1  WAT   465      14.415 -14.824  16.867  1.00  0.00
ATOM   1452  H2  WAT   465      15.338 -14.924  15.671  1.00  0.00
TER
ATOM   1453  O   WAT   466      14.140 -18.176  15.195  1.00  0.00
ATOM   1454  H1  WAT   466      14.000 -17.304  15.564  1.00  0.00
ATOM   1455  H2  WAT   466      13.258 -18.519  15.050  1.00  0.00
TER
ATOM   1456  O   WAT   467      20.463 -13.259   6.502  1.00  0.00
ATOM   1457  H1  WAT   467      20.902 -12.516   6.087  1.00  0.00
ATOM   1458  H2  WAT   467      20.401 -13.016   7.426  1.00  0.00
TER
ATOM   1459  O   WAT   468      15.938 -12.234  17.404  1.00  0.00
ATOM   1460  H1  WAT   468      15.909 -11.830  16.537  1.00  0.00
ATOM   1461  H2  WAT   468      15.774 -13.163  17.241  1.00  0.00
TER
ATOM   1462  O   WAT   469      10.092 -16.406  11.112  1.00  0.00
ATOM   1463  H1  WAT   469      10.170 -16.272  10.168  1.00  0.00
ATOM   1464  H2  WAT   469      10.706 -17.115  11.305  1.00  0.00
TER
ATOM   1465  O   WAT   470      11.336 -14.706   7.523  1.00  0.00
ATOM   1466  H1  WAT   470      10.929 -14.565   6.668  1.00  0.00
ATOM   1467  H2  WAT   470      12.228 -14.990   7.320  1.00  0.00
TER
ATOM   1468  O   WAT   471      21.154 -10.557  14.430  1.00  0.00
ATOM   1469  H1  WAT   471      21.669 -10.646  15.232  1.00  0.00
ATOM   1470  H2  WAT   471      20.311 -10.211  14.722  1.00  0.00
TER
ATOM   1471  O   WAT   472      15.608 -10.492   5.635  1.00  0.00
ATOM   1472  H1  WAT   472      15.433 -11.408   5.422  1.00  0.00
ATOM   1473  H2  WAT   472      14.754 -10.133   5.875  1.00  0.00
TER
ATOM   1474  O   WAT   473      22.397 -11.137   6.493  1.00  0.00
ATOM   1475  H1  WAT   473      22.853 -11.918   6.806  1.00  0.00
ATOM   1476  H2  WAT   473      22.736 -10.426   7.037  1.00  0.00
TER
ATOM   1477  O   WAT   474      10.147 -15.365  13.652  1.00  0.00
ATOM   1478  H1  WAT   474      10.311 -15.835  12.834  1.00  0.00
ATOM   1479  H2  WAT   474      10.613 -15.873  14.317  1.00  0.00
TER
ATOM   1480  O   WAT   475      11.721 -15.990  15.811  1.00  0.00
ATOM   1481  H1  WAT   475      11.337 -16.631  16.410  1.00  0.00
ATOM   1482  H2  WAT   475      12.033 -15.286  16.381  1.00  0.00
TER
ATOM   1483  O   WAT   476      17.871 -19.142  11.292  1.00  0.00
ATOM   1484  H1  WAT   476      18.238 -19.616  12.038  1.00  0.00
ATOM   1485  H2  WAT   476      17.682 -18.268  11.633  1.00  0.00
TER
ATOM   1486  O   WAT   477      14.189 -15.895   4.207  1.00  0.00
ATOM   1487  H1  WAT   477      13.415 -16.436   4.047  1.00  0.00
ATOM   1488  H2  WAT   477      14.919 -16.415   3.869  1.00  0.00
TER
ATOM   1489  O   WAT   478      20.330 -16.828  15.887  1.00  0.00
ATOM   1490  H1  WAT   478      20.264 -17.748  15.633  1.00  0.00
ATOM   1491  H2  WAT   478      19.700 -16.730  16.601  1.00  0.00
TER
ATOM   1492  O   WAT   479      14.233 -16.227   7.845  1.00  0.00
ATOM   1493  H1  WAT   479      14.751 -17.030   7.791  1.00  0.00
ATOM   1494  H2  WAT   479      13.781 -16.289   8.687  1.00  0.00
TER
ATOM   1495  O   WAT   480      19.120 -14.961   3.118  1.00  0.00
ATOM   1496  H1  WAT   480      19.461 -14.216   2.622  1.00  0.00
ATOM   1497  H2  WAT   480      18.291 -14.648   3.480  1.00  0.00
TER
ATOM   1498  O   WAT   481      14.919 -18.803  17.642  1.00  0.00
ATOM   1499  H1  WAT   481      14.619 -18.657  16.744  1.00  0.00
ATOM   1500  H2  WAT   481      15.690 -19.362  17.549  1.00  0.00
TER
ATOM   1501  O   WAT   482      20.262 -14.006  15.637  1.00  0.00
ATOM   1502  H1  WAT   482      20.276 -14.938  15.419  1.00  0.00
ATOM   1503  H2  WAT   482      19.554 -13.920  16.276  1.00  0.00
TER
ATOM   1504  O   WAT   483      22.003 -15.639   8.482  1.00  0.00
ATOM   1505  H1  WAT   483      22.355 -16.236   7.823  1.00  0.00
ATOM   1506  H2  WAT   483      21.119 -15.965   8.653  1.00  0.00
TER
ATOM   1507  O   WAT   484      18.089 -14.879   5.889  1.00  0.00
ATOM   1508  H1  WAT   484      18.776 -14.332   6.270  1.00  0.00
ATOM   1509  H2  WAT   484      17.302 -14.335   5.924  1.00  0.00
TER
ATOM   1510  O   WAT   485      10.228 -19.262   1.381  1.00  0.00
ATOM   1511  H1  WAT   485      11.098 -18.980   1.665  1.00  0.00
ATOM   1512  H2  WAT   485       9.737 -18.448   1.266  1.00  0.00
TER
ATOM   1513  O   WAT   486      17.392 -17.875   5.502  1.00  0.00
ATOM   1514  H1  WAT   486      17.848 -17.064   5.728  1.00  0.00
ATOM   1515  H2  WAT   486      17.040 -18.192   6.334  1.00  0.00
TER
ATOM   1516  O   WAT   487      19.695 -12.364  12.731  1.00  0.00
ATOM   1517  H1  WAT   487      20.339 -12.158  13.409  1.00  0.00
ATOM   1518  H2  WAT   487      20.058 -13.125  12.278  1.00  0.00
TER
ATOM   1519  O   WAT   488      20.968 -14.361  11.449  1.00  0.00
ATOM   1520  H1  WAT   488      21.610 -15.061  11.562  1.00  0.00
ATOM   1521  H2  WAT   488      21.493 -13.581  11.269  1.00  0.00
TER
ATOM   1522  O   WAT   489      10.595 -10.049   1.947  1.00  0.00
ATOM   1523  H1  WAT   489      10.955  -9.450   1.293  1.00  0.00
ATOM   1524  H2  WAT   489      10.455  -9.503   2.721  1.00  0.00
TER
ATOM   1525  O   WAT   490      10.580 -11.784  16.422  1.00  0.00
ATOM   1526  H1  WAT   490      10.689 -12.724  16.281  1.00  0.00
ATOM   1527  H2  WAT   490       9.928 -11.518  15.773  1.00  0.00
TER
ATOM   1528  O   WAT   491      18.571 -13.512  17.821  1.00  0.00
ATOM   1529  H1  WAT   491      18.250 -14.231  18.366  1.00  0.00
ATOM   1530  H2  WAT   491      17.897 -12.837  17.895  1.00  0.00
TER
ATOM   1531  O   WAT   492      16.612 -12.666   2.765  1.00  0.00
ATOM   1532  H1  WAT   492      16.603 -11.933   2.149  1.00  0.00
ATOM   1533  H2  WAT   492      15.692 -12.913   2.857  1.00  0.00
TER
ATOM   1534  O   WAT   493      12.213 -17.445   3.509  1.00  0.00
ATOM   1535  H1  WAT   493      11.606 -16.705   3.519  1.00  0.00
ATOM   1536  H2  WAT   493      12.688 -17.355   2.683  1.00  0.00
TER
ATOM   1537  O   WAT   494      19.598 -12.603   1.427  1.00  0.00
ATOM   1538  H1  WAT   494      19.699 -12.807   0.497  1.00  0.00
ATOM   1539  H2  WAT   494      18.698 -12.857   1.632  1.00  0.00
TER
ATOM   1540  O   WAT   495      18.240 -10.085   6.122  1.00  0.00
ATOM   1541  H1  WAT   495      18.494 -10.123   5.200  1.00  0.00
ATOM   1542  H2  WAT   495      17.291 -10.211   6.115  1.00  0.00
TER
ATOM   1543  O   WAT   496      14.223 -17.484   1.258  1.00  0.00
ATOM   1544  H1  WAT   496      14.990 -17.595   1.821  1.00  0.00
ATOM   1545  H2  WAT   496      14.301 -18.180   0.606  1.00  0.00
TER
ATOM   1546  O   WAT   497      13.720  -9.901   9.045  1.00  0.00
ATOM   1547  H1  WAT   497      14.456 -10.450   9.316  1.00  0.00
ATOM   1548  H2  WAT   497      14.104  -9.036   8.906  1.00  0.00
TER
ATOM   1549  O   WAT   498      10.604 -13.834   4.919  1.00  0.00
ATOM   1550  H1  WAT   498       9.678 -13.592   4.910  1.00  0.00
ATOM   1551  H2  WAT   498      11.070 -13.007   4.798  1.00  0.00
TER
ATOM   1552  O   WAT   499      16.830 -10.728   0.868  1.00  0.00
ATOM   1553  H1  WAT   499      17.623 -10.440   0.416  1.00  0.00
ATOM   1554  H2  WAT   499      16.310 -11.159   0.189  1.00  0.00
TER
ATOM   1555  O   WAT   500      21.562 -14.609  18.181  1.00  0.00
ATOM   1556  H1  WAT   500      20.956 -14.586  17.441  1.00  0.00
ATOM   1557  H2  WAT   500      21.257 -15.341  18.718  1.00  0.00
TER
ATOM   1558  O   WAT   501      10.445 -18.230  17.177  1.00  0.00
ATOM   1559  H1  WAT   501      10.949 -18.809  17.749  1.00  0.00
ATOM   1560  H2  WAT   501       9.706 -17.946  17.715  1.00  0.00
TER
ATOM   1561  O   WAT   502      17.347 -15.508   0.732  1.00  0.00
ATOM   1562  H1  WAT   502      17.243 -16.123   1.458  1.00  0.00
ATOM   1563  H2  WAT   502      17.180 -16.032  -0.052  1.00  0.00
TER
ATOM   1564  O   WAT   503      17.499 -16.822  16.711  1.00  0.00
ATOM   1565  H1  WAT   503      16.733 -16.254  16.626  1.00  0.00
ATOM   1566  H2  WAT   503      17.681 -17.115  15.817  1.00  0.00
TER
ATOM   1567  O   WAT   504      20.588 -16.446   1.336  1.00  0.00
ATOM   1568  H1  WAT   504      20.039 -15.999   1.980  1.00  0.00
ATOM   1569  H2  WAT   504      21.210 -16.951   1.860  1.00  0.00
TER
ATOM   1570  O   WAT   505      16.255 -17.487   3.232  1.00  0.00
ATOM   1571  H1  WAT   505      16.677 -17.653   4.076  1.00  0.00
ATOM   1572  H2  WAT   505      16.380 -18.297   2.738  1.00  0.00
TER
ATOM   1573  O   WAT   506      18.768 -18.463   0.480  1.00  0.00
ATOM   1574  H1  WAT   506      19.289 -19.178   0.114  1.00  0.00
ATOM   1575  H2  WAT   506      19.415 -17.825   0.780  1.00  0.00
TER
ATOM   1576  O   WAT   507      18.077 -17.088  13.773  1.00  0.00
ATOM   1577  H1  WAT   507      18.496 -16.245  13.601  1.00  0.00
ATOM   1578  H2  WAT   507      17.158 -16.951  13.544  1.00  0.00
TER
ATOM   1579  O   WAT   508      15.928 -10.783  14.889  1.00  0.00
ATOM   1580  H1  WAT   508      15.390 -10.058  14.570  1.00  0.00
ATOM   1581  H2  WAT   508      16.181 -11.260  14.099  1.00  0.00
TER
ATOM   1582  O   WAT   509      18.784  -9.548  15.148  1.00  0.00
ATOM   1583  H1  WAT   509      18.710  -8.644  15.455  1.00  0.00
ATOM   1584  H2  WAT   509      17.882  -9.867  15.120  1.00  0.00
TER
ATOM   1585  O   WAT   510      19.333 -10.382   2.770  1.00  0.00
ATOM   1586  H1  WAT   510      20.228 -10.044   2.792  1.00  0.00
ATOM   1587  H2  WAT   510      19.365 -11.104   2.143  1.00  0.00
TER
ATOM   1588  O   WAT   511      12.972 -15.009   0.999  1.00  0.00
ATOM   1589  H1  WAT   511      13.410 -14.466   1.655  1.00  0.00
ATOM   1590  H2  WAT   511      13.457 -15.835   1.009  1.00  0.00
TER
ATOM   1591  O   WAT   512      10.187 -12.220   8.451  1.00  0.00
ATOM   1592  H1  WAT   512      10.517 -13.088   8.219  1.00  0.00
ATOM   1593  H2  WAT   512      10.616 -12.015   9.282  1.00  0.00
TER
ATOM   1594  O   WAT   513      14.783 -13.890   6.111  1.00  0.00
ATOM   1595  H1  WAT   513      14.483 -14.013   7.012  1.00  0.00
ATOM   1596  H2  WAT   513      14.677 -14.749   5.703  1.00  0.00
TER
ATOM   1597  O   WAT   514      10.676 -11.353  11.189  1.00  0.00
ATOM   1598  H1  WAT   514      10.239 -11.173  12.022  1.00  0.00
ATOM   1599  H2  WAT   514      11.244 -10.596  11.047  1.00  0.00
TER
ATOM   1600  O   WAT   515      10.509 -18.841   7.548  1.00  0.00
ATOM   1601  H1  WAT   515       9.853 -19.110   6.904  1.00  0.00
ATOM   1602  H2  WAT   515      11.346 -18.951   7.098  1.00  0.00
TER
ATOM   1603  O   WAT   516      11.546 -18.456  12.088  1.00  0.00
ATOM   1604  H1  WAT   516      11.913 -18.543  12.968  1.00  0.00
ATOM   1605  H2  WAT   516      10.977 -19.219  11.989  1.00  0.00
TER
ATOM   1606  O   WAT   517      12.961 -13.943  17.250  1.00  0.00
ATOM   1607  H1  WAT   517      12.918 -14.314  18.132  1.00  0.00
ATOM   1608  H2  WAT   517      13.092 -13.005  17.391  1.00  0.00
TER
ATOM   1609  O   WAT   518      16.662 -12.387  12.851  1.00  0.00
ATOM   1610  H1  WAT   518      16.421 -12.119  11.965  1.00  0.00
ATOM   1611  H2  WAT   518      17.602 -12.216  12.907  1.00  0.00
TER
ATOM   1612  O   WAT   519      12.800 -10.997  14.370  1.00  0.00
ATOM   1613  H1  WAT   519      12.206 -11.128  15.109  1.00  0.00
ATOM   1614  H2  WAT   519      12.792 -11.833  13.904  1.00  0.00
TER
ATOM   1615  O   WAT   520      12.431 -13.631  13.321  1.00  0.00
ATOM   1616  H1  WAT   520      11.705 -14.250  13.254  1.00  0.00
ATOM   1617  H2  WAT   520      12.492 -13.237  12.451  1.00  0.00
TER
ATOM   1618  O   WAT   521      16.036 -11.416  10.106  1.00  0.00
ATOM   1619  H1  WAT   521      16.552 -12.028   9.581  1.00  0.00
ATOM   1620  H2  WAT   521      16.686 -10.913  10.597  1.00  0.00
TER
ATOM   1621  O   WAT   522      18.775 -10.525  10.933  1.00  0.00
ATOM   1622  H1  WAT   522      19.063 -10.780  10.056  1.00  0.00
ATOM   1623  H2  WAT   522      19.288 -11.078  11.523  1.00  0.00
TER
ATOM   1624  O   WAT   523      10.714 -10.313   6.531  1.00  0.00
ATOM   1625  H1  WAT   523      10.547 -10.946   7.229  1.00  0.00
ATOM   1626  H2  WAT   523       9.848 -10.107   6.180  1.00  0.00
TER
ATOM   1627  O   WAT   524      12.321 -11.620   3.976  1.00  0.00
ATOM   1628  H1  WAT   524      11.795 -11.239   3.272  1.00  0.00
ATOM   1629  H2  WAT   524      12.245 -10.995   4.697  1.00  0.00
TER
ATOM   1630  O   WAT   525      18.843  -9.604  18.300  1.00  0.00
ATOM   1631  H1  WAT   525      19.769  -9.839  18.343  1.00  0.00
ATOM   1632  H2  WAT   525      18.828  -8.777  17.818  1.00  0.00
TER
ATOM   1633  O   WAT   526      14.920  -9.672   2.851  1.00  0.00
ATOM   1634  H1  WAT   526      15.652  -9.956   2.303  1.00  0.00
ATOM   1635  H2  WAT   526      15.179  -9.910   3.741  1.00  0.00
TER
ATOM   1636  O   WAT   527      14.081 -13.555   2.855  1.00  0.00
ATOM   1637  H1  WAT   527      13.452 -13.087   3.404  1.00  0.00
ATOM   1638  H2  WAT   527      14.196 -14.400   3.290  1.00  0.00
TER
ATOM   1639  O   WAT   528      19.668 -17.727  -9.114  1.00  0.00
ATOM   1640  H1  WAT   528      18.892 -18.207  -8.824  1.00  0.00
ATOM   1641  H2  WAT   528      20.319 -18.406  -9.288  1.00  0.00
TER
ATOM   1642  O   WAT   529      13.685 -17.415  -8.236  1.00  0.00
ATOM   1643  H1  WAT   529      12.853 -17.670  -7.836  1.00  0.00
ATOM   1644  H2  WAT   529      14.293 -17.344  -7.500  1.00  0.00
TER
ATOM   1645  O   WAT   530      13.665 -13.381  -8.040  1.00  0.00
ATOM   1646  H1  WAT   530      13.968 -14.271  -8.219  1.00  0.00
ATOM   1647  H2  WAT   530      14.409 -12.824  -8.268  1.00  0.00
TER
ATOM   1648  O   WAT   531      19.915 -11.035 -10.713  1.00  0.00
ATOM   1649  H1  WAT   531      19.296 -10.579 -11.284  1.00  0.00
ATOM   1650  H2  WAT   531      20.770 -10.880 -11.114  1.00  0.00
TER
ATOM   1651  O   WAT   532      19.109 -15.051  -9.107  1.00  0.00
ATOM   1652  H1  WAT   532      19.040 -15.992  -9.268  1.00  0.00
ATOM   1653  H2  WAT   532      19.871 -14.961  -8.534  1.00  0.00
TER
ATOM   1654  O   WAT   533      20.782 -16.151 -13.320  1.00  0.00
ATOM   1655  H1  WAT   533      20.163 -15.686 -13.884  1.00  0.00
ATOM   1656  H2  WAT   533      21.294 -15.458 -12.903  1.00  0.00
TER
ATOM   1657  O   WAT   534      15.645 -16.624  -6.642  1.00  0.00
ATOM   1658  H1  WAT   534      15.312 -15.997  -6.000  1.00  0.00
ATOM   1659  H2  WAT   534      15.821 -16.097  -7.422  1.00  0.00
TER
ATOM   1660  O   WAT   535      14.857 -14.655  -4.827  1.00  0.00
ATOM   1661  H1  WAT   535      15.474 -13.980  -5.108  1.00  0.00
ATOM   1662  H2  WAT   535      13.996 -14.247  -4.918  1.00  0.00
TER
ATOM   1663  O   WAT   536      10.150 -15.465 -15.946  1.00  0.00
ATOM   1664  H1  WAT   536       9.773 -14.977 -16.678  1.00  0.00
ATOM   1665  H2  WAT   536      10.407 -14.793 -15.316  1.00  0.00
TER
ATOM   1666  O   WAT   537      20.147 -18.999 -13.752  1.00  0.00
ATOM   1667  H1  WAT   537      19.220 -19.065 -13.523  1.00  0.00
ATOM   1668  H2  WAT   537      20.299 -18.061 -13.866  1.00  0.00
TER
ATOM   1669  O   WAT   538      15.753 -18.472 -10.970  1.00  0.00
ATOM   1670  H1  WAT   538      15.348 -19.185 -11.465  1.00  0.00
ATOM   1671  H2  WAT   538      15.839 -18.817 -10.081  1.00  0.00
TER
ATOM   1672  O   WAT   539      16.221 -14.786  -8.806  1.00  0.00
ATOM   1673  H1  WAT   539      15.924 -15.391  -9.485  1.00  0.00
ATOM   1674  H2  WAT   539      17.171 -14.748  -8.917  1.00  0.00
TER
ATOM   1675  O   WAT   540      15.313 -15.048  -2.155  1.00  0.00
ATOM   1676  H1  WAT   540      14.415 -14.824  -1.908  1.00  0.00
ATOM   1677  H2  WAT   540      15.338 -14.924  -3.104  1.00  0.00
TER
ATOM   1678  O   WAT   541      14.140 -18.176  -3.579  1.00  0.00
ATOM   1679  H1  WAT   541      14.000 -17.304  -3.210  1.00  0.00
ATOM   1680  H2  WAT   541      13.258 -18.519  -3.724  1.00  0.00
TER
ATOM   1681  O   WAT   542      20.463 -13.259 -12.273  1.00  0.00
ATOM   1682  H1  WAT   542      20.902 -12.516 -12.687  1.00  0.00
ATOM   1683  H2  WAT   542      20.401 -13.016 -11.349  1.00  0.00
TER
ATOM   1684  O   WAT   543      15.938 -12.234  -1.371  1.00  0.00
ATOM   1685  H1  WAT   543      15.909 -11.830  -2.238  1.00  0.00
ATOM   1686  H2  WAT   543      15.774 -13.163  -1.534  1.00  0.00
TER
ATOM   1687  O   WAT   544      10.092 -16.406  -7.662  1.00  0.00
ATOM   1688  H1  WAT   544      10.170 -16.272  -8.607  1.00  0.00
ATOM   1689  H2  WAT   544      10.706 -17.115  -7.469  1.00  0.00
TER
ATOM   1690  O   WAT   545      11.336 -14.706 -11.251  1.00  0.00
ATOM   1691  H1  WAT   545      10.929 -14.565 -12.106  1.00  0.00
ATOM   1692  H2  WAT   545      12.228 -14.990 -11.454  1.00  0.00
TER
ATOM   1693  O   WAT   546      21.154 -10.557  -4.345  1.00  0.00
ATOM   1694  H1  WAT   546      21.669 -10.646  -3.543  1.00  0.00
ATOM   1695  H2  WAT   546      20.311 -10.211  -4.052  1.00  0.00
TER
ATOM   1696  O   WAT   547      15.608 -10.492 -13.139  1.00  0.00
ATOM   1697  H1  WAT   547      15.433 -11.408 -13.352  1.00  0.00
ATOM   1698  H2  WAT   547      14.754 -10.133 -12.899  1.00  0.00
TER
ATOM   1699  O   WAT   548      22.397 -11.137 -12.282  1.00  0.00
ATOM   1700  H1  WAT   548      22.853 -11.918 -11.968  1.00  0.00
ATOM   1701  H2  WAT   548      22.736 -10.426 -11.738  1.00  0.00
TER
ATOM   1702  O   WAT   549      10.147 -15.365  -5.123  1.00  0.00
ATOM   1703  H1  WAT   549      10.311 -15.835  -5.941  1.00  0.00
ATOM   1704  H2  WAT   549      10.613 -15.873  -4.458  1.00  0.00
TER
ATOM   1705  O   WAT   550      11.721 -15.990  -2.963  1.00  0.00
ATOM   1706  H1  WAT   550      11.337 -16.631  -2.365  1.00  0.00
ATOM   1707  H2  WAT   550      12.033 -15.286  -2.394  1.00  0.00
TER
ATOM   1708  O   WAT   551      17.871 -19.142  -7.482  1.00  0.00
ATOM   1709  H1  WAT   551      18.238 -19.616  -6.736  1.00  0.00
ATOM   1710  H2  WAT   551      17.682 -18.268  -7.141  1.00  0.00
TER
ATOM   1711  O   WAT   552      14.189 -15.895 -14.567  1.00  0.00
ATOM   1712  H1  WAT   552      13.415 -16.436 -14.727  1.00  0.00
ATOM   1713  H2  WAT   552      14.919 -16.415 -14.905  1.00  0.00
TER
ATOM   1714  O   WAT   553      20.330 -16.828  -2.888  1.00  0.00
ATOM   1715  H1  WAT   553      20.264 -17.748  -3.142  1.00  0.00
ATOM   1716  H2  WAT   553      19.700 -16.730  -2.173  1.00  0.00
TER
ATOM   1717  O   WAT   554      14.233 -16.227 -10.929  1.00  0.00
ATOM   1718  H1  WAT   554      14.751 -17.030 -10.984  1.00  0.00
ATOM   1719  H2  WAT   554      13.781 -16.289 -10.088  1.00  0.00
TER
ATOM   1720  O   WAT   555      19.120 -14.961 -15.657  1.00  0.00
ATOM   1721  H1  WAT   555      19.461 -14.216 -16.152  1.00  0.00
ATOM   1722  H2  WAT   555      18.291 -14.648 -15.294  1.00  0.00
TER
ATOM   1723  O   WAT   556      14.919 -18.803  -1.133  1.00  0.00
ATOM   1724  H1  WAT   556      14.619 -18.657  -2.030  1.00  0.00
ATOM   1725  H2  WAT   556      15.690 -19.362  -1.225  1.00  0.00
TER
ATOM   1726  O   WAT   557      20.262 -14.006  -3.137  1.00  0.00
ATOM   1727  H1  WAT   557      20.276 -14.938  -3.355  1.00  0.00
ATOM   1728  H2  WAT   557      19.554 -13.920  -2.498  1.00  0.00
TER
ATOM   1729  O   WAT   558      22.003 -15.639 -10.292  1.00  0.00
ATOM   1730  H1  WAT   558      22.355 -16.236 -10.952  1.00  0.00
ATOM   1731  H2  WAT   558      21.119 -15.965 -10.121  1.00  0.00
TER
ATOM   1732  O   WAT   559      18.089 -14.879 -12.885  1.00  0.00
ATOM   1733  H1  WAT   559      18.776 -14.332 -12.504  1.00  0.00
ATOM   1734  H2  WAT   559      17.302 -14.335 -12.850  1.00  0.00
TER
ATOM   1735  O   WAT   560      10.228 -19.262 -17.393  1.00  0.00
ATOM   1736  H1  WAT   560      11.098 -18.980 -17.110  1.00  0.00
ATOM   1737  H2  WAT   560       9.737 -18.448 -17.508  1.00  0.00
TER
ATOM   1738  O   WAT   561      17.392 -17.875 -13.272  1.00  0.00
ATOM   1739  H1  WAT   561      17.848 -17.064 -13.046  1.00  0.00
ATOM   1740  H2  WAT   561      17.040 -18.192 -12.441  1.00  0.00
TER
ATOM   1741  O   WAT   562      19.695 -12.364  -6.043  1.00  0.00
ATOM   1742  H1  WAT   562      20.339 -12.158  -5.366  1.00  0.00
ATOM   1743  H2  WAT   562      20.058 -13.125  -6.496  1.00  0.00
TER
ATOM   1744  O   WAT   563      20.968 -14.361  -7.325  1.00  0.00
ATOM   1745  H1  WAT   563      21.610 -15.061  -7.212  1.00  0.00
ATOM   1746  H2  WAT   563      21.493 -13.581  -7.506  1.00  0.00
TER
ATOM   1747  O   WAT   564      10.595 -10.049 -16.827  1.00  0.00
ATOM   1748  H1  WAT   564      10.955  -9.450 -17.481  1.00  0.00
ATOM   1749  H2  WAT   564      10.455  -9.503 -16.054  1.00  0.00
TER
ATOM   1750  O   WAT   565      10.580 -11.784  -2.353  1.00  0.00
ATOM   1751  H1  WAT   565      10.689 -12.724  -2.493  1.00  0.00
ATOM   1752  H2  WAT   565       9.928 -11.518  -3.001  1.00  0.00
TER
ATOM   1753  O   WAT   566      18.571 -13.512  -0.953  1.00  0.00
ATOM   1754  H1  WAT   566      18.250 -14.231  -0.408  1.00  0.00
ATOM   1755  H2  WAT   566      17.897 -12.837  -0.879  1.00  0.00
TER
ATOM   1756  O   WAT   567      16.612 -12.666 -16.010  1.00  0.00
ATOM   1757  H1  WAT   567      16.603 -11.933 -16.625  1.00  0.00
ATOM   1758  H2  WAT   567      15.692 -12.913 -15.917  1.00  0.00
TER
ATOM   1759  O   WAT   568      12.213 -17.445 -15.265  1.00  0.00
ATOM   1760  H1  WAT   568      11.606 -16.705 -15.255  1.00  0.00
ATOM   1761  H2  WAT   568      12.688 -17.355 -16.091  1.00  0.00
TER
ATOM   1762  O   WAT   569      19.598 -12.603 -17.347  1.00  0.00
ATOM   1763  H1  WAT   569      19.699 -12.807 -18.277  1.00  0.00
ATOM   1764  H2  WAT   569      18.698 -12.857 -17.142  1.00  0.00
TER
ATOM   1765  O   WAT   570      18.240 -10.085 -12.652  1.00  0.00
ATOM   1766  H1  WAT   570      18.494 -10.123 -13.574  1.00  0.00
ATOM   1767  H2  WAT   570      17.291 -10.211 -12.660  1.00  0.00
TER
ATOM   1768  O   WAT   571      14.223 -17.484 -17.516  1.00  0.00
ATOM   1769  H1  WAT   571      14.990 -17.595 -16.954  1.00  0.00
ATOM   1770  H2  WAT   571      14.301 -18.180 -18.168  1.00  0.00
TER
ATOM   1771  O   WAT   572      13.720  -9.901  -9.729  1.00  0.00
ATOM   1772  H1  WAT   572      14.456 -10.450  -9.459  1.00  0.00
ATOM   1773  H2  WAT   572      14.104  -9.036  -9.869  1.00  0.00
TER
ATOM   1774  O   WAT   573      10.604 -13.834 -13.855  1.00  0.00
ATOM   1775  H1  WAT   573       9.678 -13.592 -13.865  1.00  0.00
ATOM   1776  H2  WAT   573      11.070 -13.007 -13.977  1.00  0.00
TER
ATOM   1777  O   WAT   574      12.725 -10.717  -0.541  1.00  0.00
ATOM   1778  H1  WAT   574      13.527 -10.396  -0.127  1.00  0.00
ATOM   1779  H2  WAT   574      12.211 -11.077   0.181  1.00  0.00
TER
ATOM   1780  O   WAT   575      16.830 -10.728 -17.907  1.00  0.00
ATOM   1781  H1  WAT   575      17.623 -10.440 -18.359  1.00  0.00
ATOM   1782  H2  WAT   575      16.310 -11.159 -18.586  1.00  0.00
TER
ATOM   1783  O   WAT   576      21.562 -14.609  -0.593  1.00  0.00
ATOM   1784  H1  WAT   576      20.956 -14.586  -1.334  1.00  0.00
ATOM   1785  H2  WAT   576      21.257 -15.341  -0.057  1.00  0.00
TER
ATOM   1786  O   WAT   577      10.445 -18.230  -1.597  1.00  0.00
ATOM   1787  H1  WAT   577      10.949 -18.809  -1.026  1.00  0.00
ATOM   1788  H2  WAT   577       9.706 -17.946  -1.060  1.00  0.00
TER
ATOM   1789  O   WAT   578      17.499 -16.822  -2.064  1.00  0.00
ATOM   1790  H1  WAT   578      16.733 -16.254  -2.148  1.00  0.00
ATOM   1791  H2  WAT   578      17.681 -17.115  -2.957  1.00  0.00
TER
ATOM   1792  O   WAT   579      20.588 -16.446 -17.438  1.00  0.00
ATOM   1793  H1  WAT   579      20.039 -15.999 -16.794  1.00  0.00
ATOM   1794  H2  WAT   579      21.210 -16.951 -16.915  1.00  0.00
TER
ATOM   1795  O   WAT   580      16.255 -17.487 -15.542  1.00  0.00
ATOM   1796  H1  WAT   580      16.677 -17.653 -14.699  1.00  0.00
ATOM   1797  H2  WAT   580      16.380 -18.297 -16.036  1.00  0.00
TER
ATOM   1798  O   WAT   581      18.768 -18.463 -18.294  1.00  0.00
ATOM   1799  H1  WAT   581      19.289 -19.178 -18.660  1.00  0.00
ATOM   1800  H2  WAT   581      19.415 -17.825 -17.994  1.00  0.00
TER
ATOM   1801  O   WAT   582      18.077 -17.088  -5.001  1.00  0.00
ATOM   1802  H1  WAT   582      18.496 -16.245  -5.173  1.00  0.00
ATOM   1803  H2  WAT   582      17.158 -16.951  -5.230  1.00  0.00
TER
ATOM   1804  O   WAT   583      15.928 -10.783  -3.885  1.00  0.00
ATOM   1805  H1  WAT   583      15.390 -10.058  -4.204  1.00  0.00
ATOM   1806  H2  WAT   583      16.181 -11.260  -4.676  1.00  0.00
TER
ATOM   1807  O   WAT   584      18.784  -9.548  -3.627  1.00  0.00
ATOM   1808  H1  WAT   584      18.710  -8.644  -3.319  1.00  0.00
ATOM   1809  H2  WAT   584      17.882  -9.867  -3.654  1.00  0.00
TER
ATOM   1810  O   WAT   585      19.333 -10.382 -16.004  1.00  0.00
ATOM   1811  H1  WAT   585      20.228 -10.044 -15.982  1.00  0.00
ATOM   1812  H2  WAT   585      19.365 -11.104 -16.632  1.00  0.00
TER
ATOM   1813  O   WAT   586      12.972 -15.009 -17.775  1.00  0.00
ATOM   1814  H1  WAT   586      13.410 -14.466 -17.120  1.00  0.00
ATOM   1815  H2  WAT   586      13.457 -15.835 -17.766  1.00  0.00
TER
ATOM   1816  O   WAT   587      10.187 -12.220 -10.323  1.00  0.00
ATOM   1817  H1  WAT   587      10.517 -13.088 -10.555  1.00  0.00
ATOM   1818  H2  WAT   587      10.616 -12.015  -9.493  1.00  0.00
TER
ATOM   1819  O   WAT   588      14.783 -13.890 -12.663  1.00  0.00
ATOM   1820  H1  WAT   588      14.483 -14.013 -11.763  1.00  0.00
ATOM   1821  H2  WAT   588      14.677 -14.749 -13.071  1.00  0.00
TER
ATOM   1822  O   WAT   589      10.676 -11.353  -7.585  1.00  0.00
ATOM   1823  H1  WAT   589      10.239 -11.173  -6.753  1.00  0.00
ATOM   1824  H2  WAT   589      11.244 -10.596  -7.727  1.00  0.00
TER
ATOM   1825  O   WAT   590      10.509 -18.841 -11.226  1.00  0.00
ATOM   1826  H1  WAT   590       9.853 -19.110 -11.870  1.00  0.00
ATOM   1827  H2  WAT   590      11.346 -18.951 -11.676  1.00  0.00
TER
ATOM   1828  O   WAT   591      11.546 -18.456  -6.686  1.00  0.00
ATOM   1829  H1  WAT   591      11.913 -18.543  -5.806  1.00  0.00
ATOM   1830  H2  WAT   591      10.977 -19.219  -6.785  1.00  0.00
TER
ATOM   1831  O   WAT   592      12.961 -13.943  -1.524  1.00  0.00
ATOM   1832  H1  WAT   592      12.918 -14.314  -0.642  1.00  0.00
ATOM   1833  H2  WAT   592      13.092 -13.005  -1.384  1.00  0.00
TER
ATOM   1834  O   WAT   593      16.662 -12.387  -5.923  1.00  0.00
ATOM   1835  H1  WAT   593      16.421 -12.119  -6.810  1.00  0.00
ATOM   1836  H2  WAT   593      17.602 -12.216  -5.868  1.00  0.00
TER
ATOM   1837  O   WAT   594      12.800 -10.997  -4.404  1.00  0.00
ATOM   1838  H1  WAT   594      12.206 -11.128  -3.665  1.00  0.00
ATOM   1839  H2  WAT   594      12.792 -11.833  -4.870  1.00  0.00
TER
ATOM   1840  O   WAT   595      12.431 -13.631  -5.453  1.00  0.00
ATOM   1841  H1  WAT   595      11.705 -14.250  -5.521  1.00  0.00
ATOM   1842  H2  WAT   595      12.492 -13.237  -6.323  1.00  0.00
TER
ATOM   1843  O   WAT   596      16.036 -11.416  -8.668  1.00  0.00
ATOM   1844  H1  WAT   596      16.552 -12.028  -9.194  1.00  0.00
ATOM   1845  H2  WAT   596      16.686 -10.913  -8.177  1.00  0.00
TER
ATOM   1846  O   WAT   597      18.775 -10.525  -7.841  1.00  0.00
ATOM   1847  H1  WAT   597      19.063 -10.780  -8.718  1.00  0.00
ATOM   1848  H2  WAT   597      19.288 -11.078  -7.251  1.00  0.00
TER
ATOM   1849  O   WAT   598      10.714 -10.313 -12.244  1.00  0.00
ATOM   1850  H1  WAT   598      10.547 -10.946 -11.545  1.00  0.00
ATOM   1851  H2  WAT   598       9.848 -10.107 -12.594  1.00  0.00
TER
ATOM   1852  O   WAT   599      12.321 -11.620 -14.799  1.00  0.00
ATOM   1853  H1  WAT   599      11.795 -11.239 -15.502  1.00  0.00
ATOM   1854  H2  WAT   599      12.245 -10.995 -14.078  1.00  0.00
TER
ATOM   1855  O   WAT   600      18.843  -9.604  -0.475  1.00  0.00
ATOM   1856  H1  WAT   600      19.769  -9.839  -0.431  1.00  0.00
ATOM   1857  H2  WAT   600      18.828  -8.777  -0.956  1.00  0.00
TER
ATOM   1858  O   WAT   601      14.920  -9.672 -15.924  1.00  0.00
ATOM   1859  H1  WAT   601      15.652  -9.956 -16.471  1.00  0.00
ATOM   1860  H2  WAT   601      15.179  -9.910 -15.034  1.00  0.00
TER
ATOM   1861  O   WAT   602      14.081 -13.555 -15.919  1.00  0.00
ATOM   1862  H1  WAT   602      13.452 -13.087 -15.370  1.00  0.00
ATOM   1863  H2  WAT   602      14.196 -14.400 -15.484  1.00  0.00
TER
ATOM   1864  O   WAT   603       2.762  18.044   7.780  1.00  0.00
ATOM   1865  H1  WAT   603       2.681  17.129   7.509  1.00  0.00
ATOM   1866  H2  WAT   603       2.348  18.541   7.074  1.00  0.00
TER
ATOM   1867  O   WAT   604       0.894  19.822   9.661  1.00  0.00
ATOM   1868  H1  WAT   604       0.118  19.342   9.951  1.00  0.00
ATOM   1869  H2  WAT   604       1.545  19.142   9.486  1.00  0.00
TER
ATOM   1870  O   WAT   605      -6.680  15.094   4.323  1.00  0.00
ATOM   1871  H1  WAT   605      -7.569  15.436   4.221  1.00  0.00
ATOM   1872  H2  WAT   605      -6.396  14.894   3.431  1.00  0.00
TER
ATOM   1873  O   WAT   606      -8.717  17.695  10.206  1.00  0.00
ATOM   1874  H1  WAT   606      -8.146  16.927  10.207  1.00  0.00
ATOM   1875  H2  WAT   606      -8.717  17.993   9.297  1.00  0.00
TER
ATOM   1876  O   WAT   607      -7.475  13.103  11.993  1.00  0.00
ATOM   1877  H1  WAT   607      -7.654  12.206  12.274  1.00  0.00
ATOM   1878  H2  WAT   607      -7.877  13.650  12.668  1.00  0.00
TER
ATOM   1879  O   WAT   608       1.365  15.305   9.895  1.00  0.00
ATOM   1880  H1  WAT   608       1.742  14.432   9.782  1.00  0.00
ATOM   1881  H2  WAT   608       1.267  15.640   9.004  1.00  0.00
TER
ATOM   1882  O   WAT   609      -4.504  13.677   5.356  1.00  0.00
ATOM   1883  H1  WAT   609      -4.398  14.578   5.663  1.00  0.00
ATOM   1884  H2  WAT   609      -5.415  13.629   5.066  1.00  0.00
TER
ATOM   1885  O   WAT   610       5.148  12.800   6.827  1.00  0.00
ATOM   1886  H1  WAT   610       5.969  12.309   6.870  1.00  0.00
ATOM   1887  H2  WAT   610       5.181  13.389   7.581  1.00  0.00
TER
ATOM   1888  O   WAT   611      -6.856  15.599  10.602  1.00  0.00
ATOM   1889  H1  WAT   611      -6.175  15.863  11.220  1.00  0.00
ATOM   1890  H2  WAT   611      -7.171  14.759  10.935  1.00  0.00
TER
ATOM   1891  O   WAT   612      -2.664  16.646   9.689  1.00  0.00
ATOM   1892  H1  WAT   612      -2.156  17.144  10.329  1.00  0.00
ATOM   1893  H2  WAT   612      -2.132  15.869   9.513  1.00  0.00
TER
ATOM   1894  O   WAT   613       9.438  14.816  13.392  1.00  0.00
ATOM   1895  H1  WAT   613       8.733  15.204  12.873  1.00  0.00
ATOM   1896  H2  WAT   613       9.703  15.511  13.994  1.00  0.00
TER
ATOM   1897  O   WAT   614      -4.380  11.286  13.955  1.00  0.00
ATOM   1898  H1  WAT   614      -4.378  11.803  13.150  1.00  0.00
ATOM   1899  H2  WAT   614      -5.209  10.809  13.932  1.00  0.00
TER
ATOM   1900  O   WAT   615       5.384  14.740   9.600  1.00  0.00
ATOM   1901  H1  WAT   615       4.679  15.028  10.181  1.00  0.00
ATOM   1902  H2  WAT   615       5.745  15.550   9.240  1.00  0.00
TER
ATOM   1903  O   WAT   616      -4.698  12.997  11.962  1.00  0.00
ATOM   1904  H1  WAT   616      -4.357  13.841  11.668  1.00  0.00
ATOM   1905  H2  WAT   616      -5.637  13.145  12.079  1.00  0.00
TER
ATOM   1906  O   WAT   617       8.452  14.185   9.991  1.00  0.00
ATOM   1907  H1  WAT   617       7.505  14.219  10.123  1.00  0.00
ATOM   1908  H2  WAT   617       8.777  14.999  10.376  1.00  0.00
TER
ATOM   1909  O   WAT   618      -1.016  10.485   8.287  1.00  0.00
ATOM   1910  H1  WAT   618      -0.708   9.930   7.570  1.00  0.00
ATOM   1911  H2  WAT   618      -1.946  10.619   8.104  1.00  0.00
TER
ATOM   1912  O   WAT   619       1.373  18.550   5.023  1.00  0.00
ATOM   1913  H1  WAT   619       0.445  18.483   5.252  1.00  0.00
ATOM   1914  H2  WAT   619       1.525  19.488   4.908  1.00  0.00
TER
ATOM   1915  O   WAT   620       1.359  14.821   2.019  1.00  0.00
ATOM   1916  H1  WAT   620       0.420  14.983   2.105  1.00  0.00
ATOM   1917  H2  WAT   620       1.678  15.540   1.473  1.00  0.00
TER
ATOM   1918  O   WAT   621       4.845  16.290  12.943  1.00  0.00
ATOM   1919  H1  WAT   621       4.432  17.116  13.197  1.00  0.00
ATOM   1920  H2  WAT   621       4.112  15.705  12.750  1.00  0.00
TER
ATOM   1921  O   WAT   622      -3.022  19.076   7.805  1.00  0.00
ATOM   1922  H1  WAT   622      -3.426  18.364   7.309  1.00  0.00
ATOM   1923  H2  WAT   622      -2.936  18.732   8.694  1.00  0.00
TER
ATOM   1924  O   WAT   623      -4.309  15.851  11.585  1.00  0.00
ATOM   1925  H1  WAT   623      -3.758  15.960  10.810  1.00  0.00
ATOM   1926  H2  WAT   623      -3.795  16.224  12.300  1.00  0.00
TER
ATOM   1927  O   WAT   624       3.579  19.350   2.534  1.00  0.00
ATOM   1928  H1  WAT   624       4.018  18.513   2.387  1.00  0.00
ATOM   1929  H2  WAT   624       4.292  19.983   2.620  1.00  0.00
TER
ATOM   1930  O   WAT   625       7.160  10.605   0.848  1.00  0.00
ATOM   1931  H1  WAT   625       6.848  10.697   1.748  1.00  0.00
ATOM   1932  H2  WAT   625       7.922  11.183   0.797  1.00  0.00
TER
ATOM   1933  O   WAT   626      -6.321  17.971   5.305  1.00  0.00
ATOM   1934  H1  WAT   626      -6.442  18.697   4.694  1.00  0.00
ATOM   1935  H2  WAT   626      -6.631  17.201   4.828  1.00  0.00
TER
ATOM   1936  O   WAT   627       8.371  15.342  16.825  1.00  0.00
ATOM   1937  H1  WAT   627       7.755  15.850  16.297  1.00  0.00
ATOM   1938  H2  WAT   627       8.050  14.442  16.768  1.00  0.00
TER
ATOM   1939  O   WAT   628      -3.855  11.314   8.688  1.00  0.00
ATOM   1940  H1  WAT   628      -4.298  12.095   8.356  1.00  0.00
ATOM   1941  H2  WAT   628      -3.297  11.637   9.395  1.00  0.00
TER
ATOM   1942  O   WAT   629       0.432  14.181  14.291  1.00  0.00
ATOM   1943  H1  WAT   629      -0.030  14.389  15.103  1.00  0.00
ATOM   1944  H2  WAT   629       0.030  13.367  13.988  1.00  0.00
TER
ATOM   1945  O   WAT   630       5.432  15.402  15.421  1.00  0.00
ATOM   1946  H1  WAT   630       4.582  15.103  15.742  1.00  0.00
ATOM   1947  H2  WAT   630       5.273  15.646  14.509  1.00  0.00
TER
ATOM   1948  O   WAT   631       2.527  16.902  17.521  1.00  0.00
ATOM   1949  H1  WAT   631       2.853  16.069  17.181  1.00  0.00
ATOM   1950  H2  WAT   631       3.315  17.425  17.669  1.00  0.00
TER
ATOM   1951  O   WAT   632      -0.739  10.935   3.568  1.00  0.00
ATOM   1952  H1  WAT   632      -1.364  10.931   4.294  1.00  0.00
ATOM   1953  H2  WAT   632      -0.826  10.068   3.172  1.00  0.00
TER
ATOM   1954  O   WAT   633      -1.817  11.859  10.547  1.00  0.00
ATOM   1955  H1  WAT   633      -1.520  12.765  10.466  1.00  0.00
ATOM   1956  H2  WAT   633      -1.269  11.371   9.933  1.00  0.00
TER
ATOM   1957  O   WAT   634      -4.064  16.438   6.416  1.00  0.00
ATOM   1958  H1  WAT   634      -4.289  16.221   7.321  1.00  0.00
ATOM   1959  H2  WAT   634      -4.844  16.870   6.070  1.00  0.00
TER
ATOM   1960  O   WAT   635       3.166  16.444   5.015  1.00  0.00
ATOM   1961  H1  WAT   635       2.567  17.167   4.831  1.00  0.00
ATOM   1962  H2  WAT   635       3.714  16.382   4.233  1.00  0.00
TER
ATOM   1963  O   WAT   636      -1.624  17.336  17.082  1.00  0.00
ATOM   1964  H1  WAT   636      -1.719  16.396  16.932  1.00  0.00
ATOM   1965  H2  WAT   636      -0.780  17.558  16.687  1.00  0.00
TER
ATOM   1966  O   WAT   637       1.773  15.080   7.045  1.00  0.00
ATOM   1967  H1  WAT   637       2.166  15.397   6.232  1.00  0.00
ATOM   1968  H2  WAT   637       2.134  14.201   7.160  1.00  0.00
TER
ATOM   1969  O   WAT   638      -6.493  13.747  15.235  1.00  0.00
ATOM   1970  H1  WAT   638      -6.886  14.595  15.443  1.00  0.00
ATOM   1971  H2  WAT   638      -7.181  13.110  15.426  1.00  0.00
TER
ATOM   1972  O   WAT   639      -9.191  11.670   9.268  1.00  0.00
ATOM   1973  H1  WAT   639      -9.480  12.241   9.981  1.00  0.00
ATOM   1974  H2  WAT   639      -8.446  11.191   9.631  1.00  0.00
TER
ATOM   1975  O   WAT   640      -9.004  15.612   0.479  1.00  0.00
ATOM   1976  H1  WAT   640      -9.086  16.555   0.620  1.00  0.00
ATOM   1977  H2  WAT   640      -9.356  15.470  -0.400  1.00  0.00
TER
ATOM   1978  O   WAT   641       2.358  17.671  11.140  1.00  0.00
ATOM   1979  H1  WAT   641       1.626  18.180  11.489  1.00  0.00
ATOM   1980  H2  WAT   641       1.961  16.854  10.839  1.00  0.00
TER
ATOM   1981  O   WAT   642      -1.204  14.346   9.546  1.00  0.00
ATOM   1982  H1  WAT   642      -1.200  13.905   8.696  1.00  0.00
ATOM   1983  H2  WAT   642      -0.309  14.668   9.653  1.00  0.00
TER
ATOM   1984  O   WAT   643      -5.354  14.229   8.505  1.00  0.00
ATOM   1985  H1  WAT   643      -5.694  14.706   9.262  1.00  0.00
ATOM   1986  H2  WAT   643      -6.116  13.775   8.145  1.00  0.00
TER
ATOM   1987  O   WAT   644      -1.142  15.347   2.536  1.00  0.00
ATOM   1988  H1  WAT   644      -1.021  15.306   3.485  1.00  0.00
ATOM   1989  H2  WAT   644      -1.527  16.210   2.381  1.00  0.00
TER
ATOM   1990  O   WAT   645       2.821  13.124  10.553  1.00  0.00
ATOM   1991  H1  WAT   645       2.838  13.575  11.397  1.00  0.00
ATOM   1992  H2  WAT   645       2.572  12.225  10.766  1.00  0.00
TER
ATOM   1993  O   WAT   646      -2.130  17.658   1.935  1.00  0.00
ATOM   1994  H1  WAT   646      -2.698  17.209   1.308  1.00  0.00
ATOM   1995  H2  WAT   646      -1.421  18.017   1.401  1.00  0.00
TER
ATOM   1996  O   WAT   647       6.248  10.537  16.391  1.00  0.00
ATOM   1997  H1  WAT   647       6.572   9.806  16.917  1.00  0.00
ATOM   1998  H2  WAT   647       6.284  10.219  15.489  1.00  0.00
TER
ATOM   1999  O   WAT   648      -0.903  18.406  11.292  1.00  0.00
ATOM   2000  H1  WAT   648      -0.536  17.932  12.038  1.00  0.00
ATOM   2001  H2  WAT   648      -1.093  19.281  11.633  1.00  0.00
TER
ATOM   2002  O   WAT   649      -8.039  13.151   7.421  1.00  0.00
ATOM   2003  H1  WAT   649      -8.325  12.786   8.259  1.00  0.00
ATOM   2004  H2  WAT   649      -8.101  12.419   6.808  1.00  0.00
TER
ATOM   2005  O   WAT   650      -3.113  17.447  13.611  1.00  0.00
ATOM   2006  H1  WAT   650      -3.418  18.326  13.836  1.00  0.00
ATOM   2007  H2  WAT   650      -2.159  17.507  13.646  1.00  0.00
TER
ATOM   2008  O   WAT   651       1.635  12.044   4.143  1.00  0.00
ATOM   2009  H1  WAT   651       0.821  11.545   4.067  1.00  0.00
ATOM   2010  H2  WAT   651       1.441  12.884   3.726  1.00  0.00
TER
ATOM   2011  O   WAT   652       4.349  16.416   2.439  1.00  0.00
ATOM   2012  H1  WAT   652       5.237  16.727   2.264  1.00  0.00
ATOM   2013  H2  WAT   652       4.320  15.543   2.047  1.00  0.00
TER
ATOM   2014  O   WAT   653      -7.057  18.288  14.758  1.00  0.00
ATOM   2015  H1  WAT   653      -7.415  18.953  15.345  1.00  0.00
ATOM   2016  H2  WAT   653      -7.352  17.456  15.129  1.00  0.00
TER
ATOM   2017  O   WAT   654      -3.856  18.746  17.642  1.00  0.00
ATOM   2018  H1  WAT   654      -4.156  18.892  16.744  1.00  0.00
ATOM   2019  H2  WAT   654      -3.085  18.187  17.549  1.00  0.00
TER
ATOM   2020  O   WAT   655       6.621  17.727   1.907  1.00  0.00
ATOM   2021  H1  WAT   655       6.537  18.158   1.057  1.00  0.00
ATOM   2022  H2  WAT   655       7.340  18.187   2.340  1.00  0.00
TER
ATOM   2023  O   WAT   656      -8.546  18.287   1.381  1.00  0.00
ATOM   2024  H1  WAT   656      -7.677  18.569   1.665  1.00  0.00
ATOM   2025  H2  WAT   656      -9.037  19.100   1.266  1.00  0.00
TER
ATOM   2026  O   WAT   657      -5.481  10.018   5.974  1.00  0.00
ATOM   2027  H1  WAT   657      -5.610  10.010   6.923  1.00  0.00
ATOM   2028  H2  WAT   657      -6.305  10.356   5.623  1.00  0.00
TER
ATOM   2029  O   WAT   658      -8.482  11.777  15.435  1.00  0.00
ATOM   2030  H1  WAT   658      -9.196  11.977  16.040  1.00  0.00
ATOM   2031  H2  WAT   658      -8.063  11.001  15.806  1.00  0.00
TER
ATOM   2032  O   WAT   659       3.012  14.269  13.185  1.00  0.00
ATOM   2033  H1  WAT   659       3.380  13.449  13.513  1.00  0.00
ATOM   2034  H2  WAT   659       2.152  14.329  13.601  1.00  0.00
TER
ATOM   2035  O   WAT   660       6.378  13.225   3.994  1.00  0.00
ATOM   2036  H1  WAT   660       5.749  13.329   3.280  1.00  0.00
ATOM   2037  H2  WAT   660       5.883  13.445   4.783  1.00  0.00
TER
ATOM   2038  O   WAT   661      -1.654  15.503   5.410  1.00  0.00
ATOM   2039  H1  WAT   661      -2.362  15.972   5.851  1.00  0.00
ATOM   2040  H2  WAT   661      -1.369  14.846   6.044  1.00  0.00
TER
ATOM   2041  O   WAT   662      -0.028  16.923  13.409  1.00  0.00
ATOM   2042  H1  WAT   662       0.470  17.398  14.074  1.00  0.00
ATOM   2043  H2  WAT   662       0.114  15.999  13.616  1.00  0.00
TER
ATOM   2044  O   WAT   663       2.378  12.228   6.849  1.00  0.00
ATOM   2045  H1  WAT   663       2.255  12.247   5.900  1.00  0.00
ATOM   2046  H2  WAT   663       3.326  12.276   6.969  1.00  0.00
TER
ATOM   2047  O   WAT   664      -3.450  13.812   2.785  1.00  0.00
ATOM   2048  H1  WAT   664      -2.601  14.249   2.719  1.00  0.00
ATOM   2049  H2  WAT   664      -3.817  14.124   3.612  1.00  0.00
TER
ATOM   2050  O   WAT   665       7.179  13.140  14.252  1.00  0.00
ATOM   2051  H1  WAT   665       6.676  13.880  14.591  1.00  0.00
ATOM   2052  H2  WAT   665       7.994  13.528  13.935  1.00  0.00
TER
ATOM   2053  O   WAT   666       5.471  18.383   7.698  1.00  0.00
ATOM   2054  H1  WAT   666       4.530  18.398   7.873  1.00  0.00
ATOM   2055  H2  WAT   666       5.785  17.597   8.144  1.00  0.00
TER
ATOM   2056  O   WAT   667      -5.856  17.498   1.942  1.00  0.00
ATOM   2057  H1  WAT   667      -5.776  16.550   2.053  1.00  0.00
ATOM   2058  H2  WAT   667      -4.964  17.828   2.048  1.00  0.00
TER
ATOM   2059  O   WAT   668      -8.329  19.319  17.177  1.00  0.00
ATOM   2060  H1  WAT   668      -7.825  18.740  17.749  1.00  0.00
ATOM   2061  H2  WAT   668      -9.068  19.603  17.715  1.00  0.00
TER
ATOM   2062  O   WAT   669      -4.356  16.041  16.040  1.00  0.00
ATOM   2063  H1  WAT   669      -4.887  15.550  15.412  1.00  0.00
ATOM   2064  H2  WAT   669      -3.688  16.470  15.505  1.00  0.00
TER
ATOM   2065  O   WAT   670      -0.006  19.085   0.480  1.00  0.00
ATOM   2066  H1  WAT   670       0.514  18.370   0.114  1.00  0.00
ATOM   2067  H2  WAT   670       0.641  19.724   0.780  1.00  0.00
TER
ATOM   2068  O   WAT   671       5.014  17.848  17.808  1.00  0.00
ATOM   2069  H1  WAT   671       5.596  17.093  17.720  1.00  0.00
ATOM   2070  H2  WAT   671       5.190  18.379  17.031  1.00  0.00
TER
ATOM   2071  O   WAT   672      -3.869  13.008  16.119  1.00  0.00
ATOM   2072  H1  WAT   672      -3.963  12.390  15.394  1.00  0.00
ATOM   2073  H2  WAT   672      -4.449  13.734  15.892  1.00  0.00
TER
ATOM   2074  O   WAT   673      -1.103  11.565  13.152  1.00  0.00
ATOM   2075  H1  WAT   673      -1.551  11.587  12.307  1.00  0.00
ATOM   2076  H2  WAT   673      -1.736  11.167  13.749  1.00  0.00
TER
ATOM   2077  O   WAT   674       1.639  18.192  15.157  1.00  0.00
ATOM   2078  H1  WAT   674       1.759  17.596  15.897  1.00  0.00
ATOM   2079  H2  WAT   674       2.499  18.229  14.737  1.00  0.00
TER
ATOM   2080  O   WAT   675       3.978  18.746  13.733  1.00  0.00
ATOM   2081  H1  WAT   675       3.452  19.270  13.130  1.00  0.00
ATOM   2082  H2  WAT   675       4.321  19.378  14.364  1.00  0.00
TER
ATOM   2083  O   WAT   676      -3.623  16.135   0.178  1.00  0.00
ATOM   2084  H1  WAT   676      -3.824  15.272   0.540  1.00  0.00
ATOM   2085  H2  WAT   676      -3.794  16.048  -0.760  1.00  0.00
TER
ATOM   2086  O   WAT   677      -1.594  14.734  16.415  1.00  0.00
ATOM   2087  H1  WAT   677      -1.004  14.426  17.102  1.00  0.00
ATOM   2088  H2  WAT   677      -2.412  14.262  16.571  1.00  0.00
TER
ATOM   2089  O   WAT   678       3.226  14.351  16.648  1.00  0.00
ATOM   2090  H1  WAT   678       2.537  13.689  16.583  1.00  0.00
ATOM   2091  H2  WAT   678       3.946  13.904  17.093  1.00  0.00
TER
ATOM   2092  O   WAT   679       3.856  10.946   2.707  1.00  0.00
ATOM   2093  H1  WAT   679       4.136  10.103   3.063  1.00  0.00
ATOM   2094  H2  WAT   679       3.082  11.178   3.221  1.00  0.00
TER
ATOM   2095  O   WAT   680      -4.825  13.235   0.166  1.00  0.00
ATOM   2096  H1  WAT   680      -4.522  13.242  -0.742  1.00  0.00
ATOM   2097  H2  WAT   680      -4.085  12.885   0.663  1.00  0.00
TER
ATOM   2098  O   WAT   681      -1.606  12.179   1.152  1.00  0.00
ATOM   2099  H1  WAT   681      -1.954  11.501   0.572  1.00  0.00
ATOM   2100  H2  WAT   681      -1.405  11.717   1.966  1.00  0.00
TER
ATOM   2101  O   WAT   682      -8.266  18.707   7.548  1.00  0.00
ATOM   2102  H1  WAT   682      -8.921  18.438   6.904  1.00  0.00
ATOM   2103  H2  WAT   682      -7.428  18.598   7.098  1.00  0.00
TER
ATOM   2104  O   WAT   683       4.683  13.501   1.770  1.00  0.00
ATOM   2105  H1  WAT   683       5.102  13.315   0.930  1.00  0.00
ATOM   2106  H2  WAT   683       4.377  12.649   2.080  1.00  0.00
TER
ATOM   2107  O   WAT   684       8.182  18.414   5.468  1.00  0.00
ATOM   2108  H1  WAT   684       7.807  17.647   5.036  1.00  0.00
ATOM   2109  H2  WAT   684       7.452  18.796   5.955  1.00  0.00
TER
ATOM   2110  O   WAT   685      -7.228  19.093  12.088  1.00  0.00
ATOM   2111  H1  WAT   685      -6.861  19.005  12.968  1.00  0.00
ATOM   2112  H2  WAT   685      -7.797  18.329  11.989  1.00  0.00
TER
ATOM   2113  O   WAT   686       7.572  17.561  15.102  1.00  0.00
ATOM   2114  H1  WAT   686       7.341  17.332  14.201  1.00  0.00
ATOM   2115  H2  WAT   686       7.833  18.481  15.056  1.00  0.00
TER
ATOM   2116  O   WAT   687      -7.677  16.003  15.994  1.00  0.00
ATOM   2117  H1  WAT   687      -8.571  15.970  16.334  1.00  0.00
ATOM   2118  H2  WAT   687      -7.137  16.202  16.759  1.00  0.00
TER
ATOM   2119  O   WAT   688       6.011  12.787  17.879  1.00  0.00
ATOM   2120  H1  WAT   688       6.888  12.795  18.263  1.00  0.00
ATOM   2121  H2  WAT   688       6.023  12.050  17.269  1.00  0.00
TER
ATOM   2122  O   WAT   689      -9.052  15.917   3.491  1.00  0.00
ATOM   2123  H1  WAT   689      -9.956  16.180   3.316  1.00  0.00
ATOM   2124  H2  WAT   689      -8.568  16.188   2.711  1.00  0.00
TER
ATOM   2125  O   WAT   690       7.457  16.640   8.768  1.00  0.00
ATOM   2126  H1  WAT   690       7.981  16.146   8.137  1.00  0.00
ATOM   2127  H2  WAT   690       8.043  16.775   9.513  1.00  0.00
TER
ATOM   2128  O   WAT   691       7.636  16.724  12.290  1.00  0.00
ATOM   2129  H1  WAT   691       6.687  16.690  12.405  1.00  0.00
ATOM   2130  H2  WAT   691       7.818  17.634  12.055  1.00  0.00
TER
ATOM   2131  O   WAT   692      -6.509  14.974   1.400  1.00  0.00
ATOM   2132  H1  WAT   692      -5.800  14.552   0.915  1.00  0.00
ATOM   2133  H2  WAT   692      -7.225  15.041   0.768  1.00  0.00
TER
ATOM   2134  O   WAT   693      -6.862  11.028   0.440  1.00  0.00
ATOM   2135  H1  WAT   693      -6.139  11.569   0.758  1.00  0.00
ATOM   2136  H2  WAT   693      -6.589  10.754  -0.435  1.00  0.00
TER
ATOM   2137  O   WAT   694       6.947  15.897   4.708  1.00  0.00
ATOM   2138  H1  WAT   694       7.443  15.664   5.492  1.00  0.00
ATOM   2139  H2  WAT   694       6.749  15.058   4.291  1.00  0.00
TER
ATOM   2140  O   WAT   695      -7.173  10.278  10.343  1.00  0.00
ATOM   2141  H1  WAT   695      -6.525   9.728   9.902  1.00  0.00
ATOM   2142  H2  WAT   695      -6.752  10.533  11.164  1.00  0.00
TER
ATOM   2143  O   WAT   696       8.376  14.533   7.241  1.00  0.00
ATOM   2144  H1  WAT   696       8.266  14.379   8.180  1.00  0.00
ATOM   2145  H2  WAT   696       9.137  14.005   6.999  1.00  0.00
TER
ATOM   2146  O   WAT   697       6.723  10.472  13.700  1.00  0.00
ATOM   2147  H1  WAT   697       7.360  11.086  14.066  1.00  0.00
ATOM   2148  H2  WAT   697       6.870  10.508  12.755  1.00  0.00
TER
ATOM   2149  O   WAT   698       9.265  12.364   0.482  1.00  0.00
ATOM   2150  H1  WAT   698      10.190  12.232   0.274  1.00  0.00
ATOM   2151  H2  WAT   698       9.243  12.443   1.436  1.00  0.00
TER
ATOM   2152  O   WAT   699       9.339  13.135   3.108  1.00  0.00
ATOM   2153  H1  WAT   699       8.544  13.069   3.637  1.00  0.00
ATOM   2154  H2  WAT   699       9.543  14.070   3.096  1.00  0.00
TER
ATOM   2155  O   WAT   700      -7.419  10.434  13.085  1.00  0.00
ATOM   2156  H1  WAT   700      -7.768  10.890  13.851  1.00  0.00
ATOM   2157  H2  WAT   700      -7.751   9.540  13.167  1.00  0.00
TER
ATOM   2158  O   WAT   701       0.093  11.625  16.607  1.00  0.00
ATOM   2159  H1  WAT   701       0.032  12.217  17.357  1.00  0.00
ATOM   2160  H2  WAT   701       1.033  11.518  16.462  1.00  0.00
TER
ATOM   2161  O   WAT   702       2.730  11.282  16.246  1.00  0.00
ATOM   2162  H1  WAT   702       3.344  11.600  15.584  1.00  0.00
ATOM   2163  H2  WAT   702       3.275  10.797  16.866  1.00  0.00
TER
ATOM   2164  O   WAT   703      -6.747   9.961  16.360  1.00  0.00
ATOM   2165  H1  WAT   703      -6.199   9.780  15.597  1.00  0.00
ATOM   2166  H2  WAT   703      -6.682   9.171  16.896  1.00  0.00
TER
ATOM   2167  O   WAT   704       3.471   9.845  12.573  1.00  0.00
ATOM   2168  H1  WAT   704       2.597  10.179  12.371  1.00  0.00
ATOM   2169  H2  WAT   704       3.362   9.373  13.398  1.00  0.00
TER
ATOM   2170  O   WAT   705       4.378  12.052  13.957  1.00  0.00
ATOM   2171  H1  WAT   705       4.050  11.238  13.578  1.00  0.00
ATOM   2172  H2  WAT   705       5.327  12.009  13.834  1.00  0.00
TER
ATOM   2173  O   WAT   706       1.219  10.762  11.513  1.00  0.00
ATOM   2174  H1  WAT   706       0.436  11.237  11.792  1.00  0.00
ATOM   2175  H2  WAT   706       0.925   9.858  11.404  1.00  0.00
TER
ATOM   2176  O   WAT   707       5.771  11.465   9.557  1.00  0.00
ATOM   2177  H1  WAT   707       6.212  11.409   8.710  1.00  0.00
ATOM   2178  H2  WAT   707       5.502  12.380   9.628  1.00  0.00
TER
ATOM   2179  O   WAT   708       7.635  11.096   7.568  1.00  0.00
ATOM   2180  H1  WAT   708       7.574  10.152   7.421  1.00  0.00
ATOM   2181  H2  WAT   708       8.414  11.204   8.114  1.00  0.00
TER
ATOM   2182  O   WAT   709      -7.437  11.067   4.034  1.00  0.00
ATOM   2183  H1  WAT   709      -6.679  11.180   3.460  1.00  0.00
ATOM   2184  H2  WAT   709      -7.899  11.904   3.988  1.00  0.00
TER
ATOM   2185  O   WAT   710      -0.896  13.181   7.024  1.00  0.00
ATOM   2186  H1  WAT   710      -1.708  12.807   6.684  1.00  0.00
ATOM   2187  H2  WAT   710      -0.392  12.425   7.326  1.00  0.00
TER
ATOM   2188  O   WAT   711       3.607   9.845   8.262  1.00  0.00
ATOM   2189  H1  WAT   711       4.210  10.417   8.737  1.00  0.00
ATOM   2190  H2  WAT   711       2.866  10.409   8.040  1.00  0.00
TER
ATOM   2191  O   WAT   712       6.750  10.247   3.536  1.00  0.00
ATOM   2192  H1  WAT   712       6.945  11.146   3.803  1.00  0.00
ATOM   2193  H2  WAT   712       5.963  10.016   4.030  1.00  0.00
TER
ATOM   2194  O   WAT   713      -5.065  11.593   2.574  1.00  0.00
ATOM   2195  H1  WAT   713      -4.535  10.806   2.445  1.00  0.00
ATOM   2196  H2  WAT   713      -4.432  12.273   2.808  1.00  0.00
TER
ATOM   2197  O   WAT   714      -2.871  11.331   5.629  1.00  0.00
ATOM   2198  H1  WAT   714      -3.501  10.630   5.796  1.00  0.00
ATOM   2199  H2  WAT   714      -3.410  12.091   5.412  1.00  0.00
TER
ATOM   2200  O   WAT   715      -2.745  10.609  18.064  1.00  0.00
ATOM   2201  H1  WAT   715      -3.027  11.113  17.300  1.00  0.00
ATOM   2202  H2  WAT   715      -2.363   9.811  17.698  1.00  0.00
TER
ATOM   2203  O   WAT   716       2.762  18.044 -10.995  1.00  0.00
ATOM   2204  H1  WAT   716       2.681  17.129 -11.265  1.00  0.00
ATOM   2205  H2  WAT   716       2.348  18.541 -11.701  1.00  0.00
TER
ATOM   2206  O   WAT   717       0.894  19.822  -9.114  1.00  0.00
ATOM   2207  H1  WAT   717       0.118  19.342  -8.824  1.00  0.00
ATOM   2208  H2  WAT   717       1.545  19.142  -9.288  1.00  0.00
TER
ATOM   2209  O   WAT   718      -6.680  15.094 -14.452  1.00  0.00
ATOM   2210  H1  WAT   718      -7.569  15.436 -14.554  1.00  0.00
ATOM   2211  H2  WAT   718      -6.396  14.894 -15.344  1.00  0.00
TER
ATOM   2212  O   WAT   719      -8.717  17.695  -8.568  1.00  0.00
ATOM   2213  H1  WAT   719      -8.146  16.927  -8.567  1.00  0.00
ATOM   2214  H2  WAT   719      -8.717  17.993  -9.477  1.00  0.00
TER
ATOM   2215  O   WAT   720      -7.475  13.103  -6.781  1.00  0.00
ATOM   2216  H1  WAT   720      -7.654  12.206  -6.501  1.00  0.00
ATOM   2217  H2  WAT   720      -7.877  13.650  -6.106  1.00  0.00
TER
ATOM   2218  O   WAT   721       1.365  15.305  -8.880  1.00  0.00
ATOM   2219  H1  WAT   721       1.742  14.432  -8.992  1.00  0.00
ATOM   2220  H2  WAT   721       1.267  15.640  -9.771  1.00  0.00
TER
ATOM   2221  O   WAT   722      -4.504  13.677 -13.418  1.00  0.00
ATOM   2222  H1  WAT   722      -4.398  14.578 -13.111  1.00  0.00
ATOM   2223  H2  WAT   722      -5.415  13.629 -13.709  1.00  0.00
TER
ATOM   2224  O   WAT   723       5.148  12.800 -11.947  1.00  0.00
ATOM   2225  H1  WAT   723       5.969  12.309 -11.904  1.00  0.00
ATOM   2226  H2  WAT   723       5.181  13.389 -11.194  1.00  0.00
TER
ATOM   2227  O   WAT   724      -6.856  15.599  -8.173  1.00  0.00
ATOM   2228  H1  WAT   724      -6.175  15.863  -7.554  1.00  0.00
ATOM   2229  H2  WAT   724      -7.171  14.759  -7.839  1.00  0.00
TER
ATOM   2230  O   WAT   725      -2.664  16.646  -9.085  1.00  0.00
ATOM   2231  H1  WAT   725      -2.156  17.144  -8.445  1.00  0.00
ATOM   2232  H2  WAT   725      -2.132  15.869  -9.262  1.00  0.00
TER
ATOM   2233  O   WAT   726       9.438  14.816  -5.383  1.00  0.00
ATOM   2234  H1  WAT   726       8.733  15.204  -5.901  1.00  0.00
ATOM   2235  H2  WAT   726       9.703  15.511  -4.780  1.00  0.00
TER
ATOM   2236  O   WAT   727      -4.380  11.286  -4.819  1.00  0.00
ATOM   2237  H1  WAT   727      -4.378  11.803  -5.625  1.00  0.00
ATOM   2238  H2  WAT   727      -5.209  10.809  -4.842  1.00  0.00
TER
ATOM   2239  O   WAT   728       5.384  14.740  -9.174  1.00  0.00
ATOM   2240  H1  WAT   728       4.679  15.028  -8.594  1.00  0.00
ATOM   2241  H2  WAT   728       5.745  15.550  -9.534  1.00  0.00
TER
ATOM   2242  O   WAT   729      -4.698  12.997  -6.812  1.00  0.00
ATOM   2243  H1  WAT   729      -4.357  13.841  -7.107  1.00  0.00
ATOM   2244  H2  WAT   729      -5.637  13.145  -6.696  1.00  0.00
TER
ATOM   2245  O   WAT   730       8.452  14.185  -8.783  1.00  0.00
ATOM   2246  H1  WAT   730       7.505  14.219  -8.652  1.00  0.00
ATOM   2247  H2  WAT   730       8.777  14.999  -8.398  1.00  0.00
TER
ATOM   2248  O   WAT   731      -1.016  10.485 -10.488  1.00  0.00
ATOM   2249  H1  WAT   731      -0.708   9.930 -11.204  1.00  0.00
ATOM   2250  H2  WAT   731      -1.946  10.619 -10.670  1.00  0.00
TER
ATOM   2251  O   WAT   732       1.373  18.550 -13.752  1.00  0.00
ATOM   2252  H1  WAT   732       0.445  18.483 -13.523  1.00  0.00
ATOM   2253  H2  WAT   732       1.525  19.488 -13.866  1.00  0.00
TER
ATOM   2254  O   WAT   733       1.359  14.821 -16.755  1.00  0.00
ATOM   2255  H1  WAT   733       0.420  14.983 -16.670  1.00  0.00
ATOM   2256  H2  WAT   733       1.678  15.540 -17.301  1.00  0.00
TER
ATOM   2257  O   WAT   734       4.845  16.290  -5.832  1.00  0.00
ATOM   2258  H1  WAT   734       4.432  17.116  -5.578  1.00  0.00
ATOM   2259  H2  WAT   734       4.112  15.705  -6.024  1.00  0.00
TER
ATOM   2260  O   WAT   735      -3.022  19.076 -10.970  1.00  0.00
ATOM   2261  H1  WAT   735      -3.426  18.364 -11.465  1.00  0.00
ATOM   2262  H2  WAT   735      -2.936  18.732 -10.081  1.00  0.00
TER
ATOM   2263  O   WAT   736      -4.309  15.851  -7.190  1.00  0.00
ATOM   2264  H1  WAT   736      -3.758  15.960  -7.964  1.00  0.00
ATOM   2265  H2  WAT   736      -3.795  16.224  -6.474  1.00  0.00
TER
ATOM   2266  O   WAT   737       3.579  19.350 -16.241  1.00  0.00
ATOM   2267  H1  WAT   737       4.018  18.513 -16.387  1.00  0.00
ATOM   2268  H2  WAT   737       4.292  19.983 -16.154  1.00  0.00
TER
ATOM   2269  O   WAT   738       7.160  10.605 -17.927  1.00  0.00
ATOM   2270  H1  WAT   738       6.848  10.697 -17.027  1.00  0.00
ATOM   2271  H2  WAT   738       7.922  11.183 -17.977  1.00  0.00
TER
ATOM   2272  O   WAT   739      -6.321  17.971 -13.469  1.00  0.00
ATOM   2273  H1  WAT   739      -6.442  18.697 -14.081  1.00  0.00
ATOM   2274  H2  WAT   739      -6.631  17.201 -13.946  1.00  0.00
TER
ATOM   2275  O   WAT   740       8.371  15.342  -1.949  1.00  0.00
ATOM   2276  H1  WAT   740       7.755  15.850  -2.478  1.00  0.00
ATOM   2277  H2  WAT   740       8.050  14.442  -2.007  1.00  0.00
TER
ATOM   2278  O   WAT   741      -3.855  11.314 -10.087  1.00  0.00
ATOM   2279  H1  WAT   741      -4.298  12.095 -10.418  1.00  0.00
ATOM   2280  H2  WAT   741      -3.297  11.637  -9.380  1.00  0.00
TER
ATOM   2281  O   WAT   742       0.432  14.181  -4.483  1.00  0.00
ATOM   2282  H1  WAT   742      -0.030  14.389  -3.671  1.00  0.00
ATOM   2283  H2  WAT   742       0.030  13.367  -4.786  1.00  0.00
TER
ATOM   2284  O   WAT   743       5.432  15.402  -3.353  1.00  0.00
ATOM   2285  H1  WAT   743       4.582  15.103  -3.032  1.00  0.00
ATOM   2286  H2  WAT   743       5.273  15.646  -4.265  1.00  0.00
TER
ATOM   2287  O   WAT   744       2.527  16.902  -1.254  1.00  0.00
ATOM   2288  H1  WAT   744       2.853  16.069  -1.593  1.00  0.00
ATOM   2289  H2  WAT   744       3.315  17.425  -1.106  1.00  0.00
TER
ATOM   2290  O   WAT   745      -0.739  10.935 -15.206  1.00  0.00
ATOM   2291  H1  WAT   745      -1.364  10.931 -14.481  1.00  0.00
ATOM   2292  H2  WAT   745      -0.826  10.068 -15.602  1.00  0.00
TER
ATOM   2293  O   WAT   746      -1.817  11.859  -8.228  1.00  0.00
ATOM   2294  H1  WAT   746      -1.520  12.765  -8.308  1.00  0.00
ATOM   2295  H2  WAT   746      -1.269  11.371  -8.842  1.00  0.00
TER
ATOM   2296  O   WAT   747      -4.064  16.438 -12.358  1.00  0.00
ATOM   2297  H1  WAT   747      -4.289  16.221 -11.454  1.00  0.00
ATOM   2298  H2  WAT   747      -4.844  16.870 -12.704  1.00  0.00
TER
ATOM   2299  O   WAT   748       3.166  16.444 -13.759  1.00  0.00
ATOM   2300  H1  WAT   748       2.567  17.167 -13.943  1.00  0.00
ATOM   2301  H2  WAT   748       3.714  16.382 -14.542  1.00  0.00
TER
ATOM   2302  O   WAT   749      -1.624  17.336  -1.692  1.00  0.00
ATOM   2303  H1  WAT   749      -1.719  16.396  -1.842  1.00  0.00
ATOM   2304  H2  WAT   749      -0.780  17.558  -2.088  1.00  0.00
TER
ATOM   2305  O   WAT   750       1.773  15.080 -11.729  1.00  0.00
ATOM   2306  H1  WAT   750       2.166  15.397 -12.542  1.00  0.00
ATOM   2307  H2  WAT   750       2.134  14.201 -11.615  1.00  0.00
TER
ATOM   2308  O   WAT   751      -6.493  13.747  -3.539  1.00  0.00
ATOM   2309  H1  WAT   751      -6.886  14.595  -3.332  1.00  0.00
ATOM   2310  H2  WAT   751      -7.181  13.110  -3.348  1.00  0.00
TER
ATOM   2311  O   WAT   752       0.082  13.831  -0.469  1.00  0.00
ATOM   2312  H1  WAT   752      -0.608  13.638   0.165  1.00  0.00
ATOM   2313  H2  WAT   752       0.825  14.114   0.063  1.00  0.00
TER
ATOM   2314  O   WAT   753      -9.191  11.670  -9.506  1.00  0.00
ATOM   2315  H1  WAT   753      -9.480  12.241  -8.794  1.00  0.00
ATOM   2316  H2  WAT   753      -8.446  11.191  -9.143  1.00  0.00
TER
ATOM   2317  O   WAT   754       2.358  17.671  -7.634  1.00  0.00
ATOM   2318  H1  WAT   754       1.626  18.180  -7.285  1.00  0.00
ATOM   2319  H2  WAT   754       1.961  16.854  -7.935  1.00  0.00
TER
ATOM   2320  O   WAT   755      -1.204  14.346  -9.229  1.00  0.00
ATOM   2321  H1  WAT   755      -1.200  13.905 -10.078  1.00  0.00
ATOM   2322  H2  WAT   755      -0.309  14.668  -9.122  1.00  0.00
TER
ATOM   2323  O   WAT   756      -5.354  14.229 -10.269  1.00  0.00
ATOM   2324  H1  WAT   756      -5.694  14.706  -9.513  1.00  0.00
ATOM   2325  H2  WAT   756      -6.116  13.775 -10.629  1.00  0.00
TER
ATOM   2326  O   WAT   757      -1.142  15.347 -16.238  1.00  0.00
ATOM   2327  H1  WAT   757      -1.021  15.306 -15.290  1.00  0.00
ATOM   2328  H2  WAT   757      -1.527  16.210 -16.393  1.00  0.00
TER
ATOM   2329  O   WAT   758       2.821  13.124  -8.222  1.00  0.00
ATOM   2330  H1  WAT   758       2.838  13.575  -7.378  1.00  0.00
ATOM   2331  H2  WAT   758       2.572  12.225  -8.008  1.00  0.00
TER
ATOM   2332  O   WAT   759      -2.130  17.658 -16.840  1.00  0.00
ATOM   2333  H1  WAT   759      -2.698  17.209 -17.466  1.00  0.00
ATOM   2334  H2  WAT   759      -1.421  18.017 -17.373  1.00  0.00
TER
ATOM   2335  O   WAT   760       6.248  10.537  -2.383  1.00  0.00
ATOM   2336  H1  WAT   760       6.572   9.806  -1.857  1.00  0.00
ATOM   2337  H2  WAT   760       6.284  10.219  -3.285  1.00  0.00
TER
ATOM   2338  O   WAT   761      -0.903  18.406  -7.482  1.00  0.00
ATOM   2339  H1  WAT   761      -0.536  17.932  -6.736  1.00  0.00
ATOM   2340  H2  WAT   761      -1.093  19.281  -7.141  1.00  0.00
TER
ATOM   2341  O   WAT   762      -8.039  13.151 -11.353  1.00  0.00
ATOM   2342  H1  WAT   762      -8.325  12.786 -10.515  1.00  0.00
ATOM   2343  H2  WAT   762      -8.101  12.419 -11.967  1.00  0.00
TER
ATOM   2344  O   WAT   763      -3.113  17.447  -5.164  1.00  0.00
ATOM   2345  H1  WAT   763      -3.418  18.326  -4.939  1.00  0.00
ATOM   2346  H2  WAT   763      -2.159  17.507  -5.128  1.00  0.00
TER
ATOM   2347  O   WAT   764       1.635  12.044 -14.632  1.00  0.00
ATOM   2348  H1  WAT   764       0.821  11.545 -14.707  1.00  0.00
ATOM   2349  H2  WAT   764       1.441  12.884 -15.048  1.00  0.00
TER
ATOM   2350  O   WAT   765       4.349  16.416 -16.335  1.00  0.00
ATOM   2351  H1  WAT   765       5.237  16.727 -16.510  1.00  0.00
ATOM   2352  H2  WAT   765       4.320  15.543 -16.727  1.00  0.00
TER
ATOM   2353  O   WAT   766      -7.057  18.288  -4.017  1.00  0.00
ATOM   2354  H1  WAT   766      -7.415  18.953  -3.429  1.00  0.00
ATOM   2355  H2  WAT   766      -7.352  17.456  -3.645  1.00  0.00
TER
ATOM   2356  O   WAT   767      -3.856  18.746  -1.133  1.00  0.00
ATOM   2357  H1  WAT   767      -4.156  18.892  -2.030  1.00  0.00
ATOM   2358  H2  WAT   767      -3.085  18.187  -1.225  1.00  0.00
TER
ATOM   2359  O   WAT   768       6.621  17.727 -16.867  1.00  0.00
ATOM   2360  H1  WAT   768       6.537  18.158 -17.718  1.00  0.00
ATOM   2361  H2  WAT   768       7.340  18.187 -16.435  1.00  0.00
TER
ATOM   2362  O   WAT   769      -8.546  18.287 -17.393  1.00  0.00
ATOM   2363  H1  WAT   769      -7.677  18.569 -17.110  1.00  0.00
ATOM   2364  H2  WAT   769      -9.037  19.100 -17.508  1.00  0.00
TER
ATOM   2365  O   WAT   770      -5.481  10.018 -12.800  1.00  0.00
ATOM   2366  H1  WAT   770      -5.610  10.010 -11.852  1.00  0.00
ATOM   2367  H2  WAT   770      -6.305  10.356 -13.151  1.00  0.00
TER
ATOM   2368  O   WAT   771      -8.482  11.777  -3.339  1.00  0.00
ATOM   2369  H1  WAT   771      -9.196  11.977  -2.734  1.00  0.00
ATOM   2370  H2  WAT   771      -8.063  11.001  -2.968  1.00  0.00
TER
ATOM   2371  O   WAT   772       3.012  14.269  -5.589  1.00  0.00
ATOM   2372  H1  WAT   772       3.380  13.449  -5.261  1.00  0.00
ATOM   2373  H2  WAT   772       2.152  14.329  -5.174  1.00  0.00
TER
ATOM   2374  O   WAT   773       6.378  13.225 -14.781  1.00  0.00
ATOM   2375  H1  WAT   773       5.749  13.329 -15.495  1.00  0.00
ATOM   2376  H2  WAT   773       5.883  13.445 -13.991  1.00  0.00
TER
ATOM   2377  O   WAT   774      -1.654  15.503 -13.365  1.00  0.00
ATOM   2378  H1  WAT   774      -2.362  15.972 -12.923  1.00  0.00
ATOM   2379  H2  WAT   774      -1.369  14.846 -12.730  1.00  0.00
TER
ATOM   2380  O   WAT   775      -0.028  16.923  -5.366  1.00  0.00
ATOM   2381  H1  WAT   775       0.470  17.398  -4.700  1.00  0.00
ATOM   2382  H2  WAT   775       0.114  15.999  -5.159  1.00  0.00
TER
ATOM   2383  O   WAT   776       2.378  12.228 -11.925  1.00  0.00
ATOM   2384  H1  WAT   776       2.255  12.247 -12.874  1.00  0.00
ATOM   2385  H2  WAT   776       3.326  12.276 -11.805  1.00  0.00
TER
ATOM   2386  O   WAT   777      -3.450  13.812 -15.990  1.00  0.00
ATOM   2387  H1  WAT   777      -2.601  14.249 -16.056  1.00  0.00
ATOM   2388  H2  WAT   777      -3.817  14.124 -15.162  1.00  0.00
TER
ATOM   2389  O   WAT   778       7.179  13.140  -4.523  1.00  0.00
ATOM   2390  H1  WAT   778       6.676  13.880  -4.183  1.00  0.00
ATOM   2391  H2  WAT   778       7.994  13.528  -4.839  1.00  0.00
TER
ATOM   2392  O   WAT   779       5.471  18.383 -11.077  1.00  0.00
ATOM   2393  H1  WAT   779       4.530  18.398 -10.902  1.00  0.00
ATOM   2394  H2  WAT   779       5.785  17.597 -10.631  1.00  0.00
TER
ATOM   2395  O   WAT   780      -5.856  17.498 -16.833  1.00  0.00
ATOM   2396  H1  WAT   780      -5.776  16.550 -16.721  1.00  0.00
ATOM   2397  H2  WAT   780      -4.964  17.828 -16.727  1.00  0.00
TER
ATOM   2398  O   WAT   781      -8.329  19.319  -1.597  1.00  0.00
ATOM   2399  H1  WAT   781      -7.825  18.740  -1.026  1.00  0.00
ATOM   2400  H2  WAT   781      -9.068  19.603  -1.060  1.00  0.00
TER
ATOM   2401  O   WAT   782      -6.297  17.462  -0.702  1.00  0.00
ATOM   2402  H1  WAT   782      -6.256  17.164   0.206  1.00  0.00
ATOM   2403  H2  WAT   782      -5.442  17.863  -0.861  1.00  0.00
TER
ATOM   2404  O   WAT   783      -4.356  16.041  -2.735  1.00  0.00
ATOM   2405  H1  WAT   783      -4.887  15.550  -3.362  1.00  0.00
ATOM   2406  H2  WAT   783      -3.688  16.470  -3.269  1.00  0.00
TER
ATOM   2407  O   WAT   784      -0.006  19.085 -18.294  1.00  0.00
ATOM   2408  H1  WAT   784       0.514  18.370 -18.660  1.00  0.00
ATOM   2409  H2  WAT   784       0.641  19.724 -17.994  1.00  0.00
TER
ATOM   2410  O   WAT   785       5.014  17.848  -0.967  1.00  0.00
ATOM   2411  H1  WAT   785       5.596  17.093  -1.055  1.00  0.00
ATOM   2412  H2  WAT   785       5.190  18.379  -1.744  1.00  0.00
TER
ATOM   2413  O   WAT   786      -3.869  13.008  -2.655  1.00  0.00
ATOM   2414  H1  WAT   786      -3.963  12.390  -3.380  1.00  0.00
ATOM   2415  H2  WAT   786      -4.449  13.734  -2.882  1.00  0.00
TER
ATOM   2416  O   WAT   787      -1.103  11.565  -5.622  1.00  0.00
ATOM   2417  H1  WAT   787      -1.551  11.587  -6.468  1.00  0.00
ATOM   2418  H2  WAT   787      -1.736  11.167  -5.025  1.00  0.00
TER
ATOM   2419  O   WAT   788       1.639  18.192  -3.617  1.00  0.00
ATOM   2420  H1  WAT   788       1.759  17.596  -2.878  1.00  0.00
ATOM   2421  H2  WAT   788       2.499  18.229  -4.037  1.00  0.00
TER
ATOM   2422  O   WAT   789       3.978  18.746  -5.041  1.00  0.00
ATOM   2423  H1  WAT   789       3.452  19.270  -5.645  1.00  0.00
ATOM   2424  H2  WAT   789       4.321  19.378  -4.410  1.00  0.00
TER
ATOM   2425  O   WAT   790      -1.594  14.734  -2.360  1.00  0.00
ATOM   2426  H1  WAT   790      -1.004  14.426  -1.672  1.00  0.00
ATOM   2427  H2  WAT   790      -2.412  14.262  -2.204  1.00  0.00
TER
ATOM   2428  O   WAT   791       3.226  14.351  -2.126  1.00  0.00
ATOM   2429  H1  WAT   791       2.537  13.689  -2.191  1.00  0.00
ATOM   2430  H2  WAT   791       3.946  13.904  -1.682  1.00  0.00
TER
ATOM   2431  O   WAT   792       3.856  10.946 -16.067  1.00  0.00
ATOM   2432  H1  WAT   792       4.136  10.103 -15.711  1.00  0.00
ATOM   2433  H2  WAT   792       3.082  11.178 -15.553  1.00  0.00
TER
ATOM   2434  O   WAT   793      -1.606  12.179 -17.623  1.00  0.00
ATOM   2435  H1  WAT   793      -1.954  11.501 -18.202  1.00  0.00
ATOM   2436  H2  WAT   793      -1.405  11.717 -16.808  1.00  0.00
TER
ATOM   2437  O   WAT   794      -8.266  18.707 -11.226  1.00  0.00
ATOM   2438  H1  WAT   794      -8.921  18.438 -11.870  1.00  0.00
ATOM   2439  H2  WAT   794      -7.428  18.598 -11.676  1.00  0.00
TER
ATOM   2440  O   WAT   795       4.683  13.501 -17.004  1.00  0.00
ATOM   2441  H1  WAT   795       5.102  13.315 -17.845  1.00  0.00
ATOM   2442  H2  WAT   795       4.377  12.649 -16.694  1.00  0.00
TER
ATOM   2443  O   WAT   796       8.182  18.414 -13.307  1.00  0.00
ATOM   2444  H1  WAT   796       7.807  17.647 -13.739  1.00  0.00
ATOM   2445  H2  WAT   796       7.452  18.796 -12.819  1.00  0.00
TER
ATOM   2446  O   WAT   797      -7.228  19.093  -6.686  1.00  0.00
ATOM   2447  H1  WAT   797      -6.861  19.005  -5.806  1.00  0.00
ATOM   2448  H2  WAT   797      -7.797  18.329  -6.785  1.00  0.00
TER
ATOM   2449  O   WAT   798       7.572  17.561  -3.673  1.00  0.00
ATOM   2450  H1  WAT   798       7.341  17.332  -4.573  1.00  0.00
ATOM   2451  H2  WAT   798       7.833  18.481  -3.718  1.00  0.00
TER
ATOM   2452  O   WAT   799      -7.677  16.003  -2.780  1.00  0.00
ATOM   2453  H1  WAT   799      -8.571  15.970  -2.441  1.00  0.00
ATOM   2454  H2  WAT   799      -7.137  16.202  -2.015  1.00  0.00
TER
ATOM   2455  O   WAT   800       6.011  12.787  -0.895  1.00  0.00
ATOM   2456  H1  WAT   800       6.888  12.795  -0.511  1.00  0.00
ATOM   2457  H2  WAT   800       6.023  12.050  -1.506  1.00  0.00
TER
ATOM   2458  O   WAT   801      -9.052  15.917 -15.284  1.00  0.00
ATOM   2459  H1  WAT   801      -9.956  16.180 -15.459  1.00  0.00
ATOM   2460  H2  WAT   801      -8.568  16.188 -16.064  1.00  0.00
TER
ATOM   2461  O   WAT   802       7.457  16.640 -10.006  1.00  0.00
ATOM   2462  H1  WAT   802       7.981  16.146 -10.637  1.00  0.00
ATOM   2463  H2  WAT   802       8.043  16.775  -9.261  1.00  0.00
TER
ATOM   2464  O   WAT   803       7.636  16.724  -6.484  1.00  0.00
ATOM   2465  H1  WAT   803       6.687  16.690  -6.370  1.00  0.00
ATOM   2466  H2  WAT   803       7.818  17.634  -6.719  1.00  0.00
TER
ATOM   2467  O   WAT   804      -6.509  14.974 -17.374  1.00  0.00
ATOM   2468  H1  WAT   804      -5.800  14.552 -17.860  1.00  0.00
ATOM   2469  H2  WAT   804      -7.225  15.041 -18.006  1.00  0.00
TER
ATOM   2470  O   WAT   805       6.947  15.897 -14.067  1.00  0.00
ATOM   2471  H1  WAT   805       7.443  15.664 -13.282  1.00  0.00
ATOM   2472  H2  WAT   805       6.749  15.058 -14.483  1.00  0.00
TER
ATOM   2473  O   WAT   806      -7.173  10.278  -8.432  1.00  0.00
ATOM   2474  H1  WAT   806      -6.525   9.728  -8.872  1.00  0.00
ATOM   2475  H2  WAT   806      -6.752  10.533  -7.610  1.00  0.00
TER
ATOM   2476  O   WAT   807       8.376  14.533 -11.533  1.00  0.00
ATOM   2477  H1  WAT   807       8.266  14.379 -10.595  1.00  0.00
ATOM   2478  H2  WAT   807       9.137  14.005 -11.776  1.00  0.00
TER
ATOM   2479  O   WAT   808       6.723  10.472  -5.075  1.00  0.00
ATOM   2480  H1  WAT   808       7.360  11.086  -4.709  1.00  0.00
ATOM   2481  H2  WAT   808       6.870  10.508  -6.020  1.00  0.00
TER
ATOM   2482  O   WAT   809       9.265  12.364 -18.292  1.00  0.00
ATOM   2483  H1  WAT   809      10.190  12.232 -18.501  1.00  0.00
ATOM   2484  H2  WAT   809       9.243  12.443 -17.339  1.00  0.00
TER
ATOM   2485  O   WAT   810       9.339  13.135 -15.667  1.00  0.00
ATOM   2486  H1  WAT   810       8.544  13.069 -15.137  1.00  0.00
ATOM   2487  H2  WAT   810       9.543  14.070 -15.678  1.00  0.00
TER
ATOM   2488  O   WAT   811      -7.419  10.434  -5.689  1.00  0.00
ATOM   2489  H1  WAT   811      -7.768  10.890  -4.923  1.00  0.00
ATOM   2490  H2  WAT   811      -7.751   9.540  -5.607  1.00  0.00
TER
ATOM   2491  O   WAT   812       0.093  11.625  -2.167  1.00  0.00
ATOM   2492  H1  WAT   812       0.032  12.217  -1.418  1.00  0.00
ATOM   2493  H2  WAT   812       1.033  11.518  -2.312  1.00  0.00
TER
ATOM   2494  O   WAT   813       2.730  11.282  -2.528  1.00  0.00
ATOM   2495  H1  WAT   813       3.344  11.600  -3.190  1.00  0.00
ATOM   2496  H2  WAT   813       3.275  10.797  -1.908  1.00  0.00
TER
ATOM   2497  O   WAT   814      -6.747   9.961  -2.414  1.00  0.00
ATOM   2498  H1  WAT   814      -6.199   9.780  -3.177  1.00  0.00
ATOM   2499  H2  WAT   814      -6.682   9.171  -1.878  1.00  0.00
TER
ATOM   2500  O   WAT   815       3.471   9.845  -6.201  1.00  0.00
ATOM   2501  H1  WAT   815       2.597  10.179  -6.404  1.00  0.00
ATOM   2502  H2  WAT   815       3.362   9.373  -5.376  1.00  0.00
TER
ATOM   2503  O   WAT   816       4.378  12.052  -4.817  1.00  0.00
ATOM   2504  H1  WAT   816       4.050  11.238  -5.197  1.00  0.00
ATOM   2505  H2  WAT   816       5.327  12.009  -4.940  1.00  0.00
TER
ATOM   2506  O   WAT   817       1.219  10.762  -7.262  1.00  0.00
ATOM   2507  H1  WAT   817       0.436  11.237  -6.982  1.00  0.00
ATOM   2508  H2  WAT   817       0.925   9.858  -7.370  1.00  0.00
TER
ATOM   2509  O   WAT   818       5.771  11.465  -9.217  1.00  0.00
ATOM   2510  H1  WAT   818       6.212  11.409 -10.065  1.00  0.00
ATOM   2511  H2  WAT   818       5.502  12.380  -9.146  1.00  0.00
TER
ATOM   2512  O   WAT   819       7.635  11.096 -11.206  1.00  0.00
ATOM   2513  H1  WAT   819       7.574  10.152 -11.353  1.00  0.00
ATOM   2514  H2  WAT   819       8.414  11.204 -10.661  1.00  0.00
TER
ATOM   2515  O   WAT   820      -7.437  11.067 -14.740  1.00  0.00
ATOM   2516  H1  WAT   820      -6.679  11.180 -15.314  1.00  0.00
ATOM   2517  H2  WAT   820      -7.899  11.904 -14.786  1.00  0.00
TER
ATOM   2518  O   WAT   821      -0.896  13.181 -11.750  1.00  0.00
ATOM   2519  H1  WAT   821      -1.708  12.807 -12.091  1.00  0.00
ATOM   2520  H2  WAT   821      -0.392  12.425 -11.448  1.00  0.00
TER
ATOM   2521  O   WAT   822       3.607   9.845 -10.512  1.00  0.00
ATOM   2522  H1  WAT   822       4.210  10.417 -10.037  1.00  0.00
ATOM   2523  H2  WAT   822       2.866  10.409 -10.734  1.00  0.00
TER
ATOM   2524  O   WAT   823       6.750  10.247 -15.238  1.00  0.00
ATOM   2525  H1  WAT   823       6.945  11.146 -14.971  1.00  0.00
ATOM   2526  H2  WAT   823       5.963  10.016 -14.745  1.00  0.00
TER
ATOM   2527  O   WAT   824      -5.065  11.593 -16.200  1.00  0.00
ATOM   2528  H1  WAT   824      -4.535  10.806 -16.329  1.00  0.00
ATOM   2529  H2  WAT   824      -4.432  12.273 -15.967  1.00  0.00
TER
ATOM   2530  O   WAT   825      -2.871  11.331 -13.146  1.00  0.00
ATOM   2531  H1  WAT   825      -3.501  10.630 -12.979  1.00  0.00
ATOM   2532  H2  WAT   825      -3.410  12.091 -13.362  1.00  0.00
TER
ATOM   2533  O   WAT   826      -2.745  10.609  -0.710  1.00  0.00
ATOM   2534  H1  WAT   826      -3.027  11.113  -1.474  1.00  0.00
ATOM   2535  H2  WAT   826      -2.363   9.811  -1.076  1.00  0.00
TER
ATOM   2536  O   WAT   827       3.856  10.025  -0.132  1.00  0.00
ATOM   2537  H1  WAT   827       3.743  10.344   0.763  1.00  0.00
ATOM   2538  H2  WAT   827       4.673  10.426  -0.429  1.00  0.00
TER
ATOM   2539  O   WAT   828       2.762  -0.730   7.780  1.00  0.00
ATOM   2540  H1  WAT   828       2.681  -1.645   7.509  1.00  0.00
ATOM   2541  H2  WAT   828       2.348  -0.234   7.074  1.00  0.00
TER
ATOM   2542  O   WAT   829       0.894   1.047   9.661  1.00  0.00
ATOM   2543  H1  WAT   829       0.118   0.568   9.951  1.00  0.00
ATOM   2544  H2  WAT   829       1.545   0.368   9.486  1.00  0.00
TER
ATOM   2545  O   WAT   830      -5.090   1.359  10.538  1.00  0.00
ATOM   2546  H1  WAT   830      -5.921   1.104  10.938  1.00  0.00
ATOM   2547  H2  WAT   830      -4.482   1.431  11.274  1.00  0.00
TER
ATOM   2548  O   WAT   831       4.915   5.453   8.441  1.00  0.00
ATOM   2549  H1  WAT   831       4.453   4.682   8.769  1.00  0.00
ATOM   2550  H2  WAT   831       5.727   5.480   8.946  1.00  0.00
TER
ATOM   2551  O   WAT   832      -5.109   5.393  10.734  1.00  0.00
ATOM   2552  H1  WAT   832      -4.807   4.503  10.555  1.00  0.00
ATOM   2553  H2  WAT   832      -4.365   5.950  10.506  1.00  0.00
TER
ATOM   2554  O   WAT   833      -6.680  -3.680   4.323  1.00  0.00
ATOM   2555  H1  WAT   833      -7.569  -3.339   4.221  1.00  0.00
ATOM   2556  H2  WAT   833      -6.396  -3.880   3.431  1.00  0.00
TER
ATOM   2557  O   WAT   834      -8.717  -1.080  10.206  1.00  0.00
ATOM   2558  H1  WAT   834      -8.146  -1.848  10.207  1.00  0.00
ATOM   2559  H2  WAT   834      -8.717  -0.781   9.297  1.00  0.00
TER
ATOM   2560  O   WAT   835       1.141   7.739   8.061  1.00  0.00
ATOM   2561  H1  WAT   835       0.522   8.195   7.490  1.00  0.00
ATOM   2562  H2  WAT   835       1.996   7.894   7.660  1.00  0.00
TER
ATOM   2563  O   WAT   836       0.335   3.723   9.668  1.00  0.00
ATOM   2564  H1  WAT   836       0.266   2.782   9.507  1.00  0.00
ATOM   2565  H2  WAT   836       1.097   3.813  10.240  1.00  0.00
TER
ATOM   2566  O   WAT   837      -7.475  -5.671  11.993  1.00  0.00
ATOM   2567  H1  WAT   837      -7.654  -6.569  12.274  1.00  0.00
ATOM   2568  H2  WAT   837      -7.877  -5.124  12.668  1.00  0.00
TER
ATOM   2569  O   WAT   838       1.365  -3.470   9.895  1.00  0.00
ATOM   2570  H1  WAT   838       1.742  -4.343   9.782  1.00  0.00
ATOM   2571  H2  WAT   838       1.267  -3.134   9.004  1.00  0.00
TER
ATOM   2572  O   WAT   839      -4.504  -5.097   5.356  1.00  0.00
ATOM   2573  H1  WAT   839      -4.398  -4.197   5.663  1.00  0.00
ATOM   2574  H2  WAT   839      -5.415  -5.145   5.066  1.00  0.00
TER
ATOM   2575  O   WAT   840       5.148  -5.975   6.827  1.00  0.00
ATOM   2576  H1  WAT   840       5.969  -6.465   6.870  1.00  0.00
ATOM   2577  H2  WAT   840       5.181  -5.385   7.581  1.00  0.00
TER
ATOM   2578  O   WAT   841      -6.856  -3.175  10.602  1.00  0.00
ATOM   2579  H1  WAT   841      -6.175  -2.911  11.220  1.00  0.00
ATOM   2580  H2  WAT   841      -7.171  -4.015  10.935  1.00  0.00
TER
ATOM   2581  O   WAT   842      -2.664  -2.129   9.689  1.00  0.00
ATOM   2582  H1  WAT   842      -2.156  -1.630  10.329  1.00  0.00
ATOM   2583  H2  WAT   842      -2.132  -2.905   9.513  1.00  0.00
TER
ATOM   2584  O   WAT   843       9.438  -3.958  13.392  1.00  0.00
ATOM   2585  H1  WAT   843       8.733  -3.570  12.873  1.00  0.00
ATOM   2586  H2  WAT   843       9.703  -3.263  13.994  1.00  0.00
TER
ATOM   2587  O   WAT   844      -4.380  -7.489  13.955  1.00  0.00
ATOM   2588  H1  WAT   844      -4.378  -6.971  13.150  1.00  0.00
ATOM   2589  H2  WAT   844      -5.209  -7.966  13.932  1.00  0.00
TER
ATOM   2590  O   WAT   845      -3.130   2.151  12.133  1.00  0.00
ATOM   2591  H1  WAT   845      -3.463   2.778  12.775  1.00  0.00
ATOM   2592  H2  WAT   845      -2.953   2.677  11.353  1.00  0.00
TER
ATOM   2593  O   WAT   846       5.384  -4.035   9.600  1.00  0.00
ATOM   2594  H1  WAT   846       4.679  -3.746  10.181  1.00  0.00
ATOM   2595  H2  WAT   846       5.745  -3.225   9.240  1.00  0.00
TER
ATOM   2596  O   WAT   847      -4.698  -5.778  11.962  1.00  0.00
ATOM   2597  H1  WAT   847      -4.357  -4.934  11.668  1.00  0.00
ATOM   2598  H2  WAT   847      -5.637  -5.629  12.079  1.00  0.00
TER
ATOM   2599  O   WAT   848      -3.918   4.119  13.947  1.00  0.00
ATOM   2600  H1  WAT   848      -3.300   4.794  13.666  1.00  0.00
ATOM   2601  H2  WAT   848      -4.778   4.528  13.856  1.00  0.00
TER
ATOM   2602  O   WAT   849       7.000   5.583  11.863  1.00  0.00
ATOM   2603  H1  WAT   849       6.316   6.253  11.855  1.00  0.00
ATOM   2604  H2  WAT   849       7.539   5.781  11.097  1.00  0.00
TER
ATOM   2605  O   WAT   850       8.452  -4.589   9.991  1.00  0.00
ATOM   2606  H1  WAT   850       7.505  -4.555  10.123  1.00  0.00
ATOM   2607  H2  WAT   850       8.777  -3.775  10.376  1.00  0.00
TER
ATOM   2608  O   WAT   851      -1.016  -8.289   8.287  1.00  0.00
ATOM   2609  H1  WAT   851      -0.708  -8.845   7.570  1.00  0.00
ATOM   2610  H2  WAT   851      -1.946  -8.155   8.104  1.00  0.00
TER
ATOM   2611  O   WAT   852       4.536   7.427  10.577  1.00  0.00
ATOM   2612  H1  WAT   852       4.549   7.023   9.710  1.00  0.00
ATOM   2613  H2  WAT   852       3.983   8.202  10.474  1.00  0.00
TER
ATOM   2614  O   WAT   853       5.830   4.149   5.666  1.00  0.00
ATOM   2615  H1  WAT   853       5.720   3.206   5.791  1.00  0.00
ATOM   2616  H2  WAT   853       5.827   4.510   6.553  1.00  0.00
TER
ATOM   2617  O   WAT   854       3.934   2.330  11.906  1.00  0.00
ATOM   2618  H1  WAT   854       4.351   2.116  11.071  1.00  0.00
ATOM   2619  H2  WAT   854       4.658   2.587  12.477  1.00  0.00
TER
ATOM   2620  O   WAT   855       7.881   0.729  11.997  1.00  0.00
ATOM   2621  H1  WAT   855       7.053   0.798  11.522  1.00  0.00
ATOM   2622  H2  WAT   855       8.476   1.314  11.529  1.00  0.00
TER
ATOM   2623  O   WAT   856       4.845  -2.484  12.943  1.00  0.00
ATOM   2624  H1  WAT   856       4.432  -1.659  13.197  1.00  0.00
ATOM   2625  H2  WAT   856       4.112  -3.070  12.750  1.00  0.00
TER
ATOM   2626  O   WAT   857      -3.022   0.302   7.805  1.00  0.00
ATOM   2627  H1  WAT   857      -3.426  -0.410   7.309  1.00  0.00
ATOM   2628  H2  WAT   857      -2.936  -0.043   8.694  1.00  0.00
TER
ATOM   2629  O   WAT   858      -2.554   3.989   9.969  1.00  0.00
ATOM   2630  H1  WAT   858      -2.851   3.383   9.289  1.00  0.00
ATOM   2631  H2  WAT   858      -1.604   4.026   9.858  1.00  0.00
TER
ATOM   2632  O   WAT   859      -4.309  -2.924  11.585  1.00  0.00
ATOM   2633  H1  WAT   859      -3.758  -2.814  10.810  1.00  0.00
ATOM   2634  H2  WAT   859      -3.795  -2.550  12.300  1.00  0.00
TER
ATOM   2635  O   WAT   860       5.535   7.562  13.631  1.00  0.00
ATOM   2636  H1  WAT   860       5.058   8.369  13.438  1.00  0.00
ATOM   2637  H2  WAT   860       4.851   6.910  13.784  1.00  0.00
TER
ATOM   2638  O   WAT   861      -3.462   3.727  16.619  1.00  0.00
ATOM   2639  H1  WAT   861      -4.359   3.951  16.867  1.00  0.00
ATOM   2640  H2  WAT   861      -3.437   3.850  15.671  1.00  0.00
TER
ATOM   2641  O   WAT   862      -4.635   0.598  15.195  1.00  0.00
ATOM   2642  H1  WAT   862      -4.774   1.470  15.564  1.00  0.00
ATOM   2643  H2  WAT   862      -5.517   0.255  15.050  1.00  0.00
TER
ATOM   2644  O   WAT   863       1.688   5.516   6.502  1.00  0.00
ATOM   2645  H1  WAT   863       2.128   6.258   6.087  1.00  0.00
ATOM   2646  H2  WAT   863       1.627   5.758   7.426  1.00  0.00
TER
ATOM   2647  O   WAT   864      -2.837   6.540  17.404  1.00  0.00
ATOM   2648  H1  WAT   864      -2.865   6.945  16.537  1.00  0.00
ATOM   2649  H2  WAT   864      -3.000   5.611  17.241  1.00  0.00
TER
ATOM   2650  O   WAT   865       7.160  -8.170   0.848  1.00  0.00
ATOM   2651  H1  WAT   865       6.848  -8.077   1.748  1.00  0.00
ATOM   2652  H2  WAT   865       7.922  -7.592   0.797  1.00  0.00
TER
ATOM   2653  O   WAT   866      -6.321  -0.804   5.305  1.00  0.00
ATOM   2654  H1  WAT   866      -6.442  -0.077   4.694  1.00  0.00
ATOM   2655  H2  WAT   866      -6.631  -1.573   4.828  1.00  0.00
TER
ATOM   2656  O   WAT   867      -8.683   2.368  11.112  1.00  0.00
ATOM   2657  H1  WAT   867      -8.605   2.503  10.168  1.00  0.00
ATOM   2658  H2  WAT   867      -8.069   1.659  11.305  1.00  0.00
TER
ATOM   2659  O   WAT   868      -7.438   4.068   7.523  1.00  0.00
ATOM   2660  H1  WAT   868      -7.845   4.209   6.668  1.00  0.00
ATOM   2661  H2  WAT   868      -6.547   3.784   7.320  1.00  0.00
TER
ATOM   2662  O   WAT   869       8.518   4.514  15.860  1.00  0.00
ATOM   2663  H1  WAT   869       8.644   4.275  14.942  1.00  0.00
ATOM   2664  H2  WAT   869       8.560   3.683  16.332  1.00  0.00
TER
ATOM   2665  O   WAT   870       2.380   8.217  14.430  1.00  0.00
ATOM   2666  H1  WAT   870       2.894   8.128  15.232  1.00  0.00
ATOM   2667  H2  WAT   870       1.537   8.563  14.722  1.00  0.00
TER
ATOM   2668  O   WAT   871       4.355   8.503   3.858  1.00  0.00
ATOM   2669  H1  WAT   871       4.195   8.213   4.756  1.00  0.00
ATOM   2670  H2  WAT   871       4.190   7.727   3.322  1.00  0.00
TER
ATOM   2671  O   WAT   872      -3.166   8.282   5.635  1.00  0.00
ATOM   2672  H1  WAT   872      -3.342   7.366   5.422  1.00  0.00
ATOM   2673  H2  WAT   872      -4.020   8.641   5.875  1.00  0.00
TER
ATOM   2674  O   WAT   873       4.058   6.011   2.418  1.00  0.00
ATOM   2675  H1  WAT   873       3.364   6.009   1.758  1.00  0.00
ATOM   2676  H2  WAT   873       4.800   5.587   1.987  1.00  0.00
TER
ATOM   2677  O   WAT   874       3.623   7.638   6.493  1.00  0.00
ATOM   2678  H1  WAT   874       4.079   6.857   6.806  1.00  0.00
ATOM   2679  H2  WAT   874       3.962   8.348   7.037  1.00  0.00
TER
ATOM   2680  O   WAT   875       8.371  -3.432  16.825  1.00  0.00
ATOM   2681  H1  WAT   875       7.755  -2.925  16.297  1.00  0.00
ATOM   2682  H2  WAT   875       8.050  -4.333  16.768  1.00  0.00
TER
ATOM   2683  O   WAT   876      -8.627   3.409  13.652  1.00  0.00
ATOM   2684  H1  WAT   876      -8.464   2.940  12.834  1.00  0.00
ATOM   2685  H2  WAT   876      -8.162   2.902  14.317  1.00  0.00
TER
ATOM   2686  O   WAT   877      -3.855  -7.460   8.688  1.00  0.00
ATOM   2687  H1  WAT   877      -4.298  -6.679   8.356  1.00  0.00
ATOM   2688  H2  WAT   877      -3.297  -7.137   9.395  1.00  0.00
TER
ATOM   2689  O   WAT   878       0.432  -4.593  14.291  1.00  0.00
ATOM   2690  H1  WAT   878      -0.030  -4.385  15.103  1.00  0.00
ATOM   2691  H2  WAT   878       0.030  -5.407  13.988  1.00  0.00
TER
ATOM   2692  O   WAT   879       5.432  -3.372  15.421  1.00  0.00
ATOM   2693  H1  WAT   879       4.582  -3.672  15.742  1.00  0.00
ATOM   2694  H2  WAT   879       5.273  -3.128  14.509  1.00  0.00
TER
ATOM   2695  O   WAT   880       2.527  -1.872  17.521  1.00  0.00
ATOM   2696  H1  WAT   880       2.853  -2.706  17.181  1.00  0.00
ATOM   2697  H2  WAT   880       3.315  -1.349  17.669  1.00  0.00
TER
ATOM   2698  O   WAT   881      -0.739  -7.839   3.568  1.00  0.00
ATOM   2699  H1  WAT   881      -1.364  -7.843   4.294  1.00  0.00
ATOM   2700  H2  WAT   881      -0.826  -8.706   3.172  1.00  0.00
TER
ATOM   2701  O   WAT   882      -1.817  -6.915  10.547  1.00  0.00
ATOM   2702  H1  WAT   882      -1.520  -6.009  10.466  1.00  0.00
ATOM   2703  H2  WAT   882      -1.269  -7.404   9.933  1.00  0.00
TER
ATOM   2704  O   WAT   883      -4.064  -2.337   6.416  1.00  0.00
ATOM   2705  H1  WAT   883      -4.289  -2.553   7.321  1.00  0.00
ATOM   2706  H2  WAT   883      -4.844  -1.904   6.070  1.00  0.00
TER
ATOM   2707  O   WAT   884       3.166  -2.330   5.015  1.00  0.00
ATOM   2708  H1  WAT   884       2.567  -1.607   4.831  1.00  0.00
ATOM   2709  H2  WAT   884       3.714  -2.393   4.233  1.00  0.00
TER
ATOM   2710  O   WAT   885      -1.624  -1.438  17.082  1.00  0.00
ATOM   2711  H1  WAT   885      -1.719  -2.379  16.932  1.00  0.00
ATOM   2712  H2  WAT   885      -0.780  -1.217  16.687  1.00  0.00
TER
ATOM   2713  O   WAT   886       1.773  -3.694   7.045  1.00  0.00
ATOM   2714  H1  WAT   886       2.166  -3.377   6.232  1.00  0.00
ATOM   2715  H2  WAT   886       2.134  -4.573   7.160  1.00  0.00
TER
ATOM   2716  O   WAT   887      -6.493  -5.027  15.235  1.00  0.00
ATOM   2717  H1  WAT   887      -6.886  -4.179  15.443  1.00  0.00
ATOM   2718  H2  WAT   887      -7.181  -5.664  15.426  1.00  0.00
TER
ATOM   2719  O   WAT   888      -9.191  -7.104   9.268  1.00  0.00
ATOM   2720  H1  WAT   888      -9.480  -6.534   9.981  1.00  0.00
ATOM   2721  H2  WAT   888      -8.446  -7.584   9.631  1.00  0.00
TER
ATOM   2722  O   WAT   889      -9.004  -3.162   0.479  1.00  0.00
ATOM   2723  H1  WAT   889      -9.086  -2.219   0.620  1.00  0.00
ATOM   2724  H2  WAT   889      -9.356  -3.305  -0.400  1.00  0.00
TER
ATOM   2725  O   WAT   890       2.358  -1.104  11.140  1.00  0.00
ATOM   2726  H1  WAT   890       1.626  -0.595  11.489  1.00  0.00
ATOM   2727  H2  WAT   890       1.961  -1.921  10.839  1.00  0.00
TER
ATOM   2728  O   WAT   891      -1.204  -4.428   9.546  1.00  0.00
ATOM   2729  H1  WAT   891      -1.200  -4.869   8.696  1.00  0.00
ATOM   2730  H2  WAT   891      -0.309  -4.106   9.653  1.00  0.00
TER
ATOM   2731  O   WAT   892      -5.354  -4.545   8.505  1.00  0.00
ATOM   2732  H1  WAT   892      -5.694  -4.068   9.262  1.00  0.00
ATOM   2733  H2  WAT   892      -6.116  -4.999   8.145  1.00  0.00
TER
ATOM   2734  O   WAT   893      -1.142  -3.427   2.536  1.00  0.00
ATOM   2735  H1  WAT   893      -1.021  -3.468   3.485  1.00  0.00
ATOM   2736  H2  WAT   893      -1.527  -2.564   2.381  1.00  0.00
TER
ATOM   2737  O   WAT   894       2.821  -5.650  10.553  1.00  0.00
ATOM   2738  H1  WAT   894       2.838  -5.199  11.397  1.00  0.00
ATOM   2739  H2  WAT   894       2.572  -6.550  10.766  1.00  0.00
TER
ATOM   2740  O   WAT   895      -2.130  -1.117   1.935  1.00  0.00
ATOM   2741  H1  WAT   895      -2.698  -1.565   1.308  1.00  0.00
ATOM   2742  H2  WAT   895      -1.421  -0.757   1.401  1.00  0.00
TER
ATOM   2743  O   WAT   896       6.248  -8.237  16.391  1.00  0.00
ATOM   2744  H1  WAT   896       6.572  -8.968  16.917  1.00  0.00
ATOM   2745  H2  WAT   896       6.284  -8.556  15.489  1.00  0.00
TER
ATOM   2746  O   WAT   897      -7.053   2.784  15.811  1.00  0.00
ATOM   2747  H1  WAT   897      -7.438   2.144  16.410  1.00  0.00
ATOM   2748  H2  WAT   897      -6.742   3.488  16.381  1.00  0.00
TER
ATOM   2749  O   WAT   898      -0.903  -0.368  11.292  1.00  0.00
ATOM   2750  H1  WAT   898      -0.536  -0.842  12.038  1.00  0.00
ATOM   2751  H2  WAT   898      -1.093   0.506  11.633  1.00  0.00
TER
ATOM   2752  O   WAT   899      -8.039  -5.624   7.421  1.00  0.00
ATOM   2753  H1  WAT   899      -8.325  -5.988   8.259  1.00  0.00
ATOM   2754  H2  WAT   899      -8.101  -6.355   6.808  1.00  0.00
TER
ATOM   2755  O   WAT   900      -3.113  -1.327  13.611  1.00  0.00
ATOM   2756  H1  WAT   900      -3.418  -0.448  13.836  1.00  0.00
ATOM   2757  H2  WAT   900      -2.159  -1.267  13.646  1.00  0.00
TER
ATOM   2758  O   WAT   901       6.174   1.876  10.000  1.00  0.00
ATOM   2759  H1  WAT   901       6.894   2.371   9.609  1.00  0.00
ATOM   2760  H2  WAT   901       5.972   1.197   9.355  1.00  0.00
TER
ATOM   2761  O   WAT   902       1.635  -6.731   4.143  1.00  0.00
ATOM   2762  H1  WAT   902       0.821  -7.229   4.067  1.00  0.00
ATOM   2763  H2  WAT   902       1.441  -5.891   3.726  1.00  0.00
TER
ATOM   2764  O   WAT   903       1.556   1.946  15.887  1.00  0.00
ATOM   2765  H1  WAT   903       1.489   1.026  15.633  1.00  0.00
ATOM   2766  H2  WAT   903       0.926   2.044  16.601  1.00  0.00
TER
ATOM   2767  O   WAT   904      -4.541   2.547   7.845  1.00  0.00
ATOM   2768  H1  WAT   904      -4.024   1.744   7.791  1.00  0.00
ATOM   2769  H2  WAT   904      -4.993   2.485   8.687  1.00  0.00
TER
ATOM   2770  O   WAT   905      -7.057  -0.487  14.758  1.00  0.00
ATOM   2771  H1  WAT   905      -7.415   0.179  15.345  1.00  0.00
ATOM   2772  H2  WAT   905      -7.352  -1.318  15.129  1.00  0.00
TER
ATOM   2773  O   WAT   906      -3.856  -0.028  17.642  1.00  0.00
ATOM   2774  H1  WAT   906      -4.156   0.117  16.744  1.00  0.00
ATOM   2775  H2  WAT   906      -3.085  -0.588  17.549  1.00  0.00
TER
ATOM   2776  O   WAT   907       1.487   4.769  15.637  1.00  0.00
ATOM   2777  H1  WAT   907       1.502   3.837  15.419  1.00  0.00
ATOM   2778  H2  WAT   907       0.780   4.855  16.276  1.00  0.00
TER
ATOM   2779  O   WAT   908       7.698   1.409  14.984  1.00  0.00
ATOM   2780  H1  WAT   908       6.973   2.002  14.787  1.00  0.00
ATOM   2781  H2  WAT   908       8.226   1.402  14.185  1.00  0.00
TER
ATOM   2782  O   WAT   909       7.650   5.807   4.635  1.00  0.00
ATOM   2783  H1  WAT   909       7.007   5.152   4.910  1.00  0.00
ATOM   2784  H2  WAT   909       7.263   6.212   3.859  1.00  0.00
TER
ATOM   2785  O   WAT   910       3.228   3.135   8.482  1.00  0.00
ATOM   2786  H1  WAT   910       3.581   2.538   7.823  1.00  0.00
ATOM   2787  H2  WAT   910       2.345   2.810   8.653  1.00  0.00
TER
ATOM   2788  O   WAT   911      -0.685   3.895   5.889  1.00  0.00
ATOM   2789  H1  WAT   911       0.002   4.442   6.270  1.00  0.00
ATOM   2790  H2  WAT   911      -1.472   4.439   5.924  1.00  0.00
TER
ATOM   2791  O   WAT   912      -8.546  -0.488   1.381  1.00  0.00
ATOM   2792  H1  WAT   912      -7.677  -0.205   1.665  1.00  0.00
ATOM   2793  H2  WAT   912      -9.037   0.326   1.266  1.00  0.00
TER
ATOM   2794  O   WAT   913      -1.383   0.900   5.502  1.00  0.00
ATOM   2795  H1  WAT   913      -0.926   1.710   5.728  1.00  0.00
ATOM   2796  H2  WAT   913      -1.734   0.582   6.334  1.00  0.00
TER
ATOM   2797  O   WAT   914       0.921   6.410  12.731  1.00  0.00
ATOM   2798  H1  WAT   914       1.565   6.616  13.409  1.00  0.00
ATOM   2799  H2  WAT   914       1.284   5.649  12.278  1.00  0.00
TER
ATOM   2800  O   WAT   915      -5.481  -8.757   5.974  1.00  0.00
ATOM   2801  H1  WAT   915      -5.610  -8.765   6.923  1.00  0.00
ATOM   2802  H2  WAT   915      -6.305  -8.418   5.623  1.00  0.00
TER
ATOM   2803  O   WAT   916       2.194   4.414  11.449  1.00  0.00
ATOM   2804  H1  WAT   916       2.836   3.713  11.562  1.00  0.00
ATOM   2805  H2  WAT   916       2.719   5.193  11.269  1.00  0.00
TER
ATOM   2806  O   WAT   917       6.039   4.698   1.173  1.00  0.00
ATOM   2807  H1  WAT   917       5.813   3.981   1.765  1.00  0.00
ATOM   2808  H2  WAT   917       5.649   4.450   0.335  1.00  0.00
TER
ATOM   2809  O   WAT   918       3.968   5.213  14.653  1.00  0.00
ATOM   2810  H1  WAT   918       4.303   5.800  15.330  1.00  0.00
ATOM   2811  H2  WAT   918       3.048   5.082  14.882  1.00  0.00
TER
ATOM   2812  O   WAT   919      -8.179   8.725   1.947  1.00  0.00
ATOM   2813  H1  WAT   919      -7.819   9.324   1.293  1.00  0.00
ATOM   2814  H2  WAT   919      -8.320   9.271   2.721  1.00  0.00
TER
ATOM   2815  O   WAT   920      -8.482  -6.997  15.435  1.00  0.00
ATOM   2816  H1  WAT   920      -9.196  -6.798  16.040  1.00  0.00
ATOM   2817  H2  WAT   920      -8.063  -7.773  15.806  1.00  0.00
TER
ATOM   2818  O   WAT   921      -8.195   6.991  16.422  1.00  0.00
ATOM   2819  H1  WAT   921      -8.086   6.050  16.281  1.00  0.00
ATOM   2820  H2  WAT   921      -8.847   7.256  15.773  1.00  0.00
TER
ATOM   2821  O   WAT   922      -0.204   5.262  17.821  1.00  0.00
ATOM   2822  H1  WAT   922      -0.524   4.543  18.366  1.00  0.00
ATOM   2823  H2  WAT   922      -0.878   5.938  17.895  1.00  0.00
TER
ATOM   2824  O   WAT   923      -2.162   6.108   2.765  1.00  0.00
ATOM   2825  H1  WAT   923      -2.171   6.841   2.149  1.00  0.00
ATOM   2826  H2  WAT   923      -3.082   5.861   2.857  1.00  0.00
TER
ATOM   2827  O   WAT   924       3.012  -4.505  13.185  1.00  0.00
ATOM   2828  H1  WAT   924       3.380  -5.326  13.513  1.00  0.00
ATOM   2829  H2  WAT   924       2.152  -4.445  13.601  1.00  0.00
TER
ATOM   2830  O   WAT   925       6.378  -5.550   3.994  1.00  0.00
ATOM   2831  H1  WAT   925       5.749  -5.445   3.280  1.00  0.00
ATOM   2832  H2  WAT   925       5.883  -5.330   4.783  1.00  0.00
TER
ATOM   2833  O   WAT   926      -1.654  -3.271   5.410  1.00  0.00
ATOM   2834  H1  WAT   926      -2.362  -2.802   5.851  1.00  0.00
ATOM   2835  H2  WAT   926      -1.369  -3.929   6.044  1.00  0.00
TER
ATOM   2836  O   WAT   927      -0.028  -1.851  13.409  1.00  0.00
ATOM   2837  H1  WAT   927       0.470  -1.377  14.074  1.00  0.00
ATOM   2838  H2  WAT   927       0.114  -2.775  13.616  1.00  0.00
TER
ATOM   2839  O   WAT   928       2.378  -6.546   6.849  1.00  0.00
ATOM   2840  H1  WAT   928       2.255  -6.527   5.900  1.00  0.00
ATOM   2841  H2  WAT   928       3.326  -6.498   6.969  1.00  0.00
TER
ATOM   2842  O   WAT   929      -0.534   8.690   6.122  1.00  0.00
ATOM   2843  H1  WAT   929      -0.280   8.652   5.200  1.00  0.00
ATOM   2844  H2  WAT   929      -1.483   8.563   6.115  1.00  0.00
TER
ATOM   2845  O   WAT   930      -3.450  -4.962   2.785  1.00  0.00
ATOM   2846  H1  WAT   930      -2.601  -4.525   2.719  1.00  0.00
ATOM   2847  H2  WAT   930      -3.817  -4.650   3.612  1.00  0.00
TER
ATOM   2848  O   WAT   931       7.179  -5.634  14.252  1.00  0.00
ATOM   2849  H1  WAT   931       6.676  -4.894  14.591  1.00  0.00
ATOM   2850  H2  WAT   931       7.994  -5.246  13.935  1.00  0.00
TER
ATOM   2851  O   WAT   932       5.471  -0.391   7.698  1.00  0.00
ATOM   2852  H1  WAT   932       4.530  -0.376   7.873  1.00  0.00
ATOM   2853  H2  WAT   932       5.785  -1.178   8.144  1.00  0.00
TER
ATOM   2854  O   WAT   933       7.473   6.780   9.373  1.00  0.00
ATOM   2855  H1  WAT   933       7.598   7.603   9.846  1.00  0.00
ATOM   2856  H2  WAT   933       8.340   6.569   9.026  1.00  0.00
TER
ATOM   2857  O   WAT   934      -5.055   8.873   9.045  1.00  0.00
ATOM   2858  H1  WAT   934      -4.319   8.324   9.316  1.00  0.00
ATOM   2859  H2  WAT   934      -4.671   9.738   8.906  1.00  0.00
TER
ATOM   2860  O   WAT   935      -8.170   4.940   4.919  1.00  0.00
ATOM   2861  H1  WAT   935      -9.096   5.182   4.910  1.00  0.00
ATOM   2862  H2  WAT   935      -7.705   5.768   4.798  1.00  0.00
TER
ATOM   2863  O   WAT   936      -1.945   8.046   0.868  1.00  0.00
ATOM   2864  H1  WAT   936      -1.152   8.335   0.416  1.00  0.00
ATOM   2865  H2  WAT   936      -2.464   7.615   0.189  1.00  0.00
TER
ATOM   2866  O   WAT   937       2.787   4.165  18.181  1.00  0.00
ATOM   2867  H1  WAT   937       2.181   4.189  17.441  1.00  0.00
ATOM   2868  H2  WAT   937       2.483   3.434  18.718  1.00  0.00
TER
ATOM   2869  O   WAT   938       4.217   7.893  16.792  1.00  0.00
ATOM   2870  H1  WAT   938       5.170   7.809  16.742  1.00  0.00
ATOM   2871  H2  WAT   938       4.070   8.558  17.465  1.00  0.00
TER
ATOM   2872  O   WAT   939       7.108   7.273   2.291  1.00  0.00
ATOM   2873  H1  WAT   939       6.823   6.859   1.477  1.00  0.00
ATOM   2874  H2  WAT   939       6.910   8.202   2.171  1.00  0.00
TER
ATOM   2875  O   WAT   940      -8.329   0.545  17.177  1.00  0.00
ATOM   2876  H1  WAT   940      -7.825  -0.034  17.749  1.00  0.00
ATOM   2877  H2  WAT   940      -9.068   0.829  17.715  1.00  0.00
TER
ATOM   2878  O   WAT   941      -1.275   1.952  16.711  1.00  0.00
ATOM   2879  H1  WAT   941      -2.041   2.520  16.626  1.00  0.00
ATOM   2880  H2  WAT   941      -1.094   1.660  15.817  1.00  0.00
TER
ATOM   2881  O   WAT   942       5.867   3.682  17.268  1.00  0.00
ATOM   2882  H1  WAT   942       6.608   4.020  16.765  1.00  0.00
ATOM   2883  H2  WAT   942       5.104   3.852  16.715  1.00  0.00
TER
ATOM   2884  O   WAT   943      -4.356  -2.733  16.040  1.00  0.00
ATOM   2885  H1  WAT   943      -4.887  -3.224  15.412  1.00  0.00
ATOM   2886  H2  WAT   943      -3.688  -2.305  15.505  1.00  0.00
TER
ATOM   2887  O   WAT   944       4.541   1.734  15.804  1.00  0.00
ATOM   2888  H1  WAT   944       4.956   1.888  16.653  1.00  0.00
ATOM   2889  H2  WAT   944       3.607   1.859  15.966  1.00  0.00
TER
ATOM   2890  O   WAT   945       5.014  -0.926  17.808  1.00  0.00
ATOM   2891  H1  WAT   945       5.596  -1.681  17.720  1.00  0.00
ATOM   2892  H2  WAT   945       5.190  -0.396  17.031  1.00  0.00
TER
ATOM   2893  O   WAT   946      -3.869  -5.767  16.119  1.00  0.00
ATOM   2894  H1  WAT   946      -3.963  -6.385  15.394  1.00  0.00
ATOM   2895  H2  WAT   946      -4.449  -5.040  15.892  1.00  0.00
TER
ATOM   2896  O   WAT   947      -1.103  -7.209  13.152  1.00  0.00
ATOM   2897  H1  WAT   947      -1.551  -7.187  12.307  1.00  0.00
ATOM   2898  H2  WAT   947      -1.736  -7.608  13.749  1.00  0.00
TER
ATOM   2899  O   WAT   948      -0.697   1.686  13.773  1.00  0.00
ATOM   2900  H1  WAT   948      -0.278   2.529  13.601  1.00  0.00
ATOM   2901  H2  WAT   948      -1.616   1.823  13.544  1.00  0.00
TER
ATOM   2902  O   WAT   949       1.639  -0.582  15.157  1.00  0.00
ATOM   2903  H1  WAT   949       1.759  -1.178  15.897  1.00  0.00
ATOM   2904  H2  WAT   949       2.499  -0.545  14.737  1.00  0.00
TER
ATOM   2905  O   WAT   950       3.978  -0.029  13.733  1.00  0.00
ATOM   2906  H1  WAT   950       3.452   0.496  13.130  1.00  0.00
ATOM   2907  H2  WAT   950       4.321   0.604  14.364  1.00  0.00
TER
ATOM   2908  O   WAT   951      -2.846   7.991  14.889  1.00  0.00
ATOM   2909  H1  WAT   951      -3.384   8.716  14.570  1.00  0.00
ATOM   2910  H2  WAT   951      -2.593   7.514  14.099  1.00  0.00
TER
ATOM   2911  O   WAT   952      -1.594  -4.040  16.415  1.00  0.00
ATOM   2912  H1  WAT   952      -1.004  -4.349  17.102  1.00  0.00
ATOM   2913  H2  WAT   952      -2.412  -4.512  16.571  1.00  0.00
TER
ATOM   2914  O   WAT   953       3.226  -4.424  16.648  1.00  0.00
ATOM   2915  H1  WAT   953       2.537  -5.086  16.583  1.00  0.00
ATOM   2916  H2  WAT   953       3.946  -4.870  17.093  1.00  0.00
TER
ATOM   2917  O   WAT   954       3.856  -7.829   2.707  1.00  0.00
ATOM   2918  H1  WAT   954       4.136  -8.672   3.063  1.00  0.00
ATOM   2919  H2  WAT   954       3.082  -7.596   3.221  1.00  0.00
TER
ATOM   2920  O   WAT   955       0.010   9.226  15.148  1.00  0.00
ATOM   2921  H1  WAT   955      -0.064  10.130  15.455  1.00  0.00
ATOM   2922  H2  WAT   955      -0.892   8.908  15.120  1.00  0.00
TER
ATOM   2923  O   WAT   956       0.558   8.392   2.770  1.00  0.00
ATOM   2924  H1  WAT   956       1.454   8.731   2.792  1.00  0.00
ATOM   2925  H2  WAT   956       0.590   7.670   2.143  1.00  0.00
TER
ATOM   2926  O   WAT   957      -8.587   6.554   8.451  1.00  0.00
ATOM   2927  H1  WAT   957      -8.257   5.686   8.219  1.00  0.00
ATOM   2928  H2  WAT   957      -8.158   6.760   9.282  1.00  0.00
TER
ATOM   2929  O   WAT   958      -3.991   4.885   6.111  1.00  0.00
ATOM   2930  H1  WAT   958      -4.292   4.761   7.012  1.00  0.00
ATOM   2931  H2  WAT   958      -4.097   4.026   5.703  1.00  0.00
TER
ATOM   2932  O   WAT   959      -8.098   7.421  11.189  1.00  0.00
ATOM   2933  H1  WAT   959      -8.535   7.601  12.022  1.00  0.00
ATOM   2934  H2  WAT   959      -7.531   8.178  11.047  1.00  0.00
TER
ATOM   2935  O   WAT   960       7.538   6.923  15.477  1.00  0.00
ATOM   2936  H1  WAT   960       6.938   6.982  14.733  1.00  0.00
ATOM   2937  H2  WAT   960       7.667   5.983  15.607  1.00  0.00
TER
ATOM   2938  O   WAT   961       8.778   4.664   0.814  1.00  0.00
ATOM   2939  H1  WAT   961       7.947   4.732   1.285  1.00  0.00
ATOM   2940  H2  WAT   961       8.955   5.555   0.511  1.00  0.00
TER
ATOM   2941  O   WAT   962       8.234   1.409   3.317  1.00  0.00
ATOM   2942  H1  WAT   962       8.996   1.979   3.423  1.00  0.00
ATOM   2943  H2  WAT   962       8.249   0.842   4.088  1.00  0.00
TER
ATOM   2944  O   WAT   963      -8.266  -0.067   7.548  1.00  0.00
ATOM   2945  H1  WAT   963      -8.921  -0.336   6.904  1.00  0.00
ATOM   2946  H2  WAT   963      -7.428  -0.177   7.098  1.00  0.00
TER
ATOM   2947  O   WAT   964       9.240   2.264   8.162  1.00  0.00
ATOM   2948  H1  WAT   964       9.611   1.481   7.755  1.00  0.00
ATOM   2949  H2  WAT   964       9.880   2.953   7.983  1.00  0.00
TER
ATOM   2950  O   WAT   965       6.223   3.648  13.575  1.00  0.00
ATOM   2951  H1  WAT   965       5.409   4.078  13.837  1.00  0.00
ATOM   2952  H2  WAT   965       6.631   4.260  12.962  1.00  0.00
TER
ATOM   2953  O   WAT   966       4.683  -5.273   1.770  1.00  0.00
ATOM   2954  H1  WAT   966       5.102  -5.460   0.930  1.00  0.00
ATOM   2955  H2  WAT   966       4.377  -6.125   2.080  1.00  0.00
TER
ATOM   2956  O   WAT   967       8.182  -0.361   5.468  1.00  0.00
ATOM   2957  H1  WAT   967       7.807  -1.128   5.036  1.00  0.00
ATOM   2958  H2  WAT   967       7.452   0.022   5.955  1.00  0.00
TER
ATOM   2959  O   WAT   968      -7.228   0.318  12.088  1.00  0.00
ATOM   2960  H1  WAT   968      -6.861   0.231  12.968  1.00  0.00
ATOM   2961  H2  WAT   968      -7.797  -0.445  11.989  1.00  0.00
TER
ATOM   2962  O   WAT   969       7.572  -1.213  15.102  1.00  0.00
ATOM   2963  H1  WAT   969       7.341  -1.442  14.201  1.00  0.00
ATOM   2964  H2  WAT   969       7.833  -0.293  15.056  1.00  0.00
TER
ATOM   2965  O   WAT   970      -7.677  -2.771  15.994  1.00  0.00
ATOM   2966  H1  WAT   970      -8.571  -2.804  16.334  1.00  0.00
ATOM   2967  H2  WAT   970      -7.137  -2.572  16.759  1.00  0.00
TER
ATOM   2968  O   WAT   971       6.011  -5.988  17.879  1.00  0.00
ATOM   2969  H1  WAT   971       6.888  -5.979  18.263  1.00  0.00
ATOM   2970  H2  WAT   971       6.023  -6.725  17.269  1.00  0.00
TER
ATOM   2971  O   WAT   972      -9.052  -2.857   3.491  1.00  0.00
ATOM   2972  H1  WAT   972      -9.956  -2.594   3.316  1.00  0.00
ATOM   2973  H2  WAT   972      -8.568  -2.586   2.711  1.00  0.00
TER
ATOM   2974  O   WAT   973       7.457  -2.135   8.768  1.00  0.00
ATOM   2975  H1  WAT   973       7.981  -2.629   8.137  1.00  0.00
ATOM   2976  H2  WAT   973       8.043  -2.000   9.513  1.00  0.00
TER
ATOM   2977  O   WAT   974       7.636  -2.051  12.290  1.00  0.00
ATOM   2978  H1  WAT   974       6.687  -2.084  12.405  1.00  0.00
ATOM   2979  H2  WAT   974       7.818  -1.141  12.055  1.00  0.00
TER
ATOM   2980  O   WAT   975      -6.509  -3.801   1.400  1.00  0.00
ATOM   2981  H1  WAT   975      -5.800  -4.222   0.915  1.00  0.00
ATOM   2982  H2  WAT   975      -7.225  -3.733   0.768  1.00  0.00
TER
ATOM   2983  O   WAT   976      -6.862  -7.747   0.440  1.00  0.00
ATOM   2984  H1  WAT   976      -6.139  -7.206   0.758  1.00  0.00
ATOM   2985  H2  WAT   976      -6.589  -8.020  -0.435  1.00  0.00
TER
ATOM   2986  O   WAT   977       6.947  -2.877   4.708  1.00  0.00
ATOM   2987  H1  WAT   977       7.443  -3.110   5.492  1.00  0.00
ATOM   2988  H2  WAT   977       6.749  -3.716   4.291  1.00  0.00
TER
ATOM   2989  O   WAT   978      -7.173  -8.496  10.343  1.00  0.00
ATOM   2990  H1  WAT   978      -6.525  -9.046   9.902  1.00  0.00
ATOM   2991  H2  WAT   978      -6.752  -8.242  11.164  1.00  0.00
TER
ATOM   2992  O   WAT   979       8.376  -4.241   7.241  1.00  0.00
ATOM   2993  H1  WAT   979       8.266  -4.396   8.180  1.00  0.00
ATOM   2994  H2  WAT   979       9.137  -4.769   6.999  1.00  0.00
TER
ATOM   2995  O   WAT   980       6.723  -8.302  13.700  1.00  0.00
ATOM   2996  H1  WAT   980       7.360  -7.689  14.066  1.00  0.00
ATOM   2997  H2  WAT   980       6.870  -8.266  12.755  1.00  0.00
TER
ATOM   2998  O   WAT   981       9.265  -6.411   0.482  1.00  0.00
ATOM   2999  H1  WAT   981      10.190  -6.542   0.274  1.00  0.00
ATOM   3000  H2  WAT   981       9.243  -6.331   1.436  1.00  0.00
TER
ATOM   3001  O   WAT   982       9.339  -5.639   3.108  1.00  0.00
ATOM   3002  H1  WAT   982       8.544  -5.705   3.637  1.00  0.00
ATOM   3003  H2  WAT   982       9.543  -4.704   3.096  1.00  0.00
TER
ATOM   3004  O   WAT   983       6.281   8.400   7.101  1.00  0.00
ATOM   3005  H1  WAT   983       6.877   8.078   6.425  1.00  0.00
ATOM   3006  H2  WAT   983       6.539   7.927   7.893  1.00  0.00
TER
ATOM   3007  O   WAT   984      -7.419  -8.340  13.085  1.00  0.00
ATOM   3008  H1  WAT   984      -7.768  -7.884  13.851  1.00  0.00
ATOM   3009  H2  WAT   984      -7.751  -9.235  13.167  1.00  0.00
TER
ATOM   3010  O   WAT   985      -5.813   4.831  17.250  1.00  0.00
ATOM   3011  H1  WAT   985      -5.856   4.461  18.132  1.00  0.00
ATOM   3012  H2  WAT   985      -5.682   5.769  17.391  1.00  0.00
TER
ATOM   3013  O   WAT   986      -2.112   6.387  12.851  1.00  0.00
ATOM   3014  H1  WAT   986      -2.353   6.655  11.965  1.00  0.00
ATOM   3015  H2  WAT   986      -1.172   6.558  12.907  1.00  0.00
TER
ATOM   3016  O   WAT   987       0.093  -7.149  16.607  1.00  0.00
ATOM   3017  H1  WAT   987       0.032  -6.557  17.357  1.00  0.00
ATOM   3018  H2  WAT   987       1.033  -7.257  16.462  1.00  0.00
TER
ATOM   3019  O   WAT   988       2.730  -7.492  16.246  1.00  0.00
ATOM   3020  H1  WAT   988       3.344  -7.174  15.584  1.00  0.00
ATOM   3021  H2  WAT   988       3.275  -7.977  16.866  1.00  0.00
TER
ATOM   3022  O   WAT   989       9.148   8.407  13.653  1.00  0.00
ATOM   3023  H1  WAT   989       8.654   8.804  12.935  1.00  0.00
ATOM   3024  H2  WAT   989       8.539   7.782  14.046  1.00  0.00
TER
ATOM   3025  O   WAT   990      -6.747  -8.813  16.360  1.00  0.00
ATOM   3026  H1  WAT   990      -6.199  -8.994  15.597  1.00  0.00
ATOM   3027  H2  WAT   990      -6.682  -9.603  16.896  1.00  0.00
TER
ATOM   3028  O   WAT   991      -5.974   7.778  14.370  1.00  0.00
ATOM   3029  H1  WAT   991      -6.568   7.646  15.109  1.00  0.00
ATOM   3030  H2  WAT   991      -5.982   6.942  13.904  1.00  0.00
TER
ATOM   3031  O   WAT   992       3.471  -8.929  12.573  1.00  0.00
ATOM   3032  H1  WAT   992       2.597  -8.596  12.371  1.00  0.00
ATOM   3033  H2  WAT   992       3.362  -9.402  13.398  1.00  0.00
TER
ATOM   3034  O   WAT   993       4.378  -6.722  13.957  1.00  0.00
ATOM   3035  H1  WAT   993       4.050  -7.537  13.578  1.00  0.00
ATOM   3036  H2  WAT   993       5.327  -6.765  13.834  1.00  0.00
TER
ATOM   3037  O   WAT   994       6.832   9.049  10.931  1.00  0.00
ATOM   3038  H1  WAT   994       6.372   9.801  10.557  1.00  0.00
ATOM   3039  H2  WAT   994       6.203   8.330  10.873  1.00  0.00
TER
ATOM   3040  O   WAT   995      -6.343   5.144  13.321  1.00  0.00
ATOM   3041  H1  WAT   995      -7.070   4.524  13.254  1.00  0.00
ATOM   3042  H2  WAT   995      -6.282   5.538  12.451  1.00  0.00
TER
ATOM   3043  O   WAT   996      -2.739   7.358  10.106  1.00  0.00
ATOM   3044  H1  WAT   996      -2.222   6.747   9.581  1.00  0.00
ATOM   3045  H2  WAT   996      -2.089   7.861  10.597  1.00  0.00
TER
ATOM   3046  O   WAT   997       0.001   8.249  10.933  1.00  0.00
ATOM   3047  H1  WAT   997       0.289   7.994  10.056  1.00  0.00
ATOM   3048  H2  WAT   997       0.513   7.697  11.523  1.00  0.00
TER
ATOM   3049  O   WAT   998       1.219  -8.012  11.513  1.00  0.00
ATOM   3050  H1  WAT   998       0.436  -7.538  11.792  1.00  0.00
ATOM   3051  H2  WAT   998       0.925  -8.917  11.404  1.00  0.00
TER
ATOM   3052  O   WAT   999       5.771  -7.310   9.557  1.00  0.00
ATOM   3053  H1  WAT   999       6.212  -7.365   8.710  1.00  0.00
ATOM   3054  H2  WAT   999       5.502  -6.394   9.628  1.00  0.00
TER
ATOM   3055  O   WAT  1000       7.635  -7.678   7.568  1.00  0.00
ATOM   3056  H1  WAT  1000       7.574  -8.622   7.421  1.00  0.00
ATOM   3057  H2  WAT  1000       8.414  -7.570   8.114  1.00  0.00
TER
ATOM   3058  O   WAT  1001      -8.060   8.461   6.531  1.00  0.00
ATOM   3059  H1  WAT  1001      -8.228   7.828   7.229  1.00  0.00
ATOM   3060  H2  WAT  1001      -8.927   8.667   6.180  1.00  0.00
TER
ATOM   3061  O   WAT  1002      -7.437  -7.707   4.034  1.00  0.00
ATOM   3062  H1  WAT  1002      -6.679  -7.594   3.460  1.00  0.00
ATOM   3063  H2  WAT  1002      -7.899  -6.870   3.988  1.00  0.00
TER
ATOM   3064  O   WAT  1003      -0.896  -5.593   7.024  1.00  0.00
ATOM   3065  H1  WAT  1003      -1.708  -5.968   6.684  1.00  0.00
ATOM   3066  H2  WAT  1003      -0.392  -6.349   7.326  1.00  0.00
TER
ATOM   3067  O   WAT  1004       3.607  -8.929   8.262  1.00  0.00
ATOM   3068  H1  WAT  1004       4.210  -8.357   8.737  1.00  0.00
ATOM   3069  H2  WAT  1004       2.866  -8.365   8.040  1.00  0.00
TER
ATOM   3070  O   WAT  1005       6.750  -8.527   3.536  1.00  0.00
ATOM   3071  H1  WAT  1005       6.945  -7.629   3.803  1.00  0.00
ATOM   3072  H2  WAT  1005       5.963  -8.758   4.030  1.00  0.00
TER
ATOM   3073  O   WAT  1006      -6.454   7.154   3.976  1.00  0.00
ATOM   3074  H1  WAT  1006      -6.979   7.535   3.272  1.00  0.00
ATOM   3075  H2  WAT  1006      -6.529   7.779   4.697  1.00  0.00
TER
ATOM   3076  O   WAT  1007      -5.065  -7.181   2.574  1.00  0.00
ATOM   3077  H1  WAT  1007      -4.535  -7.968   2.445  1.00  0.00
ATOM   3078  H2  WAT  1007      -4.432  -6.502   2.808  1.00  0.00
TER
ATOM   3079  O   WAT  1008      -2.871  -7.443   5.629  1.00  0.00
ATOM   3080  H1  WAT  1008      -3.501  -8.145   5.796  1.00  0.00
ATOM   3081  H2  WAT  1008      -3.410  -6.683   5.412  1.00  0.00
TER
ATOM   3082  O   WAT  1009       0.068   9.170  18.300  1.00  0.00
ATOM   3083  H1  WAT  1009       0.995   8.935  18.343  1.00  0.00
ATOM   3084  H2  WAT  1009       0.053   9.998  17.818  1.00  0.00
TER
ATOM   3085  O   WAT  1010       8.303   8.713   5.297  1.00  0.00
ATOM   3086  H1  WAT  1010       8.478   8.027   4.653  1.00  0.00
ATOM   3087  H2  WAT  1010       7.605   9.238   4.905  1.00  0.00
TER
ATOM   3088  O   WAT  1011      -2.745  -8.165  18.064  1.00  0.00
ATOM   3089  H1  WAT  1011      -3.027  -7.662  17.300  1.00  0.00
ATOM   3090  H2  WAT  1011      -2.363  -8.963  17.698  1.00  0.00
TER
ATOM   3091  O   WAT  1012      -3.854   9.103   2.851  1.00  0.00
ATOM   3092  H1  WAT  1012      -3.123   8.818   2.303  1.00  0.00
ATOM   3093  H2  WAT  1012      -3.595   8.864   3.741  1.00  0.00
TER
ATOM   3094  O   WAT  1013       6.636   8.397  18.124  1.00  0.00
ATOM   3095  H1  WAT  1013       7.429   7.902  17.916  1.00  0.00
ATOM   3096  H2  WAT  1013       6.929   9.076  18.731  1.00  0.00
TER
ATOM   3097  O   WAT  1014       2.762  -0.730 -10.995  1.00  0.00
ATOM   3098  H1  WAT  1014       2.681  -1.645 -11.265  1.00  0.00
ATOM   3099  H2  WAT  1014       2.348  -0.234 -11.701  1.00  0.00
TER
ATOM   3100  O   WAT  1015       0.894   1.047  -9.114  1.00  0.00
ATOM   3101  H1  WAT  1015       0.118   0.568  -8.824  1.00  0.00
ATOM   3102  H2  WAT  1015       1.545   0.368  -9.288  1.00  0.00
TER
ATOM   3103  O   WAT  1016      -5.090   1.359  -8.236  1.00  0.00
ATOM   3104  H1  WAT  1016      -5.921   1.104  -7.836  1.00  0.00
ATOM   3105  H2  WAT  1016      -4.482   1.431  -7.500  1.00  0.00
TER
ATOM   3106  O   WAT  1017       4.915   5.453 -10.334  1.00  0.00
ATOM   3107  H1  WAT  1017       4.453   4.682 -10.005  1.00  0.00
ATOM   3108  H2  WAT  1017       5.727   5.480  -9.828  1.00  0.00
TER
ATOM   3109  O   WAT  1018      -5.109   5.393  -8.040  1.00  0.00
ATOM   3110  H1  WAT  1018      -4.807   4.503  -8.219  1.00  0.00
ATOM   3111  H2  WAT  1018      -4.365   5.950  -8.268  1.00  0.00
TER
ATOM   3112  O   WAT  1019      -6.680  -3.680 -14.452  1.00  0.00
ATOM   3113  H1  WAT  1019      -7.569  -3.339 -14.554  1.00  0.00
ATOM   3114  H2  WAT  1019      -6.396  -3.880 -15.344  1.00  0.00
TER
ATOM   3115  O   WAT  1020      -8.717  -1.080  -8.568  1.00  0.00
ATOM   3116  H1  WAT  1020      -8.146  -1.848  -8.567  1.00  0.00
ATOM   3117  H2  WAT  1020      -8.717  -0.781  -9.477  1.00  0.00
TER
ATOM   3118  O   WAT  1021       1.141   7.739 -10.713  1.00  0.00
ATOM   3119  H1  WAT  1021       0.522   8.195 -11.284  1.00  0.00
ATOM   3120  H2  WAT  1021       1.996   7.894 -11.114  1.00  0.00
TER
ATOM   3121  O   WAT  1022       0.335   3.723  -9.107  1.00  0.00
ATOM   3122  H1  WAT  1022       0.266   2.782  -9.268  1.00  0.00
ATOM   3123  H2  WAT  1022       1.097   3.813  -8.534  1.00  0.00
TER
ATOM   3124  O   WAT  1023      -7.475  -5.671  -6.781  1.00  0.00
ATOM   3125  H1  WAT  1023      -7.654  -6.569  -6.501  1.00  0.00
ATOM   3126  H2  WAT  1023      -7.877  -5.124  -6.106  1.00  0.00
TER
ATOM   3127  O   WAT  1024       1.365  -3.470  -8.880  1.00  0.00
ATOM   3128  H1  WAT  1024       1.742  -4.343  -8.992  1.00  0.00
ATOM   3129  H2  WAT  1024       1.267  -3.134  -9.771  1.00  0.00
TER
ATOM   3130  O   WAT  1025      -4.504  -5.097 -13.418  1.00  0.00
ATOM   3131  H1  WAT  1025      -4.398  -4.197 -13.111  1.00  0.00
ATOM   3132  H2  WAT  1025      -5.415  -5.145 -13.709  1.00  0.00
TER
ATOM   3133  O   WAT  1026       5.148  -5.975 -11.947  1.00  0.00
ATOM   3134  H1  WAT  1026       5.969  -6.465 -11.904  1.00  0.00
ATOM   3135  H2  WAT  1026       5.181  -5.385 -11.194  1.00  0.00
TER
ATOM   3136  O   WAT  1027      -6.856  -3.175  -8.173  1.00  0.00
ATOM   3137  H1  WAT  1027      -6.175  -2.911  -7.554  1.00  0.00
ATOM   3138  H2  WAT  1027      -7.171  -4.015  -7.839  1.00  0.00
TER
ATOM   3139  O   WAT  1028      -2.664  -2.129  -9.085  1.00  0.00
ATOM   3140  H1  WAT  1028      -2.156  -1.630  -8.445  1.00  0.00
ATOM   3141  H2  WAT  1028      -2.132  -2.905  -9.262  1.00  0.00
TER
ATOM   3142  O   WAT  1029       9.438  -3.958  -5.383  1.00  0.00
ATOM   3143  H1  WAT  1029       8.733  -3.570  -5.901  1.00  0.00
ATOM   3144  H2  WAT  1029       9.703  -3.263  -4.780  1.00  0.00
TER
ATOM   3145  O   WAT  1030      -4.380  -7.489  -4.819  1.00  0.00
ATOM   3146  H1  WAT  1030      -4.378  -6.971  -5.625  1.00  0.00
ATOM   3147  H2  WAT  1030      -5.209  -7.966  -4.842  1.00  0.00
TER
ATOM   3148  O   WAT  1031       2.007   2.623 -13.320  1.00  0.00
ATOM   3149  H1  WAT  1031       1.389   3.088 -13.884  1.00  0.00
ATOM   3150  H2  WAT  1031       2.520   3.316 -12.903  1.00  0.00
TER
ATOM   3151  O   WAT  1032      -3.130   2.151  -6.642  1.00  0.00
ATOM   3152  H1  WAT  1032      -3.463   2.778  -6.000  1.00  0.00
ATOM   3153  H2  WAT  1032      -2.953   2.677  -7.422  1.00  0.00
TER
ATOM   3154  O   WAT  1033       5.384  -4.035  -9.174  1.00  0.00
ATOM   3155  H1  WAT  1033       4.679  -3.746  -8.594  1.00  0.00
ATOM   3156  H2  WAT  1033       5.745  -3.225  -9.534  1.00  0.00
TER
ATOM   3157  O   WAT  1034      -4.698  -5.778  -6.812  1.00  0.00
ATOM   3158  H1  WAT  1034      -4.357  -4.934  -7.107  1.00  0.00
ATOM   3159  H2  WAT  1034      -5.637  -5.629  -6.696  1.00  0.00
TER
ATOM   3160  O   WAT  1035      -8.624   3.309 -15.946  1.00  0.00
ATOM   3161  H1  WAT  1035      -9.002   3.798 -16.678  1.00  0.00
ATOM   3162  H2  WAT  1035      -8.367   3.981 -15.316  1.00  0.00
TER
ATOM   3163  O   WAT  1036       7.000   5.583  -6.911  1.00  0.00
ATOM   3164  H1  WAT  1036       6.316   6.253  -6.920  1.00  0.00
ATOM   3165  H2  WAT  1036       7.539   5.781  -7.677  1.00  0.00
TER
ATOM   3166  O   WAT  1037       8.452  -4.589  -8.783  1.00  0.00
ATOM   3167  H1  WAT  1037       7.505  -4.555  -8.652  1.00  0.00
ATOM   3168  H2  WAT  1037       8.777  -3.775  -8.398  1.00  0.00
TER
ATOM   3169  O   WAT  1038      -1.016  -8.289 -10.488  1.00  0.00
ATOM   3170  H1  WAT  1038      -0.708  -8.845 -11.204  1.00  0.00
ATOM   3171  H2  WAT  1038      -1.946  -8.155 -10.670  1.00  0.00
TER
ATOM   3172  O   WAT  1039       4.536   7.427  -8.197  1.00  0.00
ATOM   3173  H1  WAT  1039       4.549   7.023  -9.065  1.00  0.00
ATOM   3174  H2  WAT  1039       3.983   8.202  -8.301  1.00  0.00
TER
ATOM   3175  O   WAT  1040       5.830   4.149 -13.108  1.00  0.00
ATOM   3176  H1  WAT  1040       5.720   3.206 -12.983  1.00  0.00
ATOM   3177  H2  WAT  1040       5.827   4.510 -12.222  1.00  0.00
TER
ATOM   3178  O   WAT  1041       3.934   2.330  -6.869  1.00  0.00
ATOM   3179  H1  WAT  1041       4.351   2.116  -7.703  1.00  0.00
ATOM   3180  H2  WAT  1041       4.658   2.587  -6.298  1.00  0.00
TER
ATOM   3181  O   WAT  1042       1.373  -0.225 -13.752  1.00  0.00
ATOM   3182  H1  WAT  1042       0.445  -0.291 -13.523  1.00  0.00
ATOM   3183  H2  WAT  1042       1.525   0.713 -13.866  1.00  0.00
TER
ATOM   3184  O   WAT  1043       1.359  -3.953 -16.755  1.00  0.00
ATOM   3185  H1  WAT  1043       0.420  -3.792 -16.670  1.00  0.00
ATOM   3186  H2  WAT  1043       1.678  -3.234 -17.301  1.00  0.00
TER
ATOM   3187  O   WAT  1044       7.881   0.729  -6.777  1.00  0.00
ATOM   3188  H1  WAT  1044       7.053   0.798  -7.252  1.00  0.00
ATOM   3189  H2  WAT  1044       8.476   1.314  -7.245  1.00  0.00
TER
ATOM   3190  O   WAT  1045       5.402   1.337 -13.248  1.00  0.00
ATOM   3191  H1  WAT  1045       4.783   0.999 -13.895  1.00  0.00
ATOM   3192  H2  WAT  1045       5.385   0.693 -12.540  1.00  0.00
TER
ATOM   3193  O   WAT  1046       4.845  -2.484  -5.832  1.00  0.00
ATOM   3194  H1  WAT  1046       4.432  -1.659  -5.578  1.00  0.00
ATOM   3195  H2  WAT  1046       4.112  -3.070  -6.024  1.00  0.00
TER
ATOM   3196  O   WAT  1047      -3.022   0.302 -10.970  1.00  0.00
ATOM   3197  H1  WAT  1047      -3.426  -0.410 -11.465  1.00  0.00
ATOM   3198  H2  WAT  1047      -2.936  -0.043 -10.081  1.00  0.00
TER
ATOM   3199  O   WAT  1048      -2.554   3.989  -8.806  1.00  0.00
ATOM   3200  H1  WAT  1048      -2.851   3.383  -9.485  1.00  0.00
ATOM   3201  H2  WAT  1048      -1.604   4.026  -8.917  1.00  0.00
TER
ATOM   3202  O   WAT  1049      -4.309  -2.924  -7.190  1.00  0.00
ATOM   3203  H1  WAT  1049      -3.758  -2.814  -7.964  1.00  0.00
ATOM   3204  H2  WAT  1049      -3.795  -2.550  -6.474  1.00  0.00
TER
ATOM   3205  O   WAT  1050       5.535   7.562  -5.143  1.00  0.00
ATOM   3206  H1  WAT  1050       5.058   8.369  -5.336  1.00  0.00
ATOM   3207  H2  WAT  1050       4.851   6.910  -4.991  1.00  0.00
TER
ATOM   3208  O   WAT  1051       3.579   0.576 -16.241  1.00  0.00
ATOM   3209  H1  WAT  1051       4.018  -0.262 -16.387  1.00  0.00
ATOM   3210  H2  WAT  1051       4.292   1.209 -16.154  1.00  0.00
TER
ATOM   3211  O   WAT  1052       1.688   5.516 -12.273  1.00  0.00
ATOM   3212  H1  WAT  1052       2.128   6.258 -12.687  1.00  0.00
ATOM   3213  H2  WAT  1052       1.627   5.758 -11.349  1.00  0.00
TER
ATOM   3214  O   WAT  1053       7.160  -8.170 -17.927  1.00  0.00
ATOM   3215  H1  WAT  1053       6.848  -8.077 -17.027  1.00  0.00
ATOM   3216  H2  WAT  1053       7.922  -7.592 -17.977  1.00  0.00
TER
ATOM   3217  O   WAT  1054      -6.321  -0.804 -13.469  1.00  0.00
ATOM   3218  H1  WAT  1054      -6.442  -0.077 -14.081  1.00  0.00
ATOM   3219  H2  WAT  1054      -6.631  -1.573 -13.946  1.00  0.00
TER
ATOM   3220  O   WAT  1055       9.115   7.323  -0.074  1.00  0.00
ATOM   3221  H1  WAT  1055       9.591   7.801   0.605  1.00  0.00
ATOM   3222  H2  WAT  1055       9.736   7.255  -0.800  1.00  0.00
TER
ATOM   3223  O   WAT  1056      -8.683   2.368  -7.662  1.00  0.00
ATOM   3224  H1  WAT  1056      -8.605   2.503  -8.607  1.00  0.00
ATOM   3225  H2  WAT  1056      -8.069   1.659  -7.469  1.00  0.00
TER
ATOM   3226  O   WAT  1057      -7.438   4.068 -11.251  1.00  0.00
ATOM   3227  H1  WAT  1057      -7.845   4.209 -12.106  1.00  0.00
ATOM   3228  H2  WAT  1057      -6.547   3.784 -11.454  1.00  0.00
TER
ATOM   3229  O   WAT  1058       8.518   4.514  -2.914  1.00  0.00
ATOM   3230  H1  WAT  1058       8.644   4.275  -3.833  1.00  0.00
ATOM   3231  H2  WAT  1058       8.560   3.683  -2.442  1.00  0.00
TER
ATOM   3232  O   WAT  1059       2.380   8.217  -4.345  1.00  0.00
ATOM   3233  H1  WAT  1059       2.894   8.128  -3.543  1.00  0.00
ATOM   3234  H2  WAT  1059       1.537   8.563  -4.052  1.00  0.00
TER
ATOM   3235  O   WAT  1060       4.355   8.503 -14.916  1.00  0.00
ATOM   3236  H1  WAT  1060       4.195   8.213 -14.018  1.00  0.00
ATOM   3237  H2  WAT  1060       4.190   7.727 -15.452  1.00  0.00
TER
ATOM   3238  O   WAT  1061      -3.166   8.282 -13.139  1.00  0.00
ATOM   3239  H1  WAT  1061      -3.342   7.366 -13.352  1.00  0.00
ATOM   3240  H2  WAT  1061      -4.020   8.641 -12.899  1.00  0.00
TER
ATOM   3241  O   WAT  1062       4.058   6.011 -16.357  1.00  0.00
ATOM   3242  H1  WAT  1062       3.364   6.009 -17.016  1.00  0.00
ATOM   3243  H2  WAT  1062       4.800   5.587 -16.787  1.00  0.00
TER
ATOM   3244  O   WAT  1063       3.623   7.638 -12.282  1.00  0.00
ATOM   3245  H1  WAT  1063       4.079   6.857 -11.968  1.00  0.00
ATOM   3246  H2  WAT  1063       3.962   8.348 -11.738  1.00  0.00
TER
ATOM   3247  O   WAT  1064      -3.855  -7.460 -10.087  1.00  0.00
ATOM   3248  H1  WAT  1064      -4.298  -6.679 -10.418  1.00  0.00
ATOM   3249  H2  WAT  1064      -3.297  -7.137  -9.380  1.00  0.00
TER
ATOM   3250  O   WAT  1065       5.432  -3.372  -3.353  1.00  0.00
ATOM   3251  H1  WAT  1065       4.582  -3.672  -3.032  1.00  0.00
ATOM   3252  H2  WAT  1065       5.273  -3.128  -4.265  1.00  0.00
TER
ATOM   3253  O   WAT  1066      -0.739  -7.839 -15.206  1.00  0.00
ATOM   3254  H1  WAT  1066      -1.364  -7.843 -14.481  1.00  0.00
ATOM   3255  H2  WAT  1066      -0.826  -8.706 -15.602  1.00  0.00
TER
ATOM   3256  O   WAT  1067      -1.817  -6.915  -8.228  1.00  0.00
ATOM   3257  H1  WAT  1067      -1.520  -6.009  -8.308  1.00  0.00
ATOM   3258  H2  WAT  1067      -1.269  -7.404  -8.842  1.00  0.00
TER
ATOM   3259  O   WAT  1068      -4.064  -2.337 -12.358  1.00  0.00
ATOM   3260  H1  WAT  1068      -4.289  -2.553 -11.454  1.00  0.00
ATOM   3261  H2  WAT  1068      -4.844  -1.904 -12.704  1.00  0.00
TER
ATOM   3262  O   WAT  1069       3.166  -2.330 -13.759  1.00  0.00
ATOM   3263  H1  WAT  1069       2.567  -1.607 -13.943  1.00  0.00
ATOM   3264  H2  WAT  1069       3.714  -2.393 -14.542  1.00  0.00
TER
ATOM   3265  O   WAT  1070       1.773  -3.694 -11.729  1.00  0.00
ATOM   3266  H1  WAT  1070       2.166  -3.377 -12.542  1.00  0.00
ATOM   3267  H2  WAT  1070       2.134  -4.573 -11.615  1.00  0.00
TER
ATOM   3268  O   WAT  1071      -6.493  -5.027  -3.539  1.00  0.00
ATOM   3269  H1  WAT  1071      -6.886  -4.179  -3.332  1.00  0.00
ATOM   3270  H2  WAT  1071      -7.181  -5.664  -3.348  1.00  0.00
TER
ATOM   3271  O   WAT  1072      -9.191  -7.104  -9.506  1.00  0.00
ATOM   3272  H1  WAT  1072      -9.480  -6.534  -8.794  1.00  0.00
ATOM   3273  H2  WAT  1072      -8.446  -7.584  -9.143  1.00  0.00
TER
ATOM   3274  O   WAT  1073       2.358  -1.104  -7.634  1.00  0.00
ATOM   3275  H1  WAT  1073       1.626  -0.595  -7.285  1.00  0.00
ATOM   3276  H2  WAT  1073       1.961  -1.921  -7.935  1.00  0.00
TER
ATOM   3277  O   WAT  1074      -1.204  -4.428  -9.229  1.00  0.00
ATOM   3278  H1  WAT  1074      -1.200  -4.869 -10.078  1.00  0.00
ATOM   3279  H2  WAT  1074      -0.309  -4.106  -9.122  1.00  0.00
TER
ATOM   3280  O   WAT  1075      -5.354  -4.545 -10.269  1.00  0.00
ATOM   3281  H1  WAT  1075      -5.694  -4.068  -9.513  1.00  0.00
ATOM   3282  H2  WAT  1075      -6.116  -4.999 -10.629  1.00  0.00
TER
ATOM   3283  O   WAT  1076      -1.142  -3.427 -16.238  1.00  0.00
ATOM   3284  H1  WAT  1076      -1.021  -3.468 -15.290  1.00  0.00
ATOM   3285  H2  WAT  1076      -1.527  -2.564 -16.393  1.00  0.00
TER
ATOM   3286  O   WAT  1077       2.821  -5.650  -8.222  1.00  0.00
ATOM   3287  H1  WAT  1077       2.838  -5.199  -7.378  1.00  0.00
ATOM   3288  H2  WAT  1077       2.572  -6.550  -8.008  1.00  0.00
TER
ATOM   3289  O   WAT  1078      -2.130  -1.117 -16.840  1.00  0.00
ATOM   3290  H1  WAT  1078      -2.698  -1.565 -17.466  1.00  0.00
ATOM   3291  H2  WAT  1078      -1.421  -0.757 -17.373  1.00  0.00
TER
ATOM   3292  O   WAT  1079       6.248  -8.237  -2.383  1.00  0.00
ATOM   3293  H1  WAT  1079       6.572  -8.968  -1.857  1.00  0.00
ATOM   3294  H2  WAT  1079       6.284  -8.556  -3.285  1.00  0.00
TER
ATOM   3295  O   WAT  1080      -0.903  -0.368  -7.482  1.00  0.00
ATOM   3296  H1  WAT  1080      -0.536  -0.842  -6.736  1.00  0.00
ATOM   3297  H2  WAT  1080      -1.093   0.506  -7.141  1.00  0.00
TER
ATOM   3298  O   WAT  1081      -8.039  -5.624 -11.353  1.00  0.00
ATOM   3299  H1  WAT  1081      -8.325  -5.988 -10.515  1.00  0.00
ATOM   3300  H2  WAT  1081      -8.101  -6.355 -11.967  1.00  0.00
TER
ATOM   3301  O   WAT  1082      -4.585   2.879 -14.567  1.00  0.00
ATOM   3302  H1  WAT  1082      -5.359   2.339 -14.727  1.00  0.00
ATOM   3303  H2  WAT  1082      -3.856   2.360 -14.905  1.00  0.00
TER
ATOM   3304  O   WAT  1083       6.174   1.876  -8.774  1.00  0.00
ATOM   3305  H1  WAT  1083       6.894   2.371  -9.165  1.00  0.00
ATOM   3306  H2  WAT  1083       5.972   1.197  -9.419  1.00  0.00
TER
ATOM   3307  O   WAT  1084       1.635  -6.731 -14.632  1.00  0.00
ATOM   3308  H1  WAT  1084       0.821  -7.229 -14.707  1.00  0.00
ATOM   3309  H2  WAT  1084       1.441  -5.891 -15.048  1.00  0.00
TER
ATOM   3310  O   WAT  1085       4.349  -2.359 -16.335  1.00  0.00
ATOM   3311  H1  WAT  1085       5.237  -2.047 -16.510  1.00  0.00
ATOM   3312  H2  WAT  1085       4.320  -3.231 -16.727  1.00  0.00
TER
ATOM   3313  O   WAT  1086      -4.541   2.547 -10.929  1.00  0.00
ATOM   3314  H1  WAT  1086      -4.024   1.744 -10.984  1.00  0.00
ATOM   3315  H2  WAT  1086      -4.993   2.485 -10.088  1.00  0.00
TER
ATOM   3316  O   WAT  1087       0.346   3.814 -15.657  1.00  0.00
ATOM   3317  H1  WAT  1087       0.687   4.558 -16.152  1.00  0.00
ATOM   3318  H2  WAT  1087      -0.483   4.127 -15.294  1.00  0.00
TER
ATOM   3319  O   WAT  1088      -7.057  -0.487  -4.017  1.00  0.00
ATOM   3320  H1  WAT  1088      -7.415   0.179  -3.429  1.00  0.00
ATOM   3321  H2  WAT  1088      -7.352  -1.318  -3.645  1.00  0.00
TER
ATOM   3322  O   WAT  1089       6.621  -1.047 -16.867  1.00  0.00
ATOM   3323  H1  WAT  1089       6.537  -0.616 -17.718  1.00  0.00
ATOM   3324  H2  WAT  1089       7.340  -0.588 -16.435  1.00  0.00
TER
ATOM   3325  O   WAT  1090       7.650   5.807 -14.139  1.00  0.00
ATOM   3326  H1  WAT  1090       7.007   5.152 -13.865  1.00  0.00
ATOM   3327  H2  WAT  1090       7.263   6.212 -14.915  1.00  0.00
TER
ATOM   3328  O   WAT  1091       3.228   3.135 -10.292  1.00  0.00
ATOM   3329  H1  WAT  1091       3.581   2.538 -10.952  1.00  0.00
ATOM   3330  H2  WAT  1091       2.345   2.810 -10.121  1.00  0.00
TER
ATOM   3331  O   WAT  1092      -0.685   3.895 -12.885  1.00  0.00
ATOM   3332  H1  WAT  1092       0.002   4.442 -12.504  1.00  0.00
ATOM   3333  H2  WAT  1092      -1.472   4.439 -12.850  1.00  0.00
TER
ATOM   3334  O   WAT  1093      -8.546  -0.488 -17.393  1.00  0.00
ATOM   3335  H1  WAT  1093      -7.677  -0.205 -17.110  1.00  0.00
ATOM   3336  H2  WAT  1093      -9.037   0.326 -17.508  1.00  0.00
TER
ATOM   3337  O   WAT  1094      -1.383   0.900 -13.272  1.00  0.00
ATOM   3338  H1  WAT  1094      -0.926   1.710 -13.046  1.00  0.00
ATOM   3339  H2  WAT  1094      -1.734   0.582 -12.441  1.00  0.00
TER
ATOM   3340  O   WAT  1095       0.921   6.410  -6.043  1.00  0.00
ATOM   3341  H1  WAT  1095       1.565   6.616  -5.366  1.00  0.00
ATOM   3342  H2  WAT  1095       1.284   5.649  -6.496  1.00  0.00
TER
ATOM   3343  O   WAT  1096      -5.481  -8.757 -12.800  1.00  0.00
ATOM   3344  H1  WAT  1096      -5.610  -8.765 -11.852  1.00  0.00
ATOM   3345  H2  WAT  1096      -6.305  -8.418 -13.151  1.00  0.00
TER
ATOM   3346  O   WAT  1097       2.194   4.414  -7.325  1.00  0.00
ATOM   3347  H1  WAT  1097       2.836   3.713  -7.212  1.00  0.00
ATOM   3348  H2  WAT  1097       2.719   5.193  -7.506  1.00  0.00
TER
ATOM   3349  O   WAT  1098       6.039   4.698 -17.601  1.00  0.00
ATOM   3350  H1  WAT  1098       5.813   3.981 -17.009  1.00  0.00
ATOM   3351  H2  WAT  1098       5.649   4.450 -18.439  1.00  0.00
TER
ATOM   3352  O   WAT  1099       3.968   5.213  -4.122  1.00  0.00
ATOM   3353  H1  WAT  1099       4.303   5.800  -3.444  1.00  0.00
ATOM   3354  H2  WAT  1099       3.048   5.082  -3.892  1.00  0.00
TER
ATOM   3355  O   WAT  1100      -8.179   8.725 -16.827  1.00  0.00
ATOM   3356  H1  WAT  1100      -7.819   9.324 -17.481  1.00  0.00
ATOM   3357  H2  WAT  1100      -8.320   9.271 -16.054  1.00  0.00
TER
ATOM   3358  O   WAT  1101      -8.482  -6.997  -3.339  1.00  0.00
ATOM   3359  H1  WAT  1101      -9.196  -6.798  -2.734  1.00  0.00
ATOM   3360  H2  WAT  1101      -8.063  -7.773  -2.968  1.00  0.00
TER
ATOM   3361  O   WAT  1102       5.621   2.616 -15.940  1.00  0.00
ATOM   3362  H1  WAT  1102       5.333   3.077 -15.152  1.00  0.00
ATOM   3363  H2  WAT  1102       6.416   2.155 -15.672  1.00  0.00
TER
ATOM   3364  O   WAT  1103      -2.162   6.108 -16.010  1.00  0.00
ATOM   3365  H1  WAT  1103      -2.171   6.841 -16.625  1.00  0.00
ATOM   3366  H2  WAT  1103      -3.082   5.861 -15.917  1.00  0.00
TER
ATOM   3367  O   WAT  1104      -6.562   1.330 -15.265  1.00  0.00
ATOM   3368  H1  WAT  1104      -7.169   2.070 -15.255  1.00  0.00
ATOM   3369  H2  WAT  1104      -6.087   1.420 -16.091  1.00  0.00
TER
ATOM   3370  O   WAT  1105       3.012  -4.505  -5.589  1.00  0.00
ATOM   3371  H1  WAT  1105       3.380  -5.326  -5.261  1.00  0.00
ATOM   3372  H2  WAT  1105       2.152  -4.445  -5.174  1.00  0.00
TER
ATOM   3373  O   WAT  1106       6.378  -5.550 -14.781  1.00  0.00
ATOM   3374  H1  WAT  1106       5.749  -5.445 -15.495  1.00  0.00
ATOM   3375  H2  WAT  1106       5.883  -5.330 -13.991  1.00  0.00
TER
ATOM   3376  O   WAT  1107       0.824   6.171 -17.347  1.00  0.00
ATOM   3377  H1  WAT  1107       0.925   5.967 -18.277  1.00  0.00
ATOM   3378  H2  WAT  1107      -0.076   5.917 -17.142  1.00  0.00
TER
ATOM   3379  O   WAT  1108      -1.654  -3.271 -13.365  1.00  0.00
ATOM   3380  H1  WAT  1108      -2.362  -2.802 -12.923  1.00  0.00
ATOM   3381  H2  WAT  1108      -1.369  -3.929 -12.730  1.00  0.00
TER
ATOM   3382  O   WAT  1109       2.378  -6.546 -11.925  1.00  0.00
ATOM   3383  H1  WAT  1109       2.255  -6.527 -12.874  1.00  0.00
ATOM   3384  H2  WAT  1109       3.326  -6.498 -11.805  1.00  0.00
TER
ATOM   3385  O   WAT  1110      -0.534   8.690 -12.652  1.00  0.00
ATOM   3386  H1  WAT  1110      -0.280   8.652 -13.574  1.00  0.00
ATOM   3387  H2  WAT  1110      -1.483   8.563 -12.660  1.00  0.00
TER
ATOM   3388  O   WAT  1111      -3.450  -4.962 -15.990  1.00  0.00
ATOM   3389  H1  WAT  1111      -2.601  -4.525 -16.056  1.00  0.00
ATOM   3390  H2  WAT  1111      -3.817  -4.650 -15.162  1.00  0.00
TER
ATOM   3391  O   WAT  1112       7.179  -5.634  -4.523  1.00  0.00
ATOM   3392  H1  WAT  1112       6.676  -4.894  -4.183  1.00  0.00
ATOM   3393  H2  WAT  1112       7.994  -5.246  -4.839  1.00  0.00
TER
ATOM   3394  O   WAT  1113       5.471  -0.391 -11.077  1.00  0.00
ATOM   3395  H1  WAT  1113       4.530  -0.376 -10.902  1.00  0.00
ATOM   3396  H2  WAT  1113       5.785  -1.178 -10.631  1.00  0.00
TER
ATOM   3397  O   WAT  1114      -4.551   1.291 -17.516  1.00  0.00
ATOM   3398  H1  WAT  1114      -3.785   1.179 -16.954  1.00  0.00
ATOM   3399  H2  WAT  1114      -4.474   0.595 -18.168  1.00  0.00
TER
ATOM   3400  O   WAT  1115      -5.856  -1.277 -16.833  1.00  0.00
ATOM   3401  H1  WAT  1115      -5.776  -2.224 -16.721  1.00  0.00
ATOM   3402  H2  WAT  1115      -4.964  -0.946 -16.727  1.00  0.00
TER
ATOM   3403  O   WAT  1116       7.473   6.780  -9.401  1.00  0.00
ATOM   3404  H1  WAT  1116       7.598   7.603  -8.929  1.00  0.00
ATOM   3405  H2  WAT  1116       8.340   6.569  -9.749  1.00  0.00
TER
ATOM   3406  O   WAT  1117      -5.055   8.873  -9.729  1.00  0.00
ATOM   3407  H1  WAT  1117      -4.319   8.324  -9.459  1.00  0.00
ATOM   3408  H2  WAT  1117      -4.671   9.738  -9.869  1.00  0.00
TER
ATOM   3409  O   WAT  1118      -8.170   4.940 -13.855  1.00  0.00
ATOM   3410  H1  WAT  1118      -9.096   5.182 -13.865  1.00  0.00
ATOM   3411  H2  WAT  1118      -7.705   5.768 -13.977  1.00  0.00
TER
ATOM   3412  O   WAT  1119      -6.049   8.057  -0.541  1.00  0.00
ATOM   3413  H1  WAT  1119      -5.248   8.379  -0.127  1.00  0.00
ATOM   3414  H2  WAT  1119      -6.564   7.697   0.181  1.00  0.00
TER
ATOM   3415  O   WAT  1120      -1.945   8.046 -17.907  1.00  0.00
ATOM   3416  H1  WAT  1120      -1.152   8.335 -18.359  1.00  0.00
ATOM   3417  H2  WAT  1120      -2.464   7.615 -18.586  1.00  0.00
TER
ATOM   3418  O   WAT  1121       4.217   7.893  -1.982  1.00  0.00
ATOM   3419  H1  WAT  1121       5.170   7.809  -2.032  1.00  0.00
ATOM   3420  H2  WAT  1121       4.070   8.558  -1.309  1.00  0.00
TER
ATOM   3421  O   WAT  1122       7.108   7.273 -16.483  1.00  0.00
ATOM   3422  H1  WAT  1122       6.823   6.859 -17.298  1.00  0.00
ATOM   3423  H2  WAT  1122       6.910   8.202 -16.603  1.00  0.00
TER
ATOM   3424  O   WAT  1123       1.813   2.328 -17.438  1.00  0.00
ATOM   3425  H1  WAT  1123       1.264   2.775 -16.794  1.00  0.00
ATOM   3426  H2  WAT  1123       2.435   1.823 -16.915  1.00  0.00
TER
ATOM   3427  O   WAT  1124       5.867   3.682  -1.506  1.00  0.00
ATOM   3428  H1  WAT  1124       6.608   4.020  -2.009  1.00  0.00
ATOM   3429  H2  WAT  1124       5.104   3.852  -2.059  1.00  0.00
TER
ATOM   3430  O   WAT  1125      -2.519   1.287 -15.542  1.00  0.00
ATOM   3431  H1  WAT  1125      -2.097   1.121 -14.699  1.00  0.00
ATOM   3432  H2  WAT  1125      -2.394   0.477 -16.036  1.00  0.00
TER
ATOM   3433  O   WAT  1126      -0.006   0.311 -18.294  1.00  0.00
ATOM   3434  H1  WAT  1126       0.514  -0.404 -18.660  1.00  0.00
ATOM   3435  H2  WAT  1126       0.641   0.950 -17.994  1.00  0.00
TER
ATOM   3436  O   WAT  1127      -1.103  -7.209  -5.622  1.00  0.00
ATOM   3437  H1  WAT  1127      -1.551  -7.187  -6.468  1.00  0.00
ATOM   3438  H2  WAT  1127      -1.736  -7.608  -5.025  1.00  0.00
TER
ATOM   3439  O   WAT  1128       3.978  -0.029  -5.041  1.00  0.00
ATOM   3440  H1  WAT  1128       3.452   0.496  -5.645  1.00  0.00
ATOM   3441  H2  WAT  1128       4.321   0.604  -4.410  1.00  0.00
TER
ATOM   3442  O   WAT  1129      -2.846   7.991  -3.885  1.00  0.00
ATOM   3443  H1  WAT  1129      -3.384   8.716  -4.204  1.00  0.00
ATOM   3444  H2  WAT  1129      -2.593   7.514  -4.676  1.00  0.00
TER
ATOM   3445  O   WAT  1130       3.856  -7.829 -16.067  1.00  0.00
ATOM   3446  H1  WAT  1130       4.136  -8.672 -15.711  1.00  0.00
ATOM   3447  H2  WAT  1130       3.082  -7.596 -15.553  1.00  0.00
TER
ATOM   3448  O   WAT  1131       0.010   9.226  -3.627  1.00  0.00
ATOM   3449  H1  WAT  1131      -0.064  10.130  -3.319  1.00  0.00
ATOM   3450  H2  WAT  1131      -0.892   8.908  -3.654  1.00  0.00
TER
ATOM   3451  O   WAT  1132      -1.606  -6.596 -17.623  1.00  0.00
ATOM   3452  H1  WAT  1132      -1.954  -7.273 -18.202  1.00  0.00
ATOM   3453  H2  WAT  1132      -1.405  -7.057 -16.808  1.00  0.00
TER
ATOM   3454  O   WAT  1133       0.558   8.392 -16.004  1.00  0.00
ATOM   3455  H1  WAT  1133       1.454   8.731 -15.982  1.00  0.00
ATOM   3456  H2  WAT  1133       0.590   7.670 -16.632  1.00  0.00
TER
ATOM   3457  O   WAT  1134      -5.802   3.765 -17.775  1.00  0.00
ATOM   3458  H1  WAT  1134      -5.364   4.308 -17.120  1.00  0.00
ATOM   3459  H2  WAT  1134      -5.317   2.940 -17.766  1.00  0.00
TER
ATOM   3460  O   WAT  1135      -8.587   6.554 -10.323  1.00  0.00
ATOM   3461  H1  WAT  1135      -8.257   5.686 -10.555  1.00  0.00
ATOM   3462  H2  WAT  1135      -8.158   6.760  -9.493  1.00  0.00
TER
ATOM   3463  O   WAT  1136      -3.991   4.885 -12.663  1.00  0.00
ATOM   3464  H1  WAT  1136      -4.292   4.761 -11.763  1.00  0.00
ATOM   3465  H2  WAT  1136      -4.097   4.026 -13.071  1.00  0.00
TER
ATOM   3466  O   WAT  1137      -8.098   7.421  -7.585  1.00  0.00
ATOM   3467  H1  WAT  1137      -8.535   7.601  -6.753  1.00  0.00
ATOM   3468  H2  WAT  1137      -7.531   8.178  -7.727  1.00  0.00
TER
ATOM   3469  O   WAT  1138       7.538   6.923  -3.297  1.00  0.00
ATOM   3470  H1  WAT  1138       6.938   6.982  -4.041  1.00  0.00
ATOM   3471  H2  WAT  1138       7.667   5.983  -3.168  1.00  0.00
TER
ATOM   3472  O   WAT  1139       8.778   4.664 -17.960  1.00  0.00
ATOM   3473  H1  WAT  1139       7.947   4.732 -17.490  1.00  0.00
ATOM   3474  H2  WAT  1139       8.955   5.555 -18.264  1.00  0.00
TER
ATOM   3475  O   WAT  1140       8.234   1.409 -15.457  1.00  0.00
ATOM   3476  H1  WAT  1140       8.996   1.979 -15.351  1.00  0.00
ATOM   3477  H2  WAT  1140       8.249   0.842 -14.686  1.00  0.00
TER
ATOM   3478  O   WAT  1141      -8.266  -0.067 -11.226  1.00  0.00
ATOM   3479  H1  WAT  1141      -8.921  -0.336 -11.870  1.00  0.00
ATOM   3480  H2  WAT  1141      -7.428  -0.177 -11.676  1.00  0.00
TER
ATOM   3481  O   WAT  1142       9.240   2.264 -10.613  1.00  0.00
ATOM   3482  H1  WAT  1142       9.611   1.481 -11.019  1.00  0.00
ATOM   3483  H2  WAT  1142       9.880   2.953 -10.791  1.00  0.00
TER
ATOM   3484  O   WAT  1143       6.223   3.648  -5.200  1.00  0.00
ATOM   3485  H1  WAT  1143       5.409   4.078  -4.937  1.00  0.00
ATOM   3486  H2  WAT  1143       6.631   4.260  -5.813  1.00  0.00
TER
ATOM   3487  O   WAT  1144       8.286   1.703 -18.300  1.00  0.00
ATOM   3488  H1  WAT  1144       8.561   2.610 -18.428  1.00  0.00
ATOM   3489  H2  WAT  1144       8.097   1.639 -17.364  1.00  0.00
TER
ATOM   3490  O   WAT  1145       4.683  -5.273 -17.004  1.00  0.00
ATOM   3491  H1  WAT  1145       5.102  -5.460 -17.845  1.00  0.00
ATOM   3492  H2  WAT  1145       4.377  -6.125 -16.694  1.00  0.00
TER
ATOM   3493  O   WAT  1146       8.182  -0.361 -13.307  1.00  0.00
ATOM   3494  H1  WAT  1146       7.807  -1.128 -13.739  1.00  0.00
ATOM   3495  H2  WAT  1146       7.452   0.022 -12.819  1.00  0.00
TER
ATOM   3496  O   WAT  1147      -7.228   0.318  -6.686  1.00  0.00
ATOM   3497  H1  WAT  1147      -6.861   0.231  -5.806  1.00  0.00
ATOM   3498  H2  WAT  1147      -7.797  -0.445  -6.785  1.00  0.00
TER
ATOM   3499  O   WAT  1148      -7.677  -2.771  -2.780  1.00  0.00
ATOM   3500  H1  WAT  1148      -8.571  -2.804  -2.441  1.00  0.00
ATOM   3501  H2  WAT  1148      -7.137  -2.572  -2.015  1.00  0.00
TER
ATOM   3502  O   WAT  1149       6.011  -5.988  -0.895  1.00  0.00
ATOM   3503  H1  WAT  1149       6.888  -5.979  -0.511  1.00  0.00
ATOM   3504  H2  WAT  1149       6.023  -6.725  -1.506  1.00  0.00
TER
ATOM   3505  O   WAT  1150      -9.052  -2.857 -15.284  1.00  0.00
ATOM   3506  H1  WAT  1150      -9.956  -2.594 -15.459  1.00  0.00
ATOM   3507  H2  WAT  1150      -8.568  -2.586 -16.064  1.00  0.00
TER
ATOM   3508  O   WAT  1151       7.457  -2.135 -10.006  1.00  0.00
ATOM   3509  H1  WAT  1151       7.981  -2.629 -10.637  1.00  0.00
ATOM   3510  H2  WAT  1151       8.043  -2.000  -9.261  1.00  0.00
TER
ATOM   3511  O   WAT  1152       7.636  -2.051  -6.484  1.00  0.00
ATOM   3512  H1  WAT  1152       6.687  -2.084  -6.370  1.00  0.00
ATOM   3513  H2  WAT  1152       7.818  -1.141  -6.719  1.00  0.00
TER
ATOM   3514  O   WAT  1153      -6.509  -3.801 -17.374  1.00  0.00
ATOM   3515  H1  WAT  1153      -5.800  -4.222 -17.860  1.00  0.00
ATOM   3516  H2  WAT  1153      -7.225  -3.733 -18.006  1.00  0.00
TER
ATOM   3517  O   WAT  1154       6.947  -2.877 -14.067  1.00  0.00
ATOM   3518  H1  WAT  1154       7.443  -3.110 -13.282  1.00  0.00
ATOM   3519  H2  WAT  1154       6.749  -3.716 -14.483  1.00  0.00
TER
ATOM   3520  O   WAT  1155      -7.173  -8.496  -8.432  1.00  0.00
ATOM   3521  H1  WAT  1155      -6.525  -9.046  -8.872  1.00  0.00
ATOM   3522  H2  WAT  1155      -6.752  -8.242  -7.610  1.00  0.00
TER
ATOM   3523  O   WAT  1156       8.376  -4.241 -11.533  1.00  0.00
ATOM   3524  H1  WAT  1156       8.266  -4.396 -10.595  1.00  0.00
ATOM   3525  H2  WAT  1156       9.137  -4.769 -11.776  1.00  0.00
TER
ATOM   3526  O   WAT  1157       6.723  -8.302  -5.075  1.00  0.00
ATOM   3527  H1  WAT  1157       7.360  -7.689  -4.709  1.00  0.00
ATOM   3528  H2  WAT  1157       6.870  -8.266  -6.020  1.00  0.00
TER
ATOM   3529  O   WAT  1158       9.265  -6.411 -18.292  1.00  0.00
ATOM   3530  H1  WAT  1158      10.190  -6.542 -18.501  1.00  0.00
ATOM   3531  H2  WAT  1158       9.243  -6.331 -17.339  1.00  0.00
TER
ATOM   3532  O   WAT  1159       9.339  -5.639 -15.667  1.00  0.00
ATOM   3533  H1  WAT  1159       8.544  -5.705 -15.137  1.00  0.00
ATOM   3534  H2  WAT  1159       9.543  -4.704 -15.678  1.00  0.00
TER
ATOM   3535  O   WAT  1160       6.281   8.400 -11.673  1.00  0.00
ATOM   3536  H1  WAT  1160       6.877   8.078 -12.349  1.00  0.00
ATOM   3537  H2  WAT  1160       6.539   7.927 -10.882  1.00  0.00
TER
ATOM   3538  O   WAT  1161      -7.419  -8.340  -5.689  1.00  0.00
ATOM   3539  H1  WAT  1161      -7.768  -7.884  -4.923  1.00  0.00
ATOM   3540  H2  WAT  1161      -7.751  -9.235  -5.607  1.00  0.00
TER
ATOM   3541  O   WAT  1162      -2.112   6.387  -5.923  1.00  0.00
ATOM   3542  H1  WAT  1162      -2.353   6.655  -6.810  1.00  0.00
ATOM   3543  H2  WAT  1162      -1.172   6.558  -5.868  1.00  0.00
TER
ATOM   3544  O   WAT  1163       2.730  -7.492  -2.528  1.00  0.00
ATOM   3545  H1  WAT  1163       3.344  -7.174  -3.190  1.00  0.00
ATOM   3546  H2  WAT  1163       3.275  -7.977  -1.908  1.00  0.00
TER
ATOM   3547  O   WAT  1164       9.148   8.407  -5.122  1.00  0.00
ATOM   3548  H1  WAT  1164       8.654   8.804  -5.839  1.00  0.00
ATOM   3549  H2  WAT  1164       8.539   7.782  -4.728  1.00  0.00
TER
ATOM   3550  O   WAT  1165      -6.747  -8.813  -2.414  1.00  0.00
ATOM   3551  H1  WAT  1165      -6.199  -8.994  -3.177  1.00  0.00
ATOM   3552  H2  WAT  1165      -6.682  -9.603  -1.878  1.00  0.00
TER
ATOM   3553  O   WAT  1166      -5.974   7.778  -4.404  1.00  0.00
ATOM   3554  H1  WAT  1166      -6.568   7.646  -3.665  1.00  0.00
ATOM   3555  H2  WAT  1166      -5.982   6.942  -4.870  1.00  0.00
TER
ATOM   3556  O   WAT  1167       3.471  -8.929  -6.201  1.00  0.00
ATOM   3557  H1  WAT  1167       2.597  -8.596  -6.404  1.00  0.00
ATOM   3558  H2  WAT  1167       3.362  -9.402  -5.376  1.00  0.00
TER
ATOM   3559  O   WAT  1168       4.378  -6.722  -4.817  1.00  0.00
ATOM   3560  H1  WAT  1168       4.050  -7.537  -5.197  1.00  0.00
ATOM   3561  H2  WAT  1168       5.327  -6.765  -4.940  1.00  0.00
TER
ATOM   3562  O   WAT  1169       6.832   9.049  -7.843  1.00  0.00
ATOM   3563  H1  WAT  1169       6.372   9.801  -8.217  1.00  0.00
ATOM   3564  H2  WAT  1169       6.203   8.330  -7.902  1.00  0.00
TER
ATOM   3565  O   WAT  1170      -2.739   7.358  -8.668  1.00  0.00
ATOM   3566  H1  WAT  1170      -2.222   6.747  -9.194  1.00  0.00
ATOM   3567  H2  WAT  1170      -2.089   7.861  -8.177  1.00  0.00
TER
ATOM   3568  O   WAT  1171       0.001   8.249  -7.841  1.00  0.00
ATOM   3569  H1  WAT  1171       0.289   7.994  -8.718  1.00  0.00
ATOM   3570  H2  WAT  1171       0.513   7.697  -7.251  1.00  0.00
TER
ATOM   3571  O   WAT  1172       1.219  -8.012  -7.262  1.00  0.00
ATOM   3572  H1  WAT  1172       0.436  -7.538  -6.982  1.00  0.00
ATOM   3573  H2  WAT  1172       0.925  -8.917  -7.370  1.00  0.00
TER
ATOM   3574  O   WAT  1173       5.771  -7.310  -9.217  1.00  0.00
ATOM   3575  H1  WAT  1173       6.212  -7.365 -10.065  1.00  0.00
ATOM   3576  H2  WAT  1173       5.502  -6.394  -9.146  1.00  0.00
TER
ATOM   3577  O   WAT  1174       7.635  -7.678 -11.206  1.00  0.00
ATOM   3578  H1  WAT  1174       7.574  -8.622 -11.353  1.00  0.00
ATOM   3579  H2  WAT  1174       8.414  -7.570 -10.661  1.00  0.00
TER
ATOM   3580  O   WAT  1175      -8.060   8.461 -12.244  1.00  0.00
ATOM   3581  H1  WAT  1175      -8.228   7.828 -11.545  1.00  0.00
ATOM   3582  H2  WAT  1175      -8.927   8.667 -12.594  1.00  0.00
TER
ATOM   3583  O   WAT  1176      -7.437  -7.707 -14.740  1.00  0.00
ATOM   3584  H1  WAT  1176      -6.679  -7.594 -15.314  1.00  0.00
ATOM   3585  H2  WAT  1176      -7.899  -6.870 -14.786  1.00  0.00
TER
ATOM   3586  O   WAT  1177      -0.896  -5.593 -11.750  1.00  0.00
ATOM   3587  H1  WAT  1177      -1.708  -5.968 -12.091  1.00  0.00
ATOM   3588  H2  WAT  1177      -0.392  -6.349 -11.448  1.00  0.00
TER
ATOM   3589  O   WAT  1178       3.607  -8.929 -10.512  1.00  0.00
ATOM   3590  H1  WAT  1178       4.210  -8.357 -10.037  1.00  0.00
ATOM   3591  H2  WAT  1178       2.866  -8.365 -10.734  1.00  0.00
TER
ATOM   3592  O   WAT  1179       6.750  -8.527 -15.238  1.00  0.00
ATOM   3593  H1  WAT  1179       6.945  -7.629 -14.971  1.00  0.00
ATOM   3594  H2  WAT  1179       5.963  -8.758 -14.745  1.00  0.00
TER
ATOM   3595  O   WAT  1180      -6.454   7.154 -14.799  1.00  0.00
ATOM   3596  H1  WAT  1180      -6.979   7.535 -15.502  1.00  0.00
ATOM   3597  H2  WAT  1180      -6.529   7.779 -14.078  1.00  0.00
TER
ATOM   3598  O   WAT  1181      -5.065  -7.181 -16.200  1.00  0.00
ATOM   3599  H1  WAT  1181      -4.535  -7.968 -16.329  1.00  0.00
ATOM   3600  H2  WAT  1181      -4.432  -6.502 -15.967  1.00  0.00
TER
ATOM   3601  O   WAT  1182      -2.871  -7.443 -13.146  1.00  0.00
ATOM   3602  H1  WAT  1182      -3.501  -8.145 -12.979  1.00  0.00
ATOM   3603  H2  WAT  1182      -3.410  -6.683 -13.362  1.00  0.00
TER
ATOM   3604  O   WAT  1183       0.068   9.170  -0.475  1.00  0.00
ATOM   3605  H1  WAT  1183       0.995   8.935  -0.431  1.00  0.00
ATOM   3606  H2  WAT  1183       0.053   9.998  -0.956  1.00  0.00
TER
ATOM   3607  O   WAT  1184       8.303   8.713 -13.477  1.00  0.00
ATOM   3608  H1  WAT  1184       8.478   8.027 -14.121  1.00  0.00
ATOM   3609  H2  WAT  1184       7.605   9.238 -13.870  1.00  0.00
TER
ATOM   3610  O   WAT  1185      -2.745  -8.165  -0.710  1.00  0.00
ATOM   3611  H1  WAT  1185      -3.027  -7.662  -1.474  1.00  0.00
ATOM   3612  H2  WAT  1185      -2.363  -8.963  -1.076  1.00  0.00
TER
ATOM   3613  O   WAT  1186      -3.854   9.103 -15.924  1.00  0.00
ATOM   3614  H1  WAT  1186      -3.123   8.818 -16.471  1.00  0.00
ATOM   3615  H2  WAT  1186      -3.595   8.864 -15.034  1.00  0.00
TER
ATOM   3616  O   WAT  1187      -4.693   5.219 -15.919  1.00  0.00
ATOM   3617  H1  WAT  1187      -5.322   5.688 -15.370  1.00  0.00
ATOM   3618  H2  WAT  1187      -4.578   4.374 -15.484  1.00  0.00
TER
ATOM   3619  O   WAT  1188       3.856  -8.750  -0.132  1.00  0.00
ATOM   3620  H1  WAT  1188       3.743  -8.430   0.763  1.00  0.00
ATOM   3621  H2  WAT  1188       4.673  -8.348  -0.429  1.00  0.00
TER
ATOM   3622  O   WAT  1189       6.636   8.397  -0.651  1.00  0.00
ATOM   3623  H1  WAT  1189       7.429   7.902  -0.858  1.00  0.00
ATOM   3624  H2  WAT  1189       6.929   9.076  -0.043  1.00  0.00
TER
ATOM   3625  O   WAT  1190       0.894 -17.727   9.661  1.00  0.00
ATOM   3626  H1  WAT  1190       0.118 -18.207   9.951  1.00  0.00
ATOM   3627  H2  WAT  1190       1.545 -18.406   9.486  1.00  0.00
TER
ATOM   3628  O   WAT  1191      -5.090 -17.415  10.538  1.00  0.00
ATOM   3629  H1  WAT  1191      -5.921 -17.670  10.938  1.00  0.00
ATOM   3630  H2  WAT  1191      -4.482 -17.344  11.274  1.00  0.00
TER
ATOM   3631  O   WAT  1192       4.915 -13.321   8.441  1.00  0.00
ATOM   3632  H1  WAT  1192       4.453 -14.092   8.769  1.00  0.00
ATOM   3633  H2  WAT  1192       5.727 -13.294   8.946  1.00  0.00
TER
ATOM   3634  O   WAT  1193      -5.109 -13.381  10.734  1.00  0.00
ATOM   3635  H1  WAT  1193      -4.807 -14.271  10.555  1.00  0.00
ATOM   3636  H2  WAT  1193      -4.365 -12.824  10.506  1.00  0.00
TER
ATOM   3637  O   WAT  1194       1.141 -11.035   8.061  1.00  0.00
ATOM   3638  H1  WAT  1194       0.522 -10.579   7.490  1.00  0.00
ATOM   3639  H2  WAT  1194       1.996 -10.880   7.660  1.00  0.00
TER
ATOM   3640  O   WAT  1195       0.335 -15.051   9.668  1.00  0.00
ATOM   3641  H1  WAT  1195       0.266 -15.992   9.507  1.00  0.00
ATOM   3642  H2  WAT  1195       1.097 -14.961  10.240  1.00  0.00
TER
ATOM   3643  O   WAT  1196       2.007 -16.151   5.454  1.00  0.00
ATOM   3644  H1  WAT  1196       1.389 -15.686   4.890  1.00  0.00
ATOM   3645  H2  WAT  1196       2.520 -15.458   5.871  1.00  0.00
TER
ATOM   3646  O   WAT  1197      -3.130 -16.624  12.133  1.00  0.00
ATOM   3647  H1  WAT  1197      -3.463 -15.997  12.775  1.00  0.00
ATOM   3648  H2  WAT  1197      -2.953 -16.097  11.353  1.00  0.00
TER
ATOM   3649  O   WAT  1198      -3.918 -14.655  13.947  1.00  0.00
ATOM   3650  H1  WAT  1198      -3.300 -13.980  13.666  1.00  0.00
ATOM   3651  H2  WAT  1198      -4.778 -14.247  13.856  1.00  0.00
TER
ATOM   3652  O   WAT  1199      -8.624 -15.465   2.828  1.00  0.00
ATOM   3653  H1  WAT  1199      -9.002 -14.977   2.097  1.00  0.00
ATOM   3654  H2  WAT  1199      -8.367 -14.793   3.459  1.00  0.00
TER
ATOM   3655  O   WAT  1200       7.000 -13.192  11.863  1.00  0.00
ATOM   3656  H1  WAT  1200       6.316 -12.522  11.855  1.00  0.00
ATOM   3657  H2  WAT  1200       7.539 -12.993  11.097  1.00  0.00
TER
ATOM   3658  O   WAT  1201       4.536 -11.347  10.577  1.00  0.00
ATOM   3659  H1  WAT  1201       4.549 -11.751   9.710  1.00  0.00
ATOM   3660  H2  WAT  1201       3.983 -10.572  10.474  1.00  0.00
TER
ATOM   3661  O   WAT  1202       5.830 -14.625   5.666  1.00  0.00
ATOM   3662  H1  WAT  1202       5.720 -15.568   5.791  1.00  0.00
ATOM   3663  H2  WAT  1202       5.827 -14.264   6.553  1.00  0.00
TER
ATOM   3664  O   WAT  1203       3.934 -16.444  11.906  1.00  0.00
ATOM   3665  H1  WAT  1203       4.351 -16.658  11.071  1.00  0.00
ATOM   3666  H2  WAT  1203       4.658 -16.187  12.477  1.00  0.00
TER
ATOM   3667  O   WAT  1204       1.373 -18.999   5.023  1.00  0.00
ATOM   3668  H1  WAT  1204       0.445 -19.065   5.252  1.00  0.00
ATOM   3669  H2  WAT  1204       1.525 -18.061   4.908  1.00  0.00
TER
ATOM   3670  O   WAT  1205       7.881 -18.045  11.997  1.00  0.00
ATOM   3671  H1  WAT  1205       7.053 -17.976  11.522  1.00  0.00
ATOM   3672  H2  WAT  1205       8.476 -17.460  11.529  1.00  0.00
TER
ATOM   3673  O   WAT  1206       5.402 -17.437   5.526  1.00  0.00
ATOM   3674  H1  WAT  1206       4.783 -17.775   4.879  1.00  0.00
ATOM   3675  H2  WAT  1206       5.385 -18.081   6.234  1.00  0.00
TER
ATOM   3676  O   WAT  1207      -3.022 -18.472   7.805  1.00  0.00
ATOM   3677  H1  WAT  1207      -3.426 -19.185   7.309  1.00  0.00
ATOM   3678  H2  WAT  1207      -2.936 -18.817   8.694  1.00  0.00
TER
ATOM   3679  O   WAT  1208      -2.554 -14.786   9.969  1.00  0.00
ATOM   3680  H1  WAT  1208      -2.851 -15.391   9.289  1.00  0.00
ATOM   3681  H2  WAT  1208      -1.604 -14.748   9.858  1.00  0.00
TER
ATOM   3682  O   WAT  1209       5.535 -11.213  13.631  1.00  0.00
ATOM   3683  H1  WAT  1209       5.058 -10.405  13.438  1.00  0.00
ATOM   3684  H2  WAT  1209       4.851 -11.865  13.784  1.00  0.00
TER
ATOM   3685  O   WAT  1210      -3.462 -15.048  16.619  1.00  0.00
ATOM   3686  H1  WAT  1210      -4.359 -14.824  16.867  1.00  0.00
ATOM   3687  H2  WAT  1210      -3.437 -14.924  15.671  1.00  0.00
TER
ATOM   3688  O   WAT  1211       3.579 -18.198   2.534  1.00  0.00
ATOM   3689  H1  WAT  1211       4.018 -19.036   2.387  1.00  0.00
ATOM   3690  H2  WAT  1211       4.292 -17.565   2.620  1.00  0.00
TER
ATOM   3691  O   WAT  1212      -4.635 -18.176  15.195  1.00  0.00
ATOM   3692  H1  WAT  1212      -4.774 -17.304  15.564  1.00  0.00
ATOM   3693  H2  WAT  1212      -5.517 -18.519  15.050  1.00  0.00
TER
ATOM   3694  O   WAT  1213       1.688 -13.259   6.502  1.00  0.00
ATOM   3695  H1  WAT  1213       2.128 -12.516   6.087  1.00  0.00
ATOM   3696  H2  WAT  1213       1.627 -13.016   7.426  1.00  0.00
TER
ATOM   3697  O   WAT  1214      -2.837 -12.234  17.404  1.00  0.00
ATOM   3698  H1  WAT  1214      -2.865 -11.830  16.537  1.00  0.00
ATOM   3699  H2  WAT  1214      -3.000 -13.163  17.241  1.00  0.00
TER
ATOM   3700  O   WAT  1215      -8.683 -16.406  11.112  1.00  0.00
ATOM   3701  H1  WAT  1215      -8.605 -16.272  10.168  1.00  0.00
ATOM   3702  H2  WAT  1215      -8.069 -17.115  11.305  1.00  0.00
TER
ATOM   3703  O   WAT  1216      -7.438 -14.706   7.523  1.00  0.00
ATOM   3704  H1  WAT  1216      -7.845 -14.565   6.668  1.00  0.00
ATOM   3705  H2  WAT  1216      -6.547 -14.990   7.320  1.00  0.00
TER
ATOM   3706  O   WAT  1217       8.518 -14.260  15.860  1.00  0.00
ATOM   3707  H1  WAT  1217       8.644 -14.499  14.942  1.00  0.00
ATOM   3708  H2  WAT  1217       8.560 -15.092  16.332  1.00  0.00
TER
ATOM   3709  O   WAT  1218       2.380 -10.557  14.430  1.00  0.00
ATOM   3710  H1  WAT  1218       2.894 -10.646  15.232  1.00  0.00
ATOM   3711  H2  WAT  1218       1.537 -10.211  14.722  1.00  0.00
TER
ATOM   3712  O   WAT  1219       4.355 -10.272   3.858  1.00  0.00
ATOM   3713  H1  WAT  1219       4.195 -10.561   4.756  1.00  0.00
ATOM   3714  H2  WAT  1219       4.190 -11.048   3.322  1.00  0.00
TER
ATOM   3715  O   WAT  1220      -3.166 -10.492   5.635  1.00  0.00
ATOM   3716  H1  WAT  1220      -3.342 -11.408   5.422  1.00  0.00
ATOM   3717  H2  WAT  1220      -4.020 -10.133   5.875  1.00  0.00
TER
ATOM   3718  O   WAT  1221       4.058 -12.763   2.418  1.00  0.00
ATOM   3719  H1  WAT  1221       3.364 -12.765   1.758  1.00  0.00
ATOM   3720  H2  WAT  1221       4.800 -13.187   1.987  1.00  0.00
TER
ATOM   3721  O   WAT  1222       3.623 -11.137   6.493  1.00  0.00
ATOM   3722  H1  WAT  1222       4.079 -11.918   6.806  1.00  0.00
ATOM   3723  H2  WAT  1222       3.962 -10.426   7.037  1.00  0.00
TER
ATOM   3724  O   WAT  1223      -8.627 -15.365  13.652  1.00  0.00
ATOM   3725  H1  WAT  1223      -8.464 -15.835  12.834  1.00  0.00
ATOM   3726  H2  WAT  1223      -8.162 -15.873  14.317  1.00  0.00
TER
ATOM   3727  O   WAT  1224      -7.053 -15.990  15.811  1.00  0.00
ATOM   3728  H1  WAT  1224      -7.438 -16.631  16.410  1.00  0.00
ATOM   3729  H2  WAT  1224      -6.742 -15.286  16.381  1.00  0.00
TER
ATOM   3730  O   WAT  1225      -0.903 -19.142  11.292  1.00  0.00
ATOM   3731  H1  WAT  1225      -0.536 -19.616  12.038  1.00  0.00
ATOM   3732  H2  WAT  1225      -1.093 -18.268  11.633  1.00  0.00
TER
ATOM   3733  O   WAT  1226      -4.585 -15.895   4.207  1.00  0.00
ATOM   3734  H1  WAT  1226      -5.359 -16.436   4.047  1.00  0.00
ATOM   3735  H2  WAT  1226      -3.856 -16.415   3.869  1.00  0.00
TER
ATOM   3736  O   WAT  1227       6.174 -16.899  10.000  1.00  0.00
ATOM   3737  H1  WAT  1227       6.894 -16.403   9.609  1.00  0.00
ATOM   3738  H2  WAT  1227       5.972 -17.577   9.355  1.00  0.00
TER
ATOM   3739  O   WAT  1228       1.556 -16.828  15.887  1.00  0.00
ATOM   3740  H1  WAT  1228       1.489 -17.748  15.633  1.00  0.00
ATOM   3741  H2  WAT  1228       0.926 -16.730  16.601  1.00  0.00
TER
ATOM   3742  O   WAT  1229      -4.541 -16.227   7.845  1.00  0.00
ATOM   3743  H1  WAT  1229      -4.024 -17.030   7.791  1.00  0.00
ATOM   3744  H2  WAT  1229      -4.993 -16.289   8.687  1.00  0.00
TER
ATOM   3745  O   WAT  1230       0.346 -14.961   3.118  1.00  0.00
ATOM   3746  H1  WAT  1230       0.687 -14.216   2.622  1.00  0.00
ATOM   3747  H2  WAT  1230      -0.483 -14.648   3.480  1.00  0.00
TER
ATOM   3748  O   WAT  1231      -3.856 -18.803  17.642  1.00  0.00
ATOM   3749  H1  WAT  1231      -4.156 -18.657  16.744  1.00  0.00
ATOM   3750  H2  WAT  1231      -3.085 -19.362  17.549  1.00  0.00
TER
ATOM   3751  O   WAT  1232       1.487 -14.006  15.637  1.00  0.00
ATOM   3752  H1  WAT  1232       1.502 -14.938  15.419  1.00  0.00
ATOM   3753  H2  WAT  1232       0.780 -13.920  16.276  1.00  0.00
TER
ATOM   3754  O   WAT  1233       6.621 -19.822   1.907  1.00  0.00
ATOM   3755  H1  WAT  1233       6.537 -19.390   1.057  1.00  0.00
ATOM   3756  H2  WAT  1233       7.340 -19.362   2.340  1.00  0.00
TER
ATOM   3757  O   WAT  1234       7.698 -17.365  14.984  1.00  0.00
ATOM   3758  H1  WAT  1234       6.973 -16.772  14.787  1.00  0.00
ATOM   3759  H2  WAT  1234       8.226 -17.373  14.185  1.00  0.00
TER
ATOM   3760  O   WAT  1235       7.650 -12.968   4.635  1.00  0.00
ATOM   3761  H1  WAT  1235       7.007 -13.622   4.910  1.00  0.00
ATOM   3762  H2  WAT  1235       7.263 -12.562   3.859  1.00  0.00
TER
ATOM   3763  O   WAT  1236       3.228 -15.639   8.482  1.00  0.00
ATOM   3764  H1  WAT  1236       3.581 -16.236   7.823  1.00  0.00
ATOM   3765  H2  WAT  1236       2.345 -15.965   8.653  1.00  0.00
TER
ATOM   3766  O   WAT  1237      -0.685 -14.879   5.889  1.00  0.00
ATOM   3767  H1  WAT  1237       0.002 -14.332   6.270  1.00  0.00
ATOM   3768  H2  WAT  1237      -1.472 -14.335   5.924  1.00  0.00
TER
ATOM   3769  O   WAT  1238      -8.546 -19.262   1.381  1.00  0.00
ATOM   3770  H1  WAT  1238      -7.677 -18.980   1.665  1.00  0.00
ATOM   3771  H2  WAT  1238      -9.037 -18.448   1.266  1.00  0.00
TER
ATOM   3772  O   WAT  1239      -1.383 -17.875   5.502  1.00  0.00
ATOM   3773  H1  WAT  1239      -0.926 -17.064   5.728  1.00  0.00
ATOM   3774  H2  WAT  1239      -1.734 -18.192   6.334  1.00  0.00
TER
ATOM   3775  O   WAT  1240       0.921 -12.364  12.731  1.00  0.00
ATOM   3776  H1  WAT  1240       1.565 -12.158  13.409  1.00  0.00
ATOM   3777  H2  WAT  1240       1.284 -13.125  12.278  1.00  0.00
TER
ATOM   3778  O   WAT  1241       2.194 -14.361  11.449  1.00  0.00
ATOM   3779  H1  WAT  1241       2.836 -15.061  11.562  1.00  0.00
ATOM   3780  H2  WAT  1241       2.719 -13.581  11.269  1.00  0.00
TER
ATOM   3781  O   WAT  1242       6.039 -14.076   1.173  1.00  0.00
ATOM   3782  H1  WAT  1242       5.813 -14.793   1.765  1.00  0.00
ATOM   3783  H2  WAT  1242       5.649 -14.325   0.335  1.00  0.00
TER
ATOM   3784  O   WAT  1243       3.968 -13.561  14.653  1.00  0.00
ATOM   3785  H1  WAT  1243       4.303 -12.975  15.330  1.00  0.00
ATOM   3786  H2  WAT  1243       3.048 -13.692  14.882  1.00  0.00
TER
ATOM   3787  O   WAT  1244      -8.179 -10.049   1.947  1.00  0.00
ATOM   3788  H1  WAT  1244      -7.819  -9.450   1.293  1.00  0.00
ATOM   3789  H2  WAT  1244      -8.320  -9.503   2.721  1.00  0.00
TER
ATOM   3790  O   WAT  1245       5.621 -16.159   2.834  1.00  0.00
ATOM   3791  H1  WAT  1245       5.333 -15.697   3.622  1.00  0.00
ATOM   3792  H2  WAT  1245       6.416 -16.619   3.103  1.00  0.00
TER
ATOM   3793  O   WAT  1246      -8.195 -11.784  16.422  1.00  0.00
ATOM   3794  H1  WAT  1246      -8.086 -12.724  16.281  1.00  0.00
ATOM   3795  H2  WAT  1246      -8.847 -11.518  15.773  1.00  0.00
TER
ATOM   3796  O   WAT  1247      -0.204 -13.512  17.821  1.00  0.00
ATOM   3797  H1  WAT  1247      -0.524 -14.231  18.366  1.00  0.00
ATOM   3798  H2  WAT  1247      -0.878 -12.837  17.895  1.00  0.00
TER
ATOM   3799  O   WAT  1248      -2.162 -12.666   2.765  1.00  0.00
ATOM   3800  H1  WAT  1248      -2.171 -11.933   2.149  1.00  0.00
ATOM   3801  H2  WAT  1248      -3.082 -12.913   2.857  1.00  0.00
TER
ATOM   3802  O   WAT  1249      -6.562 -17.445   3.509  1.00  0.00
ATOM   3803  H1  WAT  1249      -7.169 -16.705   3.519  1.00  0.00
ATOM   3804  H2  WAT  1249      -6.087 -17.355   2.683  1.00  0.00
TER
ATOM   3805  O   WAT  1250       0.824 -12.603   1.427  1.00  0.00
ATOM   3806  H1  WAT  1250       0.925 -12.807   0.497  1.00  0.00
ATOM   3807  H2  WAT  1250      -0.076 -12.857   1.632  1.00  0.00
TER
ATOM   3808  O   WAT  1251      -0.534 -10.085   6.122  1.00  0.00
ATOM   3809  H1  WAT  1251      -0.280 -10.123   5.200  1.00  0.00
ATOM   3810  H2  WAT  1251      -1.483 -10.211   6.115  1.00  0.00
TER
ATOM   3811  O   WAT  1252      -4.551 -17.484   1.258  1.00  0.00
ATOM   3812  H1  WAT  1252      -3.785 -17.595   1.821  1.00  0.00
ATOM   3813  H2  WAT  1252      -4.474 -18.180   0.606  1.00  0.00
TER
ATOM   3814  O   WAT  1253       7.473 -11.995   9.373  1.00  0.00
ATOM   3815  H1  WAT  1253       7.598 -11.171   9.846  1.00  0.00
ATOM   3816  H2  WAT  1253       8.340 -12.206   9.026  1.00  0.00
TER
ATOM   3817  O   WAT  1254      -5.055  -9.901   9.045  1.00  0.00
ATOM   3818  H1  WAT  1254      -4.319 -10.450   9.316  1.00  0.00
ATOM   3819  H2  WAT  1254      -4.671  -9.036   8.906  1.00  0.00
TER
ATOM   3820  O   WAT  1255      -8.170 -13.834   4.919  1.00  0.00
ATOM   3821  H1  WAT  1255      -9.096 -13.592   4.910  1.00  0.00
ATOM   3822  H2  WAT  1255      -7.705 -13.007   4.798  1.00  0.00
TER
ATOM   3823  O   WAT  1256      -1.945 -10.728   0.868  1.00  0.00
ATOM   3824  H1  WAT  1256      -1.152 -10.440   0.416  1.00  0.00
ATOM   3825  H2  WAT  1256      -2.464 -11.159   0.189  1.00  0.00
TER
ATOM   3826  O   WAT  1257       2.787 -14.609  18.181  1.00  0.00
ATOM   3827  H1  WAT  1257       2.181 -14.586  17.441  1.00  0.00
ATOM   3828  H2  WAT  1257       2.483 -15.341  18.718  1.00  0.00
TER
ATOM   3829  O   WAT  1258       4.217 -10.881  16.792  1.00  0.00
ATOM   3830  H1  WAT  1258       5.170 -10.965  16.742  1.00  0.00
ATOM   3831  H2  WAT  1258       4.070 -10.217  17.465  1.00  0.00
TER
ATOM   3832  O   WAT  1259       7.108 -11.501   2.291  1.00  0.00
ATOM   3833  H1  WAT  1259       6.823 -11.915   1.477  1.00  0.00
ATOM   3834  H2  WAT  1259       6.910 -10.573   2.171  1.00  0.00
TER
ATOM   3835  O   WAT  1260      -8.329 -18.230  17.177  1.00  0.00
ATOM   3836  H1  WAT  1260      -7.825 -18.809  17.749  1.00  0.00
ATOM   3837  H2  WAT  1260      -9.068 -17.946  17.715  1.00  0.00
TER
ATOM   3838  O   WAT  1261      -1.427 -15.508   0.732  1.00  0.00
ATOM   3839  H1  WAT  1261      -1.532 -16.123   1.458  1.00  0.00
ATOM   3840  H2  WAT  1261      -1.594 -16.032  -0.052  1.00  0.00
TER
ATOM   3841  O   WAT  1262      -1.275 -16.822  16.711  1.00  0.00
ATOM   3842  H1  WAT  1262      -2.041 -16.254  16.626  1.00  0.00
ATOM   3843  H2  WAT  1262      -1.094 -17.115  15.817  1.00  0.00
TER
ATOM   3844  O   WAT  1263       1.813 -16.446   1.336  1.00  0.00
ATOM   3845  H1  WAT  1263       1.264 -15.999   1.980  1.00  0.00
ATOM   3846  H2  WAT  1263       2.435 -16.951   1.860  1.00  0.00
TER
ATOM   3847  O   WAT  1264       5.867 -15.092  17.268  1.00  0.00
ATOM   3848  H1  WAT  1264       6.608 -14.754  16.765  1.00  0.00
ATOM   3849  H2  WAT  1264       5.104 -14.923  16.715  1.00  0.00
TER
ATOM   3850  O   WAT  1265      -2.519 -17.487   3.232  1.00  0.00
ATOM   3851  H1  WAT  1265      -2.097 -17.653   4.076  1.00  0.00
ATOM   3852  H2  WAT  1265      -2.394 -18.297   2.738  1.00  0.00
TER
ATOM   3853  O   WAT  1266      -0.006 -18.463   0.480  1.00  0.00
ATOM   3854  H1  WAT  1266       0.514 -19.178   0.114  1.00  0.00
ATOM   3855  H2  WAT  1266       0.641 -17.825   0.780  1.00  0.00
TER
ATOM   3856  O   WAT  1267       4.541 -17.040  15.804  1.00  0.00
ATOM   3857  H1  WAT  1267       4.956 -16.886  16.653  1.00  0.00
ATOM   3858  H2  WAT  1267       3.607 -16.915  15.966  1.00  0.00
TER
ATOM   3859  O   WAT  1268      -0.697 -17.088  13.773  1.00  0.00
ATOM   3860  H1  WAT  1268      -0.278 -16.245  13.601  1.00  0.00
ATOM   3861  H2  WAT  1268      -1.616 -16.951  13.544  1.00  0.00
TER
ATOM   3862  O   WAT  1269       3.978 -18.803  13.733  1.00  0.00
ATOM   3863  H1  WAT  1269       3.452 -18.279  13.130  1.00  0.00
ATOM   3864  H2  WAT  1269       4.321 -18.170  14.364  1.00  0.00
TER
ATOM   3865  O   WAT  1270      -2.846 -10.783  14.889  1.00  0.00
ATOM   3866  H1  WAT  1270      -3.384 -10.058  14.570  1.00  0.00
ATOM   3867  H2  WAT  1270      -2.593 -11.260  14.099  1.00  0.00
TER
ATOM   3868  O   WAT  1271       0.010  -9.548  15.148  1.00  0.00
ATOM   3869  H1  WAT  1271      -0.064  -8.644  15.455  1.00  0.00
ATOM   3870  H2  WAT  1271      -0.892  -9.867  15.120  1.00  0.00
TER
ATOM   3871  O   WAT  1272       0.558 -10.382   2.770  1.00  0.00
ATOM   3872  H1  WAT  1272       1.454 -10.044   2.792  1.00  0.00
ATOM   3873  H2  WAT  1272       0.590 -11.104   2.143  1.00  0.00
TER
ATOM   3874  O   WAT  1273      -5.802 -15.009   0.999  1.00  0.00
ATOM   3875  H1  WAT  1273      -5.364 -14.466   1.655  1.00  0.00
ATOM   3876  H2  WAT  1273      -5.317 -15.835   1.009  1.00  0.00
TER
ATOM   3877  O   WAT  1274      -8.587 -12.220   8.451  1.00  0.00
ATOM   3878  H1  WAT  1274      -8.257 -13.088   8.219  1.00  0.00
ATOM   3879  H2  WAT  1274      -8.158 -12.015   9.282  1.00  0.00
TER
ATOM   3880  O   WAT  1275      -3.991 -13.890   6.111  1.00  0.00
ATOM   3881  H1  WAT  1275      -4.292 -14.013   7.012  1.00  0.00
ATOM   3882  H2  WAT  1275      -4.097 -14.749   5.703  1.00  0.00
TER
ATOM   3883  O   WAT  1276      -8.098 -11.353  11.189  1.00  0.00
ATOM   3884  H1  WAT  1276      -8.535 -11.173  12.022  1.00  0.00
ATOM   3885  H2  WAT  1276      -7.531 -10.596  11.047  1.00  0.00
TER
ATOM   3886  O   WAT  1277       7.538 -11.852  15.477  1.00  0.00
ATOM   3887  H1  WAT  1277       6.938 -11.792  14.733  1.00  0.00
ATOM   3888  H2  WAT  1277       7.667 -12.791  15.607  1.00  0.00
TER
ATOM   3889  O   WAT  1278       8.778 -14.110   0.814  1.00  0.00
ATOM   3890  H1  WAT  1278       7.947 -14.042   1.285  1.00  0.00
ATOM   3891  H2  WAT  1278       8.955 -13.220   0.511  1.00  0.00
TER
ATOM   3892  O   WAT  1279       8.234 -17.365   3.317  1.00  0.00
ATOM   3893  H1  WAT  1279       8.996 -16.796   3.423  1.00  0.00
ATOM   3894  H2  WAT  1279       8.249 -17.932   4.088  1.00  0.00
TER
ATOM   3895  O   WAT  1280      -8.266 -18.841   7.548  1.00  0.00
ATOM   3896  H1  WAT  1280      -8.921 -19.110   6.904  1.00  0.00
ATOM   3897  H2  WAT  1280      -7.428 -18.951   7.098  1.00  0.00
TER
ATOM   3898  O   WAT  1281       9.240 -16.510   8.162  1.00  0.00
ATOM   3899  H1  WAT  1281       9.611 -17.293   7.755  1.00  0.00
ATOM   3900  H2  WAT  1281       9.880 -15.821   7.983  1.00  0.00
TER
ATOM   3901  O   WAT  1282       6.223 -15.127  13.575  1.00  0.00
ATOM   3902  H1  WAT  1282       5.409 -14.697  13.837  1.00  0.00
ATOM   3903  H2  WAT  1282       6.631 -14.515  12.962  1.00  0.00
TER
ATOM   3904  O   WAT  1283       8.286 -17.072   0.475  1.00  0.00
ATOM   3905  H1  WAT  1283       8.561 -16.164   0.347  1.00  0.00
ATOM   3906  H2  WAT  1283       8.097 -17.136   1.411  1.00  0.00
TER
ATOM   3907  O   WAT  1284       8.182 -19.135   5.468  1.00  0.00
ATOM   3908  H1  WAT  1284       7.807 -19.902   5.036  1.00  0.00
ATOM   3909  H2  WAT  1284       7.452 -18.753   5.955  1.00  0.00
TER
ATOM   3910  O   WAT  1285      -7.228 -18.456  12.088  1.00  0.00
ATOM   3911  H1  WAT  1285      -6.861 -18.543  12.968  1.00  0.00
ATOM   3912  H2  WAT  1285      -7.797 -19.219  11.989  1.00  0.00
TER
ATOM   3913  O   WAT  1286       6.281 -10.375   7.101  1.00  0.00
ATOM   3914  H1  WAT  1286       6.877 -10.696   6.425  1.00  0.00
ATOM   3915  H2  WAT  1286       6.539 -10.847   7.893  1.00  0.00
TER
ATOM   3916  O   WAT  1287      -5.813 -13.943  17.250  1.00  0.00
ATOM   3917  H1  WAT  1287      -5.856 -14.314  18.132  1.00  0.00
ATOM   3918  H2  WAT  1287      -5.682 -13.005  17.391  1.00  0.00
TER
ATOM   3919  O   WAT  1288      -2.112 -12.387  12.851  1.00  0.00
ATOM   3920  H1  WAT  1288      -2.353 -12.119  11.965  1.00  0.00
ATOM   3921  H2  WAT  1288      -1.172 -12.216  12.907  1.00  0.00
TER
ATOM   3922  O   WAT  1289       9.148 -10.367  13.653  1.00  0.00
ATOM   3923  H1  WAT  1289       8.654  -9.971  12.935  1.00  0.00
ATOM   3924  H2  WAT  1289       8.539 -10.993  14.046  1.00  0.00
TER
ATOM   3925  O   WAT  1290      -5.974 -10.997  14.370  1.00  0.00
ATOM   3926  H1  WAT  1290      -6.568 -11.128  15.109  1.00  0.00
ATOM   3927  H2  WAT  1290      -5.982 -11.833  13.904  1.00  0.00
TER
ATOM   3928  O   WAT  1291       6.832  -9.725  10.931  1.00  0.00
ATOM   3929  H1  WAT  1291       6.372  -8.974  10.557  1.00  0.00
ATOM   3930  H2  WAT  1291       6.203 -10.444  10.873  1.00  0.00
TER
ATOM   3931  O   WAT  1292      -6.343 -13.631  13.321  1.00  0.00
ATOM   3932  H1  WAT  1292      -7.070 -14.250  13.254  1.00  0.00
ATOM   3933  H2  WAT  1292      -6.282 -13.237  12.451  1.00  0.00
TER
ATOM   3934  O   WAT  1293      -2.739 -11.416  10.106  1.00  0.00
ATOM   3935  H1  WAT  1293      -2.222 -12.028   9.581  1.00  0.00
ATOM   3936  H2  WAT  1293      -2.089 -10.913  10.597  1.00  0.00
TER
ATOM   3937  O   WAT  1294       0.001 -10.525  10.933  1.00  0.00
ATOM   3938  H1  WAT  1294       0.289 -10.780  10.056  1.00  0.00
ATOM   3939  H2  WAT  1294       0.513 -11.078  11.523  1.00  0.00
TER
ATOM   3940  O   WAT  1295      -8.060 -10.313   6.531  1.00  0.00
ATOM   3941  H1  WAT  1295      -8.228 -10.946   7.229  1.00  0.00
ATOM   3942  H2  WAT  1295      -8.927 -10.107   6.180  1.00  0.00
TER
ATOM   3943  O   WAT  1296      -6.454 -11.620   3.976  1.00  0.00
ATOM   3944  H1  WAT  1296      -6.979 -11.239   3.272  1.00  0.00
ATOM   3945  H2  WAT  1296      -6.529 -10.995   4.697  1.00  0.00
TER
ATOM   3946  O   WAT  1297       0.068  -9.604  18.300  1.00  0.00
ATOM   3947  H1  WAT  1297       0.995  -9.839  18.343  1.00  0.00
ATOM   3948  H2  WAT  1297       0.053  -8.777  17.818  1.00  0.00
TER
ATOM   3949  O   WAT  1298       8.303 -10.061   5.297  1.00  0.00
ATOM   3950  H1  WAT  1298       8.478 -10.748   4.653  1.00  0.00
ATOM   3951  H2  WAT  1298       7.605  -9.537   4.905  1.00  0.00
TER
ATOM   3952  O   WAT  1299      -3.854  -9.672   2.851  1.00  0.00
ATOM   3953  H1  WAT  1299      -3.123  -9.956   2.303  1.00  0.00
ATOM   3954  H2  WAT  1299      -3.595  -9.910   3.741  1.00  0.00
TER
ATOM   3955  O   WAT  1300      -4.693 -13.555   2.855  1.00  0.00
ATOM   3956  H1  WAT  1300      -5.322 -13.087   3.404  1.00  0.00
ATOM   3957  H2  WAT  1300      -4.578 -14.400   3.290  1.00  0.00
TER
ATOM   3958  O   WAT  1301       6.636 -10.377  18.124  1.00  0.00
ATOM   3959  H1  WAT  1301       7.429 -10.872  17.916  1.00  0.00
ATOM   3960  H2  WAT  1301       6.929  -9.698  18.731  1.00  0.00
TER
ATOM   3961  O   WAT  1302       0.894 -17.727  -9.114  1.00  0.00
ATOM   3962  H1  WAT  1302       0.118 -18.207  -8.824  1.00  0.00
ATOM   3963  H2  WAT  1302       1.545 -18.406  -9.288  1.00  0.00
TER
ATOM   3964  O   WAT  1303      -5.090 -17.415  -8.236  1.00  0.00
ATOM   3965  H1  WAT  1303      -5.921 -17.670  -7.836  1.00  0.00
ATOM   3966  H2  WAT  1303      -4.482 -17.344  -7.500  1.00  0.00
TER
ATOM   3967  O   WAT  1304       4.915 -13.321 -10.334  1.00  0.00
ATOM   3968  H1  WAT  1304       4.453 -14.092 -10.005  1.00  0.00
ATOM   3969  H2  WAT  1304       5.727 -13.294  -9.828  1.00  0.00
TER
ATOM   3970  O   WAT  1305      -5.109 -13.381  -8.040  1.00  0.00
ATOM   3971  H1  WAT  1305      -4.807 -14.271  -8.219  1.00  0.00
ATOM   3972  H2  WAT  1305      -4.365 -12.824  -8.268  1.00  0.00
TER
ATOM   3973  O   WAT  1306       1.141 -11.035 -10.713  1.00  0.00
ATOM   3974  H1  WAT  1306       0.522 -10.579 -11.284  1.00  0.00
ATOM   3975  H2  WAT  1306       1.996 -10.880 -11.114  1.00  0.00
TER
ATOM   3976  O   WAT  1307       0.335 -15.051  -9.107  1.00  0.00
ATOM   3977  H1  WAT  1307       0.266 -15.992  -9.268  1.00  0.00
ATOM   3978  H2  WAT  1307       1.097 -14.961  -8.534  1.00  0.00
TER
ATOM   3979  O   WAT  1308       2.007 -16.151 -13.320  1.00  0.00
ATOM   3980  H1  WAT  1308       1.389 -15.686 -13.884  1.00  0.00
ATOM   3981  H2  WAT  1308       2.520 -15.458 -12.903  1.00  0.00
TER
ATOM   3982  O   WAT  1309      -3.130 -16.624  -6.642  1.00  0.00
ATOM   3983  H1  WAT  1309      -3.463 -15.997  -6.000  1.00  0.00
ATOM   3984  H2  WAT  1309      -2.953 -16.097  -7.422  1.00  0.00
TER
ATOM   3985  O   WAT  1310      -3.918 -14.655  -4.827  1.00  0.00
ATOM   3986  H1  WAT  1310      -3.300 -13.980  -5.108  1.00  0.00
ATOM   3987  H2  WAT  1310      -4.778 -14.247  -4.918  1.00  0.00
TER
ATOM   3988  O   WAT  1311      -8.624 -15.465 -15.946  1.00  0.00
ATOM   3989  H1  WAT  1311      -9.002 -14.977 -16.678  1.00  0.00
ATOM   3990  H2  WAT  1311      -8.367 -14.793 -15.316  1.00  0.00
TER
ATOM   3991  O   WAT  1312       7.000 -13.192  -6.911  1.00  0.00
ATOM   3992  H1  WAT  1312       6.316 -12.522  -6.920  1.00  0.00
ATOM   3993  H2  WAT  1312       7.539 -12.993  -7.677  1.00  0.00
TER
ATOM   3994  O   WAT  1313       4.536 -11.347  -8.197  1.00  0.00
ATOM   3995  H1  WAT  1313       4.549 -11.751  -9.065  1.00  0.00
ATOM   3996  H2  WAT  1313       3.983 -10.572  -8.301  1.00  0.00
TER
ATOM   3997  O   WAT  1314       5.830 -14.625 -13.108  1.00  0.00
ATOM   3998  H1  WAT  1314       5.720 -15.568 -12.983  1.00  0.00
ATOM   3999  H2  WAT  1314       5.827 -14.264 -12.222  1.00  0.00
TER
ATOM   4000  O   WAT  1315       3.934 -16.444  -6.869  1.00  0.00
ATOM   4001  H1  WAT  1315       4.351 -16.658  -7.703  1.00  0.00
ATOM   4002  H2  WAT  1315       4.658 -16.187  -6.298  1.00  0.00
TER
ATOM   4003  O   WAT  1316       1.373 -18.999 -13.752  1.00  0.00
ATOM   4004  H1  WAT  1316       0.445 -19.065 -13.523  1.00  0.00
ATOM   4005  H2  WAT  1316       1.525 -18.061 -13.866  1.00  0.00
TER
ATOM   4006  O   WAT  1317       7.881 -18.045  -6.777  1.00  0.00
ATOM   4007  H1  WAT  1317       7.053 -17.976  -7.252  1.00  0.00
ATOM   4008  H2  WAT  1317       8.476 -17.460  -7.245  1.00  0.00
TER
ATOM   4009  O   WAT  1318       5.402 -17.437 -13.248  1.00  0.00
ATOM   4010  H1  WAT  1318       4.783 -17.775 -13.895  1.00  0.00
ATOM   4011  H2  WAT  1318       5.385 -18.081 -12.540  1.00  0.00
TER
ATOM   4012  O   WAT  1319      -3.022 -18.472 -10.970  1.00  0.00
ATOM   4013  H1  WAT  1319      -3.426 -19.185 -11.465  1.00  0.00
ATOM   4014  H2  WAT  1319      -2.936 -18.817 -10.081  1.00  0.00
TER
ATOM   4015  O   WAT  1320      -2.554 -14.786  -8.806  1.00  0.00
ATOM   4016  H1  WAT  1320      -2.851 -15.391  -9.485  1.00  0.00
ATOM   4017  H2  WAT  1320      -1.604 -14.748  -8.917  1.00  0.00
TER
ATOM   4018  O   WAT  1321       5.535 -11.213  -5.143  1.00  0.00
ATOM   4019  H1  WAT  1321       5.058 -10.405  -5.336  1.00  0.00
ATOM   4020  H2  WAT  1321       4.851 -11.865  -4.991  1.00  0.00
TER
ATOM   4021  O   WAT  1322      -3.462 -15.048  -2.155  1.00  0.00
ATOM   4022  H1  WAT  1322      -4.359 -14.824  -1.908  1.00  0.00
ATOM   4023  H2  WAT  1322      -3.437 -14.924  -3.104  1.00  0.00
TER
ATOM   4024  O   WAT  1323       3.579 -18.198 -16.241  1.00  0.00
ATOM   4025  H1  WAT  1323       4.018 -19.036 -16.387  1.00  0.00
ATOM   4026  H2  WAT  1323       4.292 -17.565 -16.154  1.00  0.00
TER
ATOM   4027  O   WAT  1324      -4.635 -18.176  -3.579  1.00  0.00
ATOM   4028  H1  WAT  1324      -4.774 -17.304  -3.210  1.00  0.00
ATOM   4029  H2  WAT  1324      -5.517 -18.519  -3.724  1.00  0.00
TER
ATOM   4030  O   WAT  1325       1.688 -13.259 -12.273  1.00  0.00
ATOM   4031  H1  WAT  1325       2.128 -12.516 -12.687  1.00  0.00
ATOM   4032  H2  WAT  1325       1.627 -13.016 -11.349  1.00  0.00
TER
ATOM   4033  O   WAT  1326      -2.837 -12.234  -1.371  1.00  0.00
ATOM   4034  H1  WAT  1326      -2.865 -11.830  -2.238  1.00  0.00
ATOM   4035  H2  WAT  1326      -3.000 -13.163  -1.534  1.00  0.00
TER
ATOM   4036  O   WAT  1327       9.115 -11.451  -0.074  1.00  0.00
ATOM   4037  H1  WAT  1327       9.591 -10.973   0.605  1.00  0.00
ATOM   4038  H2  WAT  1327       9.736 -11.520  -0.800  1.00  0.00
TER
ATOM   4039  O   WAT  1328      -8.683 -16.406  -7.662  1.00  0.00
ATOM   4040  H1  WAT  1328      -8.605 -16.272  -8.607  1.00  0.00
ATOM   4041  H2  WAT  1328      -8.069 -17.115  -7.469  1.00  0.00
TER
ATOM   4042  O   WAT  1329      -7.438 -14.706 -11.251  1.00  0.00
ATOM   4043  H1  WAT  1329      -7.845 -14.565 -12.106  1.00  0.00
ATOM   4044  H2  WAT  1329      -6.547 -14.990 -11.454  1.00  0.00
TER
ATOM   4045  O   WAT  1330       8.518 -14.260  -2.914  1.00  0.00
ATOM   4046  H1  WAT  1330       8.644 -14.499  -3.833  1.00  0.00
ATOM   4047  H2  WAT  1330       8.560 -15.092  -2.442  1.00  0.00
TER
ATOM   4048  O   WAT  1331       2.380 -10.557  -4.345  1.00  0.00
ATOM   4049  H1  WAT  1331       2.894 -10.646  -3.543  1.00  0.00
ATOM   4050  H2  WAT  1331       1.537 -10.211  -4.052  1.00  0.00
TER
ATOM   4051  O   WAT  1332       4.355 -10.272 -14.916  1.00  0.00
ATOM   4052  H1  WAT  1332       4.195 -10.561 -14.018  1.00  0.00
ATOM   4053  H2  WAT  1332       4.190 -11.048 -15.452  1.00  0.00
TER
ATOM   4054  O   WAT  1333      -3.166 -10.492 -13.139  1.00  0.00
ATOM   4055  H1  WAT  1333      -3.342 -11.408 -13.352  1.00  0.00
ATOM   4056  H2  WAT  1333      -4.020 -10.133 -12.899  1.00  0.00
TER
ATOM   4057  O   WAT  1334       4.058 -12.763 -16.357  1.00  0.00
ATOM   4058  H1  WAT  1334       3.364 -12.765 -17.016  1.00  0.00
ATOM   4059  H2  WAT  1334       4.800 -13.187 -16.787  1.00  0.00
TER
ATOM   4060  O   WAT  1335       3.623 -11.137 -12.282  1.00  0.00
ATOM   4061  H1  WAT  1335       4.079 -11.918 -11.968  1.00  0.00
ATOM   4062  H2  WAT  1335       3.962 -10.426 -11.738  1.00  0.00
TER
ATOM   4063  O   WAT  1336      -8.627 -15.365  -5.123  1.00  0.00
ATOM   4064  H1  WAT  1336      -8.464 -15.835  -5.941  1.00  0.00
ATOM   4065  H2  WAT  1336      -8.162 -15.873  -4.458  1.00  0.00
TER
ATOM   4066  O   WAT  1337      -7.053 -15.990  -2.963  1.00  0.00
ATOM   4067  H1  WAT  1337      -7.438 -16.631  -2.365  1.00  0.00
ATOM   4068  H2  WAT  1337      -6.742 -15.286  -2.394  1.00  0.00
TER
ATOM   4069  O   WAT  1338      -0.903 -19.142  -7.482  1.00  0.00
ATOM   4070  H1  WAT  1338      -0.536 -19.616  -6.736  1.00  0.00
ATOM   4071  H2  WAT  1338      -1.093 -18.268  -7.141  1.00  0.00
TER
ATOM   4072  O   WAT  1339      -4.585 -15.895 -14.567  1.00  0.00
ATOM   4073  H1  WAT  1339      -5.359 -16.436 -14.727  1.00  0.00
ATOM   4074  H2  WAT  1339      -3.856 -16.415 -14.905  1.00  0.00
TER
ATOM   4075  O   WAT  1340       6.174 -16.899  -8.774  1.00  0.00
ATOM   4076  H1  WAT  1340       6.894 -16.403  -9.165  1.00  0.00
ATOM   4077  H2  WAT  1340       5.972 -17.577  -9.419  1.00  0.00
TER
ATOM   4078  O   WAT  1341       1.556 -16.828  -2.888  1.00  0.00
ATOM   4079  H1  WAT  1341       1.489 -17.748  -3.142  1.00  0.00
ATOM   4080  H2  WAT  1341       0.926 -16.730  -2.173  1.00  0.00
TER
ATOM   4081  O   WAT  1342      -4.541 -16.227 -10.929  1.00  0.00
ATOM   4082  H1  WAT  1342      -4.024 -17.030 -10.984  1.00  0.00
ATOM   4083  H2  WAT  1342      -4.993 -16.289 -10.088  1.00  0.00
TER
ATOM   4084  O   WAT  1343       0.346 -14.961 -15.657  1.00  0.00
ATOM   4085  H1  WAT  1343       0.687 -14.216 -16.152  1.00  0.00
ATOM   4086  H2  WAT  1343      -0.483 -14.648 -15.294  1.00  0.00
TER
ATOM   4087  O   WAT  1344      -3.856 -18.803  -1.133  1.00  0.00
ATOM   4088  H1  WAT  1344      -4.156 -18.657  -2.030  1.00  0.00
ATOM   4089  H2  WAT  1344      -3.085 -19.362  -1.225  1.00  0.00
TER
ATOM   4090  O   WAT  1345       1.487 -14.006  -3.137  1.00  0.00
ATOM   4091  H1  WAT  1345       1.502 -14.938  -3.355  1.00  0.00
ATOM   4092  H2  WAT  1345       0.780 -13.920  -2.498  1.00  0.00
TER
ATOM   4093  O   WAT  1346       6.621 -19.822 -16.867  1.00  0.00
ATOM   4094  H1  WAT  1346       6.537 -19.390 -17.718  1.00  0.00
ATOM   4095  H2  WAT  1346       7.340 -19.362 -16.435  1.00  0.00
TER
ATOM   4096  O   WAT  1347       7.698 -17.365  -3.790  1.00  0.00
ATOM   4097  H1  WAT  1347       6.973 -16.772  -3.987  1.00  0.00
ATOM   4098  H2  WAT  1347       8.226 -17.373  -4.589  1.00  0.00
TER
ATOM   4099  O   WAT  1348       7.650 -12.968 -14.139  1.00  0.00
ATOM   4100  H1  WAT  1348       7.007 -13.622 -13.865  1.00  0.00
ATOM   4101  H2  WAT  1348       7.263 -12.562 -14.915  1.00  0.00
TER
ATOM   4102  O   WAT  1349       3.228 -15.639 -10.292  1.00  0.00
ATOM   4103  H1  WAT  1349       3.581 -16.236 -10.952  1.00  0.00
ATOM   4104  H2  WAT  1349       2.345 -15.965 -10.121  1.00  0.00
TER
ATOM   4105  O   WAT  1350      -0.685 -14.879 -12.885  1.00  0.00
ATOM   4106  H1  WAT  1350       0.002 -14.332 -12.504  1.00  0.00
ATOM   4107  H2  WAT  1350      -1.472 -14.335 -12.850  1.00  0.00
TER
ATOM   4108  O   WAT  1351      -8.546 -19.262 -17.393  1.00  0.00
ATOM   4109  H1  WAT  1351      -7.677 -18.980 -17.110  1.00  0.00
ATOM   4110  H2  WAT  1351      -9.037 -18.448 -17.508  1.00  0.00
TER
ATOM   4111  O   WAT  1352      -1.383 -17.875 -13.272  1.00  0.00
ATOM   4112  H1  WAT  1352      -0.926 -17.064 -13.046  1.00  0.00
ATOM   4113  H2  WAT  1352      -1.734 -18.192 -12.441  1.00  0.00
TER
ATOM   4114  O   WAT  1353       0.921 -12.364  -6.043  1.00  0.00
ATOM   4115  H1  WAT  1353       1.565 -12.158  -5.366  1.00  0.00
ATOM   4116  H2  WAT  1353       1.284 -13.125  -6.496  1.00  0.00
TER
ATOM   4117  O   WAT  1354       2.194 -14.361  -7.325  1.00  0.00
ATOM   4118  H1  WAT  1354       2.836 -15.061  -7.212  1.00  0.00
ATOM   4119  H2  WAT  1354       2.719 -13.581  -7.506  1.00  0.00
TER
ATOM   4120  O   WAT  1355       6.039 -14.076 -17.601  1.00  0.00
ATOM   4121  H1  WAT  1355       5.813 -14.793 -17.009  1.00  0.00
ATOM   4122  H2  WAT  1355       5.649 -14.325 -18.439  1.00  0.00
TER
ATOM   4123  O   WAT  1356       3.968 -13.561  -4.122  1.00  0.00
ATOM   4124  H1  WAT  1356       4.303 -12.975  -3.444  1.00  0.00
ATOM   4125  H2  WAT  1356       3.048 -13.692  -3.892  1.00  0.00
TER
ATOM   4126  O   WAT  1357      -8.179 -10.049 -16.827  1.00  0.00
ATOM   4127  H1  WAT  1357      -7.819  -9.450 -17.481  1.00  0.00
ATOM   4128  H2  WAT  1357      -8.320  -9.503 -16.054  1.00  0.00
TER
ATOM   4129  O   WAT  1358       5.621 -16.159 -15.940  1.00  0.00
ATOM   4130  H1  WAT  1358       5.333 -15.697 -15.152  1.00  0.00
ATOM   4131  H2  WAT  1358       6.416 -16.619 -15.672  1.00  0.00
TER
ATOM   4132  O   WAT  1359      -8.195 -11.784  -2.353  1.00  0.00
ATOM   4133  H1  WAT  1359      -8.086 -12.724  -2.493  1.00  0.00
ATOM   4134  H2  WAT  1359      -8.847 -11.518  -3.001  1.00  0.00
TER
ATOM   4135  O   WAT  1360      -0.204 -13.512  -0.953  1.00  0.00
ATOM   4136  H1  WAT  1360      -0.524 -14.231  -0.408  1.00  0.00
ATOM   4137  H2  WAT  1360      -0.878 -12.837  -0.879  1.00  0.00
TER
ATOM   4138  O   WAT  1361      -2.162 -12.666 -16.010  1.00  0.00
ATOM   4139  H1  WAT  1361      -2.171 -11.933 -16.625  1.00  0.00
ATOM   4140  H2  WAT  1361      -3.082 -12.913 -15.917  1.00  0.00
TER
ATOM   4141  O   WAT  1362      -6.562 -17.445 -15.265  1.00  0.00
ATOM   4142  H1  WAT  1362      -7.169 -16.705 -15.255  1.00  0.00
ATOM   4143  H2  WAT  1362      -6.087 -17.355 -16.091  1.00  0.00
TER
ATOM   4144  O   WAT  1363       0.824 -12.603 -17.347  1.00  0.00
ATOM   4145  H1  WAT  1363       0.925 -12.807 -18.277  1.00  0.00
ATOM   4146  H2  WAT  1363      -0.076 -12.857 -17.142  1.00  0.00
TER
ATOM   4147  O   WAT  1364      -0.534 -10.085 -12.652  1.00  0.00
ATOM   4148  H1  WAT  1364      -0.280 -10.123 -13.574  1.00  0.00
ATOM   4149  H2  WAT  1364      -1.483 -10.211 -12.660  1.00  0.00
TER
ATOM   4150  O   WAT  1365      -4.551 -17.484 -17.516  1.00  0.00
ATOM   4151  H1  WAT  1365      -3.785 -17.595 -16.954  1.00  0.00
ATOM   4152  H2  WAT  1365      -4.474 -18.180 -18.168  1.00  0.00
TER
ATOM   4153  O   WAT  1366       7.473 -11.995  -9.401  1.00  0.00
ATOM   4154  H1  WAT  1366       7.598 -11.171  -8.929  1.00  0.00
ATOM   4155  H2  WAT  1366       8.340 -12.206  -9.749  1.00  0.00
TER
ATOM   4156  O   WAT  1367      -5.055  -9.901  -9.729  1.00  0.00
ATOM   4157  H1  WAT  1367      -4.319 -10.450  -9.459  1.00  0.00
ATOM   4158  H2  WAT  1367      -4.671  -9.036  -9.869  1.00  0.00
TER
ATOM   4159  O   WAT  1368      -8.170 -13.834 -13.855  1.00  0.00
ATOM   4160  H1  WAT  1368      -9.096 -13.592 -13.865  1.00  0.00
ATOM   4161  H2  WAT  1368      -7.705 -13.007 -13.977  1.00  0.00
TER
ATOM   4162  O   WAT  1369      -6.049 -10.717  -0.541  1.00  0.00
ATOM   4163  H1  WAT  1369      -5.248 -10.396  -0.127  1.00  0.00
ATOM   4164  H2  WAT  1369      -6.564 -11.077   0.181  1.00  0.00
TER
ATOM   4165  O   WAT  1370      -1.945 -10.728 -17.907  1.00  0.00
ATOM   4166  H1  WAT  1370      -1.152 -10.440 -18.359  1.00  0.00
ATOM   4167  H2  WAT  1370      -2.464 -11.159 -18.586  1.00  0.00
TER
ATOM   4168  O   WAT  1371       2.787 -14.609  -0.593  1.00  0.00
ATOM   4169  H1  WAT  1371       2.181 -14.586  -1.334  1.00  0.00
ATOM   4170  H2  WAT  1371       2.483 -15.341  -0.057  1.00  0.00
TER
ATOM   4171  O   WAT  1372       4.217 -10.881  -1.982  1.00  0.00
ATOM   4172  H1  WAT  1372       5.170 -10.965  -2.032  1.00  0.00
ATOM   4173  H2  WAT  1372       4.070 -10.217  -1.309  1.00  0.00
TER
ATOM   4174  O   WAT  1373       7.108 -11.501 -16.483  1.00  0.00
ATOM   4175  H1  WAT  1373       6.823 -11.915 -17.298  1.00  0.00
ATOM   4176  H2  WAT  1373       6.910 -10.573 -16.603  1.00  0.00
TER
ATOM   4177  O   WAT  1374      -8.329 -18.230  -1.597  1.00  0.00
ATOM   4178  H1  WAT  1374      -7.825 -18.809  -1.026  1.00  0.00
ATOM   4179  H2  WAT  1374      -9.068 -17.946  -1.060  1.00  0.00
TER
ATOM   4180  O   WAT  1375      -1.275 -16.822  -2.064  1.00  0.00
ATOM   4181  H1  WAT  1375      -2.041 -16.254  -2.148  1.00  0.00
ATOM   4182  H2  WAT  1375      -1.094 -17.115  -2.957  1.00  0.00
TER
ATOM   4183  O   WAT  1376       1.813 -16.446 -17.438  1.00  0.00
ATOM   4184  H1  WAT  1376       1.264 -15.999 -16.794  1.00  0.00
ATOM   4185  H2  WAT  1376       2.435 -16.951 -16.915  1.00  0.00
TER
ATOM   4186  O   WAT  1377       5.867 -15.092  -1.506  1.00  0.00
ATOM   4187  H1  WAT  1377       6.608 -14.754  -2.009  1.00  0.00
ATOM   4188  H2  WAT  1377       5.104 -14.923  -2.059  1.00  0.00
TER
ATOM   4189  O   WAT  1378      -2.519 -17.487 -15.542  1.00  0.00
ATOM   4190  H1  WAT  1378      -2.097 -17.653 -14.699  1.00  0.00
ATOM   4191  H2  WAT  1378      -2.394 -18.297 -16.036  1.00  0.00
TER
ATOM   4192  O   WAT  1379      -0.006 -18.463 -18.294  1.00  0.00
ATOM   4193  H1  WAT  1379       0.514 -19.178 -18.660  1.00  0.00
ATOM   4194  H2  WAT  1379       0.641 -17.825 -17.994  1.00  0.00
TER
ATOM   4195  O   WAT  1380       4.541 -17.040  -2.971  1.00  0.00
ATOM   4196  H1  WAT  1380       4.956 -16.886  -2.122  1.00  0.00
ATOM   4197  H2  WAT  1380       3.607 -16.915  -2.808  1.00  0.00
TER
ATOM   4198  O   WAT  1381      -0.697 -17.088  -5.001  1.00  0.00
ATOM   4199  H1  WAT  1381      -0.278 -16.245  -5.173  1.00  0.00
ATOM   4200  H2  WAT  1381      -1.616 -16.951  -5.230  1.00  0.00
TER
ATOM   4201  O   WAT  1382       3.978 -18.803  -5.041  1.00  0.00
ATOM   4202  H1  WAT  1382       3.452 -18.279  -5.645  1.00  0.00
ATOM   4203  H2  WAT  1382       4.321 -18.170  -4.410  1.00  0.00
TER
ATOM   4204  O   WAT  1383      -2.846 -10.783  -3.885  1.00  0.00
ATOM   4205  H1  WAT  1383      -3.384 -10.058  -4.204  1.00  0.00
ATOM   4206  H2  WAT  1383      -2.593 -11.260  -4.676  1.00  0.00
TER
ATOM   4207  O   WAT  1384       0.010  -9.548  -3.627  1.00  0.00
ATOM   4208  H1  WAT  1384      -0.064  -8.644  -3.319  1.00  0.00
ATOM   4209  H2  WAT  1384      -0.892  -9.867  -3.654  1.00  0.00
TER
ATOM   4210  O   WAT  1385       0.558 -10.382 -16.004  1.00  0.00
ATOM   4211  H1  WAT  1385       1.454 -10.044 -15.982  1.00  0.00
ATOM   4212  H2  WAT  1385       0.590 -11.104 -16.632  1.00  0.00
TER
ATOM   4213  O   WAT  1386      -5.802 -15.009 -17.775  1.00  0.00
ATOM   4214  H1  WAT  1386      -5.364 -14.466 -17.120  1.00  0.00
ATOM   4215  H2  WAT  1386      -5.317 -15.835 -17.766  1.00  0.00
TER
ATOM   4216  O   WAT  1387      -8.587 -12.220 -10.323  1.00  0.00
ATOM   4217  H1  WAT  1387      -8.257 -13.088 -10.555  1.00  0.00
ATOM   4218  H2  WAT  1387      -8.158 -12.015  -9.493  1.00  0.00
TER
ATOM   4219  O   WAT  1388      -3.991 -13.890 -12.663  1.00  0.00
ATOM   4220  H1  WAT  1388      -4.292 -14.013 -11.763  1.00  0.00
ATOM   4221  H2  WAT  1388      -4.097 -14.749 -13.071  1.00  0.00
TER
ATOM   4222  O   WAT  1389      -8.098 -11.353  -7.585  1.00  0.00
ATOM   4223  H1  WAT  1389      -8.535 -11.173  -6.753  1.00  0.00
ATOM   4224  H2  WAT  1389      -7.531 -10.596  -7.727  1.00  0.00
TER
ATOM   4225  O   WAT  1390       7.538 -11.852  -3.297  1.00  0.00
ATOM   4226  H1  WAT  1390       6.938 -11.792  -4.041  1.00  0.00
ATOM   4227  H2  WAT  1390       7.667 -12.791  -3.168  1.00  0.00
TER
ATOM   4228  O   WAT  1391       8.778 -14.110 -17.960  1.00  0.00
ATOM   4229  H1  WAT  1391       7.947 -14.042 -17.490  1.00  0.00
ATOM   4230  H2  WAT  1391       8.955 -13.220 -18.264  1.00  0.00
TER
ATOM   4231  O   WAT  1392       8.234 -17.365 -15.457  1.00  0.00
ATOM   4232  H1  WAT  1392       8.996 -16.796 -15.351  1.00  0.00
ATOM   4233  H2  WAT  1392       8.249 -17.932 -14.686  1.00  0.00
TER
ATOM   4234  O   WAT  1393      -8.266 -18.841 -11.226  1.00  0.00
ATOM   4235  H1  WAT  1393      -8.921 -19.110 -11.870  1.00  0.00
ATOM   4236  H2  WAT  1393      -7.428 -18.951 -11.676  1.00  0.00
TER
ATOM   4237  O   WAT  1394       9.240 -16.510 -10.613  1.00  0.00
ATOM   4238  H1  WAT  1394       9.611 -17.293 -11.019  1.00  0.00
ATOM   4239  H2  WAT  1394       9.880 -15.821 -10.791  1.00  0.00
TER
ATOM   4240  O   WAT  1395       6.223 -15.127  -5.200  1.00  0.00
ATOM   4241  H1  WAT  1395       5.409 -14.697  -4.937  1.00  0.00
ATOM   4242  H2  WAT  1395       6.631 -14.515  -5.813  1.00  0.00
TER
ATOM   4243  O   WAT  1396       8.286 -17.072 -18.300  1.00  0.00
ATOM   4244  H1  WAT  1396       8.561 -16.164 -18.428  1.00  0.00
ATOM   4245  H2  WAT  1396       8.097 -17.136 -17.364  1.00  0.00
TER
ATOM   4246  O   WAT  1397       8.182 -19.135 -13.307  1.00  0.00
ATOM   4247  H1  WAT  1397       7.807 -19.902 -13.739  1.00  0.00
ATOM   4248  H2  WAT  1397       7.452 -18.753 -12.819  1.00  0.00
TER
ATOM   4249  O   WAT  1398      -7.228 -18.456  -6.686  1.00  0.00
ATOM   4250  H1  WAT  1398      -6.861 -18.543  -5.806  1.00  0.00
ATOM   4251  H2  WAT  1398      -7.797 -19.219  -6.785  1.00  0.00
TER
ATOM   4252  O   WAT  1399       6.281 -10.375 -11.673  1.00  0.00
ATOM   4253  H1  WAT  1399       6.877 -10.696 -12.349  1.00  0.00
ATOM   4254  H2  WAT  1399       6.539 -10.847 -10.882  1.00  0.00
TER
ATOM   4255  O   WAT  1400      -5.813 -13.943  -1.524  1.00  0.00
ATOM   4256  H1  WAT  1400      -5.856 -14.314  -0.642  1.00  0.00
ATOM   4257  H2  WAT  1400      -5.682 -13.005  -1.384  1.00  0.00
TER
ATOM   4258  O   WAT  1401      -2.112 -12.387  -5.923  1.00  0.00
ATOM   4259  H1  WAT  1401      -2.353 -12.119  -6.810  1.00  0.00
ATOM   4260  H2  WAT  1401      -1.172 -12.216  -5.868  1.00  0.00
TER
ATOM   4261  O   WAT  1402       9.148 -10.367  -5.122  1.00  0.00
ATOM   4262  H1  WAT  1402       8.654  -9.971  -5.839  1.00  0.00
ATOM   4263  H2  WAT  1402       8.539 -10.993  -4.728  1.00  0.00
TER
ATOM   4264  O   WAT  1403      -5.974 -10.997  -4.404  1.00  0.00
ATOM   4265  H1  WAT  1403      -6.568 -11.128  -3.665  1.00  0.00
ATOM   4266  H2  WAT  1403      -5.982 -11.833  -4.870  1.00  0.00
TER
ATOM   4267  O   WAT  1404       6.832  -9.725  -7.843  1.00  0.00
ATOM   4268  H1  WAT  1404       6.372  -8.974  -8.217  1.00  0.00
ATOM   4269  H2  WAT  1404       6.203 -10.444  -7.902  1.00  0.00
TER
ATOM   4270  O   WAT  1405      -6.343 -13.631  -5.453  1.00  0.00
ATOM   4271  H1  WAT  1405      -7.070 -14.250  -5.521  1.00  0.00
ATOM   4272  H2  WAT  1405      -6.282 -13.237  -6.323  1.00  0.00
TER
ATOM   4273  O   WAT  1406      -2.739 -11.416  -8.668  1.00  0.00
ATOM   4274  H1  WAT  1406      -2.222 -12.028  -9.194  1.00  0.00
ATOM   4275  H2  WAT  1406      -2.089 -10.913  -8.177  1.00  0.00
TER
ATOM   4276  O   WAT  1407       0.001 -10.525  -7.841  1.00  0.00
ATOM   4277  H1  WAT  1407       0.289 -10.780  -8.718  1.00  0.00
ATOM   4278  H2  WAT  1407       0.513 -11.078  -7.251  1.00  0.00
TER
ATOM   4279  O   WAT  1408      -8.060 -10.313 -12.244  1.00  0.00
ATOM   4280  H1  WAT  1408      -8.228 -10.946 -11.545  1.00  0.00
ATOM   4281  H2  WAT  1408      -8.927 -10.107 -12.594  1.00  0.00
TER
ATOM   4282  O   WAT  1409      -6.454 -11.620 -14.799  1.00  0.00
ATOM   4283  H1  WAT  1409      -6.979 -11.239 -15.502  1.00  0.00
ATOM   4284  H2  WAT  1409      -6.529 -10.995 -14.078  1.00  0.00
TER
ATOM   4285  O   WAT  1410       0.068  -9.604  -0.475  1.00  0.00
ATOM   4286  H1  WAT  1410       0.995  -9.839  -0.431  1.00  0.00
ATOM   4287  H2  WAT  1410       0.053  -8.777  -0.956  1.00  0.00
TER
ATOM   4288  O   WAT  1411       8.303 -10.061 -13.477  1.00  0.00
ATOM   4289  H1  WAT  1411       8.478 -10.748 -14.121  1.00  0.00
ATOM   4290  H2  WAT  1411       7.605  -9.537 -13.870  1.00  0.00
TER
ATOM   4291  O   WAT  1412      -3.854  -9.672 -15.924  1.00  0.00
ATOM   4292  H1  WAT  1412      -3.123  -9.956 -16.471  1.00  0.00
ATOM   4293  H2  WAT  1412      -3.595  -9.910 -15.034  1.00  0.00
TER
ATOM   4294  O   WAT  1413      -4.693 -13.555 -15.919  1.00  0.00
ATOM   4295  H1  WAT  1413      -5.322 -13.087 -15.370  1.00  0.00
ATOM   4296  H2  WAT  1413      -4.578 -14.400 -15.484  1.00  0.00
TER
ATOM   4297  O   WAT  1414       6.636 -10.377  -0.651  1.00  0.00
ATOM   4298  H1  WAT  1414       7.429 -10.872  -0.858  1.00  0.00
ATOM   4299  H2  WAT  1414       6.929  -9.698  -0.043  1.00  0.00
TER
ATOM   4300  O   WAT  1415     -16.012  18.044   7.780  1.00  0.00
ATOM   4301  H1  WAT  1415     -16.093  17.129   7.509  1.00  0.00
ATOM   4302  H2  WAT  1415     -16.426  18.541   7.074  1.00  0.00
TER
ATOM   4303  O   WAT  1416     -17.881  19.822   9.661  1.00  0.00
ATOM   4304  H1  WAT  1416     -18.656  19.342   9.951  1.00  0.00
ATOM   4305  H2  WAT  1416     -17.229  19.142   9.486  1.00  0.00
TER
ATOM   4306  O   WAT  1417     -17.409  15.305   9.895  1.00  0.00
ATOM   4307  H1  WAT  1417     -17.033  14.432   9.782  1.00  0.00
ATOM   4308  H2  WAT  1417     -17.507  15.640   9.004  1.00  0.00
TER
ATOM   4309  O   WAT  1418     -13.627  12.800   6.827  1.00  0.00
ATOM   4310  H1  WAT  1418     -12.806  12.309   6.870  1.00  0.00
ATOM   4311  H2  WAT  1418     -13.593  13.389   7.581  1.00  0.00
TER
ATOM   4312  O   WAT  1419     -21.438  16.646   9.689  1.00  0.00
ATOM   4313  H1  WAT  1419     -20.930  17.144  10.329  1.00  0.00
ATOM   4314  H2  WAT  1419     -20.907  15.869   9.513  1.00  0.00
TER
ATOM   4315  O   WAT  1420      -9.337  14.816  13.392  1.00  0.00
ATOM   4316  H1  WAT  1420     -10.042  15.204  12.873  1.00  0.00
ATOM   4317  H2  WAT  1420      -9.071  15.511  13.994  1.00  0.00
TER
ATOM   4318  O   WAT  1421     -13.391  14.740   9.600  1.00  0.00
ATOM   4319  H1  WAT  1421     -14.095  15.028  10.181  1.00  0.00
ATOM   4320  H2  WAT  1421     -13.029  15.550   9.240  1.00  0.00
TER
ATOM   4321  O   WAT  1422     -10.322  14.185   9.991  1.00  0.00
ATOM   4322  H1  WAT  1422     -11.269  14.219  10.123  1.00  0.00
ATOM   4323  H2  WAT  1422      -9.997  14.999  10.376  1.00  0.00
TER
ATOM   4324  O   WAT  1423     -19.790  10.485   8.287  1.00  0.00
ATOM   4325  H1  WAT  1423     -19.482   9.930   7.570  1.00  0.00
ATOM   4326  H2  WAT  1423     -20.720  10.619   8.104  1.00  0.00
TER
ATOM   4327  O   WAT  1424     -17.402  18.550   5.023  1.00  0.00
ATOM   4328  H1  WAT  1424     -18.329  18.483   5.252  1.00  0.00
ATOM   4329  H2  WAT  1424     -17.249  19.488   4.908  1.00  0.00
TER
ATOM   4330  O   WAT  1425     -17.415  14.821   2.019  1.00  0.00
ATOM   4331  H1  WAT  1425     -18.355  14.983   2.105  1.00  0.00
ATOM   4332  H2  WAT  1425     -17.097  15.540   1.473  1.00  0.00
TER
ATOM   4333  O   WAT  1426     -13.929  16.290  12.943  1.00  0.00
ATOM   4334  H1  WAT  1426     -14.342  17.116  13.197  1.00  0.00
ATOM   4335  H2  WAT  1426     -14.662  15.705  12.750  1.00  0.00
TER
ATOM   4336  O   WAT  1427     -21.796  19.076   7.805  1.00  0.00
ATOM   4337  H1  WAT  1427     -22.200  18.364   7.309  1.00  0.00
ATOM   4338  H2  WAT  1427     -21.710  18.732   8.694  1.00  0.00
TER
ATOM   4339  O   WAT  1428     -15.196  19.350   2.534  1.00  0.00
ATOM   4340  H1  WAT  1428     -14.756  18.513   2.387  1.00  0.00
ATOM   4341  H2  WAT  1428     -14.483  19.983   2.620  1.00  0.00
TER
ATOM   4342  O   WAT  1429     -11.614  10.605   0.848  1.00  0.00
ATOM   4343  H1  WAT  1429     -11.927  10.697   1.748  1.00  0.00
ATOM   4344  H2  WAT  1429     -10.853  11.183   0.797  1.00  0.00
TER
ATOM   4345  O   WAT  1430     -10.404  15.342  16.825  1.00  0.00
ATOM   4346  H1  WAT  1430     -11.019  15.850  16.297  1.00  0.00
ATOM   4347  H2  WAT  1430     -10.724  14.442  16.768  1.00  0.00
TER
ATOM   4348  O   WAT  1431     -18.342  14.181  14.291  1.00  0.00
ATOM   4349  H1  WAT  1431     -18.804  14.389  15.103  1.00  0.00
ATOM   4350  H2  WAT  1431     -18.745  13.367  13.988  1.00  0.00
TER
ATOM   4351  O   WAT  1432     -13.342  15.402  15.421  1.00  0.00
ATOM   4352  H1  WAT  1432     -14.193  15.103  15.742  1.00  0.00
ATOM   4353  H2  WAT  1432     -13.502  15.646  14.509  1.00  0.00
TER
ATOM   4354  O   WAT  1433     -16.247  16.902  17.521  1.00  0.00
ATOM   4355  H1  WAT  1433     -15.922  16.069  17.181  1.00  0.00
ATOM   4356  H2  WAT  1433     -15.459  17.425  17.669  1.00  0.00
TER
ATOM   4357  O   WAT  1434     -19.513  10.935   3.568  1.00  0.00
ATOM   4358  H1  WAT  1434     -20.138  10.931   4.294  1.00  0.00
ATOM   4359  H2  WAT  1434     -19.600  10.068   3.172  1.00  0.00
TER
ATOM   4360  O   WAT  1435     -20.592  11.859  10.547  1.00  0.00
ATOM   4361  H1  WAT  1435     -20.295  12.765  10.466  1.00  0.00
ATOM   4362  H2  WAT  1435     -20.043  11.371   9.933  1.00  0.00
TER
ATOM   4363  O   WAT  1436     -15.608  16.444   5.015  1.00  0.00
ATOM   4364  H1  WAT  1436     -16.207  17.167   4.831  1.00  0.00
ATOM   4365  H2  WAT  1436     -15.060  16.382   4.233  1.00  0.00
TER
ATOM   4366  O   WAT  1437     -20.398  17.336  17.082  1.00  0.00
ATOM   4367  H1  WAT  1437     -20.494  16.396  16.932  1.00  0.00
ATOM   4368  H2  WAT  1437     -19.555  17.558  16.687  1.00  0.00
TER
ATOM   4369  O   WAT  1438     -17.002  15.080   7.045  1.00  0.00
ATOM   4370  H1  WAT  1438     -16.609  15.397   6.232  1.00  0.00
ATOM   4371  H2  WAT  1438     -16.640  14.201   7.160  1.00  0.00
TER
ATOM   4372  O   WAT  1439     -16.416  17.671  11.140  1.00  0.00
ATOM   4373  H1  WAT  1439     -17.148  18.180  11.489  1.00  0.00
ATOM   4374  H2  WAT  1439     -16.814  16.854  10.839  1.00  0.00
TER
ATOM   4375  O   WAT  1440     -19.978  14.346   9.546  1.00  0.00
ATOM   4376  H1  WAT  1440     -19.975  13.905   8.696  1.00  0.00
ATOM   4377  H2  WAT  1440     -19.083  14.668   9.653  1.00  0.00
TER
ATOM   4378  O   WAT  1441     -19.916  15.347   2.536  1.00  0.00
ATOM   4379  H1  WAT  1441     -19.795  15.306   3.485  1.00  0.00
ATOM   4380  H2  WAT  1441     -20.302  16.210   2.381  1.00  0.00
TER
ATOM   4381  O   WAT  1442     -15.954  13.124  10.553  1.00  0.00
ATOM   4382  H1  WAT  1442     -15.936  13.575  11.397  1.00  0.00
ATOM   4383  H2  WAT  1442     -16.202  12.225  10.766  1.00  0.00
TER
ATOM   4384  O   WAT  1443     -20.904  17.658   1.935  1.00  0.00
ATOM   4385  H1  WAT  1443     -21.473  17.209   1.308  1.00  0.00
ATOM   4386  H2  WAT  1443     -20.195  18.017   1.401  1.00  0.00
TER
ATOM   4387  O   WAT  1444     -12.526  10.537  16.391  1.00  0.00
ATOM   4388  H1  WAT  1444     -12.202   9.806  16.917  1.00  0.00
ATOM   4389  H2  WAT  1444     -12.491  10.219  15.489  1.00  0.00
TER
ATOM   4390  O   WAT  1445     -19.678  18.406  11.292  1.00  0.00
ATOM   4391  H1  WAT  1445     -19.311  17.932  12.038  1.00  0.00
ATOM   4392  H2  WAT  1445     -19.867  19.281  11.633  1.00  0.00
TER
ATOM   4393  O   WAT  1446     -21.888  17.447  13.611  1.00  0.00
ATOM   4394  H1  WAT  1446     -22.192  18.326  13.836  1.00  0.00
ATOM   4395  H2  WAT  1446     -20.933  17.507  13.646  1.00  0.00
TER
ATOM   4396  O   WAT  1447     -17.140  12.044   4.143  1.00  0.00
ATOM   4397  H1  WAT  1447     -17.953  11.545   4.067  1.00  0.00
ATOM   4398  H2  WAT  1447     -17.334  12.884   3.726  1.00  0.00
TER
ATOM   4399  O   WAT  1448     -14.425  16.416   2.439  1.00  0.00
ATOM   4400  H1  WAT  1448     -13.537  16.727   2.264  1.00  0.00
ATOM   4401  H2  WAT  1448     -14.454  15.543   2.047  1.00  0.00
TER
ATOM   4402  O   WAT  1449     -22.630  18.746  17.642  1.00  0.00
ATOM   4403  H1  WAT  1449     -22.930  18.892  16.744  1.00  0.00
ATOM   4404  H2  WAT  1449     -21.859  18.187  17.549  1.00  0.00
TER
ATOM   4405  O   WAT  1450     -12.153  17.727   1.907  1.00  0.00
ATOM   4406  H1  WAT  1450     -12.237  18.158   1.057  1.00  0.00
ATOM   4407  H2  WAT  1450     -11.434  18.187   2.340  1.00  0.00
TER
ATOM   4408  O   WAT  1451     -15.763  14.269  13.185  1.00  0.00
ATOM   4409  H1  WAT  1451     -15.394  13.449  13.513  1.00  0.00
ATOM   4410  H2  WAT  1451     -16.623  14.329  13.601  1.00  0.00
TER
ATOM   4411  O   WAT  1452     -12.396  13.225   3.994  1.00  0.00
ATOM   4412  H1  WAT  1452     -13.025  13.329   3.280  1.00  0.00
ATOM   4413  H2  WAT  1452     -12.891  13.445   4.783  1.00  0.00
TER
ATOM   4414  O   WAT  1453     -20.428  15.503   5.410  1.00  0.00
ATOM   4415  H1  WAT  1453     -21.136  15.972   5.851  1.00  0.00
ATOM   4416  H2  WAT  1453     -20.144  14.846   6.044  1.00  0.00
TER
ATOM   4417  O   WAT  1454     -18.802  16.923  13.409  1.00  0.00
ATOM   4418  H1  WAT  1454     -18.304  17.398  14.074  1.00  0.00
ATOM   4419  H2  WAT  1454     -18.660  15.999  13.616  1.00  0.00
TER
ATOM   4420  O   WAT  1455     -16.396  12.228   6.849  1.00  0.00
ATOM   4421  H1  WAT  1455     -16.520  12.247   5.900  1.00  0.00
ATOM   4422  H2  WAT  1455     -15.448  12.276   6.969  1.00  0.00
TER
ATOM   4423  O   WAT  1456     -22.224  13.812   2.785  1.00  0.00
ATOM   4424  H1  WAT  1456     -21.375  14.249   2.719  1.00  0.00
ATOM   4425  H2  WAT  1456     -22.591  14.124   3.612  1.00  0.00
TER
ATOM   4426  O   WAT  1457     -11.596  13.140  14.252  1.00  0.00
ATOM   4427  H1  WAT  1457     -12.098  13.880  14.591  1.00  0.00
ATOM   4428  H2  WAT  1457     -10.780  13.528  13.935  1.00  0.00
TER
ATOM   4429  O   WAT  1458     -13.303  18.383   7.698  1.00  0.00
ATOM   4430  H1  WAT  1458     -14.244  18.398   7.873  1.00  0.00
ATOM   4431  H2  WAT  1458     -12.989  17.597   8.144  1.00  0.00
TER
ATOM   4432  O   WAT  1459     -18.781  19.085   0.480  1.00  0.00
ATOM   4433  H1  WAT  1459     -18.260  18.370   0.114  1.00  0.00
ATOM   4434  H2  WAT  1459     -18.134  19.724   0.780  1.00  0.00
TER
ATOM   4435  O   WAT  1460     -13.761  17.848  17.808  1.00  0.00
ATOM   4436  H1  WAT  1460     -13.179  17.093  17.720  1.00  0.00
ATOM   4437  H2  WAT  1460     -13.584  18.379  17.031  1.00  0.00
TER
ATOM   4438  O   WAT  1461     -19.877  11.565  13.152  1.00  0.00
ATOM   4439  H1  WAT  1461     -20.326  11.587  12.307  1.00  0.00
ATOM   4440  H2  WAT  1461     -20.511  11.167  13.749  1.00  0.00
TER
ATOM   4441  O   WAT  1462     -17.135  18.192  15.157  1.00  0.00
ATOM   4442  H1  WAT  1462     -17.015  17.596  15.897  1.00  0.00
ATOM   4443  H2  WAT  1462     -16.276  18.229  14.737  1.00  0.00
TER
ATOM   4444  O   WAT  1463     -14.796  18.746  13.733  1.00  0.00
ATOM   4445  H1  WAT  1463     -15.323  19.270  13.130  1.00  0.00
ATOM   4446  H2  WAT  1463     -14.453  19.378  14.364  1.00  0.00
TER
ATOM   4447  O   WAT  1464     -22.398  16.135   0.178  1.00  0.00
ATOM   4448  H1  WAT  1464     -22.599  15.272   0.540  1.00  0.00
ATOM   4449  H2  WAT  1464     -22.568  16.048  -0.760  1.00  0.00
TER
ATOM   4450  O   WAT  1465     -20.368  14.734  16.415  1.00  0.00
ATOM   4451  H1  WAT  1465     -19.778  14.426  17.102  1.00  0.00
ATOM   4452  H2  WAT  1465     -21.186  14.262  16.571  1.00  0.00
TER
ATOM   4453  O   WAT  1466     -15.549  14.351  16.648  1.00  0.00
ATOM   4454  H1  WAT  1466     -16.237  13.689  16.583  1.00  0.00
ATOM   4455  H2  WAT  1466     -14.828  13.904  17.093  1.00  0.00
TER
ATOM   4456  O   WAT  1467     -14.919  10.946   2.707  1.00  0.00
ATOM   4457  H1  WAT  1467     -14.638  10.103   3.063  1.00  0.00
ATOM   4458  H2  WAT  1467     -15.692  11.178   3.221  1.00  0.00
TER
ATOM   4459  O   WAT  1468     -20.381  12.179   1.152  1.00  0.00
ATOM   4460  H1  WAT  1468     -20.729  11.501   0.572  1.00  0.00
ATOM   4461  H2  WAT  1468     -20.179  11.717   1.966  1.00  0.00
TER
ATOM   4462  O   WAT  1469     -14.091  13.501   1.770  1.00  0.00
ATOM   4463  H1  WAT  1469     -13.673  13.315   0.930  1.00  0.00
ATOM   4464  H2  WAT  1469     -14.398  12.649   2.080  1.00  0.00
TER
ATOM   4465  O   WAT  1470     -10.592  18.414   5.468  1.00  0.00
ATOM   4466  H1  WAT  1470     -10.968  17.647   5.036  1.00  0.00
ATOM   4467  H2  WAT  1470     -11.322  18.796   5.955  1.00  0.00
TER
ATOM   4468  O   WAT  1471     -11.202  17.561  15.102  1.00  0.00
ATOM   4469  H1  WAT  1471     -11.434  17.332  14.201  1.00  0.00
ATOM   4470  H2  WAT  1471     -10.942  18.481  15.056  1.00  0.00
TER
ATOM   4471  O   WAT  1472     -12.763  12.787  17.879  1.00  0.00
ATOM   4472  H1  WAT  1472     -11.886  12.795  18.263  1.00  0.00
ATOM   4473  H2  WAT  1472     -12.751  12.050  17.269  1.00  0.00
TER
ATOM   4474  O   WAT  1473     -11.317  16.640   8.768  1.00  0.00
ATOM   4475  H1  WAT  1473     -10.793  16.146   8.137  1.00  0.00
ATOM   4476  H2  WAT  1473     -10.731  16.775   9.513  1.00  0.00
TER
ATOM   4477  O   WAT  1474     -11.138  16.724  12.290  1.00  0.00
ATOM   4478  H1  WAT  1474     -12.088  16.690  12.405  1.00  0.00
ATOM   4479  H2  WAT  1474     -10.957  17.634  12.055  1.00  0.00
TER
ATOM   4480  O   WAT  1475     -11.827  15.897   4.708  1.00  0.00
ATOM   4481  H1  WAT  1475     -11.331  15.664   5.492  1.00  0.00
ATOM   4482  H2  WAT  1475     -12.025  15.058   4.291  1.00  0.00
TER
ATOM   4483  O   WAT  1476     -10.398  14.533   7.241  1.00  0.00
ATOM   4484  H1  WAT  1476     -10.508  14.379   8.180  1.00  0.00
ATOM   4485  H2  WAT  1476      -9.638  14.005   6.999  1.00  0.00
TER
ATOM   4486  O   WAT  1477     -12.052  10.472  13.700  1.00  0.00
ATOM   4487  H1  WAT  1477     -11.415  11.086  14.066  1.00  0.00
ATOM   4488  H2  WAT  1477     -11.904  10.508  12.755  1.00  0.00
TER
ATOM   4489  O   WAT  1478      -9.509  12.364   0.482  1.00  0.00
ATOM   4490  H1  WAT  1478      -8.584  12.232   0.274  1.00  0.00
ATOM   4491  H2  WAT  1478      -9.532  12.443   1.436  1.00  0.00
TER
ATOM   4492  O   WAT  1479      -9.435  13.135   3.108  1.00  0.00
ATOM   4493  H1  WAT  1479     -10.230  13.069   3.637  1.00  0.00
ATOM   4494  H2  WAT  1479      -9.231  14.070   3.096  1.00  0.00
TER
ATOM   4495  O   WAT  1480     -18.681  11.625  16.607  1.00  0.00
ATOM   4496  H1  WAT  1480     -18.742  12.217  17.357  1.00  0.00
ATOM   4497  H2  WAT  1480     -17.741  11.518  16.462  1.00  0.00
TER
ATOM   4498  O   WAT  1481     -16.044  11.282  16.246  1.00  0.00
ATOM   4499  H1  WAT  1481     -15.430  11.600  15.584  1.00  0.00
ATOM   4500  H2  WAT  1481     -15.499  10.797  16.866  1.00  0.00
TER
ATOM   4501  O   WAT  1482     -15.303   9.845  12.573  1.00  0.00
ATOM   4502  H1  WAT  1482     -16.177  10.179  12.371  1.00  0.00
ATOM   4503  H2  WAT  1482     -15.412   9.373  13.398  1.00  0.00
TER
ATOM   4504  O   WAT  1483     -14.396  12.052  13.957  1.00  0.00
ATOM   4505  H1  WAT  1483     -14.725  11.238  13.578  1.00  0.00
ATOM   4506  H2  WAT  1483     -13.448  12.009  13.834  1.00  0.00
TER
ATOM   4507  O   WAT  1484     -17.556  10.762  11.513  1.00  0.00
ATOM   4508  H1  WAT  1484     -18.338  11.237  11.792  1.00  0.00
ATOM   4509  H2  WAT  1484     -17.849   9.858  11.404  1.00  0.00
TER
ATOM   4510  O   WAT  1485     -13.003  11.465   9.557  1.00  0.00
ATOM   4511  H1  WAT  1485     -12.563  11.409   8.710  1.00  0.00
ATOM   4512  H2  WAT  1485     -13.273  12.380   9.628  1.00  0.00
TER
ATOM   4513  O   WAT  1486     -11.140  11.096   7.568  1.00  0.00
ATOM   4514  H1  WAT  1486     -11.201  10.152   7.421  1.00  0.00
ATOM   4515  H2  WAT  1486     -10.360  11.204   8.114  1.00  0.00
TER
ATOM   4516  O   WAT  1487     -19.670  13.181   7.024  1.00  0.00
ATOM   4517  H1  WAT  1487     -20.483  12.807   6.684  1.00  0.00
ATOM   4518  H2  WAT  1487     -19.166  12.425   7.326  1.00  0.00
TER
ATOM   4519  O   WAT  1488     -15.168   9.845   8.262  1.00  0.00
ATOM   4520  H1  WAT  1488     -14.565  10.417   8.737  1.00  0.00
ATOM   4521  H2  WAT  1488     -15.908  10.409   8.040  1.00  0.00
TER
ATOM   4522  O   WAT  1489     -12.024  10.247   3.536  1.00  0.00
ATOM   4523  H1  WAT  1489     -11.829  11.146   3.803  1.00  0.00
ATOM   4524  H2  WAT  1489     -12.811  10.016   4.030  1.00  0.00
TER
ATOM   4525  O   WAT  1490     -21.645  11.331   5.629  1.00  0.00
ATOM   4526  H1  WAT  1490     -22.275  10.630   5.796  1.00  0.00
ATOM   4527  H2  WAT  1490     -22.185  12.091   5.412  1.00  0.00
TER
ATOM   4528  O   WAT  1491     -21.520  10.609  18.064  1.00  0.00
ATOM   4529  H1  WAT  1491     -21.801  11.113  17.300  1.00  0.00
ATOM   4530  H2  WAT  1491     -21.138   9.811  17.698  1.00  0.00
TER
ATOM   4531  O   WAT  1492     -16.012  18.044 -10.995  1.00  0.00
ATOM   4532  H1  WAT  1492     -16.093  17.129 -11.265  1.00  0.00
ATOM   4533  H2  WAT  1492     -16.426  18.541 -11.701  1.00  0.00
TER
ATOM   4534  O   WAT  1493     -17.881  19.822  -9.114  1.00  0.00
ATOM   4535  H1  WAT  1493     -18.656  19.342  -8.824  1.00  0.00
ATOM   4536  H2  WAT  1493     -17.229  19.142  -9.288  1.00  0.00
TER
ATOM   4537  O   WAT  1494     -17.409  15.305  -8.880  1.00  0.00
ATOM   4538  H1  WAT  1494     -17.033  14.432  -8.992  1.00  0.00
ATOM   4539  H2  WAT  1494     -17.507  15.640  -9.771  1.00  0.00
TER
ATOM   4540  O   WAT  1495     -13.627  12.800 -11.947  1.00  0.00
ATOM   4541  H1  WAT  1495     -12.806  12.309 -11.904  1.00  0.00
ATOM   4542  H2  WAT  1495     -13.593  13.389 -11.194  1.00  0.00
TER
ATOM   4543  O   WAT  1496     -21.438  16.646  -9.085  1.00  0.00
ATOM   4544  H1  WAT  1496     -20.930  17.144  -8.445  1.00  0.00
ATOM   4545  H2  WAT  1496     -20.907  15.869  -9.262  1.00  0.00
TER
ATOM   4546  O   WAT  1497      -9.337  14.816  -5.383  1.00  0.00
ATOM   4547  H1  WAT  1497     -10.042  15.204  -5.901  1.00  0.00
ATOM   4548  H2  WAT  1497      -9.071  15.511  -4.780  1.00  0.00
TER
ATOM   4549  O   WAT  1498     -13.391  14.740  -9.174  1.00  0.00
ATOM   4550  H1  WAT  1498     -14.095  15.028  -8.594  1.00  0.00
ATOM   4551  H2  WAT  1498     -13.029  15.550  -9.534  1.00  0.00
TER
ATOM   4552  O   WAT  1499     -10.322  14.185  -8.783  1.00  0.00
ATOM   4553  H1  WAT  1499     -11.269  14.219  -8.652  1.00  0.00
ATOM   4554  H2  WAT  1499      -9.997  14.999  -8.398  1.00  0.00
TER
ATOM   4555  O   WAT  1500     -19.790  10.485 -10.488  1.00  0.00
ATOM   4556  H1  WAT  1500     -19.482   9.930 -11.204  1.00  0.00
ATOM   4557  H2  WAT  1500     -20.720  10.619 -10.670  1.00  0.00
TER
ATOM   4558  O   WAT  1501     -17.402  18.550 -13.752  1.00  0.00
ATOM   4559  H1  WAT  1501     -18.329  18.483 -13.523  1.00  0.00
ATOM   4560  H2  WAT  1501     -17.249  19.488 -13.866  1.00  0.00
TER
ATOM   4561  O   WAT  1502     -17.415  14.821 -16.755  1.00  0.00
ATOM   4562  H1  WAT  1502     -18.355  14.983 -16.670  1.00  0.00
ATOM   4563  H2  WAT  1502     -17.097  15.540 -17.301  1.00  0.00
TER
ATOM   4564  O   WAT  1503     -13.929  16.290  -5.832  1.00  0.00
ATOM   4565  H1  WAT  1503     -14.342  17.116  -5.578  1.00  0.00
ATOM   4566  H2  WAT  1503     -14.662  15.705  -6.024  1.00  0.00
TER
ATOM   4567  O   WAT  1504     -21.796  19.076 -10.970  1.00  0.00
ATOM   4568  H1  WAT  1504     -22.200  18.364 -11.465  1.00  0.00
ATOM   4569  H2  WAT  1504     -21.710  18.732 -10.081  1.00  0.00
TER
ATOM   4570  O   WAT  1505     -15.196  19.350 -16.241  1.00  0.00
ATOM   4571  H1  WAT  1505     -14.756  18.513 -16.387  1.00  0.00
ATOM   4572  H2  WAT  1505     -14.483  19.983 -16.154  1.00  0.00
TER
ATOM   4573  O   WAT  1506     -11.614  10.605 -17.927  1.00  0.00
ATOM   4574  H1  WAT  1506     -11.927  10.697 -17.027  1.00  0.00
ATOM   4575  H2  WAT  1506     -10.853  11.183 -17.977  1.00  0.00
TER
ATOM   4576  O   WAT  1507     -10.404  15.342  -1.949  1.00  0.00
ATOM   4577  H1  WAT  1507     -11.019  15.850  -2.478  1.00  0.00
ATOM   4578  H2  WAT  1507     -10.724  14.442  -2.007  1.00  0.00
TER
ATOM   4579  O   WAT  1508     -18.342  14.181  -4.483  1.00  0.00
ATOM   4580  H1  WAT  1508     -18.804  14.389  -3.671  1.00  0.00
ATOM   4581  H2  WAT  1508     -18.745  13.367  -4.786  1.00  0.00
TER
ATOM   4582  O   WAT  1509     -13.342  15.402  -3.353  1.00  0.00
ATOM   4583  H1  WAT  1509     -14.193  15.103  -3.032  1.00  0.00
ATOM   4584  H2  WAT  1509     -13.502  15.646  -4.265  1.00  0.00
TER
ATOM   4585  O   WAT  1510     -16.247  16.902  -1.254  1.00  0.00
ATOM   4586  H1  WAT  1510     -15.922  16.069  -1.593  1.00  0.00
ATOM   4587  H2  WAT  1510     -15.459  17.425  -1.106  1.00  0.00
TER
ATOM   4588  O   WAT  1511     -19.513  10.935 -15.206  1.00  0.00
ATOM   4589  H1  WAT  1511     -20.138  10.931 -14.481  1.00  0.00
ATOM   4590  H2  WAT  1511     -19.600  10.068 -15.602  1.00  0.00
TER
ATOM   4591  O   WAT  1512     -20.592  11.859  -8.228  1.00  0.00
ATOM   4592  H1  WAT  1512     -20.295  12.765  -8.308  1.00  0.00
ATOM   4593  H2  WAT  1512     -20.043  11.371  -8.842  1.00  0.00
TER
ATOM   4594  O   WAT  1513     -15.608  16.444 -13.759  1.00  0.00
ATOM   4595  H1  WAT  1513     -16.207  17.167 -13.943  1.00  0.00
ATOM   4596  H2  WAT  1513     -15.060  16.382 -14.542  1.00  0.00
TER
ATOM   4597  O   WAT  1514     -20.398  17.336  -1.692  1.00  0.00
ATOM   4598  H1  WAT  1514     -20.494  16.396  -1.842  1.00  0.00
ATOM   4599  H2  WAT  1514     -19.555  17.558  -2.088  1.00  0.00
TER
ATOM   4600  O   WAT  1515     -17.002  15.080 -11.729  1.00  0.00
ATOM   4601  H1  WAT  1515     -16.609  15.397 -12.542  1.00  0.00
ATOM   4602  H2  WAT  1515     -16.640  14.201 -11.615  1.00  0.00
TER
ATOM   4603  O   WAT  1516     -18.692  13.831  -0.469  1.00  0.00
ATOM   4604  H1  WAT  1516     -19.383  13.638   0.165  1.00  0.00
ATOM   4605  H2  WAT  1516     -17.949  14.114   0.063  1.00  0.00
TER
ATOM   4606  O   WAT  1517     -16.416  17.671  -7.634  1.00  0.00
ATOM   4607  H1  WAT  1517     -17.148  18.180  -7.285  1.00  0.00
ATOM   4608  H2  WAT  1517     -16.814  16.854  -7.935  1.00  0.00
TER
ATOM   4609  O   WAT  1518     -19.978  14.346  -9.229  1.00  0.00
ATOM   4610  H1  WAT  1518     -19.975  13.905 -10.078  1.00  0.00
ATOM   4611  H2  WAT  1518     -19.083  14.668  -9.122  1.00  0.00
TER
ATOM   4612  O   WAT  1519     -19.916  15.347 -16.238  1.00  0.00
ATOM   4613  H1  WAT  1519     -19.795  15.306 -15.290  1.00  0.00
ATOM   4614  H2  WAT  1519     -20.302  16.210 -16.393  1.00  0.00
TER
ATOM   4615  O   WAT  1520     -15.954  13.124  -8.222  1.00  0.00
ATOM   4616  H1  WAT  1520     -15.936  13.575  -7.378  1.00  0.00
ATOM   4617  H2  WAT  1520     -16.202  12.225  -8.008  1.00  0.00
TER
ATOM   4618  O   WAT  1521     -20.904  17.658 -16.840  1.00  0.00
ATOM   4619  H1  WAT  1521     -21.473  17.209 -17.466  1.00  0.00
ATOM   4620  H2  WAT  1521     -20.195  18.017 -17.373  1.00  0.00
TER
ATOM   4621  O   WAT  1522     -12.526  10.537  -2.383  1.00  0.00
ATOM   4622  H1  WAT  1522     -12.202   9.806  -1.857  1.00  0.00
ATOM   4623  H2  WAT  1522     -12.491  10.219  -3.285  1.00  0.00
TER
ATOM   4624  O   WAT  1523     -19.678  18.406  -7.482  1.00  0.00
ATOM   4625  H1  WAT  1523     -19.311  17.932  -6.736  1.00  0.00
ATOM   4626  H2  WAT  1523     -19.867  19.281  -7.141  1.00  0.00
TER
ATOM   4627  O   WAT  1524     -21.888  17.447  -5.164  1.00  0.00
ATOM   4628  H1  WAT  1524     -22.192  18.326  -4.939  1.00  0.00
ATOM   4629  H2  WAT  1524     -20.933  17.507  -5.128  1.00  0.00
TER
ATOM   4630  O   WAT  1525     -17.140  12.044 -14.632  1.00  0.00
ATOM   4631  H1  WAT  1525     -17.953  11.545 -14.707  1.00  0.00
ATOM   4632  H2  WAT  1525     -17.334  12.884 -15.048  1.00  0.00
TER
ATOM   4633  O   WAT  1526     -14.425  16.416 -16.335  1.00  0.00
ATOM   4634  H1  WAT  1526     -13.537  16.727 -16.510  1.00  0.00
ATOM   4635  H2  WAT  1526     -14.454  15.543 -16.727  1.00  0.00
TER
ATOM   4636  O   WAT  1527     -22.630  18.746  -1.133  1.00  0.00
ATOM   4637  H1  WAT  1527     -22.930  18.892  -2.030  1.00  0.00
ATOM   4638  H2  WAT  1527     -21.859  18.187  -1.225  1.00  0.00
TER
ATOM   4639  O   WAT  1528     -12.153  17.727 -16.867  1.00  0.00
ATOM   4640  H1  WAT  1528     -12.237  18.158 -17.718  1.00  0.00
ATOM   4641  H2  WAT  1528     -11.434  18.187 -16.435  1.00  0.00
TER
ATOM   4642  O   WAT  1529     -15.763  14.269  -5.589  1.00  0.00
ATOM   4643  H1  WAT  1529     -15.394  13.449  -5.261  1.00  0.00
ATOM   4644  H2  WAT  1529     -16.623  14.329  -5.174  1.00  0.00
TER
ATOM   4645  O   WAT  1530     -12.396  13.225 -14.781  1.00  0.00
ATOM   4646  H1  WAT  1530     -13.025  13.329 -15.495  1.00  0.00
ATOM   4647  H2  WAT  1530     -12.891  13.445 -13.991  1.00  0.00
TER
ATOM   4648  O   WAT  1531     -20.428  15.503 -13.365  1.00  0.00
ATOM   4649  H1  WAT  1531     -21.136  15.972 -12.923  1.00  0.00
ATOM   4650  H2  WAT  1531     -20.144  14.846 -12.730  1.00  0.00
TER
ATOM   4651  O   WAT  1532     -18.802  16.923  -5.366  1.00  0.00
ATOM   4652  H1  WAT  1532     -18.304  17.398  -4.700  1.00  0.00
ATOM   4653  H2  WAT  1532     -18.660  15.999  -5.159  1.00  0.00
TER
ATOM   4654  O   WAT  1533     -16.396  12.228 -11.925  1.00  0.00
ATOM   4655  H1  WAT  1533     -16.520  12.247 -12.874  1.00  0.00
ATOM   4656  H2  WAT  1533     -15.448  12.276 -11.805  1.00  0.00
TER
ATOM   4657  O   WAT  1534     -22.224  13.812 -15.990  1.00  0.00
ATOM   4658  H1  WAT  1534     -21.375  14.249 -16.056  1.00  0.00
ATOM   4659  H2  WAT  1534     -22.591  14.124 -15.162  1.00  0.00
TER
ATOM   4660  O   WAT  1535     -11.596  13.140  -4.523  1.00  0.00
ATOM   4661  H1  WAT  1535     -12.098  13.880  -4.183  1.00  0.00
ATOM   4662  H2  WAT  1535     -10.780  13.528  -4.839  1.00  0.00
TER
ATOM   4663  O   WAT  1536     -13.303  18.383 -11.077  1.00  0.00
ATOM   4664  H1  WAT  1536     -14.244  18.398 -10.902  1.00  0.00
ATOM   4665  H2  WAT  1536     -12.989  17.597 -10.631  1.00  0.00
TER
ATOM   4666  O   WAT  1537     -18.781  19.085 -18.294  1.00  0.00
ATOM   4667  H1  WAT  1537     -18.260  18.370 -18.660  1.00  0.00
ATOM   4668  H2  WAT  1537     -18.134  19.724 -17.994  1.00  0.00
TER
ATOM   4669  O   WAT  1538     -13.761  17.848  -0.967  1.00  0.00
ATOM   4670  H1  WAT  1538     -13.179  17.093  -1.055  1.00  0.00
ATOM   4671  H2  WAT  1538     -13.584  18.379  -1.744  1.00  0.00
TER
ATOM   4672  O   WAT  1539     -19.877  11.565  -5.622  1.00  0.00
ATOM   4673  H1  WAT  1539     -20.326  11.587  -6.468  1.00  0.00
ATOM   4674  H2  WAT  1539     -20.511  11.167  -5.025  1.00  0.00
TER
ATOM   4675  O   WAT  1540     -17.135  18.192  -3.617  1.00  0.00
ATOM   4676  H1  WAT  1540     -17.015  17.596  -2.878  1.00  0.00
ATOM   4677  H2  WAT  1540     -16.276  18.229  -4.037  1.00  0.00
TER
ATOM   4678  O   WAT  1541     -14.796  18.746  -5.041  1.00  0.00
ATOM   4679  H1  WAT  1541     -15.323  19.270  -5.645  1.00  0.00
ATOM   4680  H2  WAT  1541     -14.453  19.378  -4.410  1.00  0.00
TER
ATOM   4681  O   WAT  1542     -20.368  14.734  -2.360  1.00  0.00
ATOM   4682  H1  WAT  1542     -19.778  14.426  -1.672  1.00  0.00
ATOM   4683  H2  WAT  1542     -21.186  14.262  -2.204  1.00  0.00
TER
ATOM   4684  O   WAT  1543     -15.549  14.351  -2.126  1.00  0.00
ATOM   4685  H1  WAT  1543     -16.237  13.689  -2.191  1.00  0.00
ATOM   4686  H2  WAT  1543     -14.828  13.904  -1.682  1.00  0.00
TER
ATOM   4687  O   WAT  1544     -14.919  10.946 -16.067  1.00  0.00
ATOM   4688  H1  WAT  1544     -14.638  10.103 -15.711  1.00  0.00
ATOM   4689  H2  WAT  1544     -15.692  11.178 -15.553  1.00  0.00
TER
ATOM   4690  O   WAT  1545     -20.381  12.179 -17.623  1.00  0.00
ATOM   4691  H1  WAT  1545     -20.729  11.501 -18.202  1.00  0.00
ATOM   4692  H2  WAT  1545     -20.179  11.717 -16.808  1.00  0.00
TER
ATOM   4693  O   WAT  1546     -14.091  13.501 -17.004  1.00  0.00
ATOM   4694  H1  WAT  1546     -13.673  13.315 -17.845  1.00  0.00
ATOM   4695  H2  WAT  1546     -14.398  12.649 -16.694  1.00  0.00
TER
ATOM   4696  O   WAT  1547     -10.592  18.414 -13.307  1.00  0.00
ATOM   4697  H1  WAT  1547     -10.968  17.647 -13.739  1.00  0.00
ATOM   4698  H2  WAT  1547     -11.322  18.796 -12.819  1.00  0.00
TER
ATOM   4699  O   WAT  1548     -11.202  17.561  -3.673  1.00  0.00
ATOM   4700  H1  WAT  1548     -11.434  17.332  -4.573  1.00  0.00
ATOM   4701  H2  WAT  1548     -10.942  18.481  -3.718  1.00  0.00
TER
ATOM   4702  O   WAT  1549     -12.763  12.787  -0.895  1.00  0.00
ATOM   4703  H1  WAT  1549     -11.886  12.795  -0.511  1.00  0.00
ATOM   4704  H2  WAT  1549     -12.751  12.050  -1.506  1.00  0.00
TER
ATOM   4705  O   WAT  1550     -11.317  16.640 -10.006  1.00  0.00
ATOM   4706  H1  WAT  1550     -10.793  16.146 -10.637  1.00  0.00
ATOM   4707  H2  WAT  1550     -10.731  16.775  -9.261  1.00  0.00
TER
ATOM   4708  O   WAT  1551     -11.138  16.724  -6.484  1.00  0.00
ATOM   4709  H1  WAT  1551     -12.088  16.690  -6.370  1.00  0.00
ATOM   4710  H2  WAT  1551     -10.957  17.634  -6.719  1.00  0.00
TER
ATOM   4711  O   WAT  1552     -11.827  15.897 -14.067  1.00  0.00
ATOM   4712  H1  WAT  1552     -11.331  15.664 -13.282  1.00  0.00
ATOM   4713  H2  WAT  1552     -12.025  15.058 -14.483  1.00  0.00
TER
ATOM   4714  O   WAT  1553     -10.398  14.533 -11.533  1.00  0.00
ATOM   4715  H1  WAT  1553     -10.508  14.379 -10.595  1.00  0.00
ATOM   4716  H2  WAT  1553      -9.638  14.005 -11.776  1.00  0.00
TER
ATOM   4717  O   WAT  1554     -12.052  10.472  -5.075  1.00  0.00
ATOM   4718  H1  WAT  1554     -11.415  11.086  -4.709  1.00  0.00
ATOM   4719  H2  WAT  1554     -11.904  10.508  -6.020  1.00  0.00
TER
ATOM   4720  O   WAT  1555      -9.509  12.364 -18.292  1.00  0.00
ATOM   4721  H1  WAT  1555      -8.584  12.232 -18.501  1.00  0.00
ATOM   4722  H2  WAT  1555      -9.532  12.443 -17.339  1.00  0.00
TER
ATOM   4723  O   WAT  1556      -9.435  13.135 -15.667  1.00  0.00
ATOM   4724  H1  WAT  1556     -10.230  13.069 -15.137  1.00  0.00
ATOM   4725  H2  WAT  1556      -9.231  14.070 -15.678  1.00  0.00
TER
ATOM   4726  O   WAT  1557     -18.681  11.625  -2.167  1.00  0.00
ATOM   4727  H1  WAT  1557     -18.742  12.217  -1.418  1.00  0.00
ATOM   4728  H2  WAT  1557     -17.741  11.518  -2.312  1.00  0.00
TER
ATOM   4729  O   WAT  1558     -16.044  11.282  -2.528  1.00  0.00
ATOM   4730  H1  WAT  1558     -15.430  11.600  -3.190  1.00  0.00
ATOM   4731  H2  WAT  1558     -15.499  10.797  -1.908  1.00  0.00
TER
ATOM   4732  O   WAT  1559     -15.303   9.845  -6.201  1.00  0.00
ATOM   4733  H1  WAT  1559     -16.177  10.179  -6.404  1.00  0.00
ATOM   4734  H2  WAT  1559     -15.412   9.373  -5.376  1.00  0.00
TER
ATOM   4735  O   WAT  1560     -14.396  12.052  -4.817  1.00  0.00
ATOM   4736  H1  WAT  1560     -14.725  11.238  -5.197  1.00  0.00
ATOM   4737  H2  WAT  1560     -13.448  12.009  -4.940  1.00  0.00
TER
ATOM   4738  O   WAT  1561     -17.556  10.762  -7.262  1.00  0.00
ATOM   4739  H1  WAT  1561     -18.338  11.237  -6.982  1.00  0.00
ATOM   4740  H2  WAT  1561     -17.849   9.858  -7.370  1.00  0.00
TER
ATOM   4741  O   WAT  1562     -13.003  11.465  -9.217  1.00  0.00
ATOM   4742  H1  WAT  1562     -12.563  11.409 -10.065  1.00  0.00
ATOM   4743  H2  WAT  1562     -13.273  12.380  -9.146  1.00  0.00
TER
ATOM   4744  O   WAT  1563     -11.140  11.096 -11.206  1.00  0.00
ATOM   4745  H1  WAT  1563     -11.201  10.152 -11.353  1.00  0.00
ATOM   4746  H2  WAT  1563     -10.360  11.204 -10.661  1.00  0.00
TER
ATOM   4747  O   WAT  1564     -19.670  13.181 -11.750  1.00  0.00
ATOM   4748  H1  WAT  1564     -20.483  12.807 -12.091  1.00  0.00
ATOM   4749  H2  WAT  1564     -19.166  12.425 -11.448  1.00  0.00
TER
ATOM   4750  O   WAT  1565     -15.168   9.845 -10.512  1.00  0.00
ATOM   4751  H1  WAT  1565     -14.565  10.417 -10.037  1.00  0.00
ATOM   4752  H2  WAT  1565     -15.908  10.409 -10.734  1.00  0.00
TER
ATOM   4753  O   WAT  1566     -12.024  10.247 -15.238  1.00  0.00
ATOM   4754  H1  WAT  1566     -11.829  11.146 -14.971  1.00  0.00
ATOM   4755  H2  WAT  1566     -12.811  10.016 -14.745  1.00  0.00
TER
ATOM   4756  O   WAT  1567     -21.645  11.331 -13.146  1.00  0.00
ATOM   4757  H1  WAT  1567     -22.275  10.630 -12.979  1.00  0.00
ATOM   4758  H2  WAT  1567     -22.185  12.091 -13.362  1.00  0.00
TER
ATOM   4759  O   WAT  1568     -21.520  10.609  -0.710  1.00  0.00
ATOM   4760  H1  WAT  1568     -21.801  11.113  -1.474  1.00  0.00
ATOM   4761  H2  WAT  1568     -21.138   9.811  -1.076  1.00  0.00
TER
ATOM   4762  O   WAT  1569     -14.918  10.025  -0.132  1.00  0.00
ATOM   4763  H1  WAT  1569     -15.032  10.344   0.763  1.00  0.00
ATOM   4764  H2  WAT  1569     -14.101  10.426  -0.429  1.00  0.00
TER
ATOM   4765  O   WAT  1570     -16.012  -0.730   7.780  1.00  0.00
ATOM   4766  H1  WAT  1570     -16.093  -1.645   7.509  1.00  0.00
ATOM   4767  H2  WAT  1570     -16.426  -0.234   7.074  1.00  0.00
TER
ATOM   4768  O   WAT  1571     -17.881   1.047   9.661  1.00  0.00
ATOM   4769  H1  WAT  1571     -18.656   0.568   9.951  1.00  0.00
ATOM   4770  H2  WAT  1571     -17.229   0.368   9.486  1.00  0.00
TER
ATOM   4771  O   WAT  1572     -13.860   5.453   8.441  1.00  0.00
ATOM   4772  H1  WAT  1572     -14.322   4.682   8.769  1.00  0.00
ATOM   4773  H2  WAT  1572     -13.047   5.480   8.946  1.00  0.00
TER
ATOM   4774  O   WAT  1573     -17.633   7.739   8.061  1.00  0.00
ATOM   4775  H1  WAT  1573     -18.252   8.195   7.490  1.00  0.00
ATOM   4776  H2  WAT  1573     -16.778   7.894   7.660  1.00  0.00
TER
ATOM   4777  O   WAT  1574     -18.440   3.723   9.668  1.00  0.00
ATOM   4778  H1  WAT  1574     -18.509   2.782   9.507  1.00  0.00
ATOM   4779  H2  WAT  1574     -17.678   3.813  10.240  1.00  0.00
TER
ATOM   4780  O   WAT  1575     -17.409  -3.470   9.895  1.00  0.00
ATOM   4781  H1  WAT  1575     -17.033  -4.343   9.782  1.00  0.00
ATOM   4782  H2  WAT  1575     -17.507  -3.134   9.004  1.00  0.00
TER
ATOM   4783  O   WAT  1576     -13.627  -5.975   6.827  1.00  0.00
ATOM   4784  H1  WAT  1576     -12.806  -6.465   6.870  1.00  0.00
ATOM   4785  H2  WAT  1576     -13.593  -5.385   7.581  1.00  0.00
TER
ATOM   4786  O   WAT  1577     -21.438  -2.129   9.689  1.00  0.00
ATOM   4787  H1  WAT  1577     -20.930  -1.630  10.329  1.00  0.00
ATOM   4788  H2  WAT  1577     -20.907  -2.905   9.513  1.00  0.00
TER
ATOM   4789  O   WAT  1578      -9.337  -3.958  13.392  1.00  0.00
ATOM   4790  H1  WAT  1578     -10.042  -3.570  12.873  1.00  0.00
ATOM   4791  H2  WAT  1578      -9.071  -3.263  13.994  1.00  0.00
TER
ATOM   4792  O   WAT  1579     -16.767   2.623   5.454  1.00  0.00
ATOM   4793  H1  WAT  1579     -17.385   3.088   4.890  1.00  0.00
ATOM   4794  H2  WAT  1579     -16.255   3.316   5.871  1.00  0.00
TER
ATOM   4795  O   WAT  1580     -21.904   2.151  12.133  1.00  0.00
ATOM   4796  H1  WAT  1580     -22.237   2.778  12.775  1.00  0.00
ATOM   4797  H2  WAT  1580     -21.727   2.677  11.353  1.00  0.00
TER
ATOM   4798  O   WAT  1581     -13.391  -4.035   9.600  1.00  0.00
ATOM   4799  H1  WAT  1581     -14.095  -3.746  10.181  1.00  0.00
ATOM   4800  H2  WAT  1581     -13.029  -3.225   9.240  1.00  0.00
TER
ATOM   4801  O   WAT  1582     -11.774   5.583  11.863  1.00  0.00
ATOM   4802  H1  WAT  1582     -12.458   6.253  11.855  1.00  0.00
ATOM   4803  H2  WAT  1582     -11.235   5.781  11.097  1.00  0.00
TER
ATOM   4804  O   WAT  1583     -10.322  -4.589   9.991  1.00  0.00
ATOM   4805  H1  WAT  1583     -11.269  -4.555  10.123  1.00  0.00
ATOM   4806  H2  WAT  1583      -9.997  -3.775  10.376  1.00  0.00
TER
ATOM   4807  O   WAT  1584     -19.790  -8.289   8.287  1.00  0.00
ATOM   4808  H1  WAT  1584     -19.482  -8.845   7.570  1.00  0.00
ATOM   4809  H2  WAT  1584     -20.720  -8.155   8.104  1.00  0.00
TER
ATOM   4810  O   WAT  1585     -14.238   7.427  10.577  1.00  0.00
ATOM   4811  H1  WAT  1585     -14.226   7.023   9.710  1.00  0.00
ATOM   4812  H2  WAT  1585     -14.791   8.202  10.474  1.00  0.00
TER
ATOM   4813  O   WAT  1586     -12.944   4.149   5.666  1.00  0.00
ATOM   4814  H1  WAT  1586     -13.054   3.206   5.791  1.00  0.00
ATOM   4815  H2  WAT  1586     -12.947   4.510   6.553  1.00  0.00
TER
ATOM   4816  O   WAT  1587     -14.840   2.330  11.906  1.00  0.00
ATOM   4817  H1  WAT  1587     -14.423   2.116  11.071  1.00  0.00
ATOM   4818  H2  WAT  1587     -14.116   2.587  12.477  1.00  0.00
TER
ATOM   4819  O   WAT  1588     -17.402  -0.225   5.023  1.00  0.00
ATOM   4820  H1  WAT  1588     -18.329  -0.291   5.252  1.00  0.00
ATOM   4821  H2  WAT  1588     -17.249   0.713   4.908  1.00  0.00
TER
ATOM   4822  O   WAT  1589     -17.415  -3.953   2.019  1.00  0.00
ATOM   4823  H1  WAT  1589     -18.355  -3.792   2.105  1.00  0.00
ATOM   4824  H2  WAT  1589     -17.097  -3.234   1.473  1.00  0.00
TER
ATOM   4825  O   WAT  1590     -10.894   0.729  11.997  1.00  0.00
ATOM   4826  H1  WAT  1590     -11.722   0.798  11.522  1.00  0.00
ATOM   4827  H2  WAT  1590     -10.299   1.314  11.529  1.00  0.00
TER
ATOM   4828  O   WAT  1591     -13.372   1.337   5.526  1.00  0.00
ATOM   4829  H1  WAT  1591     -13.991   0.999   4.879  1.00  0.00
ATOM   4830  H2  WAT  1591     -13.390   0.693   6.234  1.00  0.00
TER
ATOM   4831  O   WAT  1592     -13.929  -2.484  12.943  1.00  0.00
ATOM   4832  H1  WAT  1592     -14.342  -1.659  13.197  1.00  0.00
ATOM   4833  H2  WAT  1592     -14.662  -3.070  12.750  1.00  0.00
TER
ATOM   4834  O   WAT  1593     -21.796   0.302   7.805  1.00  0.00
ATOM   4835  H1  WAT  1593     -22.200  -0.410   7.309  1.00  0.00
ATOM   4836  H2  WAT  1593     -21.710  -0.043   8.694  1.00  0.00
TER
ATOM   4837  O   WAT  1594     -21.328   3.989   9.969  1.00  0.00
ATOM   4838  H1  WAT  1594     -21.625   3.383   9.289  1.00  0.00
ATOM   4839  H2  WAT  1594     -20.378   4.026   9.858  1.00  0.00
TER
ATOM   4840  O   WAT  1595     -13.239   7.562  13.631  1.00  0.00
ATOM   4841  H1  WAT  1595     -13.716   8.369  13.438  1.00  0.00
ATOM   4842  H2  WAT  1595     -13.923   6.910  13.784  1.00  0.00
TER
ATOM   4843  O   WAT  1596     -15.196   0.576   2.534  1.00  0.00
ATOM   4844  H1  WAT  1596     -14.756  -0.262   2.387  1.00  0.00
ATOM   4845  H2  WAT  1596     -14.483   1.209   2.620  1.00  0.00
TER
ATOM   4846  O   WAT  1597     -17.086   5.516   6.502  1.00  0.00
ATOM   4847  H1  WAT  1597     -16.647   6.258   6.087  1.00  0.00
ATOM   4848  H2  WAT  1597     -17.147   5.758   7.426  1.00  0.00
TER
ATOM   4849  O   WAT  1598     -21.611   6.540  17.404  1.00  0.00
ATOM   4850  H1  WAT  1598     -21.639   6.945  16.537  1.00  0.00
ATOM   4851  H2  WAT  1598     -21.775   5.611  17.241  1.00  0.00
TER
ATOM   4852  O   WAT  1599     -11.614  -8.170   0.848  1.00  0.00
ATOM   4853  H1  WAT  1599     -11.927  -8.077   1.748  1.00  0.00
ATOM   4854  H2  WAT  1599     -10.853  -7.592   0.797  1.00  0.00
TER
ATOM   4855  O   WAT  1600     -10.256   4.514  15.860  1.00  0.00
ATOM   4856  H1  WAT  1600     -10.130   4.275  14.942  1.00  0.00
ATOM   4857  H2  WAT  1600     -10.214   3.683  16.332  1.00  0.00
TER
ATOM   4858  O   WAT  1601     -16.395   8.217  14.430  1.00  0.00
ATOM   4859  H1  WAT  1601     -15.880   8.128  15.232  1.00  0.00
ATOM   4860  H2  WAT  1601     -17.238   8.563  14.722  1.00  0.00
TER
ATOM   4861  O   WAT  1602     -14.419   8.503   3.858  1.00  0.00
ATOM   4862  H1  WAT  1602     -14.579   8.213   4.756  1.00  0.00
ATOM   4863  H2  WAT  1602     -14.584   7.727   3.322  1.00  0.00
TER
ATOM   4864  O   WAT  1603     -21.940   8.282   5.635  1.00  0.00
ATOM   4865  H1  WAT  1603     -22.116   7.366   5.422  1.00  0.00
ATOM   4866  H2  WAT  1603     -22.795   8.641   5.875  1.00  0.00
TER
ATOM   4867  O   WAT  1604     -14.716   6.011   2.418  1.00  0.00
ATOM   4868  H1  WAT  1604     -15.410   6.009   1.758  1.00  0.00
ATOM   4869  H2  WAT  1604     -13.974   5.587   1.987  1.00  0.00
TER
ATOM   4870  O   WAT  1605     -15.151   7.638   6.493  1.00  0.00
ATOM   4871  H1  WAT  1605     -14.696   6.857   6.806  1.00  0.00
ATOM   4872  H2  WAT  1605     -14.812   8.348   7.037  1.00  0.00
TER
ATOM   4873  O   WAT  1606     -10.404  -3.432  16.825  1.00  0.00
ATOM   4874  H1  WAT  1606     -11.019  -2.925  16.297  1.00  0.00
ATOM   4875  H2  WAT  1606     -10.724  -4.333  16.768  1.00  0.00
TER
ATOM   4876  O   WAT  1607     -18.342  -4.593  14.291  1.00  0.00
ATOM   4877  H1  WAT  1607     -18.804  -4.385  15.103  1.00  0.00
ATOM   4878  H2  WAT  1607     -18.745  -5.407  13.988  1.00  0.00
TER
ATOM   4879  O   WAT  1608     -13.342  -3.372  15.421  1.00  0.00
ATOM   4880  H1  WAT  1608     -14.193  -3.672  15.742  1.00  0.00
ATOM   4881  H2  WAT  1608     -13.502  -3.128  14.509  1.00  0.00
TER
ATOM   4882  O   WAT  1609     -16.247  -1.872  17.521  1.00  0.00
ATOM   4883  H1  WAT  1609     -15.922  -2.706  17.181  1.00  0.00
ATOM   4884  H2  WAT  1609     -15.459  -1.349  17.669  1.00  0.00
TER
ATOM   4885  O   WAT  1610     -19.513  -7.839   3.568  1.00  0.00
ATOM   4886  H1  WAT  1610     -20.138  -7.843   4.294  1.00  0.00
ATOM   4887  H2  WAT  1610     -19.600  -8.706   3.172  1.00  0.00
TER
ATOM   4888  O   WAT  1611     -20.592  -6.915  10.547  1.00  0.00
ATOM   4889  H1  WAT  1611     -20.295  -6.009  10.466  1.00  0.00
ATOM   4890  H2  WAT  1611     -20.043  -7.404   9.933  1.00  0.00
TER
ATOM   4891  O   WAT  1612     -15.608  -2.330   5.015  1.00  0.00
ATOM   4892  H1  WAT  1612     -16.207  -1.607   4.831  1.00  0.00
ATOM   4893  H2  WAT  1612     -15.060  -2.393   4.233  1.00  0.00
TER
ATOM   4894  O   WAT  1613     -20.398  -1.438  17.082  1.00  0.00
ATOM   4895  H1  WAT  1613     -20.494  -2.379  16.932  1.00  0.00
ATOM   4896  H2  WAT  1613     -19.555  -1.217  16.687  1.00  0.00
TER
ATOM   4897  O   WAT  1614     -17.002  -3.694   7.045  1.00  0.00
ATOM   4898  H1  WAT  1614     -16.609  -3.377   6.232  1.00  0.00
ATOM   4899  H2  WAT  1614     -16.640  -4.573   7.160  1.00  0.00
TER
ATOM   4900  O   WAT  1615     -16.416  -1.104  11.140  1.00  0.00
ATOM   4901  H1  WAT  1615     -17.148  -0.595  11.489  1.00  0.00
ATOM   4902  H2  WAT  1615     -16.814  -1.921  10.839  1.00  0.00
TER
ATOM   4903  O   WAT  1616     -19.978  -4.428   9.546  1.00  0.00
ATOM   4904  H1  WAT  1616     -19.975  -4.869   8.696  1.00  0.00
ATOM   4905  H2  WAT  1616     -19.083  -4.106   9.653  1.00  0.00
TER
ATOM   4906  O   WAT  1617     -19.916  -3.427   2.536  1.00  0.00
ATOM   4907  H1  WAT  1617     -19.795  -3.468   3.485  1.00  0.00
ATOM   4908  H2  WAT  1617     -20.302  -2.564   2.381  1.00  0.00
TER
ATOM   4909  O   WAT  1618     -15.954  -5.650  10.553  1.00  0.00
ATOM   4910  H1  WAT  1618     -15.936  -5.199  11.397  1.00  0.00
ATOM   4911  H2  WAT  1618     -16.202  -6.550  10.766  1.00  0.00
TER
ATOM   4912  O   WAT  1619     -20.904  -1.117   1.935  1.00  0.00
ATOM   4913  H1  WAT  1619     -21.473  -1.565   1.308  1.00  0.00
ATOM   4914  H2  WAT  1619     -20.195  -0.757   1.401  1.00  0.00
TER
ATOM   4915  O   WAT  1620     -12.526  -8.237  16.391  1.00  0.00
ATOM   4916  H1  WAT  1620     -12.202  -8.968  16.917  1.00  0.00
ATOM   4917  H2  WAT  1620     -12.491  -8.556  15.489  1.00  0.00
TER
ATOM   4918  O   WAT  1621     -19.678  -0.368  11.292  1.00  0.00
ATOM   4919  H1  WAT  1621     -19.311  -0.842  12.038  1.00  0.00
ATOM   4920  H2  WAT  1621     -19.867   0.506  11.633  1.00  0.00
TER
ATOM   4921  O   WAT  1622     -21.888  -1.327  13.611  1.00  0.00
ATOM   4922  H1  WAT  1622     -22.192  -0.448  13.836  1.00  0.00
ATOM   4923  H2  WAT  1622     -20.933  -1.267  13.646  1.00  0.00
TER
ATOM   4924  O   WAT  1623     -12.601   1.876  10.000  1.00  0.00
ATOM   4925  H1  WAT  1623     -11.881   2.371   9.609  1.00  0.00
ATOM   4926  H2  WAT  1623     -12.803   1.197   9.355  1.00  0.00
TER
ATOM   4927  O   WAT  1624     -17.140  -6.731   4.143  1.00  0.00
ATOM   4928  H1  WAT  1624     -17.953  -7.229   4.067  1.00  0.00
ATOM   4929  H2  WAT  1624     -17.334  -5.891   3.726  1.00  0.00
TER
ATOM   4930  O   WAT  1625     -17.219   1.946  15.887  1.00  0.00
ATOM   4931  H1  WAT  1625     -17.285   1.026  15.633  1.00  0.00
ATOM   4932  H2  WAT  1625     -17.848   2.044  16.601  1.00  0.00
TER
ATOM   4933  O   WAT  1626     -14.425  -2.359   2.439  1.00  0.00
ATOM   4934  H1  WAT  1626     -13.537  -2.047   2.264  1.00  0.00
ATOM   4935  H2  WAT  1626     -14.454  -3.231   2.047  1.00  0.00
TER
ATOM   4936  O   WAT  1627     -18.429   3.814   3.118  1.00  0.00
ATOM   4937  H1  WAT  1627     -18.087   4.558   2.622  1.00  0.00
ATOM   4938  H2  WAT  1627     -19.258   4.127   3.480  1.00  0.00
TER
ATOM   4939  O   WAT  1628     -22.630  -0.028  17.642  1.00  0.00
ATOM   4940  H1  WAT  1628     -22.930   0.117  16.744  1.00  0.00
ATOM   4941  H2  WAT  1628     -21.859  -0.588  17.549  1.00  0.00
TER
ATOM   4942  O   WAT  1629     -17.287   4.769  15.637  1.00  0.00
ATOM   4943  H1  WAT  1629     -17.273   3.837  15.419  1.00  0.00
ATOM   4944  H2  WAT  1629     -17.995   4.855  16.276  1.00  0.00
TER
ATOM   4945  O   WAT  1630     -12.153  -1.047   1.907  1.00  0.00
ATOM   4946  H1  WAT  1630     -12.237  -0.616   1.057  1.00  0.00
ATOM   4947  H2  WAT  1630     -11.434  -0.588   2.340  1.00  0.00
TER
ATOM   4948  O   WAT  1631     -11.076   1.409  14.984  1.00  0.00
ATOM   4949  H1  WAT  1631     -11.801   2.002  14.787  1.00  0.00
ATOM   4950  H2  WAT  1631     -10.548   1.402  14.185  1.00  0.00
TER
ATOM   4951  O   WAT  1632     -11.125   5.807   4.635  1.00  0.00
ATOM   4952  H1  WAT  1632     -11.767   5.152   4.910  1.00  0.00
ATOM   4953  H2  WAT  1632     -11.512   6.212   3.859  1.00  0.00
TER
ATOM   4954  O   WAT  1633     -15.546   3.135   8.482  1.00  0.00
ATOM   4955  H1  WAT  1633     -15.194   2.538   7.823  1.00  0.00
ATOM   4956  H2  WAT  1633     -16.430   2.810   8.653  1.00  0.00
TER
ATOM   4957  O   WAT  1634     -19.460   3.895   5.889  1.00  0.00
ATOM   4958  H1  WAT  1634     -18.773   4.442   6.270  1.00  0.00
ATOM   4959  H2  WAT  1634     -20.247   4.439   5.924  1.00  0.00
TER
ATOM   4960  O   WAT  1635     -20.157   0.900   5.502  1.00  0.00
ATOM   4961  H1  WAT  1635     -19.701   1.710   5.728  1.00  0.00
ATOM   4962  H2  WAT  1635     -20.508   0.582   6.334  1.00  0.00
TER
ATOM   4963  O   WAT  1636     -17.854   6.410  12.731  1.00  0.00
ATOM   4964  H1  WAT  1636     -17.210   6.616  13.409  1.00  0.00
ATOM   4965  H2  WAT  1636     -17.491   5.649  12.278  1.00  0.00
TER
ATOM   4966  O   WAT  1637     -16.581   4.414  11.449  1.00  0.00
ATOM   4967  H1  WAT  1637     -15.938   3.713  11.562  1.00  0.00
ATOM   4968  H2  WAT  1637     -16.056   5.193  11.269  1.00  0.00
TER
ATOM   4969  O   WAT  1638     -12.735   4.698   1.173  1.00  0.00
ATOM   4970  H1  WAT  1638     -12.961   3.981   1.765  1.00  0.00
ATOM   4971  H2  WAT  1638     -13.125   4.450   0.335  1.00  0.00
TER
ATOM   4972  O   WAT  1639     -14.807   5.213  14.653  1.00  0.00
ATOM   4973  H1  WAT  1639     -14.471   5.800  15.330  1.00  0.00
ATOM   4974  H2  WAT  1639     -15.727   5.082  14.882  1.00  0.00
TER
ATOM   4975  O   WAT  1640     -13.153   2.616   2.834  1.00  0.00
ATOM   4976  H1  WAT  1640     -13.441   3.077   3.622  1.00  0.00
ATOM   4977  H2  WAT  1640     -12.358   2.155   3.103  1.00  0.00
TER
ATOM   4978  O   WAT  1641     -18.978   5.262  17.821  1.00  0.00
ATOM   4979  H1  WAT  1641     -19.298   4.543  18.366  1.00  0.00
ATOM   4980  H2  WAT  1641     -19.652   5.938  17.895  1.00  0.00
TER
ATOM   4981  O   WAT  1642     -20.937   6.108   2.765  1.00  0.00
ATOM   4982  H1  WAT  1642     -20.946   6.841   2.149  1.00  0.00
ATOM   4983  H2  WAT  1642     -21.857   5.861   2.857  1.00  0.00
TER
ATOM   4984  O   WAT  1643     -15.763  -4.505  13.185  1.00  0.00
ATOM   4985  H1  WAT  1643     -15.394  -5.326  13.513  1.00  0.00
ATOM   4986  H2  WAT  1643     -16.623  -4.445  13.601  1.00  0.00
TER
ATOM   4987  O   WAT  1644     -12.396  -5.550   3.994  1.00  0.00
ATOM   4988  H1  WAT  1644     -13.025  -5.445   3.280  1.00  0.00
ATOM   4989  H2  WAT  1644     -12.891  -5.330   4.783  1.00  0.00
TER
ATOM   4990  O   WAT  1645     -17.951   6.171   1.427  1.00  0.00
ATOM   4991  H1  WAT  1645     -17.849   5.967   0.497  1.00  0.00
ATOM   4992  H2  WAT  1645     -18.850   5.917   1.632  1.00  0.00
TER
ATOM   4993  O   WAT  1646     -20.428  -3.271   5.410  1.00  0.00
ATOM   4994  H1  WAT  1646     -21.136  -2.802   5.851  1.00  0.00
ATOM   4995  H2  WAT  1646     -20.144  -3.929   6.044  1.00  0.00
TER
ATOM   4996  O   WAT  1647     -18.802  -1.851  13.409  1.00  0.00
ATOM   4997  H1  WAT  1647     -18.304  -1.377  14.074  1.00  0.00
ATOM   4998  H2  WAT  1647     -18.660  -2.775  13.616  1.00  0.00
TER
ATOM   4999  O   WAT  1648     -16.396  -6.546   6.849  1.00  0.00
ATOM   5000  H1  WAT  1648     -16.520  -6.527   5.900  1.00  0.00
ATOM   5001  H2  WAT  1648     -15.448  -6.498   6.969  1.00  0.00
TER
ATOM   5002  O   WAT  1649     -19.309   8.690   6.122  1.00  0.00
ATOM   5003  H1  WAT  1649     -19.055   8.652   5.200  1.00  0.00
ATOM   5004  H2  WAT  1649     -20.257   8.563   6.115  1.00  0.00
TER
ATOM   5005  O   WAT  1650     -22.224  -4.962   2.785  1.00  0.00
ATOM   5006  H1  WAT  1650     -21.375  -4.525   2.719  1.00  0.00
ATOM   5007  H2  WAT  1650     -22.591  -4.650   3.612  1.00  0.00
TER
ATOM   5008  O   WAT  1651     -11.596  -5.634  14.252  1.00  0.00
ATOM   5009  H1  WAT  1651     -12.098  -4.894  14.591  1.00  0.00
ATOM   5010  H2  WAT  1651     -10.780  -5.246  13.935  1.00  0.00
TER
ATOM   5011  O   WAT  1652     -13.303  -0.391   7.698  1.00  0.00
ATOM   5012  H1  WAT  1652     -14.244  -0.376   7.873  1.00  0.00
ATOM   5013  H2  WAT  1652     -12.989  -1.178   8.144  1.00  0.00
TER
ATOM   5014  O   WAT  1653     -11.301   6.780   9.373  1.00  0.00
ATOM   5015  H1  WAT  1653     -11.176   7.603   9.846  1.00  0.00
ATOM   5016  H2  WAT  1653     -10.434   6.569   9.026  1.00  0.00
TER
ATOM   5017  O   WAT  1654     -20.719   8.046   0.868  1.00  0.00
ATOM   5018  H1  WAT  1654     -19.926   8.335   0.416  1.00  0.00
ATOM   5019  H2  WAT  1654     -21.239   7.615   0.189  1.00  0.00
TER
ATOM   5020  O   WAT  1655     -15.987   4.165  18.181  1.00  0.00
ATOM   5021  H1  WAT  1655     -16.593   4.189  17.441  1.00  0.00
ATOM   5022  H2  WAT  1655     -16.291   3.434  18.718  1.00  0.00
TER
ATOM   5023  O   WAT  1656     -14.557   7.893  16.792  1.00  0.00
ATOM   5024  H1  WAT  1656     -13.605   7.809  16.742  1.00  0.00
ATOM   5025  H2  WAT  1656     -14.704   8.558  17.465  1.00  0.00
TER
ATOM   5026  O   WAT  1657     -11.666   7.273   2.291  1.00  0.00
ATOM   5027  H1  WAT  1657     -11.952   6.859   1.477  1.00  0.00
ATOM   5028  H2  WAT  1657     -11.864   8.202   2.171  1.00  0.00
TER
ATOM   5029  O   WAT  1658     -20.201   3.266   0.732  1.00  0.00
ATOM   5030  H1  WAT  1658     -20.306   2.651   1.458  1.00  0.00
ATOM   5031  H2  WAT  1658     -20.369   2.743  -0.052  1.00  0.00
TER
ATOM   5032  O   WAT  1659     -20.050   1.952  16.711  1.00  0.00
ATOM   5033  H1  WAT  1659     -20.815   2.520  16.626  1.00  0.00
ATOM   5034  H2  WAT  1659     -19.868   1.660  15.817  1.00  0.00
TER
ATOM   5035  O   WAT  1660     -16.961   2.328   1.336  1.00  0.00
ATOM   5036  H1  WAT  1660     -17.510   2.775   1.980  1.00  0.00
ATOM   5037  H2  WAT  1660     -16.339   1.823   1.860  1.00  0.00
TER
ATOM   5038  O   WAT  1661     -12.907   3.682  17.268  1.00  0.00
ATOM   5039  H1  WAT  1661     -12.166   4.020  16.765  1.00  0.00
ATOM   5040  H2  WAT  1661     -13.670   3.852  16.715  1.00  0.00
TER
ATOM   5041  O   WAT  1662     -21.293   1.287   3.232  1.00  0.00
ATOM   5042  H1  WAT  1662     -20.872   1.121   4.076  1.00  0.00
ATOM   5043  H2  WAT  1662     -21.168   0.477   2.738  1.00  0.00
TER
ATOM   5044  O   WAT  1663     -18.781   0.311   0.480  1.00  0.00
ATOM   5045  H1  WAT  1663     -18.260  -0.404   0.114  1.00  0.00
ATOM   5046  H2  WAT  1663     -18.134   0.950   0.780  1.00  0.00
TER
ATOM   5047  O   WAT  1664     -14.233   1.734  15.804  1.00  0.00
ATOM   5048  H1  WAT  1664     -13.819   1.888  16.653  1.00  0.00
ATOM   5049  H2  WAT  1664     -15.168   1.859  15.966  1.00  0.00
TER
ATOM   5050  O   WAT  1665     -13.761  -0.926  17.808  1.00  0.00
ATOM   5051  H1  WAT  1665     -13.179  -1.681  17.720  1.00  0.00
ATOM   5052  H2  WAT  1665     -13.584  -0.396  17.031  1.00  0.00
TER
ATOM   5053  O   WAT  1666     -19.877  -7.209  13.152  1.00  0.00
ATOM   5054  H1  WAT  1666     -20.326  -7.187  12.307  1.00  0.00
ATOM   5055  H2  WAT  1666     -20.511  -7.608  13.749  1.00  0.00
TER
ATOM   5056  O   WAT  1667     -19.471   1.686  13.773  1.00  0.00
ATOM   5057  H1  WAT  1667     -19.053   2.529  13.601  1.00  0.00
ATOM   5058  H2  WAT  1667     -20.390   1.823  13.544  1.00  0.00
TER
ATOM   5059  O   WAT  1668     -17.135  -0.582  15.157  1.00  0.00
ATOM   5060  H1  WAT  1668     -17.015  -1.178  15.897  1.00  0.00
ATOM   5061  H2  WAT  1668     -16.276  -0.545  14.737  1.00  0.00
TER
ATOM   5062  O   WAT  1669     -14.796  -0.029  13.733  1.00  0.00
ATOM   5063  H1  WAT  1669     -15.323   0.496  13.130  1.00  0.00
ATOM   5064  H2  WAT  1669     -14.453   0.604  14.364  1.00  0.00
TER
ATOM   5065  O   WAT  1670     -22.398  -2.639   0.178  1.00  0.00
ATOM   5066  H1  WAT  1670     -22.599  -3.503   0.540  1.00  0.00
ATOM   5067  H2  WAT  1670     -22.568  -2.726  -0.760  1.00  0.00
TER
ATOM   5068  O   WAT  1671     -21.621   7.991  14.889  1.00  0.00
ATOM   5069  H1  WAT  1671     -22.158   8.716  14.570  1.00  0.00
ATOM   5070  H2  WAT  1671     -21.367   7.514  14.099  1.00  0.00
TER
ATOM   5071  O   WAT  1672     -20.368  -4.040  16.415  1.00  0.00
ATOM   5072  H1  WAT  1672     -19.778  -4.349  17.102  1.00  0.00
ATOM   5073  H2  WAT  1672     -21.186  -4.512  16.571  1.00  0.00
TER
ATOM   5074  O   WAT  1673     -15.549  -4.424  16.648  1.00  0.00
ATOM   5075  H1  WAT  1673     -16.237  -5.086  16.583  1.00  0.00
ATOM   5076  H2  WAT  1673     -14.828  -4.870  17.093  1.00  0.00
TER
ATOM   5077  O   WAT  1674     -14.919  -7.829   2.707  1.00  0.00
ATOM   5078  H1  WAT  1674     -14.638  -8.672   3.063  1.00  0.00
ATOM   5079  H2  WAT  1674     -15.692  -7.596   3.221  1.00  0.00
TER
ATOM   5080  O   WAT  1675     -18.764   9.226  15.148  1.00  0.00
ATOM   5081  H1  WAT  1675     -18.839  10.130  15.455  1.00  0.00
ATOM   5082  H2  WAT  1675     -19.667   8.908  15.120  1.00  0.00
TER
ATOM   5083  O   WAT  1676     -20.381  -6.596   1.152  1.00  0.00
ATOM   5084  H1  WAT  1676     -20.729  -7.273   0.572  1.00  0.00
ATOM   5085  H2  WAT  1676     -20.179  -7.057   1.966  1.00  0.00
TER
ATOM   5086  O   WAT  1677     -18.216   8.392   2.770  1.00  0.00
ATOM   5087  H1  WAT  1677     -17.321   8.731   2.792  1.00  0.00
ATOM   5088  H2  WAT  1677     -18.184   7.670   2.143  1.00  0.00
TER
ATOM   5089  O   WAT  1678     -11.236   6.923  15.477  1.00  0.00
ATOM   5090  H1  WAT  1678     -11.836   6.982  14.733  1.00  0.00
ATOM   5091  H2  WAT  1678     -11.107   5.983  15.607  1.00  0.00
TER
ATOM   5092  O   WAT  1679     -10.541   1.409   3.317  1.00  0.00
ATOM   5093  H1  WAT  1679      -9.779   1.979   3.423  1.00  0.00
ATOM   5094  H2  WAT  1679     -10.525   0.842   4.088  1.00  0.00
TER
ATOM   5095  O   WAT  1680      -9.535   2.264   8.162  1.00  0.00
ATOM   5096  H1  WAT  1680      -9.164   1.481   7.755  1.00  0.00
ATOM   5097  H2  WAT  1680      -8.894   2.953   7.983  1.00  0.00
TER
ATOM   5098  O   WAT  1681     -12.551   3.648  13.575  1.00  0.00
ATOM   5099  H1  WAT  1681     -13.365   4.078  13.837  1.00  0.00
ATOM   5100  H2  WAT  1681     -12.144   4.260  12.962  1.00  0.00
TER
ATOM   5101  O   WAT  1682     -14.091  -5.273   1.770  1.00  0.00
ATOM   5102  H1  WAT  1682     -13.673  -5.460   0.930  1.00  0.00
ATOM   5103  H2  WAT  1682     -14.398  -6.125   2.080  1.00  0.00
TER
ATOM   5104  O   WAT  1683     -10.592  -0.361   5.468  1.00  0.00
ATOM   5105  H1  WAT  1683     -10.968  -1.128   5.036  1.00  0.00
ATOM   5106  H2  WAT  1683     -11.322   0.022   5.955  1.00  0.00
TER
ATOM   5107  O   WAT  1684     -11.202  -1.213  15.102  1.00  0.00
ATOM   5108  H1  WAT  1684     -11.434  -1.442  14.201  1.00  0.00
ATOM   5109  H2  WAT  1684     -10.942  -0.293  15.056  1.00  0.00
TER
ATOM   5110  O   WAT  1685     -12.763  -5.988  17.879  1.00  0.00
ATOM   5111  H1  WAT  1685     -11.886  -5.979  18.263  1.00  0.00
ATOM   5112  H2  WAT  1685     -12.751  -6.725  17.269  1.00  0.00
TER
ATOM   5113  O   WAT  1686     -11.317  -2.135   8.768  1.00  0.00
ATOM   5114  H1  WAT  1686     -10.793  -2.629   8.137  1.00  0.00
ATOM   5115  H2  WAT  1686     -10.731  -2.000   9.513  1.00  0.00
TER
ATOM   5116  O   WAT  1687     -11.138  -2.051  12.290  1.00  0.00
ATOM   5117  H1  WAT  1687     -12.088  -2.084  12.405  1.00  0.00
ATOM   5118  H2  WAT  1687     -10.957  -1.141  12.055  1.00  0.00
TER
ATOM   5119  O   WAT  1688     -11.827  -2.877   4.708  1.00  0.00
ATOM   5120  H1  WAT  1688     -11.331  -3.110   5.492  1.00  0.00
ATOM   5121  H2  WAT  1688     -12.025  -3.716   4.291  1.00  0.00
TER
ATOM   5122  O   WAT  1689     -10.398  -4.241   7.241  1.00  0.00
ATOM   5123  H1  WAT  1689     -10.508  -4.396   8.180  1.00  0.00
ATOM   5124  H2  WAT  1689      -9.638  -4.769   6.999  1.00  0.00
TER
ATOM   5125  O   WAT  1690     -12.052  -8.302  13.700  1.00  0.00
ATOM   5126  H1  WAT  1690     -11.415  -7.689  14.066  1.00  0.00
ATOM   5127  H2  WAT  1690     -11.904  -8.266  12.755  1.00  0.00
TER
ATOM   5128  O   WAT  1691      -9.509  -6.411   0.482  1.00  0.00
ATOM   5129  H1  WAT  1691      -8.584  -6.542   0.274  1.00  0.00
ATOM   5130  H2  WAT  1691      -9.532  -6.331   1.436  1.00  0.00
TER
ATOM   5131  O   WAT  1692      -9.435  -5.639   3.108  1.00  0.00
ATOM   5132  H1  WAT  1692     -10.230  -5.705   3.637  1.00  0.00
ATOM   5133  H2  WAT  1692      -9.231  -4.704   3.096  1.00  0.00
TER
ATOM   5134  O   WAT  1693     -12.494   8.400   7.101  1.00  0.00
ATOM   5135  H1  WAT  1693     -11.898   8.078   6.425  1.00  0.00
ATOM   5136  H2  WAT  1693     -12.236   7.927   7.893  1.00  0.00
TER
ATOM   5137  O   WAT  1694     -20.887   6.387  12.851  1.00  0.00
ATOM   5138  H1  WAT  1694     -21.128   6.655  11.965  1.00  0.00
ATOM   5139  H2  WAT  1694     -19.947   6.558  12.907  1.00  0.00
TER
ATOM   5140  O   WAT  1695     -18.681  -7.149  16.607  1.00  0.00
ATOM   5141  H1  WAT  1695     -18.742  -6.557  17.357  1.00  0.00
ATOM   5142  H2  WAT  1695     -17.741  -7.257  16.462  1.00  0.00
TER
ATOM   5143  O   WAT  1696     -16.044  -7.492  16.246  1.00  0.00
ATOM   5144  H1  WAT  1696     -15.430  -7.174  15.584  1.00  0.00
ATOM   5145  H2  WAT  1696     -15.499  -7.977  16.866  1.00  0.00
TER
ATOM   5146  O   WAT  1697      -9.626   8.407  13.653  1.00  0.00
ATOM   5147  H1  WAT  1697     -10.121   8.804  12.935  1.00  0.00
ATOM   5148  H2  WAT  1697     -10.235   7.782  14.046  1.00  0.00
TER
ATOM   5149  O   WAT  1698     -15.303  -8.929  12.573  1.00  0.00
ATOM   5150  H1  WAT  1698     -16.177  -8.596  12.371  1.00  0.00
ATOM   5151  H2  WAT  1698     -15.412  -9.402  13.398  1.00  0.00
TER
ATOM   5152  O   WAT  1699     -14.396  -6.722  13.957  1.00  0.00
ATOM   5153  H1  WAT  1699     -14.725  -7.537  13.578  1.00  0.00
ATOM   5154  H2  WAT  1699     -13.448  -6.765  13.834  1.00  0.00
TER
ATOM   5155  O   WAT  1700     -11.942   9.049  10.931  1.00  0.00
ATOM   5156  H1  WAT  1700     -12.402   9.801  10.557  1.00  0.00
ATOM   5157  H2  WAT  1700     -12.571   8.330  10.873  1.00  0.00
TER
ATOM   5158  O   WAT  1701     -21.513   7.358  10.106  1.00  0.00
ATOM   5159  H1  WAT  1701     -20.996   6.747   9.581  1.00  0.00
ATOM   5160  H2  WAT  1701     -20.863   7.861  10.597  1.00  0.00
TER
ATOM   5161  O   WAT  1702     -18.773   8.249  10.933  1.00  0.00
ATOM   5162  H1  WAT  1702     -18.486   7.994  10.056  1.00  0.00
ATOM   5163  H2  WAT  1702     -18.261   7.697  11.523  1.00  0.00
TER
ATOM   5164  O   WAT  1703     -17.556  -8.012  11.513  1.00  0.00
ATOM   5165  H1  WAT  1703     -18.338  -7.538  11.792  1.00  0.00
ATOM   5166  H2  WAT  1703     -17.849  -8.917  11.404  1.00  0.00
TER
ATOM   5167  O   WAT  1704     -13.003  -7.310   9.557  1.00  0.00
ATOM   5168  H1  WAT  1704     -12.563  -7.365   8.710  1.00  0.00
ATOM   5169  H2  WAT  1704     -13.273  -6.394   9.628  1.00  0.00
TER
ATOM   5170  O   WAT  1705     -11.140  -7.678   7.568  1.00  0.00
ATOM   5171  H1  WAT  1705     -11.201  -8.622   7.421  1.00  0.00
ATOM   5172  H2  WAT  1705     -10.360  -7.570   8.114  1.00  0.00
TER
ATOM   5173  O   WAT  1706     -19.670  -5.593   7.024  1.00  0.00
ATOM   5174  H1  WAT  1706     -20.483  -5.968   6.684  1.00  0.00
ATOM   5175  H2  WAT  1706     -19.166  -6.349   7.326  1.00  0.00
TER
ATOM   5176  O   WAT  1707     -15.168  -8.929   8.262  1.00  0.00
ATOM   5177  H1  WAT  1707     -14.565  -8.357   8.737  1.00  0.00
ATOM   5178  H2  WAT  1707     -15.908  -8.365   8.040  1.00  0.00
TER
ATOM   5179  O   WAT  1708     -12.024  -8.527   3.536  1.00  0.00
ATOM   5180  H1  WAT  1708     -11.829  -7.629   3.803  1.00  0.00
ATOM   5181  H2  WAT  1708     -12.811  -8.758   4.030  1.00  0.00
TER
ATOM   5182  O   WAT  1709     -21.645  -7.443   5.629  1.00  0.00
ATOM   5183  H1  WAT  1709     -22.275  -8.145   5.796  1.00  0.00
ATOM   5184  H2  WAT  1709     -22.185  -6.683   5.412  1.00  0.00
TER
ATOM   5185  O   WAT  1710     -18.706   9.170  18.300  1.00  0.00
ATOM   5186  H1  WAT  1710     -17.779   8.935  18.343  1.00  0.00
ATOM   5187  H2  WAT  1710     -18.721   9.998  17.818  1.00  0.00
TER
ATOM   5188  O   WAT  1711     -10.472   8.713   5.297  1.00  0.00
ATOM   5189  H1  WAT  1711     -10.296   8.027   4.653  1.00  0.00
ATOM   5190  H2  WAT  1711     -11.169   9.238   4.905  1.00  0.00
TER
ATOM   5191  O   WAT  1712     -21.520  -8.165  18.064  1.00  0.00
ATOM   5192  H1  WAT  1712     -21.801  -7.662  17.300  1.00  0.00
ATOM   5193  H2  WAT  1712     -21.138  -8.963  17.698  1.00  0.00
TER
ATOM   5194  O   WAT  1713     -22.629   9.103   2.851  1.00  0.00
ATOM   5195  H1  WAT  1713     -21.897   8.818   2.303  1.00  0.00
ATOM   5196  H2  WAT  1713     -22.369   8.864   3.741  1.00  0.00
TER
ATOM   5197  O   WAT  1714     -12.138   8.397  18.124  1.00  0.00
ATOM   5198  H1  WAT  1714     -11.346   7.902  17.916  1.00  0.00
ATOM   5199  H2  WAT  1714     -11.845   9.076  18.731  1.00  0.00
TER
ATOM   5200  O   WAT  1715     -16.012  -0.730 -10.995  1.00  0.00
ATOM   5201  H1  WAT  1715     -16.093  -1.645 -11.265  1.00  0.00
ATOM   5202  H2  WAT  1715     -16.426  -0.234 -11.701  1.00  0.00
TER
ATOM   5203  O   WAT  1716     -17.881   1.047  -9.114  1.00  0.00
ATOM   5204  H1  WAT  1716     -18.656   0.568  -8.824  1.00  0.00
ATOM   5205  H2  WAT  1716     -17.229   0.368  -9.288  1.00  0.00
TER
ATOM   5206  O   WAT  1717     -13.860   5.453 -10.334  1.00  0.00
ATOM   5207  H1  WAT  1717     -14.322   4.682 -10.005  1.00  0.00
ATOM   5208  H2  WAT  1717     -13.047   5.480  -9.828  1.00  0.00
TER
ATOM   5209  O   WAT  1718     -17.633   7.739 -10.713  1.00  0.00
ATOM   5210  H1  WAT  1718     -18.252   8.195 -11.284  1.00  0.00
ATOM   5211  H2  WAT  1718     -16.778   7.894 -11.114  1.00  0.00
TER
ATOM   5212  O   WAT  1719     -18.440   3.723  -9.107  1.00  0.00
ATOM   5213  H1  WAT  1719     -18.509   2.782  -9.268  1.00  0.00
ATOM   5214  H2  WAT  1719     -17.678   3.813  -8.534  1.00  0.00
TER
ATOM   5215  O   WAT  1720     -17.409  -3.470  -8.880  1.00  0.00
ATOM   5216  H1  WAT  1720     -17.033  -4.343  -8.992  1.00  0.00
ATOM   5217  H2  WAT  1720     -17.507  -3.134  -9.771  1.00  0.00
TER
ATOM   5218  O   WAT  1721     -13.627  -5.975 -11.947  1.00  0.00
ATOM   5219  H1  WAT  1721     -12.806  -6.465 -11.904  1.00  0.00
ATOM   5220  H2  WAT  1721     -13.593  -5.385 -11.194  1.00  0.00
TER
ATOM   5221  O   WAT  1722     -21.438  -2.129  -9.085  1.00  0.00
ATOM   5222  H1  WAT  1722     -20.930  -1.630  -8.445  1.00  0.00
ATOM   5223  H2  WAT  1722     -20.907  -2.905  -9.262  1.00  0.00
TER
ATOM   5224  O   WAT  1723      -9.337  -3.958  -5.383  1.00  0.00
ATOM   5225  H1  WAT  1723     -10.042  -3.570  -5.901  1.00  0.00
ATOM   5226  H2  WAT  1723      -9.071  -3.263  -4.780  1.00  0.00
TER
ATOM   5227  O   WAT  1724     -16.767   2.623 -13.320  1.00  0.00
ATOM   5228  H1  WAT  1724     -17.385   3.088 -13.884  1.00  0.00
ATOM   5229  H2  WAT  1724     -16.255   3.316 -12.903  1.00  0.00
TER
ATOM   5230  O   WAT  1725     -21.904   2.151  -6.642  1.00  0.00
ATOM   5231  H1  WAT  1725     -22.237   2.778  -6.000  1.00  0.00
ATOM   5232  H2  WAT  1725     -21.727   2.677  -7.422  1.00  0.00
TER
ATOM   5233  O   WAT  1726     -13.391  -4.035  -9.174  1.00  0.00
ATOM   5234  H1  WAT  1726     -14.095  -3.746  -8.594  1.00  0.00
ATOM   5235  H2  WAT  1726     -13.029  -3.225  -9.534  1.00  0.00
TER
ATOM   5236  O   WAT  1727     -11.774   5.583  -6.911  1.00  0.00
ATOM   5237  H1  WAT  1727     -12.458   6.253  -6.920  1.00  0.00
ATOM   5238  H2  WAT  1727     -11.235   5.781  -7.677  1.00  0.00
TER
ATOM   5239  O   WAT  1728     -10.322  -4.589  -8.783  1.00  0.00
ATOM   5240  H1  WAT  1728     -11.269  -4.555  -8.652  1.00  0.00
ATOM   5241  H2  WAT  1728      -9.997  -3.775  -8.398  1.00  0.00
TER
ATOM   5242  O   WAT  1729     -19.790  -8.289 -10.488  1.00  0.00
ATOM   5243  H1  WAT  1729     -19.482  -8.845 -11.204  1.00  0.00
ATOM   5244  H2  WAT  1729     -20.720  -8.155 -10.670  1.00  0.00
TER
ATOM   5245  O   WAT  1730     -14.238   7.427  -8.197  1.00  0.00
ATOM   5246  H1  WAT  1730     -14.226   7.023  -9.065  1.00  0.00
ATOM   5247  H2  WAT  1730     -14.791   8.202  -8.301  1.00  0.00
TER
ATOM   5248  O   WAT  1731     -12.944   4.149 -13.108  1.00  0.00
ATOM   5249  H1  WAT  1731     -13.054   3.206 -12.983  1.00  0.00
ATOM   5250  H2  WAT  1731     -12.947   4.510 -12.222  1.00  0.00
TER
ATOM   5251  O   WAT  1732     -14.840   2.330  -6.869  1.00  0.00
ATOM   5252  H1  WAT  1732     -14.423   2.116  -7.703  1.00  0.00
ATOM   5253  H2  WAT  1732     -14.116   2.587  -6.298  1.00  0.00
TER
ATOM   5254  O   WAT  1733     -17.402  -0.225 -13.752  1.00  0.00
ATOM   5255  H1  WAT  1733     -18.329  -0.291 -13.523  1.00  0.00
ATOM   5256  H2  WAT  1733     -17.249   0.713 -13.866  1.00  0.00
TER
ATOM   5257  O   WAT  1734     -17.415  -3.953 -16.755  1.00  0.00
ATOM   5258  H1  WAT  1734     -18.355  -3.792 -16.670  1.00  0.00
ATOM   5259  H2  WAT  1734     -17.097  -3.234 -17.301  1.00  0.00
TER
ATOM   5260  O   WAT  1735     -10.894   0.729  -6.777  1.00  0.00
ATOM   5261  H1  WAT  1735     -11.722   0.798  -7.252  1.00  0.00
ATOM   5262  H2  WAT  1735     -10.299   1.314  -7.245  1.00  0.00
TER
ATOM   5263  O   WAT  1736     -13.372   1.337 -13.248  1.00  0.00
ATOM   5264  H1  WAT  1736     -13.991   0.999 -13.895  1.00  0.00
ATOM   5265  H2  WAT  1736     -13.390   0.693 -12.540  1.00  0.00
TER
ATOM   5266  O   WAT  1737     -13.929  -2.484  -5.832  1.00  0.00
ATOM   5267  H1  WAT  1737     -14.342  -1.659  -5.578  1.00  0.00
ATOM   5268  H2  WAT  1737     -14.662  -3.070  -6.024  1.00  0.00
TER
ATOM   5269  O   WAT  1738     -21.796   0.302 -10.970  1.00  0.00
ATOM   5270  H1  WAT  1738     -22.200  -0.410 -11.465  1.00  0.00
ATOM   5271  H2  WAT  1738     -21.710  -0.043 -10.081  1.00  0.00
TER
ATOM   5272  O   WAT  1739     -21.328   3.989  -8.806  1.00  0.00
ATOM   5273  H1  WAT  1739     -21.625   3.383  -9.485  1.00  0.00
ATOM   5274  H2  WAT  1739     -20.378   4.026  -8.917  1.00  0.00
TER
ATOM   5275  O   WAT  1740     -13.239   7.562  -5.143  1.00  0.00
ATOM   5276  H1  WAT  1740     -13.716   8.369  -5.336  1.00  0.00
ATOM   5277  H2  WAT  1740     -13.923   6.910  -4.991  1.00  0.00
TER
ATOM   5278  O   WAT  1741     -15.196   0.576 -16.241  1.00  0.00
ATOM   5279  H1  WAT  1741     -14.756  -0.262 -16.387  1.00  0.00
ATOM   5280  H2  WAT  1741     -14.483   1.209 -16.154  1.00  0.00
TER
ATOM   5281  O   WAT  1742     -17.086   5.516 -12.273  1.00  0.00
ATOM   5282  H1  WAT  1742     -16.647   6.258 -12.687  1.00  0.00
ATOM   5283  H2  WAT  1742     -17.147   5.758 -11.349  1.00  0.00
TER
ATOM   5284  O   WAT  1743     -21.611   6.540  -1.371  1.00  0.00
ATOM   5285  H1  WAT  1743     -21.639   6.945  -2.238  1.00  0.00
ATOM   5286  H2  WAT  1743     -21.775   5.611  -1.534  1.00  0.00
TER
ATOM   5287  O   WAT  1744     -11.614  -8.170 -17.927  1.00  0.00
ATOM   5288  H1  WAT  1744     -11.927  -8.077 -17.027  1.00  0.00
ATOM   5289  H2  WAT  1744     -10.853  -7.592 -17.977  1.00  0.00
TER
ATOM   5290  O   WAT  1745      -9.660   7.323  -0.074  1.00  0.00
ATOM   5291  H1  WAT  1745      -9.184   7.801   0.605  1.00  0.00
ATOM   5292  H2  WAT  1745      -9.039   7.255  -0.800  1.00  0.00
TER
ATOM   5293  O   WAT  1746     -10.256   4.514  -2.914  1.00  0.00
ATOM   5294  H1  WAT  1746     -10.130   4.275  -3.833  1.00  0.00
ATOM   5295  H2  WAT  1746     -10.214   3.683  -2.442  1.00  0.00
TER
ATOM   5296  O   WAT  1747     -16.395   8.217  -4.345  1.00  0.00
ATOM   5297  H1  WAT  1747     -15.880   8.128  -3.543  1.00  0.00
ATOM   5298  H2  WAT  1747     -17.238   8.563  -4.052  1.00  0.00
TER
ATOM   5299  O   WAT  1748     -14.419   8.503 -14.916  1.00  0.00
ATOM   5300  H1  WAT  1748     -14.579   8.213 -14.018  1.00  0.00
ATOM   5301  H2  WAT  1748     -14.584   7.727 -15.452  1.00  0.00
TER
ATOM   5302  O   WAT  1749     -21.940   8.282 -13.139  1.00  0.00
ATOM   5303  H1  WAT  1749     -22.116   7.366 -13.352  1.00  0.00
ATOM   5304  H2  WAT  1749     -22.795   8.641 -12.899  1.00  0.00
TER
ATOM   5305  O   WAT  1750     -14.716   6.011 -16.357  1.00  0.00
ATOM   5306  H1  WAT  1750     -15.410   6.009 -17.016  1.00  0.00
ATOM   5307  H2  WAT  1750     -13.974   5.587 -16.787  1.00  0.00
TER
ATOM   5308  O   WAT  1751     -15.151   7.638 -12.282  1.00  0.00
ATOM   5309  H1  WAT  1751     -14.696   6.857 -11.968  1.00  0.00
ATOM   5310  H2  WAT  1751     -14.812   8.348 -11.738  1.00  0.00
TER
ATOM   5311  O   WAT  1752     -10.404  -3.432  -1.949  1.00  0.00
ATOM   5312  H1  WAT  1752     -11.019  -2.925  -2.478  1.00  0.00
ATOM   5313  H2  WAT  1752     -10.724  -4.333  -2.007  1.00  0.00
TER
ATOM   5314  O   WAT  1753     -18.342  -4.593  -4.483  1.00  0.00
ATOM   5315  H1  WAT  1753     -18.804  -4.385  -3.671  1.00  0.00
ATOM   5316  H2  WAT  1753     -18.745  -5.407  -4.786  1.00  0.00
TER
ATOM   5317  O   WAT  1754     -13.342  -3.372  -3.353  1.00  0.00
ATOM   5318  H1  WAT  1754     -14.193  -3.672  -3.032  1.00  0.00
ATOM   5319  H2  WAT  1754     -13.502  -3.128  -4.265  1.00  0.00
TER
ATOM   5320  O   WAT  1755     -16.247  -1.872  -1.254  1.00  0.00
ATOM   5321  H1  WAT  1755     -15.922  -2.706  -1.593  1.00  0.00
ATOM   5322  H2  WAT  1755     -15.459  -1.349  -1.106  1.00  0.00
TER
ATOM   5323  O   WAT  1756     -19.513  -7.839 -15.206  1.00  0.00
ATOM   5324  H1  WAT  1756     -20.138  -7.843 -14.481  1.00  0.00
ATOM   5325  H2  WAT  1756     -19.600  -8.706 -15.602  1.00  0.00
TER
ATOM   5326  O   WAT  1757     -20.592  -6.915  -8.228  1.00  0.00
ATOM   5327  H1  WAT  1757     -20.295  -6.009  -8.308  1.00  0.00
ATOM   5328  H2  WAT  1757     -20.043  -7.404  -8.842  1.00  0.00
TER
ATOM   5329  O   WAT  1758     -15.608  -2.330 -13.759  1.00  0.00
ATOM   5330  H1  WAT  1758     -16.207  -1.607 -13.943  1.00  0.00
ATOM   5331  H2  WAT  1758     -15.060  -2.393 -14.542  1.00  0.00
TER
ATOM   5332  O   WAT  1759     -20.398  -1.438  -1.692  1.00  0.00
ATOM   5333  H1  WAT  1759     -20.494  -2.379  -1.842  1.00  0.00
ATOM   5334  H2  WAT  1759     -19.555  -1.217  -2.088  1.00  0.00
TER
ATOM   5335  O   WAT  1760     -17.002  -3.694 -11.729  1.00  0.00
ATOM   5336  H1  WAT  1760     -16.609  -3.377 -12.542  1.00  0.00
ATOM   5337  H2  WAT  1760     -16.640  -4.573 -11.615  1.00  0.00
TER
ATOM   5338  O   WAT  1761     -18.692  -4.943  -0.469  1.00  0.00
ATOM   5339  H1  WAT  1761     -19.383  -5.136   0.165  1.00  0.00
ATOM   5340  H2  WAT  1761     -17.949  -4.660   0.063  1.00  0.00
TER
ATOM   5341  O   WAT  1762     -16.416  -1.104  -7.634  1.00  0.00
ATOM   5342  H1  WAT  1762     -17.148  -0.595  -7.285  1.00  0.00
ATOM   5343  H2  WAT  1762     -16.814  -1.921  -7.935  1.00  0.00
TER
ATOM   5344  O   WAT  1763     -19.978  -4.428  -9.229  1.00  0.00
ATOM   5345  H1  WAT  1763     -19.975  -4.869 -10.078  1.00  0.00
ATOM   5346  H2  WAT  1763     -19.083  -4.106  -9.122  1.00  0.00
TER
ATOM   5347  O   WAT  1764     -19.916  -3.427 -16.238  1.00  0.00
ATOM   5348  H1  WAT  1764     -19.795  -3.468 -15.290  1.00  0.00
ATOM   5349  H2  WAT  1764     -20.302  -2.564 -16.393  1.00  0.00
TER
ATOM   5350  O   WAT  1765     -15.954  -5.650  -8.222  1.00  0.00
ATOM   5351  H1  WAT  1765     -15.936  -5.199  -7.378  1.00  0.00
ATOM   5352  H2  WAT  1765     -16.202  -6.550  -8.008  1.00  0.00
TER
ATOM   5353  O   WAT  1766     -20.904  -1.117 -16.840  1.00  0.00
ATOM   5354  H1  WAT  1766     -21.473  -1.565 -17.466  1.00  0.00
ATOM   5355  H2  WAT  1766     -20.195  -0.757 -17.373  1.00  0.00
TER
ATOM   5356  O   WAT  1767     -12.526  -8.237  -2.383  1.00  0.00
ATOM   5357  H1  WAT  1767     -12.202  -8.968  -1.857  1.00  0.00
ATOM   5358  H2  WAT  1767     -12.491  -8.556  -3.285  1.00  0.00
TER
ATOM   5359  O   WAT  1768     -19.678  -0.368  -7.482  1.00  0.00
ATOM   5360  H1  WAT  1768     -19.311  -0.842  -6.736  1.00  0.00
ATOM   5361  H2  WAT  1768     -19.867   0.506  -7.141  1.00  0.00
TER
ATOM   5362  O   WAT  1769     -21.888  -1.327  -5.164  1.00  0.00
ATOM   5363  H1  WAT  1769     -22.192  -0.448  -4.939  1.00  0.00
ATOM   5364  H2  WAT  1769     -20.933  -1.267  -5.128  1.00  0.00
TER
ATOM   5365  O   WAT  1770     -12.601   1.876  -8.774  1.00  0.00
ATOM   5366  H1  WAT  1770     -11.881   2.371  -9.165  1.00  0.00
ATOM   5367  H2  WAT  1770     -12.803   1.197  -9.419  1.00  0.00
TER
ATOM   5368  O   WAT  1771     -17.140  -6.731 -14.632  1.00  0.00
ATOM   5369  H1  WAT  1771     -17.953  -7.229 -14.707  1.00  0.00
ATOM   5370  H2  WAT  1771     -17.334  -5.891 -15.048  1.00  0.00
TER
ATOM   5371  O   WAT  1772     -17.219   1.946  -2.888  1.00  0.00
ATOM   5372  H1  WAT  1772     -17.285   1.026  -3.142  1.00  0.00
ATOM   5373  H2  WAT  1772     -17.848   2.044  -2.173  1.00  0.00
TER
ATOM   5374  O   WAT  1773     -14.425  -2.359 -16.335  1.00  0.00
ATOM   5375  H1  WAT  1773     -13.537  -2.047 -16.510  1.00  0.00
ATOM   5376  H2  WAT  1773     -14.454  -3.231 -16.727  1.00  0.00
TER
ATOM   5377  O   WAT  1774     -18.429   3.814 -15.657  1.00  0.00
ATOM   5378  H1  WAT  1774     -18.087   4.558 -16.152  1.00  0.00
ATOM   5379  H2  WAT  1774     -19.258   4.127 -15.294  1.00  0.00
TER
ATOM   5380  O   WAT  1775     -22.630  -0.028  -1.133  1.00  0.00
ATOM   5381  H1  WAT  1775     -22.930   0.117  -2.030  1.00  0.00
ATOM   5382  H2  WAT  1775     -21.859  -0.588  -1.225  1.00  0.00
TER
ATOM   5383  O   WAT  1776     -17.287   4.769  -3.137  1.00  0.00
ATOM   5384  H1  WAT  1776     -17.273   3.837  -3.355  1.00  0.00
ATOM   5385  H2  WAT  1776     -17.995   4.855  -2.498  1.00  0.00
TER
ATOM   5386  O   WAT  1777     -12.153  -1.047 -16.867  1.00  0.00
ATOM   5387  H1  WAT  1777     -12.237  -0.616 -17.718  1.00  0.00
ATOM   5388  H2  WAT  1777     -11.434  -0.588 -16.435  1.00  0.00
TER
ATOM   5389  O   WAT  1778     -11.076   1.409  -3.790  1.00  0.00
ATOM   5390  H1  WAT  1778     -11.801   2.002  -3.987  1.00  0.00
ATOM   5391  H2  WAT  1778     -10.548   1.402  -4.589  1.00  0.00
TER
ATOM   5392  O   WAT  1779     -11.125   5.807 -14.139  1.00  0.00
ATOM   5393  H1  WAT  1779     -11.767   5.152 -13.865  1.00  0.00
ATOM   5394  H2  WAT  1779     -11.512   6.212 -14.915  1.00  0.00
TER
ATOM   5395  O   WAT  1780     -15.546   3.135 -10.292  1.00  0.00
ATOM   5396  H1  WAT  1780     -15.194   2.538 -10.952  1.00  0.00
ATOM   5397  H2  WAT  1780     -16.430   2.810 -10.121  1.00  0.00
TER
ATOM   5398  O   WAT  1781     -19.460   3.895 -12.885  1.00  0.00
ATOM   5399  H1  WAT  1781     -18.773   4.442 -12.504  1.00  0.00
ATOM   5400  H2  WAT  1781     -20.247   4.439 -12.850  1.00  0.00
TER
ATOM   5401  O   WAT  1782     -20.157   0.900 -13.272  1.00  0.00
ATOM   5402  H1  WAT  1782     -19.701   1.710 -13.046  1.00  0.00
ATOM   5403  H2  WAT  1782     -20.508   0.582 -12.441  1.00  0.00
TER
ATOM   5404  O   WAT  1783     -17.854   6.410  -6.043  1.00  0.00
ATOM   5405  H1  WAT  1783     -17.210   6.616  -5.366  1.00  0.00
ATOM   5406  H2  WAT  1783     -17.491   5.649  -6.496  1.00  0.00
TER
ATOM   5407  O   WAT  1784     -16.581   4.414  -7.325  1.00  0.00
ATOM   5408  H1  WAT  1784     -15.938   3.713  -7.212  1.00  0.00
ATOM   5409  H2  WAT  1784     -16.056   5.193  -7.506  1.00  0.00
TER
ATOM   5410  O   WAT  1785     -12.735   4.698 -17.601  1.00  0.00
ATOM   5411  H1  WAT  1785     -12.961   3.981 -17.009  1.00  0.00
ATOM   5412  H2  WAT  1785     -13.125   4.450 -18.439  1.00  0.00
TER
ATOM   5413  O   WAT  1786     -14.807   5.213  -4.122  1.00  0.00
ATOM   5414  H1  WAT  1786     -14.471   5.800  -3.444  1.00  0.00
ATOM   5415  H2  WAT  1786     -15.727   5.082  -3.892  1.00  0.00
TER
ATOM   5416  O   WAT  1787     -13.153   2.616 -15.940  1.00  0.00
ATOM   5417  H1  WAT  1787     -13.441   3.077 -15.152  1.00  0.00
ATOM   5418  H2  WAT  1787     -12.358   2.155 -15.672  1.00  0.00
TER
ATOM   5419  O   WAT  1788     -18.978   5.262  -0.953  1.00  0.00
ATOM   5420  H1  WAT  1788     -19.298   4.543  -0.408  1.00  0.00
ATOM   5421  H2  WAT  1788     -19.652   5.938  -0.879  1.00  0.00
TER
ATOM   5422  O   WAT  1789     -20.937   6.108 -16.010  1.00  0.00
ATOM   5423  H1  WAT  1789     -20.946   6.841 -16.625  1.00  0.00
ATOM   5424  H2  WAT  1789     -21.857   5.861 -15.917  1.00  0.00
TER
ATOM   5425  O   WAT  1790     -15.763  -4.505  -5.589  1.00  0.00
ATOM   5426  H1  WAT  1790     -15.394  -5.326  -5.261  1.00  0.00
ATOM   5427  H2  WAT  1790     -16.623  -4.445  -5.174  1.00  0.00
TER
ATOM   5428  O   WAT  1791     -12.396  -5.550 -14.781  1.00  0.00
ATOM   5429  H1  WAT  1791     -13.025  -5.445 -15.495  1.00  0.00
ATOM   5430  H2  WAT  1791     -12.891  -5.330 -13.991  1.00  0.00
TER
ATOM   5431  O   WAT  1792     -17.951   6.171 -17.347  1.00  0.00
ATOM   5432  H1  WAT  1792     -17.849   5.967 -18.277  1.00  0.00
ATOM   5433  H2  WAT  1792     -18.850   5.917 -17.142  1.00  0.00
TER
ATOM   5434  O   WAT  1793     -20.428  -3.271 -13.365  1.00  0.00
ATOM   5435  H1  WAT  1793     -21.136  -2.802 -12.923  1.00  0.00
ATOM   5436  H2  WAT  1793     -20.144  -3.929 -12.730  1.00  0.00
TER
ATOM   5437  O   WAT  1794     -18.802  -1.851  -5.366  1.00  0.00
ATOM   5438  H1  WAT  1794     -18.304  -1.377  -4.700  1.00  0.00
ATOM   5439  H2  WAT  1794     -18.660  -2.775  -5.159  1.00  0.00
TER
ATOM   5440  O   WAT  1795     -16.396  -6.546 -11.925  1.00  0.00
ATOM   5441  H1  WAT  1795     -16.520  -6.527 -12.874  1.00  0.00
ATOM   5442  H2  WAT  1795     -15.448  -6.498 -11.805  1.00  0.00
TER
ATOM   5443  O   WAT  1796     -19.309   8.690 -12.652  1.00  0.00
ATOM   5444  H1  WAT  1796     -19.055   8.652 -13.574  1.00  0.00
ATOM   5445  H2  WAT  1796     -20.257   8.563 -12.660  1.00  0.00
TER
ATOM   5446  O   WAT  1797     -22.224  -4.962 -15.990  1.00  0.00
ATOM   5447  H1  WAT  1797     -21.375  -4.525 -16.056  1.00  0.00
ATOM   5448  H2  WAT  1797     -22.591  -4.650 -15.162  1.00  0.00
TER
ATOM   5449  O   WAT  1798     -11.596  -5.634  -4.523  1.00  0.00
ATOM   5450  H1  WAT  1798     -12.098  -4.894  -4.183  1.00  0.00
ATOM   5451  H2  WAT  1798     -10.780  -5.246  -4.839  1.00  0.00
TER
ATOM   5452  O   WAT  1799     -13.303  -0.391 -11.077  1.00  0.00
ATOM   5453  H1  WAT  1799     -14.244  -0.376 -10.902  1.00  0.00
ATOM   5454  H2  WAT  1799     -12.989  -1.178 -10.631  1.00  0.00
TER
ATOM   5455  O   WAT  1800     -11.301   6.780  -9.401  1.00  0.00
ATOM   5456  H1  WAT  1800     -11.176   7.603  -8.929  1.00  0.00
ATOM   5457  H2  WAT  1800     -10.434   6.569  -9.749  1.00  0.00
TER
ATOM   5458  O   WAT  1801     -20.719   8.046 -17.907  1.00  0.00
ATOM   5459  H1  WAT  1801     -19.926   8.335 -18.359  1.00  0.00
ATOM   5460  H2  WAT  1801     -21.239   7.615 -18.586  1.00  0.00
TER
ATOM   5461  O   WAT  1802     -15.987   4.165  -0.593  1.00  0.00
ATOM   5462  H1  WAT  1802     -16.593   4.189  -1.334  1.00  0.00
ATOM   5463  H2  WAT  1802     -16.291   3.434  -0.057  1.00  0.00
TER
ATOM   5464  O   WAT  1803     -14.557   7.893  -1.982  1.00  0.00
ATOM   5465  H1  WAT  1803     -13.605   7.809  -2.032  1.00  0.00
ATOM   5466  H2  WAT  1803     -14.704   8.558  -1.309  1.00  0.00
TER
ATOM   5467  O   WAT  1804     -11.666   7.273 -16.483  1.00  0.00
ATOM   5468  H1  WAT  1804     -11.952   6.859 -17.298  1.00  0.00
ATOM   5469  H2  WAT  1804     -11.864   8.202 -16.603  1.00  0.00
TER
ATOM   5470  O   WAT  1805     -20.050   1.952  -2.064  1.00  0.00
ATOM   5471  H1  WAT  1805     -20.815   2.520  -2.148  1.00  0.00
ATOM   5472  H2  WAT  1805     -19.868   1.660  -2.957  1.00  0.00
TER
ATOM   5473  O   WAT  1806     -16.961   2.328 -17.438  1.00  0.00
ATOM   5474  H1  WAT  1806     -17.510   2.775 -16.794  1.00  0.00
ATOM   5475  H2  WAT  1806     -16.339   1.823 -16.915  1.00  0.00
TER
ATOM   5476  O   WAT  1807     -12.907   3.682  -1.506  1.00  0.00
ATOM   5477  H1  WAT  1807     -12.166   4.020  -2.009  1.00  0.00
ATOM   5478  H2  WAT  1807     -13.670   3.852  -2.059  1.00  0.00
TER
ATOM   5479  O   WAT  1808     -21.293   1.287 -15.542  1.00  0.00
ATOM   5480  H1  WAT  1808     -20.872   1.121 -14.699  1.00  0.00
ATOM   5481  H2  WAT  1808     -21.168   0.477 -16.036  1.00  0.00
TER
ATOM   5482  O   WAT  1809     -18.781   0.311 -18.294  1.00  0.00
ATOM   5483  H1  WAT  1809     -18.260  -0.404 -18.660  1.00  0.00
ATOM   5484  H2  WAT  1809     -18.134   0.950 -17.994  1.00  0.00
TER
ATOM   5485  O   WAT  1810     -14.233   1.734  -2.971  1.00  0.00
ATOM   5486  H1  WAT  1810     -13.819   1.888  -2.122  1.00  0.00
ATOM   5487  H2  WAT  1810     -15.168   1.859  -2.808  1.00  0.00
TER
ATOM   5488  O   WAT  1811     -13.761  -0.926  -0.967  1.00  0.00
ATOM   5489  H1  WAT  1811     -13.179  -1.681  -1.055  1.00  0.00
ATOM   5490  H2  WAT  1811     -13.584  -0.396  -1.744  1.00  0.00
TER
ATOM   5491  O   WAT  1812     -19.877  -7.209  -5.622  1.00  0.00
ATOM   5492  H1  WAT  1812     -20.326  -7.187  -6.468  1.00  0.00
ATOM   5493  H2  WAT  1812     -20.511  -7.608  -5.025  1.00  0.00
TER
ATOM   5494  O   WAT  1813     -19.471   1.686  -5.001  1.00  0.00
ATOM   5495  H1  WAT  1813     -19.053   2.529  -5.173  1.00  0.00
ATOM   5496  H2  WAT  1813     -20.390   1.823  -5.230  1.00  0.00
TER
ATOM   5497  O   WAT  1814     -17.135  -0.582  -3.617  1.00  0.00
ATOM   5498  H1  WAT  1814     -17.015  -1.178  -2.878  1.00  0.00
ATOM   5499  H2  WAT  1814     -16.276  -0.545  -4.037  1.00  0.00
TER
ATOM   5500  O   WAT  1815     -14.796  -0.029  -5.041  1.00  0.00
ATOM   5501  H1  WAT  1815     -15.323   0.496  -5.645  1.00  0.00
ATOM   5502  H2  WAT  1815     -14.453   0.604  -4.410  1.00  0.00
TER
ATOM   5503  O   WAT  1816     -21.621   7.991  -3.885  1.00  0.00
ATOM   5504  H1  WAT  1816     -22.158   8.716  -4.204  1.00  0.00
ATOM   5505  H2  WAT  1816     -21.367   7.514  -4.676  1.00  0.00
TER
ATOM   5506  O   WAT  1817     -20.368  -4.040  -2.360  1.00  0.00
ATOM   5507  H1  WAT  1817     -19.778  -4.349  -1.672  1.00  0.00
ATOM   5508  H2  WAT  1817     -21.186  -4.512  -2.204  1.00  0.00
TER
ATOM   5509  O   WAT  1818     -15.549  -4.424  -2.126  1.00  0.00
ATOM   5510  H1  WAT  1818     -16.237  -5.086  -2.191  1.00  0.00
ATOM   5511  H2  WAT  1818     -14.828  -4.870  -1.682  1.00  0.00
TER
ATOM   5512  O   WAT  1819     -14.919  -7.829 -16.067  1.00  0.00
ATOM   5513  H1  WAT  1819     -14.638  -8.672 -15.711  1.00  0.00
ATOM   5514  H2  WAT  1819     -15.692  -7.596 -15.553  1.00  0.00
TER
ATOM   5515  O   WAT  1820     -18.764   9.226  -3.627  1.00  0.00
ATOM   5516  H1  WAT  1820     -18.839  10.130  -3.319  1.00  0.00
ATOM   5517  H2  WAT  1820     -19.667   8.908  -3.654  1.00  0.00
TER
ATOM   5518  O   WAT  1821     -20.381  -6.596 -17.623  1.00  0.00
ATOM   5519  H1  WAT  1821     -20.729  -7.273 -18.202  1.00  0.00
ATOM   5520  H2  WAT  1821     -20.179  -7.057 -16.808  1.00  0.00
TER
ATOM   5521  O   WAT  1822     -18.216   8.392 -16.004  1.00  0.00
ATOM   5522  H1  WAT  1822     -17.321   8.731 -15.982  1.00  0.00
ATOM   5523  H2  WAT  1822     -18.184   7.670 -16.632  1.00  0.00
TER
ATOM   5524  O   WAT  1823     -11.236   6.923  -3.297  1.00  0.00
ATOM   5525  H1  WAT  1823     -11.836   6.982  -4.041  1.00  0.00
ATOM   5526  H2  WAT  1823     -11.107   5.983  -3.168  1.00  0.00
TER
ATOM   5527  O   WAT  1824      -9.996   4.664 -17.960  1.00  0.00
ATOM   5528  H1  WAT  1824     -10.827   4.732 -17.490  1.00  0.00
ATOM   5529  H2  WAT  1824      -9.819   5.555 -18.264  1.00  0.00
TER
ATOM   5530  O   WAT  1825     -10.541   1.409 -15.457  1.00  0.00
ATOM   5531  H1  WAT  1825      -9.779   1.979 -15.351  1.00  0.00
ATOM   5532  H2  WAT  1825     -10.525   0.842 -14.686  1.00  0.00
TER
ATOM   5533  O   WAT  1826      -9.535   2.264 -10.613  1.00  0.00
ATOM   5534  H1  WAT  1826      -9.164   1.481 -11.019  1.00  0.00
ATOM   5535  H2  WAT  1826      -8.894   2.953 -10.791  1.00  0.00
TER
ATOM   5536  O   WAT  1827     -12.551   3.648  -5.200  1.00  0.00
ATOM   5537  H1  WAT  1827     -13.365   4.078  -4.937  1.00  0.00
ATOM   5538  H2  WAT  1827     -12.144   4.260  -5.813  1.00  0.00
TER
ATOM   5539  O   WAT  1828     -10.489   1.703 -18.300  1.00  0.00
ATOM   5540  H1  WAT  1828     -10.214   2.610 -18.428  1.00  0.00
ATOM   5541  H2  WAT  1828     -10.678   1.639 -17.364  1.00  0.00
TER
ATOM   5542  O   WAT  1829     -14.091  -5.273 -17.004  1.00  0.00
ATOM   5543  H1  WAT  1829     -13.673  -5.460 -17.845  1.00  0.00
ATOM   5544  H2  WAT  1829     -14.398  -6.125 -16.694  1.00  0.00
TER
ATOM   5545  O   WAT  1830     -10.592  -0.361 -13.307  1.00  0.00
ATOM   5546  H1  WAT  1830     -10.968  -1.128 -13.739  1.00  0.00
ATOM   5547  H2  WAT  1830     -11.322   0.022 -12.819  1.00  0.00
TER
ATOM   5548  O   WAT  1831     -11.202  -1.213  -3.673  1.00  0.00
ATOM   5549  H1  WAT  1831     -11.434  -1.442  -4.573  1.00  0.00
ATOM   5550  H2  WAT  1831     -10.942  -0.293  -3.718  1.00  0.00
TER
ATOM   5551  O   WAT  1832     -12.763  -5.988  -0.895  1.00  0.00
ATOM   5552  H1  WAT  1832     -11.886  -5.979  -0.511  1.00  0.00
ATOM   5553  H2  WAT  1832     -12.751  -6.725  -1.506  1.00  0.00
TER
ATOM   5554  O   WAT  1833     -11.317  -2.135 -10.006  1.00  0.00
ATOM   5555  H1  WAT  1833     -10.793  -2.629 -10.637  1.00  0.00
ATOM   5556  H2  WAT  1833     -10.731  -2.000  -9.261  1.00  0.00
TER
ATOM   5557  O   WAT  1834     -11.138  -2.051  -6.484  1.00  0.00
ATOM   5558  H1  WAT  1834     -12.088  -2.084  -6.370  1.00  0.00
ATOM   5559  H2  WAT  1834     -10.957  -1.141  -6.719  1.00  0.00
TER
ATOM   5560  O   WAT  1835     -11.827  -2.877 -14.067  1.00  0.00
ATOM   5561  H1  WAT  1835     -11.331  -3.110 -13.282  1.00  0.00
ATOM   5562  H2  WAT  1835     -12.025  -3.716 -14.483  1.00  0.00
TER
ATOM   5563  O   WAT  1836     -10.398  -4.241 -11.533  1.00  0.00
ATOM   5564  H1  WAT  1836     -10.508  -4.396 -10.595  1.00  0.00
ATOM   5565  H2  WAT  1836      -9.638  -4.769 -11.776  1.00  0.00
TER
ATOM   5566  O   WAT  1837     -12.052  -8.302  -5.075  1.00  0.00
ATOM   5567  H1  WAT  1837     -11.415  -7.689  -4.709  1.00  0.00
ATOM   5568  H2  WAT  1837     -11.904  -8.266  -6.020  1.00  0.00
TER
ATOM   5569  O   WAT  1838      -9.509  -6.411 -18.292  1.00  0.00
ATOM   5570  H1  WAT  1838      -8.584  -6.542 -18.501  1.00  0.00
ATOM   5571  H2  WAT  1838      -9.532  -6.331 -17.339  1.00  0.00
TER
ATOM   5572  O   WAT  1839      -9.435  -5.639 -15.667  1.00  0.00
ATOM   5573  H1  WAT  1839     -10.230  -5.705 -15.137  1.00  0.00
ATOM   5574  H2  WAT  1839      -9.231  -4.704 -15.678  1.00  0.00
TER
ATOM   5575  O   WAT  1840     -12.494   8.400 -11.673  1.00  0.00
ATOM   5576  H1  WAT  1840     -11.898   8.078 -12.349  1.00  0.00
ATOM   5577  H2  WAT  1840     -12.236   7.927 -10.882  1.00  0.00
TER
ATOM   5578  O   WAT  1841     -20.887   6.387  -5.923  1.00  0.00
ATOM   5579  H1  WAT  1841     -21.128   6.655  -6.810  1.00  0.00
ATOM   5580  H2  WAT  1841     -19.947   6.558  -5.868  1.00  0.00
TER
ATOM   5581  O   WAT  1842     -18.681  -7.149  -2.167  1.00  0.00
ATOM   5582  H1  WAT  1842     -18.742  -6.557  -1.418  1.00  0.00
ATOM   5583  H2  WAT  1842     -17.741  -7.257  -2.312  1.00  0.00
TER
ATOM   5584  O   WAT  1843     -16.044  -7.492  -2.528  1.00  0.00
ATOM   5585  H1  WAT  1843     -15.430  -7.174  -3.190  1.00  0.00
ATOM   5586  H2  WAT  1843     -15.499  -7.977  -1.908  1.00  0.00
TER
ATOM   5587  O   WAT  1844      -9.626   8.407  -5.122  1.00  0.00
ATOM   5588  H1  WAT  1844     -10.121   8.804  -5.839  1.00  0.00
ATOM   5589  H2  WAT  1844     -10.235   7.782  -4.728  1.00  0.00
TER
ATOM   5590  O   WAT  1845     -15.303  -8.929  -6.201  1.00  0.00
ATOM   5591  H1  WAT  1845     -16.177  -8.596  -6.404  1.00  0.00
ATOM   5592  H2  WAT  1845     -15.412  -9.402  -5.376  1.00  0.00
TER
ATOM   5593  O   WAT  1846     -14.396  -6.722  -4.817  1.00  0.00
ATOM   5594  H1  WAT  1846     -14.725  -7.537  -5.197  1.00  0.00
ATOM   5595  H2  WAT  1846     -13.448  -6.765  -4.940  1.00  0.00
TER
ATOM   5596  O   WAT  1847     -11.942   9.049  -7.843  1.00  0.00
ATOM   5597  H1  WAT  1847     -12.402   9.801  -8.217  1.00  0.00
ATOM   5598  H2  WAT  1847     -12.571   8.330  -7.902  1.00  0.00
TER
ATOM   5599  O   WAT  1848     -21.513   7.358  -8.668  1.00  0.00
ATOM   5600  H1  WAT  1848     -20.996   6.747  -9.194  1.00  0.00
ATOM   5601  H2  WAT  1848     -20.863   7.861  -8.177  1.00  0.00
TER
ATOM   5602  O   WAT  1849     -18.773   8.249  -7.841  1.00  0.00
ATOM   5603  H1  WAT  1849     -18.486   7.994  -8.718  1.00  0.00
ATOM   5604  H2  WAT  1849     -18.261   7.697  -7.251  1.00  0.00
TER
ATOM   5605  O   WAT  1850     -17.556  -8.012  -7.262  1.00  0.00
ATOM   5606  H1  WAT  1850     -18.338  -7.538  -6.982  1.00  0.00
ATOM   5607  H2  WAT  1850     -17.849  -8.917  -7.370  1.00  0.00
TER
ATOM   5608  O   WAT  1851     -13.003  -7.310  -9.217  1.00  0.00
ATOM   5609  H1  WAT  1851     -12.563  -7.365 -10.065  1.00  0.00
ATOM   5610  H2  WAT  1851     -13.273  -6.394  -9.146  1.00  0.00
TER
ATOM   5611  O   WAT  1852     -11.140  -7.678 -11.206  1.00  0.00
ATOM   5612  H1  WAT  1852     -11.201  -8.622 -11.353  1.00  0.00
ATOM   5613  H2  WAT  1852     -10.360  -7.570 -10.661  1.00  0.00
TER
ATOM   5614  O   WAT  1853     -19.670  -5.593 -11.750  1.00  0.00
ATOM   5615  H1  WAT  1853     -20.483  -5.968 -12.091  1.00  0.00
ATOM   5616  H2  WAT  1853     -19.166  -6.349 -11.448  1.00  0.00
TER
ATOM   5617  O   WAT  1854     -15.168  -8.929 -10.512  1.00  0.00
ATOM   5618  H1  WAT  1854     -14.565  -8.357 -10.037  1.00  0.00
ATOM   5619  H2  WAT  1854     -15.908  -8.365 -10.734  1.00  0.00
TER
ATOM   5620  O   WAT  1855     -12.024  -8.527 -15.238  1.00  0.00
ATOM   5621  H1  WAT  1855     -11.829  -7.629 -14.971  1.00  0.00
ATOM   5622  H2  WAT  1855     -12.811  -8.758 -14.745  1.00  0.00
TER
ATOM   5623  O   WAT  1856     -21.645  -7.443 -13.146  1.00  0.00
ATOM   5624  H1  WAT  1856     -22.275  -8.145 -12.979  1.00  0.00
ATOM   5625  H2  WAT  1856     -22.185  -6.683 -13.362  1.00  0.00
TER
ATOM   5626  O   WAT  1857     -18.706   9.170  -0.475  1.00  0.00
ATOM   5627  H1  WAT  1857     -17.779   8.935  -0.431  1.00  0.00
ATOM   5628  H2  WAT  1857     -18.721   9.998  -0.956  1.00  0.00
TER
ATOM   5629  O   WAT  1858     -10.472   8.713 -13.477  1.00  0.00
ATOM   5630  H1  WAT  1858     -10.296   8.027 -14.121  1.00  0.00
ATOM   5631  H2  WAT  1858     -11.169   9.238 -13.870  1.00  0.00
TER
ATOM   5632  O   WAT  1859     -21.520  -8.165  -0.710  1.00  0.00
ATOM   5633  H1  WAT  1859     -21.801  -7.662  -1.474  1.00  0.00
ATOM   5634  H2  WAT  1859     -21.138  -8.963  -1.076  1.00  0.00
TER
ATOM   5635  O   WAT  1860     -22.629   9.103 -15.924  1.00  0.00
ATOM   5636  H1  WAT  1860     -21.897   8.818 -16.471  1.00  0.00
ATOM   5637  H2  WAT  1860     -22.369   8.864 -15.034  1.00  0.00
TER
ATOM   5638  O   WAT  1861     -14.918  -8.750  -0.132  1.00  0.00
ATOM   5639  H1  WAT  1861     -15.032  -8.430   0.763  1.00  0.00
ATOM   5640  H2  WAT  1861     -14.101  -8.348  -0.429  1.00  0.00
TER
ATOM   5641  O   WAT  1862     -12.138   8.397  -0.651  1.00  0.00
ATOM   5642  H1  WAT  1862     -11.346   7.902  -0.858  1.00  0.00
ATOM   5643  H2  WAT  1862     -11.845   9.076  -0.043  1.00  0.00
TER
ATOM   5644  O   WAT  1863     -17.881 -17.727   9.661  1.00  0.00
ATOM   5645  H1  WAT  1863     -18.656 -18.207   9.951  1.00  0.00
ATOM   5646  H2  WAT  1863     -17.229 -18.406   9.486  1.00  0.00
TER
ATOM   5647  O   WAT  1864     -13.860 -13.321   8.441  1.00  0.00
ATOM   5648  H1  WAT  1864     -14.322 -14.092   8.769  1.00  0.00
ATOM   5649  H2  WAT  1864     -13.047 -13.294   8.946  1.00  0.00
TER
ATOM   5650  O   WAT  1865     -17.633 -11.035   8.061  1.00  0.00
ATOM   5651  H1  WAT  1865     -18.252 -10.579   7.490  1.00  0.00
ATOM   5652  H2  WAT  1865     -16.778 -10.880   7.660  1.00  0.00
TER
ATOM   5653  O   WAT  1866     -18.440 -15.051   9.668  1.00  0.00
ATOM   5654  H1  WAT  1866     -18.509 -15.992   9.507  1.00  0.00
ATOM   5655  H2  WAT  1866     -17.678 -14.961  10.240  1.00  0.00
TER
ATOM   5656  O   WAT  1867     -16.767 -16.151   5.454  1.00  0.00
ATOM   5657  H1  WAT  1867     -17.385 -15.686   4.890  1.00  0.00
ATOM   5658  H2  WAT  1867     -16.255 -15.458   5.871  1.00  0.00
TER
ATOM   5659  O   WAT  1868     -21.904 -16.624  12.133  1.00  0.00
ATOM   5660  H1  WAT  1868     -22.237 -15.997  12.775  1.00  0.00
ATOM   5661  H2  WAT  1868     -21.727 -16.097  11.353  1.00  0.00
TER
ATOM   5662  O   WAT  1869     -11.774 -13.192  11.863  1.00  0.00
ATOM   5663  H1  WAT  1869     -12.458 -12.522  11.855  1.00  0.00
ATOM   5664  H2  WAT  1869     -11.235 -12.993  11.097  1.00  0.00
TER
ATOM   5665  O   WAT  1870     -14.238 -11.347  10.577  1.00  0.00
ATOM   5666  H1  WAT  1870     -14.226 -11.751   9.710  1.00  0.00
ATOM   5667  H2  WAT  1870     -14.791 -10.572  10.474  1.00  0.00
TER
ATOM   5668  O   WAT  1871     -12.944 -14.625   5.666  1.00  0.00
ATOM   5669  H1  WAT  1871     -13.054 -15.568   5.791  1.00  0.00
ATOM   5670  H2  WAT  1871     -12.947 -14.264   6.553  1.00  0.00
TER
ATOM   5671  O   WAT  1872     -14.840 -16.444  11.906  1.00  0.00
ATOM   5672  H1  WAT  1872     -14.423 -16.658  11.071  1.00  0.00
ATOM   5673  H2  WAT  1872     -14.116 -16.187  12.477  1.00  0.00
TER
ATOM   5674  O   WAT  1873     -17.402 -18.999   5.023  1.00  0.00
ATOM   5675  H1  WAT  1873     -18.329 -19.065   5.252  1.00  0.00
ATOM   5676  H2  WAT  1873     -17.249 -18.061   4.908  1.00  0.00
TER
ATOM   5677  O   WAT  1874     -10.894 -18.045  11.997  1.00  0.00
ATOM   5678  H1  WAT  1874     -11.722 -17.976  11.522  1.00  0.00
ATOM   5679  H2  WAT  1874     -10.299 -17.460  11.529  1.00  0.00
TER
ATOM   5680  O   WAT  1875     -13.372 -17.437   5.526  1.00  0.00
ATOM   5681  H1  WAT  1875     -13.991 -17.775   4.879  1.00  0.00
ATOM   5682  H2  WAT  1875     -13.390 -18.081   6.234  1.00  0.00
TER
ATOM   5683  O   WAT  1876     -21.796 -18.472   7.805  1.00  0.00
ATOM   5684  H1  WAT  1876     -22.200 -19.185   7.309  1.00  0.00
ATOM   5685  H2  WAT  1876     -21.710 -18.817   8.694  1.00  0.00
TER
ATOM   5686  O   WAT  1877     -21.328 -14.786   9.969  1.00  0.00
ATOM   5687  H1  WAT  1877     -21.625 -15.391   9.289  1.00  0.00
ATOM   5688  H2  WAT  1877     -20.378 -14.748   9.858  1.00  0.00
TER
ATOM   5689  O   WAT  1878     -13.239 -11.213  13.631  1.00  0.00
ATOM   5690  H1  WAT  1878     -13.716 -10.405  13.438  1.00  0.00
ATOM   5691  H2  WAT  1878     -13.923 -11.865  13.784  1.00  0.00
TER
ATOM   5692  O   WAT  1879     -15.196 -18.198   2.534  1.00  0.00
ATOM   5693  H1  WAT  1879     -14.756 -19.036   2.387  1.00  0.00
ATOM   5694  H2  WAT  1879     -14.483 -17.565   2.620  1.00  0.00
TER
ATOM   5695  O   WAT  1880     -17.086 -13.259   6.502  1.00  0.00
ATOM   5696  H1  WAT  1880     -16.647 -12.516   6.087  1.00  0.00
ATOM   5697  H2  WAT  1880     -17.147 -13.016   7.426  1.00  0.00
TER
ATOM   5698  O   WAT  1881     -21.611 -12.234  17.404  1.00  0.00
ATOM   5699  H1  WAT  1881     -21.639 -11.830  16.537  1.00  0.00
ATOM   5700  H2  WAT  1881     -21.775 -13.163  17.241  1.00  0.00
TER
ATOM   5701  O   WAT  1882     -10.256 -14.260  15.860  1.00  0.00
ATOM   5702  H1  WAT  1882     -10.130 -14.499  14.942  1.00  0.00
ATOM   5703  H2  WAT  1882     -10.214 -15.092  16.332  1.00  0.00
TER
ATOM   5704  O   WAT  1883     -16.395 -10.557  14.430  1.00  0.00
ATOM   5705  H1  WAT  1883     -15.880 -10.646  15.232  1.00  0.00
ATOM   5706  H2  WAT  1883     -17.238 -10.211  14.722  1.00  0.00
TER
ATOM   5707  O   WAT  1884     -14.419 -10.272   3.858  1.00  0.00
ATOM   5708  H1  WAT  1884     -14.579 -10.561   4.756  1.00  0.00
ATOM   5709  H2  WAT  1884     -14.584 -11.048   3.322  1.00  0.00
TER
ATOM   5710  O   WAT  1885     -21.940 -10.492   5.635  1.00  0.00
ATOM   5711  H1  WAT  1885     -22.116 -11.408   5.422  1.00  0.00
ATOM   5712  H2  WAT  1885     -22.795 -10.133   5.875  1.00  0.00
TER
ATOM   5713  O   WAT  1886     -14.716 -12.763   2.418  1.00  0.00
ATOM   5714  H1  WAT  1886     -15.410 -12.765   1.758  1.00  0.00
ATOM   5715  H2  WAT  1886     -13.974 -13.187   1.987  1.00  0.00
TER
ATOM   5716  O   WAT  1887     -15.151 -11.137   6.493  1.00  0.00
ATOM   5717  H1  WAT  1887     -14.696 -11.918   6.806  1.00  0.00
ATOM   5718  H2  WAT  1887     -14.812 -10.426   7.037  1.00  0.00
TER
ATOM   5719  O   WAT  1888     -19.678 -19.142  11.292  1.00  0.00
ATOM   5720  H1  WAT  1888     -19.311 -19.616  12.038  1.00  0.00
ATOM   5721  H2  WAT  1888     -19.867 -18.268  11.633  1.00  0.00
TER
ATOM   5722  O   WAT  1889     -12.601 -16.899  10.000  1.00  0.00
ATOM   5723  H1  WAT  1889     -11.881 -16.403   9.609  1.00  0.00
ATOM   5724  H2  WAT  1889     -12.803 -17.577   9.355  1.00  0.00
TER
ATOM   5725  O   WAT  1890     -17.219 -16.828  15.887  1.00  0.00
ATOM   5726  H1  WAT  1890     -17.285 -17.748  15.633  1.00  0.00
ATOM   5727  H2  WAT  1890     -17.848 -16.730  16.601  1.00  0.00
TER
ATOM   5728  O   WAT  1891     -18.429 -14.961   3.118  1.00  0.00
ATOM   5729  H1  WAT  1891     -18.087 -14.216   2.622  1.00  0.00
ATOM   5730  H2  WAT  1891     -19.258 -14.648   3.480  1.00  0.00
TER
ATOM   5731  O   WAT  1892     -22.630 -18.803  17.642  1.00  0.00
ATOM   5732  H1  WAT  1892     -22.930 -18.657  16.744  1.00  0.00
ATOM   5733  H2  WAT  1892     -21.859 -19.362  17.549  1.00  0.00
TER
ATOM   5734  O   WAT  1893     -17.287 -14.006  15.637  1.00  0.00
ATOM   5735  H1  WAT  1893     -17.273 -14.938  15.419  1.00  0.00
ATOM   5736  H2  WAT  1893     -17.995 -13.920  16.276  1.00  0.00
TER
ATOM   5737  O   WAT  1894     -12.153 -19.822   1.907  1.00  0.00
ATOM   5738  H1  WAT  1894     -12.237 -19.390   1.057  1.00  0.00
ATOM   5739  H2  WAT  1894     -11.434 -19.362   2.340  1.00  0.00
TER
ATOM   5740  O   WAT  1895     -11.076 -17.365  14.984  1.00  0.00
ATOM   5741  H1  WAT  1895     -11.801 -16.772  14.787  1.00  0.00
ATOM   5742  H2  WAT  1895     -10.548 -17.373  14.185  1.00  0.00
TER
ATOM   5743  O   WAT  1896     -11.125 -12.968   4.635  1.00  0.00
ATOM   5744  H1  WAT  1896     -11.767 -13.622   4.910  1.00  0.00
ATOM   5745  H2  WAT  1896     -11.512 -12.562   3.859  1.00  0.00
TER
ATOM   5746  O   WAT  1897     -15.546 -15.639   8.482  1.00  0.00
ATOM   5747  H1  WAT  1897     -15.194 -16.236   7.823  1.00  0.00
ATOM   5748  H2  WAT  1897     -16.430 -15.965   8.653  1.00  0.00
TER
ATOM   5749  O   WAT  1898     -19.460 -14.879   5.889  1.00  0.00
ATOM   5750  H1  WAT  1898     -18.773 -14.332   6.270  1.00  0.00
ATOM   5751  H2  WAT  1898     -20.247 -14.335   5.924  1.00  0.00
TER
ATOM   5752  O   WAT  1899     -20.157 -17.875   5.502  1.00  0.00
ATOM   5753  H1  WAT  1899     -19.701 -17.064   5.728  1.00  0.00
ATOM   5754  H2  WAT  1899     -20.508 -18.192   6.334  1.00  0.00
TER
ATOM   5755  O   WAT  1900     -17.854 -12.364  12.731  1.00  0.00
ATOM   5756  H1  WAT  1900     -17.210 -12.158  13.409  1.00  0.00
ATOM   5757  H2  WAT  1900     -17.491 -13.125  12.278  1.00  0.00
TER
ATOM   5758  O   WAT  1901     -16.581 -14.361  11.449  1.00  0.00
ATOM   5759  H1  WAT  1901     -15.938 -15.061  11.562  1.00  0.00
ATOM   5760  H2  WAT  1901     -16.056 -13.581  11.269  1.00  0.00
TER
ATOM   5761  O   WAT  1902     -12.735 -14.076   1.173  1.00  0.00
ATOM   5762  H1  WAT  1902     -12.961 -14.793   1.765  1.00  0.00
ATOM   5763  H2  WAT  1902     -13.125 -14.325   0.335  1.00  0.00
TER
ATOM   5764  O   WAT  1903     -14.807 -13.561  14.653  1.00  0.00
ATOM   5765  H1  WAT  1903     -14.471 -12.975  15.330  1.00  0.00
ATOM   5766  H2  WAT  1903     -15.727 -13.692  14.882  1.00  0.00
TER
ATOM   5767  O   WAT  1904     -13.153 -16.159   2.834  1.00  0.00
ATOM   5768  H1  WAT  1904     -13.441 -15.697   3.622  1.00  0.00
ATOM   5769  H2  WAT  1904     -12.358 -16.619   3.103  1.00  0.00
TER
ATOM   5770  O   WAT  1905     -18.978 -13.512  17.821  1.00  0.00
ATOM   5771  H1  WAT  1905     -19.298 -14.231  18.366  1.00  0.00
ATOM   5772  H2  WAT  1905     -19.652 -12.837  17.895  1.00  0.00
TER
ATOM   5773  O   WAT  1906     -20.937 -12.666   2.765  1.00  0.00
ATOM   5774  H1  WAT  1906     -20.946 -11.933   2.149  1.00  0.00
ATOM   5775  H2  WAT  1906     -21.857 -12.913   2.857  1.00  0.00
TER
ATOM   5776  O   WAT  1907     -17.951 -12.603   1.427  1.00  0.00
ATOM   5777  H1  WAT  1907     -17.849 -12.807   0.497  1.00  0.00
ATOM   5778  H2  WAT  1907     -18.850 -12.857   1.632  1.00  0.00
TER
ATOM   5779  O   WAT  1908     -19.309 -10.085   6.122  1.00  0.00
ATOM   5780  H1  WAT  1908     -19.055 -10.123   5.200  1.00  0.00
ATOM   5781  H2  WAT  1908     -20.257 -10.211   6.115  1.00  0.00
TER
ATOM   5782  O   WAT  1909     -11.301 -11.995   9.373  1.00  0.00
ATOM   5783  H1  WAT  1909     -11.176 -11.171   9.846  1.00  0.00
ATOM   5784  H2  WAT  1909     -10.434 -12.206   9.026  1.00  0.00
TER
ATOM   5785  O   WAT  1910     -20.719 -10.728   0.868  1.00  0.00
ATOM   5786  H1  WAT  1910     -19.926 -10.440   0.416  1.00  0.00
ATOM   5787  H2  WAT  1910     -21.239 -11.159   0.189  1.00  0.00
TER
ATOM   5788  O   WAT  1911     -15.987 -14.609  18.181  1.00  0.00
ATOM   5789  H1  WAT  1911     -16.593 -14.586  17.441  1.00  0.00
ATOM   5790  H2  WAT  1911     -16.291 -15.341  18.718  1.00  0.00
TER
ATOM   5791  O   WAT  1912     -14.557 -10.881  16.792  1.00  0.00
ATOM   5792  H1  WAT  1912     -13.605 -10.965  16.742  1.00  0.00
ATOM   5793  H2  WAT  1912     -14.704 -10.217  17.465  1.00  0.00
TER
ATOM   5794  O   WAT  1913     -11.666 -11.501   2.291  1.00  0.00
ATOM   5795  H1  WAT  1913     -11.952 -11.915   1.477  1.00  0.00
ATOM   5796  H2  WAT  1913     -11.864 -10.573   2.171  1.00  0.00
TER
ATOM   5797  O   WAT  1914     -20.201 -15.508   0.732  1.00  0.00
ATOM   5798  H1  WAT  1914     -20.306 -16.123   1.458  1.00  0.00
ATOM   5799  H2  WAT  1914     -20.369 -16.032  -0.052  1.00  0.00
TER
ATOM   5800  O   WAT  1915     -20.050 -16.822  16.711  1.00  0.00
ATOM   5801  H1  WAT  1915     -20.815 -16.254  16.626  1.00  0.00
ATOM   5802  H2  WAT  1915     -19.868 -17.115  15.817  1.00  0.00
TER
ATOM   5803  O   WAT  1916     -16.961 -16.446   1.336  1.00  0.00
ATOM   5804  H1  WAT  1916     -17.510 -15.999   1.980  1.00  0.00
ATOM   5805  H2  WAT  1916     -16.339 -16.951   1.860  1.00  0.00
TER
ATOM   5806  O   WAT  1917     -12.907 -15.092  17.268  1.00  0.00
ATOM   5807  H1  WAT  1917     -12.166 -14.754  16.765  1.00  0.00
ATOM   5808  H2  WAT  1917     -13.670 -14.923  16.715  1.00  0.00
TER
ATOM   5809  O   WAT  1918     -21.293 -17.487   3.232  1.00  0.00
ATOM   5810  H1  WAT  1918     -20.872 -17.653   4.076  1.00  0.00
ATOM   5811  H2  WAT  1918     -21.168 -18.297   2.738  1.00  0.00
TER
ATOM   5812  O   WAT  1919     -18.781 -18.463   0.480  1.00  0.00
ATOM   5813  H1  WAT  1919     -18.260 -19.178   0.114  1.00  0.00
ATOM   5814  H2  WAT  1919     -18.134 -17.825   0.780  1.00  0.00
TER
ATOM   5815  O   WAT  1920     -14.233 -17.040  15.804  1.00  0.00
ATOM   5816  H1  WAT  1920     -13.819 -16.886  16.653  1.00  0.00
ATOM   5817  H2  WAT  1920     -15.168 -16.915  15.966  1.00  0.00
TER
ATOM   5818  O   WAT  1921     -19.471 -17.088  13.773  1.00  0.00
ATOM   5819  H1  WAT  1921     -19.053 -16.245  13.601  1.00  0.00
ATOM   5820  H2  WAT  1921     -20.390 -16.951  13.544  1.00  0.00
TER
ATOM   5821  O   WAT  1922     -14.796 -18.803  13.733  1.00  0.00
ATOM   5822  H1  WAT  1922     -15.323 -18.279  13.130  1.00  0.00
ATOM   5823  H2  WAT  1922     -14.453 -18.170  14.364  1.00  0.00
TER
ATOM   5824  O   WAT  1923     -21.621 -10.783  14.889  1.00  0.00
ATOM   5825  H1  WAT  1923     -22.158 -10.058  14.570  1.00  0.00
ATOM   5826  H2  WAT  1923     -21.367 -11.260  14.099  1.00  0.00
TER
ATOM   5827  O   WAT  1924     -18.764  -9.548  15.148  1.00  0.00
ATOM   5828  H1  WAT  1924     -18.839  -8.644  15.455  1.00  0.00
ATOM   5829  H2  WAT  1924     -19.667  -9.867  15.120  1.00  0.00
TER
ATOM   5830  O   WAT  1925     -18.216 -10.382   2.770  1.00  0.00
ATOM   5831  H1  WAT  1925     -17.321 -10.044   2.792  1.00  0.00
ATOM   5832  H2  WAT  1925     -18.184 -11.104   2.143  1.00  0.00
TER
ATOM   5833  O   WAT  1926     -11.236 -11.852  15.477  1.00  0.00
ATOM   5834  H1  WAT  1926     -11.836 -11.792  14.733  1.00  0.00
ATOM   5835  H2  WAT  1926     -11.107 -12.791  15.607  1.00  0.00
TER
ATOM   5836  O   WAT  1927      -9.996 -14.110   0.814  1.00  0.00
ATOM   5837  H1  WAT  1927     -10.827 -14.042   1.285  1.00  0.00
ATOM   5838  H2  WAT  1927      -9.819 -13.220   0.511  1.00  0.00
TER
ATOM   5839  O   WAT  1928     -10.541 -17.365   3.317  1.00  0.00
ATOM   5840  H1  WAT  1928      -9.779 -16.796   3.423  1.00  0.00
ATOM   5841  H2  WAT  1928     -10.525 -17.932   4.088  1.00  0.00
TER
ATOM   5842  O   WAT  1929      -9.535 -16.510   8.162  1.00  0.00
ATOM   5843  H1  WAT  1929      -9.164 -17.293   7.755  1.00  0.00
ATOM   5844  H2  WAT  1929      -8.894 -15.821   7.983  1.00  0.00
TER
ATOM   5845  O   WAT  1930     -12.551 -15.127  13.575  1.00  0.00
ATOM   5846  H1  WAT  1930     -13.365 -14.697  13.837  1.00  0.00
ATOM   5847  H2  WAT  1930     -12.144 -14.515  12.962  1.00  0.00
TER
ATOM   5848  O   WAT  1931     -10.489 -17.072   0.475  1.00  0.00
ATOM   5849  H1  WAT  1931     -10.214 -16.164   0.347  1.00  0.00
ATOM   5850  H2  WAT  1931     -10.678 -17.136   1.411  1.00  0.00
TER
ATOM   5851  O   WAT  1932     -10.592 -19.135   5.468  1.00  0.00
ATOM   5852  H1  WAT  1932     -10.968 -19.902   5.036  1.00  0.00
ATOM   5853  H2  WAT  1932     -11.322 -18.753   5.955  1.00  0.00
TER
ATOM   5854  O   WAT  1933     -12.494 -10.375   7.101  1.00  0.00
[truncated: 18,388 more chars]
