# Supplementary material for: Accuracy and Precision of Alchemical Relative Free Energy Predictions with and without Replica‐Exchange
Source: Adv Theory Simul. 2019 Nov 27;3(1):1900195. doi: 10.1002/adts.201900195 (PMC8427472; doi:10.1002/adts.201900195)
Supplement: Supplementary file 1 — Supporting Information [file ADTS-3-1900195-s001.gz › MCL1/ligand/l17-l9/build/complex.pdb]

ATOM      1  C17 L17     1      -3.265   3.348  -0.998  1.00  0.00
ATOM      2  C18 L17     1      -1.909   3.293  -1.371  1.00  0.00
ATOM      3  H12 L17     1      -1.574   3.814  -2.256  1.00  0.00
ATOM      4  H14 L17     1      -3.964   3.919  -1.594  1.00  0.00
ATOM      5  C16 L17     1      -3.708   2.651   0.142  1.00  0.00
ATOM      6  H15 L17     1      -4.752   2.686   0.415  1.00  0.00
ATOM      7  C15 L17     1      -2.796   1.902   0.910  1.00  0.00
ATOM      8  C19 L17     1      -3.268   1.109   2.114  1.00  0.00
ATOM      9  H16 L17     1      -4.337   1.249   2.285  1.00  0.00
ATOM     10  H17 L17     1      -3.082   0.046   1.949  1.00  0.00
ATOM     11  H18 L17     1      -2.727   1.418   3.012  1.00  0.00
ATOM     12  C14 L17     1      -1.436   1.867   0.545  1.00  0.00
ATOM     13  H11 L17     1      -0.760   1.292   1.157  1.00  0.00
ATOM     14  C13 L17     1      -0.980   2.557  -0.608  1.00  0.00
ATOM     15  O3  L17     1       0.320   2.553  -1.053  1.00  0.00
ATOM     16  C12 L17     1       1.283   1.825  -0.305  1.00  0.00
ATOM     17  H9  L17     1       1.442   2.306   0.659  1.00  0.00
ATOM     18  H10 L17     1       0.951   0.804  -0.114  1.00  0.00
ATOM     19  C11 L17     1       2.587   1.811  -1.110  1.00  0.00
ATOM     20  H7  L17     1       2.833   2.831  -1.409  1.00  0.00
ATOM     21  H8  L17     1       3.403   1.477  -0.474  1.00  0.00
ATOM     22  C10 L17     1       2.522   0.910  -2.360  1.00  0.00
ATOM     23  H5  L17     1       1.714   1.244  -3.014  1.00  0.00
ATOM     24  H6  L17     1       3.439   1.048  -2.942  1.00  0.00
ATOM     25  C9  L17     1       2.348  -0.549  -2.017  1.00  0.00
ATOM     26  C2  L17     1       3.319  -1.424  -1.571  1.00  0.00
ATOM     27  C1  L17     1       4.762  -1.257  -1.257  1.00  0.00
ATOM     28  O1  L17     1       5.422  -2.270  -0.908  1.00  0.00
ATOM     29  O2  L17     1       5.276  -0.124  -1.318  1.00  0.00
ATOM     30  N1  L17     1       2.757  -2.672  -1.394  1.00  0.00
ATOM     31  H13 L17     1       3.320  -3.463  -1.089  1.00  0.00
ATOM     32  C3  L17     1       1.400  -2.646  -1.672  1.00  0.00
ATOM     33  C4  L17     1       0.407  -3.639  -1.613  1.00  0.00
ATOM     34  H1  L17     1       0.658  -4.639  -1.310  1.00  0.00
ATOM     35  C5  L17     1      -0.923  -3.302  -1.945  1.00  0.00
ATOM     36  H2  L17     1      -1.693  -4.054  -1.895  1.00  0.00
ATOM     37  C6  L17     1      -1.232  -1.993  -2.347  1.00  0.00
ATOM     38  H3  L17     1      -2.251  -1.742  -2.610  1.00  0.00
ATOM     39  C7  L17     1      -0.226  -1.008  -2.416  1.00  0.00
ATOM     40  H4  L17     1      -0.486  -0.007  -2.725  1.00  0.00
ATOM     41  C8  L17     1       1.122  -1.310  -2.072  1.00  0.00
ATOM     42  C36 L17     1      -3.271   3.523  -1.229  1.00  0.00
ATOM     43  C37 L17     1      -2.041   3.248  -1.851  1.00  0.00
ATOM     44  H30 L17     1      -1.908   3.498  -2.893  1.00  0.00
ATOM     45  H32 L17     1      -4.062   3.986  -1.802  1.00  0.00
ATOM     46  C35 L17     1      -3.468   3.211   0.129  1.00  0.00
ATOM     47  C38 L17     1      -4.780   3.526   0.825  1.00  0.00
ATOM     48  H34 L17     1      -5.484   4.018   0.148  1.00  0.00
ATOM     49  H35 L17     1      -5.237   2.604   1.194  1.00  0.00
ATOM     50  H36 L17     1      -4.601   4.187   1.677  1.00  0.00
ATOM     51  C34 L17     1      -2.427   2.607   0.853  1.00  0.00
ATOM     52  H33 L17     1      -2.566   2.352   1.892  1.00  0.00
ATOM     53  C33 L17     1      -1.189   2.340   0.239  1.00  0.00
ATOM     54  H29 L17     1      -0.422   1.889   0.845  1.00  0.00
ATOM     55  C32 L17     1      -0.981   2.665  -1.123  1.00  0.00
TER
ATOM     56  O   WAT     2      19.691  19.542   9.661  1.00  0.00
ATOM     57  H1  WAT     2      18.915  19.062   9.951  1.00  0.00
ATOM     58  H2  WAT     2      20.342  18.862   9.486  1.00  0.00
TER
ATOM     59  O   WAT     3      12.116  14.814   4.323  1.00  0.00
ATOM     60  H1  WAT     3      11.228  15.156   4.221  1.00  0.00
ATOM     61  H2  WAT     3      12.400  14.614   3.431  1.00  0.00
TER
ATOM     62  O   WAT     4      10.080  17.415  10.206  1.00  0.00
ATOM     63  H1  WAT     4      10.651  16.647  10.207  1.00  0.00
ATOM     64  H2  WAT     4      10.080  17.714   9.297  1.00  0.00
TER
ATOM     65  O   WAT     5      11.322  12.823  11.993  1.00  0.00
ATOM     66  H1  WAT     5      11.142  11.926  12.274  1.00  0.00
ATOM     67  H2  WAT     5      10.920  13.370  12.668  1.00  0.00
TER
ATOM     68  O   WAT     6      20.162  15.025   9.895  1.00  0.00
ATOM     69  H1  WAT     6      20.538  14.152   9.782  1.00  0.00
ATOM     70  H2  WAT     6      20.064  15.361   9.004  1.00  0.00
TER
ATOM     71  O   WAT     7      14.292  13.397   5.356  1.00  0.00
ATOM     72  H1  WAT     7      14.399  14.298   5.663  1.00  0.00
ATOM     73  H2  WAT     7      13.382  13.349   5.066  1.00  0.00
TER
ATOM     74  O   WAT     8      11.941  15.319  10.602  1.00  0.00
ATOM     75  H1  WAT     8      12.622  15.583  11.220  1.00  0.00
ATOM     76  H2  WAT     8      11.626  14.479  10.935  1.00  0.00
TER
ATOM     77  O   WAT     9      16.133  16.366   9.689  1.00  0.00
ATOM     78  H1  WAT     9      16.641  16.864  10.329  1.00  0.00
ATOM     79  H2  WAT     9      16.665  15.589   9.513  1.00  0.00
TER
ATOM     80  O   WAT    10      14.417  11.006  13.955  1.00  0.00
ATOM     81  H1  WAT    10      14.419  11.523  13.150  1.00  0.00
ATOM     82  H2  WAT    10      13.587  10.529  13.932  1.00  0.00
TER
ATOM     83  O   WAT    11      14.098  12.717  11.962  1.00  0.00
ATOM     84  H1  WAT    11      14.440  13.561  11.668  1.00  0.00
ATOM     85  H2  WAT    11      13.160  12.865  12.079  1.00  0.00
TER
ATOM     86  O   WAT    12      17.781  10.205   8.287  1.00  0.00
ATOM     87  H1  WAT    12      18.089   9.650   7.570  1.00  0.00
ATOM     88  H2  WAT    12      16.851  10.339   8.104  1.00  0.00
TER
ATOM     89  O   WAT    13      20.169  18.270   5.023  1.00  0.00
ATOM     90  H1  WAT    13      19.242  18.204   5.252  1.00  0.00
ATOM     91  H2  WAT    13      20.322  19.208   4.908  1.00  0.00
TER
ATOM     92  O   WAT    14      20.156  14.542   2.019  1.00  0.00
ATOM     93  H1  WAT    14      19.216  14.703   2.105  1.00  0.00
ATOM     94  H2  WAT    14      20.474  15.260   1.473  1.00  0.00
TER
ATOM     95  O   WAT    15      15.775  18.796   7.805  1.00  0.00
ATOM     96  H1  WAT    15      15.371  18.084   7.309  1.00  0.00
ATOM     97  H2  WAT    15      15.861  18.452   8.694  1.00  0.00
TER
ATOM     98  O   WAT    16      14.488  15.571  11.585  1.00  0.00
ATOM     99  H1  WAT    16      15.039  15.680  10.810  1.00  0.00
ATOM    100  H2  WAT    16      15.002  15.944  12.300  1.00  0.00
TER
ATOM    101  O   WAT    17      12.475  17.691   5.305  1.00  0.00
ATOM    102  H1  WAT    17      12.355  18.417   4.694  1.00  0.00
ATOM    103  H2  WAT    17      12.165  16.921   4.828  1.00  0.00
TER
ATOM    104  O   WAT    18      14.942  11.034   8.688  1.00  0.00
ATOM    105  H1  WAT    18      14.499  11.815   8.356  1.00  0.00
ATOM    106  H2  WAT    18      15.500  11.357   9.395  1.00  0.00
TER
ATOM    107  O   WAT    19      19.229  13.901  14.291  1.00  0.00
ATOM    108  H1  WAT    19      18.767  14.109  15.103  1.00  0.00
ATOM    109  H2  WAT    19      18.827  13.087  13.988  1.00  0.00
TER
ATOM    110  O   WAT    20      18.058  10.655   3.568  1.00  0.00
ATOM    111  H1  WAT    20      17.433  10.651   4.294  1.00  0.00
ATOM    112  H2  WAT    20      17.971   9.788   3.172  1.00  0.00
TER
ATOM    113  O   WAT    21      16.979  11.579  10.547  1.00  0.00
ATOM    114  H1  WAT    21      17.277  12.485  10.466  1.00  0.00
ATOM    115  H2  WAT    21      17.528  11.091   9.933  1.00  0.00
TER
ATOM    116  O   WAT    22      14.733  16.158   6.416  1.00  0.00
ATOM    117  H1  WAT    22      14.507  15.941   7.321  1.00  0.00
ATOM    118  H2  WAT    22      13.952  16.591   6.070  1.00  0.00
TER
ATOM    119  O   WAT    23      17.173  17.056  17.082  1.00  0.00
ATOM    120  H1  WAT    23      17.077  16.116  16.932  1.00  0.00
ATOM    121  H2  WAT    23      18.016  17.278  16.687  1.00  0.00
TER
ATOM    122  O   WAT    24      20.569  14.800   7.045  1.00  0.00
ATOM    123  H1  WAT    24      20.962  15.118   6.232  1.00  0.00
ATOM    124  H2  WAT    24      20.931  13.922   7.160  1.00  0.00
TER
ATOM    125  O   WAT    25      12.304  13.468  15.235  1.00  0.00
ATOM    126  H1  WAT    25      11.910  14.315  15.443  1.00  0.00
ATOM    127  H2  WAT    25      11.616  12.830  15.426  1.00  0.00
TER
ATOM    128  O   WAT    26       9.606  11.390   9.268  1.00  0.00
ATOM    129  H1  WAT    26       9.317  11.961   9.981  1.00  0.00
ATOM    130  H2  WAT    26      10.350  10.911   9.631  1.00  0.00
TER
ATOM    131  O   WAT    27       9.793  15.332   0.479  1.00  0.00
ATOM    132  H1  WAT    27       9.710  16.276   0.620  1.00  0.00
ATOM    133  H2  WAT    27       9.441  15.190  -0.400  1.00  0.00
TER
ATOM    134  O   WAT    28      17.593  14.066   9.546  1.00  0.00
ATOM    135  H1  WAT    28      17.596  13.625   8.696  1.00  0.00
ATOM    136  H2  WAT    28      18.488  14.388   9.653  1.00  0.00
TER
ATOM    137  O   WAT    29      13.443  13.949   8.505  1.00  0.00
ATOM    138  H1  WAT    29      13.103  14.427   9.262  1.00  0.00
ATOM    139  H2  WAT    29      12.681  13.496   8.145  1.00  0.00
TER
ATOM    140  O   WAT    30      17.655  15.068   2.536  1.00  0.00
ATOM    141  H1  WAT    30      17.776  15.026   3.485  1.00  0.00
ATOM    142  H2  WAT    30      17.270  15.930   2.381  1.00  0.00
TER
ATOM    143  O   WAT    31      16.667  17.378   1.935  1.00  0.00
ATOM    144  H1  WAT    31      16.099  16.929   1.308  1.00  0.00
ATOM    145  H2  WAT    31      17.376  17.737   1.401  1.00  0.00
TER
ATOM    146  O   WAT    32      17.893  18.127  11.292  1.00  0.00
ATOM    147  H1  WAT    32      18.260  17.652  12.038  1.00  0.00
ATOM    148  H2  WAT    32      17.704  19.001  11.633  1.00  0.00
TER
ATOM    149  O   WAT    33      10.757  12.871   7.421  1.00  0.00
ATOM    150  H1  WAT    33      10.472  12.506   8.259  1.00  0.00
ATOM    151  H2  WAT    33      10.695  12.139   6.808  1.00  0.00
TER
ATOM    152  O   WAT    34      15.683  17.167  13.611  1.00  0.00
ATOM    153  H1  WAT    34      15.379  18.047  13.836  1.00  0.00
ATOM    154  H2  WAT    34      16.638  17.227  13.646  1.00  0.00
TER
ATOM    155  O   WAT    35      20.431  11.764   4.143  1.00  0.00
ATOM    156  H1  WAT    35      19.618  11.265   4.067  1.00  0.00
ATOM    157  H2  WAT    35      20.238  12.604   3.726  1.00  0.00
TER
ATOM    158  O   WAT    36      11.740  18.008  14.758  1.00  0.00
ATOM    159  H1  WAT    36      11.381  18.673  15.345  1.00  0.00
ATOM    160  H2  WAT    36      11.445  17.176  15.129  1.00  0.00
TER
ATOM    161  O   WAT    37      14.941  18.466  17.642  1.00  0.00
ATOM    162  H1  WAT    37      14.641  18.612  16.744  1.00  0.00
ATOM    163  H2  WAT    37      15.712  17.907  17.549  1.00  0.00
TER
ATOM    164  O   WAT    38      10.251  18.007   1.381  1.00  0.00
ATOM    165  H1  WAT    38      11.120  18.289   1.665  1.00  0.00
ATOM    166  H2  WAT    38       9.760  18.820   1.266  1.00  0.00
TER
ATOM    167  O   WAT    39      13.315   9.738   5.974  1.00  0.00
ATOM    168  H1  WAT    39      13.187   9.730   6.923  1.00  0.00
ATOM    169  H2  WAT    39      12.491  10.076   5.623  1.00  0.00
TER
ATOM    170  O   WAT    40      10.315  11.497  15.435  1.00  0.00
ATOM    171  H1  WAT    40       9.600  11.697  16.040  1.00  0.00
ATOM    172  H2  WAT    40      10.734  10.721  15.806  1.00  0.00
TER
ATOM    173  O   WAT    41      17.143  15.224   5.410  1.00  0.00
ATOM    174  H1  WAT    41      16.435  15.692   5.851  1.00  0.00
ATOM    175  H2  WAT    41      17.428  14.566   6.044  1.00  0.00
TER
ATOM    176  O   WAT    42      18.769  16.643  13.409  1.00  0.00
ATOM    177  H1  WAT    42      19.267  17.118  14.074  1.00  0.00
ATOM    178  H2  WAT    42      18.911  15.720  13.616  1.00  0.00
TER
ATOM    179  O   WAT    43      15.347  13.532   2.785  1.00  0.00
ATOM    180  H1  WAT    43      16.196  13.969   2.719  1.00  0.00
ATOM    181  H2  WAT    43      14.980  13.844   3.612  1.00  0.00
TER
ATOM    182  O   WAT    44      12.940  17.218   1.942  1.00  0.00
ATOM    183  H1  WAT    44      13.021  16.271   2.053  1.00  0.00
ATOM    184  H2  WAT    44      13.832  17.548   2.048  1.00  0.00
TER
ATOM    185  O   WAT    45      10.467  19.039  17.177  1.00  0.00
ATOM    186  H1  WAT    45      10.971  18.460  17.749  1.00  0.00
ATOM    187  H2  WAT    45       9.728  19.323  17.715  1.00  0.00
TER
ATOM    188  O   WAT    46      14.440  15.761  16.040  1.00  0.00
ATOM    189  H1  WAT    46      13.910  15.271  15.412  1.00  0.00
ATOM    190  H2  WAT    46      15.109  16.190  15.505  1.00  0.00
TER
ATOM    191  O   WAT    47      18.790  18.806   0.480  1.00  0.00
ATOM    192  H1  WAT    47      19.311  18.090   0.114  1.00  0.00
ATOM    193  H2  WAT    47      19.437  19.444   0.780  1.00  0.00
TER
ATOM    194  O   WAT    48      14.928  12.728  16.119  1.00  0.00
ATOM    195  H1  WAT    48      14.833  12.110  15.394  1.00  0.00
ATOM    196  H2  WAT    48      14.347  13.454  15.892  1.00  0.00
TER
ATOM    197  O   WAT    49      17.694  11.285  13.152  1.00  0.00
ATOM    198  H1  WAT    49      17.245  11.307  12.307  1.00  0.00
ATOM    199  H2  WAT    49      17.060  10.887  13.749  1.00  0.00
TER
ATOM    200  O   WAT    50      15.174  15.855   0.178  1.00  0.00
ATOM    201  H1  WAT    50      14.972  14.992   0.540  1.00  0.00
ATOM    202  H2  WAT    50      15.003  15.768  -0.760  1.00  0.00
TER
ATOM    203  O   WAT    51      17.203  14.454  16.415  1.00  0.00
ATOM    204  H1  WAT    51      17.793  14.146  17.102  1.00  0.00
ATOM    205  H2  WAT    51      16.385  13.982  16.571  1.00  0.00
TER
ATOM    206  O   WAT    52      13.972  12.955   0.166  1.00  0.00
ATOM    207  H1  WAT    52      14.274  12.962  -0.742  1.00  0.00
ATOM    208  H2  WAT    52      14.711  12.605   0.663  1.00  0.00
TER
ATOM    209  O   WAT    53      17.190  11.899   1.152  1.00  0.00
ATOM    210  H1  WAT    53      16.843  11.221   0.572  1.00  0.00
ATOM    211  H2  WAT    53      17.392  11.438   1.966  1.00  0.00
TER
ATOM    212  O   WAT    54      10.531  18.427   7.548  1.00  0.00
ATOM    213  H1  WAT    54       9.876  18.159   6.904  1.00  0.00
ATOM    214  H2  WAT    54      11.369  18.318   7.098  1.00  0.00
TER
ATOM    215  O   WAT    55      11.568  18.813  12.088  1.00  0.00
ATOM    216  H1  WAT    55      11.936  18.725  12.968  1.00  0.00
ATOM    217  H2  WAT    55      11.000  18.049  11.989  1.00  0.00
TER
ATOM    218  O   WAT    56      11.120  15.724  15.994  1.00  0.00
ATOM    219  H1  WAT    56      10.226  15.690  16.334  1.00  0.00
ATOM    220  H2  WAT    56      11.660  15.922  16.759  1.00  0.00
TER
ATOM    221  O   WAT    57       9.745  15.637   3.491  1.00  0.00
ATOM    222  H1  WAT    57       8.841  15.900   3.316  1.00  0.00
ATOM    223  H2  WAT    57      10.229  15.908   2.711  1.00  0.00
TER
ATOM    224  O   WAT    58      12.287  14.694   1.400  1.00  0.00
ATOM    225  H1  WAT    58      12.997  14.272   0.915  1.00  0.00
ATOM    226  H2  WAT    58      11.571  14.761   0.768  1.00  0.00
TER
ATOM    227  O   WAT    59      11.935  10.748   0.440  1.00  0.00
ATOM    228  H1  WAT    59      12.658  11.289   0.758  1.00  0.00
ATOM    229  H2  WAT    59      12.207  10.474  -0.435  1.00  0.00
TER
ATOM    230  O   WAT    60      11.624   9.998  10.343  1.00  0.00
ATOM    231  H1  WAT    60      12.272   9.448   9.902  1.00  0.00
ATOM    232  H2  WAT    60      12.044  10.253  11.164  1.00  0.00
TER
ATOM    233  O   WAT    61      11.377  10.154  13.085  1.00  0.00
ATOM    234  H1  WAT    61      11.029  10.610  13.851  1.00  0.00
ATOM    235  H2  WAT    61      11.046   9.260  13.167  1.00  0.00
TER
ATOM    236  O   WAT    62      18.890  11.345  16.607  1.00  0.00
ATOM    237  H1  WAT    62      18.829  11.937  17.357  1.00  0.00
ATOM    238  H2  WAT    62      19.830  11.238  16.462  1.00  0.00
TER
ATOM    239  O   WAT    63      12.049   9.682  16.360  1.00  0.00
ATOM    240  H1  WAT    63      12.598   9.500  15.597  1.00  0.00
ATOM    241  H2  WAT    63      12.115   8.891  16.896  1.00  0.00
TER
ATOM    242  O   WAT    64      20.015  10.482  11.513  1.00  0.00
ATOM    243  H1  WAT    64      19.233  10.957  11.792  1.00  0.00
ATOM    244  H2  WAT    64      19.722   9.578  11.404  1.00  0.00
TER
ATOM    245  O   WAT    65      11.360  10.787   4.034  1.00  0.00
ATOM    246  H1  WAT    65      12.117  10.900   3.460  1.00  0.00
ATOM    247  H2  WAT    65      10.897  11.624   3.988  1.00  0.00
TER
ATOM    248  O   WAT    66      17.901  12.901   7.024  1.00  0.00
ATOM    249  H1  WAT    66      17.088  12.527   6.684  1.00  0.00
ATOM    250  H2  WAT    66      18.405  12.146   7.326  1.00  0.00
TER
ATOM    251  O   WAT    67      13.732  11.313   2.574  1.00  0.00
ATOM    252  H1  WAT    67      14.261  10.526   2.445  1.00  0.00
ATOM    253  H2  WAT    67      14.365  11.993   2.808  1.00  0.00
TER
ATOM    254  O   WAT    68      15.926  11.051   5.629  1.00  0.00
ATOM    255  H1  WAT    68      15.296  10.350   5.796  1.00  0.00
ATOM    256  H2  WAT    68      15.386  11.811   5.412  1.00  0.00
TER
ATOM    257  O   WAT    69      16.051  10.329  18.064  1.00  0.00
ATOM    258  H1  WAT    69      15.770  10.833  17.300  1.00  0.00
ATOM    259  H2  WAT    69      16.433   9.532  17.698  1.00  0.00
TER
ATOM    260  O   WAT    70      19.691  19.542  -9.114  1.00  0.00
ATOM    261  H1  WAT    70      18.915  19.062  -8.824  1.00  0.00
ATOM    262  H2  WAT    70      20.342  18.862  -9.288  1.00  0.00
TER
ATOM    263  O   WAT    71      12.116  14.814 -14.452  1.00  0.00
ATOM    264  H1  WAT    71      11.228  15.156 -14.554  1.00  0.00
ATOM    265  H2  WAT    71      12.400  14.614 -15.344  1.00  0.00
TER
ATOM    266  O   WAT    72      10.080  17.415  -8.568  1.00  0.00
ATOM    267  H1  WAT    72      10.651  16.647  -8.567  1.00  0.00
ATOM    268  H2  WAT    72      10.080  17.714  -9.477  1.00  0.00
TER
ATOM    269  O   WAT    73      11.322  12.823  -6.781  1.00  0.00
ATOM    270  H1  WAT    73      11.142  11.926  -6.501  1.00  0.00
ATOM    271  H2  WAT    73      10.920  13.370  -6.106  1.00  0.00
TER
ATOM    272  O   WAT    74      20.162  15.025  -8.880  1.00  0.00
ATOM    273  H1  WAT    74      20.538  14.152  -8.992  1.00  0.00
ATOM    274  H2  WAT    74      20.064  15.361  -9.771  1.00  0.00
TER
ATOM    275  O   WAT    75      14.292  13.397 -13.418  1.00  0.00
ATOM    276  H1  WAT    75      14.399  14.298 -13.111  1.00  0.00
ATOM    277  H2  WAT    75      13.382  13.349 -13.709  1.00  0.00
TER
ATOM    278  O   WAT    76      11.941  15.319  -8.173  1.00  0.00
ATOM    279  H1  WAT    76      12.622  15.583  -7.554  1.00  0.00
ATOM    280  H2  WAT    76      11.626  14.479  -7.839  1.00  0.00
TER
ATOM    281  O   WAT    77      16.133  16.366  -9.085  1.00  0.00
ATOM    282  H1  WAT    77      16.641  16.864  -8.445  1.00  0.00
ATOM    283  H2  WAT    77      16.665  15.589  -9.262  1.00  0.00
TER
ATOM    284  O   WAT    78      14.417  11.006  -4.819  1.00  0.00
ATOM    285  H1  WAT    78      14.419  11.523  -5.625  1.00  0.00
ATOM    286  H2  WAT    78      13.587  10.529  -4.842  1.00  0.00
TER
ATOM    287  O   WAT    79      14.098  12.717  -6.812  1.00  0.00
ATOM    288  H1  WAT    79      14.440  13.561  -7.107  1.00  0.00
ATOM    289  H2  WAT    79      13.160  12.865  -6.696  1.00  0.00
TER
ATOM    290  O   WAT    80      17.781  10.205 -10.488  1.00  0.00
ATOM    291  H1  WAT    80      18.089   9.650 -11.204  1.00  0.00
ATOM    292  H2  WAT    80      16.851  10.339 -10.670  1.00  0.00
TER
ATOM    293  O   WAT    81      20.169  18.270 -13.752  1.00  0.00
ATOM    294  H1  WAT    81      19.242  18.204 -13.523  1.00  0.00
ATOM    295  H2  WAT    81      20.322  19.208 -13.866  1.00  0.00
TER
ATOM    296  O   WAT    82      20.156  14.542 -16.755  1.00  0.00
ATOM    297  H1  WAT    82      19.216  14.703 -16.670  1.00  0.00
ATOM    298  H2  WAT    82      20.474  15.260 -17.301  1.00  0.00
TER
ATOM    299  O   WAT    83      15.775  18.796 -10.970  1.00  0.00
ATOM    300  H1  WAT    83      15.371  18.084 -11.465  1.00  0.00
ATOM    301  H2  WAT    83      15.861  18.452 -10.081  1.00  0.00
TER
ATOM    302  O   WAT    84      14.488  15.571  -7.190  1.00  0.00
ATOM    303  H1  WAT    84      15.039  15.680  -7.964  1.00  0.00
ATOM    304  H2  WAT    84      15.002  15.944  -6.474  1.00  0.00
TER
ATOM    305  O   WAT    85      12.475  17.691 -13.469  1.00  0.00
ATOM    306  H1  WAT    85      12.355  18.417 -14.081  1.00  0.00
ATOM    307  H2  WAT    85      12.165  16.921 -13.946  1.00  0.00
TER
ATOM    308  O   WAT    86      14.942  11.034 -10.087  1.00  0.00
ATOM    309  H1  WAT    86      14.499  11.815 -10.418  1.00  0.00
ATOM    310  H2  WAT    86      15.500  11.357  -9.380  1.00  0.00
TER
ATOM    311  O   WAT    87      19.229  13.901  -4.483  1.00  0.00
ATOM    312  H1  WAT    87      18.767  14.109  -3.671  1.00  0.00
ATOM    313  H2  WAT    87      18.827  13.087  -4.786  1.00  0.00
TER
ATOM    314  O   WAT    88      18.058  10.655 -15.206  1.00  0.00
ATOM    315  H1  WAT    88      17.433  10.651 -14.481  1.00  0.00
ATOM    316  H2  WAT    88      17.971   9.788 -15.602  1.00  0.00
TER
ATOM    317  O   WAT    89      16.979  11.579  -8.228  1.00  0.00
ATOM    318  H1  WAT    89      17.277  12.485  -8.308  1.00  0.00
ATOM    319  H2  WAT    89      17.528  11.091  -8.842  1.00  0.00
TER
ATOM    320  O   WAT    90      14.733  16.158 -12.358  1.00  0.00
ATOM    321  H1  WAT    90      14.507  15.941 -11.454  1.00  0.00
ATOM    322  H2  WAT    90      13.952  16.591 -12.704  1.00  0.00
TER
ATOM    323  O   WAT    91      17.173  17.056  -1.692  1.00  0.00
ATOM    324  H1  WAT    91      17.077  16.116  -1.842  1.00  0.00
ATOM    325  H2  WAT    91      18.016  17.278  -2.088  1.00  0.00
TER
ATOM    326  O   WAT    92      20.569  14.800 -11.729  1.00  0.00
ATOM    327  H1  WAT    92      20.962  15.118 -12.542  1.00  0.00
ATOM    328  H2  WAT    92      20.931  13.922 -11.615  1.00  0.00
TER
ATOM    329  O   WAT    93      12.304  13.468  -3.539  1.00  0.00
ATOM    330  H1  WAT    93      11.910  14.315  -3.332  1.00  0.00
ATOM    331  H2  WAT    93      11.616  12.830  -3.348  1.00  0.00
TER
ATOM    332  O   WAT    94      18.879  13.551  -0.469  1.00  0.00
ATOM    333  H1  WAT    94      18.188  13.358   0.165  1.00  0.00
ATOM    334  H2  WAT    94      19.622  13.835   0.063  1.00  0.00
TER
ATOM    335  O   WAT    95       9.606  11.390  -9.506  1.00  0.00
ATOM    336  H1  WAT    95       9.317  11.961  -8.794  1.00  0.00
ATOM    337  H2  WAT    95      10.350  10.911  -9.143  1.00  0.00
TER
ATOM    338  O   WAT    96      17.593  14.066  -9.229  1.00  0.00
ATOM    339  H1  WAT    96      17.596  13.625 -10.078  1.00  0.00
ATOM    340  H2  WAT    96      18.488  14.388  -9.122  1.00  0.00
TER
ATOM    341  O   WAT    97      13.443  13.949 -10.269  1.00  0.00
ATOM    342  H1  WAT    97      13.103  14.427  -9.513  1.00  0.00
ATOM    343  H2  WAT    97      12.681  13.496 -10.629  1.00  0.00
TER
ATOM    344  O   WAT    98      17.655  15.068 -16.238  1.00  0.00
ATOM    345  H1  WAT    98      17.776  15.026 -15.290  1.00  0.00
ATOM    346  H2  WAT    98      17.270  15.930 -16.393  1.00  0.00
TER
ATOM    347  O   WAT    99      16.667  17.378 -16.840  1.00  0.00
ATOM    348  H1  WAT    99      16.099  16.929 -17.466  1.00  0.00
ATOM    349  H2  WAT    99      17.376  17.737 -17.373  1.00  0.00
TER
ATOM    350  O   WAT   100      17.893  18.127  -7.482  1.00  0.00
ATOM    351  H1  WAT   100      18.260  17.652  -6.736  1.00  0.00
ATOM    352  H2  WAT   100      17.704  19.001  -7.141  1.00  0.00
TER
ATOM    353  O   WAT   101      10.757  12.871 -11.353  1.00  0.00
ATOM    354  H1  WAT   101      10.472  12.506 -10.515  1.00  0.00
ATOM    355  H2  WAT   101      10.695  12.139 -11.967  1.00  0.00
TER
ATOM    356  O   WAT   102      15.683  17.167  -5.164  1.00  0.00
ATOM    357  H1  WAT   102      15.379  18.047  -4.939  1.00  0.00
ATOM    358  H2  WAT   102      16.638  17.227  -5.128  1.00  0.00
TER
ATOM    359  O   WAT   103      20.431  11.764 -14.632  1.00  0.00
ATOM    360  H1  WAT   103      19.618  11.265 -14.707  1.00  0.00
ATOM    361  H2  WAT   103      20.238  12.604 -15.048  1.00  0.00
TER
ATOM    362  O   WAT   104      11.740  18.008  -4.017  1.00  0.00
ATOM    363  H1  WAT   104      11.381  18.673  -3.429  1.00  0.00
ATOM    364  H2  WAT   104      11.445  17.176  -3.645  1.00  0.00
TER
ATOM    365  O   WAT   105      14.941  18.466  -1.133  1.00  0.00
ATOM    366  H1  WAT   105      14.641  18.612  -2.030  1.00  0.00
ATOM    367  H2  WAT   105      15.712  17.907  -1.225  1.00  0.00
TER
ATOM    368  O   WAT   106      10.251  18.007 -17.393  1.00  0.00
ATOM    369  H1  WAT   106      11.120  18.289 -17.110  1.00  0.00
ATOM    370  H2  WAT   106       9.760  18.820 -17.508  1.00  0.00
TER
ATOM    371  O   WAT   107      13.315   9.738 -12.800  1.00  0.00
ATOM    372  H1  WAT   107      13.187   9.730 -11.852  1.00  0.00
ATOM    373  H2  WAT   107      12.491  10.076 -13.151  1.00  0.00
TER
ATOM    374  O   WAT   108      10.315  11.497  -3.339  1.00  0.00
ATOM    375  H1  WAT   108       9.600  11.697  -2.734  1.00  0.00
ATOM    376  H2  WAT   108      10.734  10.721  -2.968  1.00  0.00
TER
ATOM    377  O   WAT   109      17.143  15.224 -13.365  1.00  0.00
ATOM    378  H1  WAT   109      16.435  15.692 -12.923  1.00  0.00
ATOM    379  H2  WAT   109      17.428  14.566 -12.730  1.00  0.00
TER
ATOM    380  O   WAT   110      18.769  16.643  -5.366  1.00  0.00
ATOM    381  H1  WAT   110      19.267  17.118  -4.700  1.00  0.00
ATOM    382  H2  WAT   110      18.911  15.720  -5.159  1.00  0.00
TER
ATOM    383  O   WAT   111      15.347  13.532 -15.990  1.00  0.00
ATOM    384  H1  WAT   111      16.196  13.969 -16.056  1.00  0.00
ATOM    385  H2  WAT   111      14.980  13.844 -15.162  1.00  0.00
TER
ATOM    386  O   WAT   112      12.940  17.218 -16.833  1.00  0.00
ATOM    387  H1  WAT   112      13.021  16.271 -16.721  1.00  0.00
ATOM    388  H2  WAT   112      13.832  17.548 -16.727  1.00  0.00
TER
ATOM    389  O   WAT   113      10.467  19.039  -1.597  1.00  0.00
ATOM    390  H1  WAT   113      10.971  18.460  -1.026  1.00  0.00
ATOM    391  H2  WAT   113       9.728  19.323  -1.060  1.00  0.00
TER
ATOM    392  O   WAT   114      12.500  17.182  -0.702  1.00  0.00
ATOM    393  H1  WAT   114      12.540  16.884   0.206  1.00  0.00
ATOM    394  H2  WAT   114      13.354  17.583  -0.861  1.00  0.00
TER
ATOM    395  O   WAT   115      14.440  15.761  -2.735  1.00  0.00
ATOM    396  H1  WAT   115      13.910  15.271  -3.362  1.00  0.00
ATOM    397  H2  WAT   115      15.109  16.190  -3.269  1.00  0.00
TER
ATOM    398  O   WAT   116      14.928  12.728  -2.655  1.00  0.00
ATOM    399  H1  WAT   116      14.833  12.110  -3.380  1.00  0.00
ATOM    400  H2  WAT   116      14.347  13.454  -2.882  1.00  0.00
TER
ATOM    401  O   WAT   117      17.694  11.285  -5.622  1.00  0.00
ATOM    402  H1  WAT   117      17.245  11.307  -6.468  1.00  0.00
ATOM    403  H2  WAT   117      17.060  10.887  -5.025  1.00  0.00
TER
ATOM    404  O   WAT   118      17.203  14.454  -2.360  1.00  0.00
ATOM    405  H1  WAT   118      17.793  14.146  -1.672  1.00  0.00
ATOM    406  H2  WAT   118      16.385  13.982  -2.204  1.00  0.00
TER
ATOM    407  O   WAT   119      17.190  11.899 -17.623  1.00  0.00
ATOM    408  H1  WAT   119      16.843  11.221 -18.202  1.00  0.00
ATOM    409  H2  WAT   119      17.392  11.438 -16.808  1.00  0.00
TER
ATOM    410  O   WAT   120      10.531  18.427 -11.226  1.00  0.00
ATOM    411  H1  WAT   120       9.876  18.159 -11.870  1.00  0.00
ATOM    412  H2  WAT   120      11.369  18.318 -11.676  1.00  0.00
TER
ATOM    413  O   WAT   121      11.568  18.813  -6.686  1.00  0.00
ATOM    414  H1  WAT   121      11.936  18.725  -5.806  1.00  0.00
ATOM    415  H2  WAT   121      11.000  18.049  -6.785  1.00  0.00
TER
ATOM    416  O   WAT   122      11.120  15.724  -2.780  1.00  0.00
ATOM    417  H1  WAT   122      10.226  15.690  -2.441  1.00  0.00
ATOM    418  H2  WAT   122      11.660  15.922  -2.015  1.00  0.00
TER
ATOM    419  O   WAT   123       9.745  15.637 -15.284  1.00  0.00
ATOM    420  H1  WAT   123       8.841  15.900 -15.459  1.00  0.00
ATOM    421  H2  WAT   123      10.229  15.908 -16.064  1.00  0.00
TER
ATOM    422  O   WAT   124      12.287  14.694 -17.374  1.00  0.00
ATOM    423  H1  WAT   124      12.997  14.272 -17.860  1.00  0.00
ATOM    424  H2  WAT   124      11.571  14.761 -18.006  1.00  0.00
TER
ATOM    425  O   WAT   125      11.624   9.998  -8.432  1.00  0.00
ATOM    426  H1  WAT   125      12.272   9.448  -8.872  1.00  0.00
ATOM    427  H2  WAT   125      12.044  10.253  -7.610  1.00  0.00
TER
ATOM    428  O   WAT   126      11.377  10.154  -5.689  1.00  0.00
ATOM    429  H1  WAT   126      11.029  10.610  -4.923  1.00  0.00
ATOM    430  H2  WAT   126      11.046   9.260  -5.607  1.00  0.00
TER
ATOM    431  O   WAT   127      18.890  11.345  -2.167  1.00  0.00
ATOM    432  H1  WAT   127      18.829  11.937  -1.418  1.00  0.00
ATOM    433  H2  WAT   127      19.830  11.238  -2.312  1.00  0.00
TER
ATOM    434  O   WAT   128      12.049   9.682  -2.414  1.00  0.00
ATOM    435  H1  WAT   128      12.598   9.500  -3.177  1.00  0.00
ATOM    436  H2  WAT   128      12.115   8.891  -1.878  1.00  0.00
TER
ATOM    437  O   WAT   129      20.015  10.482  -7.262  1.00  0.00
ATOM    438  H1  WAT   129      19.233  10.957  -6.982  1.00  0.00
ATOM    439  H2  WAT   129      19.722   9.578  -7.370  1.00  0.00
TER
ATOM    440  O   WAT   130      11.360  10.787 -14.740  1.00  0.00
ATOM    441  H1  WAT   130      12.117  10.900 -15.314  1.00  0.00
ATOM    442  H2  WAT   130      10.897  11.624 -14.786  1.00  0.00
TER
ATOM    443  O   WAT   131      17.901  12.901 -11.750  1.00  0.00
ATOM    444  H1  WAT   131      17.088  12.527 -12.091  1.00  0.00
ATOM    445  H2  WAT   131      18.405  12.146 -11.448  1.00  0.00
TER
ATOM    446  O   WAT   132      13.732  11.313 -16.200  1.00  0.00
ATOM    447  H1  WAT   132      14.261  10.526 -16.329  1.00  0.00
ATOM    448  H2  WAT   132      14.365  11.993 -15.967  1.00  0.00
TER
ATOM    449  O   WAT   133      15.926  11.051 -13.146  1.00  0.00
ATOM    450  H1  WAT   133      15.296  10.350 -12.979  1.00  0.00
ATOM    451  H2  WAT   133      15.386  11.811 -13.362  1.00  0.00
TER
ATOM    452  O   WAT   134      16.051  10.329  -0.710  1.00  0.00
ATOM    453  H1  WAT   134      15.770  10.833  -1.474  1.00  0.00
ATOM    454  H2  WAT   134      16.433   9.532  -1.076  1.00  0.00
TER
ATOM    455  O   WAT   135      19.691   0.768   9.661  1.00  0.00
ATOM    456  H1  WAT   135      18.915   0.288   9.951  1.00  0.00
ATOM    457  H2  WAT   135      20.342   0.088   9.486  1.00  0.00
TER
ATOM    458  O   WAT   136      13.707   1.080  10.538  1.00  0.00
ATOM    459  H1  WAT   136      12.876   0.824  10.938  1.00  0.00
ATOM    460  H2  WAT   136      14.315   1.151  11.274  1.00  0.00
TER
ATOM    461  O   WAT   137      13.687   5.114  10.734  1.00  0.00
ATOM    462  H1  WAT   137      13.990   4.223  10.555  1.00  0.00
ATOM    463  H2  WAT   137      14.432   5.671  10.506  1.00  0.00
TER
ATOM    464  O   WAT   138      12.116  -3.960   4.323  1.00  0.00
ATOM    465  H1  WAT   138      11.228  -3.619   4.221  1.00  0.00
ATOM    466  H2  WAT   138      12.400  -4.160   3.431  1.00  0.00
TER
ATOM    467  O   WAT   139      10.080  -1.360  10.206  1.00  0.00
ATOM    468  H1  WAT   139      10.651  -2.127  10.207  1.00  0.00
ATOM    469  H2  WAT   139      10.080  -1.061   9.297  1.00  0.00
TER
ATOM    470  O   WAT   140      19.938   7.459   8.061  1.00  0.00
ATOM    471  H1  WAT   140      19.319   7.915   7.490  1.00  0.00
ATOM    472  H2  WAT   140      20.793   7.615   7.660  1.00  0.00
TER
ATOM    473  O   WAT   141      19.131   3.443   9.668  1.00  0.00
ATOM    474  H1  WAT   141      19.062   2.502   9.507  1.00  0.00
ATOM    475  H2  WAT   141      19.893   3.533  10.240  1.00  0.00
TER
ATOM    476  O   WAT   142      11.322  -5.951  11.993  1.00  0.00
ATOM    477  H1  WAT   142      11.142  -6.849  12.274  1.00  0.00
ATOM    478  H2  WAT   142      10.920  -5.404  12.668  1.00  0.00
TER
ATOM    479  O   WAT   143      20.162  -3.750   9.895  1.00  0.00
ATOM    480  H1  WAT   143      20.538  -4.622   9.782  1.00  0.00
ATOM    481  H2  WAT   143      20.064  -3.414   9.004  1.00  0.00
TER
ATOM    482  O   WAT   144      14.292  -5.377   5.356  1.00  0.00
ATOM    483  H1  WAT   144      14.399  -4.477   5.663  1.00  0.00
ATOM    484  H2  WAT   144      13.382  -5.425   5.066  1.00  0.00
TER
ATOM    485  O   WAT   145      11.941  -3.455  10.602  1.00  0.00
ATOM    486  H1  WAT   145      12.622  -3.191  11.220  1.00  0.00
ATOM    487  H2  WAT   145      11.626  -4.295  10.935  1.00  0.00
TER
ATOM    488  O   WAT   146      16.133  -2.408   9.689  1.00  0.00
ATOM    489  H1  WAT   146      16.641  -1.910  10.329  1.00  0.00
ATOM    490  H2  WAT   146      16.665  -3.185   9.513  1.00  0.00
TER
ATOM    491  O   WAT   147      14.417  -7.769  13.955  1.00  0.00
ATOM    492  H1  WAT   147      14.419  -7.251  13.150  1.00  0.00
ATOM    493  H2  WAT   147      13.587  -8.246  13.932  1.00  0.00
TER
ATOM    494  O   WAT   148      15.667   1.871  12.133  1.00  0.00
ATOM    495  H1  WAT   148      15.334   2.498  12.775  1.00  0.00
ATOM    496  H2  WAT   148      15.844   2.397  11.353  1.00  0.00
TER
ATOM    497  O   WAT   149      14.098  -6.058  11.962  1.00  0.00
ATOM    498  H1  WAT   149      14.440  -5.213  11.668  1.00  0.00
ATOM    499  H2  WAT   149      13.160  -5.909  12.079  1.00  0.00
TER
ATOM    500  O   WAT   150      14.879   3.839  13.947  1.00  0.00
ATOM    501  H1  WAT   150      15.496   4.514  13.666  1.00  0.00
ATOM    502  H2  WAT   150      14.018   4.248  13.856  1.00  0.00
TER
ATOM    503  O   WAT   151      10.172   3.029   2.828  1.00  0.00
ATOM    504  H1  WAT   151       9.795   3.518   2.097  1.00  0.00
ATOM    505  H2  WAT   151      10.430   3.701   3.459  1.00  0.00
TER
ATOM    506  O   WAT   152      17.781  -8.569   8.287  1.00  0.00
ATOM    507  H1  WAT   152      18.089  -9.125   7.570  1.00  0.00
ATOM    508  H2  WAT   152      16.851  -8.435   8.104  1.00  0.00
TER
ATOM    509  O   WAT   153      20.169  -0.505   5.023  1.00  0.00
ATOM    510  H1  WAT   153      19.242  -0.571   5.252  1.00  0.00
ATOM    511  H2  WAT   153      20.322   0.433   4.908  1.00  0.00
TER
ATOM    512  O   WAT   154      20.156  -4.233   2.019  1.00  0.00
ATOM    513  H1  WAT   154      19.216  -4.071   2.105  1.00  0.00
ATOM    514  H2  WAT   154      20.474  -3.514   1.473  1.00  0.00
TER
ATOM    515  O   WAT   155      15.775   0.022   7.805  1.00  0.00
ATOM    516  H1  WAT   155      15.371  -0.690   7.309  1.00  0.00
ATOM    517  H2  WAT   155      15.861  -0.323   8.694  1.00  0.00
TER
ATOM    518  O   WAT   156      16.243   3.709   9.969  1.00  0.00
ATOM    519  H1  WAT   156      15.946   3.103   9.289  1.00  0.00
ATOM    520  H2  WAT   156      17.193   3.746   9.858  1.00  0.00
TER
ATOM    521  O   WAT   157      14.488  -3.204  11.585  1.00  0.00
ATOM    522  H1  WAT   157      15.039  -3.094  10.810  1.00  0.00
ATOM    523  H2  WAT   157      15.002  -2.830  12.300  1.00  0.00
TER
ATOM    524  O   WAT   158      15.335   3.447  16.619  1.00  0.00
ATOM    525  H1  WAT   158      14.438   3.671  16.867  1.00  0.00
ATOM    526  H2  WAT   158      15.360   3.570  15.671  1.00  0.00
TER
ATOM    527  O   WAT   159      14.162   0.318  15.195  1.00  0.00
ATOM    528  H1  WAT   159      14.023   1.190  15.564  1.00  0.00
ATOM    529  H2  WAT   159      13.280  -0.025  15.050  1.00  0.00
TER
ATOM    530  O   WAT   160      20.485   5.236   6.502  1.00  0.00
ATOM    531  H1  WAT   160      20.925   5.978   6.087  1.00  0.00
ATOM    532  H2  WAT   160      20.424   5.478   7.426  1.00  0.00
TER
ATOM    533  O   WAT   161      15.960   6.260  17.404  1.00  0.00
ATOM    534  H1  WAT   161      15.932   6.665  16.537  1.00  0.00
ATOM    535  H2  WAT   161      15.797   5.331  17.241  1.00  0.00
TER
ATOM    536  O   WAT   162      12.475  -1.084   5.305  1.00  0.00
ATOM    537  H1  WAT   162      12.355  -0.357   4.694  1.00  0.00
ATOM    538  H2  WAT   162      12.165  -1.853   4.828  1.00  0.00
TER
ATOM    539  O   WAT   163      10.114   2.088  11.112  1.00  0.00
ATOM    540  H1  WAT   163      10.192   2.223  10.168  1.00  0.00
ATOM    541  H2  WAT   163      10.728   1.380  11.305  1.00  0.00
TER
ATOM    542  O   WAT   164      11.359   3.788   7.523  1.00  0.00
ATOM    543  H1  WAT   164      10.951   3.929   6.668  1.00  0.00
ATOM    544  H2  WAT   164      12.250   3.504   7.320  1.00  0.00
TER
ATOM    545  O   WAT   165      15.631   8.003   5.635  1.00  0.00
ATOM    546  H1  WAT   165      15.455   7.086   5.422  1.00  0.00
ATOM    547  H2  WAT   165      14.776   8.361   5.875  1.00  0.00
TER
ATOM    548  O   WAT   166      10.170   3.129  13.652  1.00  0.00
ATOM    549  H1  WAT   166      10.333   2.660  12.834  1.00  0.00
ATOM    550  H2  WAT   166      10.635   2.622  14.317  1.00  0.00
TER
ATOM    551  O   WAT   167      14.942  -7.740   8.688  1.00  0.00
ATOM    552  H1  WAT   167      14.499  -6.959   8.356  1.00  0.00
ATOM    553  H2  WAT   167      15.500  -7.417   9.395  1.00  0.00
TER
ATOM    554  O   WAT   168      19.229  -4.873  14.291  1.00  0.00
ATOM    555  H1  WAT   168      18.767  -4.665  15.103  1.00  0.00
ATOM    556  H2  WAT   168      18.827  -5.687  13.988  1.00  0.00
TER
ATOM    557  O   WAT   169      18.058  -8.119   3.568  1.00  0.00
ATOM    558  H1  WAT   169      17.433  -8.123   4.294  1.00  0.00
ATOM    559  H2  WAT   169      17.971  -8.986   3.172  1.00  0.00
TER
ATOM    560  O   WAT   170      16.979  -7.195  10.547  1.00  0.00
ATOM    561  H1  WAT   170      17.277  -6.289  10.466  1.00  0.00
ATOM    562  H2  WAT   170      17.528  -7.683   9.933  1.00  0.00
TER
ATOM    563  O   WAT   171      14.733  -2.617   6.416  1.00  0.00
ATOM    564  H1  WAT   171      14.507  -2.833   7.321  1.00  0.00
ATOM    565  H2  WAT   171      13.952  -2.184   6.070  1.00  0.00
TER
ATOM    566  O   WAT   172      17.173  -1.718  17.082  1.00  0.00
ATOM    567  H1  WAT   172      17.077  -2.659  16.932  1.00  0.00
ATOM    568  H2  WAT   172      18.016  -1.497  16.687  1.00  0.00
TER
ATOM    569  O   WAT   173      20.569  -3.974   7.045  1.00  0.00
ATOM    570  H1  WAT   173      20.962  -3.657   6.232  1.00  0.00
ATOM    571  H2  WAT   173      20.931  -4.853   7.160  1.00  0.00
TER
ATOM    572  O   WAT   174      12.304  -5.307  15.235  1.00  0.00
ATOM    573  H1  WAT   174      11.910  -4.459  15.443  1.00  0.00
ATOM    574  H2  WAT   174      11.616  -5.944  15.426  1.00  0.00
TER
ATOM    575  O   WAT   175       9.606  -7.384   9.268  1.00  0.00
ATOM    576  H1  WAT   175       9.317  -6.814   9.981  1.00  0.00
ATOM    577  H2  WAT   175      10.350  -7.863   9.631  1.00  0.00
TER
ATOM    578  O   WAT   176       9.793  -3.442   0.479  1.00  0.00
ATOM    579  H1  WAT   176       9.710  -2.499   0.620  1.00  0.00
ATOM    580  H2  WAT   176       9.441  -3.584  -0.400  1.00  0.00
TER
ATOM    581  O   WAT   177      17.593  -4.708   9.546  1.00  0.00
ATOM    582  H1  WAT   177      17.596  -5.149   8.696  1.00  0.00
ATOM    583  H2  WAT   177      18.488  -4.386   9.653  1.00  0.00
TER
ATOM    584  O   WAT   178      13.443  -4.825   8.505  1.00  0.00
ATOM    585  H1  WAT   178      13.103  -4.348   9.262  1.00  0.00
ATOM    586  H2  WAT   178      12.681  -5.279   8.145  1.00  0.00
TER
ATOM    587  O   WAT   179      17.655  -3.707   2.536  1.00  0.00
ATOM    588  H1  WAT   179      17.776  -3.748   3.485  1.00  0.00
ATOM    589  H2  WAT   179      17.270  -2.844   2.381  1.00  0.00
TER
ATOM    590  O   WAT   180      16.667  -1.397   1.935  1.00  0.00
ATOM    591  H1  WAT   180      16.099  -1.845   1.308  1.00  0.00
ATOM    592  H2  WAT   180      17.376  -1.037   1.401  1.00  0.00
TER
ATOM    593  O   WAT   181      11.744   2.505  15.811  1.00  0.00
ATOM    594  H1  WAT   181      11.359   1.864  16.410  1.00  0.00
ATOM    595  H2  WAT   181      12.055   3.208  16.381  1.00  0.00
TER
ATOM    596  O   WAT   182      17.893  -0.648  11.292  1.00  0.00
ATOM    597  H1  WAT   182      18.260  -1.122  12.038  1.00  0.00
ATOM    598  H2  WAT   182      17.704   0.226  11.633  1.00  0.00
TER
ATOM    599  O   WAT   183      10.757  -5.903   7.421  1.00  0.00
ATOM    600  H1  WAT   183      10.472  -6.268   8.259  1.00  0.00
ATOM    601  H2  WAT   183      10.695  -6.635   6.808  1.00  0.00
TER
ATOM    602  O   WAT   184      15.683  -1.607  13.611  1.00  0.00
ATOM    603  H1  WAT   184      15.379  -0.728  13.836  1.00  0.00
ATOM    604  H2  WAT   184      16.638  -1.547  13.646  1.00  0.00
TER
ATOM    605  O   WAT   185      14.212   2.599   4.207  1.00  0.00
ATOM    606  H1  WAT   185      13.438   2.059   4.047  1.00  0.00
ATOM    607  H2  WAT   185      14.941   2.080   3.869  1.00  0.00
TER
ATOM    608  O   WAT   186      20.431  -7.011   4.143  1.00  0.00
ATOM    609  H1  WAT   186      19.618  -7.509   4.067  1.00  0.00
ATOM    610  H2  WAT   186      20.238  -6.171   3.726  1.00  0.00
TER
ATOM    611  O   WAT   187      20.352   1.667  15.887  1.00  0.00
ATOM    612  H1  WAT   187      20.286   0.746  15.633  1.00  0.00
ATOM    613  H2  WAT   187      19.723   1.764  16.601  1.00  0.00
TER
ATOM    614  O   WAT   188      14.255   2.267   7.845  1.00  0.00
ATOM    615  H1  WAT   188      14.773   1.464   7.791  1.00  0.00
ATOM    616  H2  WAT   188      13.804   2.205   8.687  1.00  0.00
TER
ATOM    617  O   WAT   189      19.142   3.534   3.118  1.00  0.00
ATOM    618  H1  WAT   189      19.484   4.278   2.622  1.00  0.00
ATOM    619  H2  WAT   189      18.314   3.847   3.480  1.00  0.00
TER
ATOM    620  O   WAT   190      11.740  -0.767  14.758  1.00  0.00
ATOM    621  H1  WAT   190      11.381  -0.101  15.345  1.00  0.00
ATOM    622  H2  WAT   190      11.445  -1.598  15.129  1.00  0.00
TER
ATOM    623  O   WAT   191      14.941  -0.308  17.642  1.00  0.00
ATOM    624  H1  WAT   191      14.641  -0.163  16.744  1.00  0.00
ATOM    625  H2  WAT   191      15.712  -0.868  17.549  1.00  0.00
TER
ATOM    626  O   WAT   192      20.284   4.489  15.637  1.00  0.00
ATOM    627  H1  WAT   192      20.298   3.557  15.419  1.00  0.00
ATOM    628  H2  WAT   192      19.576   4.575  16.276  1.00  0.00
TER
ATOM    629  O   WAT   193      18.111   3.615   5.889  1.00  0.00
ATOM    630  H1  WAT   193      18.798   4.162   6.270  1.00  0.00
ATOM    631  H2  WAT   193      17.325   4.159   5.924  1.00  0.00
TER
ATOM    632  O   WAT   194      10.251  -0.768   1.381  1.00  0.00
ATOM    633  H1  WAT   194      11.120  -0.485   1.665  1.00  0.00
ATOM    634  H2  WAT   194       9.760   0.046   1.266  1.00  0.00
TER
ATOM    635  O   WAT   195      17.414   0.620   5.502  1.00  0.00
ATOM    636  H1  WAT   195      17.870   1.430   5.728  1.00  0.00
ATOM    637  H2  WAT   195      17.063   0.302   6.334  1.00  0.00
TER
ATOM    638  O   WAT   196      19.717   6.130  12.731  1.00  0.00
ATOM    639  H1  WAT   196      20.362   6.336  13.409  1.00  0.00
ATOM    640  H2  WAT   196      20.080   5.369  12.278  1.00  0.00
TER
ATOM    641  O   WAT   197      13.315  -9.036   5.974  1.00  0.00
ATOM    642  H1  WAT   197      13.187  -9.045   6.923  1.00  0.00
ATOM    643  H2  WAT   197      12.491  -8.698   5.623  1.00  0.00
TER
ATOM    644  O   WAT   198      10.618   8.445   1.947  1.00  0.00
ATOM    645  H1  WAT   198      10.977   9.044   1.293  1.00  0.00
ATOM    646  H2  WAT   198      10.477   8.991   2.721  1.00  0.00
TER
ATOM    647  O   WAT   199      10.315  -7.277  15.435  1.00  0.00
ATOM    648  H1  WAT   199       9.600  -7.078  16.040  1.00  0.00
ATOM    649  H2  WAT   199      10.734  -8.053  15.806  1.00  0.00
TER
ATOM    650  O   WAT   200      10.602   6.711  16.422  1.00  0.00
ATOM    651  H1  WAT   200      10.711   5.770  16.281  1.00  0.00
ATOM    652  H2  WAT   200       9.950   6.976  15.773  1.00  0.00
TER
ATOM    653  O   WAT   201      18.593   4.982  17.821  1.00  0.00
ATOM    654  H1  WAT   201      18.273   4.263  18.366  1.00  0.00
ATOM    655  H2  WAT   201      17.919   5.658  17.895  1.00  0.00
TER
ATOM    656  O   WAT   202      16.635   5.828   2.765  1.00  0.00
ATOM    657  H1  WAT   202      16.626   6.561   2.149  1.00  0.00
ATOM    658  H2  WAT   202      15.714   5.581   2.857  1.00  0.00
TER
ATOM    659  O   WAT   203      12.235   1.050   3.509  1.00  0.00
ATOM    660  H1  WAT   203      11.628   1.790   3.519  1.00  0.00
ATOM    661  H2  WAT   203      12.710   1.140   2.683  1.00  0.00
TER
ATOM    662  O   WAT   204      19.621   5.891   1.427  1.00  0.00
ATOM    663  H1  WAT   204      19.722   5.688   0.497  1.00  0.00
ATOM    664  H2  WAT   204      18.721   5.637   1.632  1.00  0.00
TER
ATOM    665  O   WAT   205      17.143  -3.551   5.410  1.00  0.00
ATOM    666  H1  WAT   205      16.435  -3.082   5.851  1.00  0.00
ATOM    667  H2  WAT   205      17.428  -4.209   6.044  1.00  0.00
TER
ATOM    668  O   WAT   206      18.769  -2.131  13.409  1.00  0.00
ATOM    669  H1  WAT   206      19.267  -1.657  14.074  1.00  0.00
ATOM    670  H2  WAT   206      18.911  -3.055  13.616  1.00  0.00
TER
ATOM    671  O   WAT   207      18.262   8.410   6.122  1.00  0.00
ATOM    672  H1  WAT   207      18.516   8.372   5.200  1.00  0.00
ATOM    673  H2  WAT   207      17.314   8.283   6.115  1.00  0.00
TER
ATOM    674  O   WAT   208      15.347  -5.242   2.785  1.00  0.00
ATOM    675  H1  WAT   208      16.196  -4.805   2.719  1.00  0.00
ATOM    676  H2  WAT   208      14.980  -4.930   3.612  1.00  0.00
TER
ATOM    677  O   WAT   209      14.246   1.011   1.258  1.00  0.00
ATOM    678  H1  WAT   209      15.012   0.899   1.821  1.00  0.00
ATOM    679  H2  WAT   209      14.323   0.315   0.606  1.00  0.00
TER
ATOM    680  O   WAT   210      12.940  -1.557   1.942  1.00  0.00
ATOM    681  H1  WAT   210      13.021  -2.504   2.053  1.00  0.00
ATOM    682  H2  WAT   210      13.832  -1.226   2.048  1.00  0.00
TER
ATOM    683  O   WAT   211      13.742   8.593   9.045  1.00  0.00
ATOM    684  H1  WAT   211      14.478   8.044   9.316  1.00  0.00
ATOM    685  H2  WAT   211      14.126   9.459   8.906  1.00  0.00
TER
ATOM    686  O   WAT   212      10.626   4.660   4.919  1.00  0.00
ATOM    687  H1  WAT   212       9.700   4.902   4.910  1.00  0.00
ATOM    688  H2  WAT   212      11.092   5.488   4.798  1.00  0.00
TER
ATOM    689  O   WAT   213      16.852   7.766   0.868  1.00  0.00
ATOM    690  H1  WAT   213      17.645   8.055   0.416  1.00  0.00
ATOM    691  H2  WAT   213      16.333   7.335   0.189  1.00  0.00
TER
ATOM    692  O   WAT   214      10.467   0.265  17.177  1.00  0.00
ATOM    693  H1  WAT   214      10.971  -0.314  17.749  1.00  0.00
ATOM    694  H2  WAT   214       9.728   0.549  17.715  1.00  0.00
TER
ATOM    695  O   WAT   215      17.370   2.986   0.732  1.00  0.00
ATOM    696  H1  WAT   215      17.265   2.372   1.458  1.00  0.00
ATOM    697  H2  WAT   215      17.202   2.463  -0.052  1.00  0.00
TER
ATOM    698  O   WAT   216      17.521   1.672  16.711  1.00  0.00
ATOM    699  H1  WAT   216      16.756   2.241  16.626  1.00  0.00
ATOM    700  H2  WAT   216      17.703   1.380  15.817  1.00  0.00
TER
ATOM    701  O   WAT   217      16.278   1.007   3.232  1.00  0.00
ATOM    702  H1  WAT   217      16.699   0.841   4.076  1.00  0.00
ATOM    703  H2  WAT   217      16.403   0.197   2.738  1.00  0.00
TER
ATOM    704  O   WAT   218      14.440  -3.013  16.040  1.00  0.00
ATOM    705  H1  WAT   218      13.910  -3.504  15.412  1.00  0.00
ATOM    706  H2  WAT   218      15.109  -2.585  15.505  1.00  0.00
TER
ATOM    707  O   WAT   219      18.790   0.031   0.480  1.00  0.00
ATOM    708  H1  WAT   219      19.311  -0.684   0.114  1.00  0.00
ATOM    709  H2  WAT   219      19.437   0.670   0.780  1.00  0.00
TER
ATOM    710  O   WAT   220      14.928  -6.047  16.119  1.00  0.00
ATOM    711  H1  WAT   220      14.833  -6.665  15.394  1.00  0.00
ATOM    712  H2  WAT   220      14.347  -5.320  15.892  1.00  0.00
TER
ATOM    713  O   WAT   221      17.694  -7.489  13.152  1.00  0.00
ATOM    714  H1  WAT   221      17.245  -7.467  12.307  1.00  0.00
ATOM    715  H2  WAT   221      17.060  -7.887  13.749  1.00  0.00
TER
ATOM    716  O   WAT   222      18.100   1.406  13.773  1.00  0.00
ATOM    717  H1  WAT   222      18.519   2.249  13.601  1.00  0.00
ATOM    718  H2  WAT   222      17.181   1.543  13.544  1.00  0.00
TER
ATOM    719  O   WAT   223      15.174  -2.919   0.178  1.00  0.00
ATOM    720  H1  WAT   223      14.972  -3.783   0.540  1.00  0.00
ATOM    721  H2  WAT   223      15.003  -3.006  -0.760  1.00  0.00
TER
ATOM    722  O   WAT   224      15.950   7.711  14.889  1.00  0.00
ATOM    723  H1  WAT   224      15.413   8.436  14.570  1.00  0.00
ATOM    724  H2  WAT   224      16.204   7.234  14.099  1.00  0.00
TER
ATOM    725  O   WAT   225      17.203  -4.320  16.415  1.00  0.00
ATOM    726  H1  WAT   225      17.793  -4.629  17.102  1.00  0.00
ATOM    727  H2  WAT   225      16.385  -4.792  16.571  1.00  0.00
TER
ATOM    728  O   WAT   226      13.972  -5.819   0.166  1.00  0.00
ATOM    729  H1  WAT   226      14.274  -5.812  -0.742  1.00  0.00
ATOM    730  H2  WAT   226      14.711  -6.169   0.663  1.00  0.00
TER
ATOM    731  O   WAT   227      18.807   8.946  15.148  1.00  0.00
ATOM    732  H1  WAT   227      18.733   9.850  15.455  1.00  0.00
ATOM    733  H2  WAT   227      17.905   8.628  15.120  1.00  0.00
TER
ATOM    734  O   WAT   228      17.190  -6.876   1.152  1.00  0.00
ATOM    735  H1  WAT   228      16.843  -7.553   0.572  1.00  0.00
ATOM    736  H2  WAT   228      17.392  -7.337   1.966  1.00  0.00
TER
ATOM    737  O   WAT   229      19.355   8.112   2.770  1.00  0.00
ATOM    738  H1  WAT   229      20.250   8.451   2.792  1.00  0.00
ATOM    739  H2  WAT   229      19.387   7.390   2.143  1.00  0.00
TER
ATOM    740  O   WAT   230      12.995   3.485   0.999  1.00  0.00
ATOM    741  H1  WAT   230      13.432   4.028   1.655  1.00  0.00
ATOM    742  H2  WAT   230      13.480   2.660   1.009  1.00  0.00
TER
ATOM    743  O   WAT   231      10.209   6.274   8.451  1.00  0.00
ATOM    744  H1  WAT   231      10.540   5.406   8.219  1.00  0.00
ATOM    745  H2  WAT   231      10.639   6.480   9.282  1.00  0.00
TER
ATOM    746  O   WAT   232      14.806   4.605   6.111  1.00  0.00
ATOM    747  H1  WAT   232      14.505   4.481   7.012  1.00  0.00
ATOM    748  H2  WAT   232      14.699   3.746   5.703  1.00  0.00
TER
ATOM    749  O   WAT   233      10.698   7.141  11.189  1.00  0.00
ATOM    750  H1  WAT   233      10.262   7.321  12.022  1.00  0.00
ATOM    751  H2  WAT   233      11.266   7.898  11.047  1.00  0.00
TER
ATOM    752  O   WAT   234      10.531  -0.347   7.548  1.00  0.00
ATOM    753  H1  WAT   234       9.876  -0.616   6.904  1.00  0.00
ATOM    754  H2  WAT   234      11.369  -0.457   7.098  1.00  0.00
TER
ATOM    755  O   WAT   235      11.568   0.038  12.088  1.00  0.00
ATOM    756  H1  WAT   235      11.936  -0.049  12.968  1.00  0.00
ATOM    757  H2  WAT   235      11.000  -0.725  11.989  1.00  0.00
TER
ATOM    758  O   WAT   236      11.120  -3.051  15.994  1.00  0.00
ATOM    759  H1  WAT   236      10.226  -3.084  16.334  1.00  0.00
ATOM    760  H2  WAT   236      11.660  -2.852  16.759  1.00  0.00
TER
ATOM    761  O   WAT   237       9.745  -3.137   3.491  1.00  0.00
ATOM    762  H1  WAT   237       8.841  -2.874   3.316  1.00  0.00
ATOM    763  H2  WAT   237      10.229  -2.866   2.711  1.00  0.00
TER
ATOM    764  O   WAT   238      12.287  -4.081   1.400  1.00  0.00
ATOM    765  H1  WAT   238      12.997  -4.502   0.915  1.00  0.00
ATOM    766  H2  WAT   238      11.571  -4.013   0.768  1.00  0.00
TER
ATOM    767  O   WAT   239      11.935  -8.027   0.440  1.00  0.00
ATOM    768  H1  WAT   239      12.658  -7.486   0.758  1.00  0.00
ATOM    769  H2  WAT   239      12.207  -8.300  -0.435  1.00  0.00
TER
ATOM    770  O   WAT   240      11.624  -8.776  10.343  1.00  0.00
ATOM    771  H1  WAT   240      12.272  -9.326   9.902  1.00  0.00
ATOM    772  H2  WAT   240      12.044  -8.522  11.164  1.00  0.00
TER
ATOM    773  O   WAT   241      11.377  -8.620  13.085  1.00  0.00
ATOM    774  H1  WAT   241      11.029  -8.164  13.851  1.00  0.00
ATOM    775  H2  WAT   241      11.046  -9.515  13.167  1.00  0.00
TER
ATOM    776  O   WAT   242      12.984   4.552  17.250  1.00  0.00
ATOM    777  H1  WAT   242      12.941   4.181  18.132  1.00  0.00
ATOM    778  H2  WAT   242      13.115   5.489  17.391  1.00  0.00
TER
ATOM    779  O   WAT   243      16.684   6.108  12.851  1.00  0.00
ATOM    780  H1  WAT   243      16.443   6.375  11.965  1.00  0.00
ATOM    781  H2  WAT   243      17.625   6.278  12.907  1.00  0.00
TER
ATOM    782  O   WAT   244      18.890  -7.429  16.607  1.00  0.00
ATOM    783  H1  WAT   244      18.829  -6.837  17.357  1.00  0.00
ATOM    784  H2  WAT   244      19.830  -7.537  16.462  1.00  0.00
TER
ATOM    785  O   WAT   245      12.049  -9.093  16.360  1.00  0.00
ATOM    786  H1  WAT   245      12.598  -9.274  15.597  1.00  0.00
ATOM    787  H2  WAT   245      12.115  -9.883  16.896  1.00  0.00
TER
ATOM    788  O   WAT   246      12.822   7.498  14.370  1.00  0.00
ATOM    789  H1  WAT   246      12.229   7.366  15.109  1.00  0.00
ATOM    790  H2  WAT   246      12.815   6.662  13.904  1.00  0.00
TER
ATOM    791  O   WAT   247      12.454   4.864  13.321  1.00  0.00
ATOM    792  H1  WAT   247      11.727   4.244  13.254  1.00  0.00
ATOM    793  H2  WAT   247      12.515   5.258  12.451  1.00  0.00
TER
ATOM    794  O   WAT   248      16.058   7.078  10.106  1.00  0.00
ATOM    795  H1  WAT   248      16.575   6.467   9.581  1.00  0.00
ATOM    796  H2  WAT   248      16.708   7.581  10.597  1.00  0.00
TER
ATOM    797  O   WAT   249      18.798   7.969  10.933  1.00  0.00
ATOM    798  H1  WAT   249      19.086   7.714  10.056  1.00  0.00
ATOM    799  H2  WAT   249      19.310   7.417  11.523  1.00  0.00
TER
ATOM    800  O   WAT   250      20.015  -8.292  11.513  1.00  0.00
ATOM    801  H1  WAT   250      19.233  -7.817  11.792  1.00  0.00
ATOM    802  H2  WAT   250      19.722  -9.197  11.404  1.00  0.00
TER
ATOM    803  O   WAT   251      10.737   8.181   6.531  1.00  0.00
ATOM    804  H1  WAT   251      10.569   7.548   7.229  1.00  0.00
ATOM    805  H2  WAT   251       9.870   8.387   6.180  1.00  0.00
TER
ATOM    806  O   WAT   252      11.360  -7.987   4.034  1.00  0.00
ATOM    807  H1  WAT   252      12.117  -7.874   3.460  1.00  0.00
ATOM    808  H2  WAT   252      10.897  -7.150   3.988  1.00  0.00
TER
ATOM    809  O   WAT   253      17.901  -5.873   7.024  1.00  0.00
ATOM    810  H1  WAT   253      17.088  -6.248   6.684  1.00  0.00
ATOM    811  H2  WAT   253      18.405  -6.629   7.326  1.00  0.00
TER
ATOM    812  O   WAT   254      12.343   6.874   3.976  1.00  0.00
ATOM    813  H1  WAT   254      11.818   7.255   3.272  1.00  0.00
ATOM    814  H2  WAT   254      12.267   7.499   4.697  1.00  0.00
TER
ATOM    815  O   WAT   255      13.732  -7.461   2.574  1.00  0.00
ATOM    816  H1  WAT   255      14.261  -8.248   2.445  1.00  0.00
ATOM    817  H2  WAT   255      14.365  -6.782   2.808  1.00  0.00
TER
ATOM    818  O   WAT   256      15.926  -7.723   5.629  1.00  0.00
ATOM    819  H1  WAT   256      15.296  -8.425   5.796  1.00  0.00
ATOM    820  H2  WAT   256      15.386  -6.963   5.412  1.00  0.00
TER
ATOM    821  O   WAT   257      18.865   8.891  18.300  1.00  0.00
ATOM    822  H1  WAT   257      19.792   8.655  18.343  1.00  0.00
ATOM    823  H2  WAT   257      18.850   9.718  17.818  1.00  0.00
TER
ATOM    824  O   WAT   258      16.051  -8.445  18.064  1.00  0.00
ATOM    825  H1  WAT   258      15.770  -7.942  17.300  1.00  0.00
ATOM    826  H2  WAT   258      16.433  -9.243  17.698  1.00  0.00
TER
ATOM    827  O   WAT   259      14.942   8.823   2.851  1.00  0.00
ATOM    828  H1  WAT   259      15.674   8.539   2.303  1.00  0.00
ATOM    829  H2  WAT   259      15.202   8.584   3.741  1.00  0.00
TER
ATOM    830  O   WAT   260      14.104   4.939   2.855  1.00  0.00
ATOM    831  H1  WAT   260      13.475   5.408   3.404  1.00  0.00
ATOM    832  H2  WAT   260      14.219   4.094   3.290  1.00  0.00
TER
ATOM    833  O   WAT   261      19.691   0.768  -9.114  1.00  0.00
ATOM    834  H1  WAT   261      18.915   0.288  -8.824  1.00  0.00
ATOM    835  H2  WAT   261      20.342   0.088  -9.288  1.00  0.00
TER
ATOM    836  O   WAT   262      13.707   1.080  -8.236  1.00  0.00
ATOM    837  H1  WAT   262      12.876   0.824  -7.836  1.00  0.00
ATOM    838  H2  WAT   262      14.315   1.151  -7.500  1.00  0.00
TER
ATOM    839  O   WAT   263      13.687   5.114  -8.040  1.00  0.00
ATOM    840  H1  WAT   263      13.990   4.223  -8.219  1.00  0.00
ATOM    841  H2  WAT   263      14.432   5.671  -8.268  1.00  0.00
TER
ATOM    842  O   WAT   264      12.116  -3.960 -14.452  1.00  0.00
ATOM    843  H1  WAT   264      11.228  -3.619 -14.554  1.00  0.00
ATOM    844  H2  WAT   264      12.400  -4.160 -15.344  1.00  0.00
TER
ATOM    845  O   WAT   265      10.080  -1.360  -8.568  1.00  0.00
ATOM    846  H1  WAT   265      10.651  -2.127  -8.567  1.00  0.00
ATOM    847  H2  WAT   265      10.080  -1.061  -9.477  1.00  0.00
TER
ATOM    848  O   WAT   266      19.938   7.459 -10.713  1.00  0.00
ATOM    849  H1  WAT   266      19.319   7.915 -11.284  1.00  0.00
ATOM    850  H2  WAT   266      20.793   7.615 -11.114  1.00  0.00
TER
ATOM    851  O   WAT   267      19.131   3.443  -9.107  1.00  0.00
ATOM    852  H1  WAT   267      19.062   2.502  -9.268  1.00  0.00
ATOM    853  H2  WAT   267      19.893   3.533  -8.534  1.00  0.00
TER
ATOM    854  O   WAT   268      11.322  -5.951  -6.781  1.00  0.00
ATOM    855  H1  WAT   268      11.142  -6.849  -6.501  1.00  0.00
ATOM    856  H2  WAT   268      10.920  -5.404  -6.106  1.00  0.00
TER
ATOM    857  O   WAT   269      20.162  -3.750  -8.880  1.00  0.00
ATOM    858  H1  WAT   269      20.538  -4.622  -8.992  1.00  0.00
ATOM    859  H2  WAT   269      20.064  -3.414  -9.771  1.00  0.00
TER
ATOM    860  O   WAT   270      14.292  -5.377 -13.418  1.00  0.00
ATOM    861  H1  WAT   270      14.399  -4.477 -13.111  1.00  0.00
ATOM    862  H2  WAT   270      13.382  -5.425 -13.709  1.00  0.00
TER
ATOM    863  O   WAT   271      11.941  -3.455  -8.173  1.00  0.00
ATOM    864  H1  WAT   271      12.622  -3.191  -7.554  1.00  0.00
ATOM    865  H2  WAT   271      11.626  -4.295  -7.839  1.00  0.00
TER
ATOM    866  O   WAT   272      16.133  -2.408  -9.085  1.00  0.00
ATOM    867  H1  WAT   272      16.641  -1.910  -8.445  1.00  0.00
ATOM    868  H2  WAT   272      16.665  -3.185  -9.262  1.00  0.00
TER
ATOM    869  O   WAT   273      14.417  -7.769  -4.819  1.00  0.00
ATOM    870  H1  WAT   273      14.419  -7.251  -5.625  1.00  0.00
ATOM    871  H2  WAT   273      13.587  -8.246  -4.842  1.00  0.00
TER
ATOM    872  O   WAT   274      15.667   1.871  -6.642  1.00  0.00
ATOM    873  H1  WAT   274      15.334   2.498  -6.000  1.00  0.00
ATOM    874  H2  WAT   274      15.844   2.397  -7.422  1.00  0.00
TER
ATOM    875  O   WAT   275      14.098  -6.058  -6.812  1.00  0.00
ATOM    876  H1  WAT   275      14.440  -5.213  -7.107  1.00  0.00
ATOM    877  H2  WAT   275      13.160  -5.909  -6.696  1.00  0.00
TER
ATOM    878  O   WAT   276      14.879   3.839  -4.827  1.00  0.00
ATOM    879  H1  WAT   276      15.496   4.514  -5.108  1.00  0.00
ATOM    880  H2  WAT   276      14.018   4.248  -4.918  1.00  0.00
TER
ATOM    881  O   WAT   277      10.172   3.029 -15.946  1.00  0.00
ATOM    882  H1  WAT   277       9.795   3.518 -16.678  1.00  0.00
ATOM    883  H2  WAT   277      10.430   3.701 -15.316  1.00  0.00
TER
ATOM    884  O   WAT   278      17.781  -8.569 -10.488  1.00  0.00
ATOM    885  H1  WAT   278      18.089  -9.125 -11.204  1.00  0.00
ATOM    886  H2  WAT   278      16.851  -8.435 -10.670  1.00  0.00
TER
ATOM    887  O   WAT   279      20.169  -0.505 -13.752  1.00  0.00
ATOM    888  H1  WAT   279      19.242  -0.571 -13.523  1.00  0.00
ATOM    889  H2  WAT   279      20.322   0.433 -13.866  1.00  0.00
TER
ATOM    890  O   WAT   280      20.156  -4.233 -16.755  1.00  0.00
ATOM    891  H1  WAT   280      19.216  -4.071 -16.670  1.00  0.00
ATOM    892  H2  WAT   280      20.474  -3.514 -17.301  1.00  0.00
TER
ATOM    893  O   WAT   281      15.775   0.022 -10.970  1.00  0.00
ATOM    894  H1  WAT   281      15.371  -0.690 -11.465  1.00  0.00
ATOM    895  H2  WAT   281      15.861  -0.323 -10.081  1.00  0.00
TER
ATOM    896  O   WAT   282      16.243   3.709  -8.806  1.00  0.00
ATOM    897  H1  WAT   282      15.946   3.103  -9.485  1.00  0.00
ATOM    898  H2  WAT   282      17.193   3.746  -8.917  1.00  0.00
TER
ATOM    899  O   WAT   283      14.488  -3.204  -7.190  1.00  0.00
ATOM    900  H1  WAT   283      15.039  -3.094  -7.964  1.00  0.00
ATOM    901  H2  WAT   283      15.002  -2.830  -6.474  1.00  0.00
TER
ATOM    902  O   WAT   284      15.335   3.447  -2.155  1.00  0.00
ATOM    903  H1  WAT   284      14.438   3.671  -1.908  1.00  0.00
ATOM    904  H2  WAT   284      15.360   3.570  -3.104  1.00  0.00
TER
ATOM    905  O   WAT   285      14.162   0.318  -3.579  1.00  0.00
ATOM    906  H1  WAT   285      14.023   1.190  -3.210  1.00  0.00
ATOM    907  H2  WAT   285      13.280  -0.025  -3.724  1.00  0.00
TER
ATOM    908  O   WAT   286      20.485   5.236 -12.273  1.00  0.00
ATOM    909  H1  WAT   286      20.925   5.978 -12.687  1.00  0.00
ATOM    910  H2  WAT   286      20.424   5.478 -11.349  1.00  0.00
TER
ATOM    911  O   WAT   287      15.960   6.260  -1.371  1.00  0.00
ATOM    912  H1  WAT   287      15.932   6.665  -2.238  1.00  0.00
ATOM    913  H2  WAT   287      15.797   5.331  -1.534  1.00  0.00
TER
ATOM    914  O   WAT   288      12.475  -1.084 -13.469  1.00  0.00
ATOM    915  H1  WAT   288      12.355  -0.357 -14.081  1.00  0.00
ATOM    916  H2  WAT   288      12.165  -1.853 -13.946  1.00  0.00
TER
ATOM    917  O   WAT   289      10.114   2.088  -7.662  1.00  0.00
ATOM    918  H1  WAT   289      10.192   2.223  -8.607  1.00  0.00
ATOM    919  H2  WAT   289      10.728   1.380  -7.469  1.00  0.00
TER
ATOM    920  O   WAT   290      11.359   3.788 -11.251  1.00  0.00
ATOM    921  H1  WAT   290      10.951   3.929 -12.106  1.00  0.00
ATOM    922  H2  WAT   290      12.250   3.504 -11.454  1.00  0.00
TER
ATOM    923  O   WAT   291      15.631   8.003 -13.139  1.00  0.00
ATOM    924  H1  WAT   291      15.455   7.086 -13.352  1.00  0.00
ATOM    925  H2  WAT   291      14.776   8.361 -12.899  1.00  0.00
TER
ATOM    926  O   WAT   292      10.170   3.129  -5.123  1.00  0.00
ATOM    927  H1  WAT   292      10.333   2.660  -5.941  1.00  0.00
ATOM    928  H2  WAT   292      10.635   2.622  -4.458  1.00  0.00
TER
ATOM    929  O   WAT   293      14.942  -7.740 -10.087  1.00  0.00
ATOM    930  H1  WAT   293      14.499  -6.959 -10.418  1.00  0.00
ATOM    931  H2  WAT   293      15.500  -7.417  -9.380  1.00  0.00
TER
ATOM    932  O   WAT   294      19.229  -4.873  -4.483  1.00  0.00
ATOM    933  H1  WAT   294      18.767  -4.665  -3.671  1.00  0.00
ATOM    934  H2  WAT   294      18.827  -5.687  -4.786  1.00  0.00
TER
ATOM    935  O   WAT   295      18.058  -8.119 -15.206  1.00  0.00
ATOM    936  H1  WAT   295      17.433  -8.123 -14.481  1.00  0.00
ATOM    937  H2  WAT   295      17.971  -8.986 -15.602  1.00  0.00
TER
ATOM    938  O   WAT   296      16.979  -7.195  -8.228  1.00  0.00
ATOM    939  H1  WAT   296      17.277  -6.289  -8.308  1.00  0.00
ATOM    940  H2  WAT   296      17.528  -7.683  -8.842  1.00  0.00
TER
ATOM    941  O   WAT   297      14.733  -2.617 -12.358  1.00  0.00
ATOM    942  H1  WAT   297      14.507  -2.833 -11.454  1.00  0.00
ATOM    943  H2  WAT   297      13.952  -2.184 -12.704  1.00  0.00
TER
ATOM    944  O   WAT   298      17.173  -1.718  -1.692  1.00  0.00
ATOM    945  H1  WAT   298      17.077  -2.659  -1.842  1.00  0.00
ATOM    946  H2  WAT   298      18.016  -1.497  -2.088  1.00  0.00
TER
ATOM    947  O   WAT   299      20.569  -3.974 -11.729  1.00  0.00
ATOM    948  H1  WAT   299      20.962  -3.657 -12.542  1.00  0.00
ATOM    949  H2  WAT   299      20.931  -4.853 -11.615  1.00  0.00
TER
ATOM    950  O   WAT   300      12.304  -5.307  -3.539  1.00  0.00
ATOM    951  H1  WAT   300      11.910  -4.459  -3.332  1.00  0.00
ATOM    952  H2  WAT   300      11.616  -5.944  -3.348  1.00  0.00
TER
ATOM    953  O   WAT   301      18.879  -5.223  -0.469  1.00  0.00
ATOM    954  H1  WAT   301      18.188  -5.416   0.165  1.00  0.00
ATOM    955  H2  WAT   301      19.622  -4.940   0.063  1.00  0.00
TER
ATOM    956  O   WAT   302       9.606  -7.384  -9.506  1.00  0.00
ATOM    957  H1  WAT   302       9.317  -6.814  -8.794  1.00  0.00
ATOM    958  H2  WAT   302      10.350  -7.863  -9.143  1.00  0.00
TER
ATOM    959  O   WAT   303      17.593  -4.708  -9.229  1.00  0.00
ATOM    960  H1  WAT   303      17.596  -5.149 -10.078  1.00  0.00
ATOM    961  H2  WAT   303      18.488  -4.386  -9.122  1.00  0.00
TER
ATOM    962  O   WAT   304      13.443  -4.825 -10.269  1.00  0.00
ATOM    963  H1  WAT   304      13.103  -4.348  -9.513  1.00  0.00
ATOM    964  H2  WAT   304      12.681  -5.279 -10.629  1.00  0.00
TER
ATOM    965  O   WAT   305      17.655  -3.707 -16.238  1.00  0.00
ATOM    966  H1  WAT   305      17.776  -3.748 -15.290  1.00  0.00
ATOM    967  H2  WAT   305      17.270  -2.844 -16.393  1.00  0.00
TER
ATOM    968  O   WAT   306      16.667  -1.397 -16.840  1.00  0.00
ATOM    969  H1  WAT   306      16.099  -1.845 -17.466  1.00  0.00
ATOM    970  H2  WAT   306      17.376  -1.037 -17.373  1.00  0.00
TER
ATOM    971  O   WAT   307      11.744   2.505  -2.963  1.00  0.00
ATOM    972  H1  WAT   307      11.359   1.864  -2.365  1.00  0.00
ATOM    973  H2  WAT   307      12.055   3.208  -2.394  1.00  0.00
TER
ATOM    974  O   WAT   308      17.893  -0.648  -7.482  1.00  0.00
ATOM    975  H1  WAT   308      18.260  -1.122  -6.736  1.00  0.00
ATOM    976  H2  WAT   308      17.704   0.226  -7.141  1.00  0.00
TER
ATOM    977  O   WAT   309      10.757  -5.903 -11.353  1.00  0.00
ATOM    978  H1  WAT   309      10.472  -6.268 -10.515  1.00  0.00
ATOM    979  H2  WAT   309      10.695  -6.635 -11.967  1.00  0.00
TER
ATOM    980  O   WAT   310      15.683  -1.607  -5.164  1.00  0.00
ATOM    981  H1  WAT   310      15.379  -0.728  -4.939  1.00  0.00
ATOM    982  H2  WAT   310      16.638  -1.547  -5.128  1.00  0.00
TER
ATOM    983  O   WAT   311      14.212   2.599 -14.567  1.00  0.00
ATOM    984  H1  WAT   311      13.438   2.059 -14.727  1.00  0.00
ATOM    985  H2  WAT   311      14.941   2.080 -14.905  1.00  0.00
TER
ATOM    986  O   WAT   312      20.431  -7.011 -14.632  1.00  0.00
ATOM    987  H1  WAT   312      19.618  -7.509 -14.707  1.00  0.00
ATOM    988  H2  WAT   312      20.238  -6.171 -15.048  1.00  0.00
TER
ATOM    989  O   WAT   313      20.352   1.667  -2.888  1.00  0.00
ATOM    990  H1  WAT   313      20.286   0.746  -3.142  1.00  0.00
ATOM    991  H2  WAT   313      19.723   1.764  -2.173  1.00  0.00
TER
ATOM    992  O   WAT   314      14.255   2.267 -10.929  1.00  0.00
ATOM    993  H1  WAT   314      14.773   1.464 -10.984  1.00  0.00
ATOM    994  H2  WAT   314      13.804   2.205 -10.088  1.00  0.00
TER
ATOM    995  O   WAT   315      19.142   3.534 -15.657  1.00  0.00
ATOM    996  H1  WAT   315      19.484   4.278 -16.152  1.00  0.00
ATOM    997  H2  WAT   315      18.314   3.847 -15.294  1.00  0.00
TER
ATOM    998  O   WAT   316      11.740  -0.767  -4.017  1.00  0.00
ATOM    999  H1  WAT   316      11.381  -0.101  -3.429  1.00  0.00
ATOM   1000  H2  WAT   316      11.445  -1.598  -3.645  1.00  0.00
TER
ATOM   1001  O   WAT   317      14.941  -0.308  -1.133  1.00  0.00
ATOM   1002  H1  WAT   317      14.641  -0.163  -2.030  1.00  0.00
ATOM   1003  H2  WAT   317      15.712  -0.868  -1.225  1.00  0.00
TER
ATOM   1004  O   WAT   318      20.284   4.489  -3.137  1.00  0.00
ATOM   1005  H1  WAT   318      20.298   3.557  -3.355  1.00  0.00
ATOM   1006  H2  WAT   318      19.576   4.575  -2.498  1.00  0.00
TER
ATOM   1007  O   WAT   319      18.111   3.615 -12.885  1.00  0.00
ATOM   1008  H1  WAT   319      18.798   4.162 -12.504  1.00  0.00
ATOM   1009  H2  WAT   319      17.325   4.159 -12.850  1.00  0.00
TER
ATOM   1010  O   WAT   320      10.251  -0.768 -17.393  1.00  0.00
ATOM   1011  H1  WAT   320      11.120  -0.485 -17.110  1.00  0.00
ATOM   1012  H2  WAT   320       9.760   0.046 -17.508  1.00  0.00
TER
ATOM   1013  O   WAT   321      17.414   0.620 -13.272  1.00  0.00
ATOM   1014  H1  WAT   321      17.870   1.430 -13.046  1.00  0.00
ATOM   1015  H2  WAT   321      17.063   0.302 -12.441  1.00  0.00
TER
ATOM   1016  O   WAT   322      19.717   6.130  -6.043  1.00  0.00
ATOM   1017  H1  WAT   322      20.362   6.336  -5.366  1.00  0.00
ATOM   1018  H2  WAT   322      20.080   5.369  -6.496  1.00  0.00
TER
ATOM   1019  O   WAT   323      13.315  -9.036 -12.800  1.00  0.00
ATOM   1020  H1  WAT   323      13.187  -9.045 -11.852  1.00  0.00
ATOM   1021  H2  WAT   323      12.491  -8.698 -13.151  1.00  0.00
TER
ATOM   1022  O   WAT   324      10.618   8.445 -16.827  1.00  0.00
ATOM   1023  H1  WAT   324      10.977   9.044 -17.481  1.00  0.00
ATOM   1024  H2  WAT   324      10.477   8.991 -16.054  1.00  0.00
TER
ATOM   1025  O   WAT   325      10.315  -7.277  -3.339  1.00  0.00
ATOM   1026  H1  WAT   325       9.600  -7.078  -2.734  1.00  0.00
ATOM   1027  H2  WAT   325      10.734  -8.053  -2.968  1.00  0.00
TER
ATOM   1028  O   WAT   326      10.602   6.711  -2.353  1.00  0.00
ATOM   1029  H1  WAT   326      10.711   5.770  -2.493  1.00  0.00
ATOM   1030  H2  WAT   326       9.950   6.976  -3.001  1.00  0.00
TER
ATOM   1031  O   WAT   327      18.593   4.982  -0.953  1.00  0.00
ATOM   1032  H1  WAT   327      18.273   4.263  -0.408  1.00  0.00
ATOM   1033  H2  WAT   327      17.919   5.658  -0.879  1.00  0.00
TER
ATOM   1034  O   WAT   328      16.635   5.828 -16.010  1.00  0.00
ATOM   1035  H1  WAT   328      16.626   6.561 -16.625  1.00  0.00
ATOM   1036  H2  WAT   328      15.714   5.581 -15.917  1.00  0.00
TER
ATOM   1037  O   WAT   329      12.235   1.050 -15.265  1.00  0.00
ATOM   1038  H1  WAT   329      11.628   1.790 -15.255  1.00  0.00
ATOM   1039  H2  WAT   329      12.710   1.140 -16.091  1.00  0.00
TER
ATOM   1040  O   WAT   330      19.621   5.891 -17.347  1.00  0.00
ATOM   1041  H1  WAT   330      19.722   5.688 -18.277  1.00  0.00
ATOM   1042  H2  WAT   330      18.721   5.637 -17.142  1.00  0.00
TER
ATOM   1043  O   WAT   331      17.143  -3.551 -13.365  1.00  0.00
ATOM   1044  H1  WAT   331      16.435  -3.082 -12.923  1.00  0.00
ATOM   1045  H2  WAT   331      17.428  -4.209 -12.730  1.00  0.00
TER
ATOM   1046  O   WAT   332      18.769  -2.131  -5.366  1.00  0.00
ATOM   1047  H1  WAT   332      19.267  -1.657  -4.700  1.00  0.00
ATOM   1048  H2  WAT   332      18.911  -3.055  -5.159  1.00  0.00
TER
ATOM   1049  O   WAT   333      18.262   8.410 -12.652  1.00  0.00
ATOM   1050  H1  WAT   333      18.516   8.372 -13.574  1.00  0.00
ATOM   1051  H2  WAT   333      17.314   8.283 -12.660  1.00  0.00
TER
ATOM   1052  O   WAT   334      15.347  -5.242 -15.990  1.00  0.00
ATOM   1053  H1  WAT   334      16.196  -4.805 -16.056  1.00  0.00
ATOM   1054  H2  WAT   334      14.980  -4.930 -15.162  1.00  0.00
TER
ATOM   1055  O   WAT   335      14.246   1.011 -17.516  1.00  0.00
ATOM   1056  H1  WAT   335      15.012   0.899 -16.954  1.00  0.00
ATOM   1057  H2  WAT   335      14.323   0.315 -18.168  1.00  0.00
TER
ATOM   1058  O   WAT   336      12.940  -1.557 -16.833  1.00  0.00
ATOM   1059  H1  WAT   336      13.021  -2.504 -16.721  1.00  0.00
ATOM   1060  H2  WAT   336      13.832  -1.226 -16.727  1.00  0.00
TER
ATOM   1061  O   WAT   337      13.742   8.593  -9.729  1.00  0.00
ATOM   1062  H1  WAT   337      14.478   8.044  -9.459  1.00  0.00
ATOM   1063  H2  WAT   337      14.126   9.459  -9.869  1.00  0.00
TER
ATOM   1064  O   WAT   338      10.626   4.660 -13.855  1.00  0.00
ATOM   1065  H1  WAT   338       9.700   4.902 -13.865  1.00  0.00
ATOM   1066  H2  WAT   338      11.092   5.488 -13.977  1.00  0.00
TER
ATOM   1067  O   WAT   339      12.748   7.778  -0.541  1.00  0.00
ATOM   1068  H1  WAT   339      13.549   8.099  -0.127  1.00  0.00
ATOM   1069  H2  WAT   339      12.233   7.417   0.181  1.00  0.00
TER
ATOM   1070  O   WAT   340      10.467   0.265  -1.597  1.00  0.00
ATOM   1071  H1  WAT   340      10.971  -0.314  -1.026  1.00  0.00
ATOM   1072  H2  WAT   340       9.728   0.549  -1.060  1.00  0.00
TER
ATOM   1073  O   WAT   341      17.521   1.672  -2.064  1.00  0.00
ATOM   1074  H1  WAT   341      16.756   2.241  -2.148  1.00  0.00
ATOM   1075  H2  WAT   341      17.703   1.380  -2.957  1.00  0.00
TER
ATOM   1076  O   WAT   342      12.500  -1.592  -0.702  1.00  0.00
ATOM   1077  H1  WAT   342      12.540  -1.891   0.206  1.00  0.00
ATOM   1078  H2  WAT   342      13.354  -1.191  -0.861  1.00  0.00
TER
ATOM   1079  O   WAT   343      16.278   1.007 -15.542  1.00  0.00
ATOM   1080  H1  WAT   343      16.699   0.841 -14.699  1.00  0.00
ATOM   1081  H2  WAT   343      16.403   0.197 -16.036  1.00  0.00
TER
ATOM   1082  O   WAT   344      14.440  -3.013  -2.735  1.00  0.00
ATOM   1083  H1  WAT   344      13.910  -3.504  -3.362  1.00  0.00
ATOM   1084  H2  WAT   344      15.109  -2.585  -3.269  1.00  0.00
TER
ATOM   1085  O   WAT   345      14.928  -6.047  -2.655  1.00  0.00
ATOM   1086  H1  WAT   345      14.833  -6.665  -3.380  1.00  0.00
ATOM   1087  H2  WAT   345      14.347  -5.320  -2.882  1.00  0.00
TER
ATOM   1088  O   WAT   346      17.694  -7.489  -5.622  1.00  0.00
ATOM   1089  H1  WAT   346      17.245  -7.467  -6.468  1.00  0.00
ATOM   1090  H2  WAT   346      17.060  -7.887  -5.025  1.00  0.00
TER
ATOM   1091  O   WAT   347      18.100   1.406  -5.001  1.00  0.00
ATOM   1092  H1  WAT   347      18.519   2.249  -5.173  1.00  0.00
ATOM   1093  H2  WAT   347      17.181   1.543  -5.230  1.00  0.00
TER
ATOM   1094  O   WAT   348      15.950   7.711  -3.885  1.00  0.00
ATOM   1095  H1  WAT   348      15.413   8.436  -4.204  1.00  0.00
ATOM   1096  H2  WAT   348      16.204   7.234  -4.676  1.00  0.00
TER
ATOM   1097  O   WAT   349      17.203  -4.320  -2.360  1.00  0.00
ATOM   1098  H1  WAT   349      17.793  -4.629  -1.672  1.00  0.00
ATOM   1099  H2  WAT   349      16.385  -4.792  -2.204  1.00  0.00
TER
ATOM   1100  O   WAT   350      18.807   8.946  -3.627  1.00  0.00
ATOM   1101  H1  WAT   350      18.733   9.850  -3.319  1.00  0.00
ATOM   1102  H2  WAT   350      17.905   8.628  -3.654  1.00  0.00
TER
ATOM   1103  O   WAT   351      17.190  -6.876 -17.623  1.00  0.00
ATOM   1104  H1  WAT   351      16.843  -7.553 -18.202  1.00  0.00
ATOM   1105  H2  WAT   351      17.392  -7.337 -16.808  1.00  0.00
TER
ATOM   1106  O   WAT   352      19.355   8.112 -16.004  1.00  0.00
ATOM   1107  H1  WAT   352      20.250   8.451 -15.982  1.00  0.00
ATOM   1108  H2  WAT   352      19.387   7.390 -16.632  1.00  0.00
TER
ATOM   1109  O   WAT   353      12.995   3.485 -17.775  1.00  0.00
ATOM   1110  H1  WAT   353      13.432   4.028 -17.120  1.00  0.00
ATOM   1111  H2  WAT   353      13.480   2.660 -17.766  1.00  0.00
TER
ATOM   1112  O   WAT   354      10.209   6.274 -10.323  1.00  0.00
ATOM   1113  H1  WAT   354      10.540   5.406 -10.555  1.00  0.00
ATOM   1114  H2  WAT   354      10.639   6.480  -9.493  1.00  0.00
TER
ATOM   1115  O   WAT   355      14.806   4.605 -12.663  1.00  0.00
ATOM   1116  H1  WAT   355      14.505   4.481 -11.763  1.00  0.00
ATOM   1117  H2  WAT   355      14.699   3.746 -13.071  1.00  0.00
TER
ATOM   1118  O   WAT   356      10.698   7.141  -7.585  1.00  0.00
ATOM   1119  H1  WAT   356      10.262   7.321  -6.753  1.00  0.00
ATOM   1120  H2  WAT   356      11.266   7.898  -7.727  1.00  0.00
TER
ATOM   1121  O   WAT   357      10.531  -0.347 -11.226  1.00  0.00
ATOM   1122  H1  WAT   357       9.876  -0.616 -11.870  1.00  0.00
ATOM   1123  H2  WAT   357      11.369  -0.457 -11.676  1.00  0.00
TER
ATOM   1124  O   WAT   358      11.568   0.038  -6.686  1.00  0.00
ATOM   1125  H1  WAT   358      11.936  -0.049  -5.806  1.00  0.00
ATOM   1126  H2  WAT   358      11.000  -0.725  -6.785  1.00  0.00
TER
ATOM   1127  O   WAT   359      11.120  -3.051  -2.780  1.00  0.00
ATOM   1128  H1  WAT   359      10.226  -3.084  -2.441  1.00  0.00
ATOM   1129  H2  WAT   359      11.660  -2.852  -2.015  1.00  0.00
TER
ATOM   1130  O   WAT   360       9.745  -3.137 -15.284  1.00  0.00
ATOM   1131  H1  WAT   360       8.841  -2.874 -15.459  1.00  0.00
ATOM   1132  H2  WAT   360      10.229  -2.866 -16.064  1.00  0.00
TER
ATOM   1133  O   WAT   361      12.287  -4.081 -17.374  1.00  0.00
ATOM   1134  H1  WAT   361      12.997  -4.502 -17.860  1.00  0.00
ATOM   1135  H2  WAT   361      11.571  -4.013 -18.006  1.00  0.00
TER
ATOM   1136  O   WAT   362      11.624  -8.776  -8.432  1.00  0.00
ATOM   1137  H1  WAT   362      12.272  -9.326  -8.872  1.00  0.00
ATOM   1138  H2  WAT   362      12.044  -8.522  -7.610  1.00  0.00
TER
ATOM   1139  O   WAT   363      11.377  -8.620  -5.689  1.00  0.00
ATOM   1140  H1  WAT   363      11.029  -8.164  -4.923  1.00  0.00
ATOM   1141  H2  WAT   363      11.046  -9.515  -5.607  1.00  0.00
TER
ATOM   1142  O   WAT   364      12.984   4.552  -1.524  1.00  0.00
ATOM   1143  H1  WAT   364      12.941   4.181  -0.642  1.00  0.00
ATOM   1144  H2  WAT   364      13.115   5.489  -1.384  1.00  0.00
TER
ATOM   1145  O   WAT   365      16.684   6.108  -5.923  1.00  0.00
ATOM   1146  H1  WAT   365      16.443   6.375  -6.810  1.00  0.00
ATOM   1147  H2  WAT   365      17.625   6.278  -5.868  1.00  0.00
TER
ATOM   1148  O   WAT   366      18.890  -7.429  -2.167  1.00  0.00
ATOM   1149  H1  WAT   366      18.829  -6.837  -1.418  1.00  0.00
ATOM   1150  H2  WAT   366      19.830  -7.537  -2.312  1.00  0.00
TER
ATOM   1151  O   WAT   367      12.049  -9.093  -2.414  1.00  0.00
ATOM   1152  H1  WAT   367      12.598  -9.274  -3.177  1.00  0.00
ATOM   1153  H2  WAT   367      12.115  -9.883  -1.878  1.00  0.00
TER
ATOM   1154  O   WAT   368      12.822   7.498  -4.404  1.00  0.00
ATOM   1155  H1  WAT   368      12.229   7.366  -3.665  1.00  0.00
ATOM   1156  H2  WAT   368      12.815   6.662  -4.870  1.00  0.00
TER
ATOM   1157  O   WAT   369      12.454   4.864  -5.453  1.00  0.00
ATOM   1158  H1  WAT   369      11.727   4.244  -5.521  1.00  0.00
ATOM   1159  H2  WAT   369      12.515   5.258  -6.323  1.00  0.00
TER
ATOM   1160  O   WAT   370      16.058   7.078  -8.668  1.00  0.00
ATOM   1161  H1  WAT   370      16.575   6.467  -9.194  1.00  0.00
ATOM   1162  H2  WAT   370      16.708   7.581  -8.177  1.00  0.00
TER
ATOM   1163  O   WAT   371      18.798   7.969  -7.841  1.00  0.00
ATOM   1164  H1  WAT   371      19.086   7.714  -8.718  1.00  0.00
ATOM   1165  H2  WAT   371      19.310   7.417  -7.251  1.00  0.00
TER
ATOM   1166  O   WAT   372      20.015  -8.292  -7.262  1.00  0.00
ATOM   1167  H1  WAT   372      19.233  -7.817  -6.982  1.00  0.00
ATOM   1168  H2  WAT   372      19.722  -9.197  -7.370  1.00  0.00
TER
ATOM   1169  O   WAT   373      10.737   8.181 -12.244  1.00  0.00
ATOM   1170  H1  WAT   373      10.569   7.548 -11.545  1.00  0.00
ATOM   1171  H2  WAT   373       9.870   8.387 -12.594  1.00  0.00
TER
ATOM   1172  O   WAT   374      11.360  -7.987 -14.740  1.00  0.00
ATOM   1173  H1  WAT   374      12.117  -7.874 -15.314  1.00  0.00
ATOM   1174  H2  WAT   374      10.897  -7.150 -14.786  1.00  0.00
TER
ATOM   1175  O   WAT   375      17.901  -5.873 -11.750  1.00  0.00
ATOM   1176  H1  WAT   375      17.088  -6.248 -12.091  1.00  0.00
ATOM   1177  H2  WAT   375      18.405  -6.629 -11.448  1.00  0.00
TER
ATOM   1178  O   WAT   376      12.343   6.874 -14.799  1.00  0.00
ATOM   1179  H1  WAT   376      11.818   7.255 -15.502  1.00  0.00
ATOM   1180  H2  WAT   376      12.267   7.499 -14.078  1.00  0.00
TER
ATOM   1181  O   WAT   377      13.732  -7.461 -16.200  1.00  0.00
ATOM   1182  H1  WAT   377      14.261  -8.248 -16.329  1.00  0.00
ATOM   1183  H2  WAT   377      14.365  -6.782 -15.967  1.00  0.00
TER
ATOM   1184  O   WAT   378      15.926  -7.723 -13.146  1.00  0.00
ATOM   1185  H1  WAT   378      15.296  -8.425 -12.979  1.00  0.00
ATOM   1186  H2  WAT   378      15.386  -6.963 -13.362  1.00  0.00
TER
ATOM   1187  O   WAT   379      18.865   8.891  -0.475  1.00  0.00
ATOM   1188  H1  WAT   379      19.792   8.655  -0.431  1.00  0.00
ATOM   1189  H2  WAT   379      18.850   9.718  -0.956  1.00  0.00
TER
ATOM   1190  O   WAT   380      16.051  -8.445  -0.710  1.00  0.00
ATOM   1191  H1  WAT   380      15.770  -7.942  -1.474  1.00  0.00
ATOM   1192  H2  WAT   380      16.433  -9.243  -1.076  1.00  0.00
TER
ATOM   1193  O   WAT   381      14.942   8.823 -15.924  1.00  0.00
ATOM   1194  H1  WAT   381      15.674   8.539 -16.471  1.00  0.00
ATOM   1195  H2  WAT   381      15.202   8.584 -15.034  1.00  0.00
TER
ATOM   1196  O   WAT   382      14.104   4.939 -15.919  1.00  0.00
ATOM   1197  H1  WAT   382      13.475   5.408 -15.370  1.00  0.00
ATOM   1198  H2  WAT   382      14.219   4.094 -15.484  1.00  0.00
TER
ATOM   1199  O   WAT   383      19.691 -18.007   9.661  1.00  0.00
ATOM   1200  H1  WAT   383      18.915 -18.487   9.951  1.00  0.00
ATOM   1201  H2  WAT   383      20.342 -18.686   9.486  1.00  0.00
TER
ATOM   1202  O   WAT   384      13.707 -17.695  10.538  1.00  0.00
ATOM   1203  H1  WAT   384      12.876 -17.950  10.938  1.00  0.00
ATOM   1204  H2  WAT   384      14.315 -17.624  11.274  1.00  0.00
TER
ATOM   1205  O   WAT   385      13.687 -13.661  10.734  1.00  0.00
ATOM   1206  H1  WAT   385      13.990 -14.551  10.555  1.00  0.00
ATOM   1207  H2  WAT   385      14.432 -13.104  10.506  1.00  0.00
TER
ATOM   1208  O   WAT   386      19.938 -11.315   8.061  1.00  0.00
ATOM   1209  H1  WAT   386      19.319 -10.859   7.490  1.00  0.00
ATOM   1210  H2  WAT   386      20.793 -11.160   7.660  1.00  0.00
TER
ATOM   1211  O   WAT   387      19.131 -15.331   9.668  1.00  0.00
ATOM   1212  H1  WAT   387      19.062 -16.272   9.507  1.00  0.00
ATOM   1213  H2  WAT   387      19.893 -15.241  10.240  1.00  0.00
TER
ATOM   1214  O   WAT   388      15.667 -16.903  12.133  1.00  0.00
ATOM   1215  H1  WAT   388      15.334 -16.277  12.775  1.00  0.00
ATOM   1216  H2  WAT   388      15.844 -16.377  11.353  1.00  0.00
TER
ATOM   1217  O   WAT   389      14.879 -14.935  13.947  1.00  0.00
ATOM   1218  H1  WAT   389      15.496 -14.260  13.666  1.00  0.00
ATOM   1219  H2  WAT   389      14.018 -14.527  13.856  1.00  0.00
TER
ATOM   1220  O   WAT   390      10.172 -15.745   2.828  1.00  0.00
ATOM   1221  H1  WAT   390       9.795 -15.257   2.097  1.00  0.00
ATOM   1222  H2  WAT   390      10.430 -15.073   3.459  1.00  0.00
TER
ATOM   1223  O   WAT   391      20.169 -19.279   5.023  1.00  0.00
ATOM   1224  H1  WAT   391      19.242 -19.345   5.252  1.00  0.00
ATOM   1225  H2  WAT   391      20.322 -18.341   4.908  1.00  0.00
TER
ATOM   1226  O   WAT   392      15.775 -18.752   7.805  1.00  0.00
ATOM   1227  H1  WAT   392      15.371 -19.465   7.309  1.00  0.00
ATOM   1228  H2  WAT   392      15.861 -19.097   8.694  1.00  0.00
TER
ATOM   1229  O   WAT   393      16.243 -15.066   9.969  1.00  0.00
ATOM   1230  H1  WAT   393      15.946 -15.671   9.289  1.00  0.00
ATOM   1231  H2  WAT   393      17.193 -15.028   9.858  1.00  0.00
TER
ATOM   1232  O   WAT   394      15.335 -15.327  16.619  1.00  0.00
ATOM   1233  H1  WAT   394      14.438 -15.103  16.867  1.00  0.00
ATOM   1234  H2  WAT   394      15.360 -15.204  15.671  1.00  0.00
TER
ATOM   1235  O   WAT   395      14.162 -18.456  15.195  1.00  0.00
ATOM   1236  H1  WAT   395      14.023 -17.584  15.564  1.00  0.00
ATOM   1237  H2  WAT   395      13.280 -18.799  15.050  1.00  0.00
TER
ATOM   1238  O   WAT   396      20.485 -13.539   6.502  1.00  0.00
ATOM   1239  H1  WAT   396      20.925 -12.796   6.087  1.00  0.00
ATOM   1240  H2  WAT   396      20.424 -13.296   7.426  1.00  0.00
TER
ATOM   1241  O   WAT   397      15.960 -12.514  17.404  1.00  0.00
ATOM   1242  H1  WAT   397      15.932 -12.110  16.537  1.00  0.00
ATOM   1243  H2  WAT   397      15.797 -13.443  17.241  1.00  0.00
TER
ATOM   1244  O   WAT   398      10.114 -16.686  11.112  1.00  0.00
ATOM   1245  H1  WAT   398      10.192 -16.552  10.168  1.00  0.00
ATOM   1246  H2  WAT   398      10.728 -17.395  11.305  1.00  0.00
TER
ATOM   1247  O   WAT   399      11.359 -14.986   7.523  1.00  0.00
ATOM   1248  H1  WAT   399      10.951 -14.845   6.668  1.00  0.00
ATOM   1249  H2  WAT   399      12.250 -15.270   7.320  1.00  0.00
TER
ATOM   1250  O   WAT   400      15.631 -10.772   5.635  1.00  0.00
ATOM   1251  H1  WAT   400      15.455 -11.688   5.422  1.00  0.00
ATOM   1252  H2  WAT   400      14.776 -10.413   5.875  1.00  0.00
TER
ATOM   1253  O   WAT   401      10.170 -15.645  13.652  1.00  0.00
ATOM   1254  H1  WAT   401      10.333 -16.114  12.834  1.00  0.00
ATOM   1255  H2  WAT   401      10.635 -16.153  14.317  1.00  0.00
TER
ATOM   1256  O   WAT   402      11.744 -16.270  15.811  1.00  0.00
ATOM   1257  H1  WAT   402      11.359 -16.910  16.410  1.00  0.00
ATOM   1258  H2  WAT   402      12.055 -15.566  16.381  1.00  0.00
TER
ATOM   1259  O   WAT   403      17.893 -19.422  11.292  1.00  0.00
ATOM   1260  H1  WAT   403      18.260 -19.896  12.038  1.00  0.00
ATOM   1261  H2  WAT   403      17.704 -18.548  11.633  1.00  0.00
TER
ATOM   1262  O   WAT   404      14.212 -16.175   4.207  1.00  0.00
ATOM   1263  H1  WAT   404      13.438 -16.715   4.047  1.00  0.00
ATOM   1264  H2  WAT   404      14.941 -16.695   3.869  1.00  0.00
TER
ATOM   1265  O   WAT   405      20.352 -17.108  15.887  1.00  0.00
ATOM   1266  H1  WAT   405      20.286 -18.028  15.633  1.00  0.00
ATOM   1267  H2  WAT   405      19.723 -17.010  16.601  1.00  0.00
TER
ATOM   1268  O   WAT   406      14.255 -16.507   7.845  1.00  0.00
ATOM   1269  H1  WAT   406      14.773 -17.310   7.791  1.00  0.00
ATOM   1270  H2  WAT   406      13.804 -16.569   8.687  1.00  0.00
TER
ATOM   1271  O   WAT   407      19.142 -15.241   3.118  1.00  0.00
ATOM   1272  H1  WAT   407      19.484 -14.496   2.622  1.00  0.00
ATOM   1273  H2  WAT   407      18.314 -14.927   3.480  1.00  0.00
TER
ATOM   1274  O   WAT   408      14.941 -19.083  17.642  1.00  0.00
ATOM   1275  H1  WAT   408      14.641 -18.937  16.744  1.00  0.00
ATOM   1276  H2  WAT   408      15.712 -19.642  17.549  1.00  0.00
TER
ATOM   1277  O   WAT   409      20.284 -14.286  15.637  1.00  0.00
ATOM   1278  H1  WAT   409      20.298 -15.218  15.419  1.00  0.00
ATOM   1279  H2  WAT   409      19.576 -14.200  16.276  1.00  0.00
TER
ATOM   1280  O   WAT   410      18.111 -15.159   5.889  1.00  0.00
ATOM   1281  H1  WAT   410      18.798 -14.612   6.270  1.00  0.00
ATOM   1282  H2  WAT   410      17.325 -14.615   5.924  1.00  0.00
TER
ATOM   1283  O   WAT   411      10.251 -19.542   1.381  1.00  0.00
ATOM   1284  H1  WAT   411      11.120 -19.259   1.665  1.00  0.00
ATOM   1285  H2  WAT   411       9.760 -18.728   1.266  1.00  0.00
TER
ATOM   1286  O   WAT   412      17.414 -18.155   5.502  1.00  0.00
ATOM   1287  H1  WAT   412      17.870 -17.344   5.728  1.00  0.00
ATOM   1288  H2  WAT   412      17.063 -18.472   6.334  1.00  0.00
TER
ATOM   1289  O   WAT   413      19.717 -12.644  12.731  1.00  0.00
ATOM   1290  H1  WAT   413      20.362 -12.438  13.409  1.00  0.00
ATOM   1291  H2  WAT   413      20.080 -13.405  12.278  1.00  0.00
TER
ATOM   1292  O   WAT   414      10.618 -10.329   1.947  1.00  0.00
ATOM   1293  H1  WAT   414      10.977  -9.730   1.293  1.00  0.00
ATOM   1294  H2  WAT   414      10.477  -9.783   2.721  1.00  0.00
TER
ATOM   1295  O   WAT   415      10.602 -12.064  16.422  1.00  0.00
ATOM   1296  H1  WAT   415      10.711 -13.004  16.281  1.00  0.00
ATOM   1297  H2  WAT   415       9.950 -11.798  15.773  1.00  0.00
TER
ATOM   1298  O   WAT   416      18.593 -13.792  17.821  1.00  0.00
ATOM   1299  H1  WAT   416      18.273 -14.511  18.366  1.00  0.00
ATOM   1300  H2  WAT   416      17.919 -13.117  17.895  1.00  0.00
TER
ATOM   1301  O   WAT   417      16.635 -12.946   2.765  1.00  0.00
ATOM   1302  H1  WAT   417      16.626 -12.213   2.149  1.00  0.00
ATOM   1303  H2  WAT   417      15.714 -13.193   2.857  1.00  0.00
TER
ATOM   1304  O   WAT   418      12.235 -17.725   3.509  1.00  0.00
ATOM   1305  H1  WAT   418      11.628 -16.985   3.519  1.00  0.00
ATOM   1306  H2  WAT   418      12.710 -17.635   2.683  1.00  0.00
TER
ATOM   1307  O   WAT   419      19.621 -12.883   1.427  1.00  0.00
ATOM   1308  H1  WAT   419      19.722 -13.087   0.497  1.00  0.00
ATOM   1309  H2  WAT   419      18.721 -13.137   1.632  1.00  0.00
TER
ATOM   1310  O   WAT   420      18.262 -10.365   6.122  1.00  0.00
ATOM   1311  H1  WAT   420      18.516 -10.402   5.200  1.00  0.00
ATOM   1312  H2  WAT   420      17.314 -10.491   6.115  1.00  0.00
TER
ATOM   1313  O   WAT   421      14.246 -17.763   1.258  1.00  0.00
ATOM   1314  H1  WAT   421      15.012 -17.875   1.821  1.00  0.00
ATOM   1315  H2  WAT   421      14.323 -18.460   0.606  1.00  0.00
TER
ATOM   1316  O   WAT   422      13.742 -10.181   9.045  1.00  0.00
ATOM   1317  H1  WAT   422      14.478 -10.730   9.316  1.00  0.00
ATOM   1318  H2  WAT   422      14.126  -9.316   8.906  1.00  0.00
TER
ATOM   1319  O   WAT   423      10.626 -14.114   4.919  1.00  0.00
ATOM   1320  H1  WAT   423       9.700 -13.872   4.910  1.00  0.00
ATOM   1321  H2  WAT   423      11.092 -13.287   4.798  1.00  0.00
TER
ATOM   1322  O   WAT   424      16.852 -11.008   0.868  1.00  0.00
ATOM   1323  H1  WAT   424      17.645 -10.719   0.416  1.00  0.00
ATOM   1324  H2  WAT   424      16.333 -11.439   0.189  1.00  0.00
TER
ATOM   1325  O   WAT   425      10.467 -18.509  17.177  1.00  0.00
ATOM   1326  H1  WAT   425      10.971 -19.089  17.749  1.00  0.00
ATOM   1327  H2  WAT   425       9.728 -18.225  17.715  1.00  0.00
TER
ATOM   1328  O   WAT   426      17.370 -15.788   0.732  1.00  0.00
ATOM   1329  H1  WAT   426      17.265 -16.403   1.458  1.00  0.00
ATOM   1330  H2  WAT   426      17.202 -16.311  -0.052  1.00  0.00
TER
ATOM   1331  O   WAT   427      17.521 -17.102  16.711  1.00  0.00
ATOM   1332  H1  WAT   427      16.756 -16.534  16.626  1.00  0.00
ATOM   1333  H2  WAT   427      17.703 -17.395  15.817  1.00  0.00
TER
ATOM   1334  O   WAT   428      16.278 -17.767   3.232  1.00  0.00
ATOM   1335  H1  WAT   428      16.699 -17.933   4.076  1.00  0.00
ATOM   1336  H2  WAT   428      16.403 -18.577   2.738  1.00  0.00
TER
ATOM   1337  O   WAT   429      18.790 -18.743   0.480  1.00  0.00
ATOM   1338  H1  WAT   429      19.311 -19.458   0.114  1.00  0.00
ATOM   1339  H2  WAT   429      19.437 -18.105   0.780  1.00  0.00
TER
ATOM   1340  O   WAT   430      18.100 -17.368  13.773  1.00  0.00
ATOM   1341  H1  WAT   430      18.519 -16.525  13.601  1.00  0.00
ATOM   1342  H2  WAT   430      17.181 -17.231  13.544  1.00  0.00
TER
ATOM   1343  O   WAT   431      15.950 -11.063  14.889  1.00  0.00
ATOM   1344  H1  WAT   431      15.413 -10.338  14.570  1.00  0.00
ATOM   1345  H2  WAT   431      16.204 -11.540  14.099  1.00  0.00
TER
ATOM   1346  O   WAT   432      18.807  -9.828  15.148  1.00  0.00
ATOM   1347  H1  WAT   432      18.733  -8.924  15.455  1.00  0.00
ATOM   1348  H2  WAT   432      17.905 -10.147  15.120  1.00  0.00
TER
ATOM   1349  O   WAT   433      19.355 -10.662   2.770  1.00  0.00
ATOM   1350  H1  WAT   433      20.250 -10.324   2.792  1.00  0.00
ATOM   1351  H2  WAT   433      19.387 -11.384   2.143  1.00  0.00
TER
ATOM   1352  O   WAT   434      12.995 -15.289   0.999  1.00  0.00
ATOM   1353  H1  WAT   434      13.432 -14.746   1.655  1.00  0.00
ATOM   1354  H2  WAT   434      13.480 -16.115   1.009  1.00  0.00
TER
ATOM   1355  O   WAT   435      10.209 -12.500   8.451  1.00  0.00
ATOM   1356  H1  WAT   435      10.540 -13.368   8.219  1.00  0.00
ATOM   1357  H2  WAT   435      10.639 -12.295   9.282  1.00  0.00
TER
ATOM   1358  O   WAT   436      14.806 -14.170   6.111  1.00  0.00
ATOM   1359  H1  WAT   436      14.505 -14.293   7.012  1.00  0.00
ATOM   1360  H2  WAT   436      14.699 -15.029   5.703  1.00  0.00
TER
ATOM   1361  O   WAT   437      10.698 -11.633  11.189  1.00  0.00
ATOM   1362  H1  WAT   437      10.262 -11.453  12.022  1.00  0.00
ATOM   1363  H2  WAT   437      11.266 -10.876  11.047  1.00  0.00
TER
ATOM   1364  O   WAT   438      10.531 -19.121   7.548  1.00  0.00
ATOM   1365  H1  WAT   438       9.876 -19.390   6.904  1.00  0.00
ATOM   1366  H2  WAT   438      11.369 -19.231   7.098  1.00  0.00
TER
ATOM   1367  O   WAT   439      11.568 -18.736  12.088  1.00  0.00
ATOM   1368  H1  WAT   439      11.936 -18.823  12.968  1.00  0.00
ATOM   1369  H2  WAT   439      11.000 -19.499  11.989  1.00  0.00
TER
ATOM   1370  O   WAT   440      12.984 -14.223  17.250  1.00  0.00
ATOM   1371  H1  WAT   440      12.941 -14.594  18.132  1.00  0.00
ATOM   1372  H2  WAT   440      13.115 -13.285  17.391  1.00  0.00
TER
ATOM   1373  O   WAT   441      16.684 -12.667  12.851  1.00  0.00
ATOM   1374  H1  WAT   441      16.443 -12.399  11.965  1.00  0.00
ATOM   1375  H2  WAT   441      17.625 -12.496  12.907  1.00  0.00
TER
ATOM   1376  O   WAT   442      12.822 -11.277  14.370  1.00  0.00
ATOM   1377  H1  WAT   442      12.229 -11.408  15.109  1.00  0.00
ATOM   1378  H2  WAT   442      12.815 -12.113  13.904  1.00  0.00
TER
ATOM   1379  O   WAT   443      12.454 -13.911  13.321  1.00  0.00
ATOM   1380  H1  WAT   443      11.727 -14.530  13.254  1.00  0.00
ATOM   1381  H2  WAT   443      12.515 -13.517  12.451  1.00  0.00
TER
ATOM   1382  O   WAT   444      16.058 -11.696  10.106  1.00  0.00
ATOM   1383  H1  WAT   444      16.575 -12.307   9.581  1.00  0.00
ATOM   1384  H2  WAT   444      16.708 -11.193  10.597  1.00  0.00
TER
ATOM   1385  O   WAT   445      18.798 -10.805  10.933  1.00  0.00
ATOM   1386  H1  WAT   445      19.086 -11.060  10.056  1.00  0.00
ATOM   1387  H2  WAT   445      19.310 -11.358  11.523  1.00  0.00
TER
ATOM   1388  O   WAT   446      10.737 -10.593   6.531  1.00  0.00
ATOM   1389  H1  WAT   446      10.569 -11.226   7.229  1.00  0.00
ATOM   1390  H2  WAT   446       9.870 -10.387   6.180  1.00  0.00
TER
ATOM   1391  O   WAT   447      12.343 -11.900   3.976  1.00  0.00
ATOM   1392  H1  WAT   447      11.818 -11.519   3.272  1.00  0.00
ATOM   1393  H2  WAT   447      12.267 -11.275   4.697  1.00  0.00
TER
ATOM   1394  O   WAT   448      18.865  -9.884  18.300  1.00  0.00
ATOM   1395  H1  WAT   448      19.792 -10.119  18.343  1.00  0.00
ATOM   1396  H2  WAT   448      18.850  -9.057  17.818  1.00  0.00
TER
ATOM   1397  O   WAT   449      14.942  -9.952   2.851  1.00  0.00
ATOM   1398  H1  WAT   449      15.674 -10.236   2.303  1.00  0.00
ATOM   1399  H2  WAT   449      15.202 -10.190   3.741  1.00  0.00
TER
ATOM   1400  O   WAT   450      14.104 -13.835   2.855  1.00  0.00
ATOM   1401  H1  WAT   450      13.475 -13.367   3.404  1.00  0.00
ATOM   1402  H2  WAT   450      14.219 -14.680   3.290  1.00  0.00
TER
ATOM   1403  O   WAT   451      19.691 -18.007  -9.114  1.00  0.00
ATOM   1404  H1  WAT   451      18.915 -18.487  -8.824  1.00  0.00
ATOM   1405  H2  WAT   451      20.342 -18.686  -9.288  1.00  0.00
TER
ATOM   1406  O   WAT   452      13.707 -17.695  -8.236  1.00  0.00
ATOM   1407  H1  WAT   452      12.876 -17.950  -7.836  1.00  0.00
ATOM   1408  H2  WAT   452      14.315 -17.624  -7.500  1.00  0.00
TER
ATOM   1409  O   WAT   453      13.687 -13.661  -8.040  1.00  0.00
ATOM   1410  H1  WAT   453      13.990 -14.551  -8.219  1.00  0.00
ATOM   1411  H2  WAT   453      14.432 -13.104  -8.268  1.00  0.00
TER
ATOM   1412  O   WAT   454      19.938 -11.315 -10.713  1.00  0.00
ATOM   1413  H1  WAT   454      19.319 -10.859 -11.284  1.00  0.00
ATOM   1414  H2  WAT   454      20.793 -11.160 -11.114  1.00  0.00
TER
ATOM   1415  O   WAT   455      19.131 -15.331  -9.107  1.00  0.00
ATOM   1416  H1  WAT   455      19.062 -16.272  -9.268  1.00  0.00
ATOM   1417  H2  WAT   455      19.893 -15.241  -8.534  1.00  0.00
TER
ATOM   1418  O   WAT   456      15.667 -16.903  -6.642  1.00  0.00
ATOM   1419  H1  WAT   456      15.334 -16.277  -6.000  1.00  0.00
ATOM   1420  H2  WAT   456      15.844 -16.377  -7.422  1.00  0.00
TER
ATOM   1421  O   WAT   457      14.879 -14.935  -4.827  1.00  0.00
ATOM   1422  H1  WAT   457      15.496 -14.260  -5.108  1.00  0.00
ATOM   1423  H2  WAT   457      14.018 -14.527  -4.918  1.00  0.00
TER
ATOM   1424  O   WAT   458      10.172 -15.745 -15.946  1.00  0.00
ATOM   1425  H1  WAT   458       9.795 -15.257 -16.678  1.00  0.00
ATOM   1426  H2  WAT   458      10.430 -15.073 -15.316  1.00  0.00
TER
ATOM   1427  O   WAT   459      20.169 -19.279 -13.752  1.00  0.00
ATOM   1428  H1  WAT   459      19.242 -19.345 -13.523  1.00  0.00
ATOM   1429  H2  WAT   459      20.322 -18.341 -13.866  1.00  0.00
TER
ATOM   1430  O   WAT   460      15.775 -18.752 -10.970  1.00  0.00
ATOM   1431  H1  WAT   460      15.371 -19.465 -11.465  1.00  0.00
ATOM   1432  H2  WAT   460      15.861 -19.097 -10.081  1.00  0.00
TER
ATOM   1433  O   WAT   461      16.243 -15.066  -8.806  1.00  0.00
ATOM   1434  H1  WAT   461      15.946 -15.671  -9.485  1.00  0.00
ATOM   1435  H2  WAT   461      17.193 -15.028  -8.917  1.00  0.00
TER
ATOM   1436  O   WAT   462      15.335 -15.327  -2.155  1.00  0.00
ATOM   1437  H1  WAT   462      14.438 -15.103  -1.908  1.00  0.00
ATOM   1438  H2  WAT   462      15.360 -15.204  -3.104  1.00  0.00
TER
ATOM   1439  O   WAT   463      14.162 -18.456  -3.579  1.00  0.00
ATOM   1440  H1  WAT   463      14.023 -17.584  -3.210  1.00  0.00
ATOM   1441  H2  WAT   463      13.280 -18.799  -3.724  1.00  0.00
TER
ATOM   1442  O   WAT   464      20.485 -13.539 -12.273  1.00  0.00
ATOM   1443  H1  WAT   464      20.925 -12.796 -12.687  1.00  0.00
ATOM   1444  H2  WAT   464      20.424 -13.296 -11.349  1.00  0.00
TER
ATOM   1445  O   WAT   465      15.960 -12.514  -1.371  1.00  0.00
ATOM   1446  H1  WAT   465      15.932 -12.110  -2.238  1.00  0.00
ATOM   1447  H2  WAT   465      15.797 -13.443  -1.534  1.00  0.00
TER
ATOM   1448  O   WAT   466      10.114 -16.686  -7.662  1.00  0.00
ATOM   1449  H1  WAT   466      10.192 -16.552  -8.607  1.00  0.00
ATOM   1450  H2  WAT   466      10.728 -17.395  -7.469  1.00  0.00
TER
ATOM   1451  O   WAT   467      11.359 -14.986 -11.251  1.00  0.00
ATOM   1452  H1  WAT   467      10.951 -14.845 -12.106  1.00  0.00
ATOM   1453  H2  WAT   467      12.250 -15.270 -11.454  1.00  0.00
TER
ATOM   1454  O   WAT   468      15.631 -10.772 -13.139  1.00  0.00
ATOM   1455  H1  WAT   468      15.455 -11.688 -13.352  1.00  0.00
ATOM   1456  H2  WAT   468      14.776 -10.413 -12.899  1.00  0.00
TER
ATOM   1457  O   WAT   469      10.170 -15.645  -5.123  1.00  0.00
ATOM   1458  H1  WAT   469      10.333 -16.114  -5.941  1.00  0.00
ATOM   1459  H2  WAT   469      10.635 -16.153  -4.458  1.00  0.00
TER
ATOM   1460  O   WAT   470      11.744 -16.270  -2.963  1.00  0.00
ATOM   1461  H1  WAT   470      11.359 -16.910  -2.365  1.00  0.00
ATOM   1462  H2  WAT   470      12.055 -15.566  -2.394  1.00  0.00
TER
ATOM   1463  O   WAT   471      17.893 -19.422  -7.482  1.00  0.00
ATOM   1464  H1  WAT   471      18.260 -19.896  -6.736  1.00  0.00
ATOM   1465  H2  WAT   471      17.704 -18.548  -7.141  1.00  0.00
TER
ATOM   1466  O   WAT   472      14.212 -16.175 -14.567  1.00  0.00
ATOM   1467  H1  WAT   472      13.438 -16.715 -14.727  1.00  0.00
ATOM   1468  H2  WAT   472      14.941 -16.695 -14.905  1.00  0.00
TER
ATOM   1469  O   WAT   473      20.352 -17.108  -2.888  1.00  0.00
ATOM   1470  H1  WAT   473      20.286 -18.028  -3.142  1.00  0.00
ATOM   1471  H2  WAT   473      19.723 -17.010  -2.173  1.00  0.00
TER
ATOM   1472  O   WAT   474      14.255 -16.507 -10.929  1.00  0.00
ATOM   1473  H1  WAT   474      14.773 -17.310 -10.984  1.00  0.00
ATOM   1474  H2  WAT   474      13.804 -16.569 -10.088  1.00  0.00
TER
ATOM   1475  O   WAT   475      19.142 -15.241 -15.657  1.00  0.00
ATOM   1476  H1  WAT   475      19.484 -14.496 -16.152  1.00  0.00
ATOM   1477  H2  WAT   475      18.314 -14.927 -15.294  1.00  0.00
TER
ATOM   1478  O   WAT   476      14.941 -19.083  -1.133  1.00  0.00
ATOM   1479  H1  WAT   476      14.641 -18.937  -2.030  1.00  0.00
ATOM   1480  H2  WAT   476      15.712 -19.642  -1.225  1.00  0.00
TER
ATOM   1481  O   WAT   477      20.284 -14.286  -3.137  1.00  0.00
ATOM   1482  H1  WAT   477      20.298 -15.218  -3.355  1.00  0.00
ATOM   1483  H2  WAT   477      19.576 -14.200  -2.498  1.00  0.00
TER
ATOM   1484  O   WAT   478      18.111 -15.159 -12.885  1.00  0.00
ATOM   1485  H1  WAT   478      18.798 -14.612 -12.504  1.00  0.00
ATOM   1486  H2  WAT   478      17.325 -14.615 -12.850  1.00  0.00
TER
ATOM   1487  O   WAT   479      10.251 -19.542 -17.393  1.00  0.00
ATOM   1488  H1  WAT   479      11.120 -19.259 -17.110  1.00  0.00
ATOM   1489  H2  WAT   479       9.760 -18.728 -17.508  1.00  0.00
TER
ATOM   1490  O   WAT   480      17.414 -18.155 -13.272  1.00  0.00
ATOM   1491  H1  WAT   480      17.870 -17.344 -13.046  1.00  0.00
ATOM   1492  H2  WAT   480      17.063 -18.472 -12.441  1.00  0.00
TER
ATOM   1493  O   WAT   481      19.717 -12.644  -6.043  1.00  0.00
ATOM   1494  H1  WAT   481      20.362 -12.438  -5.366  1.00  0.00
ATOM   1495  H2  WAT   481      20.080 -13.405  -6.496  1.00  0.00
TER
ATOM   1496  O   WAT   482      10.618 -10.329 -16.827  1.00  0.00
ATOM   1497  H1  WAT   482      10.977  -9.730 -17.481  1.00  0.00
ATOM   1498  H2  WAT   482      10.477  -9.783 -16.054  1.00  0.00
TER
ATOM   1499  O   WAT   483      10.602 -12.064  -2.353  1.00  0.00
ATOM   1500  H1  WAT   483      10.711 -13.004  -2.493  1.00  0.00
ATOM   1501  H2  WAT   483       9.950 -11.798  -3.001  1.00  0.00
TER
ATOM   1502  O   WAT   484      18.593 -13.792  -0.953  1.00  0.00
ATOM   1503  H1  WAT   484      18.273 -14.511  -0.408  1.00  0.00
ATOM   1504  H2  WAT   484      17.919 -13.117  -0.879  1.00  0.00
TER
ATOM   1505  O   WAT   485      16.635 -12.946 -16.010  1.00  0.00
ATOM   1506  H1  WAT   485      16.626 -12.213 -16.625  1.00  0.00
ATOM   1507  H2  WAT   485      15.714 -13.193 -15.917  1.00  0.00
TER
ATOM   1508  O   WAT   486      12.235 -17.725 -15.265  1.00  0.00
ATOM   1509  H1  WAT   486      11.628 -16.985 -15.255  1.00  0.00
ATOM   1510  H2  WAT   486      12.710 -17.635 -16.091  1.00  0.00
TER
ATOM   1511  O   WAT   487      19.621 -12.883 -17.347  1.00  0.00
ATOM   1512  H1  WAT   487      19.722 -13.087 -18.277  1.00  0.00
ATOM   1513  H2  WAT   487      18.721 -13.137 -17.142  1.00  0.00
TER
ATOM   1514  O   WAT   488      18.262 -10.365 -12.652  1.00  0.00
ATOM   1515  H1  WAT   488      18.516 -10.402 -13.574  1.00  0.00
ATOM   1516  H2  WAT   488      17.314 -10.491 -12.660  1.00  0.00
TER
ATOM   1517  O   WAT   489      14.246 -17.763 -17.516  1.00  0.00
ATOM   1518  H1  WAT   489      15.012 -17.875 -16.954  1.00  0.00
ATOM   1519  H2  WAT   489      14.323 -18.460 -18.168  1.00  0.00
TER
ATOM   1520  O   WAT   490      13.742 -10.181  -9.729  1.00  0.00
ATOM   1521  H1  WAT   490      14.478 -10.730  -9.459  1.00  0.00
ATOM   1522  H2  WAT   490      14.126  -9.316  -9.869  1.00  0.00
TER
ATOM   1523  O   WAT   491      10.626 -14.114 -13.855  1.00  0.00
ATOM   1524  H1  WAT   491       9.700 -13.872 -13.865  1.00  0.00
ATOM   1525  H2  WAT   491      11.092 -13.287 -13.977  1.00  0.00
TER
ATOM   1526  O   WAT   492      12.748 -10.997  -0.541  1.00  0.00
ATOM   1527  H1  WAT   492      13.549 -10.676  -0.127  1.00  0.00
ATOM   1528  H2  WAT   492      12.233 -11.357   0.181  1.00  0.00
TER
ATOM   1529  O   WAT   493      10.467 -18.509  -1.597  1.00  0.00
ATOM   1530  H1  WAT   493      10.971 -19.089  -1.026  1.00  0.00
ATOM   1531  H2  WAT   493       9.728 -18.225  -1.060  1.00  0.00
TER
ATOM   1532  O   WAT   494      17.521 -17.102  -2.064  1.00  0.00
ATOM   1533  H1  WAT   494      16.756 -16.534  -2.148  1.00  0.00
ATOM   1534  H2  WAT   494      17.703 -17.395  -2.957  1.00  0.00
TER
ATOM   1535  O   WAT   495      16.278 -17.767 -15.542  1.00  0.00
ATOM   1536  H1  WAT   495      16.699 -17.933 -14.699  1.00  0.00
ATOM   1537  H2  WAT   495      16.403 -18.577 -16.036  1.00  0.00
TER
ATOM   1538  O   WAT   496      18.100 -17.368  -5.001  1.00  0.00
ATOM   1539  H1  WAT   496      18.519 -16.525  -5.173  1.00  0.00
ATOM   1540  H2  WAT   496      17.181 -17.231  -5.230  1.00  0.00
TER
ATOM   1541  O   WAT   497      15.950 -11.063  -3.885  1.00  0.00
ATOM   1542  H1  WAT   497      15.413 -10.338  -4.204  1.00  0.00
ATOM   1543  H2  WAT   497      16.204 -11.540  -4.676  1.00  0.00
TER
ATOM   1544  O   WAT   498      18.807  -9.828  -3.627  1.00  0.00
ATOM   1545  H1  WAT   498      18.733  -8.924  -3.319  1.00  0.00
ATOM   1546  H2  WAT   498      17.905 -10.147  -3.654  1.00  0.00
TER
ATOM   1547  O   WAT   499      19.355 -10.662 -16.004  1.00  0.00
ATOM   1548  H1  WAT   499      20.250 -10.324 -15.982  1.00  0.00
ATOM   1549  H2  WAT   499      19.387 -11.384 -16.632  1.00  0.00
TER
ATOM   1550  O   WAT   500      12.995 -15.289 -17.775  1.00  0.00
ATOM   1551  H1  WAT   500      13.432 -14.746 -17.120  1.00  0.00
ATOM   1552  H2  WAT   500      13.480 -16.115 -17.766  1.00  0.00
TER
ATOM   1553  O   WAT   501      10.209 -12.500 -10.323  1.00  0.00
ATOM   1554  H1  WAT   501      10.540 -13.368 -10.555  1.00  0.00
ATOM   1555  H2  WAT   501      10.639 -12.295  -9.493  1.00  0.00
TER
ATOM   1556  O   WAT   502      14.806 -14.170 -12.663  1.00  0.00
ATOM   1557  H1  WAT   502      14.505 -14.293 -11.763  1.00  0.00
ATOM   1558  H2  WAT   502      14.699 -15.029 -13.071  1.00  0.00
TER
ATOM   1559  O   WAT   503      10.698 -11.633  -7.585  1.00  0.00
ATOM   1560  H1  WAT   503      10.262 -11.453  -6.753  1.00  0.00
ATOM   1561  H2  WAT   503      11.266 -10.876  -7.727  1.00  0.00
TER
ATOM   1562  O   WAT   504      10.531 -19.121 -11.226  1.00  0.00
ATOM   1563  H1  WAT   504       9.876 -19.390 -11.870  1.00  0.00
ATOM   1564  H2  WAT   504      11.369 -19.231 -11.676  1.00  0.00
TER
ATOM   1565  O   WAT   505      11.568 -18.736  -6.686  1.00  0.00
ATOM   1566  H1  WAT   505      11.936 -18.823  -5.806  1.00  0.00
ATOM   1567  H2  WAT   505      11.000 -19.499  -6.785  1.00  0.00
TER
ATOM   1568  O   WAT   506      12.984 -14.223  -1.524  1.00  0.00
ATOM   1569  H1  WAT   506      12.941 -14.594  -0.642  1.00  0.00
ATOM   1570  H2  WAT   506      13.115 -13.285  -1.384  1.00  0.00
TER
ATOM   1571  O   WAT   507      16.684 -12.667  -5.923  1.00  0.00
ATOM   1572  H1  WAT   507      16.443 -12.399  -6.810  1.00  0.00
ATOM   1573  H2  WAT   507      17.625 -12.496  -5.868  1.00  0.00
TER
ATOM   1574  O   WAT   508      12.822 -11.277  -4.404  1.00  0.00
ATOM   1575  H1  WAT   508      12.229 -11.408  -3.665  1.00  0.00
ATOM   1576  H2  WAT   508      12.815 -12.113  -4.870  1.00  0.00
TER
ATOM   1577  O   WAT   509      12.454 -13.911  -5.453  1.00  0.00
ATOM   1578  H1  WAT   509      11.727 -14.530  -5.521  1.00  0.00
ATOM   1579  H2  WAT   509      12.515 -13.517  -6.323  1.00  0.00
TER
ATOM   1580  O   WAT   510      16.058 -11.696  -8.668  1.00  0.00
ATOM   1581  H1  WAT   510      16.575 -12.307  -9.194  1.00  0.00
ATOM   1582  H2  WAT   510      16.708 -11.193  -8.177  1.00  0.00
TER
ATOM   1583  O   WAT   511      18.798 -10.805  -7.841  1.00  0.00
ATOM   1584  H1  WAT   511      19.086 -11.060  -8.718  1.00  0.00
ATOM   1585  H2  WAT   511      19.310 -11.358  -7.251  1.00  0.00
TER
ATOM   1586  O   WAT   512      10.737 -10.593 -12.244  1.00  0.00
ATOM   1587  H1  WAT   512      10.569 -11.226 -11.545  1.00  0.00
ATOM   1588  H2  WAT   512       9.870 -10.387 -12.594  1.00  0.00
TER
ATOM   1589  O   WAT   513      12.343 -11.900 -14.799  1.00  0.00
ATOM   1590  H1  WAT   513      11.818 -11.519 -15.502  1.00  0.00
ATOM   1591  H2  WAT   513      12.267 -11.275 -14.078  1.00  0.00
TER
ATOM   1592  O   WAT   514      18.865  -9.884  -0.475  1.00  0.00
ATOM   1593  H1  WAT   514      19.792 -10.119  -0.431  1.00  0.00
ATOM   1594  H2  WAT   514      18.850  -9.057  -0.956  1.00  0.00
TER
ATOM   1595  O   WAT   515      14.942  -9.952 -15.924  1.00  0.00
ATOM   1596  H1  WAT   515      15.674 -10.236 -16.471  1.00  0.00
ATOM   1597  H2  WAT   515      15.202 -10.190 -15.034  1.00  0.00
TER
ATOM   1598  O   WAT   516      14.104 -13.835 -15.919  1.00  0.00
ATOM   1599  H1  WAT   516      13.475 -13.367 -15.370  1.00  0.00
ATOM   1600  H2  WAT   516      14.219 -14.680 -15.484  1.00  0.00
TER
ATOM   1601  O   WAT   517       2.784  17.764   7.780  1.00  0.00
ATOM   1602  H1  WAT   517       2.704  16.849   7.509  1.00  0.00
ATOM   1603  H2  WAT   517       2.371  18.261   7.074  1.00  0.00
TER
ATOM   1604  O   WAT   518       0.916  19.542   9.661  1.00  0.00
ATOM   1605  H1  WAT   518       0.140  19.062   9.951  1.00  0.00
ATOM   1606  H2  WAT   518       1.567  18.862   9.486  1.00  0.00
TER
ATOM   1607  O   WAT   519      -6.658  14.814   4.323  1.00  0.00
ATOM   1608  H1  WAT   519      -7.546  15.156   4.221  1.00  0.00
ATOM   1609  H2  WAT   519      -6.374  14.614   3.431  1.00  0.00
TER
ATOM   1610  O   WAT   520      -8.695  17.415  10.206  1.00  0.00
ATOM   1611  H1  WAT   520      -8.123  16.647  10.207  1.00  0.00
ATOM   1612  H2  WAT   520      -8.695  17.714   9.297  1.00  0.00
TER
ATOM   1613  O   WAT   521      -7.452  12.823  11.993  1.00  0.00
ATOM   1614  H1  WAT   521      -7.632  11.926  12.274  1.00  0.00
ATOM   1615  H2  WAT   521      -7.854  13.370  12.668  1.00  0.00
TER
ATOM   1616  O   WAT   522       1.388  15.025   9.895  1.00  0.00
ATOM   1617  H1  WAT   522       1.764  14.152   9.782  1.00  0.00
ATOM   1618  H2  WAT   522       1.290  15.361   9.004  1.00  0.00
TER
ATOM   1619  O   WAT   523      -4.482  13.397   5.356  1.00  0.00
ATOM   1620  H1  WAT   523      -4.375  14.298   5.663  1.00  0.00
ATOM   1621  H2  WAT   523      -5.393  13.349   5.066  1.00  0.00
TER
ATOM   1622  O   WAT   524       5.170  12.520   6.827  1.00  0.00
ATOM   1623  H1  WAT   524       5.991  12.029   6.870  1.00  0.00
ATOM   1624  H2  WAT   524       5.203  13.109   7.581  1.00  0.00
TER
ATOM   1625  O   WAT   525      -6.834  15.319  10.602  1.00  0.00
ATOM   1626  H1  WAT   525      -6.153  15.583  11.220  1.00  0.00
ATOM   1627  H2  WAT   525      -7.149  14.479  10.935  1.00  0.00
TER
ATOM   1628  O   WAT   526      -2.641  16.366   9.689  1.00  0.00
ATOM   1629  H1  WAT   526      -2.133  16.864  10.329  1.00  0.00
ATOM   1630  H2  WAT   526      -2.110  15.589   9.513  1.00  0.00
TER
ATOM   1631  O   WAT   527       9.460  14.536  13.392  1.00  0.00
ATOM   1632  H1  WAT   527       8.755  14.925  12.873  1.00  0.00
ATOM   1633  H2  WAT   527       9.726  15.231  13.994  1.00  0.00
TER
ATOM   1634  O   WAT   528      -4.358  11.006  13.955  1.00  0.00
ATOM   1635  H1  WAT   528      -4.356  11.523  13.150  1.00  0.00
ATOM   1636  H2  WAT   528      -5.187  10.529  13.932  1.00  0.00
TER
ATOM   1637  O   WAT   529       5.406  14.460   9.600  1.00  0.00
ATOM   1638  H1  WAT   529       4.702  14.748  10.181  1.00  0.00
ATOM   1639  H2  WAT   529       5.767  15.270   9.240  1.00  0.00
TER
ATOM   1640  O   WAT   530      -4.676  12.717  11.962  1.00  0.00
ATOM   1641  H1  WAT   530      -4.334  13.561  11.668  1.00  0.00
ATOM   1642  H2  WAT   530      -5.614  12.865  12.079  1.00  0.00
TER
ATOM   1643  O   WAT   531       8.475  13.905   9.991  1.00  0.00
ATOM   1644  H1  WAT   531       7.527  13.939  10.123  1.00  0.00
ATOM   1645  H2  WAT   531       8.800  14.719  10.376  1.00  0.00
TER
ATOM   1646  O   WAT   532      -0.993  10.205   8.287  1.00  0.00
ATOM   1647  H1  WAT   532      -0.686   9.650   7.570  1.00  0.00
ATOM   1648  H2  WAT   532      -1.923  10.339   8.104  1.00  0.00
TER
ATOM   1649  O   WAT   533       1.395  18.270   5.023  1.00  0.00
ATOM   1650  H1  WAT   533       0.468  18.204   5.252  1.00  0.00
ATOM   1651  H2  WAT   533       1.547  19.208   4.908  1.00  0.00
TER
ATOM   1652  O   WAT   534       1.382  14.542   2.019  1.00  0.00
ATOM   1653  H1  WAT   534       0.442  14.703   2.105  1.00  0.00
ATOM   1654  H2  WAT   534       1.700  15.260   1.473  1.00  0.00
TER
ATOM   1655  O   WAT   535       4.867  16.010  12.943  1.00  0.00
ATOM   1656  H1  WAT   535       4.454  16.836  13.197  1.00  0.00
ATOM   1657  H2  WAT   535       4.135  15.425  12.750  1.00  0.00
TER
ATOM   1658  O   WAT   536      -2.999  18.796   7.805  1.00  0.00
ATOM   1659  H1  WAT   536      -3.404  18.084   7.309  1.00  0.00
ATOM   1660  H2  WAT   536      -2.913  18.452   8.694  1.00  0.00
TER
ATOM   1661  O   WAT   537      -4.287  15.571  11.585  1.00  0.00
ATOM   1662  H1  WAT   537      -3.735  15.680  10.810  1.00  0.00
ATOM   1663  H2  WAT   537      -3.772  15.944  12.300  1.00  0.00
TER
ATOM   1664  O   WAT   538       7.183  10.325   0.848  1.00  0.00
ATOM   1665  H1  WAT   538       6.870  10.418   1.748  1.00  0.00
ATOM   1666  H2  WAT   538       7.944  10.903   0.797  1.00  0.00
TER
ATOM   1667  O   WAT   539      -6.299  17.691   5.305  1.00  0.00
ATOM   1668  H1  WAT   539      -6.419  18.417   4.694  1.00  0.00
ATOM   1669  H2  WAT   539      -6.609  16.921   4.828  1.00  0.00
TER
ATOM   1670  O   WAT   540       8.393  15.062  16.825  1.00  0.00
ATOM   1671  H1  WAT   540       7.777  15.570  16.297  1.00  0.00
ATOM   1672  H2  WAT   540       8.073  14.162  16.768  1.00  0.00
TER
ATOM   1673  O   WAT   541      -3.833  11.034   8.688  1.00  0.00
ATOM   1674  H1  WAT   541      -4.276  11.815   8.356  1.00  0.00
ATOM   1675  H2  WAT   541      -3.274  11.357   9.395  1.00  0.00
TER
ATOM   1676  O   WAT   542       0.454  13.901  14.291  1.00  0.00
ATOM   1677  H1  WAT   542      -0.008  14.109  15.103  1.00  0.00
ATOM   1678  H2  WAT   542       0.052  13.087  13.988  1.00  0.00
TER
ATOM   1679  O   WAT   543       5.455  15.122  15.421  1.00  0.00
ATOM   1680  H1  WAT   543       4.604  14.823  15.742  1.00  0.00
ATOM   1681  H2  WAT   543       5.295  15.366  14.509  1.00  0.00
TER
ATOM   1682  O   WAT   544       2.550  16.622  17.521  1.00  0.00
ATOM   1683  H1  WAT   544       2.875  15.789  17.181  1.00  0.00
ATOM   1684  H2  WAT   544       3.338  17.145  17.669  1.00  0.00
TER
ATOM   1685  O   WAT   545      -0.717  10.655   3.568  1.00  0.00
ATOM   1686  H1  WAT   545      -1.341  10.651   4.294  1.00  0.00
ATOM   1687  H2  WAT   545      -0.804   9.788   3.172  1.00  0.00
TER
ATOM   1688  O   WAT   546      -1.795  11.579  10.547  1.00  0.00
ATOM   1689  H1  WAT   546      -1.498  12.485  10.466  1.00  0.00
ATOM   1690  H2  WAT   546      -1.246  11.091   9.933  1.00  0.00
TER
ATOM   1691  O   WAT   547      -4.041  16.158   6.416  1.00  0.00
ATOM   1692  H1  WAT   547      -4.267  15.941   7.321  1.00  0.00
ATOM   1693  H2  WAT   547      -4.822  16.591   6.070  1.00  0.00
TER
ATOM   1694  O   WAT   548       3.189  16.164   5.015  1.00  0.00
ATOM   1695  H1  WAT   548       2.589  16.888   4.831  1.00  0.00
ATOM   1696  H2  WAT   548       3.737  16.102   4.233  1.00  0.00
TER
ATOM   1697  O   WAT   549      -1.601  17.056  17.082  1.00  0.00
ATOM   1698  H1  WAT   549      -1.697  16.116  16.932  1.00  0.00
ATOM   1699  H2  WAT   549      -0.758  17.278  16.687  1.00  0.00
TER
ATOM   1700  O   WAT   550       1.795  14.800   7.045  1.00  0.00
ATOM   1701  H1  WAT   550       2.188  15.118   6.232  1.00  0.00
ATOM   1702  H2  WAT   550       2.157  13.922   7.160  1.00  0.00
TER
ATOM   1703  O   WAT   551      -6.470  13.468  15.235  1.00  0.00
ATOM   1704  H1  WAT   551      -6.864  14.315  15.443  1.00  0.00
ATOM   1705  H2  WAT   551      -7.158  12.830  15.426  1.00  0.00
TER
ATOM   1706  O   WAT   552      -9.169  11.390   9.268  1.00  0.00
ATOM   1707  H1  WAT   552      -9.457  11.961   9.981  1.00  0.00
ATOM   1708  H2  WAT   552      -8.424  10.911   9.631  1.00  0.00
TER
ATOM   1709  O   WAT   553      -8.982  15.332   0.479  1.00  0.00
ATOM   1710  H1  WAT   553      -9.064  16.276   0.620  1.00  0.00
ATOM   1711  H2  WAT   553      -9.333  15.190  -0.400  1.00  0.00
TER
ATOM   1712  O   WAT   554       2.381  17.391  11.140  1.00  0.00
ATOM   1713  H1  WAT   554       1.649  17.900  11.489  1.00  0.00
ATOM   1714  H2  WAT   554       1.983  16.574  10.839  1.00  0.00
TER
ATOM   1715  O   WAT   555      -1.182  14.066   9.546  1.00  0.00
ATOM   1716  H1  WAT   555      -1.178  13.625   8.696  1.00  0.00
ATOM   1717  H2  WAT   555      -0.287  14.388   9.653  1.00  0.00
TER
ATOM   1718  O   WAT   556      -5.331  13.949   8.505  1.00  0.00
ATOM   1719  H1  WAT   556      -5.671  14.427   9.262  1.00  0.00
ATOM   1720  H2  WAT   556      -6.094  13.496   8.145  1.00  0.00
TER
ATOM   1721  O   WAT   557      -1.120  15.068   2.536  1.00  0.00
ATOM   1722  H1  WAT   557      -0.998  15.026   3.485  1.00  0.00
ATOM   1723  H2  WAT   557      -1.505  15.930   2.381  1.00  0.00
TER
ATOM   1724  O   WAT   558       2.843  12.844  10.553  1.00  0.00
ATOM   1725  H1  WAT   558       2.860  13.295  11.397  1.00  0.00
ATOM   1726  H2  WAT   558       2.595  11.945  10.766  1.00  0.00
TER
ATOM   1727  O   WAT   559      -2.108  17.378   1.935  1.00  0.00
ATOM   1728  H1  WAT   559      -2.676  16.929   1.308  1.00  0.00
ATOM   1729  H2  WAT   559      -1.399  17.737   1.401  1.00  0.00
TER
ATOM   1730  O   WAT   560       6.270  10.258  16.391  1.00  0.00
ATOM   1731  H1  WAT   560       6.595   9.526  16.917  1.00  0.00
ATOM   1732  H2  WAT   560       6.306   9.939  15.489  1.00  0.00
TER
ATOM   1733  O   WAT   561      -0.881  18.127  11.292  1.00  0.00
ATOM   1734  H1  WAT   561      -0.514  17.652  12.038  1.00  0.00
ATOM   1735  H2  WAT   561      -1.070  19.001  11.633  1.00  0.00
TER
ATOM   1736  O   WAT   562      -8.017  12.871   7.421  1.00  0.00
ATOM   1737  H1  WAT   562      -8.302  12.506   8.259  1.00  0.00
ATOM   1738  H2  WAT   562      -8.079  12.139   6.808  1.00  0.00
TER
ATOM   1739  O   WAT   563      -3.091  17.167  13.611  1.00  0.00
ATOM   1740  H1  WAT   563      -3.395  18.047  13.836  1.00  0.00
ATOM   1741  H2  WAT   563      -2.136  17.227  13.646  1.00  0.00
TER
ATOM   1742  O   WAT   564       1.657  11.764   4.143  1.00  0.00
ATOM   1743  H1  WAT   564       0.843  11.265   4.067  1.00  0.00
ATOM   1744  H2  WAT   564       1.463  12.604   3.726  1.00  0.00
TER
ATOM   1745  O   WAT   565       4.372  16.136   2.439  1.00  0.00
ATOM   1746  H1  WAT   565       5.260  16.448   2.264  1.00  0.00
ATOM   1747  H2  WAT   565       4.342  15.263   2.047  1.00  0.00
TER
ATOM   1748  O   WAT   566      -7.035  18.008  14.758  1.00  0.00
ATOM   1749  H1  WAT   566      -7.393  18.673  15.345  1.00  0.00
ATOM   1750  H2  WAT   566      -7.329  17.176  15.129  1.00  0.00
TER
ATOM   1751  O   WAT   567      -3.833  18.466  17.642  1.00  0.00
ATOM   1752  H1  WAT   567      -4.133  18.612  16.744  1.00  0.00
ATOM   1753  H2  WAT   567      -3.062  17.907  17.549  1.00  0.00
TER
ATOM   1754  O   WAT   568       6.643  17.447   1.907  1.00  0.00
ATOM   1755  H1  WAT   568       6.560  17.878   1.057  1.00  0.00
ATOM   1756  H2  WAT   568       7.363  17.907   2.340  1.00  0.00
TER
ATOM   1757  O   WAT   569      -8.524  18.007   1.381  1.00  0.00
ATOM   1758  H1  WAT   569      -7.654  18.289   1.665  1.00  0.00
ATOM   1759  H2  WAT   569      -9.015  18.820   1.266  1.00  0.00
TER
ATOM   1760  O   WAT   570      -5.459   9.738   5.974  1.00  0.00
ATOM   1761  H1  WAT   570      -5.588   9.730   6.923  1.00  0.00
ATOM   1762  H2  WAT   570      -6.283  10.076   5.623  1.00  0.00
TER
ATOM   1763  O   WAT   571      -8.460  11.497  15.435  1.00  0.00
ATOM   1764  H1  WAT   571      -9.174  11.697  16.040  1.00  0.00
ATOM   1765  H2  WAT   571      -8.040  10.721  15.806  1.00  0.00
TER
ATOM   1766  O   WAT   572       3.034  13.989  13.185  1.00  0.00
ATOM   1767  H1  WAT   572       3.402  13.169  13.513  1.00  0.00
ATOM   1768  H2  WAT   572       2.174  14.049  13.601  1.00  0.00
TER
ATOM   1769  O   WAT   573       6.400  12.945   3.994  1.00  0.00
ATOM   1770  H1  WAT   573       5.772  13.049   3.280  1.00  0.00
ATOM   1771  H2  WAT   573       5.906  13.165   4.783  1.00  0.00
TER
ATOM   1772  O   WAT   574      -1.631  15.224   5.410  1.00  0.00
ATOM   1773  H1  WAT   574      -2.340  15.692   5.851  1.00  0.00
ATOM   1774  H2  WAT   574      -1.347  14.566   6.044  1.00  0.00
TER
ATOM   1775  O   WAT   575      -0.006  16.643  13.409  1.00  0.00
ATOM   1776  H1  WAT   575       0.493  17.118  14.074  1.00  0.00
ATOM   1777  H2  WAT   575       0.137  15.720  13.616  1.00  0.00
TER
ATOM   1778  O   WAT   576       2.400  11.949   6.849  1.00  0.00
ATOM   1779  H1  WAT   576       2.277  11.967   5.900  1.00  0.00
ATOM   1780  H2  WAT   576       3.349  11.996   6.969  1.00  0.00
TER
ATOM   1781  O   WAT   577      -3.428  13.532   2.785  1.00  0.00
ATOM   1782  H1  WAT   577      -2.579  13.969   2.719  1.00  0.00
ATOM   1783  H2  WAT   577      -3.795  13.844   3.612  1.00  0.00
TER
ATOM   1784  O   WAT   578       7.201  12.860  14.252  1.00  0.00
ATOM   1785  H1  WAT   578       6.698  13.601  14.591  1.00  0.00
ATOM   1786  H2  WAT   578       8.017  13.248  13.935  1.00  0.00
TER
ATOM   1787  O   WAT   579       5.493  18.103   7.698  1.00  0.00
ATOM   1788  H1  WAT   579       4.552  18.118   7.873  1.00  0.00
ATOM   1789  H2  WAT   579       5.808  17.317   8.144  1.00  0.00
TER
ATOM   1790  O   WAT   580      -5.834  17.218   1.942  1.00  0.00
ATOM   1791  H1  WAT   580      -5.754  16.271   2.053  1.00  0.00
ATOM   1792  H2  WAT   580      -4.942  17.548   2.048  1.00  0.00
TER
ATOM   1793  O   WAT   581      -8.307  19.039  17.177  1.00  0.00
ATOM   1794  H1  WAT   581      -7.803  18.460  17.749  1.00  0.00
ATOM   1795  H2  WAT   581      -9.046  19.323  17.715  1.00  0.00
TER
ATOM   1796  O   WAT   582      -4.334  15.761  16.040  1.00  0.00
ATOM   1797  H1  WAT   582      -4.864  15.271  15.412  1.00  0.00
ATOM   1798  H2  WAT   582      -3.665  16.190  15.505  1.00  0.00
TER
ATOM   1799  O   WAT   583       0.016  18.806   0.480  1.00  0.00
ATOM   1800  H1  WAT   583       0.537  18.090   0.114  1.00  0.00
ATOM   1801  H2  WAT   583       0.663  19.444   0.780  1.00  0.00
TER
ATOM   1802  O   WAT   584       5.036  17.568  17.808  1.00  0.00
ATOM   1803  H1  WAT   584       5.618  16.813  17.720  1.00  0.00
ATOM   1804  H2  WAT   584       5.212  18.099  17.031  1.00  0.00
TER
ATOM   1805  O   WAT   585      -3.847  12.728  16.119  1.00  0.00
ATOM   1806  H1  WAT   585      -3.941  12.110  15.394  1.00  0.00
ATOM   1807  H2  WAT   585      -4.427  13.454  15.892  1.00  0.00
TER
ATOM   1808  O   WAT   586      -1.081  11.285  13.152  1.00  0.00
ATOM   1809  H1  WAT   586      -1.529  11.307  12.307  1.00  0.00
ATOM   1810  H2  WAT   586      -1.714  10.887  13.749  1.00  0.00
TER
ATOM   1811  O   WAT   587       1.662  17.912  15.157  1.00  0.00
ATOM   1812  H1  WAT   587       1.781  17.316  15.897  1.00  0.00
ATOM   1813  H2  WAT   587       2.521  17.949  14.737  1.00  0.00
TER
ATOM   1814  O   WAT   588       4.001  18.466  13.733  1.00  0.00
ATOM   1815  H1  WAT   588       3.474  18.990  13.130  1.00  0.00
ATOM   1816  H2  WAT   588       4.344  19.098  14.364  1.00  0.00
TER
ATOM   1817  O   WAT   589      -3.601  15.855   0.178  1.00  0.00
ATOM   1818  H1  WAT   589      -3.802  14.992   0.540  1.00  0.00
ATOM   1819  H2  WAT   589      -3.772  15.768  -0.760  1.00  0.00
TER
ATOM   1820  O   WAT   590      -1.571  14.454  16.415  1.00  0.00
ATOM   1821  H1  WAT   590      -0.981  14.146  17.102  1.00  0.00
ATOM   1822  H2  WAT   590      -2.389  13.982  16.571  1.00  0.00
TER
ATOM   1823  O   WAT   591       3.248  14.071  16.648  1.00  0.00
ATOM   1824  H1  WAT   591       2.560  13.409  16.583  1.00  0.00
ATOM   1825  H2  WAT   591       3.969  13.625  17.093  1.00  0.00
TER
ATOM   1826  O   WAT   592       3.878  10.666   2.707  1.00  0.00
ATOM   1827  H1  WAT   592       4.158   9.823   3.063  1.00  0.00
ATOM   1828  H2  WAT   592       3.105  10.898   3.221  1.00  0.00
TER
ATOM   1829  O   WAT   593      -4.803  12.955   0.166  1.00  0.00
ATOM   1830  H1  WAT   593      -4.500  12.962  -0.742  1.00  0.00
ATOM   1831  H2  WAT   593      -4.063  12.605   0.663  1.00  0.00
TER
ATOM   1832  O   WAT   594      -1.584  11.899   1.152  1.00  0.00
ATOM   1833  H1  WAT   594      -1.932  11.221   0.572  1.00  0.00
ATOM   1834  H2  WAT   594      -1.383  11.438   1.966  1.00  0.00
TER
ATOM   1835  O   WAT   595      -8.243  18.427   7.548  1.00  0.00
ATOM   1836  H1  WAT   595      -8.899  18.159   6.904  1.00  0.00
ATOM   1837  H2  WAT   595      -7.406  18.318   7.098  1.00  0.00
TER
ATOM   1838  O   WAT   596       4.706  13.222   1.770  1.00  0.00
ATOM   1839  H1  WAT   596       5.124  13.035   0.930  1.00  0.00
ATOM   1840  H2  WAT   596       4.399  12.369   2.080  1.00  0.00
TER
ATOM   1841  O   WAT   597       8.205  18.134   5.468  1.00  0.00
ATOM   1842  H1  WAT   597       7.829  17.367   5.036  1.00  0.00
ATOM   1843  H2  WAT   597       7.475  18.516   5.955  1.00  0.00
TER
ATOM   1844  O   WAT   598      -7.206  18.813  12.088  1.00  0.00
ATOM   1845  H1  WAT   598      -6.839  18.725  12.968  1.00  0.00
ATOM   1846  H2  WAT   598      -7.775  18.049  11.989  1.00  0.00
TER
ATOM   1847  O   WAT   599       7.595  17.281  15.102  1.00  0.00
ATOM   1848  H1  WAT   599       7.363  17.052  14.201  1.00  0.00
ATOM   1849  H2  WAT   599       7.855  18.201  15.056  1.00  0.00
TER
ATOM   1850  O   WAT   600      -7.654  15.724  15.994  1.00  0.00
ATOM   1851  H1  WAT   600      -8.549  15.690  16.334  1.00  0.00
ATOM   1852  H2  WAT   600      -7.115  15.922  16.759  1.00  0.00
TER
ATOM   1853  O   WAT   601       6.033  12.507  17.879  1.00  0.00
ATOM   1854  H1  WAT   601       6.910  12.515  18.263  1.00  0.00
ATOM   1855  H2  WAT   601       6.045  11.770  17.269  1.00  0.00
TER
ATOM   1856  O   WAT   602      -9.030  15.637   3.491  1.00  0.00
ATOM   1857  H1  WAT   602      -9.933  15.900   3.316  1.00  0.00
ATOM   1858  H2  WAT   602      -8.546  15.908   2.711  1.00  0.00
TER
ATOM   1859  O   WAT   603       7.480  16.360   8.768  1.00  0.00
ATOM   1860  H1  WAT   603       8.003  15.866   8.137  1.00  0.00
ATOM   1861  H2  WAT   603       8.066  16.495   9.513  1.00  0.00
TER
ATOM   1862  O   WAT   604       7.659  16.444  12.290  1.00  0.00
ATOM   1863  H1  WAT   604       6.709  16.410  12.405  1.00  0.00
ATOM   1864  H2  WAT   604       7.840  17.354  12.055  1.00  0.00
TER
ATOM   1865  O   WAT   605      -6.487  14.694   1.400  1.00  0.00
ATOM   1866  H1  WAT   605      -5.778  14.272   0.915  1.00  0.00
ATOM   1867  H2  WAT   605      -7.203  14.761   0.768  1.00  0.00
TER
ATOM   1868  O   WAT   606      -6.840  10.748   0.440  1.00  0.00
ATOM   1869  H1  WAT   606      -6.117  11.289   0.758  1.00  0.00
ATOM   1870  H2  WAT   606      -6.567  10.474  -0.435  1.00  0.00
TER
ATOM   1871  O   WAT   607       6.970  15.617   4.708  1.00  0.00
ATOM   1872  H1  WAT   607       7.466  15.384   5.492  1.00  0.00
ATOM   1873  H2  WAT   607       6.771  14.778   4.291  1.00  0.00
TER
ATOM   1874  O   WAT   608      -7.150   9.998  10.343  1.00  0.00
ATOM   1875  H1  WAT   608      -6.503   9.448   9.902  1.00  0.00
ATOM   1876  H2  WAT   608      -6.730  10.253  11.164  1.00  0.00
TER
ATOM   1877  O   WAT   609       8.398  14.253   7.241  1.00  0.00
ATOM   1878  H1  WAT   609       8.288  14.099   8.180  1.00  0.00
ATOM   1879  H2  WAT   609       9.159  13.725   6.999  1.00  0.00
TER
ATOM   1880  O   WAT   610       6.745  10.193  13.700  1.00  0.00
ATOM   1881  H1  WAT   610       7.382  10.806  14.066  1.00  0.00
ATOM   1882  H2  WAT   610       6.892  10.229  12.755  1.00  0.00
TER
ATOM   1883  O   WAT   611       9.287  12.084   0.482  1.00  0.00
ATOM   1884  H1  WAT   611      10.212  11.952   0.274  1.00  0.00
ATOM   1885  H2  WAT   611       9.265  12.163   1.436  1.00  0.00
TER
ATOM   1886  O   WAT   612       9.361  12.855   3.108  1.00  0.00
ATOM   1887  H1  WAT   612       8.566  12.789   3.637  1.00  0.00
ATOM   1888  H2  WAT   612       9.566  13.790   3.096  1.00  0.00
TER
ATOM   1889  O   WAT   613      -7.397  10.154  13.085  1.00  0.00
ATOM   1890  H1  WAT   613      -7.746  10.610  13.851  1.00  0.00
ATOM   1891  H2  WAT   613      -7.728   9.260  13.167  1.00  0.00
TER
ATOM   1892  O   WAT   614       0.115  11.345  16.607  1.00  0.00
ATOM   1893  H1  WAT   614       0.054  11.937  17.357  1.00  0.00
ATOM   1894  H2  WAT   614       1.055  11.238  16.462  1.00  0.00
TER
ATOM   1895  O   WAT   615       2.753  11.002  16.246  1.00  0.00
ATOM   1896  H1  WAT   615       3.367  11.320  15.584  1.00  0.00
ATOM   1897  H2  WAT   615       3.298  10.517  16.866  1.00  0.00
TER
ATOM   1898  O   WAT   616      -6.725   9.682  16.360  1.00  0.00
ATOM   1899  H1  WAT   616      -6.177   9.500  15.597  1.00  0.00
ATOM   1900  H2  WAT   616      -6.660   8.891  16.896  1.00  0.00
TER
ATOM   1901  O   WAT   617       3.494   9.565  12.573  1.00  0.00
ATOM   1902  H1  WAT   617       2.620   9.899  12.371  1.00  0.00
ATOM   1903  H2  WAT   617       3.385   9.093  13.398  1.00  0.00
TER
ATOM   1904  O   WAT   618       4.401  11.772  13.957  1.00  0.00
ATOM   1905  H1  WAT   618       4.072  10.958  13.578  1.00  0.00
ATOM   1906  H2  WAT   618       5.349  11.729  13.834  1.00  0.00
TER
ATOM   1907  O   WAT   619       1.241  10.482  11.513  1.00  0.00
ATOM   1908  H1  WAT   619       0.458  10.957  11.792  1.00  0.00
ATOM   1909  H2  WAT   619       0.947   9.578  11.404  1.00  0.00
TER
ATOM   1910  O   WAT   620       5.793  11.185   9.557  1.00  0.00
ATOM   1911  H1  WAT   620       6.234  11.129   8.710  1.00  0.00
ATOM   1912  H2  WAT   620       5.524  12.100   9.628  1.00  0.00
TER
ATOM   1913  O   WAT   621       7.657  10.816   7.568  1.00  0.00
ATOM   1914  H1  WAT   621       7.596   9.872   7.421  1.00  0.00
ATOM   1915  H2  WAT   621       8.436  10.924   8.114  1.00  0.00
TER
ATOM   1916  O   WAT   622      -7.415  10.787   4.034  1.00  0.00
ATOM   1917  H1  WAT   622      -6.657  10.900   3.460  1.00  0.00
ATOM   1918  H2  WAT   622      -7.877  11.624   3.988  1.00  0.00
TER
ATOM   1919  O   WAT   623      -0.873  12.901   7.024  1.00  0.00
ATOM   1920  H1  WAT   623      -1.686  12.527   6.684  1.00  0.00
ATOM   1921  H2  WAT   623      -0.369  12.146   7.326  1.00  0.00
TER
ATOM   1922  O   WAT   624       3.629   9.565   8.262  1.00  0.00
ATOM   1923  H1  WAT   624       4.232  10.137   8.737  1.00  0.00
ATOM   1924  H2  WAT   624       2.888  10.129   8.040  1.00  0.00
TER
ATOM   1925  O   WAT   625       6.772   9.967   3.536  1.00  0.00
ATOM   1926  H1  WAT   625       6.968  10.866   3.803  1.00  0.00
ATOM   1927  H2  WAT   625       5.985   9.736   4.030  1.00  0.00
TER
ATOM   1928  O   WAT   626      -5.042  11.313   2.574  1.00  0.00
ATOM   1929  H1  WAT   626      -4.513  10.526   2.445  1.00  0.00
ATOM   1930  H2  WAT   626      -4.410  11.993   2.808  1.00  0.00
TER
ATOM   1931  O   WAT   627      -2.849  11.051   5.629  1.00  0.00
ATOM   1932  H1  WAT   627      -3.478  10.350   5.796  1.00  0.00
ATOM   1933  H2  WAT   627      -3.388  11.811   5.412  1.00  0.00
TER
ATOM   1934  O   WAT   628      -2.723  10.329  18.064  1.00  0.00
ATOM   1935  H1  WAT   628      -3.005  10.833  17.300  1.00  0.00
ATOM   1936  H2  WAT   628      -2.341   9.532  17.698  1.00  0.00
TER
ATOM   1937  O   WAT   629       2.784  17.764 -10.995  1.00  0.00
ATOM   1938  H1  WAT   629       2.704  16.849 -11.265  1.00  0.00
ATOM   1939  H2  WAT   629       2.371  18.261 -11.701  1.00  0.00
TER
ATOM   1940  O   WAT   630       0.916  19.542  -9.114  1.00  0.00
ATOM   1941  H1  WAT   630       0.140  19.062  -8.824  1.00  0.00
ATOM   1942  H2  WAT   630       1.567  18.862  -9.288  1.00  0.00
TER
ATOM   1943  O   WAT   631      -6.658  14.814 -14.452  1.00  0.00
ATOM   1944  H1  WAT   631      -7.546  15.156 -14.554  1.00  0.00
ATOM   1945  H2  WAT   631      -6.374  14.614 -15.344  1.00  0.00
TER
ATOM   1946  O   WAT   632      -8.695  17.415  -8.568  1.00  0.00
ATOM   1947  H1  WAT   632      -8.123  16.647  -8.567  1.00  0.00
ATOM   1948  H2  WAT   632      -8.695  17.714  -9.477  1.00  0.00
TER
ATOM   1949  O   WAT   633      -7.452  12.823  -6.781  1.00  0.00
ATOM   1950  H1  WAT   633      -7.632  11.926  -6.501  1.00  0.00
ATOM   1951  H2  WAT   633      -7.854  13.370  -6.106  1.00  0.00
TER
ATOM   1952  O   WAT   634       1.388  15.025  -8.880  1.00  0.00
ATOM   1953  H1  WAT   634       1.764  14.152  -8.992  1.00  0.00
ATOM   1954  H2  WAT   634       1.290  15.361  -9.771  1.00  0.00
TER
ATOM   1955  O   WAT   635      -4.482  13.397 -13.418  1.00  0.00
ATOM   1956  H1  WAT   635      -4.375  14.298 -13.111  1.00  0.00
ATOM   1957  H2  WAT   635      -5.393  13.349 -13.709  1.00  0.00
TER
ATOM   1958  O   WAT   636       5.170  12.520 -11.947  1.00  0.00
ATOM   1959  H1  WAT   636       5.991  12.029 -11.904  1.00  0.00
ATOM   1960  H2  WAT   636       5.203  13.109 -11.194  1.00  0.00
TER
ATOM   1961  O   WAT   637      -6.834  15.319  -8.173  1.00  0.00
ATOM   1962  H1  WAT   637      -6.153  15.583  -7.554  1.00  0.00
ATOM   1963  H2  WAT   637      -7.149  14.479  -7.839  1.00  0.00
TER
ATOM   1964  O   WAT   638      -2.641  16.366  -9.085  1.00  0.00
ATOM   1965  H1  WAT   638      -2.133  16.864  -8.445  1.00  0.00
ATOM   1966  H2  WAT   638      -2.110  15.589  -9.262  1.00  0.00
TER
ATOM   1967  O   WAT   639       9.460  14.536  -5.383  1.00  0.00
ATOM   1968  H1  WAT   639       8.755  14.925  -5.901  1.00  0.00
ATOM   1969  H2  WAT   639       9.726  15.231  -4.780  1.00  0.00
TER
ATOM   1970  O   WAT   640      -4.358  11.006  -4.819  1.00  0.00
ATOM   1971  H1  WAT   640      -4.356  11.523  -5.625  1.00  0.00
ATOM   1972  H2  WAT   640      -5.187  10.529  -4.842  1.00  0.00
TER
ATOM   1973  O   WAT   641       5.406  14.460  -9.174  1.00  0.00
ATOM   1974  H1  WAT   641       4.702  14.748  -8.594  1.00  0.00
ATOM   1975  H2  WAT   641       5.767  15.270  -9.534  1.00  0.00
TER
ATOM   1976  O   WAT   642      -4.676  12.717  -6.812  1.00  0.00
ATOM   1977  H1  WAT   642      -4.334  13.561  -7.107  1.00  0.00
ATOM   1978  H2  WAT   642      -5.614  12.865  -6.696  1.00  0.00
TER
ATOM   1979  O   WAT   643       8.475  13.905  -8.783  1.00  0.00
ATOM   1980  H1  WAT   643       7.527  13.939  -8.652  1.00  0.00
ATOM   1981  H2  WAT   643       8.800  14.719  -8.398  1.00  0.00
TER
ATOM   1982  O   WAT   644      -0.993  10.205 -10.488  1.00  0.00
ATOM   1983  H1  WAT   644      -0.686   9.650 -11.204  1.00  0.00
ATOM   1984  H2  WAT   644      -1.923  10.339 -10.670  1.00  0.00
TER
ATOM   1985  O   WAT   645       1.395  18.270 -13.752  1.00  0.00
ATOM   1986  H1  WAT   645       0.468  18.204 -13.523  1.00  0.00
ATOM   1987  H2  WAT   645       1.547  19.208 -13.866  1.00  0.00
TER
ATOM   1988  O   WAT   646       1.382  14.542 -16.755  1.00  0.00
ATOM   1989  H1  WAT   646       0.442  14.703 -16.670  1.00  0.00
ATOM   1990  H2  WAT   646       1.700  15.260 -17.301  1.00  0.00
TER
ATOM   1991  O   WAT   647       4.867  16.010  -5.832  1.00  0.00
ATOM   1992  H1  WAT   647       4.454  16.836  -5.578  1.00  0.00
ATOM   1993  H2  WAT   647       4.135  15.425  -6.024  1.00  0.00
TER
ATOM   1994  O   WAT   648      -2.999  18.796 -10.970  1.00  0.00
ATOM   1995  H1  WAT   648      -3.404  18.084 -11.465  1.00  0.00
ATOM   1996  H2  WAT   648      -2.913  18.452 -10.081  1.00  0.00
TER
ATOM   1997  O   WAT   649      -4.287  15.571  -7.190  1.00  0.00
ATOM   1998  H1  WAT   649      -3.735  15.680  -7.964  1.00  0.00
ATOM   1999  H2  WAT   649      -3.772  15.944  -6.474  1.00  0.00
TER
ATOM   2000  O   WAT   650       7.183  10.325 -17.927  1.00  0.00
ATOM   2001  H1  WAT   650       6.870  10.418 -17.027  1.00  0.00
ATOM   2002  H2  WAT   650       7.944  10.903 -17.977  1.00  0.00
TER
ATOM   2003  O   WAT   651      -6.299  17.691 -13.469  1.00  0.00
ATOM   2004  H1  WAT   651      -6.419  18.417 -14.081  1.00  0.00
ATOM   2005  H2  WAT   651      -6.609  16.921 -13.946  1.00  0.00
TER
ATOM   2006  O   WAT   652       8.393  15.062  -1.949  1.00  0.00
ATOM   2007  H1  WAT   652       7.777  15.570  -2.478  1.00  0.00
ATOM   2008  H2  WAT   652       8.073  14.162  -2.007  1.00  0.00
TER
ATOM   2009  O   WAT   653      -3.833  11.034 -10.087  1.00  0.00
ATOM   2010  H1  WAT   653      -4.276  11.815 -10.418  1.00  0.00
ATOM   2011  H2  WAT   653      -3.274  11.357  -9.380  1.00  0.00
TER
ATOM   2012  O   WAT   654       0.454  13.901  -4.483  1.00  0.00
ATOM   2013  H1  WAT   654      -0.008  14.109  -3.671  1.00  0.00
ATOM   2014  H2  WAT   654       0.052  13.087  -4.786  1.00  0.00
TER
ATOM   2015  O   WAT   655       5.455  15.122  -3.353  1.00  0.00
ATOM   2016  H1  WAT   655       4.604  14.823  -3.032  1.00  0.00
ATOM   2017  H2  WAT   655       5.295  15.366  -4.265  1.00  0.00
TER
ATOM   2018  O   WAT   656       2.550  16.622  -1.254  1.00  0.00
ATOM   2019  H1  WAT   656       2.875  15.789  -1.593  1.00  0.00
ATOM   2020  H2  WAT   656       3.338  17.145  -1.106  1.00  0.00
TER
ATOM   2021  O   WAT   657      -0.717  10.655 -15.206  1.00  0.00
ATOM   2022  H1  WAT   657      -1.341  10.651 -14.481  1.00  0.00
ATOM   2023  H2  WAT   657      -0.804   9.788 -15.602  1.00  0.00
TER
ATOM   2024  O   WAT   658      -1.795  11.579  -8.228  1.00  0.00
ATOM   2025  H1  WAT   658      -1.498  12.485  -8.308  1.00  0.00
ATOM   2026  H2  WAT   658      -1.246  11.091  -8.842  1.00  0.00
TER
ATOM   2027  O   WAT   659      -4.041  16.158 -12.358  1.00  0.00
ATOM   2028  H1  WAT   659      -4.267  15.941 -11.454  1.00  0.00
ATOM   2029  H2  WAT   659      -4.822  16.591 -12.704  1.00  0.00
TER
ATOM   2030  O   WAT   660       3.189  16.164 -13.759  1.00  0.00
ATOM   2031  H1  WAT   660       2.589  16.888 -13.943  1.00  0.00
ATOM   2032  H2  WAT   660       3.737  16.102 -14.542  1.00  0.00
TER
ATOM   2033  O   WAT   661      -1.601  17.056  -1.692  1.00  0.00
ATOM   2034  H1  WAT   661      -1.697  16.116  -1.842  1.00  0.00
ATOM   2035  H2  WAT   661      -0.758  17.278  -2.088  1.00  0.00
TER
ATOM   2036  O   WAT   662       1.795  14.800 -11.729  1.00  0.00
ATOM   2037  H1  WAT   662       2.188  15.118 -12.542  1.00  0.00
ATOM   2038  H2  WAT   662       2.157  13.922 -11.615  1.00  0.00
TER
ATOM   2039  O   WAT   663      -6.470  13.468  -3.539  1.00  0.00
ATOM   2040  H1  WAT   663      -6.864  14.315  -3.332  1.00  0.00
ATOM   2041  H2  WAT   663      -7.158  12.830  -3.348  1.00  0.00
TER
ATOM   2042  O   WAT   664       0.104  13.551  -0.469  1.00  0.00
ATOM   2043  H1  WAT   664      -0.586  13.358   0.165  1.00  0.00
ATOM   2044  H2  WAT   664       0.847  13.835   0.063  1.00  0.00
TER
ATOM   2045  O   WAT   665      -9.169  11.390  -9.506  1.00  0.00
ATOM   2046  H1  WAT   665      -9.457  11.961  -8.794  1.00  0.00
ATOM   2047  H2  WAT   665      -8.424  10.911  -9.143  1.00  0.00
TER
ATOM   2048  O   WAT   666       2.381  17.391  -7.634  1.00  0.00
ATOM   2049  H1  WAT   666       1.649  17.900  -7.285  1.00  0.00
ATOM   2050  H2  WAT   666       1.983  16.574  -7.935  1.00  0.00
TER
ATOM   2051  O   WAT   667      -1.182  14.066  -9.229  1.00  0.00
ATOM   2052  H1  WAT   667      -1.178  13.625 -10.078  1.00  0.00
ATOM   2053  H2  WAT   667      -0.287  14.388  -9.122  1.00  0.00
TER
ATOM   2054  O   WAT   668      -5.331  13.949 -10.269  1.00  0.00
ATOM   2055  H1  WAT   668      -5.671  14.427  -9.513  1.00  0.00
ATOM   2056  H2  WAT   668      -6.094  13.496 -10.629  1.00  0.00
TER
ATOM   2057  O   WAT   669      -1.120  15.068 -16.238  1.00  0.00
ATOM   2058  H1  WAT   669      -0.998  15.026 -15.290  1.00  0.00
ATOM   2059  H2  WAT   669      -1.505  15.930 -16.393  1.00  0.00
TER
ATOM   2060  O   WAT   670       2.843  12.844  -8.222  1.00  0.00
ATOM   2061  H1  WAT   670       2.860  13.295  -7.378  1.00  0.00
ATOM   2062  H2  WAT   670       2.595  11.945  -8.008  1.00  0.00
TER
ATOM   2063  O   WAT   671      -2.108  17.378 -16.840  1.00  0.00
ATOM   2064  H1  WAT   671      -2.676  16.929 -17.466  1.00  0.00
ATOM   2065  H2  WAT   671      -1.399  17.737 -17.373  1.00  0.00
TER
ATOM   2066  O   WAT   672       6.270  10.258  -2.383  1.00  0.00
ATOM   2067  H1  WAT   672       6.595   9.526  -1.857  1.00  0.00
ATOM   2068  H2  WAT   672       6.306   9.939  -3.285  1.00  0.00
TER
ATOM   2069  O   WAT   673      -0.881  18.127  -7.482  1.00  0.00
ATOM   2070  H1  WAT   673      -0.514  17.652  -6.736  1.00  0.00
ATOM   2071  H2  WAT   673      -1.070  19.001  -7.141  1.00  0.00
TER
ATOM   2072  O   WAT   674      -8.017  12.871 -11.353  1.00  0.00
ATOM   2073  H1  WAT   674      -8.302  12.506 -10.515  1.00  0.00
ATOM   2074  H2  WAT   674      -8.079  12.139 -11.967  1.00  0.00
TER
ATOM   2075  O   WAT   675      -3.091  17.167  -5.164  1.00  0.00
ATOM   2076  H1  WAT   675      -3.395  18.047  -4.939  1.00  0.00
ATOM   2077  H2  WAT   675      -2.136  17.227  -5.128  1.00  0.00
TER
ATOM   2078  O   WAT   676       1.657  11.764 -14.632  1.00  0.00
ATOM   2079  H1  WAT   676       0.843  11.265 -14.707  1.00  0.00
ATOM   2080  H2  WAT   676       1.463  12.604 -15.048  1.00  0.00
TER
ATOM   2081  O   WAT   677       4.372  16.136 -16.335  1.00  0.00
ATOM   2082  H1  WAT   677       5.260  16.448 -16.510  1.00  0.00
ATOM   2083  H2  WAT   677       4.342  15.263 -16.727  1.00  0.00
TER
ATOM   2084  O   WAT   678      -7.035  18.008  -4.017  1.00  0.00
ATOM   2085  H1  WAT   678      -7.393  18.673  -3.429  1.00  0.00
ATOM   2086  H2  WAT   678      -7.329  17.176  -3.645  1.00  0.00
TER
ATOM   2087  O   WAT   679      -3.833  18.466  -1.133  1.00  0.00
ATOM   2088  H1  WAT   679      -4.133  18.612  -2.030  1.00  0.00
ATOM   2089  H2  WAT   679      -3.062  17.907  -1.225  1.00  0.00
TER
ATOM   2090  O   WAT   680       6.643  17.447 -16.867  1.00  0.00
ATOM   2091  H1  WAT   680       6.560  17.878 -17.718  1.00  0.00
ATOM   2092  H2  WAT   680       7.363  17.907 -16.435  1.00  0.00
TER
ATOM   2093  O   WAT   681      -8.524  18.007 -17.393  1.00  0.00
ATOM   2094  H1  WAT   681      -7.654  18.289 -17.110  1.00  0.00
ATOM   2095  H2  WAT   681      -9.015  18.820 -17.508  1.00  0.00
TER
ATOM   2096  O   WAT   682      -5.459   9.738 -12.800  1.00  0.00
ATOM   2097  H1  WAT   682      -5.588   9.730 -11.852  1.00  0.00
ATOM   2098  H2  WAT   682      -6.283  10.076 -13.151  1.00  0.00
TER
ATOM   2099  O   WAT   683      -8.460  11.497  -3.339  1.00  0.00
ATOM   2100  H1  WAT   683      -9.174  11.697  -2.734  1.00  0.00
ATOM   2101  H2  WAT   683      -8.040  10.721  -2.968  1.00  0.00
TER
ATOM   2102  O   WAT   684       3.034  13.989  -5.589  1.00  0.00
ATOM   2103  H1  WAT   684       3.402  13.169  -5.261  1.00  0.00
ATOM   2104  H2  WAT   684       2.174  14.049  -5.174  1.00  0.00
TER
ATOM   2105  O   WAT   685       6.400  12.945 -14.781  1.00  0.00
ATOM   2106  H1  WAT   685       5.772  13.049 -15.495  1.00  0.00
ATOM   2107  H2  WAT   685       5.906  13.165 -13.991  1.00  0.00
TER
ATOM   2108  O   WAT   686      -1.631  15.224 -13.365  1.00  0.00
ATOM   2109  H1  WAT   686      -2.340  15.692 -12.923  1.00  0.00
ATOM   2110  H2  WAT   686      -1.347  14.566 -12.730  1.00  0.00
TER
ATOM   2111  O   WAT   687      -0.006  16.643  -5.366  1.00  0.00
ATOM   2112  H1  WAT   687       0.493  17.118  -4.700  1.00  0.00
ATOM   2113  H2  WAT   687       0.137  15.720  -5.159  1.00  0.00
TER
ATOM   2114  O   WAT   688       2.400  11.949 -11.925  1.00  0.00
ATOM   2115  H1  WAT   688       2.277  11.967 -12.874  1.00  0.00
ATOM   2116  H2  WAT   688       3.349  11.996 -11.805  1.00  0.00
TER
ATOM   2117  O   WAT   689      -3.428  13.532 -15.990  1.00  0.00
ATOM   2118  H1  WAT   689      -2.579  13.969 -16.056  1.00  0.00
ATOM   2119  H2  WAT   689      -3.795  13.844 -15.162  1.00  0.00
TER
ATOM   2120  O   WAT   690       7.201  12.860  -4.523  1.00  0.00
ATOM   2121  H1  WAT   690       6.698  13.601  -4.183  1.00  0.00
ATOM   2122  H2  WAT   690       8.017  13.248  -4.839  1.00  0.00
TER
ATOM   2123  O   WAT   691       5.493  18.103 -11.077  1.00  0.00
ATOM   2124  H1  WAT   691       4.552  18.118 -10.902  1.00  0.00
ATOM   2125  H2  WAT   691       5.808  17.317 -10.631  1.00  0.00
TER
ATOM   2126  O   WAT   692      -5.834  17.218 -16.833  1.00  0.00
ATOM   2127  H1  WAT   692      -5.754  16.271 -16.721  1.00  0.00
ATOM   2128  H2  WAT   692      -4.942  17.548 -16.727  1.00  0.00
TER
ATOM   2129  O   WAT   693      -8.307  19.039  -1.597  1.00  0.00
ATOM   2130  H1  WAT   693      -7.803  18.460  -1.026  1.00  0.00
ATOM   2131  H2  WAT   693      -9.046  19.323  -1.060  1.00  0.00
TER
ATOM   2132  O   WAT   694      -6.275  17.182  -0.702  1.00  0.00
ATOM   2133  H1  WAT   694      -6.234  16.884   0.206  1.00  0.00
ATOM   2134  H2  WAT   694      -5.420  17.583  -0.861  1.00  0.00
TER
ATOM   2135  O   WAT   695      -4.334  15.761  -2.735  1.00  0.00
ATOM   2136  H1  WAT   695      -4.864  15.271  -3.362  1.00  0.00
ATOM   2137  H2  WAT   695      -3.665  16.190  -3.269  1.00  0.00
TER
ATOM   2138  O   WAT   696       5.036  17.568  -0.967  1.00  0.00
ATOM   2139  H1  WAT   696       5.618  16.813  -1.055  1.00  0.00
ATOM   2140  H2  WAT   696       5.212  18.099  -1.744  1.00  0.00
TER
ATOM   2141  O   WAT   697      -3.847  12.728  -2.655  1.00  0.00
ATOM   2142  H1  WAT   697      -3.941  12.110  -3.380  1.00  0.00
ATOM   2143  H2  WAT   697      -4.427  13.454  -2.882  1.00  0.00
TER
ATOM   2144  O   WAT   698      -1.081  11.285  -5.622  1.00  0.00
ATOM   2145  H1  WAT   698      -1.529  11.307  -6.468  1.00  0.00
ATOM   2146  H2  WAT   698      -1.714  10.887  -5.025  1.00  0.00
TER
ATOM   2147  O   WAT   699       1.662  17.912  -3.617  1.00  0.00
ATOM   2148  H1  WAT   699       1.781  17.316  -2.878  1.00  0.00
ATOM   2149  H2  WAT   699       2.521  17.949  -4.037  1.00  0.00
TER
ATOM   2150  O   WAT   700       4.001  18.466  -5.041  1.00  0.00
ATOM   2151  H1  WAT   700       3.474  18.990  -5.645  1.00  0.00
ATOM   2152  H2  WAT   700       4.344  19.098  -4.410  1.00  0.00
TER
ATOM   2153  O   WAT   701      -1.571  14.454  -2.360  1.00  0.00
ATOM   2154  H1  WAT   701      -0.981  14.146  -1.672  1.00  0.00
ATOM   2155  H2  WAT   701      -2.389  13.982  -2.204  1.00  0.00
TER
ATOM   2156  O   WAT   702       3.248  14.071  -2.126  1.00  0.00
ATOM   2157  H1  WAT   702       2.560  13.409  -2.191  1.00  0.00
ATOM   2158  H2  WAT   702       3.969  13.625  -1.682  1.00  0.00
TER
ATOM   2159  O   WAT   703       3.878  10.666 -16.067  1.00  0.00
ATOM   2160  H1  WAT   703       4.158   9.823 -15.711  1.00  0.00
ATOM   2161  H2  WAT   703       3.105  10.898 -15.553  1.00  0.00
TER
ATOM   2162  O   WAT   704      -1.584  11.899 -17.623  1.00  0.00
ATOM   2163  H1  WAT   704      -1.932  11.221 -18.202  1.00  0.00
ATOM   2164  H2  WAT   704      -1.383  11.438 -16.808  1.00  0.00
TER
ATOM   2165  O   WAT   705      -8.243  18.427 -11.226  1.00  0.00
ATOM   2166  H1  WAT   705      -8.899  18.159 -11.870  1.00  0.00
ATOM   2167  H2  WAT   705      -7.406  18.318 -11.676  1.00  0.00
TER
ATOM   2168  O   WAT   706       4.706  13.222 -17.004  1.00  0.00
ATOM   2169  H1  WAT   706       5.124  13.035 -17.845  1.00  0.00
ATOM   2170  H2  WAT   706       4.399  12.369 -16.694  1.00  0.00
TER
ATOM   2171  O   WAT   707       8.205  18.134 -13.307  1.00  0.00
ATOM   2172  H1  WAT   707       7.829  17.367 -13.739  1.00  0.00
ATOM   2173  H2  WAT   707       7.475  18.516 -12.819  1.00  0.00
TER
ATOM   2174  O   WAT   708      -7.206  18.813  -6.686  1.00  0.00
ATOM   2175  H1  WAT   708      -6.839  18.725  -5.806  1.00  0.00
ATOM   2176  H2  WAT   708      -7.775  18.049  -6.785  1.00  0.00
TER
ATOM   2177  O   WAT   709       7.595  17.281  -3.673  1.00  0.00
ATOM   2178  H1  WAT   709       7.363  17.052  -4.573  1.00  0.00
ATOM   2179  H2  WAT   709       7.855  18.201  -3.718  1.00  0.00
TER
ATOM   2180  O   WAT   710      -7.654  15.724  -2.780  1.00  0.00
ATOM   2181  H1  WAT   710      -8.549  15.690  -2.441  1.00  0.00
ATOM   2182  H2  WAT   710      -7.115  15.922  -2.015  1.00  0.00
TER
ATOM   2183  O   WAT   711       6.033  12.507  -0.895  1.00  0.00
ATOM   2184  H1  WAT   711       6.910  12.515  -0.511  1.00  0.00
ATOM   2185  H2  WAT   711       6.045  11.770  -1.506  1.00  0.00
TER
ATOM   2186  O   WAT   712      -9.030  15.637 -15.284  1.00  0.00
ATOM   2187  H1  WAT   712      -9.933  15.900 -15.459  1.00  0.00
ATOM   2188  H2  WAT   712      -8.546  15.908 -16.064  1.00  0.00
TER
ATOM   2189  O   WAT   713       7.480  16.360 -10.006  1.00  0.00
ATOM   2190  H1  WAT   713       8.003  15.866 -10.637  1.00  0.00
ATOM   2191  H2  WAT   713       8.066  16.495  -9.261  1.00  0.00
TER
ATOM   2192  O   WAT   714       7.659  16.444  -6.484  1.00  0.00
ATOM   2193  H1  WAT   714       6.709  16.410  -6.370  1.00  0.00
ATOM   2194  H2  WAT   714       7.840  17.354  -6.719  1.00  0.00
TER
ATOM   2195  O   WAT   715      -6.487  14.694 -17.374  1.00  0.00
ATOM   2196  H1  WAT   715      -5.778  14.272 -17.860  1.00  0.00
ATOM   2197  H2  WAT   715      -7.203  14.761 -18.006  1.00  0.00
TER
ATOM   2198  O   WAT   716       6.970  15.617 -14.067  1.00  0.00
ATOM   2199  H1  WAT   716       7.466  15.384 -13.282  1.00  0.00
ATOM   2200  H2  WAT   716       6.771  14.778 -14.483  1.00  0.00
TER
ATOM   2201  O   WAT   717      -7.150   9.998  -8.432  1.00  0.00
ATOM   2202  H1  WAT   717      -6.503   9.448  -8.872  1.00  0.00
ATOM   2203  H2  WAT   717      -6.730  10.253  -7.610  1.00  0.00
TER
ATOM   2204  O   WAT   718       8.398  14.253 -11.533  1.00  0.00
ATOM   2205  H1  WAT   718       8.288  14.099 -10.595  1.00  0.00
ATOM   2206  H2  WAT   718       9.159  13.725 -11.776  1.00  0.00
TER
ATOM   2207  O   WAT   719       6.745  10.193  -5.075  1.00  0.00
ATOM   2208  H1  WAT   719       7.382  10.806  -4.709  1.00  0.00
ATOM   2209  H2  WAT   719       6.892  10.229  -6.020  1.00  0.00
TER
ATOM   2210  O   WAT   720       9.361  12.855 -15.667  1.00  0.00
ATOM   2211  H1  WAT   720       8.566  12.789 -15.137  1.00  0.00
ATOM   2212  H2  WAT   720       9.566  13.790 -15.678  1.00  0.00
TER
ATOM   2213  O   WAT   721      -7.397  10.154  -5.689  1.00  0.00
ATOM   2214  H1  WAT   721      -7.746  10.610  -4.923  1.00  0.00
ATOM   2215  H2  WAT   721      -7.728   9.260  -5.607  1.00  0.00
TER
ATOM   2216  O   WAT   722       0.115  11.345  -2.167  1.00  0.00
ATOM   2217  H1  WAT   722       0.054  11.937  -1.418  1.00  0.00
ATOM   2218  H2  WAT   722       1.055  11.238  -2.312  1.00  0.00
TER
ATOM   2219  O   WAT   723       2.753  11.002  -2.528  1.00  0.00
ATOM   2220  H1  WAT   723       3.367  11.320  -3.190  1.00  0.00
ATOM   2221  H2  WAT   723       3.298  10.517  -1.908  1.00  0.00
TER
ATOM   2222  O   WAT   724      -6.725   9.682  -2.414  1.00  0.00
ATOM   2223  H1  WAT   724      -6.177   9.500  -3.177  1.00  0.00
ATOM   2224  H2  WAT   724      -6.660   8.891  -1.878  1.00  0.00
TER
ATOM   2225  O   WAT   725       3.494   9.565  -6.201  1.00  0.00
ATOM   2226  H1  WAT   725       2.620   9.899  -6.404  1.00  0.00
ATOM   2227  H2  WAT   725       3.385   9.093  -5.376  1.00  0.00
TER
ATOM   2228  O   WAT   726       4.401  11.772  -4.817  1.00  0.00
ATOM   2229  H1  WAT   726       4.072  10.958  -5.197  1.00  0.00
ATOM   2230  H2  WAT   726       5.349  11.729  -4.940  1.00  0.00
TER
ATOM   2231  O   WAT   727       1.241  10.482  -7.262  1.00  0.00
ATOM   2232  H1  WAT   727       0.458  10.957  -6.982  1.00  0.00
ATOM   2233  H2  WAT   727       0.947   9.578  -7.370  1.00  0.00
TER
ATOM   2234  O   WAT   728       5.793  11.185  -9.217  1.00  0.00
ATOM   2235  H1  WAT   728       6.234  11.129 -10.065  1.00  0.00
ATOM   2236  H2  WAT   728       5.524  12.100  -9.146  1.00  0.00
TER
ATOM   2237  O   WAT   729       7.657  10.816 -11.206  1.00  0.00
ATOM   2238  H1  WAT   729       7.596   9.872 -11.353  1.00  0.00
ATOM   2239  H2  WAT   729       8.436  10.924 -10.661  1.00  0.00
TER
ATOM   2240  O   WAT   730      -7.415  10.787 -14.740  1.00  0.00
ATOM   2241  H1  WAT   730      -6.657  10.900 -15.314  1.00  0.00
ATOM   2242  H2  WAT   730      -7.877  11.624 -14.786  1.00  0.00
TER
ATOM   2243  O   WAT   731      -0.873  12.901 -11.750  1.00  0.00
ATOM   2244  H1  WAT   731      -1.686  12.527 -12.091  1.00  0.00
ATOM   2245  H2  WAT   731      -0.369  12.146 -11.448  1.00  0.00
TER
ATOM   2246  O   WAT   732       3.629   9.565 -10.512  1.00  0.00
ATOM   2247  H1  WAT   732       4.232  10.137 -10.037  1.00  0.00
ATOM   2248  H2  WAT   732       2.888  10.129 -10.734  1.00  0.00
TER
ATOM   2249  O   WAT   733       6.772   9.967 -15.238  1.00  0.00
ATOM   2250  H1  WAT   733       6.968  10.866 -14.971  1.00  0.00
ATOM   2251  H2  WAT   733       5.985   9.736 -14.745  1.00  0.00
TER
ATOM   2252  O   WAT   734      -5.042  11.313 -16.200  1.00  0.00
ATOM   2253  H1  WAT   734      -4.513  10.526 -16.329  1.00  0.00
ATOM   2254  H2  WAT   734      -4.410  11.993 -15.967  1.00  0.00
TER
ATOM   2255  O   WAT   735      -2.849  11.051 -13.146  1.00  0.00
ATOM   2256  H1  WAT   735      -3.478  10.350 -12.979  1.00  0.00
ATOM   2257  H2  WAT   735      -3.388  11.811 -13.362  1.00  0.00
TER
ATOM   2258  O   WAT   736      -2.723  10.329  -0.710  1.00  0.00
ATOM   2259  H1  WAT   736      -3.005  10.833  -1.474  1.00  0.00
ATOM   2260  H2  WAT   736      -2.341   9.532  -1.076  1.00  0.00
TER
ATOM   2261  O   WAT   737       3.879   9.745  -0.132  1.00  0.00
ATOM   2262  H1  WAT   737       3.765  10.064   0.763  1.00  0.00
ATOM   2263  H2  WAT   737       4.696  10.146  -0.429  1.00  0.00
TER
ATOM   2264  O   WAT   738       2.784  -1.010   7.780  1.00  0.00
ATOM   2265  H1  WAT   738       2.704  -1.925   7.509  1.00  0.00
ATOM   2266  H2  WAT   738       2.371  -0.514   7.074  1.00  0.00
TER
ATOM   2267  O   WAT   739       0.916   0.768   9.661  1.00  0.00
ATOM   2268  H1  WAT   739       0.140   0.288   9.951  1.00  0.00
ATOM   2269  H2  WAT   739       1.567   0.088   9.486  1.00  0.00
TER
ATOM   2270  O   WAT   740      -5.067   1.080  10.538  1.00  0.00
ATOM   2271  H1  WAT   740      -5.899   0.824  10.938  1.00  0.00
ATOM   2272  H2  WAT   740      -4.459   1.151  11.274  1.00  0.00
TER
ATOM   2273  O   WAT   741       4.937   5.174   8.441  1.00  0.00
ATOM   2274  H1  WAT   741       4.475   4.402   8.769  1.00  0.00
ATOM   2275  H2  WAT   741       5.749   5.200   8.946  1.00  0.00
TER
ATOM   2276  O   WAT   742      -5.087   5.114  10.734  1.00  0.00
ATOM   2277  H1  WAT   742      -4.784   4.223  10.555  1.00  0.00
ATOM   2278  H2  WAT   742      -4.343   5.671  10.506  1.00  0.00
TER
ATOM   2279  O   WAT   743      -6.658  -3.960   4.323  1.00  0.00
ATOM   2280  H1  WAT   743      -7.546  -3.619   4.221  1.00  0.00
ATOM   2281  H2  WAT   743      -6.374  -4.160   3.431  1.00  0.00
TER
ATOM   2282  O   WAT   744      -8.695  -1.360  10.206  1.00  0.00
ATOM   2283  H1  WAT   744      -8.123  -2.127  10.207  1.00  0.00
ATOM   2284  H2  WAT   744      -8.695  -1.061   9.297  1.00  0.00
TER
ATOM   2285  O   WAT   745       1.163   7.459   8.061  1.00  0.00
ATOM   2286  H1  WAT   745       0.544   7.915   7.490  1.00  0.00
ATOM   2287  H2  WAT   745       2.018   7.615   7.660  1.00  0.00
TER
ATOM   2288  O   WAT   746       0.357   3.443   9.668  1.00  0.00
ATOM   2289  H1  WAT   746       0.288   2.502   9.507  1.00  0.00
ATOM   2290  H2  WAT   746       1.119   3.533  10.240  1.00  0.00
TER
ATOM   2291  O   WAT   747      -7.452  -5.951  11.993  1.00  0.00
ATOM   2292  H1  WAT   747      -7.632  -6.849  12.274  1.00  0.00
ATOM   2293  H2  WAT   747      -7.854  -5.404  12.668  1.00  0.00
TER
ATOM   2294  O   WAT   748       1.388  -3.750   9.895  1.00  0.00
ATOM   2295  H1  WAT   748       1.764  -4.622   9.782  1.00  0.00
ATOM   2296  H2  WAT   748       1.290  -3.414   9.004  1.00  0.00
TER
ATOM   2297  O   WAT   749      -4.482  -5.377   5.356  1.00  0.00
ATOM   2298  H1  WAT   749      -4.375  -4.477   5.663  1.00  0.00
ATOM   2299  H2  WAT   749      -5.393  -5.425   5.066  1.00  0.00
TER
ATOM   2300  O   WAT   750       5.170  -6.255   6.827  1.00  0.00
ATOM   2301  H1  WAT   750       5.991  -6.745   6.870  1.00  0.00
ATOM   2302  H2  WAT   750       5.203  -5.665   7.581  1.00  0.00
TER
ATOM   2303  O   WAT   751      -6.834  -3.455  10.602  1.00  0.00
ATOM   2304  H1  WAT   751      -6.153  -3.191  11.220  1.00  0.00
ATOM   2305  H2  WAT   751      -7.149  -4.295  10.935  1.00  0.00
TER
ATOM   2306  O   WAT   752      -2.641  -2.408   9.689  1.00  0.00
ATOM   2307  H1  WAT   752      -2.133  -1.910  10.329  1.00  0.00
ATOM   2308  H2  WAT   752      -2.110  -3.185   9.513  1.00  0.00
TER
ATOM   2309  O   WAT   753       9.460  -4.238  13.392  1.00  0.00
ATOM   2310  H1  WAT   753       8.755  -3.850  12.873  1.00  0.00
ATOM   2311  H2  WAT   753       9.726  -3.543  13.994  1.00  0.00
TER
ATOM   2312  O   WAT   754      -4.358  -7.769  13.955  1.00  0.00
ATOM   2313  H1  WAT   754      -4.356  -7.251  13.150  1.00  0.00
ATOM   2314  H2  WAT   754      -5.187  -8.246  13.932  1.00  0.00
TER
ATOM   2315  O   WAT   755       2.030   2.343   5.454  1.00  0.00
ATOM   2316  H1  WAT   755       1.411   2.808   4.890  1.00  0.00
ATOM   2317  H2  WAT   755       2.542   3.036   5.871  1.00  0.00
TER
ATOM   2318  O   WAT   756      -3.107   1.871  12.133  1.00  0.00
ATOM   2319  H1  WAT   756      -3.440   2.498  12.775  1.00  0.00
ATOM   2320  H2  WAT   756      -2.931   2.397  11.353  1.00  0.00
TER
ATOM   2321  O   WAT   757       5.406  -4.315   9.600  1.00  0.00
ATOM   2322  H1  WAT   757       4.702  -4.026  10.181  1.00  0.00
ATOM   2323  H2  WAT   757       5.767  -3.505   9.240  1.00  0.00
TER
ATOM   2324  O   WAT   758      -4.676  -6.058  11.962  1.00  0.00
ATOM   2325  H1  WAT   758      -4.334  -5.213  11.668  1.00  0.00
ATOM   2326  H2  WAT   758      -5.614  -5.909  12.079  1.00  0.00
TER
ATOM   2327  O   WAT   759      -3.895   3.839  13.947  1.00  0.00
ATOM   2328  H1  WAT   759      -3.278   4.514  13.666  1.00  0.00
ATOM   2329  H2  WAT   759      -4.756   4.248  13.856  1.00  0.00
TER
ATOM   2330  O   WAT   760      -8.602   3.029   2.828  1.00  0.00
ATOM   2331  H1  WAT   760      -8.979   3.518   2.097  1.00  0.00
ATOM   2332  H2  WAT   760      -8.345   3.701   3.459  1.00  0.00
TER
ATOM   2333  O   WAT   761       7.022   5.303  11.863  1.00  0.00
ATOM   2334  H1  WAT   761       6.339   5.973  11.855  1.00  0.00
ATOM   2335  H2  WAT   761       7.562   5.501  11.097  1.00  0.00
TER
ATOM   2336  O   WAT   762       8.475  -4.869   9.991  1.00  0.00
ATOM   2337  H1  WAT   762       7.527  -4.835  10.123  1.00  0.00
ATOM   2338  H2  WAT   762       8.800  -4.055  10.376  1.00  0.00
TER
ATOM   2339  O   WAT   763      -0.993  -8.569   8.287  1.00  0.00
ATOM   2340  H1  WAT   763      -0.686  -9.125   7.570  1.00  0.00
ATOM   2341  H2  WAT   763      -1.923  -8.435   8.104  1.00  0.00
TER
ATOM   2342  O   WAT   764       4.558   7.147  10.577  1.00  0.00
ATOM   2343  H1  WAT   764       4.571   6.744   9.710  1.00  0.00
ATOM   2344  H2  WAT   764       4.006   7.922  10.474  1.00  0.00
TER
ATOM   2345  O   WAT   765       5.853   3.869   5.666  1.00  0.00
ATOM   2346  H1  WAT   765       5.742   2.926   5.791  1.00  0.00
ATOM   2347  H2  WAT   765       5.850   4.231   6.553  1.00  0.00
TER
ATOM   2348  O   WAT   766       3.957   2.050  11.906  1.00  0.00
ATOM   2349  H1  WAT   766       4.374   1.836  11.071  1.00  0.00
ATOM   2350  H2  WAT   766       4.681   2.308  12.477  1.00  0.00
TER
ATOM   2351  O   WAT   767       1.395  -0.505   5.023  1.00  0.00
ATOM   2352  H1  WAT   767       0.468  -0.571   5.252  1.00  0.00
ATOM   2353  H2  WAT   767       1.547   0.433   4.908  1.00  0.00
TER
ATOM   2354  O   WAT   768       1.382  -4.233   2.019  1.00  0.00
ATOM   2355  H1  WAT   768       0.442  -4.071   2.105  1.00  0.00
ATOM   2356  H2  WAT   768       1.700  -3.514   1.473  1.00  0.00
TER
ATOM   2357  O   WAT   769       7.903   0.449  11.997  1.00  0.00
ATOM   2358  H1  WAT   769       7.075   0.518  11.522  1.00  0.00
ATOM   2359  H2  WAT   769       8.498   1.034  11.529  1.00  0.00
TER
ATOM   2360  O   WAT   770       5.425   1.058   5.526  1.00  0.00
ATOM   2361  H1  WAT   770       4.806   0.719   4.879  1.00  0.00
ATOM   2362  H2  WAT   770       5.407   0.413   6.234  1.00  0.00
TER
ATOM   2363  O   WAT   771       4.867  -2.764  12.943  1.00  0.00
ATOM   2364  H1  WAT   771       4.454  -1.939  13.197  1.00  0.00
ATOM   2365  H2  WAT   771       4.135  -3.350  12.750  1.00  0.00
TER
ATOM   2366  O   WAT   772      -2.999   0.022   7.805  1.00  0.00
ATOM   2367  H1  WAT   772      -3.404  -0.690   7.309  1.00  0.00
ATOM   2368  H2  WAT   772      -2.913  -0.323   8.694  1.00  0.00
TER
ATOM   2369  O   WAT   773      -2.531   3.709   9.969  1.00  0.00
ATOM   2370  H1  WAT   773      -2.828   3.103   9.289  1.00  0.00
ATOM   2371  H2  WAT   773      -1.581   3.746   9.858  1.00  0.00
TER
ATOM   2372  O   WAT   774      -4.287  -3.204  11.585  1.00  0.00
ATOM   2373  H1  WAT   774      -3.735  -3.094  10.810  1.00  0.00
ATOM   2374  H2  WAT   774      -3.772  -2.830  12.300  1.00  0.00
TER
ATOM   2375  O   WAT   775       5.557   7.282  13.631  1.00  0.00
ATOM   2376  H1  WAT   775       5.080   8.089  13.438  1.00  0.00
ATOM   2377  H2  WAT   775       4.873   6.630  13.784  1.00  0.00
TER
ATOM   2378  O   WAT   776      -3.439   3.447  16.619  1.00  0.00
ATOM   2379  H1  WAT   776      -4.337   3.671  16.867  1.00  0.00
ATOM   2380  H2  WAT   776      -3.414   3.570  15.671  1.00  0.00
TER
ATOM   2381  O   WAT   777      -4.612   0.318  15.195  1.00  0.00
ATOM   2382  H1  WAT   777      -4.752   1.190  15.564  1.00  0.00
ATOM   2383  H2  WAT   777      -5.494  -0.025  15.050  1.00  0.00
TER
ATOM   2384  O   WAT   778       1.711   5.236   6.502  1.00  0.00
ATOM   2385  H1  WAT   778       2.150   5.978   6.087  1.00  0.00
ATOM   2386  H2  WAT   778       1.649   5.478   7.426  1.00  0.00
TER
ATOM   2387  O   WAT   779      -2.814   6.260  17.404  1.00  0.00
ATOM   2388  H1  WAT   779      -2.843   6.665  16.537  1.00  0.00
ATOM   2389  H2  WAT   779      -2.978   5.331  17.241  1.00  0.00
TER
ATOM   2390  O   WAT   780       7.183  -8.450   0.848  1.00  0.00
ATOM   2391  H1  WAT   780       6.870  -8.357   1.748  1.00  0.00
ATOM   2392  H2  WAT   780       7.944  -7.871   0.797  1.00  0.00
TER
ATOM   2393  O   WAT   781      -6.299  -1.084   5.305  1.00  0.00
ATOM   2394  H1  WAT   781      -6.419  -0.357   4.694  1.00  0.00
ATOM   2395  H2  WAT   781      -6.609  -1.853   4.828  1.00  0.00
TER
ATOM   2396  O   WAT   782      -8.660   2.088  11.112  1.00  0.00
ATOM   2397  H1  WAT   782      -8.582   2.223  10.168  1.00  0.00
ATOM   2398  H2  WAT   782      -8.046   1.380  11.305  1.00  0.00
TER
ATOM   2399  O   WAT   783      -7.416   3.788   7.523  1.00  0.00
ATOM   2400  H1  WAT   783      -7.823   3.929   6.668  1.00  0.00
ATOM   2401  H2  WAT   783      -6.524   3.504   7.320  1.00  0.00
TER
ATOM   2402  O   WAT   784       8.541   4.234  15.860  1.00  0.00
ATOM   2403  H1  WAT   784       8.667   3.996  14.942  1.00  0.00
ATOM   2404  H2  WAT   784       8.583   3.403  16.332  1.00  0.00
TER
ATOM   2405  O   WAT   785       2.402   7.937  14.430  1.00  0.00
ATOM   2406  H1  WAT   785       2.917   7.848  15.232  1.00  0.00
ATOM   2407  H2  WAT   785       1.559   8.283  14.722  1.00  0.00
TER
ATOM   2408  O   WAT   786       4.378   8.223   3.858  1.00  0.00
ATOM   2409  H1  WAT   786       4.218   7.933   4.756  1.00  0.00
ATOM   2410  H2  WAT   786       4.212   7.447   3.322  1.00  0.00
TER
ATOM   2411  O   WAT   787      -3.144   8.003   5.635  1.00  0.00
ATOM   2412  H1  WAT   787      -3.319   7.086   5.422  1.00  0.00
ATOM   2413  H2  WAT   787      -3.998   8.361   5.875  1.00  0.00
TER
ATOM   2414  O   WAT   788       4.080   5.731   2.418  1.00  0.00
ATOM   2415  H1  WAT   788       3.387   5.729   1.758  1.00  0.00
ATOM   2416  H2  WAT   788       4.823   5.307   1.987  1.00  0.00
TER
ATOM   2417  O   WAT   789       3.645   7.358   6.493  1.00  0.00
ATOM   2418  H1  WAT   789       4.101   6.577   6.806  1.00  0.00
ATOM   2419  H2  WAT   789       3.984   8.068   7.037  1.00  0.00
TER
ATOM   2420  O   WAT   790       8.393  -3.712  16.825  1.00  0.00
ATOM   2421  H1  WAT   790       7.777  -3.204  16.297  1.00  0.00
ATOM   2422  H2  WAT   790       8.073  -4.613  16.768  1.00  0.00
TER
ATOM   2423  O   WAT   791      -8.605   3.129  13.652  1.00  0.00
ATOM   2424  H1  WAT   791      -8.441   2.660  12.834  1.00  0.00
ATOM   2425  H2  WAT   791      -8.139   2.622  14.317  1.00  0.00
TER
ATOM   2426  O   WAT   792      -3.833  -7.740   8.688  1.00  0.00
ATOM   2427  H1  WAT   792      -4.276  -6.959   8.356  1.00  0.00
ATOM   2428  H2  WAT   792      -3.274  -7.417   9.395  1.00  0.00
TER
ATOM   2429  O   WAT   793       0.454  -4.873  14.291  1.00  0.00
ATOM   2430  H1  WAT   793      -0.008  -4.665  15.103  1.00  0.00
ATOM   2431  H2  WAT   793       0.052  -5.687  13.988  1.00  0.00
TER
ATOM   2432  O   WAT   794       5.455  -3.652  15.421  1.00  0.00
ATOM   2433  H1  WAT   794       4.604  -3.952  15.742  1.00  0.00
ATOM   2434  H2  WAT   794       5.295  -3.408  14.509  1.00  0.00
TER
ATOM   2435  O   WAT   795       2.550  -2.152  17.521  1.00  0.00
ATOM   2436  H1  WAT   795       2.875  -2.986  17.181  1.00  0.00
ATOM   2437  H2  WAT   795       3.338  -1.629  17.669  1.00  0.00
TER
ATOM   2438  O   WAT   796      -0.717  -8.119   3.568  1.00  0.00
ATOM   2439  H1  WAT   796      -1.341  -8.123   4.294  1.00  0.00
ATOM   2440  H2  WAT   796      -0.804  -8.986   3.172  1.00  0.00
TER
ATOM   2441  O   WAT   797      -1.795  -7.195  10.547  1.00  0.00
ATOM   2442  H1  WAT   797      -1.498  -6.289  10.466  1.00  0.00
ATOM   2443  H2  WAT   797      -1.246  -7.683   9.933  1.00  0.00
TER
ATOM   2444  O   WAT   798      -4.041  -2.617   6.416  1.00  0.00
ATOM   2445  H1  WAT   798      -4.267  -2.833   7.321  1.00  0.00
ATOM   2446  H2  WAT   798      -4.822  -2.184   6.070  1.00  0.00
TER
ATOM   2447  O   WAT   799       3.189  -2.610   5.015  1.00  0.00
ATOM   2448  H1  WAT   799       2.589  -1.887   4.831  1.00  0.00
ATOM   2449  H2  WAT   799       3.737  -2.673   4.233  1.00  0.00
TER
ATOM   2450  O   WAT   800      -1.601  -1.718  17.082  1.00  0.00
ATOM   2451  H1  WAT   800      -1.697  -2.659  16.932  1.00  0.00
ATOM   2452  H2  WAT   800      -0.758  -1.497  16.687  1.00  0.00
TER
ATOM   2453  O   WAT   801       1.795  -3.974   7.045  1.00  0.00
ATOM   2454  H1  WAT   801       2.188  -3.657   6.232  1.00  0.00
ATOM   2455  H2  WAT   801       2.157  -4.853   7.160  1.00  0.00
TER
ATOM   2456  O   WAT   802      -6.470  -5.307  15.235  1.00  0.00
ATOM   2457  H1  WAT   802      -6.864  -4.459  15.443  1.00  0.00
ATOM   2458  H2  WAT   802      -7.158  -5.944  15.426  1.00  0.00
TER
ATOM   2459  O   WAT   803      -9.169  -7.384   9.268  1.00  0.00
ATOM   2460  H1  WAT   803      -9.457  -6.814   9.981  1.00  0.00
ATOM   2461  H2  WAT   803      -8.424  -7.863   9.631  1.00  0.00
TER
ATOM   2462  O   WAT   804      -8.982  -3.442   0.479  1.00  0.00
ATOM   2463  H1  WAT   804      -9.064  -2.499   0.620  1.00  0.00
ATOM   2464  H2  WAT   804      -9.333  -3.584  -0.400  1.00  0.00
TER
ATOM   2465  O   WAT   805       2.381  -1.383  11.140  1.00  0.00
ATOM   2466  H1  WAT   805       1.649  -0.875  11.489  1.00  0.00
ATOM   2467  H2  WAT   805       1.983  -2.200  10.839  1.00  0.00
TER
ATOM   2468  O   WAT   806      -1.182  -4.708   9.546  1.00  0.00
ATOM   2469  H1  WAT   806      -1.178  -5.149   8.696  1.00  0.00
ATOM   2470  H2  WAT   806      -0.287  -4.386   9.653  1.00  0.00
TER
ATOM   2471  O   WAT   807      -5.331  -4.825   8.505  1.00  0.00
ATOM   2472  H1  WAT   807      -5.671  -4.348   9.262  1.00  0.00
ATOM   2473  H2  WAT   807      -6.094  -5.279   8.145  1.00  0.00
TER
ATOM   2474  O   WAT   808      -1.120  -3.707   2.536  1.00  0.00
ATOM   2475  H1  WAT   808      -0.998  -3.748   3.485  1.00  0.00
ATOM   2476  H2  WAT   808      -1.505  -2.844   2.381  1.00  0.00
TER
ATOM   2477  O   WAT   809       2.843  -5.930  10.553  1.00  0.00
ATOM   2478  H1  WAT   809       2.860  -5.479  11.397  1.00  0.00
ATOM   2479  H2  WAT   809       2.595  -6.829  10.766  1.00  0.00
TER
ATOM   2480  O   WAT   810       6.270  -8.517  16.391  1.00  0.00
ATOM   2481  H1  WAT   810       6.595  -9.248  16.917  1.00  0.00
ATOM   2482  H2  WAT   810       6.306  -8.835  15.489  1.00  0.00
TER
ATOM   2483  O   WAT   811      -7.031   2.505  15.811  1.00  0.00
ATOM   2484  H1  WAT   811      -7.415   1.864  16.410  1.00  0.00
ATOM   2485  H2  WAT   811      -6.719   3.208  16.381  1.00  0.00
TER
ATOM   2486  O   WAT   812      -0.881  -0.648  11.292  1.00  0.00
ATOM   2487  H1  WAT   812      -0.514  -1.122  12.038  1.00  0.00
ATOM   2488  H2  WAT   812      -1.070   0.226  11.633  1.00  0.00
TER
ATOM   2489  O   WAT   813      -8.017  -5.903   7.421  1.00  0.00
ATOM   2490  H1  WAT   813      -8.302  -6.268   8.259  1.00  0.00
ATOM   2491  H2  WAT   813      -8.079  -6.635   6.808  1.00  0.00
TER
ATOM   2492  O   WAT   814      -3.091  -1.607  13.611  1.00  0.00
ATOM   2493  H1  WAT   814      -3.395  -0.728  13.836  1.00  0.00
ATOM   2494  H2  WAT   814      -2.136  -1.547  13.646  1.00  0.00
TER
ATOM   2495  O   WAT   815       6.196   1.596  10.000  1.00  0.00
ATOM   2496  H1  WAT   815       6.916   2.091   9.609  1.00  0.00
ATOM   2497  H2  WAT   815       5.994   0.917   9.355  1.00  0.00
TER
ATOM   2498  O   WAT   816       1.657  -7.011   4.143  1.00  0.00
ATOM   2499  H1  WAT   816       0.843  -7.509   4.067  1.00  0.00
ATOM   2500  H2  WAT   816       1.463  -6.171   3.726  1.00  0.00
TER
ATOM   2501  O   WAT   817       1.578   1.667  15.887  1.00  0.00
ATOM   2502  H1  WAT   817       1.512   0.746  15.633  1.00  0.00
ATOM   2503  H2  WAT   817       0.948   1.764  16.601  1.00  0.00
TER
ATOM   2504  O   WAT   818       4.372  -2.639   2.439  1.00  0.00
ATOM   2505  H1  WAT   818       5.260  -2.327   2.264  1.00  0.00
ATOM   2506  H2  WAT   818       4.342  -3.511   2.047  1.00  0.00
TER
ATOM   2507  O   WAT   819      -4.519   2.267   7.845  1.00  0.00
ATOM   2508  H1  WAT   819      -4.001   1.464   7.791  1.00  0.00
ATOM   2509  H2  WAT   819      -4.971   2.205   8.687  1.00  0.00
TER
ATOM   2510  O   WAT   820      -7.035  -0.767  14.758  1.00  0.00
ATOM   2511  H1  WAT   820      -7.393  -0.101  15.345  1.00  0.00
ATOM   2512  H2  WAT   820      -7.329  -1.598  15.129  1.00  0.00
TER
ATOM   2513  O   WAT   821      -3.833  -0.308  17.642  1.00  0.00
ATOM   2514  H1  WAT   821      -4.133  -0.163  16.744  1.00  0.00
ATOM   2515  H2  WAT   821      -3.062  -0.868  17.549  1.00  0.00
TER
ATOM   2516  O   WAT   822       1.510   4.489  15.637  1.00  0.00
ATOM   2517  H1  WAT   822       1.524   3.557  15.419  1.00  0.00
ATOM   2518  H2  WAT   822       0.802   4.575  16.276  1.00  0.00
TER
ATOM   2519  O   WAT   823       7.721   1.129  14.984  1.00  0.00
ATOM   2520  H1  WAT   823       6.996   1.722  14.787  1.00  0.00
ATOM   2521  H2  WAT   823       8.248   1.122  14.185  1.00  0.00
TER
ATOM   2522  O   WAT   824       7.672   5.527   4.635  1.00  0.00
ATOM   2523  H1  WAT   824       7.030   4.872   4.910  1.00  0.00
ATOM   2524  H2  WAT   824       7.285   5.932   3.859  1.00  0.00
TER
ATOM   2525  O   WAT   825       3.251   2.855   8.482  1.00  0.00
ATOM   2526  H1  WAT   825       3.603   2.258   7.823  1.00  0.00
ATOM   2527  H2  WAT   825       2.367   2.530   8.653  1.00  0.00
TER
ATOM   2528  O   WAT   826      -0.663   3.615   5.889  1.00  0.00
ATOM   2529  H1  WAT   826       0.024   4.162   6.270  1.00  0.00
ATOM   2530  H2  WAT   826      -1.450   4.159   5.924  1.00  0.00
TER
ATOM   2531  O   WAT   827      -8.524  -0.768   1.381  1.00  0.00
ATOM   2532  H1  WAT   827      -7.654  -0.485   1.665  1.00  0.00
ATOM   2533  H2  WAT   827      -9.015   0.046   1.266  1.00  0.00
TER
ATOM   2534  O   WAT   828       0.943   6.130  12.731  1.00  0.00
ATOM   2535  H1  WAT   828       1.587   6.336  13.409  1.00  0.00
ATOM   2536  H2  WAT   828       1.306   5.369  12.278  1.00  0.00
TER
ATOM   2537  O   WAT   829      -5.459  -9.036   5.974  1.00  0.00
ATOM   2538  H1  WAT   829      -5.588  -9.045   6.923  1.00  0.00
ATOM   2539  H2  WAT   829      -6.283  -8.698   5.623  1.00  0.00
TER
ATOM   2540  O   WAT   830       2.216   4.134  11.449  1.00  0.00
ATOM   2541  H1  WAT   830       2.858   3.433  11.562  1.00  0.00
ATOM   2542  H2  WAT   830       2.741   4.913  11.269  1.00  0.00
TER
ATOM   2543  O   WAT   831       6.062   4.418   1.173  1.00  0.00
ATOM   2544  H1  WAT   831       5.835   3.702   1.765  1.00  0.00
ATOM   2545  H2  WAT   831       5.671   4.170   0.335  1.00  0.00
TER
ATOM   2546  O   WAT   832       3.990   4.933  14.653  1.00  0.00
ATOM   2547  H1  WAT   832       4.326   5.520  15.330  1.00  0.00
ATOM   2548  H2  WAT   832       3.070   4.802  14.882  1.00  0.00
TER
ATOM   2549  O   WAT   833      -8.157   8.445   1.947  1.00  0.00
ATOM   2550  H1  WAT   833      -7.797   9.044   1.293  1.00  0.00
ATOM   2551  H2  WAT   833      -8.297   8.991   2.721  1.00  0.00
TER
ATOM   2552  O   WAT   834      -8.460  -7.277  15.435  1.00  0.00
ATOM   2553  H1  WAT   834      -9.174  -7.078  16.040  1.00  0.00
ATOM   2554  H2  WAT   834      -8.040  -8.053  15.806  1.00  0.00
TER
ATOM   2555  O   WAT   835       5.643   2.336   2.834  1.00  0.00
ATOM   2556  H1  WAT   835       5.356   2.797   3.622  1.00  0.00
ATOM   2557  H2  WAT   835       6.439   1.875   3.103  1.00  0.00
TER
ATOM   2558  O   WAT   836      -8.172   6.711  16.422  1.00  0.00
ATOM   2559  H1  WAT   836      -8.063   5.770  16.281  1.00  0.00
ATOM   2560  H2  WAT   836      -8.824   6.976  15.773  1.00  0.00
TER
ATOM   2561  O   WAT   837      -0.181   4.982  17.821  1.00  0.00
ATOM   2562  H1  WAT   837      -0.502   4.263  18.366  1.00  0.00
ATOM   2563  H2  WAT   837      -0.855   5.658  17.895  1.00  0.00
TER
ATOM   2564  O   WAT   838       3.034  -4.785  13.185  1.00  0.00
ATOM   2565  H1  WAT   838       3.402  -5.606  13.513  1.00  0.00
ATOM   2566  H2  WAT   838       2.174  -4.725  13.601  1.00  0.00
TER
ATOM   2567  O   WAT   839       6.400  -5.829   3.994  1.00  0.00
ATOM   2568  H1  WAT   839       5.772  -5.725   3.280  1.00  0.00
ATOM   2569  H2  WAT   839       5.906  -5.610   4.783  1.00  0.00
TER
ATOM   2570  O   WAT   840       0.846   5.891   1.427  1.00  0.00
ATOM   2571  H1  WAT   840       0.947   5.688   0.497  1.00  0.00
ATOM   2572  H2  WAT   840      -0.054   5.637   1.632  1.00  0.00
TER
ATOM   2573  O   WAT   841      -1.631  -3.551   5.410  1.00  0.00
ATOM   2574  H1  WAT   841      -2.340  -3.082   5.851  1.00  0.00
ATOM   2575  H2  WAT   841      -1.347  -4.209   6.044  1.00  0.00
TER
ATOM   2576  O   WAT   842      -0.006  -2.131  13.409  1.00  0.00
ATOM   2577  H1  WAT   842       0.493  -1.657  14.074  1.00  0.00
ATOM   2578  H2  WAT   842       0.137  -3.055  13.616  1.00  0.00
TER
ATOM   2579  O   WAT   843       2.400  -6.826   6.849  1.00  0.00
ATOM   2580  H1  WAT   843       2.277  -6.807   5.900  1.00  0.00
ATOM   2581  H2  WAT   843       3.349  -6.778   6.969  1.00  0.00
TER
ATOM   2582  O   WAT   844      -0.512   8.410   6.122  1.00  0.00
ATOM   2583  H1  WAT   844      -0.258   8.372   5.200  1.00  0.00
ATOM   2584  H2  WAT   844      -1.461   8.283   6.115  1.00  0.00
TER
ATOM   2585  O   WAT   845      -3.428  -5.242   2.785  1.00  0.00
ATOM   2586  H1  WAT   845      -2.579  -4.805   2.719  1.00  0.00
ATOM   2587  H2  WAT   845      -3.795  -4.930   3.612  1.00  0.00
TER
ATOM   2588  O   WAT   846       7.201  -5.914  14.252  1.00  0.00
ATOM   2589  H1  WAT   846       6.698  -5.174  14.591  1.00  0.00
ATOM   2590  H2  WAT   846       8.017  -5.526  13.935  1.00  0.00
TER
ATOM   2591  O   WAT   847       5.493  -0.671   7.698  1.00  0.00
ATOM   2592  H1  WAT   847       4.552  -0.656   7.873  1.00  0.00
ATOM   2593  H2  WAT   847       5.808  -1.457   8.144  1.00  0.00
TER
ATOM   2594  O   WAT   848       7.496   6.500   9.373  1.00  0.00
ATOM   2595  H1  WAT   848       7.621   7.323   9.846  1.00  0.00
ATOM   2596  H2  WAT   848       8.362   6.289   9.026  1.00  0.00
TER
ATOM   2597  O   WAT   849      -5.032   8.593   9.045  1.00  0.00
ATOM   2598  H1  WAT   849      -4.296   8.044   9.316  1.00  0.00
ATOM   2599  H2  WAT   849      -4.648   9.459   8.906  1.00  0.00
TER
ATOM   2600  O   WAT   850      -8.148   4.660   4.919  1.00  0.00
ATOM   2601  H1  WAT   850      -9.074   4.902   4.910  1.00  0.00
ATOM   2602  H2  WAT   850      -7.682   5.488   4.798  1.00  0.00
TER
ATOM   2603  O   WAT   851      -1.922   7.766   0.868  1.00  0.00
ATOM   2604  H1  WAT   851      -1.129   8.055   0.416  1.00  0.00
ATOM   2605  H2  WAT   851      -2.442   7.335   0.189  1.00  0.00
TER
ATOM   2606  O   WAT   852       4.240   7.614  16.792  1.00  0.00
ATOM   2607  H1  WAT   852       5.192   7.529  16.742  1.00  0.00
ATOM   2608  H2  WAT   852       4.093   8.278  17.465  1.00  0.00
TER
ATOM   2609  O   WAT   853       7.131   6.993   2.291  1.00  0.00
ATOM   2610  H1  WAT   853       6.845   6.580   1.477  1.00  0.00
ATOM   2611  H2  WAT   853       6.933   7.922   2.171  1.00  0.00
TER
ATOM   2612  O   WAT   854      -8.307   0.265  17.177  1.00  0.00
ATOM   2613  H1  WAT   854      -7.803  -0.314  17.749  1.00  0.00
ATOM   2614  H2  WAT   854      -9.046   0.549  17.715  1.00  0.00
TER
ATOM   2615  O   WAT   855      -1.253   1.672  16.711  1.00  0.00
ATOM   2616  H1  WAT   855      -2.018   2.241  16.626  1.00  0.00
ATOM   2617  H2  WAT   855      -1.071   1.380  15.817  1.00  0.00
TER
ATOM   2618  O   WAT   856       5.889   3.403  17.268  1.00  0.00
ATOM   2619  H1  WAT   856       6.630   3.740  16.765  1.00  0.00
ATOM   2620  H2  WAT   856       5.127   3.572  16.715  1.00  0.00
TER
ATOM   2621  O   WAT   857      -4.334  -3.013  16.040  1.00  0.00
ATOM   2622  H1  WAT   857      -4.864  -3.504  15.412  1.00  0.00
ATOM   2623  H2  WAT   857      -3.665  -2.585  15.505  1.00  0.00
TER
ATOM   2624  O   WAT   858       4.564   1.454  15.804  1.00  0.00
ATOM   2625  H1  WAT   858       4.978   1.609  16.653  1.00  0.00
ATOM   2626  H2  WAT   858       3.629   1.580  15.966  1.00  0.00
TER
ATOM   2627  O   WAT   859       5.036  -1.206  17.808  1.00  0.00
ATOM   2628  H1  WAT   859       5.618  -1.961  17.720  1.00  0.00
ATOM   2629  H2  WAT   859       5.212  -0.676  17.031  1.00  0.00
TER
ATOM   2630  O   WAT   860      -3.847  -6.047  16.119  1.00  0.00
ATOM   2631  H1  WAT   860      -3.941  -6.665  15.394  1.00  0.00
ATOM   2632  H2  WAT   860      -4.427  -5.320  15.892  1.00  0.00
TER
ATOM   2633  O   WAT   861      -1.081  -7.489  13.152  1.00  0.00
ATOM   2634  H1  WAT   861      -1.529  -7.467  12.307  1.00  0.00
ATOM   2635  H2  WAT   861      -1.714  -7.887  13.749  1.00  0.00
TER
ATOM   2636  O   WAT   862      -0.675   1.406  13.773  1.00  0.00
ATOM   2637  H1  WAT   862      -0.256   2.249  13.601  1.00  0.00
ATOM   2638  H2  WAT   862      -1.594   1.543  13.544  1.00  0.00
TER
ATOM   2639  O   WAT   863       1.662  -0.862  15.157  1.00  0.00
ATOM   2640  H1  WAT   863       1.781  -1.458  15.897  1.00  0.00
ATOM   2641  H2  WAT   863       2.521  -0.825  14.737  1.00  0.00
TER
ATOM   2642  O   WAT   864       4.001  -0.309  13.733  1.00  0.00
ATOM   2643  H1  WAT   864       3.474   0.216  13.130  1.00  0.00
ATOM   2644  H2  WAT   864       4.344   0.324  14.364  1.00  0.00
TER
ATOM   2645  O   WAT   865      -2.824   7.711  14.889  1.00  0.00
ATOM   2646  H1  WAT   865      -3.362   8.436  14.570  1.00  0.00
ATOM   2647  H2  WAT   865      -2.570   7.234  14.099  1.00  0.00
TER
ATOM   2648  O   WAT   866      -1.571  -4.320  16.415  1.00  0.00
ATOM   2649  H1  WAT   866      -0.981  -4.629  17.102  1.00  0.00
ATOM   2650  H2  WAT   866      -2.389  -4.792  16.571  1.00  0.00
TER
ATOM   2651  O   WAT   867       3.248  -4.704  16.648  1.00  0.00
ATOM   2652  H1  WAT   867       2.560  -5.365  16.583  1.00  0.00
ATOM   2653  H2  WAT   867       3.969  -5.150  17.093  1.00  0.00
TER
ATOM   2654  O   WAT   868       3.878  -8.108   2.707  1.00  0.00
ATOM   2655  H1  WAT   868       4.158  -8.952   3.063  1.00  0.00
ATOM   2656  H2  WAT   868       3.105  -7.876   3.221  1.00  0.00
TER
ATOM   2657  O   WAT   869      -4.803  -5.819   0.166  1.00  0.00
ATOM   2658  H1  WAT   869      -4.500  -5.812  -0.742  1.00  0.00
ATOM   2659  H2  WAT   869      -4.063  -6.169   0.663  1.00  0.00
TER
ATOM   2660  O   WAT   870       0.032   8.946  15.148  1.00  0.00
ATOM   2661  H1  WAT   870      -0.042   9.850  15.455  1.00  0.00
ATOM   2662  H2  WAT   870      -0.870   8.628  15.120  1.00  0.00
TER
ATOM   2663  O   WAT   871      -1.584  -6.876   1.152  1.00  0.00
ATOM   2664  H1  WAT   871      -1.932  -7.553   0.572  1.00  0.00
ATOM   2665  H2  WAT   871      -1.383  -7.337   1.966  1.00  0.00
TER
ATOM   2666  O   WAT   872       0.581   8.112   2.770  1.00  0.00
ATOM   2667  H1  WAT   872       1.476   8.451   2.792  1.00  0.00
ATOM   2668  H2  WAT   872       0.613   7.390   2.143  1.00  0.00
TER
ATOM   2669  O   WAT   873      -8.565   6.274   8.451  1.00  0.00
ATOM   2670  H1  WAT   873      -8.235   5.406   8.219  1.00  0.00
ATOM   2671  H2  WAT   873      -8.136   6.480   9.282  1.00  0.00
TER
ATOM   2672  O   WAT   874      -3.969   4.605   6.111  1.00  0.00
ATOM   2673  H1  WAT   874      -4.269   4.481   7.012  1.00  0.00
ATOM   2674  H2  WAT   874      -4.075   3.746   5.703  1.00  0.00
TER
ATOM   2675  O   WAT   875      -8.076   7.141  11.189  1.00  0.00
ATOM   2676  H1  WAT   875      -8.513   7.321  12.022  1.00  0.00
ATOM   2677  H2  WAT   875      -7.508   7.898  11.047  1.00  0.00
TER
ATOM   2678  O   WAT   876       7.560   6.643  15.477  1.00  0.00
ATOM   2679  H1  WAT   876       6.960   6.702  14.733  1.00  0.00
ATOM   2680  H2  WAT   876       7.690   5.703  15.607  1.00  0.00
TER
ATOM   2681  O   WAT   877       8.800   4.384   0.814  1.00  0.00
ATOM   2682  H1  WAT   877       7.970   4.452   1.285  1.00  0.00
ATOM   2683  H2  WAT   877       8.978   5.275   0.511  1.00  0.00
TER
ATOM   2684  O   WAT   878       8.256   1.129   3.317  1.00  0.00
ATOM   2685  H1  WAT   878       9.018   1.699   3.423  1.00  0.00
ATOM   2686  H2  WAT   878       8.272   0.562   4.088  1.00  0.00
TER
ATOM   2687  O   WAT   879      -8.243  -0.347   7.548  1.00  0.00
ATOM   2688  H1  WAT   879      -8.899  -0.616   6.904  1.00  0.00
ATOM   2689  H2  WAT   879      -7.406  -0.457   7.098  1.00  0.00
TER
ATOM   2690  O   WAT   880       9.262   1.984   8.162  1.00  0.00
ATOM   2691  H1  WAT   880       9.633   1.201   7.755  1.00  0.00
ATOM   2692  H2  WAT   880       9.902   2.673   7.983  1.00  0.00
TER
ATOM   2693  O   WAT   881       6.245   3.368  13.575  1.00  0.00
ATOM   2694  H1  WAT   881       5.431   3.798  13.837  1.00  0.00
ATOM   2695  H2  WAT   881       6.653   3.980  12.962  1.00  0.00
TER
ATOM   2696  O   WAT   882       8.308   1.423   0.475  1.00  0.00
ATOM   2697  H1  WAT   882       8.583   2.331   0.347  1.00  0.00
ATOM   2698  H2  WAT   882       8.119   1.359   1.411  1.00  0.00
TER
ATOM   2699  O   WAT   883       4.706  -5.553   1.770  1.00  0.00
ATOM   2700  H1  WAT   883       5.124  -5.740   0.930  1.00  0.00
ATOM   2701  H2  WAT   883       4.399  -6.405   2.080  1.00  0.00
TER
ATOM   2702  O   WAT   884       8.205  -0.640   5.468  1.00  0.00
ATOM   2703  H1  WAT   884       7.829  -1.408   5.036  1.00  0.00
ATOM   2704  H2  WAT   884       7.475  -0.258   5.955  1.00  0.00
TER
ATOM   2705  O   WAT   885      -7.206   0.038  12.088  1.00  0.00
ATOM   2706  H1  WAT   885      -6.839  -0.049  12.968  1.00  0.00
ATOM   2707  H2  WAT   885      -7.775  -0.725  11.989  1.00  0.00
TER
ATOM   2708  O   WAT   886       7.595  -1.493  15.102  1.00  0.00
ATOM   2709  H1  WAT   886       7.363  -1.722  14.201  1.00  0.00
ATOM   2710  H2  WAT   886       7.855  -0.573  15.056  1.00  0.00
TER
ATOM   2711  O   WAT   887      -7.654  -3.051  15.994  1.00  0.00
ATOM   2712  H1  WAT   887      -8.549  -3.084  16.334  1.00  0.00
ATOM   2713  H2  WAT   887      -7.115  -2.852  16.759  1.00  0.00
TER
ATOM   2714  O   WAT   888       6.033  -6.268  17.879  1.00  0.00
ATOM   2715  H1  WAT   888       6.910  -6.259  18.263  1.00  0.00
ATOM   2716  H2  WAT   888       6.045  -7.005  17.269  1.00  0.00
TER
ATOM   2717  O   WAT   889      -9.030  -3.137   3.491  1.00  0.00
ATOM   2718  H1  WAT   889      -9.933  -2.874   3.316  1.00  0.00
ATOM   2719  H2  WAT   889      -8.546  -2.866   2.711  1.00  0.00
TER
ATOM   2720  O   WAT   890       7.480  -2.415   8.768  1.00  0.00
ATOM   2721  H1  WAT   890       8.003  -2.908   8.137  1.00  0.00
ATOM   2722  H2  WAT   890       8.066  -2.280   9.513  1.00  0.00
TER
ATOM   2723  O   WAT   891       7.659  -2.331  12.290  1.00  0.00
ATOM   2724  H1  WAT   891       6.709  -2.364  12.405  1.00  0.00
ATOM   2725  H2  WAT   891       7.840  -1.421  12.055  1.00  0.00
TER
ATOM   2726  O   WAT   892      -6.487  -4.081   1.400  1.00  0.00
ATOM   2727  H1  WAT   892      -5.778  -4.502   0.915  1.00  0.00
ATOM   2728  H2  WAT   892      -7.203  -4.013   0.768  1.00  0.00
TER
ATOM   2729  O   WAT   893      -6.840  -8.027   0.440  1.00  0.00
ATOM   2730  H1  WAT   893      -6.117  -7.486   0.758  1.00  0.00
ATOM   2731  H2  WAT   893      -6.567  -8.300  -0.435  1.00  0.00
TER
ATOM   2732  O   WAT   894       6.970  -3.157   4.708  1.00  0.00
ATOM   2733  H1  WAT   894       7.466  -3.390   5.492  1.00  0.00
ATOM   2734  H2  WAT   894       6.771  -3.996   4.291  1.00  0.00
TER
ATOM   2735  O   WAT   895      -7.150  -8.776  10.343  1.00  0.00
ATOM   2736  H1  WAT   895      -6.503  -9.326   9.902  1.00  0.00
ATOM   2737  H2  WAT   895      -6.730  -8.522  11.164  1.00  0.00
TER
ATOM   2738  O   WAT   896       8.398  -4.521   7.241  1.00  0.00
ATOM   2739  H1  WAT   896       8.288  -4.676   8.180  1.00  0.00
ATOM   2740  H2  WAT   896       9.159  -5.049   6.999  1.00  0.00
TER
ATOM   2741  O   WAT   897       6.745  -8.582  13.700  1.00  0.00
ATOM   2742  H1  WAT   897       7.382  -7.968  14.066  1.00  0.00
ATOM   2743  H2  WAT   897       6.892  -8.546  12.755  1.00  0.00
TER
ATOM   2744  O   WAT   898       9.287  -6.690   0.482  1.00  0.00
ATOM   2745  H1  WAT   898      10.212  -6.822   0.274  1.00  0.00
ATOM   2746  H2  WAT   898       9.265  -6.611   1.436  1.00  0.00
TER
ATOM   2747  O   WAT   899       9.361  -5.919   3.108  1.00  0.00
ATOM   2748  H1  WAT   899       8.566  -5.985   3.637  1.00  0.00
ATOM   2749  H2  WAT   899       9.566  -4.984   3.096  1.00  0.00
TER
ATOM   2750  O   WAT   900       6.303   8.120   7.101  1.00  0.00
ATOM   2751  H1  WAT   900       6.899   7.798   6.425  1.00  0.00
ATOM   2752  H2  WAT   900       6.561   7.647   7.893  1.00  0.00
TER
ATOM   2753  O   WAT   901      -7.397  -8.620  13.085  1.00  0.00
ATOM   2754  H1  WAT   901      -7.746  -8.164  13.851  1.00  0.00
ATOM   2755  H2  WAT   901      -7.728  -9.515  13.167  1.00  0.00
TER
ATOM   2756  O   WAT   902      -5.791   4.552  17.250  1.00  0.00
ATOM   2757  H1  WAT   902      -5.834   4.181  18.132  1.00  0.00
ATOM   2758  H2  WAT   902      -5.660   5.489  17.391  1.00  0.00
TER
ATOM   2759  O   WAT   903      -2.090   6.108  12.851  1.00  0.00
ATOM   2760  H1  WAT   903      -2.331   6.375  11.965  1.00  0.00
ATOM   2761  H2  WAT   903      -1.150   6.278  12.907  1.00  0.00
TER
ATOM   2762  O   WAT   904       0.115  -7.429  16.607  1.00  0.00
ATOM   2763  H1  WAT   904       0.054  -6.837  17.357  1.00  0.00
ATOM   2764  H2  WAT   904       1.055  -7.537  16.462  1.00  0.00
TER
ATOM   2765  O   WAT   905       2.753  -7.772  16.246  1.00  0.00
ATOM   2766  H1  WAT   905       3.367  -7.454  15.584  1.00  0.00
ATOM   2767  H2  WAT   905       3.298  -8.257  16.866  1.00  0.00
TER
ATOM   2768  O   WAT   906       9.170   8.127  13.653  1.00  0.00
ATOM   2769  H1  WAT   906       8.676   8.524  12.935  1.00  0.00
ATOM   2770  H2  WAT   906       8.562   7.502  14.046  1.00  0.00
TER
ATOM   2771  O   WAT   907      -6.725  -9.093  16.360  1.00  0.00
ATOM   2772  H1  WAT   907      -6.177  -9.274  15.597  1.00  0.00
ATOM   2773  H2  WAT   907      -6.660  -9.883  16.896  1.00  0.00
TER
ATOM   2774  O   WAT   908      -5.952   7.498  14.370  1.00  0.00
ATOM   2775  H1  WAT   908      -6.546   7.366  15.109  1.00  0.00
ATOM   2776  H2  WAT   908      -5.959   6.662  13.904  1.00  0.00
TER
ATOM   2777  O   WAT   909       3.494  -9.209  12.573  1.00  0.00
ATOM   2778  H1  WAT   909       2.620  -8.875  12.371  1.00  0.00
ATOM   2779  H2  WAT   909       3.385  -9.682  13.398  1.00  0.00
TER
ATOM   2780  O   WAT   910       4.401  -7.002  13.957  1.00  0.00
ATOM   2781  H1  WAT   910       4.072  -7.817  13.578  1.00  0.00
ATOM   2782  H2  WAT   910       5.349  -7.045  13.834  1.00  0.00
TER
ATOM   2783  O   WAT   911       6.854   8.769  10.931  1.00  0.00
ATOM   2784  H1  WAT   911       6.395   9.521  10.557  1.00  0.00
ATOM   2785  H2  WAT   911       6.226   8.050  10.873  1.00  0.00
TER
ATOM   2786  O   WAT   912      -6.321   4.864  13.321  1.00  0.00
ATOM   2787  H1  WAT   912      -7.047   4.244  13.254  1.00  0.00
ATOM   2788  H2  WAT   912      -6.260   5.258  12.451  1.00  0.00
TER
ATOM   2789  O   WAT   913      -2.716   7.078  10.106  1.00  0.00
ATOM   2790  H1  WAT   913      -2.200   6.467   9.581  1.00  0.00
ATOM   2791  H2  WAT   913      -2.066   7.581  10.597  1.00  0.00
TER
ATOM   2792  O   WAT   914       0.023   7.969  10.933  1.00  0.00
ATOM   2793  H1  WAT   914       0.311   7.714  10.056  1.00  0.00
ATOM   2794  H2  WAT   914       0.536   7.417  11.523  1.00  0.00
TER
ATOM   2795  O   WAT   915       1.241  -8.292  11.513  1.00  0.00
ATOM   2796  H1  WAT   915       0.458  -7.817  11.792  1.00  0.00
ATOM   2797  H2  WAT   915       0.947  -9.197  11.404  1.00  0.00
TER
ATOM   2798  O   WAT   916       5.793  -7.590   9.557  1.00  0.00
ATOM   2799  H1  WAT   916       6.234  -7.645   8.710  1.00  0.00
ATOM   2800  H2  WAT   916       5.524  -6.674   9.628  1.00  0.00
TER
ATOM   2801  O   WAT   917       7.657  -7.958   7.568  1.00  0.00
ATOM   2802  H1  WAT   917       7.596  -8.902   7.421  1.00  0.00
ATOM   2803  H2  WAT   917       8.436  -7.850   8.114  1.00  0.00
TER
ATOM   2804  O   WAT   918      -8.038   8.181   6.531  1.00  0.00
ATOM   2805  H1  WAT   918      -8.205   7.548   7.229  1.00  0.00
ATOM   2806  H2  WAT   918      -8.904   8.387   6.180  1.00  0.00
TER
ATOM   2807  O   WAT   919      -7.415  -7.987   4.034  1.00  0.00
ATOM   2808  H1  WAT   919      -6.657  -7.874   3.460  1.00  0.00
ATOM   2809  H2  WAT   919      -7.877  -7.150   3.988  1.00  0.00
TER
ATOM   2810  O   WAT   920      -0.873  -5.873   7.024  1.00  0.00
ATOM   2811  H1  WAT   920      -1.686  -6.248   6.684  1.00  0.00
ATOM   2812  H2  WAT   920      -0.369  -6.629   7.326  1.00  0.00
TER
ATOM   2813  O   WAT   921       3.629  -9.209   8.262  1.00  0.00
ATOM   2814  H1  WAT   921       4.232  -8.637   8.737  1.00  0.00
ATOM   2815  H2  WAT   921       2.888  -8.645   8.040  1.00  0.00
TER
ATOM   2816  O   WAT   922       6.772  -8.807   3.536  1.00  0.00
ATOM   2817  H1  WAT   922       6.968  -7.909   3.803  1.00  0.00
ATOM   2818  H2  WAT   922       5.985  -9.038   4.030  1.00  0.00
TER
ATOM   2819  O   WAT   923      -6.431   6.874   3.976  1.00  0.00
ATOM   2820  H1  WAT   923      -6.957   7.255   3.272  1.00  0.00
ATOM   2821  H2  WAT   923      -6.507   7.499   4.697  1.00  0.00
TER
ATOM   2822  O   WAT   924      -5.042  -7.461   2.574  1.00  0.00
ATOM   2823  H1  WAT   924      -4.513  -8.248   2.445  1.00  0.00
ATOM   2824  H2  WAT   924      -4.410  -6.782   2.808  1.00  0.00
TER
ATOM   2825  O   WAT   925      -2.849  -7.723   5.629  1.00  0.00
ATOM   2826  H1  WAT   925      -3.478  -8.425   5.796  1.00  0.00
ATOM   2827  H2  WAT   925      -3.388  -6.963   5.412  1.00  0.00
TER
ATOM   2828  O   WAT   926       0.091   8.891  18.300  1.00  0.00
ATOM   2829  H1  WAT   926       1.017   8.655  18.343  1.00  0.00
ATOM   2830  H2  WAT   926       0.076   9.718  17.818  1.00  0.00
TER
ATOM   2831  O   WAT   927       8.325   8.433   5.297  1.00  0.00
ATOM   2832  H1  WAT   927       8.500   7.747   4.653  1.00  0.00
ATOM   2833  H2  WAT   927       7.627   8.958   4.905  1.00  0.00
TER
ATOM   2834  O   WAT   928      -2.723  -8.445  18.064  1.00  0.00
ATOM   2835  H1  WAT   928      -3.005  -7.942  17.300  1.00  0.00
ATOM   2836  H2  WAT   928      -2.341  -9.243  17.698  1.00  0.00
TER
ATOM   2837  O   WAT   929      -3.832   8.823   2.851  1.00  0.00
ATOM   2838  H1  WAT   929      -3.100   8.539   2.303  1.00  0.00
ATOM   2839  H2  WAT   929      -3.573   8.584   3.741  1.00  0.00
TER
ATOM   2840  O   WAT   930       2.784  -1.010 -10.995  1.00  0.00
ATOM   2841  H1  WAT   930       2.704  -1.925 -11.265  1.00  0.00
ATOM   2842  H2  WAT   930       2.371  -0.514 -11.701  1.00  0.00
TER
ATOM   2843  O   WAT   931       0.916   0.768  -9.114  1.00  0.00
ATOM   2844  H1  WAT   931       0.140   0.288  -8.824  1.00  0.00
ATOM   2845  H2  WAT   931       1.567   0.088  -9.288  1.00  0.00
TER
ATOM   2846  O   WAT   932      -5.067   1.080  -8.236  1.00  0.00
ATOM   2847  H1  WAT   932      -5.899   0.824  -7.836  1.00  0.00
ATOM   2848  H2  WAT   932      -4.459   1.151  -7.500  1.00  0.00
TER
ATOM   2849  O   WAT   933       4.937   5.174 -10.334  1.00  0.00
ATOM   2850  H1  WAT   933       4.475   4.402 -10.005  1.00  0.00
ATOM   2851  H2  WAT   933       5.749   5.200  -9.828  1.00  0.00
TER
ATOM   2852  O   WAT   934      -5.087   5.114  -8.040  1.00  0.00
ATOM   2853  H1  WAT   934      -4.784   4.223  -8.219  1.00  0.00
ATOM   2854  H2  WAT   934      -4.343   5.671  -8.268  1.00  0.00
TER
ATOM   2855  O   WAT   935      -6.658  -3.960 -14.452  1.00  0.00
ATOM   2856  H1  WAT   935      -7.546  -3.619 -14.554  1.00  0.00
ATOM   2857  H2  WAT   935      -6.374  -4.160 -15.344  1.00  0.00
TER
ATOM   2858  O   WAT   936      -8.695  -1.360  -8.568  1.00  0.00
ATOM   2859  H1  WAT   936      -8.123  -2.127  -8.567  1.00  0.00
ATOM   2860  H2  WAT   936      -8.695  -1.061  -9.477  1.00  0.00
TER
ATOM   2861  O   WAT   937       1.163   7.459 -10.713  1.00  0.00
ATOM   2862  H1  WAT   937       0.544   7.915 -11.284  1.00  0.00
ATOM   2863  H2  WAT   937       2.018   7.615 -11.114  1.00  0.00
TER
ATOM   2864  O   WAT   938       0.357   3.443  -9.107  1.00  0.00
ATOM   2865  H1  WAT   938       0.288   2.502  -9.268  1.00  0.00
ATOM   2866  H2  WAT   938       1.119   3.533  -8.534  1.00  0.00
TER
ATOM   2867  O   WAT   939      -7.452  -5.951  -6.781  1.00  0.00
ATOM   2868  H1  WAT   939      -7.632  -6.849  -6.501  1.00  0.00
ATOM   2869  H2  WAT   939      -7.854  -5.404  -6.106  1.00  0.00
TER
ATOM   2870  O   WAT   940       1.388  -3.750  -8.880  1.00  0.00
ATOM   2871  H1  WAT   940       1.764  -4.622  -8.992  1.00  0.00
ATOM   2872  H2  WAT   940       1.290  -3.414  -9.771  1.00  0.00
TER
ATOM   2873  O   WAT   941      -4.482  -5.377 -13.418  1.00  0.00
ATOM   2874  H1  WAT   941      -4.375  -4.477 -13.111  1.00  0.00
ATOM   2875  H2  WAT   941      -5.393  -5.425 -13.709  1.00  0.00
TER
ATOM   2876  O   WAT   942       5.170  -6.255 -11.947  1.00  0.00
ATOM   2877  H1  WAT   942       5.991  -6.745 -11.904  1.00  0.00
ATOM   2878  H2  WAT   942       5.203  -5.665 -11.194  1.00  0.00
TER
ATOM   2879  O   WAT   943      -6.834  -3.455  -8.173  1.00  0.00
ATOM   2880  H1  WAT   943      -6.153  -3.191  -7.554  1.00  0.00
ATOM   2881  H2  WAT   943      -7.149  -4.295  -7.839  1.00  0.00
TER
ATOM   2882  O   WAT   944      -2.641  -2.408  -9.085  1.00  0.00
ATOM   2883  H1  WAT   944      -2.133  -1.910  -8.445  1.00  0.00
ATOM   2884  H2  WAT   944      -2.110  -3.185  -9.262  1.00  0.00
TER
ATOM   2885  O   WAT   945       9.460  -4.238  -5.383  1.00  0.00
ATOM   2886  H1  WAT   945       8.755  -3.850  -5.901  1.00  0.00
ATOM   2887  H2  WAT   945       9.726  -3.543  -4.780  1.00  0.00
TER
ATOM   2888  O   WAT   946      -4.358  -7.769  -4.819  1.00  0.00
ATOM   2889  H1  WAT   946      -4.356  -7.251  -5.625  1.00  0.00
ATOM   2890  H2  WAT   946      -5.187  -8.246  -4.842  1.00  0.00
TER
ATOM   2891  O   WAT   947       2.030   2.343 -13.320  1.00  0.00
ATOM   2892  H1  WAT   947       1.411   2.808 -13.884  1.00  0.00
ATOM   2893  H2  WAT   947       2.542   3.036 -12.903  1.00  0.00
TER
ATOM   2894  O   WAT   948      -3.107   1.871  -6.642  1.00  0.00
ATOM   2895  H1  WAT   948      -3.440   2.498  -6.000  1.00  0.00
ATOM   2896  H2  WAT   948      -2.931   2.397  -7.422  1.00  0.00
TER
ATOM   2897  O   WAT   949       5.406  -4.315  -9.174  1.00  0.00
ATOM   2898  H1  WAT   949       4.702  -4.026  -8.594  1.00  0.00
ATOM   2899  H2  WAT   949       5.767  -3.505  -9.534  1.00  0.00
TER
ATOM   2900  O   WAT   950      -4.676  -6.058  -6.812  1.00  0.00
ATOM   2901  H1  WAT   950      -4.334  -5.213  -7.107  1.00  0.00
ATOM   2902  H2  WAT   950      -5.614  -5.909  -6.696  1.00  0.00
TER
ATOM   2903  O   WAT   951      -8.602   3.029 -15.946  1.00  0.00
ATOM   2904  H1  WAT   951      -8.979   3.518 -16.678  1.00  0.00
ATOM   2905  H2  WAT   951      -8.345   3.701 -15.316  1.00  0.00
TER
ATOM   2906  O   WAT   952       7.022   5.303  -6.911  1.00  0.00
ATOM   2907  H1  WAT   952       6.339   5.973  -6.920  1.00  0.00
ATOM   2908  H2  WAT   952       7.562   5.501  -7.677  1.00  0.00
TER
ATOM   2909  O   WAT   953       8.475  -4.869  -8.783  1.00  0.00
ATOM   2910  H1  WAT   953       7.527  -4.835  -8.652  1.00  0.00
ATOM   2911  H2  WAT   953       8.800  -4.055  -8.398  1.00  0.00
TER
ATOM   2912  O   WAT   954      -0.993  -8.569 -10.488  1.00  0.00
ATOM   2913  H1  WAT   954      -0.686  -9.125 -11.204  1.00  0.00
ATOM   2914  H2  WAT   954      -1.923  -8.435 -10.670  1.00  0.00
TER
ATOM   2915  O   WAT   955       4.558   7.147  -8.197  1.00  0.00
ATOM   2916  H1  WAT   955       4.571   6.744  -9.065  1.00  0.00
ATOM   2917  H2  WAT   955       4.006   7.922  -8.301  1.00  0.00
TER
ATOM   2918  O   WAT   956       5.853   3.869 -13.108  1.00  0.00
ATOM   2919  H1  WAT   956       5.742   2.926 -12.983  1.00  0.00
ATOM   2920  H2  WAT   956       5.850   4.231 -12.222  1.00  0.00
TER
ATOM   2921  O   WAT   957       3.957   2.050  -6.869  1.00  0.00
ATOM   2922  H1  WAT   957       4.374   1.836  -7.703  1.00  0.00
ATOM   2923  H2  WAT   957       4.681   2.308  -6.298  1.00  0.00
TER
ATOM   2924  O   WAT   958       1.395  -0.505 -13.752  1.00  0.00
ATOM   2925  H1  WAT   958       0.468  -0.571 -13.523  1.00  0.00
ATOM   2926  H2  WAT   958       1.547   0.433 -13.866  1.00  0.00
TER
ATOM   2927  O   WAT   959       1.382  -4.233 -16.755  1.00  0.00
ATOM   2928  H1  WAT   959       0.442  -4.071 -16.670  1.00  0.00
ATOM   2929  H2  WAT   959       1.700  -3.514 -17.301  1.00  0.00
TER
ATOM   2930  O   WAT   960       7.903   0.449  -6.777  1.00  0.00
ATOM   2931  H1  WAT   960       7.075   0.518  -7.252  1.00  0.00
ATOM   2932  H2  WAT   960       8.498   1.034  -7.245  1.00  0.00
TER
ATOM   2933  O   WAT   961       5.425   1.058 -13.248  1.00  0.00
ATOM   2934  H1  WAT   961       4.806   0.719 -13.895  1.00  0.00
ATOM   2935  H2  WAT   961       5.407   0.413 -12.540  1.00  0.00
TER
ATOM   2936  O   WAT   962       4.867  -2.764  -5.832  1.00  0.00
ATOM   2937  H1  WAT   962       4.454  -1.939  -5.578  1.00  0.00
ATOM   2938  H2  WAT   962       4.135  -3.350  -6.024  1.00  0.00
TER
ATOM   2939  O   WAT   963      -2.999   0.022 -10.970  1.00  0.00
ATOM   2940  H1  WAT   963      -3.404  -0.690 -11.465  1.00  0.00
ATOM   2941  H2  WAT   963      -2.913  -0.323 -10.081  1.00  0.00
TER
ATOM   2942  O   WAT   964      -2.531   3.709  -8.806  1.00  0.00
ATOM   2943  H1  WAT   964      -2.828   3.103  -9.485  1.00  0.00
ATOM   2944  H2  WAT   964      -1.581   3.746  -8.917  1.00  0.00
TER
ATOM   2945  O   WAT   965      -4.287  -3.204  -7.190  1.00  0.00
ATOM   2946  H1  WAT   965      -3.735  -3.094  -7.964  1.00  0.00
ATOM   2947  H2  WAT   965      -3.772  -2.830  -6.474  1.00  0.00
TER
ATOM   2948  O   WAT   966       5.557   7.282  -5.143  1.00  0.00
ATOM   2949  H1  WAT   966       5.080   8.089  -5.336  1.00  0.00
ATOM   2950  H2  WAT   966       4.873   6.630  -4.991  1.00  0.00
TER
ATOM   2951  O   WAT   967       3.601   0.296 -16.241  1.00  0.00
ATOM   2952  H1  WAT   967       4.040  -0.542 -16.387  1.00  0.00
ATOM   2953  H2  WAT   967       4.314   0.929 -16.154  1.00  0.00
TER
ATOM   2954  O   WAT   968      -4.612   0.318  -3.579  1.00  0.00
ATOM   2955  H1  WAT   968      -4.752   1.190  -3.210  1.00  0.00
ATOM   2956  H2  WAT   968      -5.494  -0.025  -3.724  1.00  0.00
TER
ATOM   2957  O   WAT   969       1.711   5.236 -12.273  1.00  0.00
ATOM   2958  H1  WAT   969       2.150   5.978 -12.687  1.00  0.00
ATOM   2959  H2  WAT   969       1.649   5.478 -11.349  1.00  0.00
TER
ATOM   2960  O   WAT   970       7.183  -8.450 -17.927  1.00  0.00
ATOM   2961  H1  WAT   970       6.870  -8.357 -17.027  1.00  0.00
ATOM   2962  H2  WAT   970       7.944  -7.871 -17.977  1.00  0.00
TER
ATOM   2963  O   WAT   971      -6.299  -1.084 -13.469  1.00  0.00
ATOM   2964  H1  WAT   971      -6.419  -0.357 -14.081  1.00  0.00
ATOM   2965  H2  WAT   971      -6.609  -1.853 -13.946  1.00  0.00
TER
ATOM   2966  O   WAT   972       9.137   7.043  -0.074  1.00  0.00
ATOM   2967  H1  WAT   972       9.613   7.521   0.605  1.00  0.00
ATOM   2968  H2  WAT   972       9.758   6.975  -0.800  1.00  0.00
TER
ATOM   2969  O   WAT   973      -8.660   2.088  -7.662  1.00  0.00
ATOM   2970  H1  WAT   973      -8.582   2.223  -8.607  1.00  0.00
ATOM   2971  H2  WAT   973      -8.046   1.380  -7.469  1.00  0.00
TER
ATOM   2972  O   WAT   974      -7.416   3.788 -11.251  1.00  0.00
ATOM   2973  H1  WAT   974      -7.823   3.929 -12.106  1.00  0.00
ATOM   2974  H2  WAT   974      -6.524   3.504 -11.454  1.00  0.00
TER
ATOM   2975  O   WAT   975       8.541   4.234  -2.914  1.00  0.00
ATOM   2976  H1  WAT   975       8.667   3.996  -3.833  1.00  0.00
ATOM   2977  H2  WAT   975       8.583   3.403  -2.442  1.00  0.00
TER
ATOM   2978  O   WAT   976       2.402   7.937  -4.345  1.00  0.00
ATOM   2979  H1  WAT   976       2.917   7.848  -3.543  1.00  0.00
ATOM   2980  H2  WAT   976       1.559   8.283  -4.052  1.00  0.00
TER
ATOM   2981  O   WAT   977       4.378   8.223 -14.916  1.00  0.00
ATOM   2982  H1  WAT   977       4.218   7.933 -14.018  1.00  0.00
ATOM   2983  H2  WAT   977       4.212   7.447 -15.452  1.00  0.00
TER
ATOM   2984  O   WAT   978      -3.144   8.003 -13.139  1.00  0.00
ATOM   2985  H1  WAT   978      -3.319   7.086 -13.352  1.00  0.00
ATOM   2986  H2  WAT   978      -3.998   8.361 -12.899  1.00  0.00
TER
ATOM   2987  O   WAT   979       4.080   5.731 -16.357  1.00  0.00
ATOM   2988  H1  WAT   979       3.387   5.729 -17.016  1.00  0.00
ATOM   2989  H2  WAT   979       4.823   5.307 -16.787  1.00  0.00
TER
ATOM   2990  O   WAT   980       3.645   7.358 -12.282  1.00  0.00
ATOM   2991  H1  WAT   980       4.101   6.577 -11.968  1.00  0.00
ATOM   2992  H2  WAT   980       3.984   8.068 -11.738  1.00  0.00
TER
ATOM   2993  O   WAT   981       8.393  -3.712  -1.949  1.00  0.00
ATOM   2994  H1  WAT   981       7.777  -3.204  -2.478  1.00  0.00
ATOM   2995  H2  WAT   981       8.073  -4.613  -2.007  1.00  0.00
TER
ATOM   2996  O   WAT   982      -8.605   3.129  -5.123  1.00  0.00
ATOM   2997  H1  WAT   982      -8.441   2.660  -5.941  1.00  0.00
ATOM   2998  H2  WAT   982      -8.139   2.622  -4.458  1.00  0.00
TER
ATOM   2999  O   WAT   983      -3.833  -7.740 -10.087  1.00  0.00
ATOM   3000  H1  WAT   983      -4.276  -6.959 -10.418  1.00  0.00
ATOM   3001  H2  WAT   983      -3.274  -7.417  -9.380  1.00  0.00
TER
ATOM   3002  O   WAT   984      -0.717  -8.119 -15.206  1.00  0.00
ATOM   3003  H1  WAT   984      -1.341  -8.123 -14.481  1.00  0.00
ATOM   3004  H2  WAT   984      -0.804  -8.986 -15.602  1.00  0.00
TER
ATOM   3005  O   WAT   985      -1.795  -7.195  -8.228  1.00  0.00
ATOM   3006  H1  WAT   985      -1.498  -6.289  -8.308  1.00  0.00
ATOM   3007  H2  WAT   985      -1.246  -7.683  -8.842  1.00  0.00
TER
ATOM   3008  O   WAT   986      -4.041  -2.617 -12.358  1.00  0.00
ATOM   3009  H1  WAT   986      -4.267  -2.833 -11.454  1.00  0.00
ATOM   3010  H2  WAT   986      -4.822  -2.184 -12.704  1.00  0.00
TER
ATOM   3011  O   WAT   987       3.189  -2.610 -13.759  1.00  0.00
ATOM   3012  H1  WAT   987       2.589  -1.887 -13.943  1.00  0.00
ATOM   3013  H2  WAT   987       3.737  -2.673 -14.542  1.00  0.00
TER
ATOM   3014  O   WAT   988       1.795  -3.974 -11.729  1.00  0.00
ATOM   3015  H1  WAT   988       2.188  -3.657 -12.542  1.00  0.00
ATOM   3016  H2  WAT   988       2.157  -4.853 -11.615  1.00  0.00
TER
ATOM   3017  O   WAT   989      -6.470  -5.307  -3.539  1.00  0.00
ATOM   3018  H1  WAT   989      -6.864  -4.459  -3.332  1.00  0.00
ATOM   3019  H2  WAT   989      -7.158  -5.944  -3.348  1.00  0.00
TER
ATOM   3020  O   WAT   990      -9.169  -7.384  -9.506  1.00  0.00
ATOM   3021  H1  WAT   990      -9.457  -6.814  -8.794  1.00  0.00
ATOM   3022  H2  WAT   990      -8.424  -7.863  -9.143  1.00  0.00
TER
ATOM   3023  O   WAT   991       2.381  -1.383  -7.634  1.00  0.00
ATOM   3024  H1  WAT   991       1.649  -0.875  -7.285  1.00  0.00
ATOM   3025  H2  WAT   991       1.983  -2.200  -7.935  1.00  0.00
TER
ATOM   3026  O   WAT   992      -1.182  -4.708  -9.229  1.00  0.00
ATOM   3027  H1  WAT   992      -1.178  -5.149 -10.078  1.00  0.00
ATOM   3028  H2  WAT   992      -0.287  -4.386  -9.122  1.00  0.00
TER
ATOM   3029  O   WAT   993      -5.331  -4.825 -10.269  1.00  0.00
ATOM   3030  H1  WAT   993      -5.671  -4.348  -9.513  1.00  0.00
ATOM   3031  H2  WAT   993      -6.094  -5.279 -10.629  1.00  0.00
TER
ATOM   3032  O   WAT   994      -1.120  -3.707 -16.238  1.00  0.00
ATOM   3033  H1  WAT   994      -0.998  -3.748 -15.290  1.00  0.00
ATOM   3034  H2  WAT   994      -1.505  -2.844 -16.393  1.00  0.00
TER
ATOM   3035  O   WAT   995       2.843  -5.930  -8.222  1.00  0.00
ATOM   3036  H1  WAT   995       2.860  -5.479  -7.378  1.00  0.00
ATOM   3037  H2  WAT   995       2.595  -6.829  -8.008  1.00  0.00
TER
ATOM   3038  O   WAT   996      -2.108  -1.397 -16.840  1.00  0.00
ATOM   3039  H1  WAT   996      -2.676  -1.845 -17.466  1.00  0.00
ATOM   3040  H2  WAT   996      -1.399  -1.037 -17.373  1.00  0.00
TER
ATOM   3041  O   WAT   997       6.270  -8.517  -2.383  1.00  0.00
ATOM   3042  H1  WAT   997       6.595  -9.248  -1.857  1.00  0.00
ATOM   3043  H2  WAT   997       6.306  -8.835  -3.285  1.00  0.00
TER
ATOM   3044  O   WAT   998      -7.031   2.505  -2.963  1.00  0.00
ATOM   3045  H1  WAT   998      -7.415   1.864  -2.365  1.00  0.00
ATOM   3046  H2  WAT   998      -6.719   3.208  -2.394  1.00  0.00
TER
ATOM   3047  O   WAT   999      -0.881  -0.648  -7.482  1.00  0.00
ATOM   3048  H1  WAT   999      -0.514  -1.122  -6.736  1.00  0.00
ATOM   3049  H2  WAT   999      -1.070   0.226  -7.141  1.00  0.00
TER
ATOM   3050  O   WAT  1000      -8.017  -5.903 -11.353  1.00  0.00
ATOM   3051  H1  WAT  1000      -8.302  -6.268 -10.515  1.00  0.00
ATOM   3052  H2  WAT  1000      -8.079  -6.635 -11.967  1.00  0.00
TER
ATOM   3053  O   WAT  1001      -4.563   2.599 -14.567  1.00  0.00
ATOM   3054  H1  WAT  1001      -5.337   2.059 -14.727  1.00  0.00
ATOM   3055  H2  WAT  1001      -3.833   2.080 -14.905  1.00  0.00
TER
ATOM   3056  O   WAT  1002       6.196   1.596  -8.774  1.00  0.00
ATOM   3057  H1  WAT  1002       6.916   2.091  -9.165  1.00  0.00
ATOM   3058  H2  WAT  1002       5.994   0.917  -9.419  1.00  0.00
TER
ATOM   3059  O   WAT  1003       1.657  -7.011 -14.632  1.00  0.00
ATOM   3060  H1  WAT  1003       0.843  -7.509 -14.707  1.00  0.00
ATOM   3061  H2  WAT  1003       1.463  -6.171 -15.048  1.00  0.00
TER
ATOM   3062  O   WAT  1004       4.372  -2.639 -16.335  1.00  0.00
ATOM   3063  H1  WAT  1004       5.260  -2.327 -16.510  1.00  0.00
ATOM   3064  H2  WAT  1004       4.342  -3.511 -16.727  1.00  0.00
TER
ATOM   3065  O   WAT  1005      -4.519   2.267 -10.929  1.00  0.00
ATOM   3066  H1  WAT  1005      -4.001   1.464 -10.984  1.00  0.00
ATOM   3067  H2  WAT  1005      -4.971   2.205 -10.088  1.00  0.00
TER
ATOM   3068  O   WAT  1006       0.368   3.534 -15.657  1.00  0.00
ATOM   3069  H1  WAT  1006       0.709   4.278 -16.152  1.00  0.00
ATOM   3070  H2  WAT  1006      -0.461   3.847 -15.294  1.00  0.00
TER
ATOM   3071  O   WAT  1007      -7.035  -0.767  -4.017  1.00  0.00
ATOM   3072  H1  WAT  1007      -7.393  -0.101  -3.429  1.00  0.00
ATOM   3073  H2  WAT  1007      -7.329  -1.598  -3.645  1.00  0.00
TER
ATOM   3074  O   WAT  1008       6.643  -1.327 -16.867  1.00  0.00
ATOM   3075  H1  WAT  1008       6.560  -0.896 -17.718  1.00  0.00
ATOM   3076  H2  WAT  1008       7.363  -0.868 -16.435  1.00  0.00
TER
ATOM   3077  O   WAT  1009       7.721   1.129  -3.790  1.00  0.00
ATOM   3078  H1  WAT  1009       6.996   1.722  -3.987  1.00  0.00
ATOM   3079  H2  WAT  1009       8.248   1.122  -4.589  1.00  0.00
TER
ATOM   3080  O   WAT  1010       7.672   5.527 -14.139  1.00  0.00
ATOM   3081  H1  WAT  1010       7.030   4.872 -13.865  1.00  0.00
ATOM   3082  H2  WAT  1010       7.285   5.932 -14.915  1.00  0.00
TER
ATOM   3083  O   WAT  1011       3.251   2.855 -10.292  1.00  0.00
ATOM   3084  H1  WAT  1011       3.603   2.258 -10.952  1.00  0.00
ATOM   3085  H2  WAT  1011       2.367   2.530 -10.121  1.00  0.00
TER
ATOM   3086  O   WAT  1012      -0.663   3.615 -12.885  1.00  0.00
ATOM   3087  H1  WAT  1012       0.024   4.162 -12.504  1.00  0.00
ATOM   3088  H2  WAT  1012      -1.450   4.159 -12.850  1.00  0.00
TER
ATOM   3089  O   WAT  1013      -8.524  -0.768 -17.393  1.00  0.00
ATOM   3090  H1  WAT  1013      -7.654  -0.485 -17.110  1.00  0.00
ATOM   3091  H2  WAT  1013      -9.015   0.046 -17.508  1.00  0.00
TER
ATOM   3092  O   WAT  1014      -1.360   0.620 -13.272  1.00  0.00
ATOM   3093  H1  WAT  1014      -0.904   1.430 -13.046  1.00  0.00
ATOM   3094  H2  WAT  1014      -1.711   0.302 -12.441  1.00  0.00
TER
ATOM   3095  O   WAT  1015       0.943   6.130  -6.043  1.00  0.00
ATOM   3096  H1  WAT  1015       1.587   6.336  -5.366  1.00  0.00
ATOM   3097  H2  WAT  1015       1.306   5.369  -6.496  1.00  0.00
TER
ATOM   3098  O   WAT  1016      -5.459  -9.036 -12.800  1.00  0.00
ATOM   3099  H1  WAT  1016      -5.588  -9.045 -11.852  1.00  0.00
ATOM   3100  H2  WAT  1016      -6.283  -8.698 -13.151  1.00  0.00
TER
ATOM   3101  O   WAT  1017       2.216   4.134  -7.325  1.00  0.00
ATOM   3102  H1  WAT  1017       2.858   3.433  -7.212  1.00  0.00
ATOM   3103  H2  WAT  1017       2.741   4.913  -7.506  1.00  0.00
TER
ATOM   3104  O   WAT  1018       6.062   4.418 -17.601  1.00  0.00
ATOM   3105  H1  WAT  1018       5.835   3.702 -17.009  1.00  0.00
ATOM   3106  H2  WAT  1018       5.671   4.170 -18.439  1.00  0.00
TER
ATOM   3107  O   WAT  1019       3.990   4.933  -4.122  1.00  0.00
ATOM   3108  H1  WAT  1019       4.326   5.520  -3.444  1.00  0.00
ATOM   3109  H2  WAT  1019       3.070   4.802  -3.892  1.00  0.00
TER
ATOM   3110  O   WAT  1020      -8.157   8.445 -16.827  1.00  0.00
ATOM   3111  H1  WAT  1020      -7.797   9.044 -17.481  1.00  0.00
ATOM   3112  H2  WAT  1020      -8.297   8.991 -16.054  1.00  0.00
TER
ATOM   3113  O   WAT  1021      -8.460  -7.277  -3.339  1.00  0.00
ATOM   3114  H1  WAT  1021      -9.174  -7.078  -2.734  1.00  0.00
ATOM   3115  H2  WAT  1021      -8.040  -8.053  -2.968  1.00  0.00
TER
ATOM   3116  O   WAT  1022       5.643   2.336 -15.940  1.00  0.00
ATOM   3117  H1  WAT  1022       5.356   2.797 -15.152  1.00  0.00
ATOM   3118  H2  WAT  1022       6.439   1.875 -15.672  1.00  0.00
TER
ATOM   3119  O   WAT  1023      -8.172   6.711  -2.353  1.00  0.00
ATOM   3120  H1  WAT  1023      -8.063   5.770  -2.493  1.00  0.00
ATOM   3121  H2  WAT  1023      -8.824   6.976  -3.001  1.00  0.00
TER
ATOM   3122  O   WAT  1024      -2.140   5.828 -16.010  1.00  0.00
ATOM   3123  H1  WAT  1024      -2.149   6.561 -16.625  1.00  0.00
ATOM   3124  H2  WAT  1024      -3.060   5.581 -15.917  1.00  0.00
TER
ATOM   3125  O   WAT  1025      -6.539   1.050 -15.265  1.00  0.00
ATOM   3126  H1  WAT  1025      -7.146   1.790 -15.255  1.00  0.00
ATOM   3127  H2  WAT  1025      -6.064   1.140 -16.091  1.00  0.00
TER
ATOM   3128  O   WAT  1026       3.034  -4.785  -5.589  1.00  0.00
ATOM   3129  H1  WAT  1026       3.402  -5.606  -5.261  1.00  0.00
ATOM   3130  H2  WAT  1026       2.174  -4.725  -5.174  1.00  0.00
TER
ATOM   3131  O   WAT  1027       6.400  -5.829 -14.781  1.00  0.00
ATOM   3132  H1  WAT  1027       5.772  -5.725 -15.495  1.00  0.00
ATOM   3133  H2  WAT  1027       5.906  -5.610 -13.991  1.00  0.00
TER
ATOM   3134  O   WAT  1028       0.846   5.891 -17.347  1.00  0.00
ATOM   3135  H1  WAT  1028       0.947   5.688 -18.277  1.00  0.00
ATOM   3136  H2  WAT  1028      -0.054   5.637 -17.142  1.00  0.00
TER
ATOM   3137  O   WAT  1029      -1.631  -3.551 -13.365  1.00  0.00
ATOM   3138  H1  WAT  1029      -2.340  -3.082 -12.923  1.00  0.00
ATOM   3139  H2  WAT  1029      -1.347  -4.209 -12.730  1.00  0.00
TER
ATOM   3140  O   WAT  1030       2.400  -6.826 -11.925  1.00  0.00
ATOM   3141  H1  WAT  1030       2.277  -6.807 -12.874  1.00  0.00
ATOM   3142  H2  WAT  1030       3.349  -6.778 -11.805  1.00  0.00
TER
ATOM   3143  O   WAT  1031      -0.512   8.410 -12.652  1.00  0.00
ATOM   3144  H1  WAT  1031      -0.258   8.372 -13.574  1.00  0.00
ATOM   3145  H2  WAT  1031      -1.461   8.283 -12.660  1.00  0.00
TER
ATOM   3146  O   WAT  1032      -3.428  -5.242 -15.990  1.00  0.00
ATOM   3147  H1  WAT  1032      -2.579  -4.805 -16.056  1.00  0.00
ATOM   3148  H2  WAT  1032      -3.795  -4.930 -15.162  1.00  0.00
TER
ATOM   3149  O   WAT  1033       7.201  -5.914  -4.523  1.00  0.00
ATOM   3150  H1  WAT  1033       6.698  -5.174  -4.183  1.00  0.00
ATOM   3151  H2  WAT  1033       8.017  -5.526  -4.839  1.00  0.00
TER
ATOM   3152  O   WAT  1034       5.493  -0.671 -11.077  1.00  0.00
ATOM   3153  H1  WAT  1034       4.552  -0.656 -10.902  1.00  0.00
ATOM   3154  H2  WAT  1034       5.808  -1.457 -10.631  1.00  0.00
TER
ATOM   3155  O   WAT  1035      -4.529   1.011 -17.516  1.00  0.00
ATOM   3156  H1  WAT  1035      -3.762   0.899 -16.954  1.00  0.00
ATOM   3157  H2  WAT  1035      -4.451   0.315 -18.168  1.00  0.00
TER
ATOM   3158  O   WAT  1036      -5.834  -1.557 -16.833  1.00  0.00
ATOM   3159  H1  WAT  1036      -5.754  -2.504 -16.721  1.00  0.00
ATOM   3160  H2  WAT  1036      -4.942  -1.226 -16.727  1.00  0.00
TER
ATOM   3161  O   WAT  1037       7.496   6.500  -9.401  1.00  0.00
ATOM   3162  H1  WAT  1037       7.621   7.323  -8.929  1.00  0.00
ATOM   3163  H2  WAT  1037       8.362   6.289  -9.749  1.00  0.00
TER
ATOM   3164  O   WAT  1038      -5.032   8.593  -9.729  1.00  0.00
ATOM   3165  H1  WAT  1038      -4.296   8.044  -9.459  1.00  0.00
ATOM   3166  H2  WAT  1038      -4.648   9.459  -9.869  1.00  0.00
TER
ATOM   3167  O   WAT  1039      -8.148   4.660 -13.855  1.00  0.00
ATOM   3168  H1  WAT  1039      -9.074   4.902 -13.865  1.00  0.00
ATOM   3169  H2  WAT  1039      -7.682   5.488 -13.977  1.00  0.00
TER
ATOM   3170  O   WAT  1040      -6.027   7.778  -0.541  1.00  0.00
ATOM   3171  H1  WAT  1040      -5.225   8.099  -0.127  1.00  0.00
ATOM   3172  H2  WAT  1040      -6.541   7.417   0.181  1.00  0.00
TER
ATOM   3173  O   WAT  1041       4.240   7.614  -1.982  1.00  0.00
ATOM   3174  H1  WAT  1041       5.192   7.529  -2.032  1.00  0.00
ATOM   3175  H2  WAT  1041       4.093   8.278  -1.309  1.00  0.00
TER
ATOM   3176  O   WAT  1042       7.131   6.993 -16.483  1.00  0.00
ATOM   3177  H1  WAT  1042       6.845   6.580 -17.298  1.00  0.00
ATOM   3178  H2  WAT  1042       6.933   7.922 -16.603  1.00  0.00
TER
ATOM   3179  O   WAT  1043      -8.307   0.265  -1.597  1.00  0.00
ATOM   3180  H1  WAT  1043      -7.803  -0.314  -1.026  1.00  0.00
ATOM   3181  H2  WAT  1043      -9.046   0.549  -1.060  1.00  0.00
TER
ATOM   3182  O   WAT  1044       1.836   2.048 -17.438  1.00  0.00
ATOM   3183  H1  WAT  1044       1.287   2.495 -16.794  1.00  0.00
ATOM   3184  H2  WAT  1044       2.458   1.543 -16.915  1.00  0.00
TER
ATOM   3185  O   WAT  1045      -6.275  -1.592  -0.702  1.00  0.00
ATOM   3186  H1  WAT  1045      -6.234  -1.891   0.206  1.00  0.00
ATOM   3187  H2  WAT  1045      -5.420  -1.191  -0.861  1.00  0.00
TER
ATOM   3188  O   WAT  1046      -2.497   1.007 -15.542  1.00  0.00
ATOM   3189  H1  WAT  1046      -2.075   0.841 -14.699  1.00  0.00
ATOM   3190  H2  WAT  1046      -2.372   0.197 -16.036  1.00  0.00
TER
ATOM   3191  O   WAT  1047      -1.081  -7.489  -5.622  1.00  0.00
ATOM   3192  H1  WAT  1047      -1.529  -7.467  -6.468  1.00  0.00
ATOM   3193  H2  WAT  1047      -1.714  -7.887  -5.025  1.00  0.00
TER
ATOM   3194  O   WAT  1048      -2.824   7.711  -3.885  1.00  0.00
ATOM   3195  H1  WAT  1048      -3.362   8.436  -4.204  1.00  0.00
ATOM   3196  H2  WAT  1048      -2.570   7.234  -4.676  1.00  0.00
TER
ATOM   3197  O   WAT  1049       3.878  -8.108 -16.067  1.00  0.00
ATOM   3198  H1  WAT  1049       4.158  -8.952 -15.711  1.00  0.00
ATOM   3199  H2  WAT  1049       3.105  -7.876 -15.553  1.00  0.00
TER
ATOM   3200  O   WAT  1050       0.032   8.946  -3.627  1.00  0.00
ATOM   3201  H1  WAT  1050      -0.042   9.850  -3.319  1.00  0.00
ATOM   3202  H2  WAT  1050      -0.870   8.628  -3.654  1.00  0.00
TER
ATOM   3203  O   WAT  1051      -1.584  -6.876 -17.623  1.00  0.00
ATOM   3204  H1  WAT  1051      -1.932  -7.553 -18.202  1.00  0.00
ATOM   3205  H2  WAT  1051      -1.383  -7.337 -16.808  1.00  0.00
TER
ATOM   3206  O   WAT  1052       0.581   8.112 -16.004  1.00  0.00
ATOM   3207  H1  WAT  1052       1.476   8.451 -15.982  1.00  0.00
ATOM   3208  H2  WAT  1052       0.613   7.390 -16.632  1.00  0.00
TER
ATOM   3209  O   WAT  1053      -5.780   3.485 -17.775  1.00  0.00
ATOM   3210  H1  WAT  1053      -5.342   4.028 -17.120  1.00  0.00
ATOM   3211  H2  WAT  1053      -5.295   2.660 -17.766  1.00  0.00
TER
ATOM   3212  O   WAT  1054      -8.565   6.274 -10.323  1.00  0.00
ATOM   3213  H1  WAT  1054      -8.235   5.406 -10.555  1.00  0.00
ATOM   3214  H2  WAT  1054      -8.136   6.480  -9.493  1.00  0.00
TER
ATOM   3215  O   WAT  1055      -3.969   4.605 -12.663  1.00  0.00
ATOM   3216  H1  WAT  1055      -4.269   4.481 -11.763  1.00  0.00
ATOM   3217  H2  WAT  1055      -4.075   3.746 -13.071  1.00  0.00
TER
ATOM   3218  O   WAT  1056      -8.076   7.141  -7.585  1.00  0.00
ATOM   3219  H1  WAT  1056      -8.513   7.321  -6.753  1.00  0.00
ATOM   3220  H2  WAT  1056      -7.508   7.898  -7.727  1.00  0.00
TER
ATOM   3221  O   WAT  1057       7.560   6.643  -3.297  1.00  0.00
ATOM   3222  H1  WAT  1057       6.960   6.702  -4.041  1.00  0.00
ATOM   3223  H2  WAT  1057       7.690   5.703  -3.168  1.00  0.00
TER
ATOM   3224  O   WAT  1058       8.800   4.384 -17.960  1.00  0.00
ATOM   3225  H1  WAT  1058       7.970   4.452 -17.490  1.00  0.00
ATOM   3226  H2  WAT  1058       8.978   5.275 -18.264  1.00  0.00
TER
ATOM   3227  O   WAT  1059       8.256   1.129 -15.457  1.00  0.00
ATOM   3228  H1  WAT  1059       9.018   1.699 -15.351  1.00  0.00
ATOM   3229  H2  WAT  1059       8.272   0.562 -14.686  1.00  0.00
TER
ATOM   3230  O   WAT  1060      -8.243  -0.347 -11.226  1.00  0.00
ATOM   3231  H1  WAT  1060      -8.899  -0.616 -11.870  1.00  0.00
ATOM   3232  H2  WAT  1060      -7.406  -0.457 -11.676  1.00  0.00
TER
ATOM   3233  O   WAT  1061       9.262   1.984 -10.613  1.00  0.00
ATOM   3234  H1  WAT  1061       9.633   1.201 -11.019  1.00  0.00
ATOM   3235  H2  WAT  1061       9.902   2.673 -10.791  1.00  0.00
TER
ATOM   3236  O   WAT  1062       6.245   3.368  -5.200  1.00  0.00
ATOM   3237  H1  WAT  1062       5.431   3.798  -4.937  1.00  0.00
ATOM   3238  H2  WAT  1062       6.653   3.980  -5.813  1.00  0.00
TER
ATOM   3239  O   WAT  1063       8.308   1.423 -18.300  1.00  0.00
ATOM   3240  H1  WAT  1063       8.583   2.331 -18.428  1.00  0.00
ATOM   3241  H2  WAT  1063       8.119   1.359 -17.364  1.00  0.00
TER
ATOM   3242  O   WAT  1064       4.706  -5.553 -17.004  1.00  0.00
ATOM   3243  H1  WAT  1064       5.124  -5.740 -17.845  1.00  0.00
ATOM   3244  H2  WAT  1064       4.399  -6.405 -16.694  1.00  0.00
TER
ATOM   3245  O   WAT  1065       8.205  -0.640 -13.307  1.00  0.00
ATOM   3246  H1  WAT  1065       7.829  -1.408 -13.739  1.00  0.00
ATOM   3247  H2  WAT  1065       7.475  -0.258 -12.819  1.00  0.00
TER
ATOM   3248  O   WAT  1066      -7.206   0.038  -6.686  1.00  0.00
ATOM   3249  H1  WAT  1066      -6.839  -0.049  -5.806  1.00  0.00
ATOM   3250  H2  WAT  1066      -7.775  -0.725  -6.785  1.00  0.00
TER
ATOM   3251  O   WAT  1067       7.595  -1.493  -3.673  1.00  0.00
ATOM   3252  H1  WAT  1067       7.363  -1.722  -4.573  1.00  0.00
ATOM   3253  H2  WAT  1067       7.855  -0.573  -3.718  1.00  0.00
TER
ATOM   3254  O   WAT  1068      -7.654  -3.051  -2.780  1.00  0.00
ATOM   3255  H1  WAT  1068      -8.549  -3.084  -2.441  1.00  0.00
ATOM   3256  H2  WAT  1068      -7.115  -2.852  -2.015  1.00  0.00
TER
ATOM   3257  O   WAT  1069       6.033  -6.268  -0.895  1.00  0.00
ATOM   3258  H1  WAT  1069       6.910  -6.259  -0.511  1.00  0.00
ATOM   3259  H2  WAT  1069       6.045  -7.005  -1.506  1.00  0.00
TER
ATOM   3260  O   WAT  1070      -9.030  -3.137 -15.284  1.00  0.00
ATOM   3261  H1  WAT  1070      -9.933  -2.874 -15.459  1.00  0.00
ATOM   3262  H2  WAT  1070      -8.546  -2.866 -16.064  1.00  0.00
TER
ATOM   3263  O   WAT  1071       7.480  -2.415 -10.006  1.00  0.00
ATOM   3264  H1  WAT  1071       8.003  -2.908 -10.637  1.00  0.00
ATOM   3265  H2  WAT  1071       8.066  -2.280  -9.261  1.00  0.00
TER
ATOM   3266  O   WAT  1072       7.659  -2.331  -6.484  1.00  0.00
ATOM   3267  H1  WAT  1072       6.709  -2.364  -6.370  1.00  0.00
ATOM   3268  H2  WAT  1072       7.840  -1.421  -6.719  1.00  0.00
TER
ATOM   3269  O   WAT  1073      -6.487  -4.081 -17.374  1.00  0.00
ATOM   3270  H1  WAT  1073      -5.778  -4.502 -17.860  1.00  0.00
ATOM   3271  H2  WAT  1073      -7.203  -4.013 -18.006  1.00  0.00
TER
ATOM   3272  O   WAT  1074       6.970  -3.157 -14.067  1.00  0.00
ATOM   3273  H1  WAT  1074       7.466  -3.390 -13.282  1.00  0.00
ATOM   3274  H2  WAT  1074       6.771  -3.996 -14.483  1.00  0.00
TER
ATOM   3275  O   WAT  1075      -7.150  -8.776  -8.432  1.00  0.00
ATOM   3276  H1  WAT  1075      -6.503  -9.326  -8.872  1.00  0.00
ATOM   3277  H2  WAT  1075      -6.730  -8.522  -7.610  1.00  0.00
TER
ATOM   3278  O   WAT  1076       8.398  -4.521 -11.533  1.00  0.00
ATOM   3279  H1  WAT  1076       8.288  -4.676 -10.595  1.00  0.00
ATOM   3280  H2  WAT  1076       9.159  -5.049 -11.776  1.00  0.00
TER
ATOM   3281  O   WAT  1077       6.745  -8.582  -5.075  1.00  0.00
ATOM   3282  H1  WAT  1077       7.382  -7.968  -4.709  1.00  0.00
ATOM   3283  H2  WAT  1077       6.892  -8.546  -6.020  1.00  0.00
TER
ATOM   3284  O   WAT  1078       9.361  -5.919 -15.667  1.00  0.00
ATOM   3285  H1  WAT  1078       8.566  -5.985 -15.137  1.00  0.00
ATOM   3286  H2  WAT  1078       9.566  -4.984 -15.678  1.00  0.00
TER
ATOM   3287  O   WAT  1079       6.303   8.120 -11.673  1.00  0.00
ATOM   3288  H1  WAT  1079       6.899   7.798 -12.349  1.00  0.00
ATOM   3289  H2  WAT  1079       6.561   7.647 -10.882  1.00  0.00
TER
ATOM   3290  O   WAT  1080      -7.397  -8.620  -5.689  1.00  0.00
ATOM   3291  H1  WAT  1080      -7.746  -8.164  -4.923  1.00  0.00
ATOM   3292  H2  WAT  1080      -7.728  -9.515  -5.607  1.00  0.00
TER
ATOM   3293  O   WAT  1081      -2.090   6.108  -5.923  1.00  0.00
ATOM   3294  H1  WAT  1081      -2.331   6.375  -6.810  1.00  0.00
ATOM   3295  H2  WAT  1081      -1.150   6.278  -5.868  1.00  0.00
TER
ATOM   3296  O   WAT  1082       2.753  -7.772  -2.528  1.00  0.00
ATOM   3297  H1  WAT  1082       3.367  -7.454  -3.190  1.00  0.00
ATOM   3298  H2  WAT  1082       3.298  -8.257  -1.908  1.00  0.00
TER
ATOM   3299  O   WAT  1083       9.170   8.127  -5.122  1.00  0.00
ATOM   3300  H1  WAT  1083       8.676   8.524  -5.839  1.00  0.00
ATOM   3301  H2  WAT  1083       8.562   7.502  -4.728  1.00  0.00
TER
ATOM   3302  O   WAT  1084      -6.725  -9.093  -2.414  1.00  0.00
ATOM   3303  H1  WAT  1084      -6.177  -9.274  -3.177  1.00  0.00
ATOM   3304  H2  WAT  1084      -6.660  -9.883  -1.878  1.00  0.00
TER
ATOM   3305  O   WAT  1085      -5.952   7.498  -4.404  1.00  0.00
ATOM   3306  H1  WAT  1085      -6.546   7.366  -3.665  1.00  0.00
ATOM   3307  H2  WAT  1085      -5.959   6.662  -4.870  1.00  0.00
TER
ATOM   3308  O   WAT  1086       3.494  -9.209  -6.201  1.00  0.00
ATOM   3309  H1  WAT  1086       2.620  -8.875  -6.404  1.00  0.00
ATOM   3310  H2  WAT  1086       3.385  -9.682  -5.376  1.00  0.00
TER
ATOM   3311  O   WAT  1087       4.401  -7.002  -4.817  1.00  0.00
ATOM   3312  H1  WAT  1087       4.072  -7.817  -5.197  1.00  0.00
ATOM   3313  H2  WAT  1087       5.349  -7.045  -4.940  1.00  0.00
TER
ATOM   3314  O   WAT  1088       6.854   8.769  -7.843  1.00  0.00
ATOM   3315  H1  WAT  1088       6.395   9.521  -8.217  1.00  0.00
ATOM   3316  H2  WAT  1088       6.226   8.050  -7.902  1.00  0.00
TER
ATOM   3317  O   WAT  1089      -6.321   4.864  -5.453  1.00  0.00
ATOM   3318  H1  WAT  1089      -7.047   4.244  -5.521  1.00  0.00
ATOM   3319  H2  WAT  1089      -6.260   5.258  -6.323  1.00  0.00
TER
ATOM   3320  O   WAT  1090      -2.716   7.078  -8.668  1.00  0.00
ATOM   3321  H1  WAT  1090      -2.200   6.467  -9.194  1.00  0.00
ATOM   3322  H2  WAT  1090      -2.066   7.581  -8.177  1.00  0.00
TER
ATOM   3323  O   WAT  1091       0.023   7.969  -7.841  1.00  0.00
ATOM   3324  H1  WAT  1091       0.311   7.714  -8.718  1.00  0.00
ATOM   3325  H2  WAT  1091       0.536   7.417  -7.251  1.00  0.00
TER
ATOM   3326  O   WAT  1092       1.241  -8.292  -7.262  1.00  0.00
ATOM   3327  H1  WAT  1092       0.458  -7.817  -6.982  1.00  0.00
ATOM   3328  H2  WAT  1092       0.947  -9.197  -7.370  1.00  0.00
TER
ATOM   3329  O   WAT  1093       5.793  -7.590  -9.217  1.00  0.00
ATOM   3330  H1  WAT  1093       6.234  -7.645 -10.065  1.00  0.00
ATOM   3331  H2  WAT  1093       5.524  -6.674  -9.146  1.00  0.00
TER
ATOM   3332  O   WAT  1094       7.657  -7.958 -11.206  1.00  0.00
ATOM   3333  H1  WAT  1094       7.596  -8.902 -11.353  1.00  0.00
ATOM   3334  H2  WAT  1094       8.436  -7.850 -10.661  1.00  0.00
TER
ATOM   3335  O   WAT  1095      -8.038   8.181 -12.244  1.00  0.00
ATOM   3336  H1  WAT  1095      -8.205   7.548 -11.545  1.00  0.00
ATOM   3337  H2  WAT  1095      -8.904   8.387 -12.594  1.00  0.00
TER
ATOM   3338  O   WAT  1096      -7.415  -7.987 -14.740  1.00  0.00
ATOM   3339  H1  WAT  1096      -6.657  -7.874 -15.314  1.00  0.00
ATOM   3340  H2  WAT  1096      -7.877  -7.150 -14.786  1.00  0.00
TER
ATOM   3341  O   WAT  1097      -0.873  -5.873 -11.750  1.00  0.00
ATOM   3342  H1  WAT  1097      -1.686  -6.248 -12.091  1.00  0.00
ATOM   3343  H2  WAT  1097      -0.369  -6.629 -11.448  1.00  0.00
TER
ATOM   3344  O   WAT  1098       3.629  -9.209 -10.512  1.00  0.00
ATOM   3345  H1  WAT  1098       4.232  -8.637 -10.037  1.00  0.00
ATOM   3346  H2  WAT  1098       2.888  -8.645 -10.734  1.00  0.00
TER
ATOM   3347  O   WAT  1099       6.772  -8.807 -15.238  1.00  0.00
ATOM   3348  H1  WAT  1099       6.968  -7.909 -14.971  1.00  0.00
ATOM   3349  H2  WAT  1099       5.985  -9.038 -14.745  1.00  0.00
TER
ATOM   3350  O   WAT  1100      -6.431   6.874 -14.799  1.00  0.00
ATOM   3351  H1  WAT  1100      -6.957   7.255 -15.502  1.00  0.00
ATOM   3352  H2  WAT  1100      -6.507   7.499 -14.078  1.00  0.00
TER
ATOM   3353  O   WAT  1101      -5.042  -7.461 -16.200  1.00  0.00
ATOM   3354  H1  WAT  1101      -4.513  -8.248 -16.329  1.00  0.00
ATOM   3355  H2  WAT  1101      -4.410  -6.782 -15.967  1.00  0.00
TER
ATOM   3356  O   WAT  1102      -2.849  -7.723 -13.146  1.00  0.00
ATOM   3357  H1  WAT  1102      -3.478  -8.425 -12.979  1.00  0.00
ATOM   3358  H2  WAT  1102      -3.388  -6.963 -13.362  1.00  0.00
TER
ATOM   3359  O   WAT  1103       0.091   8.891  -0.475  1.00  0.00
ATOM   3360  H1  WAT  1103       1.017   8.655  -0.431  1.00  0.00
ATOM   3361  H2  WAT  1103       0.076   9.718  -0.956  1.00  0.00
TER
ATOM   3362  O   WAT  1104       8.325   8.433 -13.477  1.00  0.00
ATOM   3363  H1  WAT  1104       8.500   7.747 -14.121  1.00  0.00
ATOM   3364  H2  WAT  1104       7.627   8.958 -13.870  1.00  0.00
TER
ATOM   3365  O   WAT  1105      -2.723  -8.445  -0.710  1.00  0.00
ATOM   3366  H1  WAT  1105      -3.005  -7.942  -1.474  1.00  0.00
ATOM   3367  H2  WAT  1105      -2.341  -9.243  -1.076  1.00  0.00
TER
ATOM   3368  O   WAT  1106      -3.832   8.823 -15.924  1.00  0.00
ATOM   3369  H1  WAT  1106      -3.100   8.539 -16.471  1.00  0.00
ATOM   3370  H2  WAT  1106      -3.573   8.584 -15.034  1.00  0.00
TER
ATOM   3371  O   WAT  1107      -4.671   4.939 -15.919  1.00  0.00
ATOM   3372  H1  WAT  1107      -5.300   5.408 -15.370  1.00  0.00
ATOM   3373  H2  WAT  1107      -4.556   4.094 -15.484  1.00  0.00
TER
ATOM   3374  O   WAT  1108       3.879  -9.030  -0.132  1.00  0.00
ATOM   3375  H1  WAT  1108       3.765  -8.710   0.763  1.00  0.00
ATOM   3376  H2  WAT  1108       4.696  -8.628  -0.429  1.00  0.00
TER
ATOM   3377  O   WAT  1109       6.658   8.118  -0.651  1.00  0.00
ATOM   3378  H1  WAT  1109       7.451   7.622  -0.858  1.00  0.00
ATOM   3379  H2  WAT  1109       6.952   8.797  -0.043  1.00  0.00
TER
ATOM   3380  O   WAT  1110       0.916 -18.007   9.661  1.00  0.00
ATOM   3381  H1  WAT  1110       0.140 -18.487   9.951  1.00  0.00
ATOM   3382  H2  WAT  1110       1.567 -18.686   9.486  1.00  0.00
TER
ATOM   3383  O   WAT  1111      -5.067 -17.695  10.538  1.00  0.00
ATOM   3384  H1  WAT  1111      -5.899 -17.950  10.938  1.00  0.00
ATOM   3385  H2  WAT  1111      -4.459 -17.624  11.274  1.00  0.00
TER
ATOM   3386  O   WAT  1112       4.937 -13.601   8.441  1.00  0.00
ATOM   3387  H1  WAT  1112       4.475 -14.372   8.769  1.00  0.00
ATOM   3388  H2  WAT  1112       5.749 -13.574   8.946  1.00  0.00
TER
ATOM   3389  O   WAT  1113      -5.087 -13.661  10.734  1.00  0.00
ATOM   3390  H1  WAT  1113      -4.784 -14.551  10.555  1.00  0.00
ATOM   3391  H2  WAT  1113      -4.343 -13.104  10.506  1.00  0.00
TER
ATOM   3392  O   WAT  1114       1.163 -11.315   8.061  1.00  0.00
ATOM   3393  H1  WAT  1114       0.544 -10.859   7.490  1.00  0.00
ATOM   3394  H2  WAT  1114       2.018 -11.160   7.660  1.00  0.00
TER
ATOM   3395  O   WAT  1115       0.357 -15.331   9.668  1.00  0.00
ATOM   3396  H1  WAT  1115       0.288 -16.272   9.507  1.00  0.00
ATOM   3397  H2  WAT  1115       1.119 -15.241  10.240  1.00  0.00
TER
ATOM   3398  O   WAT  1116       2.030 -16.431   5.454  1.00  0.00
ATOM   3399  H1  WAT  1116       1.411 -15.966   4.890  1.00  0.00
ATOM   3400  H2  WAT  1116       2.542 -15.738   5.871  1.00  0.00
TER
ATOM   3401  O   WAT  1117      -3.107 -16.903  12.133  1.00  0.00
ATOM   3402  H1  WAT  1117      -3.440 -16.277  12.775  1.00  0.00
ATOM   3403  H2  WAT  1117      -2.931 -16.377  11.353  1.00  0.00
TER
ATOM   3404  O   WAT  1118      -3.895 -14.935  13.947  1.00  0.00
ATOM   3405  H1  WAT  1118      -3.278 -14.260  13.666  1.00  0.00
ATOM   3406  H2  WAT  1118      -4.756 -14.527  13.856  1.00  0.00
TER
ATOM   3407  O   WAT  1119      -8.602 -15.745   2.828  1.00  0.00
ATOM   3408  H1  WAT  1119      -8.979 -15.257   2.097  1.00  0.00
ATOM   3409  H2  WAT  1119      -8.345 -15.073   3.459  1.00  0.00
TER
ATOM   3410  O   WAT  1120       7.022 -13.471  11.863  1.00  0.00
ATOM   3411  H1  WAT  1120       6.339 -12.802  11.855  1.00  0.00
ATOM   3412  H2  WAT  1120       7.562 -13.273  11.097  1.00  0.00
TER
ATOM   3413  O   WAT  1121       4.558 -11.627  10.577  1.00  0.00
ATOM   3414  H1  WAT  1121       4.571 -12.031   9.710  1.00  0.00
ATOM   3415  H2  WAT  1121       4.006 -10.852  10.474  1.00  0.00
TER
ATOM   3416  O   WAT  1122       5.853 -14.905   5.666  1.00  0.00
ATOM   3417  H1  WAT  1122       5.742 -15.848   5.791  1.00  0.00
ATOM   3418  H2  WAT  1122       5.850 -14.544   6.553  1.00  0.00
TER
ATOM   3419  O   WAT  1123       3.957 -16.724  11.906  1.00  0.00
ATOM   3420  H1  WAT  1123       4.374 -16.938  11.071  1.00  0.00
ATOM   3421  H2  WAT  1123       4.681 -16.467  12.477  1.00  0.00
TER
ATOM   3422  O   WAT  1124       1.395 -19.279   5.023  1.00  0.00
ATOM   3423  H1  WAT  1124       0.468 -19.345   5.252  1.00  0.00
ATOM   3424  H2  WAT  1124       1.547 -18.341   4.908  1.00  0.00
TER
ATOM   3425  O   WAT  1125       7.903 -18.325  11.997  1.00  0.00
ATOM   3426  H1  WAT  1125       7.075 -18.256  11.522  1.00  0.00
ATOM   3427  H2  WAT  1125       8.498 -17.740  11.529  1.00  0.00
TER
ATOM   3428  O   WAT  1126       5.425 -17.717   5.526  1.00  0.00
ATOM   3429  H1  WAT  1126       4.806 -18.055   4.879  1.00  0.00
ATOM   3430  H2  WAT  1126       5.407 -18.361   6.234  1.00  0.00
TER
ATOM   3431  O   WAT  1127      -2.999 -18.752   7.805  1.00  0.00
ATOM   3432  H1  WAT  1127      -3.404 -19.465   7.309  1.00  0.00
ATOM   3433  H2  WAT  1127      -2.913 -19.097   8.694  1.00  0.00
TER
ATOM   3434  O   WAT  1128      -2.531 -15.066   9.969  1.00  0.00
ATOM   3435  H1  WAT  1128      -2.828 -15.671   9.289  1.00  0.00
ATOM   3436  H2  WAT  1128      -1.581 -15.028   9.858  1.00  0.00
TER
ATOM   3437  O   WAT  1129       5.557 -11.492  13.631  1.00  0.00
ATOM   3438  H1  WAT  1129       5.080 -10.685  13.438  1.00  0.00
ATOM   3439  H2  WAT  1129       4.873 -12.145  13.784  1.00  0.00
TER
ATOM   3440  O   WAT  1130      -3.439 -15.327  16.619  1.00  0.00
ATOM   3441  H1  WAT  1130      -4.337 -15.103  16.867  1.00  0.00
ATOM   3442  H2  WAT  1130      -3.414 -15.204  15.671  1.00  0.00
TER
ATOM   3443  O   WAT  1131       3.601 -18.478   2.534  1.00  0.00
ATOM   3444  H1  WAT  1131       4.040 -19.316   2.387  1.00  0.00
ATOM   3445  H2  WAT  1131       4.314 -17.845   2.620  1.00  0.00
TER
ATOM   3446  O   WAT  1132      -4.612 -18.456  15.195  1.00  0.00
ATOM   3447  H1  WAT  1132      -4.752 -17.584  15.564  1.00  0.00
ATOM   3448  H2  WAT  1132      -5.494 -18.799  15.050  1.00  0.00
TER
ATOM   3449  O   WAT  1133       1.711 -13.539   6.502  1.00  0.00
ATOM   3450  H1  WAT  1133       2.150 -12.796   6.087  1.00  0.00
ATOM   3451  H2  WAT  1133       1.649 -13.296   7.426  1.00  0.00
TER
ATOM   3452  O   WAT  1134      -2.814 -12.514  17.404  1.00  0.00
ATOM   3453  H1  WAT  1134      -2.843 -12.110  16.537  1.00  0.00
ATOM   3454  H2  WAT  1134      -2.978 -13.443  17.241  1.00  0.00
TER
ATOM   3455  O   WAT  1135      -8.660 -16.686  11.112  1.00  0.00
ATOM   3456  H1  WAT  1135      -8.582 -16.552  10.168  1.00  0.00
ATOM   3457  H2  WAT  1135      -8.046 -17.395  11.305  1.00  0.00
TER
ATOM   3458  O   WAT  1136      -7.416 -14.986   7.523  1.00  0.00
ATOM   3459  H1  WAT  1136      -7.823 -14.845   6.668  1.00  0.00
ATOM   3460  H2  WAT  1136      -6.524 -15.270   7.320  1.00  0.00
TER
ATOM   3461  O   WAT  1137       8.541 -14.540  15.860  1.00  0.00
ATOM   3462  H1  WAT  1137       8.667 -14.779  14.942  1.00  0.00
ATOM   3463  H2  WAT  1137       8.583 -15.372  16.332  1.00  0.00
TER
ATOM   3464  O   WAT  1138       2.402 -10.837  14.430  1.00  0.00
ATOM   3465  H1  WAT  1138       2.917 -10.926  15.232  1.00  0.00
ATOM   3466  H2  WAT  1138       1.559 -10.491  14.722  1.00  0.00
TER
ATOM   3467  O   WAT  1139       4.378 -10.552   3.858  1.00  0.00
ATOM   3468  H1  WAT  1139       4.218 -10.841   4.756  1.00  0.00
ATOM   3469  H2  WAT  1139       4.212 -11.328   3.322  1.00  0.00
TER
ATOM   3470  O   WAT  1140      -3.144 -10.772   5.635  1.00  0.00
ATOM   3471  H1  WAT  1140      -3.319 -11.688   5.422  1.00  0.00
ATOM   3472  H2  WAT  1140      -3.998 -10.413   5.875  1.00  0.00
TER
ATOM   3473  O   WAT  1141       4.080 -13.043   2.418  1.00  0.00
ATOM   3474  H1  WAT  1141       3.387 -13.045   1.758  1.00  0.00
ATOM   3475  H2  WAT  1141       4.823 -13.467   1.987  1.00  0.00
TER
ATOM   3476  O   WAT  1142       3.645 -11.417   6.493  1.00  0.00
ATOM   3477  H1  WAT  1142       4.101 -12.198   6.806  1.00  0.00
ATOM   3478  H2  WAT  1142       3.984 -10.706   7.037  1.00  0.00
TER
ATOM   3479  O   WAT  1143      -8.605 -15.645  13.652  1.00  0.00
ATOM   3480  H1  WAT  1143      -8.441 -16.114  12.834  1.00  0.00
ATOM   3481  H2  WAT  1143      -8.139 -16.153  14.317  1.00  0.00
TER
ATOM   3482  O   WAT  1144      -7.031 -16.270  15.811  1.00  0.00
ATOM   3483  H1  WAT  1144      -7.415 -16.910  16.410  1.00  0.00
ATOM   3484  H2  WAT  1144      -6.719 -15.566  16.381  1.00  0.00
TER
ATOM   3485  O   WAT  1145      -0.881 -19.422  11.292  1.00  0.00
ATOM   3486  H1  WAT  1145      -0.514 -19.896  12.038  1.00  0.00
ATOM   3487  H2  WAT  1145      -1.070 -18.548  11.633  1.00  0.00
TER
ATOM   3488  O   WAT  1146      -4.563 -16.175   4.207  1.00  0.00
ATOM   3489  H1  WAT  1146      -5.337 -16.715   4.047  1.00  0.00
ATOM   3490  H2  WAT  1146      -3.833 -16.695   3.869  1.00  0.00
TER
ATOM   3491  O   WAT  1147       6.196 -17.179  10.000  1.00  0.00
ATOM   3492  H1  WAT  1147       6.916 -16.683   9.609  1.00  0.00
ATOM   3493  H2  WAT  1147       5.994 -17.857   9.355  1.00  0.00
TER
ATOM   3494  O   WAT  1148       1.578 -17.108  15.887  1.00  0.00
ATOM   3495  H1  WAT  1148       1.512 -18.028  15.633  1.00  0.00
ATOM   3496  H2  WAT  1148       0.948 -17.010  16.601  1.00  0.00
TER
ATOM   3497  O   WAT  1149      -4.519 -16.507   7.845  1.00  0.00
ATOM   3498  H1  WAT  1149      -4.001 -17.310   7.791  1.00  0.00
ATOM   3499  H2  WAT  1149      -4.971 -16.569   8.687  1.00  0.00
TER
ATOM   3500  O   WAT  1150       0.368 -15.241   3.118  1.00  0.00
ATOM   3501  H1  WAT  1150       0.709 -14.496   2.622  1.00  0.00
ATOM   3502  H2  WAT  1150      -0.461 -14.927   3.480  1.00  0.00
TER
ATOM   3503  O   WAT  1151      -3.833 -19.083  17.642  1.00  0.00
ATOM   3504  H1  WAT  1151      -4.133 -18.937  16.744  1.00  0.00
ATOM   3505  H2  WAT  1151      -3.062 -19.642  17.549  1.00  0.00
TER
ATOM   3506  O   WAT  1152       1.510 -14.286  15.637  1.00  0.00
ATOM   3507  H1  WAT  1152       1.524 -15.218  15.419  1.00  0.00
ATOM   3508  H2  WAT  1152       0.802 -14.200  16.276  1.00  0.00
TER
ATOM   3509  O   WAT  1153       7.721 -17.645  14.984  1.00  0.00
ATOM   3510  H1  WAT  1153       6.996 -17.052  14.787  1.00  0.00
ATOM   3511  H2  WAT  1153       8.248 -17.653  14.185  1.00  0.00
TER
ATOM   3512  O   WAT  1154       7.672 -13.248   4.635  1.00  0.00
ATOM   3513  H1  WAT  1154       7.030 -13.902   4.910  1.00  0.00
ATOM   3514  H2  WAT  1154       7.285 -12.842   3.859  1.00  0.00
TER
ATOM   3515  O   WAT  1155       3.251 -15.919   8.482  1.00  0.00
ATOM   3516  H1  WAT  1155       3.603 -16.516   7.823  1.00  0.00
ATOM   3517  H2  WAT  1155       2.367 -16.245   8.653  1.00  0.00
TER
ATOM   3518  O   WAT  1156      -0.663 -15.159   5.889  1.00  0.00
ATOM   3519  H1  WAT  1156       0.024 -14.612   6.270  1.00  0.00
ATOM   3520  H2  WAT  1156      -1.450 -14.615   5.924  1.00  0.00
TER
ATOM   3521  O   WAT  1157      -8.524 -19.542   1.381  1.00  0.00
ATOM   3522  H1  WAT  1157      -7.654 -19.259   1.665  1.00  0.00
ATOM   3523  H2  WAT  1157      -9.015 -18.728   1.266  1.00  0.00
TER
ATOM   3524  O   WAT  1158      -1.360 -18.155   5.502  1.00  0.00
ATOM   3525  H1  WAT  1158      -0.904 -17.344   5.728  1.00  0.00
ATOM   3526  H2  WAT  1158      -1.711 -18.472   6.334  1.00  0.00
TER
ATOM   3527  O   WAT  1159       0.943 -12.644  12.731  1.00  0.00
ATOM   3528  H1  WAT  1159       1.587 -12.438  13.409  1.00  0.00
ATOM   3529  H2  WAT  1159       1.306 -13.405  12.278  1.00  0.00
TER
ATOM   3530  O   WAT  1160       2.216 -14.641  11.449  1.00  0.00
ATOM   3531  H1  WAT  1160       2.858 -15.341  11.562  1.00  0.00
ATOM   3532  H2  WAT  1160       2.741 -13.861  11.269  1.00  0.00
TER
ATOM   3533  O   WAT  1161       6.062 -14.356   1.173  1.00  0.00
ATOM   3534  H1  WAT  1161       5.835 -15.073   1.765  1.00  0.00
ATOM   3535  H2  WAT  1161       5.671 -14.605   0.335  1.00  0.00
TER
ATOM   3536  O   WAT  1162       3.990 -13.841  14.653  1.00  0.00
ATOM   3537  H1  WAT  1162       4.326 -13.255  15.330  1.00  0.00
ATOM   3538  H2  WAT  1162       3.070 -13.972  14.882  1.00  0.00
TER
ATOM   3539  O   WAT  1163      -8.157 -10.329   1.947  1.00  0.00
ATOM   3540  H1  WAT  1163      -7.797  -9.730   1.293  1.00  0.00
ATOM   3541  H2  WAT  1163      -8.297  -9.783   2.721  1.00  0.00
TER
ATOM   3542  O   WAT  1164       5.643 -16.439   2.834  1.00  0.00
ATOM   3543  H1  WAT  1164       5.356 -15.977   3.622  1.00  0.00
ATOM   3544  H2  WAT  1164       6.439 -16.899   3.103  1.00  0.00
TER
ATOM   3545  O   WAT  1165      -8.172 -12.064  16.422  1.00  0.00
ATOM   3546  H1  WAT  1165      -8.063 -13.004  16.281  1.00  0.00
ATOM   3547  H2  WAT  1165      -8.824 -11.798  15.773  1.00  0.00
TER
ATOM   3548  O   WAT  1166      -0.181 -13.792  17.821  1.00  0.00
ATOM   3549  H1  WAT  1166      -0.502 -14.511  18.366  1.00  0.00
ATOM   3550  H2  WAT  1166      -0.855 -13.117  17.895  1.00  0.00
TER
ATOM   3551  O   WAT  1167      -2.140 -12.946   2.765  1.00  0.00
ATOM   3552  H1  WAT  1167      -2.149 -12.213   2.149  1.00  0.00
ATOM   3553  H2  WAT  1167      -3.060 -13.193   2.857  1.00  0.00
TER
ATOM   3554  O   WAT  1168      -6.539 -17.725   3.509  1.00  0.00
ATOM   3555  H1  WAT  1168      -7.146 -16.985   3.519  1.00  0.00
ATOM   3556  H2  WAT  1168      -6.064 -17.635   2.683  1.00  0.00
TER
ATOM   3557  O   WAT  1169       0.846 -12.883   1.427  1.00  0.00
ATOM   3558  H1  WAT  1169       0.947 -13.087   0.497  1.00  0.00
ATOM   3559  H2  WAT  1169      -0.054 -13.137   1.632  1.00  0.00
TER
ATOM   3560  O   WAT  1170      -0.512 -10.365   6.122  1.00  0.00
ATOM   3561  H1  WAT  1170      -0.258 -10.402   5.200  1.00  0.00
ATOM   3562  H2  WAT  1170      -1.461 -10.491   6.115  1.00  0.00
TER
ATOM   3563  O   WAT  1171      -4.529 -17.763   1.258  1.00  0.00
ATOM   3564  H1  WAT  1171      -3.762 -17.875   1.821  1.00  0.00
ATOM   3565  H2  WAT  1171      -4.451 -18.460   0.606  1.00  0.00
TER
ATOM   3566  O   WAT  1172       7.496 -12.275   9.373  1.00  0.00
ATOM   3567  H1  WAT  1172       7.621 -11.451   9.846  1.00  0.00
ATOM   3568  H2  WAT  1172       8.362 -12.485   9.026  1.00  0.00
TER
ATOM   3569  O   WAT  1173      -5.032 -10.181   9.045  1.00  0.00
ATOM   3570  H1  WAT  1173      -4.296 -10.730   9.316  1.00  0.00
ATOM   3571  H2  WAT  1173      -4.648  -9.316   8.906  1.00  0.00
TER
ATOM   3572  O   WAT  1174      -8.148 -14.114   4.919  1.00  0.00
ATOM   3573  H1  WAT  1174      -9.074 -13.872   4.910  1.00  0.00
ATOM   3574  H2  WAT  1174      -7.682 -13.287   4.798  1.00  0.00
TER
ATOM   3575  O   WAT  1175      -1.922 -11.008   0.868  1.00  0.00
ATOM   3576  H1  WAT  1175      -1.129 -10.719   0.416  1.00  0.00
ATOM   3577  H2  WAT  1175      -2.442 -11.439   0.189  1.00  0.00
TER
ATOM   3578  O   WAT  1176       4.240 -11.161  16.792  1.00  0.00
ATOM   3579  H1  WAT  1176       5.192 -11.245  16.742  1.00  0.00
ATOM   3580  H2  WAT  1176       4.093 -10.497  17.465  1.00  0.00
TER
ATOM   3581  O   WAT  1177       7.131 -11.781   2.291  1.00  0.00
ATOM   3582  H1  WAT  1177       6.845 -12.195   1.477  1.00  0.00
ATOM   3583  H2  WAT  1177       6.933 -10.853   2.171  1.00  0.00
TER
ATOM   3584  O   WAT  1178      -8.307 -18.509  17.177  1.00  0.00
ATOM   3585  H1  WAT  1178      -7.803 -19.089  17.749  1.00  0.00
ATOM   3586  H2  WAT  1178      -9.046 -18.225  17.715  1.00  0.00
TER
ATOM   3587  O   WAT  1179      -1.404 -15.788   0.732  1.00  0.00
ATOM   3588  H1  WAT  1179      -1.509 -16.403   1.458  1.00  0.00
ATOM   3589  H2  WAT  1179      -1.572 -16.311  -0.052  1.00  0.00
TER
ATOM   3590  O   WAT  1180      -1.253 -17.102  16.711  1.00  0.00
ATOM   3591  H1  WAT  1180      -2.018 -16.534  16.626  1.00  0.00
ATOM   3592  H2  WAT  1180      -1.071 -17.395  15.817  1.00  0.00
TER
ATOM   3593  O   WAT  1181       1.836 -16.726   1.336  1.00  0.00
ATOM   3594  H1  WAT  1181       1.287 -16.279   1.980  1.00  0.00
ATOM   3595  H2  WAT  1181       2.458 -17.231   1.860  1.00  0.00
TER
ATOM   3596  O   WAT  1182       5.889 -15.372  17.268  1.00  0.00
ATOM   3597  H1  WAT  1182       6.630 -15.034  16.765  1.00  0.00
ATOM   3598  H2  WAT  1182       5.127 -15.203  16.715  1.00  0.00
TER
ATOM   3599  O   WAT  1183      -2.497 -17.767   3.232  1.00  0.00
ATOM   3600  H1  WAT  1183      -2.075 -17.933   4.076  1.00  0.00
ATOM   3601  H2  WAT  1183      -2.372 -18.577   2.738  1.00  0.00
TER
ATOM   3602  O   WAT  1184       0.016 -18.743   0.480  1.00  0.00
ATOM   3603  H1  WAT  1184       0.537 -19.458   0.114  1.00  0.00
ATOM   3604  H2  WAT  1184       0.663 -18.105   0.780  1.00  0.00
TER
ATOM   3605  O   WAT  1185       4.564 -17.320  15.804  1.00  0.00
ATOM   3606  H1  WAT  1185       4.978 -17.166  16.653  1.00  0.00
ATOM   3607  H2  WAT  1185       3.629 -17.195  15.966  1.00  0.00
TER
ATOM   3608  O   WAT  1186      -0.675 -17.368  13.773  1.00  0.00
ATOM   3609  H1  WAT  1186      -0.256 -16.525  13.601  1.00  0.00
ATOM   3610  H2  WAT  1186      -1.594 -17.231  13.544  1.00  0.00
TER
ATOM   3611  O   WAT  1187       4.001 -19.083  13.733  1.00  0.00
ATOM   3612  H1  WAT  1187       3.474 -18.559  13.130  1.00  0.00
ATOM   3613  H2  WAT  1187       4.344 -18.450  14.364  1.00  0.00
TER
ATOM   3614  O   WAT  1188      -2.824 -11.063  14.889  1.00  0.00
ATOM   3615  H1  WAT  1188      -3.362 -10.338  14.570  1.00  0.00
ATOM   3616  H2  WAT  1188      -2.570 -11.540  14.099  1.00  0.00
TER
ATOM   3617  O   WAT  1189       0.032  -9.828  15.148  1.00  0.00
ATOM   3618  H1  WAT  1189      -0.042  -8.924  15.455  1.00  0.00
ATOM   3619  H2  WAT  1189      -0.870 -10.147  15.120  1.00  0.00
TER
ATOM   3620  O   WAT  1190       0.581 -10.662   2.770  1.00  0.00
ATOM   3621  H1  WAT  1190       1.476 -10.324   2.792  1.00  0.00
ATOM   3622  H2  WAT  1190       0.613 -11.384   2.143  1.00  0.00
TER
ATOM   3623  O   WAT  1191      -5.780 -15.289   0.999  1.00  0.00
ATOM   3624  H1  WAT  1191      -5.342 -14.746   1.655  1.00  0.00
ATOM   3625  H2  WAT  1191      -5.295 -16.115   1.009  1.00  0.00
TER
ATOM   3626  O   WAT  1192      -8.565 -12.500   8.451  1.00  0.00
ATOM   3627  H1  WAT  1192      -8.235 -13.368   8.219  1.00  0.00
ATOM   3628  H2  WAT  1192      -8.136 -12.295   9.282  1.00  0.00
TER
ATOM   3629  O   WAT  1193      -3.969 -14.170   6.111  1.00  0.00
ATOM   3630  H1  WAT  1193      -4.269 -14.293   7.012  1.00  0.00
ATOM   3631  H2  WAT  1193      -4.075 -15.029   5.703  1.00  0.00
TER
ATOM   3632  O   WAT  1194      -8.076 -11.633  11.189  1.00  0.00
ATOM   3633  H1  WAT  1194      -8.513 -11.453  12.022  1.00  0.00
ATOM   3634  H2  WAT  1194      -7.508 -10.876  11.047  1.00  0.00
TER
ATOM   3635  O   WAT  1195       7.560 -12.132  15.477  1.00  0.00
ATOM   3636  H1  WAT  1195       6.960 -12.072  14.733  1.00  0.00
ATOM   3637  H2  WAT  1195       7.690 -13.071  15.607  1.00  0.00
TER
ATOM   3638  O   WAT  1196       8.800 -14.390   0.814  1.00  0.00
ATOM   3639  H1  WAT  1196       7.970 -14.322   1.285  1.00  0.00
ATOM   3640  H2  WAT  1196       8.978 -13.499   0.511  1.00  0.00
TER
ATOM   3641  O   WAT  1197       8.256 -17.645   3.317  1.00  0.00
ATOM   3642  H1  WAT  1197       9.018 -17.075   3.423  1.00  0.00
ATOM   3643  H2  WAT  1197       8.272 -18.212   4.088  1.00  0.00
TER
ATOM   3644  O   WAT  1198      -8.243 -19.121   7.548  1.00  0.00
ATOM   3645  H1  WAT  1198      -8.899 -19.390   6.904  1.00  0.00
ATOM   3646  H2  WAT  1198      -7.406 -19.231   7.098  1.00  0.00
TER
ATOM   3647  O   WAT  1199       9.262 -16.790   8.162  1.00  0.00
ATOM   3648  H1  WAT  1199       9.633 -17.573   7.755  1.00  0.00
ATOM   3649  H2  WAT  1199       9.902 -16.101   7.983  1.00  0.00
TER
ATOM   3650  O   WAT  1200       6.245 -15.406  13.575  1.00  0.00
ATOM   3651  H1  WAT  1200       5.431 -14.977  13.837  1.00  0.00
ATOM   3652  H2  WAT  1200       6.653 -14.795  12.962  1.00  0.00
TER
ATOM   3653  O   WAT  1201       8.308 -17.352   0.475  1.00  0.00
ATOM   3654  H1  WAT  1201       8.583 -16.444   0.347  1.00  0.00
ATOM   3655  H2  WAT  1201       8.119 -17.415   1.411  1.00  0.00
TER
ATOM   3656  O   WAT  1202      -7.206 -18.736  12.088  1.00  0.00
ATOM   3657  H1  WAT  1202      -6.839 -18.823  12.968  1.00  0.00
ATOM   3658  H2  WAT  1202      -7.775 -19.499  11.989  1.00  0.00
TER
ATOM   3659  O   WAT  1203       6.303 -10.655   7.101  1.00  0.00
ATOM   3660  H1  WAT  1203       6.899 -10.976   6.425  1.00  0.00
ATOM   3661  H2  WAT  1203       6.561 -11.127   7.893  1.00  0.00
TER
ATOM   3662  O   WAT  1204      -5.791 -14.223  17.250  1.00  0.00
ATOM   3663  H1  WAT  1204      -5.834 -14.594  18.132  1.00  0.00
ATOM   3664  H2  WAT  1204      -5.660 -13.285  17.391  1.00  0.00
TER
ATOM   3665  O   WAT  1205      -2.090 -12.667  12.851  1.00  0.00
ATOM   3666  H1  WAT  1205      -2.331 -12.399  11.965  1.00  0.00
ATOM   3667  H2  WAT  1205      -1.150 -12.496  12.907  1.00  0.00
TER
ATOM   3668  O   WAT  1206       9.170 -10.647  13.653  1.00  0.00
ATOM   3669  H1  WAT  1206       8.676 -10.251  12.935  1.00  0.00
ATOM   3670  H2  WAT  1206       8.562 -11.272  14.046  1.00  0.00
TER
ATOM   3671  O   WAT  1207      -5.952 -11.277  14.370  1.00  0.00
ATOM   3672  H1  WAT  1207      -6.546 -11.408  15.109  1.00  0.00
ATOM   3673  H2  WAT  1207      -5.959 -12.113  13.904  1.00  0.00
TER
ATOM   3674  O   WAT  1208       6.854 -10.005  10.931  1.00  0.00
ATOM   3675  H1  WAT  1208       6.395  -9.253  10.557  1.00  0.00
ATOM   3676  H2  WAT  1208       6.226 -10.724  10.873  1.00  0.00
TER
ATOM   3677  O   WAT  1209      -6.321 -13.911  13.321  1.00  0.00
ATOM   3678  H1  WAT  1209      -7.047 -14.530  13.254  1.00  0.00
ATOM   3679  H2  WAT  1209      -6.260 -13.517  12.451  1.00  0.00
TER
ATOM   3680  O   WAT  1210      -2.716 -11.696  10.106  1.00  0.00
ATOM   3681  H1  WAT  1210      -2.200 -12.307   9.581  1.00  0.00
ATOM   3682  H2  WAT  1210      -2.066 -11.193  10.597  1.00  0.00
TER
ATOM   3683  O   WAT  1211       0.023 -10.805  10.933  1.00  0.00
ATOM   3684  H1  WAT  1211       0.311 -11.060  10.056  1.00  0.00
ATOM   3685  H2  WAT  1211       0.536 -11.358  11.523  1.00  0.00
TER
ATOM   3686  O   WAT  1212      -8.038 -10.593   6.531  1.00  0.00
ATOM   3687  H1  WAT  1212      -8.205 -11.226   7.229  1.00  0.00
ATOM   3688  H2  WAT  1212      -8.904 -10.387   6.180  1.00  0.00
TER
ATOM   3689  O   WAT  1213      -6.431 -11.900   3.976  1.00  0.00
ATOM   3690  H1  WAT  1213      -6.957 -11.519   3.272  1.00  0.00
ATOM   3691  H2  WAT  1213      -6.507 -11.275   4.697  1.00  0.00
TER
ATOM   3692  O   WAT  1214       0.091  -9.884  18.300  1.00  0.00
ATOM   3693  H1  WAT  1214       1.017 -10.119  18.343  1.00  0.00
ATOM   3694  H2  WAT  1214       0.076  -9.057  17.818  1.00  0.00
TER
ATOM   3695  O   WAT  1215       8.325 -10.341   5.297  1.00  0.00
ATOM   3696  H1  WAT  1215       8.500 -11.027   4.653  1.00  0.00
ATOM   3697  H2  WAT  1215       7.627  -9.817   4.905  1.00  0.00
TER
ATOM   3698  O   WAT  1216      -3.832  -9.952   2.851  1.00  0.00
ATOM   3699  H1  WAT  1216      -3.100 -10.236   2.303  1.00  0.00
ATOM   3700  H2  WAT  1216      -3.573 -10.190   3.741  1.00  0.00
TER
ATOM   3701  O   WAT  1217      -4.671 -13.835   2.855  1.00  0.00
ATOM   3702  H1  WAT  1217      -5.300 -13.367   3.404  1.00  0.00
ATOM   3703  H2  WAT  1217      -4.556 -14.680   3.290  1.00  0.00
TER
ATOM   3704  O   WAT  1218       0.916 -18.007  -9.114  1.00  0.00
ATOM   3705  H1  WAT  1218       0.140 -18.487  -8.824  1.00  0.00
ATOM   3706  H2  WAT  1218       1.567 -18.686  -9.288  1.00  0.00
TER
ATOM   3707  O   WAT  1219      -5.067 -17.695  -8.236  1.00  0.00
ATOM   3708  H1  WAT  1219      -5.899 -17.950  -7.836  1.00  0.00
ATOM   3709  H2  WAT  1219      -4.459 -17.624  -7.500  1.00  0.00
TER
ATOM   3710  O   WAT  1220       4.937 -13.601 -10.334  1.00  0.00
ATOM   3711  H1  WAT  1220       4.475 -14.372 -10.005  1.00  0.00
ATOM   3712  H2  WAT  1220       5.749 -13.574  -9.828  1.00  0.00
TER
ATOM   3713  O   WAT  1221      -5.087 -13.661  -8.040  1.00  0.00
ATOM   3714  H1  WAT  1221      -4.784 -14.551  -8.219  1.00  0.00
ATOM   3715  H2  WAT  1221      -4.343 -13.104  -8.268  1.00  0.00
TER
ATOM   3716  O   WAT  1222       1.163 -11.315 -10.713  1.00  0.00
ATOM   3717  H1  WAT  1222       0.544 -10.859 -11.284  1.00  0.00
ATOM   3718  H2  WAT  1222       2.018 -11.160 -11.114  1.00  0.00
TER
ATOM   3719  O   WAT  1223       0.357 -15.331  -9.107  1.00  0.00
ATOM   3720  H1  WAT  1223       0.288 -16.272  -9.268  1.00  0.00
ATOM   3721  H2  WAT  1223       1.119 -15.241  -8.534  1.00  0.00
TER
ATOM   3722  O   WAT  1224       2.030 -16.431 -13.320  1.00  0.00
ATOM   3723  H1  WAT  1224       1.411 -15.966 -13.884  1.00  0.00
ATOM   3724  H2  WAT  1224       2.542 -15.738 -12.903  1.00  0.00
TER
ATOM   3725  O   WAT  1225      -3.107 -16.903  -6.642  1.00  0.00
ATOM   3726  H1  WAT  1225      -3.440 -16.277  -6.000  1.00  0.00
ATOM   3727  H2  WAT  1225      -2.931 -16.377  -7.422  1.00  0.00
TER
ATOM   3728  O   WAT  1226      -3.895 -14.935  -4.827  1.00  0.00
ATOM   3729  H1  WAT  1226      -3.278 -14.260  -5.108  1.00  0.00
ATOM   3730  H2  WAT  1226      -4.756 -14.527  -4.918  1.00  0.00
TER
ATOM   3731  O   WAT  1227      -8.602 -15.745 -15.946  1.00  0.00
ATOM   3732  H1  WAT  1227      -8.979 -15.257 -16.678  1.00  0.00
ATOM   3733  H2  WAT  1227      -8.345 -15.073 -15.316  1.00  0.00
TER
ATOM   3734  O   WAT  1228       7.022 -13.471  -6.911  1.00  0.00
ATOM   3735  H1  WAT  1228       6.339 -12.802  -6.920  1.00  0.00
ATOM   3736  H2  WAT  1228       7.562 -13.273  -7.677  1.00  0.00
TER
ATOM   3737  O   WAT  1229       4.558 -11.627  -8.197  1.00  0.00
ATOM   3738  H1  WAT  1229       4.571 -12.031  -9.065  1.00  0.00
ATOM   3739  H2  WAT  1229       4.006 -10.852  -8.301  1.00  0.00
TER
ATOM   3740  O   WAT  1230       5.853 -14.905 -13.108  1.00  0.00
ATOM   3741  H1  WAT  1230       5.742 -15.848 -12.983  1.00  0.00
ATOM   3742  H2  WAT  1230       5.850 -14.544 -12.222  1.00  0.00
TER
ATOM   3743  O   WAT  1231       3.957 -16.724  -6.869  1.00  0.00
ATOM   3744  H1  WAT  1231       4.374 -16.938  -7.703  1.00  0.00
ATOM   3745  H2  WAT  1231       4.681 -16.467  -6.298  1.00  0.00
TER
ATOM   3746  O   WAT  1232       1.395 -19.279 -13.752  1.00  0.00
ATOM   3747  H1  WAT  1232       0.468 -19.345 -13.523  1.00  0.00
ATOM   3748  H2  WAT  1232       1.547 -18.341 -13.866  1.00  0.00
TER
ATOM   3749  O   WAT  1233       7.903 -18.325  -6.777  1.00  0.00
ATOM   3750  H1  WAT  1233       7.075 -18.256  -7.252  1.00  0.00
ATOM   3751  H2  WAT  1233       8.498 -17.740  -7.245  1.00  0.00
TER
ATOM   3752  O   WAT  1234       5.425 -17.717 -13.248  1.00  0.00
ATOM   3753  H1  WAT  1234       4.806 -18.055 -13.895  1.00  0.00
ATOM   3754  H2  WAT  1234       5.407 -18.361 -12.540  1.00  0.00
TER
ATOM   3755  O   WAT  1235      -2.999 -18.752 -10.970  1.00  0.00
ATOM   3756  H1  WAT  1235      -3.404 -19.465 -11.465  1.00  0.00
ATOM   3757  H2  WAT  1235      -2.913 -19.097 -10.081  1.00  0.00
TER
ATOM   3758  O   WAT  1236      -2.531 -15.066  -8.806  1.00  0.00
ATOM   3759  H1  WAT  1236      -2.828 -15.671  -9.485  1.00  0.00
ATOM   3760  H2  WAT  1236      -1.581 -15.028  -8.917  1.00  0.00
TER
ATOM   3761  O   WAT  1237       5.557 -11.492  -5.143  1.00  0.00
ATOM   3762  H1  WAT  1237       5.080 -10.685  -5.336  1.00  0.00
ATOM   3763  H2  WAT  1237       4.873 -12.145  -4.991  1.00  0.00
TER
ATOM   3764  O   WAT  1238      -3.439 -15.327  -2.155  1.00  0.00
ATOM   3765  H1  WAT  1238      -4.337 -15.103  -1.908  1.00  0.00
ATOM   3766  H2  WAT  1238      -3.414 -15.204  -3.104  1.00  0.00
TER
ATOM   3767  O   WAT  1239       3.601 -18.478 -16.241  1.00  0.00
ATOM   3768  H1  WAT  1239       4.040 -19.316 -16.387  1.00  0.00
ATOM   3769  H2  WAT  1239       4.314 -17.845 -16.154  1.00  0.00
TER
ATOM   3770  O   WAT  1240      -4.612 -18.456  -3.579  1.00  0.00
ATOM   3771  H1  WAT  1240      -4.752 -17.584  -3.210  1.00  0.00
ATOM   3772  H2  WAT  1240      -5.494 -18.799  -3.724  1.00  0.00
TER
ATOM   3773  O   WAT  1241       1.711 -13.539 -12.273  1.00  0.00
ATOM   3774  H1  WAT  1241       2.150 -12.796 -12.687  1.00  0.00
ATOM   3775  H2  WAT  1241       1.649 -13.296 -11.349  1.00  0.00
TER
ATOM   3776  O   WAT  1242      -2.814 -12.514  -1.371  1.00  0.00
ATOM   3777  H1  WAT  1242      -2.843 -12.110  -2.238  1.00  0.00
ATOM   3778  H2  WAT  1242      -2.978 -13.443  -1.534  1.00  0.00
TER
ATOM   3779  O   WAT  1243       9.137 -11.731  -0.074  1.00  0.00
ATOM   3780  H1  WAT  1243       9.613 -11.253   0.605  1.00  0.00
ATOM   3781  H2  WAT  1243       9.758 -11.800  -0.800  1.00  0.00
TER
ATOM   3782  O   WAT  1244      -8.660 -16.686  -7.662  1.00  0.00
ATOM   3783  H1  WAT  1244      -8.582 -16.552  -8.607  1.00  0.00
ATOM   3784  H2  WAT  1244      -8.046 -17.395  -7.469  1.00  0.00
TER
ATOM   3785  O   WAT  1245      -7.416 -14.986 -11.251  1.00  0.00
ATOM   3786  H1  WAT  1245      -7.823 -14.845 -12.106  1.00  0.00
ATOM   3787  H2  WAT  1245      -6.524 -15.270 -11.454  1.00  0.00
TER
ATOM   3788  O   WAT  1246       8.541 -14.540  -2.914  1.00  0.00
ATOM   3789  H1  WAT  1246       8.667 -14.779  -3.833  1.00  0.00
ATOM   3790  H2  WAT  1246       8.583 -15.372  -2.442  1.00  0.00
TER
ATOM   3791  O   WAT  1247       2.402 -10.837  -4.345  1.00  0.00
ATOM   3792  H1  WAT  1247       2.917 -10.926  -3.543  1.00  0.00
ATOM   3793  H2  WAT  1247       1.559 -10.491  -4.052  1.00  0.00
TER
ATOM   3794  O   WAT  1248       4.378 -10.552 -14.916  1.00  0.00
ATOM   3795  H1  WAT  1248       4.218 -10.841 -14.018  1.00  0.00
ATOM   3796  H2  WAT  1248       4.212 -11.328 -15.452  1.00  0.00
TER
ATOM   3797  O   WAT  1249      -3.144 -10.772 -13.139  1.00  0.00
ATOM   3798  H1  WAT  1249      -3.319 -11.688 -13.352  1.00  0.00
ATOM   3799  H2  WAT  1249      -3.998 -10.413 -12.899  1.00  0.00
TER
ATOM   3800  O   WAT  1250       4.080 -13.043 -16.357  1.00  0.00
ATOM   3801  H1  WAT  1250       3.387 -13.045 -17.016  1.00  0.00
ATOM   3802  H2  WAT  1250       4.823 -13.467 -16.787  1.00  0.00
TER
ATOM   3803  O   WAT  1251       3.645 -11.417 -12.282  1.00  0.00
ATOM   3804  H1  WAT  1251       4.101 -12.198 -11.968  1.00  0.00
ATOM   3805  H2  WAT  1251       3.984 -10.706 -11.738  1.00  0.00
TER
ATOM   3806  O   WAT  1252      -8.605 -15.645  -5.123  1.00  0.00
ATOM   3807  H1  WAT  1252      -8.441 -16.114  -5.941  1.00  0.00
ATOM   3808  H2  WAT  1252      -8.139 -16.153  -4.458  1.00  0.00
TER
ATOM   3809  O   WAT  1253      -7.031 -16.270  -2.963  1.00  0.00
ATOM   3810  H1  WAT  1253      -7.415 -16.910  -2.365  1.00  0.00
ATOM   3811  H2  WAT  1253      -6.719 -15.566  -2.394  1.00  0.00
TER
ATOM   3812  O   WAT  1254      -0.881 -19.422  -7.482  1.00  0.00
ATOM   3813  H1  WAT  1254      -0.514 -19.896  -6.736  1.00  0.00
ATOM   3814  H2  WAT  1254      -1.070 -18.548  -7.141  1.00  0.00
TER
ATOM   3815  O   WAT  1255      -4.563 -16.175 -14.567  1.00  0.00
ATOM   3816  H1  WAT  1255      -5.337 -16.715 -14.727  1.00  0.00
ATOM   3817  H2  WAT  1255      -3.833 -16.695 -14.905  1.00  0.00
TER
ATOM   3818  O   WAT  1256       6.196 -17.179  -8.774  1.00  0.00
ATOM   3819  H1  WAT  1256       6.916 -16.683  -9.165  1.00  0.00
ATOM   3820  H2  WAT  1256       5.994 -17.857  -9.419  1.00  0.00
TER
ATOM   3821  O   WAT  1257       1.578 -17.108  -2.888  1.00  0.00
ATOM   3822  H1  WAT  1257       1.512 -18.028  -3.142  1.00  0.00
ATOM   3823  H2  WAT  1257       0.948 -17.010  -2.173  1.00  0.00
TER
ATOM   3824  O   WAT  1258      -4.519 -16.507 -10.929  1.00  0.00
ATOM   3825  H1  WAT  1258      -4.001 -17.310 -10.984  1.00  0.00
ATOM   3826  H2  WAT  1258      -4.971 -16.569 -10.088  1.00  0.00
TER
ATOM   3827  O   WAT  1259       0.368 -15.241 -15.657  1.00  0.00
ATOM   3828  H1  WAT  1259       0.709 -14.496 -16.152  1.00  0.00
ATOM   3829  H2  WAT  1259      -0.461 -14.927 -15.294  1.00  0.00
TER
ATOM   3830  O   WAT  1260      -3.833 -19.083  -1.133  1.00  0.00
ATOM   3831  H1  WAT  1260      -4.133 -18.937  -2.030  1.00  0.00
ATOM   3832  H2  WAT  1260      -3.062 -19.642  -1.225  1.00  0.00
TER
ATOM   3833  O   WAT  1261       1.510 -14.286  -3.137  1.00  0.00
ATOM   3834  H1  WAT  1261       1.524 -15.218  -3.355  1.00  0.00
ATOM   3835  H2  WAT  1261       0.802 -14.200  -2.498  1.00  0.00
TER
ATOM   3836  O   WAT  1262       7.721 -17.645  -3.790  1.00  0.00
ATOM   3837  H1  WAT  1262       6.996 -17.052  -3.987  1.00  0.00
ATOM   3838  H2  WAT  1262       8.248 -17.653  -4.589  1.00  0.00
TER
ATOM   3839  O   WAT  1263       7.672 -13.248 -14.139  1.00  0.00
ATOM   3840  H1  WAT  1263       7.030 -13.902 -13.865  1.00  0.00
ATOM   3841  H2  WAT  1263       7.285 -12.842 -14.915  1.00  0.00
TER
ATOM   3842  O   WAT  1264       3.251 -15.919 -10.292  1.00  0.00
ATOM   3843  H1  WAT  1264       3.603 -16.516 -10.952  1.00  0.00
ATOM   3844  H2  WAT  1264       2.367 -16.245 -10.121  1.00  0.00
TER
ATOM   3845  O   WAT  1265      -0.663 -15.159 -12.885  1.00  0.00
ATOM   3846  H1  WAT  1265       0.024 -14.612 -12.504  1.00  0.00
ATOM   3847  H2  WAT  1265      -1.450 -14.615 -12.850  1.00  0.00
TER
ATOM   3848  O   WAT  1266      -8.524 -19.542 -17.393  1.00  0.00
ATOM   3849  H1  WAT  1266      -7.654 -19.259 -17.110  1.00  0.00
ATOM   3850  H2  WAT  1266      -9.015 -18.728 -17.508  1.00  0.00
TER
ATOM   3851  O   WAT  1267      -1.360 -18.155 -13.272  1.00  0.00
ATOM   3852  H1  WAT  1267      -0.904 -17.344 -13.046  1.00  0.00
ATOM   3853  H2  WAT  1267      -1.711 -18.472 -12.441  1.00  0.00
TER
ATOM   3854  O   WAT  1268       0.943 -12.644  -6.043  1.00  0.00
ATOM   3855  H1  WAT  1268       1.587 -12.438  -5.366  1.00  0.00
ATOM   3856  H2  WAT  1268       1.306 -13.405  -6.496  1.00  0.00
TER
ATOM   3857  O   WAT  1269       2.216 -14.641  -7.325  1.00  0.00
ATOM   3858  H1  WAT  1269       2.858 -15.341  -7.212  1.00  0.00
ATOM   3859  H2  WAT  1269       2.741 -13.861  -7.506  1.00  0.00
TER
ATOM   3860  O   WAT  1270       6.062 -14.356 -17.601  1.00  0.00
ATOM   3861  H1  WAT  1270       5.835 -15.073 -17.009  1.00  0.00
ATOM   3862  H2  WAT  1270       5.671 -14.605 -18.439  1.00  0.00
TER
ATOM   3863  O   WAT  1271       3.990 -13.841  -4.122  1.00  0.00
ATOM   3864  H1  WAT  1271       4.326 -13.255  -3.444  1.00  0.00
ATOM   3865  H2  WAT  1271       3.070 -13.972  -3.892  1.00  0.00
TER
ATOM   3866  O   WAT  1272      -8.157 -10.329 -16.827  1.00  0.00
ATOM   3867  H1  WAT  1272      -7.797  -9.730 -17.481  1.00  0.00
ATOM   3868  H2  WAT  1272      -8.297  -9.783 -16.054  1.00  0.00
TER
ATOM   3869  O   WAT  1273       5.643 -16.439 -15.940  1.00  0.00
ATOM   3870  H1  WAT  1273       5.356 -15.977 -15.152  1.00  0.00
ATOM   3871  H2  WAT  1273       6.439 -16.899 -15.672  1.00  0.00
TER
ATOM   3872  O   WAT  1274      -8.172 -12.064  -2.353  1.00  0.00
ATOM   3873  H1  WAT  1274      -8.063 -13.004  -2.493  1.00  0.00
ATOM   3874  H2  WAT  1274      -8.824 -11.798  -3.001  1.00  0.00
TER
ATOM   3875  O   WAT  1275      -0.181 -13.792  -0.953  1.00  0.00
ATOM   3876  H1  WAT  1275      -0.502 -14.511  -0.408  1.00  0.00
ATOM   3877  H2  WAT  1275      -0.855 -13.117  -0.879  1.00  0.00
TER
ATOM   3878  O   WAT  1276      -2.140 -12.946 -16.010  1.00  0.00
ATOM   3879  H1  WAT  1276      -2.149 -12.213 -16.625  1.00  0.00
ATOM   3880  H2  WAT  1276      -3.060 -13.193 -15.917  1.00  0.00
TER
ATOM   3881  O   WAT  1277      -6.539 -17.725 -15.265  1.00  0.00
ATOM   3882  H1  WAT  1277      -7.146 -16.985 -15.255  1.00  0.00
ATOM   3883  H2  WAT  1277      -6.064 -17.635 -16.091  1.00  0.00
TER
ATOM   3884  O   WAT  1278       0.846 -12.883 -17.347  1.00  0.00
ATOM   3885  H1  WAT  1278       0.947 -13.087 -18.277  1.00  0.00
ATOM   3886  H2  WAT  1278      -0.054 -13.137 -17.142  1.00  0.00
TER
ATOM   3887  O   WAT  1279      -0.512 -10.365 -12.652  1.00  0.00
ATOM   3888  H1  WAT  1279      -0.258 -10.402 -13.574  1.00  0.00
ATOM   3889  H2  WAT  1279      -1.461 -10.491 -12.660  1.00  0.00
TER
ATOM   3890  O   WAT  1280      -4.529 -17.763 -17.516  1.00  0.00
ATOM   3891  H1  WAT  1280      -3.762 -17.875 -16.954  1.00  0.00
ATOM   3892  H2  WAT  1280      -4.451 -18.460 -18.168  1.00  0.00
TER
ATOM   3893  O   WAT  1281       7.496 -12.275  -9.401  1.00  0.00
ATOM   3894  H1  WAT  1281       7.621 -11.451  -8.929  1.00  0.00
ATOM   3895  H2  WAT  1281       8.362 -12.485  -9.749  1.00  0.00
TER
ATOM   3896  O   WAT  1282      -5.032 -10.181  -9.729  1.00  0.00
ATOM   3897  H1  WAT  1282      -4.296 -10.730  -9.459  1.00  0.00
ATOM   3898  H2  WAT  1282      -4.648  -9.316  -9.869  1.00  0.00
TER
ATOM   3899  O   WAT  1283      -8.148 -14.114 -13.855  1.00  0.00
ATOM   3900  H1  WAT  1283      -9.074 -13.872 -13.865  1.00  0.00
ATOM   3901  H2  WAT  1283      -7.682 -13.287 -13.977  1.00  0.00
TER
ATOM   3902  O   WAT  1284      -6.027 -10.997  -0.541  1.00  0.00
ATOM   3903  H1  WAT  1284      -5.225 -10.676  -0.127  1.00  0.00
ATOM   3904  H2  WAT  1284      -6.541 -11.357   0.181  1.00  0.00
TER
ATOM   3905  O   WAT  1285       2.810 -14.889  -0.593  1.00  0.00
ATOM   3906  H1  WAT  1285       2.204 -14.866  -1.334  1.00  0.00
ATOM   3907  H2  WAT  1285       2.505 -15.621  -0.057  1.00  0.00
TER
ATOM   3908  O   WAT  1286       4.240 -11.161  -1.982  1.00  0.00
ATOM   3909  H1  WAT  1286       5.192 -11.245  -2.032  1.00  0.00
ATOM   3910  H2  WAT  1286       4.093 -10.497  -1.309  1.00  0.00
TER
ATOM   3911  O   WAT  1287       7.131 -11.781 -16.483  1.00  0.00
ATOM   3912  H1  WAT  1287       6.845 -12.195 -17.298  1.00  0.00
ATOM   3913  H2  WAT  1287       6.933 -10.853 -16.603  1.00  0.00
TER
ATOM   3914  O   WAT  1288      -8.307 -18.509  -1.597  1.00  0.00
ATOM   3915  H1  WAT  1288      -7.803 -19.089  -1.026  1.00  0.00
ATOM   3916  H2  WAT  1288      -9.046 -18.225  -1.060  1.00  0.00
TER
ATOM   3917  O   WAT  1289      -1.253 -17.102  -2.064  1.00  0.00
ATOM   3918  H1  WAT  1289      -2.018 -16.534  -2.148  1.00  0.00
ATOM   3919  H2  WAT  1289      -1.071 -17.395  -2.957  1.00  0.00
TER
ATOM   3920  O   WAT  1290       1.836 -16.726 -17.438  1.00  0.00
ATOM   3921  H1  WAT  1290       1.287 -16.279 -16.794  1.00  0.00
ATOM   3922  H2  WAT  1290       2.458 -17.231 -16.915  1.00  0.00
TER
ATOM   3923  O   WAT  1291       5.889 -15.372  -1.506  1.00  0.00
ATOM   3924  H1  WAT  1291       6.630 -15.034  -2.009  1.00  0.00
ATOM   3925  H2  WAT  1291       5.127 -15.203  -2.059  1.00  0.00
TER
ATOM   3926  O   WAT  1292      -2.497 -17.767 -15.542  1.00  0.00
ATOM   3927  H1  WAT  1292      -2.075 -17.933 -14.699  1.00  0.00
ATOM   3928  H2  WAT  1292      -2.372 -18.577 -16.036  1.00  0.00
TER
ATOM   3929  O   WAT  1293       4.564 -17.320  -2.971  1.00  0.00
ATOM   3930  H1  WAT  1293       4.978 -17.166  -2.122  1.00  0.00
ATOM   3931  H2  WAT  1293       3.629 -17.195  -2.808  1.00  0.00
TER
ATOM   3932  O   WAT  1294      -0.675 -17.368  -5.001  1.00  0.00
ATOM   3933  H1  WAT  1294      -0.256 -16.525  -5.173  1.00  0.00
ATOM   3934  H2  WAT  1294      -1.594 -17.231  -5.230  1.00  0.00
TER
ATOM   3935  O   WAT  1295       4.001 -19.083  -5.041  1.00  0.00
ATOM   3936  H1  WAT  1295       3.474 -18.559  -5.645  1.00  0.00
ATOM   3937  H2  WAT  1295       4.344 -18.450  -4.410  1.00  0.00
TER
ATOM   3938  O   WAT  1296      -2.824 -11.063  -3.885  1.00  0.00
ATOM   3939  H1  WAT  1296      -3.362 -10.338  -4.204  1.00  0.00
ATOM   3940  H2  WAT  1296      -2.570 -11.540  -4.676  1.00  0.00
TER
ATOM   3941  O   WAT  1297       0.032  -9.828  -3.627  1.00  0.00
ATOM   3942  H1  WAT  1297      -0.042  -8.924  -3.319  1.00  0.00
ATOM   3943  H2  WAT  1297      -0.870 -10.147  -3.654  1.00  0.00
TER
ATOM   3944  O   WAT  1298       0.581 -10.662 -16.004  1.00  0.00
ATOM   3945  H1  WAT  1298       1.476 -10.324 -15.982  1.00  0.00
ATOM   3946  H2  WAT  1298       0.613 -11.384 -16.632  1.00  0.00
TER
ATOM   3947  O   WAT  1299      -5.780 -15.289 -17.775  1.00  0.00
ATOM   3948  H1  WAT  1299      -5.342 -14.746 -17.120  1.00  0.00
ATOM   3949  H2  WAT  1299      -5.295 -16.115 -17.766  1.00  0.00
TER
ATOM   3950  O   WAT  1300      -8.565 -12.500 -10.323  1.00  0.00
ATOM   3951  H1  WAT  1300      -8.235 -13.368 -10.555  1.00  0.00
ATOM   3952  H2  WAT  1300      -8.136 -12.295  -9.493  1.00  0.00
TER
ATOM   3953  O   WAT  1301      -3.969 -14.170 -12.663  1.00  0.00
ATOM   3954  H1  WAT  1301      -4.269 -14.293 -11.763  1.00  0.00
ATOM   3955  H2  WAT  1301      -4.075 -15.029 -13.071  1.00  0.00
TER
ATOM   3956  O   WAT  1302      -8.076 -11.633  -7.585  1.00  0.00
ATOM   3957  H1  WAT  1302      -8.513 -11.453  -6.753  1.00  0.00
ATOM   3958  H2  WAT  1302      -7.508 -10.876  -7.727  1.00  0.00
TER
ATOM   3959  O   WAT  1303       7.560 -12.132  -3.297  1.00  0.00
ATOM   3960  H1  WAT  1303       6.960 -12.072  -4.041  1.00  0.00
ATOM   3961  H2  WAT  1303       7.690 -13.071  -3.168  1.00  0.00
TER
ATOM   3962  O   WAT  1304       8.800 -14.390 -17.960  1.00  0.00
ATOM   3963  H1  WAT  1304       7.970 -14.322 -17.490  1.00  0.00
ATOM   3964  H2  WAT  1304       8.978 -13.499 -18.264  1.00  0.00
TER
ATOM   3965  O   WAT  1305       8.256 -17.645 -15.457  1.00  0.00
ATOM   3966  H1  WAT  1305       9.018 -17.075 -15.351  1.00  0.00
ATOM   3967  H2  WAT  1305       8.272 -18.212 -14.686  1.00  0.00
TER
ATOM   3968  O   WAT  1306      -8.243 -19.121 -11.226  1.00  0.00
ATOM   3969  H1  WAT  1306      -8.899 -19.390 -11.870  1.00  0.00
ATOM   3970  H2  WAT  1306      -7.406 -19.231 -11.676  1.00  0.00
TER
ATOM   3971  O   WAT  1307       9.262 -16.790 -10.613  1.00  0.00
ATOM   3972  H1  WAT  1307       9.633 -17.573 -11.019  1.00  0.00
ATOM   3973  H2  WAT  1307       9.902 -16.101 -10.791  1.00  0.00
TER
ATOM   3974  O   WAT  1308       6.245 -15.406  -5.200  1.00  0.00
ATOM   3975  H1  WAT  1308       5.431 -14.977  -4.937  1.00  0.00
ATOM   3976  H2  WAT  1308       6.653 -14.795  -5.813  1.00  0.00
TER
ATOM   3977  O   WAT  1309       8.308 -17.352 -18.300  1.00  0.00
ATOM   3978  H1  WAT  1309       8.583 -16.444 -18.428  1.00  0.00
ATOM   3979  H2  WAT  1309       8.119 -17.415 -17.364  1.00  0.00
TER
ATOM   3980  O   WAT  1310      -7.206 -18.736  -6.686  1.00  0.00
ATOM   3981  H1  WAT  1310      -6.839 -18.823  -5.806  1.00  0.00
ATOM   3982  H2  WAT  1310      -7.775 -19.499  -6.785  1.00  0.00
TER
ATOM   3983  O   WAT  1311       6.303 -10.655 -11.673  1.00  0.00
ATOM   3984  H1  WAT  1311       6.899 -10.976 -12.349  1.00  0.00
ATOM   3985  H2  WAT  1311       6.561 -11.127 -10.882  1.00  0.00
TER
ATOM   3986  O   WAT  1312      -5.791 -14.223  -1.524  1.00  0.00
ATOM   3987  H1  WAT  1312      -5.834 -14.594  -0.642  1.00  0.00
ATOM   3988  H2  WAT  1312      -5.660 -13.285  -1.384  1.00  0.00
TER
ATOM   3989  O   WAT  1313      -2.090 -12.667  -5.923  1.00  0.00
ATOM   3990  H1  WAT  1313      -2.331 -12.399  -6.810  1.00  0.00
ATOM   3991  H2  WAT  1313      -1.150 -12.496  -5.868  1.00  0.00
TER
ATOM   3992  O   WAT  1314       9.170 -10.647  -5.122  1.00  0.00
ATOM   3993  H1  WAT  1314       8.676 -10.251  -5.839  1.00  0.00
ATOM   3994  H2  WAT  1314       8.562 -11.272  -4.728  1.00  0.00
TER
ATOM   3995  O   WAT  1315      -5.952 -11.277  -4.404  1.00  0.00
ATOM   3996  H1  WAT  1315      -6.546 -11.408  -3.665  1.00  0.00
ATOM   3997  H2  WAT  1315      -5.959 -12.113  -4.870  1.00  0.00
TER
ATOM   3998  O   WAT  1316       6.854 -10.005  -7.843  1.00  0.00
ATOM   3999  H1  WAT  1316       6.395  -9.253  -8.217  1.00  0.00
ATOM   4000  H2  WAT  1316       6.226 -10.724  -7.902  1.00  0.00
TER
ATOM   4001  O   WAT  1317      -6.321 -13.911  -5.453  1.00  0.00
ATOM   4002  H1  WAT  1317      -7.047 -14.530  -5.521  1.00  0.00
ATOM   4003  H2  WAT  1317      -6.260 -13.517  -6.323  1.00  0.00
TER
ATOM   4004  O   WAT  1318      -2.716 -11.696  -8.668  1.00  0.00
ATOM   4005  H1  WAT  1318      -2.200 -12.307  -9.194  1.00  0.00
ATOM   4006  H2  WAT  1318      -2.066 -11.193  -8.177  1.00  0.00
TER
ATOM   4007  O   WAT  1319       0.023 -10.805  -7.841  1.00  0.00
ATOM   4008  H1  WAT  1319       0.311 -11.060  -8.718  1.00  0.00
ATOM   4009  H2  WAT  1319       0.536 -11.358  -7.251  1.00  0.00
TER
ATOM   4010  O   WAT  1320      -8.038 -10.593 -12.244  1.00  0.00
ATOM   4011  H1  WAT  1320      -8.205 -11.226 -11.545  1.00  0.00
ATOM   4012  H2  WAT  1320      -8.904 -10.387 -12.594  1.00  0.00
TER
ATOM   4013  O   WAT  1321      -6.431 -11.900 -14.799  1.00  0.00
ATOM   4014  H1  WAT  1321      -6.957 -11.519 -15.502  1.00  0.00
ATOM   4015  H2  WAT  1321      -6.507 -11.275 -14.078  1.00  0.00
TER
ATOM   4016  O   WAT  1322       0.091  -9.884  -0.475  1.00  0.00
ATOM   4017  H1  WAT  1322       1.017 -10.119  -0.431  1.00  0.00
ATOM   4018  H2  WAT  1322       0.076  -9.057  -0.956  1.00  0.00
TER
ATOM   4019  O   WAT  1323       8.325 -10.341 -13.477  1.00  0.00
ATOM   4020  H1  WAT  1323       8.500 -11.027 -14.121  1.00  0.00
ATOM   4021  H2  WAT  1323       7.627  -9.817 -13.870  1.00  0.00
TER
ATOM   4022  O   WAT  1324      -3.832  -9.952 -15.924  1.00  0.00
ATOM   4023  H1  WAT  1324      -3.100 -10.236 -16.471  1.00  0.00
ATOM   4024  H2  WAT  1324      -3.573 -10.190 -15.034  1.00  0.00
TER
ATOM   4025  O   WAT  1325      -4.671 -13.835 -15.919  1.00  0.00
ATOM   4026  H1  WAT  1325      -5.300 -13.367 -15.370  1.00  0.00
ATOM   4027  H2  WAT  1325      -4.556 -14.680 -15.484  1.00  0.00
TER
ATOM   4028  O   WAT  1326       6.658 -10.657  -0.651  1.00  0.00
ATOM   4029  H1  WAT  1326       7.451 -11.152  -0.858  1.00  0.00
ATOM   4030  H2  WAT  1326       6.952  -9.978  -0.043  1.00  0.00
TER
ATOM   4031  O   WAT  1327     -15.990  17.764   7.780  1.00  0.00
ATOM   4032  H1  WAT  1327     -16.071  16.849   7.509  1.00  0.00
ATOM   4033  H2  WAT  1327     -16.404  18.261   7.074  1.00  0.00
TER
ATOM   4034  O   WAT  1328     -17.858  19.542   9.661  1.00  0.00
ATOM   4035  H1  WAT  1328     -18.634  19.062   9.951  1.00  0.00
ATOM   4036  H2  WAT  1328     -17.207  18.862   9.486  1.00  0.00
TER
ATOM   4037  O   WAT  1329     -17.387  15.025   9.895  1.00  0.00
ATOM   4038  H1  WAT  1329     -17.010  14.152   9.782  1.00  0.00
ATOM   4039  H2  WAT  1329     -17.485  15.361   9.004  1.00  0.00
TER
ATOM   4040  O   WAT  1330     -13.604  12.520   6.827  1.00  0.00
ATOM   4041  H1  WAT  1330     -12.783  12.029   6.870  1.00  0.00
ATOM   4042  H2  WAT  1330     -13.571  13.109   7.581  1.00  0.00
TER
ATOM   4043  O   WAT  1331      -9.314  14.536  13.392  1.00  0.00
ATOM   4044  H1  WAT  1331     -10.019  14.925  12.873  1.00  0.00
ATOM   4045  H2  WAT  1331      -9.049  15.231  13.994  1.00  0.00
TER
ATOM   4046  O   WAT  1332     -13.368  14.460   9.600  1.00  0.00
ATOM   4047  H1  WAT  1332     -14.073  14.748  10.181  1.00  0.00
ATOM   4048  H2  WAT  1332     -13.007  15.270   9.240  1.00  0.00
TER
ATOM   4049  O   WAT  1333     -10.300  13.905   9.991  1.00  0.00
ATOM   4050  H1  WAT  1333     -11.247  13.939  10.123  1.00  0.00
ATOM   4051  H2  WAT  1333      -9.975  14.719  10.376  1.00  0.00
TER
ATOM   4052  O   WAT  1334     -19.768  10.205   8.287  1.00  0.00
ATOM   4053  H1  WAT  1334     -19.460   9.650   7.570  1.00  0.00
ATOM   4054  H2  WAT  1334     -20.697  10.339   8.104  1.00  0.00
TER
ATOM   4055  O   WAT  1335     -17.379  18.270   5.023  1.00  0.00
ATOM   4056  H1  WAT  1335     -18.307  18.204   5.252  1.00  0.00
ATOM   4057  H2  WAT  1335     -17.227  19.208   4.908  1.00  0.00
TER
ATOM   4058  O   WAT  1336     -17.393  14.542   2.019  1.00  0.00
ATOM   4059  H1  WAT  1336     -18.332  14.703   2.105  1.00  0.00
ATOM   4060  H2  WAT  1336     -17.074  15.260   1.473  1.00  0.00
TER
ATOM   4061  O   WAT  1337     -13.907  16.010  12.943  1.00  0.00
ATOM   4062  H1  WAT  1337     -14.320  16.836  13.197  1.00  0.00
ATOM   4063  H2  WAT  1337     -14.639  15.425  12.750  1.00  0.00
TER
ATOM   4064  O   WAT  1338     -11.592  10.325   0.848  1.00  0.00
ATOM   4065  H1  WAT  1338     -11.904  10.418   1.748  1.00  0.00
ATOM   4066  H2  WAT  1338     -10.830  10.903   0.797  1.00  0.00
TER
ATOM   4067  O   WAT  1339     -10.381  15.062  16.825  1.00  0.00
ATOM   4068  H1  WAT  1339     -10.997  15.570  16.297  1.00  0.00
ATOM   4069  H2  WAT  1339     -10.702  14.162  16.768  1.00  0.00
TER
ATOM   4070  O   WAT  1340     -18.320  13.901  14.291  1.00  0.00
ATOM   4071  H1  WAT  1340     -18.782  14.109  15.103  1.00  0.00
ATOM   4072  H2  WAT  1340     -18.722  13.087  13.988  1.00  0.00
TER
ATOM   4073  O   WAT  1341     -13.320  15.122  15.421  1.00  0.00
ATOM   4074  H1  WAT  1341     -14.170  14.823  15.742  1.00  0.00
ATOM   4075  H2  WAT  1341     -13.479  15.366  14.509  1.00  0.00
TER
ATOM   4076  O   WAT  1342     -16.225  16.622  17.521  1.00  0.00
ATOM   4077  H1  WAT  1342     -15.899  15.789  17.181  1.00  0.00
ATOM   4078  H2  WAT  1342     -15.437  17.145  17.669  1.00  0.00
TER
ATOM   4079  O   WAT  1343     -19.491  10.655   3.568  1.00  0.00
ATOM   4080  H1  WAT  1343     -20.116  10.651   4.294  1.00  0.00
ATOM   4081  H2  WAT  1343     -19.578   9.788   3.172  1.00  0.00
TER
ATOM   4082  O   WAT  1344     -20.569  11.579  10.547  1.00  0.00
ATOM   4083  H1  WAT  1344     -20.272  12.485  10.466  1.00  0.00
ATOM   4084  H2  WAT  1344     -20.021  11.091   9.933  1.00  0.00
TER
ATOM   4085  O   WAT  1345     -15.586  16.164   5.015  1.00  0.00
ATOM   4086  H1  WAT  1345     -16.185  16.888   4.831  1.00  0.00
ATOM   4087  H2  WAT  1345     -15.038  16.102   4.233  1.00  0.00
TER
ATOM   4088  O   WAT  1346     -20.376  17.056  17.082  1.00  0.00
ATOM   4089  H1  WAT  1346     -20.471  16.116  16.932  1.00  0.00
ATOM   4090  H2  WAT  1346     -19.532  17.278  16.687  1.00  0.00
TER
ATOM   4091  O   WAT  1347     -16.979  14.800   7.045  1.00  0.00
ATOM   4092  H1  WAT  1347     -16.586  15.118   6.232  1.00  0.00
ATOM   4093  H2  WAT  1347     -16.618  13.922   7.160  1.00  0.00
TER
ATOM   4094  O   WAT  1348     -16.394  17.391  11.140  1.00  0.00
ATOM   4095  H1  WAT  1348     -17.126  17.900  11.489  1.00  0.00
ATOM   4096  H2  WAT  1348     -16.791  16.574  10.839  1.00  0.00
TER
ATOM   4097  O   WAT  1349     -19.956  14.066   9.546  1.00  0.00
ATOM   4098  H1  WAT  1349     -19.952  13.625   8.696  1.00  0.00
ATOM   4099  H2  WAT  1349     -19.061  14.388   9.653  1.00  0.00
TER
ATOM   4100  O   WAT  1350     -19.894  15.068   2.536  1.00  0.00
ATOM   4101  H1  WAT  1350     -19.773  15.026   3.485  1.00  0.00
ATOM   4102  H2  WAT  1350     -20.279  15.930   2.381  1.00  0.00
TER
ATOM   4103  O   WAT  1351     -15.931  12.844  10.553  1.00  0.00
ATOM   4104  H1  WAT  1351     -15.914  13.295  11.397  1.00  0.00
ATOM   4105  H2  WAT  1351     -16.180  11.945  10.766  1.00  0.00
TER
ATOM   4106  O   WAT  1352     -12.504  10.258  16.391  1.00  0.00
ATOM   4107  H1  WAT  1352     -12.180   9.526  16.917  1.00  0.00
ATOM   4108  H2  WAT  1352     -12.468   9.939  15.489  1.00  0.00
TER
ATOM   4109  O   WAT  1353     -19.655  18.127  11.292  1.00  0.00
ATOM   4110  H1  WAT  1353     -19.288  17.652  12.038  1.00  0.00
ATOM   4111  H2  WAT  1353     -19.845  19.001  11.633  1.00  0.00
TER
ATOM   4112  O   WAT  1354     -17.117  11.764   4.143  1.00  0.00
ATOM   4113  H1  WAT  1354     -17.931  11.265   4.067  1.00  0.00
ATOM   4114  H2  WAT  1354     -17.311  12.604   3.726  1.00  0.00
TER
ATOM   4115  O   WAT  1355     -14.403  16.136   2.439  1.00  0.00
ATOM   4116  H1  WAT  1355     -13.515  16.448   2.264  1.00  0.00
ATOM   4117  H2  WAT  1355     -14.432  15.263   2.047  1.00  0.00
TER
ATOM   4118  O   WAT  1356     -12.131  17.447   1.907  1.00  0.00
ATOM   4119  H1  WAT  1356     -12.215  17.878   1.057  1.00  0.00
ATOM   4120  H2  WAT  1356     -11.412  17.907   2.340  1.00  0.00
TER
ATOM   4121  O   WAT  1357     -15.740  13.989  13.185  1.00  0.00
ATOM   4122  H1  WAT  1357     -15.372  13.169  13.513  1.00  0.00
ATOM   4123  H2  WAT  1357     -16.600  14.049  13.601  1.00  0.00
TER
ATOM   4124  O   WAT  1358     -12.374  12.945   3.994  1.00  0.00
ATOM   4125  H1  WAT  1358     -13.003  13.049   3.280  1.00  0.00
ATOM   4126  H2  WAT  1358     -12.869  13.165   4.783  1.00  0.00
TER
ATOM   4127  O   WAT  1359     -18.780  16.643  13.409  1.00  0.00
ATOM   4128  H1  WAT  1359     -18.281  17.118  14.074  1.00  0.00
ATOM   4129  H2  WAT  1359     -18.638  15.720  13.616  1.00  0.00
TER
ATOM   4130  O   WAT  1360     -16.374  11.949   6.849  1.00  0.00
ATOM   4131  H1  WAT  1360     -16.497  11.967   5.900  1.00  0.00
ATOM   4132  H2  WAT  1360     -15.426  11.996   6.969  1.00  0.00
TER
ATOM   4133  O   WAT  1361     -11.573  12.860  14.252  1.00  0.00
ATOM   4134  H1  WAT  1361     -12.076  13.601  14.591  1.00  0.00
ATOM   4135  H2  WAT  1361     -10.758  13.248  13.935  1.00  0.00
TER
ATOM   4136  O   WAT  1362     -13.281  18.103   7.698  1.00  0.00
ATOM   4137  H1  WAT  1362     -14.222  18.118   7.873  1.00  0.00
ATOM   4138  H2  WAT  1362     -12.967  17.317   8.144  1.00  0.00
TER
ATOM   4139  O   WAT  1363     -18.758  18.806   0.480  1.00  0.00
ATOM   4140  H1  WAT  1363     -18.238  18.090   0.114  1.00  0.00
ATOM   4141  H2  WAT  1363     -18.111  19.444   0.780  1.00  0.00
TER
ATOM   4142  O   WAT  1364     -13.738  17.568  17.808  1.00  0.00
ATOM   4143  H1  WAT  1364     -13.156  16.813  17.720  1.00  0.00
ATOM   4144  H2  WAT  1364     -13.562  18.099  17.031  1.00  0.00
TER
ATOM   4145  O   WAT  1365     -19.855  11.285  13.152  1.00  0.00
ATOM   4146  H1  WAT  1365     -20.303  11.307  12.307  1.00  0.00
ATOM   4147  H2  WAT  1365     -20.488  10.887  13.749  1.00  0.00
TER
ATOM   4148  O   WAT  1366     -17.113  17.912  15.157  1.00  0.00
ATOM   4149  H1  WAT  1366     -16.993  17.316  15.897  1.00  0.00
ATOM   4150  H2  WAT  1366     -16.253  17.949  14.737  1.00  0.00
TER
ATOM   4151  O   WAT  1367     -14.774  18.466  13.733  1.00  0.00
ATOM   4152  H1  WAT  1367     -15.300  18.990  13.130  1.00  0.00
ATOM   4153  H2  WAT  1367     -14.431  19.098  14.364  1.00  0.00
TER
ATOM   4154  O   WAT  1368     -15.526  14.071  16.648  1.00  0.00
ATOM   4155  H1  WAT  1368     -16.215  13.409  16.583  1.00  0.00
ATOM   4156  H2  WAT  1368     -14.806  13.625  17.093  1.00  0.00
TER
ATOM   4157  O   WAT  1369     -14.896  10.666   2.707  1.00  0.00
ATOM   4158  H1  WAT  1369     -14.616   9.823   3.063  1.00  0.00
ATOM   4159  H2  WAT  1369     -15.670  10.898   3.221  1.00  0.00
TER
ATOM   4160  O   WAT  1370     -20.358  11.899   1.152  1.00  0.00
ATOM   4161  H1  WAT  1370     -20.706  11.221   0.572  1.00  0.00
ATOM   4162  H2  WAT  1370     -20.157  11.438   1.966  1.00  0.00
TER
ATOM   4163  O   WAT  1371     -14.069  13.222   1.770  1.00  0.00
ATOM   4164  H1  WAT  1371     -13.650  13.035   0.930  1.00  0.00
ATOM   4165  H2  WAT  1371     -14.375  12.369   2.080  1.00  0.00
TER
ATOM   4166  O   WAT  1372     -10.570  18.134   5.468  1.00  0.00
ATOM   4167  H1  WAT  1372     -10.945  17.367   5.036  1.00  0.00
ATOM   4168  H2  WAT  1372     -11.299  18.516   5.955  1.00  0.00
TER
ATOM   4169  O   WAT  1373     -11.180  17.281  15.102  1.00  0.00
ATOM   4170  H1  WAT  1373     -11.411  17.052  14.201  1.00  0.00
ATOM   4171  H2  WAT  1373     -10.919  18.201  15.056  1.00  0.00
TER
ATOM   4172  O   WAT  1374     -12.741  12.507  17.879  1.00  0.00
ATOM   4173  H1  WAT  1374     -11.864  12.515  18.263  1.00  0.00
ATOM   4174  H2  WAT  1374     -12.729  11.770  17.269  1.00  0.00
TER
ATOM   4175  O   WAT  1375     -11.295  16.360   8.768  1.00  0.00
ATOM   4176  H1  WAT  1375     -10.771  15.866   8.137  1.00  0.00
ATOM   4177  H2  WAT  1375     -10.709  16.495   9.513  1.00  0.00
TER
ATOM   4178  O   WAT  1376     -11.116  16.444  12.290  1.00  0.00
ATOM   4179  H1  WAT  1376     -12.065  16.410  12.405  1.00  0.00
ATOM   4180  H2  WAT  1376     -10.934  17.354  12.055  1.00  0.00
TER
ATOM   4181  O   WAT  1377     -11.805  15.617   4.708  1.00  0.00
ATOM   4182  H1  WAT  1377     -11.309  15.384   5.492  1.00  0.00
ATOM   4183  H2  WAT  1377     -12.003  14.778   4.291  1.00  0.00
TER
ATOM   4184  O   WAT  1378     -10.376  14.253   7.241  1.00  0.00
ATOM   4185  H1  WAT  1378     -10.486  14.099   8.180  1.00  0.00
ATOM   4186  H2  WAT  1378      -9.615  13.725   6.999  1.00  0.00
TER
ATOM   4187  O   WAT  1379     -12.029  10.193  13.700  1.00  0.00
ATOM   4188  H1  WAT  1379     -11.392  10.806  14.066  1.00  0.00
ATOM   4189  H2  WAT  1379     -11.882  10.229  12.755  1.00  0.00
TER
ATOM   4190  O   WAT  1380      -9.487  12.084   0.482  1.00  0.00
ATOM   4191  H1  WAT  1380      -8.562  11.952   0.274  1.00  0.00
ATOM   4192  H2  WAT  1380      -9.509  12.163   1.436  1.00  0.00
TER
ATOM   4193  O   WAT  1381      -9.413  12.855   3.108  1.00  0.00
ATOM   4194  H1  WAT  1381     -10.208  12.789   3.637  1.00  0.00
ATOM   4195  H2  WAT  1381      -9.209  13.790   3.096  1.00  0.00
TER
ATOM   4196  O   WAT  1382     -18.659  11.345  16.607  1.00  0.00
ATOM   4197  H1  WAT  1382     -18.720  11.937  17.357  1.00  0.00
ATOM   4198  H2  WAT  1382     -17.719  11.238  16.462  1.00  0.00
TER
ATOM   4199  O   WAT  1383     -16.022  11.002  16.246  1.00  0.00
ATOM   4200  H1  WAT  1383     -15.407  11.320  15.584  1.00  0.00
ATOM   4201  H2  WAT  1383     -15.477  10.517  16.866  1.00  0.00
TER
ATOM   4202  O   WAT  1384     -15.281   9.565  12.573  1.00  0.00
ATOM   4203  H1  WAT  1384     -16.155   9.899  12.371  1.00  0.00
ATOM   4204  H2  WAT  1384     -15.390   9.093  13.398  1.00  0.00
TER
ATOM   4205  O   WAT  1385     -14.374  11.772  13.957  1.00  0.00
ATOM   4206  H1  WAT  1385     -14.702  10.958  13.578  1.00  0.00
ATOM   4207  H2  WAT  1385     -13.425  11.729  13.834  1.00  0.00
TER
ATOM   4208  O   WAT  1386     -17.533  10.482  11.513  1.00  0.00
ATOM   4209  H1  WAT  1386     -18.316  10.957  11.792  1.00  0.00
ATOM   4210  H2  WAT  1386     -17.827   9.578  11.404  1.00  0.00
TER
ATOM   4211  O   WAT  1387     -12.981  11.185   9.557  1.00  0.00
ATOM   4212  H1  WAT  1387     -12.540  11.129   8.710  1.00  0.00
ATOM   4213  H2  WAT  1387     -13.250  12.100   9.628  1.00  0.00
TER
ATOM   4214  O   WAT  1388     -11.117  10.816   7.568  1.00  0.00
ATOM   4215  H1  WAT  1388     -11.178   9.872   7.421  1.00  0.00
ATOM   4216  H2  WAT  1388     -10.338  10.924   8.114  1.00  0.00
TER
ATOM   4217  O   WAT  1389     -19.648  12.901   7.024  1.00  0.00
ATOM   4218  H1  WAT  1389     -20.460  12.527   6.684  1.00  0.00
ATOM   4219  H2  WAT  1389     -19.144  12.146   7.326  1.00  0.00
TER
ATOM   4220  O   WAT  1390     -15.145   9.565   8.262  1.00  0.00
ATOM   4221  H1  WAT  1390     -14.542  10.137   8.737  1.00  0.00
ATOM   4222  H2  WAT  1390     -15.886  10.129   8.040  1.00  0.00
TER
ATOM   4223  O   WAT  1391     -12.002   9.967   3.536  1.00  0.00
ATOM   4224  H1  WAT  1391     -11.807  10.866   3.803  1.00  0.00
ATOM   4225  H2  WAT  1391     -12.789   9.736   4.030  1.00  0.00
TER
ATOM   4226  O   WAT  1392     -15.990  17.764 -10.995  1.00  0.00
ATOM   4227  H1  WAT  1392     -16.071  16.849 -11.265  1.00  0.00
ATOM   4228  H2  WAT  1392     -16.404  18.261 -11.701  1.00  0.00
TER
ATOM   4229  O   WAT  1393     -17.858  19.542  -9.114  1.00  0.00
ATOM   4230  H1  WAT  1393     -18.634  19.062  -8.824  1.00  0.00
ATOM   4231  H2  WAT  1393     -17.207  18.862  -9.288  1.00  0.00
TER
ATOM   4232  O   WAT  1394     -17.387  15.025  -8.880  1.00  0.00
ATOM   4233  H1  WAT  1394     -17.010  14.152  -8.992  1.00  0.00
ATOM   4234  H2  WAT  1394     -17.485  15.361  -9.771  1.00  0.00
TER
ATOM   4235  O   WAT  1395     -13.604  12.520 -11.947  1.00  0.00
ATOM   4236  H1  WAT  1395     -12.783  12.029 -11.904  1.00  0.00
ATOM   4237  H2  WAT  1395     -13.571  13.109 -11.194  1.00  0.00
TER
ATOM   4238  O   WAT  1396      -9.314  14.536  -5.383  1.00  0.00
ATOM   4239  H1  WAT  1396     -10.019  14.925  -5.901  1.00  0.00
ATOM   4240  H2  WAT  1396      -9.049  15.231  -4.780  1.00  0.00
TER
ATOM   4241  O   WAT  1397     -13.368  14.460  -9.174  1.00  0.00
ATOM   4242  H1  WAT  1397     -14.073  14.748  -8.594  1.00  0.00
ATOM   4243  H2  WAT  1397     -13.007  15.270  -9.534  1.00  0.00
TER
ATOM   4244  O   WAT  1398     -10.300  13.905  -8.783  1.00  0.00
ATOM   4245  H1  WAT  1398     -11.247  13.939  -8.652  1.00  0.00
ATOM   4246  H2  WAT  1398      -9.975  14.719  -8.398  1.00  0.00
TER
ATOM   4247  O   WAT  1399     -19.768  10.205 -10.488  1.00  0.00
ATOM   4248  H1  WAT  1399     -19.460   9.650 -11.204  1.00  0.00
ATOM   4249  H2  WAT  1399     -20.697  10.339 -10.670  1.00  0.00
TER
ATOM   4250  O   WAT  1400     -17.379  18.270 -13.752  1.00  0.00
ATOM   4251  H1  WAT  1400     -18.307  18.204 -13.523  1.00  0.00
ATOM   4252  H2  WAT  1400     -17.227  19.208 -13.866  1.00  0.00
TER
ATOM   4253  O   WAT  1401     -17.393  14.542 -16.755  1.00  0.00
ATOM   4254  H1  WAT  1401     -18.332  14.703 -16.670  1.00  0.00
ATOM   4255  H2  WAT  1401     -17.074  15.260 -17.301  1.00  0.00
TER
ATOM   4256  O   WAT  1402     -13.907  16.010  -5.832  1.00  0.00
ATOM   4257  H1  WAT  1402     -14.320  16.836  -5.578  1.00  0.00
ATOM   4258  H2  WAT  1402     -14.639  15.425  -6.024  1.00  0.00
TER
ATOM   4259  O   WAT  1403     -11.592  10.325 -17.927  1.00  0.00
ATOM   4260  H1  WAT  1403     -11.904  10.418 -17.027  1.00  0.00
ATOM   4261  H2  WAT  1403     -10.830  10.903 -17.977  1.00  0.00
TER
ATOM   4262  O   WAT  1404     -10.381  15.062  -1.949  1.00  0.00
ATOM   4263  H1  WAT  1404     -10.997  15.570  -2.478  1.00  0.00
ATOM   4264  H2  WAT  1404     -10.702  14.162  -2.007  1.00  0.00
TER
ATOM   4265  O   WAT  1405     -18.320  13.901  -4.483  1.00  0.00
ATOM   4266  H1  WAT  1405     -18.782  14.109  -3.671  1.00  0.00
ATOM   4267  H2  WAT  1405     -18.722  13.087  -4.786  1.00  0.00
TER
ATOM   4268  O   WAT  1406     -13.320  15.122  -3.353  1.00  0.00
ATOM   4269  H1  WAT  1406     -14.170  14.823  -3.032  1.00  0.00
ATOM   4270  H2  WAT  1406     -13.479  15.366  -4.265  1.00  0.00
TER
ATOM   4271  O   WAT  1407     -16.225  16.622  -1.254  1.00  0.00
ATOM   4272  H1  WAT  1407     -15.899  15.789  -1.593  1.00  0.00
ATOM   4273  H2  WAT  1407     -15.437  17.145  -1.106  1.00  0.00
TER
ATOM   4274  O   WAT  1408     -19.491  10.655 -15.206  1.00  0.00
ATOM   4275  H1  WAT  1408     -20.116  10.651 -14.481  1.00  0.00
ATOM   4276  H2  WAT  1408     -19.578   9.788 -15.602  1.00  0.00
TER
ATOM   4277  O   WAT  1409     -20.569  11.579  -8.228  1.00  0.00
ATOM   4278  H1  WAT  1409     -20.272  12.485  -8.308  1.00  0.00
ATOM   4279  H2  WAT  1409     -20.021  11.091  -8.842  1.00  0.00
TER
ATOM   4280  O   WAT  1410     -15.586  16.164 -13.759  1.00  0.00
ATOM   4281  H1  WAT  1410     -16.185  16.888 -13.943  1.00  0.00
ATOM   4282  H2  WAT  1410     -15.038  16.102 -14.542  1.00  0.00
TER
ATOM   4283  O   WAT  1411     -20.376  17.056  -1.692  1.00  0.00
ATOM   4284  H1  WAT  1411     -20.471  16.116  -1.842  1.00  0.00
ATOM   4285  H2  WAT  1411     -19.532  17.278  -2.088  1.00  0.00
TER
ATOM   4286  O   WAT  1412     -16.979  14.800 -11.729  1.00  0.00
ATOM   4287  H1  WAT  1412     -16.586  15.118 -12.542  1.00  0.00
ATOM   4288  H2  WAT  1412     -16.618  13.922 -11.615  1.00  0.00
TER
ATOM   4289  O   WAT  1413     -18.670  13.551  -0.469  1.00  0.00
ATOM   4290  H1  WAT  1413     -19.360  13.358   0.165  1.00  0.00
ATOM   4291  H2  WAT  1413     -17.927  13.835   0.063  1.00  0.00
TER
ATOM   4292  O   WAT  1414     -16.394  17.391  -7.634  1.00  0.00
ATOM   4293  H1  WAT  1414     -17.126  17.900  -7.285  1.00  0.00
ATOM   4294  H2  WAT  1414     -16.791  16.574  -7.935  1.00  0.00
TER
ATOM   4295  O   WAT  1415     -19.956  14.066  -9.229  1.00  0.00
ATOM   4296  H1  WAT  1415     -19.952  13.625 -10.078  1.00  0.00
ATOM   4297  H2  WAT  1415     -19.061  14.388  -9.122  1.00  0.00
TER
ATOM   4298  O   WAT  1416     -19.894  15.068 -16.238  1.00  0.00
ATOM   4299  H1  WAT  1416     -19.773  15.026 -15.290  1.00  0.00
ATOM   4300  H2  WAT  1416     -20.279  15.930 -16.393  1.00  0.00
TER
ATOM   4301  O   WAT  1417     -15.931  12.844  -8.222  1.00  0.00
ATOM   4302  H1  WAT  1417     -15.914  13.295  -7.378  1.00  0.00
ATOM   4303  H2  WAT  1417     -16.180  11.945  -8.008  1.00  0.00
TER
ATOM   4304  O   WAT  1418     -12.504  10.258  -2.383  1.00  0.00
ATOM   4305  H1  WAT  1418     -12.180   9.526  -1.857  1.00  0.00
ATOM   4306  H2  WAT  1418     -12.468   9.939  -3.285  1.00  0.00
TER
ATOM   4307  O   WAT  1419     -19.655  18.127  -7.482  1.00  0.00
ATOM   4308  H1  WAT  1419     -19.288  17.652  -6.736  1.00  0.00
ATOM   4309  H2  WAT  1419     -19.845  19.001  -7.141  1.00  0.00
TER
ATOM   4310  O   WAT  1420     -17.117  11.764 -14.632  1.00  0.00
ATOM   4311  H1  WAT  1420     -17.931  11.265 -14.707  1.00  0.00
ATOM   4312  H2  WAT  1420     -17.311  12.604 -15.048  1.00  0.00
TER
ATOM   4313  O   WAT  1421     -14.403  16.136 -16.335  1.00  0.00
ATOM   4314  H1  WAT  1421     -13.515  16.448 -16.510  1.00  0.00
ATOM   4315  H2  WAT  1421     -14.432  15.263 -16.727  1.00  0.00
TER
ATOM   4316  O   WAT  1422     -12.131  17.447 -16.867  1.00  0.00
ATOM   4317  H1  WAT  1422     -12.215  17.878 -17.718  1.00  0.00
ATOM   4318  H2  WAT  1422     -11.412  17.907 -16.435  1.00  0.00
TER
ATOM   4319  O   WAT  1423     -15.740  13.989  -5.589  1.00  0.00
ATOM   4320  H1  WAT  1423     -15.372  13.169  -5.261  1.00  0.00
ATOM   4321  H2  WAT  1423     -16.600  14.049  -5.174  1.00  0.00
TER
ATOM   4322  O   WAT  1424     -12.374  12.945 -14.781  1.00  0.00
ATOM   4323  H1  WAT  1424     -13.003  13.049 -15.495  1.00  0.00
ATOM   4324  H2  WAT  1424     -12.869  13.165 -13.991  1.00  0.00
TER
ATOM   4325  O   WAT  1425     -18.780  16.643  -5.366  1.00  0.00
ATOM   4326  H1  WAT  1425     -18.281  17.118  -4.700  1.00  0.00
ATOM   4327  H2  WAT  1425     -18.638  15.720  -5.159  1.00  0.00
TER
ATOM   4328  O   WAT  1426     -16.374  11.949 -11.925  1.00  0.00
ATOM   4329  H1  WAT  1426     -16.497  11.967 -12.874  1.00  0.00
ATOM   4330  H2  WAT  1426     -15.426  11.996 -11.805  1.00  0.00
TER
ATOM   4331  O   WAT  1427     -11.573  12.860  -4.523  1.00  0.00
ATOM   4332  H1  WAT  1427     -12.076  13.601  -4.183  1.00  0.00
ATOM   4333  H2  WAT  1427     -10.758  13.248  -4.839  1.00  0.00
TER
ATOM   4334  O   WAT  1428     -13.281  18.103 -11.077  1.00  0.00
ATOM   4335  H1  WAT  1428     -14.222  18.118 -10.902  1.00  0.00
ATOM   4336  H2  WAT  1428     -12.967  17.317 -10.631  1.00  0.00
TER
ATOM   4337  O   WAT  1429     -13.738  17.568  -0.967  1.00  0.00
ATOM   4338  H1  WAT  1429     -13.156  16.813  -1.055  1.00  0.00
ATOM   4339  H2  WAT  1429     -13.562  18.099  -1.744  1.00  0.00
TER
ATOM   4340  O   WAT  1430     -19.855  11.285  -5.622  1.00  0.00
ATOM   4341  H1  WAT  1430     -20.303  11.307  -6.468  1.00  0.00
ATOM   4342  H2  WAT  1430     -20.488  10.887  -5.025  1.00  0.00
TER
ATOM   4343  O   WAT  1431     -17.113  17.912  -3.617  1.00  0.00
ATOM   4344  H1  WAT  1431     -16.993  17.316  -2.878  1.00  0.00
ATOM   4345  H2  WAT  1431     -16.253  17.949  -4.037  1.00  0.00
TER
ATOM   4346  O   WAT  1432     -14.774  18.466  -5.041  1.00  0.00
ATOM   4347  H1  WAT  1432     -15.300  18.990  -5.645  1.00  0.00
ATOM   4348  H2  WAT  1432     -14.431  19.098  -4.410  1.00  0.00
TER
ATOM   4349  O   WAT  1433     -15.526  14.071  -2.126  1.00  0.00
ATOM   4350  H1  WAT  1433     -16.215  13.409  -2.191  1.00  0.00
ATOM   4351  H2  WAT  1433     -14.806  13.625  -1.682  1.00  0.00
TER
ATOM   4352  O   WAT  1434     -14.896  10.666 -16.067  1.00  0.00
ATOM   4353  H1  WAT  1434     -14.616   9.823 -15.711  1.00  0.00
ATOM   4354  H2  WAT  1434     -15.670  10.898 -15.553  1.00  0.00
TER
ATOM   4355  O   WAT  1435     -20.358  11.899 -17.623  1.00  0.00
ATOM   4356  H1  WAT  1435     -20.706  11.221 -18.202  1.00  0.00
ATOM   4357  H2  WAT  1435     -20.157  11.438 -16.808  1.00  0.00
TER
ATOM   4358  O   WAT  1436     -14.069  13.222 -17.004  1.00  0.00
ATOM   4359  H1  WAT  1436     -13.650  13.035 -17.845  1.00  0.00
ATOM   4360  H2  WAT  1436     -14.375  12.369 -16.694  1.00  0.00
TER
ATOM   4361  O   WAT  1437     -10.570  18.134 -13.307  1.00  0.00
ATOM   4362  H1  WAT  1437     -10.945  17.367 -13.739  1.00  0.00
ATOM   4363  H2  WAT  1437     -11.299  18.516 -12.819  1.00  0.00
TER
ATOM   4364  O   WAT  1438     -11.180  17.281  -3.673  1.00  0.00
ATOM   4365  H1  WAT  1438     -11.411  17.052  -4.573  1.00  0.00
ATOM   4366  H2  WAT  1438     -10.919  18.201  -3.718  1.00  0.00
TER
ATOM   4367  O   WAT  1439     -12.741  12.507  -0.895  1.00  0.00
ATOM   4368  H1  WAT  1439     -11.864  12.515  -0.511  1.00  0.00
ATOM   4369  H2  WAT  1439     -12.729  11.770  -1.506  1.00  0.00
TER
ATOM   4370  O   WAT  1440     -11.295  16.360 -10.006  1.00  0.00
ATOM   4371  H1  WAT  1440     -10.771  15.866 -10.637  1.00  0.00
ATOM   4372  H2  WAT  1440     -10.709  16.495  -9.261  1.00  0.00
TER
ATOM   4373  O   WAT  1441     -11.116  16.444  -6.484  1.00  0.00
ATOM   4374  H1  WAT  1441     -12.065  16.410  -6.370  1.00  0.00
ATOM   4375  H2  WAT  1441     -10.934  17.354  -6.719  1.00  0.00
TER
ATOM   4376  O   WAT  1442     -11.805  15.617 -14.067  1.00  0.00
ATOM   4377  H1  WAT  1442     -11.309  15.384 -13.282  1.00  0.00
ATOM   4378  H2  WAT  1442     -12.003  14.778 -14.483  1.00  0.00
TER
ATOM   4379  O   WAT  1443     -10.376  14.253 -11.533  1.00  0.00
ATOM   4380  H1  WAT  1443     -10.486  14.099 -10.595  1.00  0.00
ATOM   4381  H2  WAT  1443      -9.615  13.725 -11.776  1.00  0.00
TER
ATOM   4382  O   WAT  1444     -12.029  10.193  -5.075  1.00  0.00
ATOM   4383  H1  WAT  1444     -11.392  10.806  -4.709  1.00  0.00
ATOM   4384  H2  WAT  1444     -11.882  10.229  -6.020  1.00  0.00
TER
ATOM   4385  O   WAT  1445      -9.413  12.855 -15.667  1.00  0.00
ATOM   4386  H1  WAT  1445     -10.208  12.789 -15.137  1.00  0.00
ATOM   4387  H2  WAT  1445      -9.209  13.790 -15.678  1.00  0.00
TER
ATOM   4388  O   WAT  1446     -18.659  11.345  -2.167  1.00  0.00
ATOM   4389  H1  WAT  1446     -18.720  11.937  -1.418  1.00  0.00
ATOM   4390  H2  WAT  1446     -17.719  11.238  -2.312  1.00  0.00
TER
ATOM   4391  O   WAT  1447     -16.022  11.002  -2.528  1.00  0.00
ATOM   4392  H1  WAT  1447     -15.407  11.320  -3.190  1.00  0.00
ATOM   4393  H2  WAT  1447     -15.477  10.517  -1.908  1.00  0.00
TER
ATOM   4394  O   WAT  1448     -15.281   9.565  -6.201  1.00  0.00
ATOM   4395  H1  WAT  1448     -16.155   9.899  -6.404  1.00  0.00
ATOM   4396  H2  WAT  1448     -15.390   9.093  -5.376  1.00  0.00
TER
ATOM   4397  O   WAT  1449     -14.374  11.772  -4.817  1.00  0.00
ATOM   4398  H1  WAT  1449     -14.702  10.958  -5.197  1.00  0.00
ATOM   4399  H2  WAT  1449     -13.425  11.729  -4.940  1.00  0.00
TER
ATOM   4400  O   WAT  1450     -17.533  10.482  -7.262  1.00  0.00
ATOM   4401  H1  WAT  1450     -18.316  10.957  -6.982  1.00  0.00
ATOM   4402  H2  WAT  1450     -17.827   9.578  -7.370  1.00  0.00
TER
ATOM   4403  O   WAT  1451     -12.981  11.185  -9.217  1.00  0.00
ATOM   4404  H1  WAT  1451     -12.540  11.129 -10.065  1.00  0.00
ATOM   4405  H2  WAT  1451     -13.250  12.100  -9.146  1.00  0.00
TER
ATOM   4406  O   WAT  1452     -11.117  10.816 -11.206  1.00  0.00
ATOM   4407  H1  WAT  1452     -11.178   9.872 -11.353  1.00  0.00
ATOM   4408  H2  WAT  1452     -10.338  10.924 -10.661  1.00  0.00
TER
ATOM   4409  O   WAT  1453     -19.648  12.901 -11.750  1.00  0.00
ATOM   4410  H1  WAT  1453     -20.460  12.527 -12.091  1.00  0.00
ATOM   4411  H2  WAT  1453     -19.144  12.146 -11.448  1.00  0.00
TER
ATOM   4412  O   WAT  1454     -15.145   9.565 -10.512  1.00  0.00
ATOM   4413  H1  WAT  1454     -14.542  10.137 -10.037  1.00  0.00
ATOM   4414  H2  WAT  1454     -15.886  10.129 -10.734  1.00  0.00
TER
ATOM   4415  O   WAT  1455     -12.002   9.967 -15.238  1.00  0.00
ATOM   4416  H1  WAT  1455     -11.807  10.866 -14.971  1.00  0.00
ATOM   4417  H2  WAT  1455     -12.789   9.736 -14.745  1.00  0.00
TER
ATOM   4418  O   WAT  1456     -14.896   9.745  -0.132  1.00  0.00
ATOM   4419  H1  WAT  1456     -15.009  10.064   0.763  1.00  0.00
ATOM   4420  H2  WAT  1456     -14.079  10.146  -0.429  1.00  0.00
TER
ATOM   4421  O   WAT  1457     -15.990  -1.010   7.780  1.00  0.00
ATOM   4422  H1  WAT  1457     -16.071  -1.925   7.509  1.00  0.00
ATOM   4423  H2  WAT  1457     -16.404  -0.514   7.074  1.00  0.00
TER
ATOM   4424  O   WAT  1458     -17.858   0.768   9.661  1.00  0.00
ATOM   4425  H1  WAT  1458     -18.634   0.288   9.951  1.00  0.00
ATOM   4426  H2  WAT  1458     -17.207   0.088   9.486  1.00  0.00
TER
ATOM   4427  O   WAT  1459     -13.837   5.174   8.441  1.00  0.00
ATOM   4428  H1  WAT  1459     -14.299   4.402   8.769  1.00  0.00
ATOM   4429  H2  WAT  1459     -13.025   5.200   8.946  1.00  0.00
TER
ATOM   4430  O   WAT  1460     -17.611   7.459   8.061  1.00  0.00
ATOM   4431  H1  WAT  1460     -18.230   7.915   7.490  1.00  0.00
ATOM   4432  H2  WAT  1460     -16.756   7.615   7.660  1.00  0.00
TER
ATOM   4433  O   WAT  1461     -18.417   3.443   9.668  1.00  0.00
ATOM   4434  H1  WAT  1461     -18.486   2.502   9.507  1.00  0.00
ATOM   4435  H2  WAT  1461     -17.655   3.533  10.240  1.00  0.00
TER
ATOM   4436  O   WAT  1462     -17.387  -3.750   9.895  1.00  0.00
ATOM   4437  H1  WAT  1462     -17.010  -4.622   9.782  1.00  0.00
ATOM   4438  H2  WAT  1462     -17.485  -3.414   9.004  1.00  0.00
TER
ATOM   4439  O   WAT  1463     -13.604  -6.255   6.827  1.00  0.00
ATOM   4440  H1  WAT  1463     -12.783  -6.745   6.870  1.00  0.00
ATOM   4441  H2  WAT  1463     -13.571  -5.665   7.581  1.00  0.00
TER
ATOM   4442  O   WAT  1464      -9.314  -4.238  13.392  1.00  0.00
ATOM   4443  H1  WAT  1464     -10.019  -3.850  12.873  1.00  0.00
ATOM   4444  H2  WAT  1464      -9.049  -3.543  13.994  1.00  0.00
TER
ATOM   4445  O   WAT  1465     -16.745   2.343   5.454  1.00  0.00
ATOM   4446  H1  WAT  1465     -17.363   2.808   4.890  1.00  0.00
ATOM   4447  H2  WAT  1465     -16.232   3.036   5.871  1.00  0.00
TER
ATOM   4448  O   WAT  1466     -13.368  -4.315   9.600  1.00  0.00
ATOM   4449  H1  WAT  1466     -14.073  -4.026  10.181  1.00  0.00
ATOM   4450  H2  WAT  1466     -13.007  -3.505   9.240  1.00  0.00
TER
ATOM   4451  O   WAT  1467     -11.752   5.303  11.863  1.00  0.00
ATOM   4452  H1  WAT  1467     -12.436   5.973  11.855  1.00  0.00
ATOM   4453  H2  WAT  1467     -11.212   5.501  11.097  1.00  0.00
TER
ATOM   4454  O   WAT  1468     -10.300  -4.869   9.991  1.00  0.00
ATOM   4455  H1  WAT  1468     -11.247  -4.835  10.123  1.00  0.00
ATOM   4456  H2  WAT  1468      -9.975  -4.055  10.376  1.00  0.00
TER
ATOM   4457  O   WAT  1469     -19.768  -8.569   8.287  1.00  0.00
ATOM   4458  H1  WAT  1469     -19.460  -9.125   7.570  1.00  0.00
ATOM   4459  H2  WAT  1469     -20.697  -8.435   8.104  1.00  0.00
TER
ATOM   4460  O   WAT  1470     -14.216   7.147  10.577  1.00  0.00
ATOM   4461  H1  WAT  1470     -14.203   6.744   9.710  1.00  0.00
ATOM   4462  H2  WAT  1470     -14.769   7.922  10.474  1.00  0.00
TER
ATOM   4463  O   WAT  1471     -12.922   3.869   5.666  1.00  0.00
ATOM   4464  H1  WAT  1471     -13.032   2.926   5.791  1.00  0.00
ATOM   4465  H2  WAT  1471     -12.925   4.231   6.553  1.00  0.00
TER
ATOM   4466  O   WAT  1472     -14.818   2.050  11.906  1.00  0.00
ATOM   4467  H1  WAT  1472     -14.401   1.836  11.071  1.00  0.00
ATOM   4468  H2  WAT  1472     -14.094   2.308  12.477  1.00  0.00
TER
ATOM   4469  O   WAT  1473     -17.379  -0.505   5.023  1.00  0.00
ATOM   4470  H1  WAT  1473     -18.307  -0.571   5.252  1.00  0.00
ATOM   4471  H2  WAT  1473     -17.227   0.433   4.908  1.00  0.00
TER
ATOM   4472  O   WAT  1474     -17.393  -4.233   2.019  1.00  0.00
ATOM   4473  H1  WAT  1474     -18.332  -4.071   2.105  1.00  0.00
ATOM   4474  H2  WAT  1474     -17.074  -3.514   1.473  1.00  0.00
TER
ATOM   4475  O   WAT  1475     -10.871   0.449  11.997  1.00  0.00
ATOM   4476  H1  WAT  1475     -11.699   0.518  11.522  1.00  0.00
ATOM   4477  H2  WAT  1475     -10.276   1.034  11.529  1.00  0.00
TER
ATOM   4478  O   WAT  1476     -13.350   1.058   5.526  1.00  0.00
ATOM   4479  H1  WAT  1476     -13.969   0.719   4.879  1.00  0.00
ATOM   4480  H2  WAT  1476     -13.367   0.413   6.234  1.00  0.00
TER
ATOM   4481  O   WAT  1477     -13.907  -2.764  12.943  1.00  0.00
ATOM   4482  H1  WAT  1477     -14.320  -1.939  13.197  1.00  0.00
ATOM   4483  H2  WAT  1477     -14.639  -3.350  12.750  1.00  0.00
TER
ATOM   4484  O   WAT  1478     -13.217   7.282  13.631  1.00  0.00
ATOM   4485  H1  WAT  1478     -13.694   8.089  13.438  1.00  0.00
ATOM   4486  H2  WAT  1478     -13.901   6.630  13.784  1.00  0.00
TER
ATOM   4487  O   WAT  1479     -15.173   0.296   2.534  1.00  0.00
ATOM   4488  H1  WAT  1479     -14.734  -0.542   2.387  1.00  0.00
ATOM   4489  H2  WAT  1479     -14.460   0.929   2.620  1.00  0.00
TER
ATOM   4490  O   WAT  1480     -17.064   5.236   6.502  1.00  0.00
ATOM   4491  H1  WAT  1480     -16.624   5.978   6.087  1.00  0.00
ATOM   4492  H2  WAT  1480     -17.125   5.478   7.426  1.00  0.00
TER
ATOM   4493  O   WAT  1481     -11.592  -8.450   0.848  1.00  0.00
ATOM   4494  H1  WAT  1481     -11.904  -8.357   1.748  1.00  0.00
ATOM   4495  H2  WAT  1481     -10.830  -7.871   0.797  1.00  0.00
TER
ATOM   4496  O   WAT  1482     -10.234   4.234  15.860  1.00  0.00
ATOM   4497  H1  WAT  1482     -10.108   3.996  14.942  1.00  0.00
ATOM   4498  H2  WAT  1482     -10.192   3.403  16.332  1.00  0.00
TER
ATOM   4499  O   WAT  1483     -16.372   7.937  14.430  1.00  0.00
ATOM   4500  H1  WAT  1483     -15.858   7.848  15.232  1.00  0.00
ATOM   4501  H2  WAT  1483     -17.215   8.283  14.722  1.00  0.00
TER
ATOM   4502  O   WAT  1484     -14.397   8.223   3.858  1.00  0.00
ATOM   4503  H1  WAT  1484     -14.557   7.933   4.756  1.00  0.00
ATOM   4504  H2  WAT  1484     -14.562   7.447   3.322  1.00  0.00
TER
ATOM   4505  O   WAT  1485     -14.694   5.731   2.418  1.00  0.00
ATOM   4506  H1  WAT  1485     -15.388   5.729   1.758  1.00  0.00
ATOM   4507  H2  WAT  1485     -13.952   5.307   1.987  1.00  0.00
TER
ATOM   4508  O   WAT  1486     -15.129   7.358   6.493  1.00  0.00
ATOM   4509  H1  WAT  1486     -14.673   6.577   6.806  1.00  0.00
ATOM   4510  H2  WAT  1486     -14.790   8.068   7.037  1.00  0.00
TER
ATOM   4511  O   WAT  1487     -10.381  -3.712  16.825  1.00  0.00
ATOM   4512  H1  WAT  1487     -10.997  -3.204  16.297  1.00  0.00
ATOM   4513  H2  WAT  1487     -10.702  -4.613  16.768  1.00  0.00
TER
ATOM   4514  O   WAT  1488     -18.320  -4.873  14.291  1.00  0.00
ATOM   4515  H1  WAT  1488     -18.782  -4.665  15.103  1.00  0.00
ATOM   4516  H2  WAT  1488     -18.722  -5.687  13.988  1.00  0.00
TER
ATOM   4517  O   WAT  1489     -13.320  -3.652  15.421  1.00  0.00
ATOM   4518  H1  WAT  1489     -14.170  -3.952  15.742  1.00  0.00
ATOM   4519  H2  WAT  1489     -13.479  -3.408  14.509  1.00  0.00
TER
ATOM   4520  O   WAT  1490     -16.225  -2.152  17.521  1.00  0.00
ATOM   4521  H1  WAT  1490     -15.899  -2.986  17.181  1.00  0.00
ATOM   4522  H2  WAT  1490     -15.437  -1.629  17.669  1.00  0.00
TER
ATOM   4523  O   WAT  1491     -19.491  -8.119   3.568  1.00  0.00
ATOM   4524  H1  WAT  1491     -20.116  -8.123   4.294  1.00  0.00
ATOM   4525  H2  WAT  1491     -19.578  -8.986   3.172  1.00  0.00
TER
ATOM   4526  O   WAT  1492     -20.569  -7.195  10.547  1.00  0.00
ATOM   4527  H1  WAT  1492     -20.272  -6.289  10.466  1.00  0.00
ATOM   4528  H2  WAT  1492     -20.021  -7.683   9.933  1.00  0.00
TER
ATOM   4529  O   WAT  1493     -15.586  -2.610   5.015  1.00  0.00
ATOM   4530  H1  WAT  1493     -16.185  -1.887   4.831  1.00  0.00
ATOM   4531  H2  WAT  1493     -15.038  -2.673   4.233  1.00  0.00
TER
ATOM   4532  O   WAT  1494     -20.376  -1.718  17.082  1.00  0.00
ATOM   4533  H1  WAT  1494     -20.471  -2.659  16.932  1.00  0.00
ATOM   4534  H2  WAT  1494     -19.532  -1.497  16.687  1.00  0.00
TER
ATOM   4535  O   WAT  1495     -16.979  -3.974   7.045  1.00  0.00
ATOM   4536  H1  WAT  1495     -16.586  -3.657   6.232  1.00  0.00
ATOM   4537  H2  WAT  1495     -16.618  -4.853   7.160  1.00  0.00
TER
ATOM   4538  O   WAT  1496     -16.394  -1.383  11.140  1.00  0.00
ATOM   4539  H1  WAT  1496     -17.126  -0.875  11.489  1.00  0.00
ATOM   4540  H2  WAT  1496     -16.791  -2.200  10.839  1.00  0.00
TER
ATOM   4541  O   WAT  1497     -19.956  -4.708   9.546  1.00  0.00
ATOM   4542  H1  WAT  1497     -19.952  -5.149   8.696  1.00  0.00
ATOM   4543  H2  WAT  1497     -19.061  -4.386   9.653  1.00  0.00
TER
ATOM   4544  O   WAT  1498     -19.894  -3.707   2.536  1.00  0.00
ATOM   4545  H1  WAT  1498     -19.773  -3.748   3.485  1.00  0.00
ATOM   4546  H2  WAT  1498     -20.279  -2.844   2.381  1.00  0.00
TER
ATOM   4547  O   WAT  1499     -15.931  -5.930  10.553  1.00  0.00
ATOM   4548  H1  WAT  1499     -15.914  -5.479  11.397  1.00  0.00
ATOM   4549  H2  WAT  1499     -16.180  -6.829  10.766  1.00  0.00
TER
ATOM   4550  O   WAT  1500     -12.504  -8.517  16.391  1.00  0.00
ATOM   4551  H1  WAT  1500     -12.180  -9.248  16.917  1.00  0.00
ATOM   4552  H2  WAT  1500     -12.468  -8.835  15.489  1.00  0.00
TER
ATOM   4553  O   WAT  1501     -19.655  -0.648  11.292  1.00  0.00
ATOM   4554  H1  WAT  1501     -19.288  -1.122  12.038  1.00  0.00
ATOM   4555  H2  WAT  1501     -19.845   0.226  11.633  1.00  0.00
TER
ATOM   4556  O   WAT  1502     -12.578   1.596  10.000  1.00  0.00
ATOM   4557  H1  WAT  1502     -11.858   2.091   9.609  1.00  0.00
ATOM   4558  H2  WAT  1502     -12.780   0.917   9.355  1.00  0.00
TER
ATOM   4559  O   WAT  1503     -17.117  -7.011   4.143  1.00  0.00
ATOM   4560  H1  WAT  1503     -17.931  -7.509   4.067  1.00  0.00
ATOM   4561  H2  WAT  1503     -17.311  -6.171   3.726  1.00  0.00
TER
ATOM   4562  O   WAT  1504     -17.196   1.667  15.887  1.00  0.00
ATOM   4563  H1  WAT  1504     -17.263   0.746  15.633  1.00  0.00
ATOM   4564  H2  WAT  1504     -17.826   1.764  16.601  1.00  0.00
TER
ATOM   4565  O   WAT  1505     -14.403  -2.639   2.439  1.00  0.00
ATOM   4566  H1  WAT  1505     -13.515  -2.327   2.264  1.00  0.00
ATOM   4567  H2  WAT  1505     -14.432  -3.511   2.047  1.00  0.00
TER
ATOM   4568  O   WAT  1506     -18.406   3.534   3.118  1.00  0.00
ATOM   4569  H1  WAT  1506     -18.065   4.278   2.622  1.00  0.00
ATOM   4570  H2  WAT  1506     -19.235   3.847   3.480  1.00  0.00
TER
ATOM   4571  O   WAT  1507     -17.265   4.489  15.637  1.00  0.00
ATOM   4572  H1  WAT  1507     -17.250   3.557  15.419  1.00  0.00
ATOM   4573  H2  WAT  1507     -17.972   4.575  16.276  1.00  0.00
TER
ATOM   4574  O   WAT  1508     -12.131  -1.327   1.907  1.00  0.00
ATOM   4575  H1  WAT  1508     -12.215  -0.896   1.057  1.00  0.00
ATOM   4576  H2  WAT  1508     -11.412  -0.868   2.340  1.00  0.00
TER
ATOM   4577  O   WAT  1509     -11.054   1.129  14.984  1.00  0.00
ATOM   4578  H1  WAT  1509     -11.779   1.722  14.787  1.00  0.00
ATOM   4579  H2  WAT  1509     -10.526   1.122  14.185  1.00  0.00
TER
ATOM   4580  O   WAT  1510     -11.102   5.527   4.635  1.00  0.00
ATOM   4581  H1  WAT  1510     -11.745   4.872   4.910  1.00  0.00
ATOM   4582  H2  WAT  1510     -11.489   5.932   3.859  1.00  0.00
TER
ATOM   4583  O   WAT  1511     -15.524   2.855   8.482  1.00  0.00
ATOM   4584  H1  WAT  1511     -15.171   2.258   7.823  1.00  0.00
ATOM   4585  H2  WAT  1511     -16.407   2.530   8.653  1.00  0.00
TER
ATOM   4586  O   WAT  1512     -19.437   3.615   5.889  1.00  0.00
ATOM   4587  H1  WAT  1512     -18.750   4.162   6.270  1.00  0.00
ATOM   4588  H2  WAT  1512     -20.224   4.159   5.924  1.00  0.00
TER
ATOM   4589  O   WAT  1513     -20.135   0.620   5.502  1.00  0.00
ATOM   4590  H1  WAT  1513     -19.678   1.430   5.728  1.00  0.00
ATOM   4591  H2  WAT  1513     -20.486   0.302   6.334  1.00  0.00
TER
ATOM   4592  O   WAT  1514     -17.831   6.130  12.731  1.00  0.00
ATOM   4593  H1  WAT  1514     -17.187   6.336  13.409  1.00  0.00
ATOM   4594  H2  WAT  1514     -17.468   5.369  12.278  1.00  0.00
TER
ATOM   4595  O   WAT  1515     -16.558   4.134  11.449  1.00  0.00
ATOM   4596  H1  WAT  1515     -15.916   3.433  11.562  1.00  0.00
ATOM   4597  H2  WAT  1515     -16.033   4.913  11.269  1.00  0.00
TER
ATOM   4598  O   WAT  1516     -12.713   4.418   1.173  1.00  0.00
ATOM   4599  H1  WAT  1516     -12.939   3.702   1.765  1.00  0.00
ATOM   4600  H2  WAT  1516     -13.103   4.170   0.335  1.00  0.00
TER
ATOM   4601  O   WAT  1517     -14.784   4.933  14.653  1.00  0.00
ATOM   4602  H1  WAT  1517     -14.449   5.520  15.330  1.00  0.00
ATOM   4603  H2  WAT  1517     -15.704   4.802  14.882  1.00  0.00
TER
ATOM   4604  O   WAT  1518     -13.131   2.336   2.834  1.00  0.00
ATOM   4605  H1  WAT  1518     -13.419   2.797   3.622  1.00  0.00
ATOM   4606  H2  WAT  1518     -12.336   1.875   3.103  1.00  0.00
TER
ATOM   4607  O   WAT  1519     -18.956   4.982  17.821  1.00  0.00
ATOM   4608  H1  WAT  1519     -19.276   4.263  18.366  1.00  0.00
ATOM   4609  H2  WAT  1519     -19.630   5.658  17.895  1.00  0.00
TER
ATOM   4610  O   WAT  1520     -15.740  -4.785  13.185  1.00  0.00
ATOM   4611  H1  WAT  1520     -15.372  -5.606  13.513  1.00  0.00
ATOM   4612  H2  WAT  1520     -16.600  -4.725  13.601  1.00  0.00
TER
ATOM   4613  O   WAT  1521     -12.374  -5.829   3.994  1.00  0.00
ATOM   4614  H1  WAT  1521     -13.003  -5.725   3.280  1.00  0.00
ATOM   4615  H2  WAT  1521     -12.869  -5.610   4.783  1.00  0.00
TER
ATOM   4616  O   WAT  1522     -17.928   5.891   1.427  1.00  0.00
ATOM   4617  H1  WAT  1522     -17.827   5.688   0.497  1.00  0.00
ATOM   4618  H2  WAT  1522     -18.828   5.637   1.632  1.00  0.00
TER
ATOM   4619  O   WAT  1523     -18.780  -2.131  13.409  1.00  0.00
ATOM   4620  H1  WAT  1523     -18.281  -1.657  14.074  1.00  0.00
ATOM   4621  H2  WAT  1523     -18.638  -3.055  13.616  1.00  0.00
TER
ATOM   4622  O   WAT  1524     -16.374  -6.826   6.849  1.00  0.00
ATOM   4623  H1  WAT  1524     -16.497  -6.807   5.900  1.00  0.00
ATOM   4624  H2  WAT  1524     -15.426  -6.778   6.969  1.00  0.00
TER
ATOM   4625  O   WAT  1525     -19.286   8.410   6.122  1.00  0.00
ATOM   4626  H1  WAT  1525     -19.032   8.372   5.200  1.00  0.00
ATOM   4627  H2  WAT  1525     -20.235   8.283   6.115  1.00  0.00
TER
ATOM   4628  O   WAT  1526     -11.573  -5.914  14.252  1.00  0.00
ATOM   4629  H1  WAT  1526     -12.076  -5.174  14.591  1.00  0.00
ATOM   4630  H2  WAT  1526     -10.758  -5.526  13.935  1.00  0.00
TER
ATOM   4631  O   WAT  1527     -13.281  -0.671   7.698  1.00  0.00
ATOM   4632  H1  WAT  1527     -14.222  -0.656   7.873  1.00  0.00
ATOM   4633  H2  WAT  1527     -12.967  -1.457   8.144  1.00  0.00
TER
ATOM   4634  O   WAT  1528     -11.279   6.500   9.373  1.00  0.00
ATOM   4635  H1  WAT  1528     -11.154   7.323   9.846  1.00  0.00
ATOM   4636  H2  WAT  1528     -10.412   6.289   9.026  1.00  0.00
TER
ATOM   4637  O   WAT  1529     -14.534   7.614  16.792  1.00  0.00
ATOM   4638  H1  WAT  1529     -13.582   7.529  16.742  1.00  0.00
ATOM   4639  H2  WAT  1529     -14.682   8.278  17.465  1.00  0.00
TER
ATOM   4640  O   WAT  1530     -11.644   6.993   2.291  1.00  0.00
ATOM   4641  H1  WAT  1530     -11.929   6.580   1.477  1.00  0.00
ATOM   4642  H2  WAT  1530     -11.842   7.922   2.171  1.00  0.00
TER
ATOM   4643  O   WAT  1531     -20.179   2.986   0.732  1.00  0.00
ATOM   4644  H1  WAT  1531     -20.284   2.372   1.458  1.00  0.00
ATOM   4645  H2  WAT  1531     -20.346   2.463  -0.052  1.00  0.00
TER
ATOM   4646  O   WAT  1532     -20.027   1.672  16.711  1.00  0.00
ATOM   4647  H1  WAT  1532     -20.793   2.241  16.626  1.00  0.00
ATOM   4648  H2  WAT  1532     -19.846   1.380  15.817  1.00  0.00
TER
ATOM   4649  O   WAT  1533     -16.939   2.048   1.336  1.00  0.00
ATOM   4650  H1  WAT  1533     -17.488   2.495   1.980  1.00  0.00
ATOM   4651  H2  WAT  1533     -16.317   1.543   1.860  1.00  0.00
TER
ATOM   4652  O   WAT  1534     -12.885   3.403  17.268  1.00  0.00
ATOM   4653  H1  WAT  1534     -12.144   3.740  16.765  1.00  0.00
ATOM   4654  H2  WAT  1534     -13.648   3.572  16.715  1.00  0.00
TER
ATOM   4655  O   WAT  1535     -18.758   0.031   0.480  1.00  0.00
ATOM   4656  H1  WAT  1535     -18.238  -0.684   0.114  1.00  0.00
ATOM   4657  H2  WAT  1535     -18.111   0.670   0.780  1.00  0.00
TER
ATOM   4658  O   WAT  1536     -14.211   1.454  15.804  1.00  0.00
ATOM   4659  H1  WAT  1536     -13.796   1.609  16.653  1.00  0.00
ATOM   4660  H2  WAT  1536     -15.145   1.580  15.966  1.00  0.00
TER
ATOM   4661  O   WAT  1537     -13.738  -1.206  17.808  1.00  0.00
ATOM   4662  H1  WAT  1537     -13.156  -1.961  17.720  1.00  0.00
ATOM   4663  H2  WAT  1537     -13.562  -0.676  17.031  1.00  0.00
TER
ATOM   4664  O   WAT  1538     -19.855  -7.489  13.152  1.00  0.00
ATOM   4665  H1  WAT  1538     -20.303  -7.467  12.307  1.00  0.00
ATOM   4666  H2  WAT  1538     -20.488  -7.887  13.749  1.00  0.00
TER
ATOM   4667  O   WAT  1539     -19.449   1.406  13.773  1.00  0.00
ATOM   4668  H1  WAT  1539     -19.030   2.249  13.601  1.00  0.00
ATOM   4669  H2  WAT  1539     -20.368   1.543  13.544  1.00  0.00
TER
ATOM   4670  O   WAT  1540     -17.113  -0.862  15.157  1.00  0.00
ATOM   4671  H1  WAT  1540     -16.993  -1.458  15.897  1.00  0.00
ATOM   4672  H2  WAT  1540     -16.253  -0.825  14.737  1.00  0.00
TER
ATOM   4673  O   WAT  1541     -14.774  -0.309  13.733  1.00  0.00
ATOM   4674  H1  WAT  1541     -15.300   0.216  13.130  1.00  0.00
ATOM   4675  H2  WAT  1541     -14.431   0.324  14.364  1.00  0.00
TER
ATOM   4676  O   WAT  1542     -15.526  -4.704  16.648  1.00  0.00
ATOM   4677  H1  WAT  1542     -16.215  -5.365  16.583  1.00  0.00
ATOM   4678  H2  WAT  1542     -14.806  -5.150  17.093  1.00  0.00
TER
ATOM   4679  O   WAT  1543     -14.896  -8.108   2.707  1.00  0.00
ATOM   4680  H1  WAT  1543     -14.616  -8.952   3.063  1.00  0.00
ATOM   4681  H2  WAT  1543     -15.670  -7.876   3.221  1.00  0.00
TER
ATOM   4682  O   WAT  1544     -18.742   8.946  15.148  1.00  0.00
ATOM   4683  H1  WAT  1544     -18.816   9.850  15.455  1.00  0.00
ATOM   4684  H2  WAT  1544     -19.644   8.628  15.120  1.00  0.00
TER
ATOM   4685  O   WAT  1545     -20.358  -6.876   1.152  1.00  0.00
ATOM   4686  H1  WAT  1545     -20.706  -7.553   0.572  1.00  0.00
ATOM   4687  H2  WAT  1545     -20.157  -7.337   1.966  1.00  0.00
TER
ATOM   4688  O   WAT  1546     -18.193   8.112   2.770  1.00  0.00
ATOM   4689  H1  WAT  1546     -17.298   8.451   2.792  1.00  0.00
ATOM   4690  H2  WAT  1546     -18.162   7.390   2.143  1.00  0.00
TER
ATOM   4691  O   WAT  1547     -11.214   6.643  15.477  1.00  0.00
ATOM   4692  H1  WAT  1547     -11.814   6.702  14.733  1.00  0.00
ATOM   4693  H2  WAT  1547     -11.085   5.703  15.607  1.00  0.00
TER
ATOM   4694  O   WAT  1548      -9.974   4.384   0.814  1.00  0.00
ATOM   4695  H1  WAT  1548     -10.805   4.452   1.285  1.00  0.00
ATOM   4696  H2  WAT  1548      -9.797   5.275   0.511  1.00  0.00
TER
ATOM   4697  O   WAT  1549     -10.518   1.129   3.317  1.00  0.00
ATOM   4698  H1  WAT  1549      -9.756   1.699   3.423  1.00  0.00
ATOM   4699  H2  WAT  1549     -10.503   0.562   4.088  1.00  0.00
TER
ATOM   4700  O   WAT  1550      -9.512   1.984   8.162  1.00  0.00
ATOM   4701  H1  WAT  1550      -9.141   1.201   7.755  1.00  0.00
ATOM   4702  H2  WAT  1550      -8.872   2.673   7.983  1.00  0.00
TER
ATOM   4703  O   WAT  1551     -12.529   3.368  13.575  1.00  0.00
ATOM   4704  H1  WAT  1551     -13.343   3.798  13.837  1.00  0.00
ATOM   4705  H2  WAT  1551     -12.121   3.980  12.962  1.00  0.00
TER
ATOM   4706  O   WAT  1552     -10.466   1.423   0.475  1.00  0.00
ATOM   4707  H1  WAT  1552     -10.191   2.331   0.347  1.00  0.00
ATOM   4708  H2  WAT  1552     -10.655   1.359   1.411  1.00  0.00
TER
ATOM   4709  O   WAT  1553     -14.069  -5.553   1.770  1.00  0.00
ATOM   4710  H1  WAT  1553     -13.650  -5.740   0.930  1.00  0.00
ATOM   4711  H2  WAT  1553     -14.375  -6.405   2.080  1.00  0.00
TER
ATOM   4712  O   WAT  1554     -10.570  -0.640   5.468  1.00  0.00
ATOM   4713  H1  WAT  1554     -10.945  -1.408   5.036  1.00  0.00
ATOM   4714  H2  WAT  1554     -11.299  -0.258   5.955  1.00  0.00
TER
ATOM   4715  O   WAT  1555     -11.180  -1.493  15.102  1.00  0.00
ATOM   4716  H1  WAT  1555     -11.411  -1.722  14.201  1.00  0.00
ATOM   4717  H2  WAT  1555     -10.919  -0.573  15.056  1.00  0.00
TER
ATOM   4718  O   WAT  1556     -12.741  -6.268  17.879  1.00  0.00
ATOM   4719  H1  WAT  1556     -11.864  -6.259  18.263  1.00  0.00
ATOM   4720  H2  WAT  1556     -12.729  -7.005  17.269  1.00  0.00
TER
ATOM   4721  O   WAT  1557     -11.295  -2.415   8.768  1.00  0.00
ATOM   4722  H1  WAT  1557     -10.771  -2.908   8.137  1.00  0.00
ATOM   4723  H2  WAT  1557     -10.709  -2.280   9.513  1.00  0.00
TER
ATOM   4724  O   WAT  1558     -11.116  -2.331  12.290  1.00  0.00
ATOM   4725  H1  WAT  1558     -12.065  -2.364  12.405  1.00  0.00
ATOM   4726  H2  WAT  1558     -10.934  -1.421  12.055  1.00  0.00
TER
ATOM   4727  O   WAT  1559     -11.805  -3.157   4.708  1.00  0.00
ATOM   4728  H1  WAT  1559     -11.309  -3.390   5.492  1.00  0.00
ATOM   4729  H2  WAT  1559     -12.003  -3.996   4.291  1.00  0.00
TER
ATOM   4730  O   WAT  1560     -10.376  -4.521   7.241  1.00  0.00
ATOM   4731  H1  WAT  1560     -10.486  -4.676   8.180  1.00  0.00
ATOM   4732  H2  WAT  1560      -9.615  -5.049   6.999  1.00  0.00
TER
ATOM   4733  O   WAT  1561     -12.029  -8.582  13.700  1.00  0.00
ATOM   4734  H1  WAT  1561     -11.392  -7.968  14.066  1.00  0.00
ATOM   4735  H2  WAT  1561     -11.882  -8.546  12.755  1.00  0.00
TER
ATOM   4736  O   WAT  1562      -9.487  -6.690   0.482  1.00  0.00
ATOM   4737  H1  WAT  1562      -8.562  -6.822   0.274  1.00  0.00
ATOM   4738  H2  WAT  1562      -9.509  -6.611   1.436  1.00  0.00
TER
ATOM   4739  O   WAT  1563      -9.413  -5.919   3.108  1.00  0.00
ATOM   4740  H1  WAT  1563     -10.208  -5.985   3.637  1.00  0.00
ATOM   4741  H2  WAT  1563      -9.209  -4.984   3.096  1.00  0.00
TER
ATOM   4742  O   WAT  1564     -12.471   8.120   7.101  1.00  0.00
ATOM   4743  H1  WAT  1564     -11.875   7.798   6.425  1.00  0.00
ATOM   4744  H2  WAT  1564     -12.213   7.647   7.893  1.00  0.00
TER
ATOM   4745  O   WAT  1565     -18.659  -7.429  16.607  1.00  0.00
ATOM   4746  H1  WAT  1565     -18.720  -6.837  17.357  1.00  0.00
ATOM   4747  H2  WAT  1565     -17.719  -7.537  16.462  1.00  0.00
TER
ATOM   4748  O   WAT  1566     -16.022  -7.772  16.246  1.00  0.00
ATOM   4749  H1  WAT  1566     -15.407  -7.454  15.584  1.00  0.00
ATOM   4750  H2  WAT  1566     -15.477  -8.257  16.866  1.00  0.00
TER
ATOM   4751  O   WAT  1567      -9.604   8.127  13.653  1.00  0.00
ATOM   4752  H1  WAT  1567     -10.098   8.524  12.935  1.00  0.00
ATOM   4753  H2  WAT  1567     -10.213   7.502  14.046  1.00  0.00
TER
ATOM   4754  O   WAT  1568     -15.281  -9.209  12.573  1.00  0.00
ATOM   4755  H1  WAT  1568     -16.155  -8.875  12.371  1.00  0.00
ATOM   4756  H2  WAT  1568     -15.390  -9.682  13.398  1.00  0.00
TER
ATOM   4757  O   WAT  1569     -14.374  -7.002  13.957  1.00  0.00
ATOM   4758  H1  WAT  1569     -14.702  -7.817  13.578  1.00  0.00
ATOM   4759  H2  WAT  1569     -13.425  -7.045  13.834  1.00  0.00
TER
ATOM   4760  O   WAT  1570     -11.920   8.769  10.931  1.00  0.00
ATOM   4761  H1  WAT  1570     -12.380   9.521  10.557  1.00  0.00
ATOM   4762  H2  WAT  1570     -12.549   8.050  10.873  1.00  0.00
TER
ATOM   4763  O   WAT  1571     -18.751   7.969  10.933  1.00  0.00
ATOM   4764  H1  WAT  1571     -18.463   7.714  10.056  1.00  0.00
ATOM   4765  H2  WAT  1571     -18.239   7.417  11.523  1.00  0.00
TER
ATOM   4766  O   WAT  1572     -17.533  -8.292  11.513  1.00  0.00
ATOM   4767  H1  WAT  1572     -18.316  -7.817  11.792  1.00  0.00
ATOM   4768  H2  WAT  1572     -17.827  -9.197  11.404  1.00  0.00
TER
ATOM   4769  O   WAT  1573     -12.981  -7.590   9.557  1.00  0.00
ATOM   4770  H1  WAT  1573     -12.540  -7.645   8.710  1.00  0.00
ATOM   4771  H2  WAT  1573     -13.250  -6.674   9.628  1.00  0.00
TER
ATOM   4772  O   WAT  1574     -11.117  -7.958   7.568  1.00  0.00
ATOM   4773  H1  WAT  1574     -11.178  -8.902   7.421  1.00  0.00
ATOM   4774  H2  WAT  1574     -10.338  -7.850   8.114  1.00  0.00
TER
ATOM   4775  O   WAT  1575     -19.648  -5.873   7.024  1.00  0.00
ATOM   4776  H1  WAT  1575     -20.460  -6.248   6.684  1.00  0.00
ATOM   4777  H2  WAT  1575     -19.144  -6.629   7.326  1.00  0.00
TER
ATOM   4778  O   WAT  1576     -15.145  -9.209   8.262  1.00  0.00
ATOM   4779  H1  WAT  1576     -14.542  -8.637   8.737  1.00  0.00
ATOM   4780  H2  WAT  1576     -15.886  -8.645   8.040  1.00  0.00
TER
ATOM   4781  O   WAT  1577     -12.002  -8.807   3.536  1.00  0.00
ATOM   4782  H1  WAT  1577     -11.807  -7.909   3.803  1.00  0.00
ATOM   4783  H2  WAT  1577     -12.789  -9.038   4.030  1.00  0.00
TER
ATOM   4784  O   WAT  1578     -18.684   8.891  18.300  1.00  0.00
ATOM   4785  H1  WAT  1578     -17.757   8.655  18.343  1.00  0.00
ATOM   4786  H2  WAT  1578     -18.699   9.718  17.818  1.00  0.00
TER
ATOM   4787  O   WAT  1579     -10.449   8.433   5.297  1.00  0.00
ATOM   4788  H1  WAT  1579     -10.274   7.747   4.653  1.00  0.00
ATOM   4789  H2  WAT  1579     -11.147   8.958   4.905  1.00  0.00
TER
ATOM   4790  O   WAT  1580     -15.990  -1.010 -10.995  1.00  0.00
ATOM   4791  H1  WAT  1580     -16.071  -1.925 -11.265  1.00  0.00
ATOM   4792  H2  WAT  1580     -16.404  -0.514 -11.701  1.00  0.00
TER
ATOM   4793  O   WAT  1581     -17.858   0.768  -9.114  1.00  0.00
ATOM   4794  H1  WAT  1581     -18.634   0.288  -8.824  1.00  0.00
ATOM   4795  H2  WAT  1581     -17.207   0.088  -9.288  1.00  0.00
TER
ATOM   4796  O   WAT  1582     -13.837   5.174 -10.334  1.00  0.00
ATOM   4797  H1  WAT  1582     -14.299   4.402 -10.005  1.00  0.00
ATOM   4798  H2  WAT  1582     -13.025   5.200  -9.828  1.00  0.00
TER
ATOM   4799  O   WAT  1583     -17.611   7.459 -10.713  1.00  0.00
ATOM   4800  H1  WAT  1583     -18.230   7.915 -11.284  1.00  0.00
ATOM   4801  H2  WAT  1583     -16.756   7.615 -11.114  1.00  0.00
TER
ATOM   4802  O   WAT  1584     -18.417   3.443  -9.107  1.00  0.00
ATOM   4803  H1  WAT  1584     -18.486   2.502  -9.268  1.00  0.00
ATOM   4804  H2  WAT  1584     -17.655   3.533  -8.534  1.00  0.00
TER
ATOM   4805  O   WAT  1585     -17.387  -3.750  -8.880  1.00  0.00
ATOM   4806  H1  WAT  1585     -17.010  -4.622  -8.992  1.00  0.00
ATOM   4807  H2  WAT  1585     -17.485  -3.414  -9.771  1.00  0.00
TER
ATOM   4808  O   WAT  1586     -13.604  -6.255 -11.947  1.00  0.00
ATOM   4809  H1  WAT  1586     -12.783  -6.745 -11.904  1.00  0.00
ATOM   4810  H2  WAT  1586     -13.571  -5.665 -11.194  1.00  0.00
TER
ATOM   4811  O   WAT  1587      -9.314  -4.238  -5.383  1.00  0.00
ATOM   4812  H1  WAT  1587     -10.019  -3.850  -5.901  1.00  0.00
ATOM   4813  H2  WAT  1587      -9.049  -3.543  -4.780  1.00  0.00
TER
ATOM   4814  O   WAT  1588     -16.745   2.343 -13.320  1.00  0.00
ATOM   4815  H1  WAT  1588     -17.363   2.808 -13.884  1.00  0.00
ATOM   4816  H2  WAT  1588     -16.232   3.036 -12.903  1.00  0.00
TER
ATOM   4817  O   WAT  1589     -13.368  -4.315  -9.174  1.00  0.00
ATOM   4818  H1  WAT  1589     -14.073  -4.026  -8.594  1.00  0.00
ATOM   4819  H2  WAT  1589     -13.007  -3.505  -9.534  1.00  0.00
TER
ATOM   4820  O   WAT  1590     -11.752   5.303  -6.911  1.00  0.00
ATOM   4821  H1  WAT  1590     -12.436   5.973  -6.920  1.00  0.00
ATOM   4822  H2  WAT  1590     -11.212   5.501  -7.677  1.00  0.00
TER
ATOM   4823  O   WAT  1591     -10.300  -4.869  -8.783  1.00  0.00
ATOM   4824  H1  WAT  1591     -11.247  -4.835  -8.652  1.00  0.00
ATOM   4825  H2  WAT  1591      -9.975  -4.055  -8.398  1.00  0.00
TER
ATOM   4826  O   WAT  1592     -19.768  -8.569 -10.488  1.00  0.00
ATOM   4827  H1  WAT  1592     -19.460  -9.125 -11.204  1.00  0.00
ATOM   4828  H2  WAT  1592     -20.697  -8.435 -10.670  1.00  0.00
TER
ATOM   4829  O   WAT  1593     -14.216   7.147  -8.197  1.00  0.00
ATOM   4830  H1  WAT  1593     -14.203   6.744  -9.065  1.00  0.00
ATOM   4831  H2  WAT  1593     -14.769   7.922  -8.301  1.00  0.00
TER
ATOM   4832  O   WAT  1594     -12.922   3.869 -13.108  1.00  0.00
ATOM   4833  H1  WAT  1594     -13.032   2.926 -12.983  1.00  0.00
ATOM   4834  H2  WAT  1594     -12.925   4.231 -12.222  1.00  0.00
TER
ATOM   4835  O   WAT  1595     -14.818   2.050  -6.869  1.00  0.00
ATOM   4836  H1  WAT  1595     -14.401   1.836  -7.703  1.00  0.00
ATOM   4837  H2  WAT  1595     -14.094   2.308  -6.298  1.00  0.00
TER
ATOM   4838  O   WAT  1596     -17.379  -0.505 -13.752  1.00  0.00
ATOM   4839  H1  WAT  1596     -18.307  -0.571 -13.523  1.00  0.00
ATOM   4840  H2  WAT  1596     -17.227   0.433 -13.866  1.00  0.00
TER
ATOM   4841  O   WAT  1597     -17.393  -4.233 -16.755  1.00  0.00
ATOM   4842  H1  WAT  1597     -18.332  -4.071 -16.670  1.00  0.00
ATOM   4843  H2  WAT  1597     -17.074  -3.514 -17.301  1.00  0.00
TER
ATOM   4844  O   WAT  1598     -10.871   0.449  -6.777  1.00  0.00
ATOM   4845  H1  WAT  1598     -11.699   0.518  -7.252  1.00  0.00
ATOM   4846  H2  WAT  1598     -10.276   1.034  -7.245  1.00  0.00
TER
ATOM   4847  O   WAT  1599     -13.350   1.058 -13.248  1.00  0.00
ATOM   4848  H1  WAT  1599     -13.969   0.719 -13.895  1.00  0.00
ATOM   4849  H2  WAT  1599     -13.367   0.413 -12.540  1.00  0.00
TER
ATOM   4850  O   WAT  1600     -13.907  -2.764  -5.832  1.00  0.00
ATOM   4851  H1  WAT  1600     -14.320  -1.939  -5.578  1.00  0.00
ATOM   4852  H2  WAT  1600     -14.639  -3.350  -6.024  1.00  0.00
TER
ATOM   4853  O   WAT  1601     -13.217   7.282  -5.143  1.00  0.00
ATOM   4854  H1  WAT  1601     -13.694   8.089  -5.336  1.00  0.00
ATOM   4855  H2  WAT  1601     -13.901   6.630  -4.991  1.00  0.00
TER
ATOM   4856  O   WAT  1602     -15.173   0.296 -16.241  1.00  0.00
ATOM   4857  H1  WAT  1602     -14.734  -0.542 -16.387  1.00  0.00
ATOM   4858  H2  WAT  1602     -14.460   0.929 -16.154  1.00  0.00
TER
ATOM   4859  O   WAT  1603     -17.064   5.236 -12.273  1.00  0.00
ATOM   4860  H1  WAT  1603     -16.624   5.978 -12.687  1.00  0.00
ATOM   4861  H2  WAT  1603     -17.125   5.478 -11.349  1.00  0.00
TER
ATOM   4862  O   WAT  1604     -11.592  -8.450 -17.927  1.00  0.00
ATOM   4863  H1  WAT  1604     -11.904  -8.357 -17.027  1.00  0.00
ATOM   4864  H2  WAT  1604     -10.830  -7.871 -17.977  1.00  0.00
TER
ATOM   4865  O   WAT  1605      -9.637   7.043  -0.074  1.00  0.00
ATOM   4866  H1  WAT  1605      -9.161   7.521   0.605  1.00  0.00
ATOM   4867  H2  WAT  1605      -9.016   6.975  -0.800  1.00  0.00
TER
ATOM   4868  O   WAT  1606     -10.234   4.234  -2.914  1.00  0.00
ATOM   4869  H1  WAT  1606     -10.108   3.996  -3.833  1.00  0.00
ATOM   4870  H2  WAT  1606     -10.192   3.403  -2.442  1.00  0.00
TER
ATOM   4871  O   WAT  1607     -16.372   7.937  -4.345  1.00  0.00
ATOM   4872  H1  WAT  1607     -15.858   7.848  -3.543  1.00  0.00
ATOM   4873  H2  WAT  1607     -17.215   8.283  -4.052  1.00  0.00
TER
ATOM   4874  O   WAT  1608     -14.397   8.223 -14.916  1.00  0.00
ATOM   4875  H1  WAT  1608     -14.557   7.933 -14.018  1.00  0.00
ATOM   4876  H2  WAT  1608     -14.562   7.447 -15.452  1.00  0.00
TER
ATOM   4877  O   WAT  1609     -14.694   5.731 -16.357  1.00  0.00
ATOM   4878  H1  WAT  1609     -15.388   5.729 -17.016  1.00  0.00
ATOM   4879  H2  WAT  1609     -13.952   5.307 -16.787  1.00  0.00
TER
ATOM   4880  O   WAT  1610     -15.129   7.358 -12.282  1.00  0.00
ATOM   4881  H1  WAT  1610     -14.673   6.577 -11.968  1.00  0.00
ATOM   4882  H2  WAT  1610     -14.790   8.068 -11.738  1.00  0.00
TER
ATOM   4883  O   WAT  1611     -10.381  -3.712  -1.949  1.00  0.00
ATOM   4884  H1  WAT  1611     -10.997  -3.204  -2.478  1.00  0.00
ATOM   4885  H2  WAT  1611     -10.702  -4.613  -2.007  1.00  0.00
TER
ATOM   4886  O   WAT  1612     -18.320  -4.873  -4.483  1.00  0.00
ATOM   4887  H1  WAT  1612     -18.782  -4.665  -3.671  1.00  0.00
ATOM   4888  H2  WAT  1612     -18.722  -5.687  -4.786  1.00  0.00
TER
ATOM   4889  O   WAT  1613     -13.320  -3.652  -3.353  1.00  0.00
ATOM   4890  H1  WAT  1613     -14.170  -3.952  -3.032  1.00  0.00
ATOM   4891  H2  WAT  1613     -13.479  -3.408  -4.265  1.00  0.00
TER
ATOM   4892  O   WAT  1614     -16.225  -2.152  -1.254  1.00  0.00
ATOM   4893  H1  WAT  1614     -15.899  -2.986  -1.593  1.00  0.00
ATOM   4894  H2  WAT  1614     -15.437  -1.629  -1.106  1.00  0.00
TER
ATOM   4895  O   WAT  1615     -19.491  -8.119 -15.206  1.00  0.00
ATOM   4896  H1  WAT  1615     -20.116  -8.123 -14.481  1.00  0.00
ATOM   4897  H2  WAT  1615     -19.578  -8.986 -15.602  1.00  0.00
TER
ATOM   4898  O   WAT  1616     -20.569  -7.195  -8.228  1.00  0.00
ATOM   4899  H1  WAT  1616     -20.272  -6.289  -8.308  1.00  0.00
ATOM   4900  H2  WAT  1616     -20.021  -7.683  -8.842  1.00  0.00
TER
ATOM   4901  O   WAT  1617     -15.586  -2.610 -13.759  1.00  0.00
ATOM   4902  H1  WAT  1617     -16.185  -1.887 -13.943  1.00  0.00
ATOM   4903  H2  WAT  1617     -15.038  -2.673 -14.542  1.00  0.00
TER
ATOM   4904  O   WAT  1618     -20.376  -1.718  -1.692  1.00  0.00
ATOM   4905  H1  WAT  1618     -20.471  -2.659  -1.842  1.00  0.00
ATOM   4906  H2  WAT  1618     -19.532  -1.497  -2.088  1.00  0.00
TER
ATOM   4907  O   WAT  1619     -16.979  -3.974 -11.729  1.00  0.00
ATOM   4908  H1  WAT  1619     -16.586  -3.657 -12.542  1.00  0.00
ATOM   4909  H2  WAT  1619     -16.618  -4.853 -11.615  1.00  0.00
TER
ATOM   4910  O   WAT  1620     -18.670  -5.223  -0.469  1.00  0.00
ATOM   4911  H1  WAT  1620     -19.360  -5.416   0.165  1.00  0.00
ATOM   4912  H2  WAT  1620     -17.927  -4.940   0.063  1.00  0.00
TER
ATOM   4913  O   WAT  1621     -16.394  -1.383  -7.634  1.00  0.00
ATOM   4914  H1  WAT  1621     -17.126  -0.875  -7.285  1.00  0.00
ATOM   4915  H2  WAT  1621     -16.791  -2.200  -7.935  1.00  0.00
TER
ATOM   4916  O   WAT  1622     -19.956  -4.708  -9.229  1.00  0.00
ATOM   4917  H1  WAT  1622     -19.952  -5.149 -10.078  1.00  0.00
ATOM   4918  H2  WAT  1622     -19.061  -4.386  -9.122  1.00  0.00
TER
ATOM   4919  O   WAT  1623     -19.894  -3.707 -16.238  1.00  0.00
ATOM   4920  H1  WAT  1623     -19.773  -3.748 -15.290  1.00  0.00
ATOM   4921  H2  WAT  1623     -20.279  -2.844 -16.393  1.00  0.00
TER
ATOM   4922  O   WAT  1624     -15.931  -5.930  -8.222  1.00  0.00
ATOM   4923  H1  WAT  1624     -15.914  -5.479  -7.378  1.00  0.00
ATOM   4924  H2  WAT  1624     -16.180  -6.829  -8.008  1.00  0.00
TER
ATOM   4925  O   WAT  1625     -12.504  -8.517  -2.383  1.00  0.00
ATOM   4926  H1  WAT  1625     -12.180  -9.248  -1.857  1.00  0.00
ATOM   4927  H2  WAT  1625     -12.468  -8.835  -3.285  1.00  0.00
TER
ATOM   4928  O   WAT  1626     -19.655  -0.648  -7.482  1.00  0.00
ATOM   4929  H1  WAT  1626     -19.288  -1.122  -6.736  1.00  0.00
ATOM   4930  H2  WAT  1626     -19.845   0.226  -7.141  1.00  0.00
TER
ATOM   4931  O   WAT  1627     -12.578   1.596  -8.774  1.00  0.00
ATOM   4932  H1  WAT  1627     -11.858   2.091  -9.165  1.00  0.00
ATOM   4933  H2  WAT  1627     -12.780   0.917  -9.419  1.00  0.00
TER
ATOM   4934  O   WAT  1628     -17.117  -7.011 -14.632  1.00  0.00
ATOM   4935  H1  WAT  1628     -17.931  -7.509 -14.707  1.00  0.00
ATOM   4936  H2  WAT  1628     -17.311  -6.171 -15.048  1.00  0.00
TER
ATOM   4937  O   WAT  1629     -17.196   1.667  -2.888  1.00  0.00
ATOM   4938  H1  WAT  1629     -17.263   0.746  -3.142  1.00  0.00
ATOM   4939  H2  WAT  1629     -17.826   1.764  -2.173  1.00  0.00
TER
ATOM   4940  O   WAT  1630     -14.403  -2.639 -16.335  1.00  0.00
ATOM   4941  H1  WAT  1630     -13.515  -2.327 -16.510  1.00  0.00
ATOM   4942  H2  WAT  1630     -14.432  -3.511 -16.727  1.00  0.00
TER
ATOM   4943  O   WAT  1631     -18.406   3.534 -15.657  1.00  0.00
ATOM   4944  H1  WAT  1631     -18.065   4.278 -16.152  1.00  0.00
ATOM   4945  H2  WAT  1631     -19.235   3.847 -15.294  1.00  0.00
TER
ATOM   4946  O   WAT  1632     -17.265   4.489  -3.137  1.00  0.00
ATOM   4947  H1  WAT  1632     -17.250   3.557  -3.355  1.00  0.00
ATOM   4948  H2  WAT  1632     -17.972   4.575  -2.498  1.00  0.00
TER
ATOM   4949  O   WAT  1633     -12.131  -1.327 -16.867  1.00  0.00
ATOM   4950  H1  WAT  1633     -12.215  -0.896 -17.718  1.00  0.00
ATOM   4951  H2  WAT  1633     -11.412  -0.868 -16.435  1.00  0.00
TER
ATOM   4952  O   WAT  1634     -11.054   1.129  -3.790  1.00  0.00
ATOM   4953  H1  WAT  1634     -11.779   1.722  -3.987  1.00  0.00
ATOM   4954  H2  WAT  1634     -10.526   1.122  -4.589  1.00  0.00
TER
ATOM   4955  O   WAT  1635     -11.102   5.527 -14.139  1.00  0.00
ATOM   4956  H1  WAT  1635     -11.745   4.872 -13.865  1.00  0.00
ATOM   4957  H2  WAT  1635     -11.489   5.932 -14.915  1.00  0.00
TER
ATOM   4958  O   WAT  1636     -15.524   2.855 -10.292  1.00  0.00
ATOM   4959  H1  WAT  1636     -15.171   2.258 -10.952  1.00  0.00
ATOM   4960  H2  WAT  1636     -16.407   2.530 -10.121  1.00  0.00
TER
ATOM   4961  O   WAT  1637     -19.437   3.615 -12.885  1.00  0.00
ATOM   4962  H1  WAT  1637     -18.750   4.162 -12.504  1.00  0.00
ATOM   4963  H2  WAT  1637     -20.224   4.159 -12.850  1.00  0.00
TER
ATOM   4964  O   WAT  1638     -20.135   0.620 -13.272  1.00  0.00
ATOM   4965  H1  WAT  1638     -19.678   1.430 -13.046  1.00  0.00
ATOM   4966  H2  WAT  1638     -20.486   0.302 -12.441  1.00  0.00
TER
ATOM   4967  O   WAT  1639     -17.831   6.130  -6.043  1.00  0.00
ATOM   4968  H1  WAT  1639     -17.187   6.336  -5.366  1.00  0.00
ATOM   4969  H2  WAT  1639     -17.468   5.369  -6.496  1.00  0.00
TER
ATOM   4970  O   WAT  1640     -16.558   4.134  -7.325  1.00  0.00
ATOM   4971  H1  WAT  1640     -15.916   3.433  -7.212  1.00  0.00
ATOM   4972  H2  WAT  1640     -16.033   4.913  -7.506  1.00  0.00
TER
ATOM   4973  O   WAT  1641     -12.713   4.418 -17.601  1.00  0.00
ATOM   4974  H1  WAT  1641     -12.939   3.702 -17.009  1.00  0.00
ATOM   4975  H2  WAT  1641     -13.103   4.170 -18.439  1.00  0.00
TER
ATOM   4976  O   WAT  1642     -14.784   4.933  -4.122  1.00  0.00
ATOM   4977  H1  WAT  1642     -14.449   5.520  -3.444  1.00  0.00
ATOM   4978  H2  WAT  1642     -15.704   4.802  -3.892  1.00  0.00
TER
ATOM   4979  O   WAT  1643     -13.131   2.336 -15.940  1.00  0.00
ATOM   4980  H1  WAT  1643     -13.419   2.797 -15.152  1.00  0.00
ATOM   4981  H2  WAT  1643     -12.336   1.875 -15.672  1.00  0.00
TER
ATOM   4982  O   WAT  1644     -18.956   4.982  -0.953  1.00  0.00
ATOM   4983  H1  WAT  1644     -19.276   4.263  -0.408  1.00  0.00
ATOM   4984  H2  WAT  1644     -19.630   5.658  -0.879  1.00  0.00
TER
ATOM   4985  O   WAT  1645     -15.740  -4.785  -5.589  1.00  0.00
ATOM   4986  H1  WAT  1645     -15.372  -5.606  -5.261  1.00  0.00
ATOM   4987  H2  WAT  1645     -16.600  -4.725  -5.174  1.00  0.00
TER
ATOM   4988  O   WAT  1646     -12.374  -5.829 -14.781  1.00  0.00
ATOM   4989  H1  WAT  1646     -13.003  -5.725 -15.495  1.00  0.00
ATOM   4990  H2  WAT  1646     -12.869  -5.610 -13.991  1.00  0.00
TER
ATOM   4991  O   WAT  1647     -17.928   5.891 -17.347  1.00  0.00
ATOM   4992  H1  WAT  1647     -17.827   5.688 -18.277  1.00  0.00
ATOM   4993  H2  WAT  1647     -18.828   5.637 -17.142  1.00  0.00
TER
ATOM   4994  O   WAT  1648     -18.780  -2.131  -5.366  1.00  0.00
ATOM   4995  H1  WAT  1648     -18.281  -1.657  -4.700  1.00  0.00
ATOM   4996  H2  WAT  1648     -18.638  -3.055  -5.159  1.00  0.00
TER
ATOM   4997  O   WAT  1649     -16.374  -6.826 -11.925  1.00  0.00
ATOM   4998  H1  WAT  1649     -16.497  -6.807 -12.874  1.00  0.00
ATOM   4999  H2  WAT  1649     -15.426  -6.778 -11.805  1.00  0.00
TER
ATOM   5000  O   WAT  1650     -19.286   8.410 -12.652  1.00  0.00
ATOM   5001  H1  WAT  1650     -19.032   8.372 -13.574  1.00  0.00
ATOM   5002  H2  WAT  1650     -20.235   8.283 -12.660  1.00  0.00
TER
ATOM   5003  O   WAT  1651     -11.573  -5.914  -4.523  1.00  0.00
ATOM   5004  H1  WAT  1651     -12.076  -5.174  -4.183  1.00  0.00
ATOM   5005  H2  WAT  1651     -10.758  -5.526  -4.839  1.00  0.00
TER
ATOM   5006  O   WAT  1652     -13.281  -0.671 -11.077  1.00  0.00
ATOM   5007  H1  WAT  1652     -14.222  -0.656 -10.902  1.00  0.00
ATOM   5008  H2  WAT  1652     -12.967  -1.457 -10.631  1.00  0.00
TER
ATOM   5009  O   WAT  1653     -11.279   6.500  -9.401  1.00  0.00
ATOM   5010  H1  WAT  1653     -11.154   7.323  -8.929  1.00  0.00
ATOM   5011  H2  WAT  1653     -10.412   6.289  -9.749  1.00  0.00
TER
ATOM   5012  O   WAT  1654     -15.965   3.886  -0.593  1.00  0.00
ATOM   5013  H1  WAT  1654     -16.571   3.909  -1.334  1.00  0.00
ATOM   5014  H2  WAT  1654     -16.269   3.154  -0.057  1.00  0.00
TER
ATOM   5015  O   WAT  1655     -14.534   7.614  -1.982  1.00  0.00
ATOM   5016  H1  WAT  1655     -13.582   7.529  -2.032  1.00  0.00
ATOM   5017  H2  WAT  1655     -14.682   8.278  -1.309  1.00  0.00
TER
ATOM   5018  O   WAT  1656     -11.644   6.993 -16.483  1.00  0.00
ATOM   5019  H1  WAT  1656     -11.929   6.580 -17.298  1.00  0.00
ATOM   5020  H2  WAT  1656     -11.842   7.922 -16.603  1.00  0.00
TER
ATOM   5021  O   WAT  1657     -20.027   1.672  -2.064  1.00  0.00
ATOM   5022  H1  WAT  1657     -20.793   2.241  -2.148  1.00  0.00
ATOM   5023  H2  WAT  1657     -19.846   1.380  -2.957  1.00  0.00
TER
ATOM   5024  O   WAT  1658     -16.939   2.048 -17.438  1.00  0.00
ATOM   5025  H1  WAT  1658     -17.488   2.495 -16.794  1.00  0.00
ATOM   5026  H2  WAT  1658     -16.317   1.543 -16.915  1.00  0.00
TER
ATOM   5027  O   WAT  1659     -12.885   3.403  -1.506  1.00  0.00
ATOM   5028  H1  WAT  1659     -12.144   3.740  -2.009  1.00  0.00
ATOM   5029  H2  WAT  1659     -13.648   3.572  -2.059  1.00  0.00
TER
ATOM   5030  O   WAT  1660     -14.211   1.454  -2.971  1.00  0.00
ATOM   5031  H1  WAT  1660     -13.796   1.609  -2.122  1.00  0.00
ATOM   5032  H2  WAT  1660     -15.145   1.580  -2.808  1.00  0.00
TER
ATOM   5033  O   WAT  1661     -13.738  -1.206  -0.967  1.00  0.00
ATOM   5034  H1  WAT  1661     -13.156  -1.961  -1.055  1.00  0.00
ATOM   5035  H2  WAT  1661     -13.562  -0.676  -1.744  1.00  0.00
TER
ATOM   5036  O   WAT  1662     -19.855  -7.489  -5.622  1.00  0.00
ATOM   5037  H1  WAT  1662     -20.303  -7.467  -6.468  1.00  0.00
ATOM   5038  H2  WAT  1662     -20.488  -7.887  -5.025  1.00  0.00
TER
ATOM   5039  O   WAT  1663     -19.449   1.406  -5.001  1.00  0.00
ATOM   5040  H1  WAT  1663     -19.030   2.249  -5.173  1.00  0.00
ATOM   5041  H2  WAT  1663     -20.368   1.543  -5.230  1.00  0.00
TER
ATOM   5042  O   WAT  1664     -17.113  -0.862  -3.617  1.00  0.00
ATOM   5043  H1  WAT  1664     -16.993  -1.458  -2.878  1.00  0.00
ATOM   5044  H2  WAT  1664     -16.253  -0.825  -4.037  1.00  0.00
TER
ATOM   5045  O   WAT  1665     -14.774  -0.309  -5.041  1.00  0.00
ATOM   5046  H1  WAT  1665     -15.300   0.216  -5.645  1.00  0.00
ATOM   5047  H2  WAT  1665     -14.431   0.324  -4.410  1.00  0.00
TER
ATOM   5048  O   WAT  1666     -15.526  -4.704  -2.126  1.00  0.00
ATOM   5049  H1  WAT  1666     -16.215  -5.365  -2.191  1.00  0.00
ATOM   5050  H2  WAT  1666     -14.806  -5.150  -1.682  1.00  0.00
TER
ATOM   5051  O   WAT  1667     -14.896  -8.108 -16.067  1.00  0.00
ATOM   5052  H1  WAT  1667     -14.616  -8.952 -15.711  1.00  0.00
ATOM   5053  H2  WAT  1667     -15.670  -7.876 -15.553  1.00  0.00
TER
ATOM   5054  O   WAT  1668     -18.742   8.946  -3.627  1.00  0.00
ATOM   5055  H1  WAT  1668     -18.816   9.850  -3.319  1.00  0.00
ATOM   5056  H2  WAT  1668     -19.644   8.628  -3.654  1.00  0.00
TER
ATOM   5057  O   WAT  1669     -20.358  -6.876 -17.623  1.00  0.00
ATOM   5058  H1  WAT  1669     -20.706  -7.553 -18.202  1.00  0.00
ATOM   5059  H2  WAT  1669     -20.157  -7.337 -16.808  1.00  0.00
TER
ATOM   5060  O   WAT  1670     -18.193   8.112 -16.004  1.00  0.00
ATOM   5061  H1  WAT  1670     -17.298   8.451 -15.982  1.00  0.00
ATOM   5062  H2  WAT  1670     -18.162   7.390 -16.632  1.00  0.00
TER
ATOM   5063  O   WAT  1671     -11.214   6.643  -3.297  1.00  0.00
ATOM   5064  H1  WAT  1671     -11.814   6.702  -4.041  1.00  0.00
ATOM   5065  H2  WAT  1671     -11.085   5.703  -3.168  1.00  0.00
TER
ATOM   5066  O   WAT  1672      -9.974   4.384 -17.960  1.00  0.00
ATOM   5067  H1  WAT  1672     -10.805   4.452 -17.490  1.00  0.00
ATOM   5068  H2  WAT  1672      -9.797   5.275 -18.264  1.00  0.00
TER
ATOM   5069  O   WAT  1673     -10.518   1.129 -15.457  1.00  0.00
ATOM   5070  H1  WAT  1673      -9.756   1.699 -15.351  1.00  0.00
ATOM   5071  H2  WAT  1673     -10.503   0.562 -14.686  1.00  0.00
TER
ATOM   5072  O   WAT  1674      -9.512   1.984 -10.613  1.00  0.00
ATOM   5073  H1  WAT  1674      -9.141   1.201 -11.019  1.00  0.00
ATOM   5074  H2  WAT  1674      -8.872   2.673 -10.791  1.00  0.00
TER
ATOM   5075  O   WAT  1675     -12.529   3.368  -5.200  1.00  0.00
ATOM   5076  H1  WAT  1675     -13.343   3.798  -4.937  1.00  0.00
ATOM   5077  H2  WAT  1675     -12.121   3.980  -5.813  1.00  0.00
TER
ATOM   5078  O   WAT  1676     -10.466   1.423 -18.300  1.00  0.00
ATOM   5079  H1  WAT  1676     -10.191   2.331 -18.428  1.00  0.00
ATOM   5080  H2  WAT  1676     -10.655   1.359 -17.364  1.00  0.00
TER
ATOM   5081  O   WAT  1677     -14.069  -5.553 -17.004  1.00  0.00
ATOM   5082  H1  WAT  1677     -13.650  -5.740 -17.845  1.00  0.00
ATOM   5083  H2  WAT  1677     -14.375  -6.405 -16.694  1.00  0.00
TER
ATOM   5084  O   WAT  1678     -10.570  -0.640 -13.307  1.00  0.00
ATOM   5085  H1  WAT  1678     -10.945  -1.408 -13.739  1.00  0.00
ATOM   5086  H2  WAT  1678     -11.299  -0.258 -12.819  1.00  0.00
TER
ATOM   5087  O   WAT  1679     -11.180  -1.493  -3.673  1.00  0.00
ATOM   5088  H1  WAT  1679     -11.411  -1.722  -4.573  1.00  0.00
ATOM   5089  H2  WAT  1679     -10.919  -0.573  -3.718  1.00  0.00
TER
ATOM   5090  O   WAT  1680     -12.741  -6.268  -0.895  1.00  0.00
ATOM   5091  H1  WAT  1680     -11.864  -6.259  -0.511  1.00  0.00
ATOM   5092  H2  WAT  1680     -12.729  -7.005  -1.506  1.00  0.00
TER
ATOM   5093  O   WAT  1681     -11.295  -2.415 -10.006  1.00  0.00
ATOM   5094  H1  WAT  1681     -10.771  -2.908 -10.637  1.00  0.00
ATOM   5095  H2  WAT  1681     -10.709  -2.280  -9.261  1.00  0.00
TER
ATOM   5096  O   WAT  1682     -11.116  -2.331  -6.484  1.00  0.00
ATOM   5097  H1  WAT  1682     -12.065  -2.364  -6.370  1.00  0.00
ATOM   5098  H2  WAT  1682     -10.934  -1.421  -6.719  1.00  0.00
TER
ATOM   5099  O   WAT  1683     -11.805  -3.157 -14.067  1.00  0.00
ATOM   5100  H1  WAT  1683     -11.309  -3.390 -13.282  1.00  0.00
ATOM   5101  H2  WAT  1683     -12.003  -3.996 -14.483  1.00  0.00
TER
ATOM   5102  O   WAT  1684     -10.376  -4.521 -11.533  1.00  0.00
ATOM   5103  H1  WAT  1684     -10.486  -4.676 -10.595  1.00  0.00
ATOM   5104  H2  WAT  1684      -9.615  -5.049 -11.776  1.00  0.00
TER
ATOM   5105  O   WAT  1685     -12.029  -8.582  -5.075  1.00  0.00
ATOM   5106  H1  WAT  1685     -11.392  -7.968  -4.709  1.00  0.00
ATOM   5107  H2  WAT  1685     -11.882  -8.546  -6.020  1.00  0.00
TER
ATOM   5108  O   WAT  1686      -9.413  -5.919 -15.667  1.00  0.00
ATOM   5109  H1  WAT  1686     -10.208  -5.985 -15.137  1.00  0.00
ATOM   5110  H2  WAT  1686      -9.209  -4.984 -15.678  1.00  0.00
TER
ATOM   5111  O   WAT  1687     -12.471   8.120 -11.673  1.00  0.00
ATOM   5112  H1  WAT  1687     -11.875   7.798 -12.349  1.00  0.00
ATOM   5113  H2  WAT  1687     -12.213   7.647 -10.882  1.00  0.00
TER
ATOM   5114  O   WAT  1688     -18.659  -7.429  -2.167  1.00  0.00
ATOM   5115  H1  WAT  1688     -18.720  -6.837  -1.418  1.00  0.00
ATOM   5116  H2  WAT  1688     -17.719  -7.537  -2.312  1.00  0.00
TER
ATOM   5117  O   WAT  1689     -16.022  -7.772  -2.528  1.00  0.00
ATOM   5118  H1  WAT  1689     -15.407  -7.454  -3.190  1.00  0.00
ATOM   5119  H2  WAT  1689     -15.477  -8.257  -1.908  1.00  0.00
TER
ATOM   5120  O   WAT  1690      -9.604   8.127  -5.122  1.00  0.00
ATOM   5121  H1  WAT  1690     -10.098   8.524  -5.839  1.00  0.00
ATOM   5122  H2  WAT  1690     -10.213   7.502  -4.728  1.00  0.00
TER
ATOM   5123  O   WAT  1691     -15.281  -9.209  -6.201  1.00  0.00
ATOM   5124  H1  WAT  1691     -16.155  -8.875  -6.404  1.00  0.00
ATOM   5125  H2  WAT  1691     -15.390  -9.682  -5.376  1.00  0.00
TER
ATOM   5126  O   WAT  1692     -14.374  -7.002  -4.817  1.00  0.00
ATOM   5127  H1  WAT  1692     -14.702  -7.817  -5.197  1.00  0.00
ATOM   5128  H2  WAT  1692     -13.425  -7.045  -4.940  1.00  0.00
TER
ATOM   5129  O   WAT  1693     -11.920   8.769  -7.843  1.00  0.00
ATOM   5130  H1  WAT  1693     -12.380   9.521  -8.217  1.00  0.00
ATOM   5131  H2  WAT  1693     -12.549   8.050  -7.902  1.00  0.00
TER
ATOM   5132  O   WAT  1694     -18.751   7.969  -7.841  1.00  0.00
ATOM   5133  H1  WAT  1694     -18.463   7.714  -8.718  1.00  0.00
ATOM   5134  H2  WAT  1694     -18.239   7.417  -7.251  1.00  0.00
TER
ATOM   5135  O   WAT  1695     -17.533  -8.292  -7.262  1.00  0.00
ATOM   5136  H1  WAT  1695     -18.316  -7.817  -6.982  1.00  0.00
ATOM   5137  H2  WAT  1695     -17.827  -9.197  -7.370  1.00  0.00
TER
ATOM   5138  O   WAT  1696     -12.981  -7.590  -9.217  1.00  0.00
ATOM   5139  H1  WAT  1696     -12.540  -7.645 -10.065  1.00  0.00
ATOM   5140  H2  WAT  1696     -13.250  -6.674  -9.146  1.00  0.00
TER
ATOM   5141  O   WAT  1697     -11.117  -7.958 -11.206  1.00  0.00
ATOM   5142  H1  WAT  1697     -11.178  -8.902 -11.353  1.00  0.00
ATOM   5143  H2  WAT  1697     -10.338  -7.850 -10.661  1.00  0.00
TER
ATOM   5144  O   WAT  1698     -19.648  -5.873 -11.750  1.00  0.00
ATOM   5145  H1  WAT  1698     -20.460  -6.248 -12.091  1.00  0.00
ATOM   5146  H2  WAT  1698     -19.144  -6.629 -11.448  1.00  0.00
TER
ATOM   5147  O   WAT  1699     -15.145  -9.209 -10.512  1.00  0.00
ATOM   5148  H1  WAT  1699     -14.542  -8.637 -10.037  1.00  0.00
ATOM   5149  H2  WAT  1699     -15.886  -8.645 -10.734  1.00  0.00
TER
ATOM   5150  O   WAT  1700     -12.002  -8.807 -15.238  1.00  0.00
ATOM   5151  H1  WAT  1700     -11.807  -7.909 -14.971  1.00  0.00
ATOM   5152  H2  WAT  1700     -12.789  -9.038 -14.745  1.00  0.00
TER
ATOM   5153  O   WAT  1701     -18.684   8.891  -0.475  1.00  0.00
ATOM   5154  H1  WAT  1701     -17.757   8.655  -0.431  1.00  0.00
ATOM   5155  H2  WAT  1701     -18.699   9.718  -0.956  1.00  0.00
TER
ATOM   5156  O   WAT  1702     -10.449   8.433 -13.477  1.00  0.00
ATOM   5157  H1  WAT  1702     -10.274   7.747 -14.121  1.00  0.00
ATOM   5158  H2  WAT  1702     -11.147   8.958 -13.870  1.00  0.00
TER
ATOM   5159  O   WAT  1703     -14.896  -9.030  -0.132  1.00  0.00
ATOM   5160  H1  WAT  1703     -15.009  -8.710   0.763  1.00  0.00
ATOM   5161  H2  WAT  1703     -14.079  -8.628  -0.429  1.00  0.00
TER
ATOM   5162  O   WAT  1704     -12.116   8.118  -0.651  1.00  0.00
ATOM   5163  H1  WAT  1704     -11.323   7.622  -0.858  1.00  0.00
ATOM   5164  H2  WAT  1704     -11.823   8.797  -0.043  1.00  0.00
TER
ATOM   5165  O   WAT  1705     -17.858 -18.007   9.661  1.00  0.00
ATOM   5166  H1  WAT  1705     -18.634 -18.487   9.951  1.00  0.00
ATOM   5167  H2  WAT  1705     -17.207 -18.686   9.486  1.00  0.00
TER
ATOM   5168  O   WAT  1706     -13.837 -13.601   8.441  1.00  0.00
ATOM   5169  H1  WAT  1706     -14.299 -14.372   8.769  1.00  0.00
ATOM   5170  H2  WAT  1706     -13.025 -13.574   8.946  1.00  0.00
TER
ATOM   5171  O   WAT  1707     -17.611 -11.315   8.061  1.00  0.00
ATOM   5172  H1  WAT  1707     -18.230 -10.859   7.490  1.00  0.00
ATOM   5173  H2  WAT  1707     -16.756 -11.160   7.660  1.00  0.00
TER
ATOM   5174  O   WAT  1708     -18.417 -15.331   9.668  1.00  0.00
ATOM   5175  H1  WAT  1708     -18.486 -16.272   9.507  1.00  0.00
ATOM   5176  H2  WAT  1708     -17.655 -15.241  10.240  1.00  0.00
TER
ATOM   5177  O   WAT  1709     -16.745 -16.431   5.454  1.00  0.00
ATOM   5178  H1  WAT  1709     -17.363 -15.966   4.890  1.00  0.00
ATOM   5179  H2  WAT  1709     -16.232 -15.738   5.871  1.00  0.00
TER
ATOM   5180  O   WAT  1710     -11.752 -13.471  11.863  1.00  0.00
ATOM   5181  H1  WAT  1710     -12.436 -12.802  11.855  1.00  0.00
ATOM   5182  H2  WAT  1710     -11.212 -13.273  11.097  1.00  0.00
TER
ATOM   5183  O   WAT  1711     -14.216 -11.627  10.577  1.00  0.00
ATOM   5184  H1  WAT  1711     -14.203 -12.031   9.710  1.00  0.00
ATOM   5185  H2  WAT  1711     -14.769 -10.852  10.474  1.00  0.00
TER
ATOM   5186  O   WAT  1712     -12.922 -14.905   5.666  1.00  0.00
ATOM   5187  H1  WAT  1712     -13.032 -15.848   5.791  1.00  0.00
ATOM   5188  H2  WAT  1712     -12.925 -14.544   6.553  1.00  0.00
TER
ATOM   5189  O   WAT  1713     -14.818 -16.724  11.906  1.00  0.00
ATOM   5190  H1  WAT  1713     -14.401 -16.938  11.071  1.00  0.00
ATOM   5191  H2  WAT  1713     -14.094 -16.467  12.477  1.00  0.00
TER
ATOM   5192  O   WAT  1714     -17.379 -19.279   5.023  1.00  0.00
ATOM   5193  H1  WAT  1714     -18.307 -19.345   5.252  1.00  0.00
ATOM   5194  H2  WAT  1714     -17.227 -18.341   4.908  1.00  0.00
TER
ATOM   5195  O   WAT  1715     -10.871 -18.325  11.997  1.00  0.00
ATOM   5196  H1  WAT  1715     -11.699 -18.256  11.522  1.00  0.00
ATOM   5197  H2  WAT  1715     -10.276 -17.740  11.529  1.00  0.00
TER
ATOM   5198  O   WAT  1716     -13.350 -17.717   5.526  1.00  0.00
ATOM   5199  H1  WAT  1716     -13.969 -18.055   4.879  1.00  0.00
ATOM   5200  H2  WAT  1716     -13.367 -18.361   6.234  1.00  0.00
TER
ATOM   5201  O   WAT  1717     -13.217 -11.492  13.631  1.00  0.00
ATOM   5202  H1  WAT  1717     -13.694 -10.685  13.438  1.00  0.00
ATOM   5203  H2  WAT  1717     -13.901 -12.145  13.784  1.00  0.00
TER
ATOM   5204  O   WAT  1718     -15.173 -18.478   2.534  1.00  0.00
ATOM   5205  H1  WAT  1718     -14.734 -19.316   2.387  1.00  0.00
ATOM   5206  H2  WAT  1718     -14.460 -17.845   2.620  1.00  0.00
TER
ATOM   5207  O   WAT  1719     -17.064 -13.539   6.502  1.00  0.00
ATOM   5208  H1  WAT  1719     -16.624 -12.796   6.087  1.00  0.00
ATOM   5209  H2  WAT  1719     -17.125 -13.296   7.426  1.00  0.00
TER
ATOM   5210  O   WAT  1720     -10.234 -14.540  15.860  1.00  0.00
ATOM   5211  H1  WAT  1720     -10.108 -14.779  14.942  1.00  0.00
ATOM   5212  H2  WAT  1720     -10.192 -15.372  16.332  1.00  0.00
TER
ATOM   5213  O   WAT  1721     -16.372 -10.837  14.430  1.00  0.00
ATOM   5214  H1  WAT  1721     -15.858 -10.926  15.232  1.00  0.00
ATOM   5215  H2  WAT  1721     -17.215 -10.491  14.722  1.00  0.00
TER
ATOM   5216  O   WAT  1722     -14.397 -10.552   3.858  1.00  0.00
ATOM   5217  H1  WAT  1722     -14.557 -10.841   4.756  1.00  0.00
ATOM   5218  H2  WAT  1722     -14.562 -11.328   3.322  1.00  0.00
TER
ATOM   5219  O   WAT  1723     -14.694 -13.043   2.418  1.00  0.00
ATOM   5220  H1  WAT  1723     -15.388 -13.045   1.758  1.00  0.00
ATOM   5221  H2  WAT  1723     -13.952 -13.467   1.987  1.00  0.00
TER
ATOM   5222  O   WAT  1724     -15.129 -11.417   6.493  1.00  0.00
ATOM   5223  H1  WAT  1724     -14.673 -12.198   6.806  1.00  0.00
ATOM   5224  H2  WAT  1724     -14.790 -10.706   7.037  1.00  0.00
TER
ATOM   5225  O   WAT  1725     -19.655 -19.422  11.292  1.00  0.00
ATOM   5226  H1  WAT  1725     -19.288 -19.896  12.038  1.00  0.00
ATOM   5227  H2  WAT  1725     -19.845 -18.548  11.633  1.00  0.00
TER
ATOM   5228  O   WAT  1726     -12.578 -17.179  10.000  1.00  0.00
ATOM   5229  H1  WAT  1726     -11.858 -16.683   9.609  1.00  0.00
ATOM   5230  H2  WAT  1726     -12.780 -17.857   9.355  1.00  0.00
TER
ATOM   5231  O   WAT  1727     -17.196 -17.108  15.887  1.00  0.00
ATOM   5232  H1  WAT  1727     -17.263 -18.028  15.633  1.00  0.00
ATOM   5233  H2  WAT  1727     -17.826 -17.010  16.601  1.00  0.00
TER
ATOM   5234  O   WAT  1728     -18.406 -15.241   3.118  1.00  0.00
ATOM   5235  H1  WAT  1728     -18.065 -14.496   2.622  1.00  0.00
ATOM   5236  H2  WAT  1728     -19.235 -14.927   3.480  1.00  0.00
TER
ATOM   5237  O   WAT  1729     -17.265 -14.286  15.637  1.00  0.00
ATOM   5238  H1  WAT  1729     -17.250 -15.218  15.419  1.00  0.00
ATOM   5239  H2  WAT  1729     -17.972 -14.200  16.276  1.00  0.00
TER
ATOM   5240  O   WAT  1730     -11.054 -17.645  14.984  1.00  0.00
ATOM   5241  H1  WAT  1730     -11.779 -17.052  14.787  1.00  0.00
ATOM   5242  H2  WAT  1730     -10.526 -17.653  14.185  1.00  0.00
TER
ATOM   5243  O   WAT  1731     -11.102 -13.248   4.635  1.00  0.00
ATOM   5244  H1  WAT  1731     -11.745 -13.902   4.910  1.00  0.00
ATOM   5245  H2  WAT  1731     -11.489 -12.842   3.859  1.00  0.00
TER
ATOM   5246  O   WAT  1732     -15.524 -15.919   8.482  1.00  0.00
ATOM   5247  H1  WAT  1732     -15.171 -16.516   7.823  1.00  0.00
ATOM   5248  H2  WAT  1732     -16.407 -16.245   8.653  1.00  0.00
TER
ATOM   5249  O   WAT  1733     -19.437 -15.159   5.889  1.00  0.00
ATOM   5250  H1  WAT  1733     -18.750 -14.612   6.270  1.00  0.00
ATOM   5251  H2  WAT  1733     -20.224 -14.615   5.924  1.00  0.00
TER
ATOM   5252  O   WAT  1734     -20.135 -18.155   5.502  1.00  0.00
ATOM   5253  H1  WAT  1734     -19.678 -17.344   5.728  1.00  0.00
ATOM   5254  H2  WAT  1734     -20.486 -18.472   6.334  1.00  0.00
TER
ATOM   5255  O   WAT  1735     -17.831 -12.644  12.731  1.00  0.00
ATOM   5256  H1  WAT  1735     -17.187 -12.438  13.409  1.00  0.00
ATOM   5257  H2  WAT  1735     -17.468 -13.405  12.278  1.00  0.00
TER
ATOM   5258  O   WAT  1736     -16.558 -14.641  11.449  1.00  0.00
ATOM   5259  H1  WAT  1736     -15.916 -15.341  11.562  1.00  0.00
ATOM   5260  H2  WAT  1736     -16.033 -13.861  11.269  1.00  0.00
TER
ATOM   5261  O   WAT  1737     -12.713 -14.356   1.173  1.00  0.00
ATOM   5262  H1  WAT  1737     -12.939 -15.073   1.765  1.00  0.00
ATOM   5263  H2  WAT  1737     -13.103 -14.605   0.335  1.00  0.00
TER
ATOM   5264  O   WAT  1738     -14.784 -13.841  14.653  1.00  0.00
ATOM   5265  H1  WAT  1738     -14.449 -13.255  15.330  1.00  0.00
ATOM   5266  H2  WAT  1738     -15.704 -13.972  14.882  1.00  0.00
TER
ATOM   5267  O   WAT  1739     -13.131 -16.439   2.834  1.00  0.00
ATOM   5268  H1  WAT  1739     -13.419 -15.977   3.622  1.00  0.00
ATOM   5269  H2  WAT  1739     -12.336 -16.899   3.103  1.00  0.00
TER
ATOM   5270  O   WAT  1740     -18.956 -13.792  17.821  1.00  0.00
ATOM   5271  H1  WAT  1740     -19.276 -14.511  18.366  1.00  0.00
ATOM   5272  H2  WAT  1740     -19.630 -13.117  17.895  1.00  0.00
TER
ATOM   5273  O   WAT  1741     -17.928 -12.883   1.427  1.00  0.00
ATOM   5274  H1  WAT  1741     -17.827 -13.087   0.497  1.00  0.00
ATOM   5275  H2  WAT  1741     -18.828 -13.137   1.632  1.00  0.00
TER
ATOM   5276  O   WAT  1742     -19.286 -10.365   6.122  1.00  0.00
ATOM   5277  H1  WAT  1742     -19.032 -10.402   5.200  1.00  0.00
ATOM   5278  H2  WAT  1742     -20.235 -10.491   6.115  1.00  0.00
TER
ATOM   5279  O   WAT  1743     -11.279 -12.275   9.373  1.00  0.00
ATOM   5280  H1  WAT  1743     -11.154 -11.451   9.846  1.00  0.00
ATOM   5281  H2  WAT  1743     -10.412 -12.485   9.026  1.00  0.00
TER
ATOM   5282  O   WAT  1744     -14.534 -11.161  16.792  1.00  0.00
ATOM   5283  H1  WAT  1744     -13.582 -11.245  16.742  1.00  0.00
ATOM   5284  H2  WAT  1744     -14.682 -10.497  17.465  1.00  0.00
TER
ATOM   5285  O   WAT  1745     -11.644 -11.781   2.291  1.00  0.00
ATOM   5286  H1  WAT  1745     -11.929 -12.195   1.477  1.00  0.00
ATOM   5287  H2  WAT  1745     -11.842 -10.853   2.171  1.00  0.00
TER
ATOM   5288  O   WAT  1746     -20.179 -15.788   0.732  1.00  0.00
ATOM   5289  H1  WAT  1746     -20.284 -16.403   1.458  1.00  0.00
ATOM   5290  H2  WAT  1746     -20.346 -16.311  -0.052  1.00  0.00
TER
ATOM   5291  O   WAT  1747     -20.027 -17.102  16.711  1.00  0.00
ATOM   5292  H1  WAT  1747     -20.793 -16.534  16.626  1.00  0.00
ATOM   5293  H2  WAT  1747     -19.846 -17.395  15.817  1.00  0.00
TER
ATOM   5294  O   WAT  1748     -16.939 -16.726   1.336  1.00  0.00
ATOM   5295  H1  WAT  1748     -17.488 -16.279   1.980  1.00  0.00
ATOM   5296  H2  WAT  1748     -16.317 -17.231   1.860  1.00  0.00
TER
ATOM   5297  O   WAT  1749     -12.885 -15.372  17.268  1.00  0.00
ATOM   5298  H1  WAT  1749     -12.144 -15.034  16.765  1.00  0.00
ATOM   5299  H2  WAT  1749     -13.648 -15.203  16.715  1.00  0.00
TER
ATOM   5300  O   WAT  1750     -18.758 -18.743   0.480  1.00  0.00
ATOM   5301  H1  WAT  1750     -18.238 -19.458   0.114  1.00  0.00
ATOM   5302  H2  WAT  1750     -18.111 -18.105   0.780  1.00  0.00
TER
ATOM   5303  O   WAT  1751     -14.211 -17.320  15.804  1.00  0.00
ATOM   5304  H1  WAT  1751     -13.796 -17.166  16.653  1.00  0.00
ATOM   5305  H2  WAT  1751     -15.145 -17.195  15.966  1.00  0.00
TER
ATOM   5306  O   WAT  1752     -19.449 -17.368  13.773  1.00  0.00
ATOM   5307  H1  WAT  1752     -19.030 -16.525  13.601  1.00  0.00
ATOM   5308  H2  WAT  1752     -20.368 -17.231  13.544  1.00  0.00
TER
ATOM   5309  O   WAT  1753     -14.774 -19.083  13.733  1.00  0.00
ATOM   5310  H1  WAT  1753     -15.300 -18.559  13.130  1.00  0.00
ATOM   5311  H2  WAT  1753     -14.431 -18.450  14.364  1.00  0.00
TER
ATOM   5312  O   WAT  1754     -18.742  -9.828  15.148  1.00  0.00
ATOM   5313  H1  WAT  1754     -18.816  -8.924  15.455  1.00  0.00
ATOM   5314  H2  WAT  1754     -19.644 -10.147  15.120  1.00  0.00
TER
ATOM   5315  O   WAT  1755     -18.193 -10.662   2.770  1.00  0.00
ATOM   5316  H1  WAT  1755     -17.298 -10.324   2.792  1.00  0.00
ATOM   5317  H2  WAT  1755     -18.162 -11.384   2.143  1.00  0.00
TER
ATOM   5318  O   WAT  1756     -11.214 -12.132  15.477  1.00  0.00
ATOM   5319  H1  WAT  1756     -11.814 -12.072  14.733  1.00  0.00
ATOM   5320  H2  WAT  1756     -11.085 -13.071  15.607  1.00  0.00
TER
ATOM   5321  O   WAT  1757      -9.974 -14.390   0.814  1.00  0.00
ATOM   5322  H1  WAT  1757     -10.805 -14.322   1.285  1.00  0.00
ATOM   5323  H2  WAT  1757      -9.797 -13.499   0.511  1.00  0.00
TER
ATOM   5324  O   WAT  1758     -10.518 -17.645   3.317  1.00  0.00
ATOM   5325  H1  WAT  1758      -9.756 -17.075   3.423  1.00  0.00
ATOM   5326  H2  WAT  1758     -10.503 -18.212   4.088  1.00  0.00
TER
ATOM   5327  O   WAT  1759      -9.512 -16.790   8.162  1.00  0.00
ATOM   5328  H1  WAT  1759      -9.141 -17.573   7.755  1.00  0.00
ATOM   5329  H2  WAT  1759      -8.872 -16.101   7.983  1.00  0.00
TER
ATOM   5330  O   WAT  1760     -12.529 -15.406  13.575  1.00  0.00
ATOM   5331  H1  WAT  1760     -13.343 -14.977  13.837  1.00  0.00
ATOM   5332  H2  WAT  1760     -12.121 -14.795  12.962  1.00  0.00
TER
ATOM   5333  O   WAT  1761     -10.466 -17.352   0.475  1.00  0.00
ATOM   5334  H1  WAT  1761     -10.191 -16.444   0.347  1.00  0.00
ATOM   5335  H2  WAT  1761     -10.655 -17.415   1.411  1.00  0.00
TER
ATOM   5336  O   WAT  1762     -12.471 -10.655   7.101  1.00  0.00
ATOM   5337  H1  WAT  1762     -11.875 -10.976   6.425  1.00  0.00
ATOM   5338  H2  WAT  1762     -12.213 -11.127   7.893  1.00  0.00
TER
ATOM   5339  O   WAT  1763      -9.604 -10.647  13.653  1.00  0.00
ATOM   5340  H1  WAT  1763     -10.098 -10.251  12.935  1.00  0.00
ATOM   5341  H2  WAT  1763     -10.213 -11.272  14.046  1.00  0.00
TER
ATOM   5342  O   WAT  1764     -11.920 -10.005  10.931  1.00  0.00
ATOM   5343  H1  WAT  1764     -12.380  -9.253  10.557  1.00  0.00
ATOM   5344  H2  WAT  1764     -12.549 -10.724  10.873  1.00  0.00
TER
ATOM   5345  O   WAT  1765     -18.751 -10.805  10.933  1.00  0.00
ATOM   5346  H1  WAT  1765     -18.463 -11.060  10.056  1.00  0.00
ATOM   5347  H2  WAT  1765     -18.239 -11.358  11.523  1.00  0.00
TER
ATOM   5348  O   WAT  1766     -18.684  -9.884  18.300  1.00  0.00
ATOM   5349  H1  WAT  1766     -17.757 -10.119  18.343  1.00  0.00
ATOM   5350  H2  WAT  1766     -18.699  -9.057  17.818  1.00  0.00
TER
ATOM   5351  O   WAT  1767     -10.449 -10.341   5.297  1.00  0.00
ATOM   5352  H1  WAT  1767     -10.274 -11.027   4.653  1.00  0.00
ATOM   5353  H2  WAT  1767     -11.147  -9.817   4.905  1.00  0.00
TER
ATOM   5354  O   WAT  1768     -17.858 -18.007  -9.114  1.00  0.00
ATOM   5355  H1  WAT  1768     -18.634 -18.487  -8.824  1.00  0.00
ATOM   5356  H2  WAT  1768     -17.207 -18.686  -9.288  1.00  0.00
TER
ATOM   5357  O   WAT  1769     -13.837 -13.601 -10.334  1.00  0.00
ATOM   5358  H1  WAT  1769     -14.299 -14.372 -10.005  1.00  0.00
ATOM   5359  H2  WAT  1769     -13.025 -13.574  -9.828  1.00  0.00
TER
ATOM   5360  O   WAT  1770     -17.611 -11.315 -10.713  1.00  0.00
ATOM   5361  H1  WAT  1770     -18.230 -10.859 -11.284  1.00  0.00
ATOM   5362  H2  WAT  1770     -16.756 -11.160 -11.114  1.00  0.00
TER
ATOM   5363  O   WAT  1771     -18.417 -15.331  -9.107  1.00  0.00
ATOM   5364  H1  WAT  1771     -18.486 -16.272  -9.268  1.00  0.00
ATOM   5365  H2  WAT  1771     -17.655 -15.241  -8.534  1.00  0.00
TER
ATOM   5366  O   WAT  1772     -16.745 -16.431 -13.320  1.00  0.00
ATOM   5367  H1  WAT  1772     -17.363 -15.966 -13.884  1.00  0.00
ATOM   5368  H2  WAT  1772     -16.232 -15.738 -12.903  1.00  0.00
TER
ATOM   5369  O   WAT  1773     -11.752 -13.471  -6.911  1.00  0.00
ATOM   5370  H1  WAT  1773     -12.436 -12.802  -6.920  1.00  0.00
ATOM   5371  H2  WAT  1773     -11.212 -13.273  -7.677  1.00  0.00
TER
ATOM   5372  O   WAT  1774     -14.216 -11.627  -8.197  1.00  0.00
ATOM   5373  H1  WAT  1774     -14.203 -12.031  -9.065  1.00  0.00
ATOM   5374  H2  WAT  1774     -14.769 -10.852  -8.301  1.00  0.00
TER
ATOM   5375  O   WAT  1775     -12.922 -14.905 -13.108  1.00  0.00
ATOM   5376  H1  WAT  1775     -13.032 -15.848 -12.983  1.00  0.00
ATOM   5377  H2  WAT  1775     -12.925 -14.544 -12.222  1.00  0.00
TER
ATOM   5378  O   WAT  1776     -14.818 -16.724  -6.869  1.00  0.00
ATOM   5379  H1  WAT  1776     -14.401 -16.938  -7.703  1.00  0.00
ATOM   5380  H2  WAT  1776     -14.094 -16.467  -6.298  1.00  0.00
TER
ATOM   5381  O   WAT  1777     -17.379 -19.279 -13.752  1.00  0.00
ATOM   5382  H1  WAT  1777     -18.307 -19.345 -13.523  1.00  0.00
ATOM   5383  H2  WAT  1777     -17.227 -18.341 -13.866  1.00  0.00
TER
ATOM   5384  O   WAT  1778     -10.871 -18.325  -6.777  1.00  0.00
ATOM   5385  H1  WAT  1778     -11.699 -18.256  -7.252  1.00  0.00
ATOM   5386  H2  WAT  1778     -10.276 -17.740  -7.245  1.00  0.00
TER
ATOM   5387  O   WAT  1779     -13.350 -17.717 -13.248  1.00  0.00
ATOM   5388  H1  WAT  1779     -13.969 -18.055 -13.895  1.00  0.00
ATOM   5389  H2  WAT  1779     -13.367 -18.361 -12.540  1.00  0.00
TER
ATOM   5390  O   WAT  1780     -13.217 -11.492  -5.143  1.00  0.00
ATOM   5391  H1  WAT  1780     -13.694 -10.685  -5.336  1.00  0.00
ATOM   5392  H2  WAT  1780     -13.901 -12.145  -4.991  1.00  0.00
TER
ATOM   5393  O   WAT  1781     -15.173 -18.478 -16.241  1.00  0.00
ATOM   5394  H1  WAT  1781     -14.734 -19.316 -16.387  1.00  0.00
ATOM   5395  H2  WAT  1781     -14.460 -17.845 -16.154  1.00  0.00
TER
ATOM   5396  O   WAT  1782     -17.064 -13.539 -12.273  1.00  0.00
ATOM   5397  H1  WAT  1782     -16.624 -12.796 -12.687  1.00  0.00
ATOM   5398  H2  WAT  1782     -17.125 -13.296 -11.349  1.00  0.00
TER
ATOM   5399  O   WAT  1783      -9.637 -11.731  -0.074  1.00  0.00
ATOM   5400  H1  WAT  1783      -9.161 -11.253   0.605  1.00  0.00
ATOM   5401  H2  WAT  1783      -9.016 -11.800  -0.800  1.00  0.00
TER
ATOM   5402  O   WAT  1784     -10.234 -14.540  -2.914  1.00  0.00
ATOM   5403  H1  WAT  1784     -10.108 -14.779  -3.833  1.00  0.00
ATOM   5404  H2  WAT  1784     -10.192 -15.372  -2.442  1.00  0.00
TER
ATOM   5405  O   WAT  1785     -16.372 -10.837  -4.345  1.00  0.00
ATOM   5406  H1  WAT  1785     -15.858 -10.926  -3.543  1.00  0.00
ATOM   5407  H2  WAT  1785     -17.215 -10.491  -4.052  1.00  0.00
TER
ATOM   5408  O   WAT  1786     -14.397 -10.552 -14.916  1.00  0.00
ATOM   5409  H1  WAT  1786     -14.557 -10.841 -14.018  1.00  0.00
ATOM   5410  H2  WAT  1786     -14.562 -11.328 -15.452  1.00  0.00
TER
ATOM   5411  O   WAT  1787     -14.694 -13.043 -16.357  1.00  0.00
ATOM   5412  H1  WAT  1787     -15.388 -13.045 -17.016  1.00  0.00
ATOM   5413  H2  WAT  1787     -13.952 -13.467 -16.787  1.00  0.00
TER
ATOM   5414  O   WAT  1788     -15.129 -11.417 -12.282  1.00  0.00
ATOM   5415  H1  WAT  1788     -14.673 -12.198 -11.968  1.00  0.00
ATOM   5416  H2  WAT  1788     -14.790 -10.706 -11.738  1.00  0.00
TER
ATOM   5417  O   WAT  1789     -19.655 -19.422  -7.482  1.00  0.00
ATOM   5418  H1  WAT  1789     -19.288 -19.896  -6.736  1.00  0.00
ATOM   5419  H2  WAT  1789     -19.845 -18.548  -7.141  1.00  0.00
TER
ATOM   5420  O   WAT  1790     -12.578 -17.179  -8.774  1.00  0.00
ATOM   5421  H1  WAT  1790     -11.858 -16.683  -9.165  1.00  0.00
ATOM   5422  H2  WAT  1790     -12.780 -17.857  -9.419  1.00  0.00
TER
ATOM   5423  O   WAT  1791     -17.196 -17.108  -2.888  1.00  0.00
ATOM   5424  H1  WAT  1791     -17.263 -18.028  -3.142  1.00  0.00
ATOM   5425  H2  WAT  1791     -17.826 -17.010  -2.173  1.00  0.00
TER
ATOM   5426  O   WAT  1792     -18.406 -15.241 -15.657  1.00  0.00
ATOM   5427  H1  WAT  1792     -18.065 -14.496 -16.152  1.00  0.00
ATOM   5428  H2  WAT  1792     -19.235 -14.927 -15.294  1.00  0.00
TER
ATOM   5429  O   WAT  1793     -17.265 -14.286  -3.137  1.00  0.00
ATOM   5430  H1  WAT  1793     -17.250 -15.218  -3.355  1.00  0.00
ATOM   5431  H2  WAT  1793     -17.972 -14.200  -2.498  1.00  0.00
TER
ATOM   5432  O   WAT  1794     -11.054 -17.645  -3.790  1.00  0.00
ATOM   5433  H1  WAT  1794     -11.779 -17.052  -3.987  1.00  0.00
ATOM   5434  H2  WAT  1794     -10.526 -17.653  -4.589  1.00  0.00
TER
ATOM   5435  O   WAT  1795     -11.102 -13.248 -14.139  1.00  0.00
ATOM   5436  H1  WAT  1795     -11.745 -13.902 -13.865  1.00  0.00
ATOM   5437  H2  WAT  1795     -11.489 -12.842 -14.915  1.00  0.00
TER
ATOM   5438  O   WAT  1796     -15.524 -15.919 -10.292  1.00  0.00
ATOM   5439  H1  WAT  1796     -15.171 -16.516 -10.952  1.00  0.00
ATOM   5440  H2  WAT  1796     -16.407 -16.245 -10.121  1.00  0.00
TER
ATOM   5441  O   WAT  1797     -19.437 -15.159 -12.885  1.00  0.00
ATOM   5442  H1  WAT  1797     -18.750 -14.612 -12.504  1.00  0.00
ATOM   5443  H2  WAT  1797     -20.224 -14.615 -12.850  1.00  0.00
TER
ATOM   5444  O   WAT  1798     -20.135 -18.155 -13.272  1.00  0.00
ATOM   5445  H1  WAT  1798     -19.678 -17.344 -13.046  1.00  0.00
ATOM   5446  H2  WAT  1798     -20.486 -18.472 -12.441  1.00  0.00
TER
ATOM   5447  O   WAT  1799     -17.831 -12.644  -6.043  1.00  0.00
ATOM   5448  H1  WAT  1799     -17.187 -12.438  -5.366  1.00  0.00
ATOM   5449  H2  WAT  1799     -17.468 -13.405  -6.496  1.00  0.00
TER
ATOM   5450  O   WAT  1800     -16.558 -14.641  -7.325  1.00  0.00
ATOM   5451  H1  WAT  1800     -15.916 -15.341  -7.212  1.00  0.00
ATOM   5452  H2  WAT  1800     -16.033 -13.861  -7.506  1.00  0.00
TER
ATOM   5453  O   WAT  1801     -12.713 -14.356 -17.601  1.00  0.00
ATOM   5454  H1  WAT  1801     -12.939 -15.073 -17.009  1.00  0.00
ATOM   5455  H2  WAT  1801     -13.103 -14.605 -18.439  1.00  0.00
TER
ATOM   5456  O   WAT  1802     -14.784 -13.841  -4.122  1.00  0.00
ATOM   5457  H1  WAT  1802     -14.449 -13.255  -3.444  1.00  0.00
ATOM   5458  H2  WAT  1802     -15.704 -13.972  -3.892  1.00  0.00
TER
ATOM   5459  O   WAT  1803     -13.131 -16.439 -15.940  1.00  0.00
ATOM   5460  H1  WAT  1803     -13.419 -15.977 -15.152  1.00  0.00
ATOM   5461  H2  WAT  1803     -12.336 -16.899 -15.672  1.00  0.00
TER
ATOM   5462  O   WAT  1804     -18.956 -13.792  -0.953  1.00  0.00
ATOM   5463  H1  WAT  1804     -19.276 -14.511  -0.408  1.00  0.00
ATOM   5464  H2  WAT  1804     -19.630 -13.117  -0.879  1.00  0.00
TER
ATOM   5465  O   WAT  1805     -17.928 -12.883 -17.347  1.00  0.00
ATOM   5466  H1  WAT  1805     -17.827 -13.087 -18.277  1.00  0.00
ATOM   5467  H2  WAT  1805     -18.828 -13.137 -17.142  1.00  0.00
TER
ATOM   5468  O   WAT  1806     -19.286 -10.365 -12.652  1.00  0.00
ATOM   5469  H1  WAT  1806     -19.032 -10.402 -13.574  1.00  0.00
ATOM   5470  H2  WAT  1806     -20.235 -10.491 -12.660  1.00  0.00
TER
ATOM   5471  O   WAT  1807     -11.279 -12.275  -9.401  1.00  0.00
ATOM   5472  H1  WAT  1807     -11.154 -11.451  -8.929  1.00  0.00
ATOM   5473  H2  WAT  1807     -10.412 -12.485  -9.749  1.00  0.00
TER
ATOM   5474  O   WAT  1808     -15.965 -14.889  -0.593  1.00  0.00
ATOM   5475  H1  WAT  1808     -16.571 -14.866  -1.334  1.00  0.00
ATOM   5476  H2  WAT  1808     -16.269 -15.621  -0.057  1.00  0.00
TER
ATOM   5477  O   WAT  1809     -14.534 -11.161  -1.982  1.00  0.00
ATOM   5478  H1  WAT  1809     -13.582 -11.245  -2.032  1.00  0.00
ATOM   5479  H2  WAT  1809     -14.682 -10.497  -1.309  1.00  0.00
TER
ATOM   5480  O   WAT  1810     -11.644 -11.781 -16.483  1.00  0.00
ATOM   5481  H1  WAT  1810     -11.929 -12.195 -17.298  1.00  0.00
ATOM   5482  H2  WAT  1810     -11.842 -10.853 -16.603  1.00  0.00
TER
ATOM   5483  O   WAT  1811     -20.027 -17.102  -2.064  1.00  0.00
ATOM   5484  H1  WAT  1811     -20.793 -16.534  -2.148  1.00  0.00
ATOM   5485  H2  WAT  1811     -19.846 -17.395  -2.957  1.00  0.00
TER
ATOM   5486  O   WAT  1812     -16.939 -16.726 -17.438  1.00  0.00
ATOM   5487  H1  WAT  1812     -17.488 -16.279 -16.794  1.00  0.00
ATOM   5488  H2  WAT  1812     -16.317 -17.231 -16.915  1.00  0.00
TER
ATOM   5489  O   WAT  1813     -12.885 -15.372  -1.506  1.00  0.00
ATOM   5490  H1  WAT  1813     -12.144 -15.034  -2.009  1.00  0.00
ATOM   5491  H2  WAT  1813     -13.648 -15.203  -2.059  1.00  0.00
TER
ATOM   5492  O   WAT  1814     -14.211 -17.320  -2.971  1.00  0.00
ATOM   5493  H1  WAT  1814     -13.796 -17.166  -2.122  1.00  0.00
ATOM   5494  H2  WAT  1814     -15.145 -17.195  -2.808  1.00  0.00
TER
ATOM   5495  O   WAT  1815     -19.449 -17.368  -5.001  1.00  0.00
ATOM   5496  H1  WAT  1815     -19.030 -16.525  -5.173  1.00  0.00
ATOM   5497  H2  WAT  1815     -20.368 -17.231  -5.230  1.00  0.00
TER
ATOM   5498  O   WAT  1816     -14.774 -19.083  -5.041  1.00  0.00
ATOM   5499  H1  WAT  1816     -15.300 -18.559  -5.645  1.00  0.00
ATOM   5500  H2  WAT  1816     -14.431 -18.450  -4.410  1.00  0.00
TER
ATOM   5501  O   WAT  1817     -18.742  -9.828  -3.627  1.00  0.00
ATOM   5502  H1  WAT  1817     -18.816  -8.924  -3.319  1.00  0.00
ATOM   5503  H2  WAT  1817     -19.644 -10.147  -3.654  1.00  0.00
TER
ATOM   5504  O   WAT  1818     -18.193 -10.662 -16.004  1.00  0.00
ATOM   5505  H1  WAT  1818     -17.298 -10.324 -15.982  1.00  0.00
ATOM   5506  H2  WAT  1818     -18.162 -11.384 -16.632  1.00  0.00
TER
ATOM   5507  O   WAT  1819     -11.214 -12.132  -3.297  1.00  0.00
ATOM   5508  H1  WAT  1819     -11.814 -12.072  -4.041  1.00  0.00
ATOM   5509  H2  WAT  1819     -11.085 -13.071  -3.168  1.00  0.00
TER
ATOM   5510  O   WAT  1820      -9.974 -14.390 -17.960  1.00  0.00
ATOM   5511  H1  WAT  1820     -10.805 -14.322 -17.490  1.00  0.00
ATOM   5512  H2  WAT  1820      -9.797 -13.499 -18.264  1.00  0.00
TER
ATOM   5513  O   WAT  1821     -10.518 -17.645 -15.457  1.00  0.00
ATOM   5514  H1  WAT  1821      -9.756 -17.075 -15.351  1.00  0.00
ATOM   5515  H2  WAT  1821     -10.503 -18.212 -14.686  1.00  0.00
TER
ATOM   5516  O   WAT  1822      -9.512 -16.790 -10.613  1.00  0.00
ATOM   5517  H1  WAT  1822      -9.141 -17.573 -11.019  1.00  0.00
ATOM   5518  H2  WAT  1822      -8.872 -16.101 -10.791  1.00  0.00
TER
ATOM   5519  O   WAT  1823     -12.529 -15.406  -5.200  1.00  0.00
ATOM   5520  H1  WAT  1823     -13.343 -14.977  -4.937  1.00  0.00
ATOM   5521  H2  WAT  1823     -12.121 -14.795  -5.813  1.00  0.00
TER
ATOM   5522  O   WAT  1824     -10.466 -17.352 -18.300  1.00  0.00
ATOM   5523  H1  WAT  1824     -10.191 -16.444 -18.428  1.00  0.00
ATOM   5524  H2  WAT  1824     -10.655 -17.415 -17.364  1.00  0.00
TER
ATOM   5525  O   WAT  1825     -12.471 -10.655 -11.673  1.00  0.00
ATOM   5526  H1  WAT  1825     -11.875 -10.976 -12.349  1.00  0.00
ATOM   5527  H2  WAT  1825     -12.213 -11.127 -10.882  1.00  0.00
TER
ATOM   5528  O   WAT  1826      -9.604 -10.647  -5.122  1.00  0.00
ATOM   5529  H1  WAT  1826     -10.098 -10.251  -5.839  1.00  0.00
ATOM   5530  H2  WAT  1826     -10.213 -11.272  -4.728  1.00  0.00
TER
ATOM   5531  O   WAT  1827     -11.920 -10.005  -7.843  1.00  0.00
ATOM   5532  H1  WAT  1827     -12.380  -9.253  -8.217  1.00  0.00
ATOM   5533  H2  WAT  1827     -12.549 -10.724  -7.902  1.00  0.00
TER
ATOM   5534  O   WAT  1828     -18.751 -10.805  -7.841  1.00  0.00
ATOM   5535  H1  WAT  1828     -18.463 -11.060  -8.718  1.00  0.00
ATOM   5536  H2  WAT  1828     -18.239 -11.358  -7.251  1.00  0.00
TER
ATOM   5537  O   WAT  1829     -18.684  -9.884  -0.475  1.00  0.00
ATOM   5538  H1  WAT  1829     -17.757 -10.119  -0.431  1.00  0.00
ATOM   5539  H2  WAT  1829     -18.699  -9.057  -0.956  1.00  0.00
TER
ATOM   5540  O   WAT  1830     -10.449 -10.341 -13.477  1.00  0.00
ATOM   5541  H1  WAT  1830     -10.274 -11.027 -14.121  1.00  0.00
ATOM   5542  H2  WAT  1830     -11.147  -9.817 -13.870  1.00  0.00
TER
ATOM   5543  O   WAT  1831     -12.116 -10.657  -0.651  1.00  0.00
ATOM   5544  H1  WAT  1831     -11.323 -11.152  -0.858  1.00  0.00
ATOM   5545  H2  WAT  1831     -11.823  -9.978  -0.043  1.00  0.00
TER
END
