# Supplementary material for: Accuracy and Precision of Alchemical Relative Free Energy Predictions with and without Replica‐Exchange
Source: Adv Theory Simul. 2019 Nov 27;3(1):1900195. doi: 10.1002/adts.201900195 (PMC8427472; doi:10.1002/adts.201900195)
Supplement: Supplementary file 1 — Supporting Information [file ADTS-3-1900195-s001.gz › MCL1/ligand/l18-l39/build/complex.pdb]

ATOM      1  C3  L18     1      -0.019  -1.853  -0.530  1.00  0.00
ATOM      2  N1  L18     1       1.340  -1.936  -0.263  1.00  0.00
ATOM      3  C2  L18     1       1.952  -0.705  -0.451  1.00  0.00
ATOM      4  C1  L18     1       3.391  -0.610  -0.125  1.00  0.00
ATOM      5  O1  L18     1       3.998  -1.665   0.198  1.00  0.00
ATOM      6  O2  L18     1       3.961   0.495  -0.159  1.00  0.00
ATOM      7  H17 L18     1       1.870  -2.750   0.063  1.00  0.00
ATOM      8  C4  L18     1      -1.063  -2.795  -0.432  1.00  0.00
ATOM      9  H1  L18     1      -0.869  -3.794  -0.090  1.00  0.00
ATOM     10  C5  L18     1      -2.375  -2.387  -0.762  1.00  0.00
ATOM     11 CL1  L18     1      -3.666  -3.505  -0.574  1.00  0.00
ATOM     12  C6  L18     1      -2.618  -1.082  -1.212  1.00  0.00
ATOM     13  H2  L18     1      -3.626  -0.783  -1.472  1.00  0.00
ATOM     14  C7  L18     1      -1.575  -0.149  -1.300  1.00  0.00
ATOM     15  H3  L18     1      -1.783   0.860  -1.611  1.00  0.00
ATOM     16  C8  L18     1      -0.239  -0.511  -0.951  1.00  0.00
ATOM     17  C9  L18     1       1.002   0.208  -0.886  1.00  0.00
ATOM     18  C10 L18     1       1.190   1.674  -1.194  1.00  0.00
ATOM     19  H4  L18     1       0.397   2.000  -1.868  1.00  0.00
ATOM     20  H5  L18     1       2.128   1.833  -1.735  1.00  0.00
ATOM     21  C11 L18     1       1.163   2.563   0.065  1.00  0.00
ATOM     22  H6  L18     1       1.207   3.612  -0.229  1.00  0.00
ATOM     23  H7  L18     1       2.070   2.365   0.638  1.00  0.00
ATOM     24  C12 L18     1      -0.058   2.335   0.975  1.00  0.00
ATOM     25  H8  L18     1       0.036   2.946   1.873  1.00  0.00
ATOM     26  H9  L18     1      -0.073   1.294   1.293  1.00  0.00
ATOM     27  O3  L18     1      -1.251   2.681   0.280  1.00  0.00
ATOM     28  C13 L18     1      -2.468   2.469   0.904  1.00  0.00
ATOM     29  C16 L18     1      -2.567   1.914   2.200  1.00  0.00
ATOM     30  H10 L18     1      -1.690   1.624   2.749  1.00  0.00
ATOM     31  C15 L18     1      -3.815   1.726   2.812  1.00  0.00
ATOM     32  H15 L18     1      -3.869   1.310   3.803  1.00  0.00
ATOM     33  C14 L18     1      -4.995   2.082   2.145  1.00  0.00
ATOM     34  H16 L18     1      -5.949   1.939   2.629  1.00  0.00
ATOM     35  C17 L18     1      -4.925   2.624   0.845  1.00  0.00
ATOM     36  C18 L18     1      -3.662   2.812   0.227  1.00  0.00
ATOM     37  C19 L18     1      -3.612   3.352  -1.082  1.00  0.00
ATOM     38  H11 L18     1      -2.660   3.504  -1.573  1.00  0.00
ATOM     39  C20 L18     1      -4.799   3.711  -1.748  1.00  0.00
ATOM     40  H12 L18     1      -4.749   4.132  -2.744  1.00  0.00
ATOM     41  C21 L18     1      -6.049   3.516  -1.129  1.00  0.00
ATOM     42  H13 L18     1      -6.957   3.792  -1.648  1.00  0.00
ATOM     43  C22 L18     1      -6.112   2.973   0.170  1.00  0.00
ATOM     44  H14 L18     1      -7.072   2.830   0.641  1.00  0.00
ATOM     45  C25 L18     1      -0.003  -2.056  -0.903  1.00  0.00
ATOM     46  N2  L18     1       1.348  -2.080  -0.626  1.00  0.00
ATOM     47  C24 L18     1       1.901  -0.816  -0.741  1.00  0.00
ATOM     48  C23 L18     1       3.359  -0.719  -0.489  1.00  0.00
ATOM     49  O4  L18     1       3.991  -1.763  -0.195  1.00  0.00
ATOM     50  O5  L18     1       3.942   0.388  -0.583  1.00  0.00
ATOM     51  H35 L18     1       1.926  -2.867  -0.365  1.00  0.00
ATOM     52  C26 L18     1      -0.983  -3.066  -0.924  1.00  0.00
ATOM     53  H18 L18     1      -0.732  -4.083  -0.679  1.00  0.00
ATOM     54  C27 L18     1      -2.312  -2.726  -1.256  1.00  0.00
ATOM     55  H19 L18     1      -3.090  -3.485  -1.263  1.00  0.00
ATOM     56  C28 L18     1      -2.637  -1.390  -1.575  1.00  0.00
ATOM     57  H20 L18     1      -3.661  -1.121  -1.830  1.00  0.00
ATOM     58  C29 L18     1      -1.643  -0.393  -1.549  1.00  0.00
ATOM     59  H21 L18     1      -1.906   0.623  -1.797  1.00  0.00
ATOM     60  C30 L18     1      -0.299  -0.700  -1.214  1.00  0.00
ATOM     61  C31 L18     1       0.906   0.072  -1.083  1.00  0.00
TER
ATOM     62 Na+  Na+     2       7.112   0.101   1.440  1.00  0.00
TER
ATOM     63 Na+  Na+     3       4.112  -2.899  -3.560  1.00  0.00
TER
ATOM     64  O   WAT     4      21.728  18.015  17.084  1.00  0.00
ATOM     65  H1  WAT     4      21.647  17.101  16.814  1.00  0.00
ATOM     66  H2  WAT     4      21.314  18.512  16.378  1.00  0.00
TER
ATOM     67  O   WAT     5      12.286  15.065  13.627  1.00  0.00
ATOM     68  H1  WAT     5      11.397  15.407  13.525  1.00  0.00
ATOM     69  H2  WAT     5      12.570  14.865  12.735  1.00  0.00
TER
ATOM     70  O   WAT     6      20.331  15.276  19.199  1.00  0.00
ATOM     71  H1  WAT     6      20.708  14.403  19.087  1.00  0.00
ATOM     72  H2  WAT     6      20.233  15.612  18.308  1.00  0.00
TER
ATOM     73  O   WAT     7      14.462  13.649  14.661  1.00  0.00
ATOM     74  H1  WAT     7      14.568  14.549  14.968  1.00  0.00
ATOM     75  H2  WAT     7      13.551  13.600  14.370  1.00  0.00
TER
ATOM     76  O   WAT     8      17.950  10.456  17.591  1.00  0.00
ATOM     77  H1  WAT     8      18.258   9.901  16.875  1.00  0.00
ATOM     78  H2  WAT     8      17.020  10.591  17.409  1.00  0.00
TER
ATOM     79  O   WAT     9      20.338  18.521  14.327  1.00  0.00
ATOM     80  H1  WAT     9      19.411  18.455  14.556  1.00  0.00
ATOM     81  H2  WAT     9      20.491  19.459  14.213  1.00  0.00
TER
ATOM     82  O   WAT    10      20.325  14.793  11.324  1.00  0.00
ATOM     83  H1  WAT    10      19.386  14.954  11.409  1.00  0.00
ATOM     84  H2  WAT    10      20.644  15.511  10.778  1.00  0.00
TER
ATOM     85  O   WAT    11      15.944  19.048  17.109  1.00  0.00
ATOM     86  H1  WAT    11      15.540  18.335  16.614  1.00  0.00
ATOM     87  H2  WAT    11      16.030  18.703  17.998  1.00  0.00
TER
ATOM     88  O   WAT    12      12.645  17.942  14.610  1.00  0.00
ATOM     89  H1  WAT    12      12.524  18.668  13.998  1.00  0.00
ATOM     90  H2  WAT    12      12.335  17.172  14.133  1.00  0.00
TER
ATOM     91  O   WAT    13      15.111  11.286  17.992  1.00  0.00
ATOM     92  H1  WAT    13      14.668  12.067  17.661  1.00  0.00
ATOM     93  H2  WAT    13      15.669  11.609  18.699  1.00  0.00
TER
ATOM     94  O   WAT    14      18.227  10.907  12.873  1.00  0.00
ATOM     95  H1  WAT    14      17.602  10.903  13.598  1.00  0.00
ATOM     96  H2  WAT    14      18.140  10.040  12.476  1.00  0.00
TER
ATOM     97  O   WAT    15      14.902  16.409  15.720  1.00  0.00
ATOM     98  H1  WAT    15      14.676  16.193  16.625  1.00  0.00
ATOM     99  H2  WAT    15      14.122  16.842  15.375  1.00  0.00
TER
ATOM    100  O   WAT    16      22.132  16.415  14.319  1.00  0.00
ATOM    101  H1  WAT    16      21.533  17.139  14.136  1.00  0.00
ATOM    102  H2  WAT    16      22.680  16.353  13.537  1.00  0.00
TER
ATOM    103  O   WAT    17      20.739  15.052  16.350  1.00  0.00
ATOM    104  H1  WAT    17      21.132  15.369  15.537  1.00  0.00
ATOM    105  H2  WAT    17      21.100  14.173  16.464  1.00  0.00
TER
ATOM    106  O   WAT    18       9.962  15.584   9.783  1.00  0.00
ATOM    107  H1  WAT    18       9.880  16.527   9.925  1.00  0.00
ATOM    108  H2  WAT    18       9.610  15.441   8.904  1.00  0.00
TER
ATOM    109  O   WAT    19      17.762  14.318  18.850  1.00  0.00
ATOM    110  H1  WAT    19      17.765  13.877  18.001  1.00  0.00
ATOM    111  H2  WAT    19      18.657  14.639  18.957  1.00  0.00
TER
ATOM    112  O   WAT    20      13.612  14.200  17.810  1.00  0.00
ATOM    113  H1  WAT    20      13.272  14.678  18.566  1.00  0.00
ATOM    114  H2  WAT    20      12.850  13.747  17.450  1.00  0.00
TER
ATOM    115  O   WAT    21      17.824  15.319  11.841  1.00  0.00
ATOM    116  H1  WAT    21      17.945  15.278  12.789  1.00  0.00
ATOM    117  H2  WAT    21      17.439  16.181  11.686  1.00  0.00
TER
ATOM    118  O   WAT    22      16.836  17.629  11.239  1.00  0.00
ATOM    119  H1  WAT    22      16.268  17.181  10.613  1.00  0.00
ATOM    120  H2  WAT    22      17.545  17.988  10.706  1.00  0.00
TER
ATOM    121  O   WAT    23      10.927  13.122  16.726  1.00  0.00
ATOM    122  H1  WAT    23      10.641  12.758  17.564  1.00  0.00
ATOM    123  H2  WAT    23      10.865  12.390  16.112  1.00  0.00
TER
ATOM    124  O   WAT    24      20.601  12.015  13.447  1.00  0.00
ATOM    125  H1  WAT    24      19.787  11.516  13.372  1.00  0.00
ATOM    126  H2  WAT    24      20.407  12.855  13.031  1.00  0.00
TER
ATOM    127  O   WAT    25      10.420  18.258  10.686  1.00  0.00
ATOM    128  H1  WAT    25      11.289  18.541  10.969  1.00  0.00
ATOM    129  H2  WAT    25       9.929  19.072  10.571  1.00  0.00
TER
ATOM    130  O   WAT    26      13.484   9.989  15.279  1.00  0.00
ATOM    131  H1  WAT    26      13.356   9.981  16.227  1.00  0.00
ATOM    132  H2  WAT    26      12.661  10.328  14.928  1.00  0.00
TER
ATOM    133  O   WAT    27      17.312  15.475  14.714  1.00  0.00
ATOM    134  H1  WAT    27      16.604  15.943  15.156  1.00  0.00
ATOM    135  H2  WAT    27      17.597  14.817  15.349  1.00  0.00
TER
ATOM    136  O   WAT    28      21.344  12.200  16.154  1.00  0.00
ATOM    137  H1  WAT    28      21.221  12.219  15.205  1.00  0.00
ATOM    138  H2  WAT    28      22.292  12.248  16.274  1.00  0.00
TER
ATOM    139  O   WAT    29      15.516  13.783  12.089  1.00  0.00
ATOM    140  H1  WAT    29      16.365  14.220  12.023  1.00  0.00
ATOM    141  H2  WAT    29      15.149  14.095  12.916  1.00  0.00
TER
ATOM    142  O   WAT    30      13.110  17.469  11.246  1.00  0.00
ATOM    143  H1  WAT    30      13.190  16.522  11.358  1.00  0.00
ATOM    144  H2  WAT    30      14.002  17.800  11.352  1.00  0.00
TER
ATOM    145  O   WAT    31      15.343  16.106   9.483  1.00  0.00
ATOM    146  H1  WAT    31      15.142  15.243   9.844  1.00  0.00
ATOM    147  H2  WAT    31      15.172  16.020   8.545  1.00  0.00
TER
ATOM    148  O   WAT    32      14.141  13.206   9.471  1.00  0.00
ATOM    149  H1  WAT    32      14.444  13.213   8.563  1.00  0.00
ATOM    150  H2  WAT    32      14.881  12.856   9.967  1.00  0.00
TER
ATOM    151  O   WAT    33      17.360  12.150  10.456  1.00  0.00
ATOM    152  H1  WAT    33      17.012  11.472   9.877  1.00  0.00
ATOM    153  H2  WAT    33      17.561  11.689  11.271  1.00  0.00
TER
ATOM    154  O   WAT    34      10.700  18.679  16.853  1.00  0.00
ATOM    155  H1  WAT    34      10.045  18.410  16.209  1.00  0.00
ATOM    156  H2  WAT    34      11.538  18.569  16.403  1.00  0.00
TER
ATOM    157  O   WAT    35       9.914  15.889  12.795  1.00  0.00
ATOM    158  H1  WAT    35       9.010  16.152  12.620  1.00  0.00
ATOM    159  H2  WAT    35      10.398  16.160  12.015  1.00  0.00
TER
ATOM    160  O   WAT    36      12.457  14.945  10.705  1.00  0.00
ATOM    161  H1  WAT    36      13.166  14.523  10.219  1.00  0.00
ATOM    162  H2  WAT    36      11.741  15.013  10.073  1.00  0.00
TER
ATOM    163  O   WAT    37      12.104  10.999   9.745  1.00  0.00
ATOM    164  H1  WAT    37      12.827  11.540  10.063  1.00  0.00
ATOM    165  H2  WAT    37      12.376  10.725   8.869  1.00  0.00
TER
ATOM    166  O   WAT    38      11.529  11.038  13.338  1.00  0.00
ATOM    167  H1  WAT    38      12.287  11.151  12.765  1.00  0.00
ATOM    168  H2  WAT    38      11.066  11.875  13.293  1.00  0.00
TER
ATOM    169  O   WAT    39      18.070  13.152  16.329  1.00  0.00
ATOM    170  H1  WAT    39      17.258  12.778  15.988  1.00  0.00
ATOM    171  H2  WAT    39      18.574  12.397  16.631  1.00  0.00
TER
ATOM    172  O   WAT    40      13.901  11.565  11.879  1.00  0.00
ATOM    173  H1  WAT    40      14.431  10.778  11.749  1.00  0.00
ATOM    174  H2  WAT    40      14.534  12.244  12.112  1.00  0.00
TER
ATOM    175  O   WAT    41      16.095  11.302  14.933  1.00  0.00
ATOM    176  H1  WAT    41      15.465  10.601  15.100  1.00  0.00
ATOM    177  H2  WAT    41      15.556  12.063  14.717  1.00  0.00
TER
ATOM    178  O   WAT    42      21.728  18.015  -1.690  1.00  0.00
ATOM    179  H1  WAT    42      21.647  17.101  -1.961  1.00  0.00
ATOM    180  H2  WAT    42      21.314  18.512  -2.396  1.00  0.00
TER
ATOM    181  O   WAT    43      12.286  15.065  -5.147  1.00  0.00
ATOM    182  H1  WAT    43      11.397  15.407  -5.249  1.00  0.00
ATOM    183  H2  WAT    43      12.570  14.865  -6.039  1.00  0.00
TER
ATOM    184  O   WAT    44      10.249  17.666   0.737  1.00  0.00
ATOM    185  H1  WAT    44      10.820  16.898   0.737  1.00  0.00
ATOM    186  H2  WAT    44      10.249  17.965  -0.173  1.00  0.00
TER
ATOM    187  O   WAT    45      11.491  13.074   2.524  1.00  0.00
ATOM    188  H1  WAT    45      11.312  12.177   2.804  1.00  0.00
ATOM    189  H2  WAT    45      11.089  13.622   3.198  1.00  0.00
TER
ATOM    190  O   WAT    46      20.331  15.276   0.425  1.00  0.00
ATOM    191  H1  WAT    46      20.708  14.403   0.312  1.00  0.00
ATOM    192  H2  WAT    46      20.233  15.612  -0.466  1.00  0.00
TER
ATOM    193  O   WAT    47      14.462  13.649  -4.113  1.00  0.00
ATOM    194  H1  WAT    47      14.568  14.549  -3.807  1.00  0.00
ATOM    195  H2  WAT    47      13.551  13.600  -4.404  1.00  0.00
TER
ATOM    196  O   WAT    48      12.110  15.570   1.132  1.00  0.00
ATOM    197  H1  WAT    48      12.791  15.834   1.751  1.00  0.00
ATOM    198  H2  WAT    48      11.795  14.731   1.466  1.00  0.00
TER
ATOM    199  O   WAT    49      16.302  16.617   0.219  1.00  0.00
ATOM    200  H1  WAT    49      16.810  17.115   0.860  1.00  0.00
ATOM    201  H2  WAT    49      16.834  15.841   0.043  1.00  0.00
TER
ATOM    202  O   WAT    50      14.586  11.257   4.485  1.00  0.00
ATOM    203  H1  WAT    50      14.588  11.774   3.680  1.00  0.00
ATOM    204  H2  WAT    50      13.756  10.780   4.462  1.00  0.00
TER
ATOM    205  O   WAT    51      14.268  12.968   2.492  1.00  0.00
ATOM    206  H1  WAT    51      14.609  13.812   2.198  1.00  0.00
ATOM    207  H2  WAT    51      13.329  13.116   2.609  1.00  0.00
TER
ATOM    208  O   WAT    52      17.950  10.456  -1.183  1.00  0.00
ATOM    209  H1  WAT    52      18.258   9.901  -1.900  1.00  0.00
ATOM    210  H2  WAT    52      17.020  10.591  -1.366  1.00  0.00
TER
ATOM    211  O   WAT    53      20.338  18.521  -4.447  1.00  0.00
ATOM    212  H1  WAT    53      19.411  18.455  -4.218  1.00  0.00
ATOM    213  H2  WAT    53      20.491  19.459  -4.562  1.00  0.00
TER
ATOM    214  O   WAT    54      20.325  14.793  -7.450  1.00  0.00
ATOM    215  H1  WAT    54      19.386  14.954  -7.365  1.00  0.00
ATOM    216  H2  WAT    54      20.644  15.511  -7.997  1.00  0.00
TER
ATOM    217  O   WAT    55      15.944  19.048  -1.665  1.00  0.00
ATOM    218  H1  WAT    55      15.540  18.335  -2.160  1.00  0.00
ATOM    219  H2  WAT    55      16.030  18.703  -0.776  1.00  0.00
TER
ATOM    220  O   WAT    56      14.657  15.822   2.115  1.00  0.00
ATOM    221  H1  WAT    56      15.208  15.931   1.340  1.00  0.00
ATOM    222  H2  WAT    56      15.171  16.196   2.830  1.00  0.00
TER
ATOM    223  O   WAT    57      12.645  17.942  -4.164  1.00  0.00
ATOM    224  H1  WAT    57      12.524  18.668  -4.776  1.00  0.00
ATOM    225  H2  WAT    57      12.335  17.172  -4.642  1.00  0.00
TER
ATOM    226  O   WAT    58      15.111  11.286  -0.782  1.00  0.00
ATOM    227  H1  WAT    58      14.668  12.067  -1.114  1.00  0.00
ATOM    228  H2  WAT    58      15.669  11.609  -0.075  1.00  0.00
TER
ATOM    229  O   WAT    59      19.398  14.152   4.821  1.00  0.00
ATOM    230  H1  WAT    59      18.936  14.361   5.633  1.00  0.00
ATOM    231  H2  WAT    59      18.996  13.338   4.519  1.00  0.00
TER
ATOM    232  O   WAT    60      21.493  16.874   8.051  1.00  0.00
ATOM    233  H1  WAT    60      21.819  16.040   7.711  1.00  0.00
ATOM    234  H2  WAT    60      22.281  17.396   8.199  1.00  0.00
TER
ATOM    235  O   WAT    61      18.227  10.907  -5.901  1.00  0.00
ATOM    236  H1  WAT    61      17.602  10.903  -5.176  1.00  0.00
ATOM    237  H2  WAT    61      18.140  10.040  -6.298  1.00  0.00
TER
ATOM    238  O   WAT    62      17.149  11.830   1.077  1.00  0.00
ATOM    239  H1  WAT    62      17.446  12.737   0.996  1.00  0.00
ATOM    240  H2  WAT    62      17.697  11.342   0.463  1.00  0.00
TER
ATOM    241  O   WAT    63      14.902  16.409  -3.054  1.00  0.00
ATOM    242  H1  WAT    63      14.676  16.193  -2.149  1.00  0.00
ATOM    243  H2  WAT    63      14.122  16.842  -3.399  1.00  0.00
TER
ATOM    244  O   WAT    64      22.132  16.415  -4.455  1.00  0.00
ATOM    245  H1  WAT    64      21.533  17.139  -4.638  1.00  0.00
ATOM    246  H2  WAT    64      22.680  16.353  -5.237  1.00  0.00
TER
ATOM    247  O   WAT    65      17.342  17.308   7.612  1.00  0.00
ATOM    248  H1  WAT    65      17.247  16.367   7.462  1.00  0.00
ATOM    249  H2  WAT    65      18.185  17.529   7.217  1.00  0.00
TER
ATOM    250  O   WAT    66      20.739  15.052  -2.425  1.00  0.00
ATOM    251  H1  WAT    66      21.132  15.369  -3.238  1.00  0.00
ATOM    252  H2  WAT    66      21.100  14.173  -2.310  1.00  0.00
TER
ATOM    253  O   WAT    67      12.473  13.719   5.765  1.00  0.00
ATOM    254  H1  WAT    67      12.080  14.566   5.973  1.00  0.00
ATOM    255  H2  WAT    67      11.785  13.082   5.956  1.00  0.00
TER
ATOM    256  O   WAT    68      19.048  13.802   8.835  1.00  0.00
ATOM    257  H1  WAT    68      18.358  13.610   9.470  1.00  0.00
ATOM    258  H2  WAT    68      19.791  14.086   9.368  1.00  0.00
TER
ATOM    259  O   WAT    69       9.775  11.642  -0.202  1.00  0.00
ATOM    260  H1  WAT    69       9.486  12.212   0.511  1.00  0.00
ATOM    261  H2  WAT    69      10.520  11.162   0.162  1.00  0.00
TER
ATOM    262  O   WAT    70       9.962  15.584  -8.991  1.00  0.00
ATOM    263  H1  WAT    70       9.880  16.527  -8.850  1.00  0.00
ATOM    264  H2  WAT    70       9.610  15.441  -9.870  1.00  0.00
TER
ATOM    265  O   WAT    71      21.324  17.642   1.671  1.00  0.00
ATOM    266  H1  WAT    71      20.592  18.151   2.020  1.00  0.00
ATOM    267  H2  WAT    71      20.927  16.825   1.369  1.00  0.00
TER
ATOM    268  O   WAT    72      17.762  14.318   0.076  1.00  0.00
ATOM    269  H1  WAT    72      17.765  13.877  -0.774  1.00  0.00
ATOM    270  H2  WAT    72      18.657  14.639   0.183  1.00  0.00
TER
ATOM    271  O   WAT    73      13.612  14.200  -0.965  1.00  0.00
ATOM    272  H1  WAT    73      13.272  14.678  -0.208  1.00  0.00
ATOM    273  H2  WAT    73      12.850  13.747  -1.325  1.00  0.00
TER
ATOM    274  O   WAT    74      17.824  15.319  -6.934  1.00  0.00
ATOM    275  H1  WAT    74      17.945  15.278  -5.985  1.00  0.00
ATOM    276  H2  WAT    74      17.439  16.181  -7.089  1.00  0.00
TER
ATOM    277  O   WAT    75      21.787  13.096   1.083  1.00  0.00
ATOM    278  H1  WAT    75      21.804  13.546   1.927  1.00  0.00
ATOM    279  H2  WAT    75      21.538  12.196   1.296  1.00  0.00
TER
ATOM    280  O   WAT    76      16.836  17.629  -7.535  1.00  0.00
ATOM    281  H1  WAT    76      16.268  17.181  -8.162  1.00  0.00
ATOM    282  H2  WAT    76      17.545  17.988  -8.069  1.00  0.00
TER
ATOM    283  O   WAT    77      18.063  18.378   1.822  1.00  0.00
ATOM    284  H1  WAT    77      18.430  17.904   2.568  1.00  0.00
ATOM    285  H2  WAT    77      17.873  19.252   2.163  1.00  0.00
TER
ATOM    286  O   WAT    78      10.927  13.122  -2.048  1.00  0.00
ATOM    287  H1  WAT    78      10.641  12.758  -1.210  1.00  0.00
ATOM    288  H2  WAT    78      10.865  12.390  -2.662  1.00  0.00
TER
ATOM    289  O   WAT    79      15.853  17.419   4.141  1.00  0.00
ATOM    290  H1  WAT    79      15.548  18.298   4.366  1.00  0.00
ATOM    291  H2  WAT    79      16.807  17.479   4.177  1.00  0.00
TER
ATOM    292  O   WAT    80      20.601  12.015  -5.327  1.00  0.00
ATOM    293  H1  WAT    80      19.787  11.516  -5.402  1.00  0.00
ATOM    294  H2  WAT    80      20.407  12.855  -5.743  1.00  0.00
TER
ATOM    295  O   WAT    81      11.909  18.259   5.288  1.00  0.00
ATOM    296  H1  WAT    81      11.550  18.924   5.875  1.00  0.00
ATOM    297  H2  WAT    81      11.614  17.427   5.659  1.00  0.00
TER
ATOM    298  O   WAT    82      15.110  18.717   8.172  1.00  0.00
ATOM    299  H1  WAT    82      14.810  18.863   7.275  1.00  0.00
ATOM    300  H2  WAT    82      15.881  18.158   8.079  1.00  0.00
TER
ATOM    301  O   WAT    83      10.420  18.258  -8.089  1.00  0.00
ATOM    302  H1  WAT    83      11.289  18.541  -7.805  1.00  0.00
ATOM    303  H2  WAT    83       9.929  19.072  -8.204  1.00  0.00
TER
ATOM    304  O   WAT    84      13.484   9.989  -3.496  1.00  0.00
ATOM    305  H1  WAT    84      13.356   9.981  -2.547  1.00  0.00
ATOM    306  H2  WAT    84      12.661  10.328  -3.846  1.00  0.00
TER
ATOM    307  O   WAT    85      10.484  11.748   5.965  1.00  0.00
ATOM    308  H1  WAT    85       9.770  11.948   6.570  1.00  0.00
ATOM    309  H2  WAT    85      10.903  10.972   6.337  1.00  0.00
TER
ATOM    310  O   WAT    86      21.978  14.241   3.715  1.00  0.00
ATOM    311  H1  WAT    86      22.346  13.420   4.043  1.00  0.00
ATOM    312  H2  WAT    86      21.118  14.301   4.131  1.00  0.00
TER
ATOM    313  O   WAT    87      17.312  15.475  -4.060  1.00  0.00
ATOM    314  H1  WAT    87      16.604  15.943  -3.619  1.00  0.00
ATOM    315  H2  WAT    87      17.597  14.817  -3.426  1.00  0.00
TER
ATOM    316  O   WAT    88      18.938  16.895   3.939  1.00  0.00
ATOM    317  H1  WAT    88      19.436  17.369   4.604  1.00  0.00
ATOM    318  H2  WAT    88      19.080  15.971   4.146  1.00  0.00
TER
ATOM    319  O   WAT    89      21.344  12.200  -2.621  1.00  0.00
ATOM    320  H1  WAT    89      21.221  12.219  -3.570  1.00  0.00
ATOM    321  H2  WAT    89      22.292  12.248  -2.501  1.00  0.00
TER
ATOM    322  O   WAT    90      15.516  13.783  -6.685  1.00  0.00
ATOM    323  H1  WAT    90      16.365  14.220  -6.751  1.00  0.00
ATOM    324  H2  WAT    90      15.149  14.095  -5.858  1.00  0.00
TER
ATOM    325  O   WAT    91      13.110  17.469  -7.528  1.00  0.00
ATOM    326  H1  WAT    91      13.190  16.522  -7.417  1.00  0.00
ATOM    327  H2  WAT    91      14.002  17.800  -7.422  1.00  0.00
TER
ATOM    328  O   WAT    92      10.637  19.291   7.707  1.00  0.00
ATOM    329  H1  WAT    92      11.141  18.711   8.279  1.00  0.00
ATOM    330  H2  WAT    92       9.897  19.575   8.245  1.00  0.00
TER
ATOM    331  O   WAT    93      12.669  17.434   8.602  1.00  0.00
ATOM    332  H1  WAT    93      12.710  17.135   9.511  1.00  0.00
ATOM    333  H2  WAT    93      13.524  17.834   8.443  1.00  0.00
TER
ATOM    334  O   WAT    94      14.610  16.013   6.570  1.00  0.00
ATOM    335  H1  WAT    94      14.079  15.522   5.942  1.00  0.00
ATOM    336  H2  WAT    94      15.278  16.441   6.036  1.00  0.00
TER
ATOM    337  O   WAT    95      15.097  12.979   6.650  1.00  0.00
ATOM    338  H1  WAT    95      15.003  12.361   5.925  1.00  0.00
ATOM    339  H2  WAT    95      14.517  13.706   6.423  1.00  0.00
TER
ATOM    340  O   WAT    96      17.863  11.536   3.682  1.00  0.00
ATOM    341  H1  WAT    96      17.415  11.559   2.837  1.00  0.00
ATOM    342  H2  WAT    96      17.230  11.138   4.279  1.00  0.00
TER
ATOM    343  O   WAT    97      20.605  18.163   5.687  1.00  0.00
ATOM    344  H1  WAT    97      20.725  17.567   6.427  1.00  0.00
ATOM    345  H2  WAT    97      21.465  18.200   5.267  1.00  0.00
TER
ATOM    346  O   WAT    98      15.343  16.106  -9.291  1.00  0.00
ATOM    347  H1  WAT    98      15.142  15.243  -8.930  1.00  0.00
ATOM    348  H2  WAT    98      15.172  16.020 -10.229  1.00  0.00
TER
ATOM    349  O   WAT    99      17.372  14.705   6.945  1.00  0.00
ATOM    350  H1  WAT    99      17.962  14.397   7.633  1.00  0.00
ATOM    351  H2  WAT    99      16.554  14.233   7.101  1.00  0.00
TER
ATOM    352  O   WAT   100      22.192  14.322   7.178  1.00  0.00
ATOM    353  H1  WAT   100      21.503  13.660   7.113  1.00  0.00
ATOM    354  H2  WAT   100      22.912  13.876   7.623  1.00  0.00
TER
ATOM    355  O   WAT   101      14.141  13.206  -9.304  1.00  0.00
ATOM    356  H1  WAT   101      14.444  13.213 -10.212  1.00  0.00
ATOM    357  H2  WAT   101      14.881  12.856  -8.807  1.00  0.00
TER
ATOM    358  O   WAT   102      17.360  12.150  -8.318  1.00  0.00
ATOM    359  H1  WAT   102      17.012  11.472  -8.898  1.00  0.00
ATOM    360  H2  WAT   102      17.561  11.689  -7.504  1.00  0.00
TER
ATOM    361  O   WAT   103      10.700  18.679  -1.922  1.00  0.00
ATOM    362  H1  WAT   103      10.045  18.410  -2.566  1.00  0.00
ATOM    363  H2  WAT   103      11.538  18.569  -2.371  1.00  0.00
TER
ATOM    364  O   WAT   104      11.738  19.064   2.619  1.00  0.00
ATOM    365  H1  WAT   104      12.105  18.977   3.498  1.00  0.00
ATOM    366  H2  WAT   104      11.169  18.301   2.519  1.00  0.00
TER
ATOM    367  O   WAT   105      11.289  15.975   6.525  1.00  0.00
ATOM    368  H1  WAT   105      10.395  15.942   6.864  1.00  0.00
ATOM    369  H2  WAT   105      11.829  16.174   7.290  1.00  0.00
TER
ATOM    370  O   WAT   106       9.914  15.889  -5.979  1.00  0.00
ATOM    371  H1  WAT   106       9.010  16.152  -6.154  1.00  0.00
ATOM    372  H2  WAT   106      10.398  16.160  -6.759  1.00  0.00
TER
ATOM    373  O   WAT   107      12.457  14.945  -8.070  1.00  0.00
ATOM    374  H1  WAT   107      13.166  14.523  -8.555  1.00  0.00
ATOM    375  H2  WAT   107      11.741  15.013  -8.701  1.00  0.00
TER
ATOM    376  O   WAT   108      12.104  10.999  -9.029  1.00  0.00
ATOM    377  H1  WAT   108      12.827  11.540  -8.711  1.00  0.00
ATOM    378  H2  WAT   108      12.376  10.725  -9.905  1.00  0.00
TER
ATOM    379  O   WAT   109      11.793  10.250   0.873  1.00  0.00
ATOM    380  H1  WAT   109      12.441   9.699   0.432  1.00  0.00
ATOM    381  H2  WAT   109      12.213  10.504   1.694  1.00  0.00
TER
ATOM    382  O   WAT   110      11.546  10.405   3.615  1.00  0.00
ATOM    383  H1  WAT   110      11.198  10.862   4.381  1.00  0.00
ATOM    384  H2  WAT   110      11.215   9.511   3.698  1.00  0.00
TER
ATOM    385  O   WAT   111      19.059  11.596   7.137  1.00  0.00
ATOM    386  H1  WAT   111      18.998  12.189   7.887  1.00  0.00
ATOM    387  H2  WAT   111      19.999  11.489   6.992  1.00  0.00
TER
ATOM    388  O   WAT   112      21.696  11.253   6.777  1.00  0.00
ATOM    389  H1  WAT   112      22.310  11.571   6.115  1.00  0.00
ATOM    390  H2  WAT   112      22.241  10.768   7.396  1.00  0.00
TER
ATOM    391  O   WAT   113      12.219   9.933   6.890  1.00  0.00
ATOM    392  H1  WAT   113      12.767   9.752   6.127  1.00  0.00
ATOM    393  H2  WAT   113      12.284   9.142   7.426  1.00  0.00
TER
ATOM    394  O   WAT   114      22.437   9.817   3.103  1.00  0.00
ATOM    395  H1  WAT   114      21.563  10.150   2.901  1.00  0.00
ATOM    396  H2  WAT   114      22.328   9.344   3.929  1.00  0.00
TER
ATOM    397  O   WAT   115      20.185  10.734   2.043  1.00  0.00
ATOM    398  H1  WAT   115      19.402  11.208   2.322  1.00  0.00
ATOM    399  H2  WAT   115      19.891   9.829   1.934  1.00  0.00
TER
ATOM    400  O   WAT   116      11.529  11.038  -5.436  1.00  0.00
ATOM    401  H1  WAT   116      12.287  11.151  -6.009  1.00  0.00
ATOM    402  H2  WAT   116      11.066  11.875  -5.482  1.00  0.00
TER
ATOM    403  O   WAT   117      18.070  13.152  -2.446  1.00  0.00
ATOM    404  H1  WAT   117      17.258  12.778  -2.786  1.00  0.00
ATOM    405  H2  WAT   117      18.574  12.397  -2.144  1.00  0.00
TER
ATOM    406  O   WAT   118      13.901  11.565  -6.896  1.00  0.00
ATOM    407  H1  WAT   118      14.431  10.778  -7.025  1.00  0.00
ATOM    408  H2  WAT   118      14.534  12.244  -6.662  1.00  0.00
TER
ATOM    409  O   WAT   119      16.095  11.302  -3.841  1.00  0.00
ATOM    410  H1  WAT   119      15.465  10.601  -3.674  1.00  0.00
ATOM    411  H2  WAT   119      15.556  12.063  -4.058  1.00  0.00
TER
ATOM    412  O   WAT   120      16.221  10.581   8.594  1.00  0.00
ATOM    413  H1  WAT   120      15.939  11.084   7.830  1.00  0.00
ATOM    414  H2  WAT   120      16.603   9.783   8.228  1.00  0.00
TER
ATOM    415  O   WAT   121      10.249  17.666 -18.038  1.00  0.00
ATOM    416  H1  WAT   121      10.820  16.898 -18.037  1.00  0.00
ATOM    417  H2  WAT   121      10.249  17.965 -18.947  1.00  0.00
TER
ATOM    418  O   WAT   122      11.491  13.074 -16.251  1.00  0.00
ATOM    419  H1  WAT   122      11.312  12.177 -15.970  1.00  0.00
ATOM    420  H2  WAT   122      11.089  13.622 -15.576  1.00  0.00
TER
ATOM    421  O   WAT   123      20.331  15.276 -18.350  1.00  0.00
ATOM    422  H1  WAT   123      20.708  14.403 -18.462  1.00  0.00
ATOM    423  H2  WAT   123      20.233  15.612 -19.240  1.00  0.00
TER
ATOM    424  O   WAT   124      12.110  15.570 -17.643  1.00  0.00
ATOM    425  H1  WAT   124      12.791  15.834 -17.024  1.00  0.00
ATOM    426  H2  WAT   124      11.795  14.731 -17.309  1.00  0.00
TER
ATOM    427  O   WAT   125      16.302  16.617 -18.555  1.00  0.00
ATOM    428  H1  WAT   125      16.810  17.115 -17.915  1.00  0.00
ATOM    429  H2  WAT   125      16.834  15.841 -18.731  1.00  0.00
TER
ATOM    430  O   WAT   126      14.586  11.257 -14.289  1.00  0.00
ATOM    431  H1  WAT   126      14.588  11.774 -15.094  1.00  0.00
ATOM    432  H2  WAT   126      13.756  10.780 -14.312  1.00  0.00
TER
ATOM    433  O   WAT   127      14.268  12.968 -16.282  1.00  0.00
ATOM    434  H1  WAT   127      14.609  13.812 -16.576  1.00  0.00
ATOM    435  H2  WAT   127      13.329  13.116 -16.165  1.00  0.00
TER
ATOM    436  O   WAT   128      14.657  15.822 -16.660  1.00  0.00
ATOM    437  H1  WAT   128      15.208  15.931 -17.434  1.00  0.00
ATOM    438  H2  WAT   128      15.171  16.196 -15.944  1.00  0.00
TER
ATOM    439  O   WAT   129      19.398  14.152 -13.953  1.00  0.00
ATOM    440  H1  WAT   129      18.936  14.361 -13.141  1.00  0.00
ATOM    441  H2  WAT   129      18.996  13.338 -14.256  1.00  0.00
TER
ATOM    442  O   WAT   130      21.493  16.874 -10.723  1.00  0.00
ATOM    443  H1  WAT   130      21.819  16.040 -11.063  1.00  0.00
ATOM    444  H2  WAT   130      22.281  17.396 -10.575  1.00  0.00
TER
ATOM    445  O   WAT   131      17.149  11.830 -17.697  1.00  0.00
ATOM    446  H1  WAT   131      17.446  12.737 -17.778  1.00  0.00
ATOM    447  H2  WAT   131      17.697  11.342 -18.311  1.00  0.00
TER
ATOM    448  O   WAT   132      17.342  17.308 -11.162  1.00  0.00
ATOM    449  H1  WAT   132      17.247  16.367 -11.312  1.00  0.00
ATOM    450  H2  WAT   132      18.185  17.529 -11.557  1.00  0.00
TER
ATOM    451  O   WAT   133      12.473  13.719 -13.009  1.00  0.00
ATOM    452  H1  WAT   133      12.080  14.566 -12.802  1.00  0.00
ATOM    453  H2  WAT   133      11.785  13.082 -12.818  1.00  0.00
TER
ATOM    454  O   WAT   134      19.048  13.802  -9.939  1.00  0.00
ATOM    455  H1  WAT   134      18.358  13.610  -9.305  1.00  0.00
ATOM    456  H2  WAT   134      19.791  14.086  -9.407  1.00  0.00
TER
ATOM    457  O   WAT   135       9.775  11.642 -18.976  1.00  0.00
ATOM    458  H1  WAT   135       9.486  12.212 -18.263  1.00  0.00
ATOM    459  H2  WAT   135      10.520  11.162 -18.613  1.00  0.00
TER
ATOM    460  O   WAT   136      21.324  17.642 -17.104  1.00  0.00
ATOM    461  H1  WAT   136      20.592  18.151 -16.755  1.00  0.00
ATOM    462  H2  WAT   136      20.927  16.825 -17.405  1.00  0.00
TER
ATOM    463  O   WAT   137      21.787  13.096 -17.692  1.00  0.00
ATOM    464  H1  WAT   137      21.804  13.546 -16.847  1.00  0.00
ATOM    465  H2  WAT   137      21.538  12.196 -17.478  1.00  0.00
TER
ATOM    466  O   WAT   138      18.063  18.378 -16.952  1.00  0.00
ATOM    467  H1  WAT   138      18.430  17.904 -16.206  1.00  0.00
ATOM    468  H2  WAT   138      17.873  19.252 -16.611  1.00  0.00
TER
ATOM    469  O   WAT   139      15.853  17.419 -14.634  1.00  0.00
ATOM    470  H1  WAT   139      15.548  18.298 -14.409  1.00  0.00
ATOM    471  H2  WAT   139      16.807  17.479 -14.598  1.00  0.00
TER
ATOM    472  O   WAT   140      11.909  18.259 -13.486  1.00  0.00
ATOM    473  H1  WAT   140      11.550  18.924 -12.899  1.00  0.00
ATOM    474  H2  WAT   140      11.614  17.427 -13.115  1.00  0.00
TER
ATOM    475  O   WAT   141      15.110  18.717 -10.602  1.00  0.00
ATOM    476  H1  WAT   141      14.810  18.863 -11.500  1.00  0.00
ATOM    477  H2  WAT   141      15.881  18.158 -10.695  1.00  0.00
TER
ATOM    478  O   WAT   142      10.484  11.748 -12.809  1.00  0.00
ATOM    479  H1  WAT   142       9.770  11.948 -12.204  1.00  0.00
ATOM    480  H2  WAT   142      10.903  10.972 -12.438  1.00  0.00
TER
ATOM    481  O   WAT   143      21.978  14.241 -15.059  1.00  0.00
ATOM    482  H1  WAT   143      22.346  13.420 -14.731  1.00  0.00
ATOM    483  H2  WAT   143      21.118  14.301 -14.644  1.00  0.00
TER
ATOM    484  O   WAT   144      18.938  16.895 -14.835  1.00  0.00
ATOM    485  H1  WAT   144      19.436  17.369 -14.170  1.00  0.00
ATOM    486  H2  WAT   144      19.080  15.971 -14.628  1.00  0.00
TER
ATOM    487  O   WAT   145      10.637  19.291 -11.067  1.00  0.00
ATOM    488  H1  WAT   145      11.141  18.711 -10.495  1.00  0.00
ATOM    489  H2  WAT   145       9.897  19.575 -10.529  1.00  0.00
TER
ATOM    490  O   WAT   146      12.669  17.434 -10.172  1.00  0.00
ATOM    491  H1  WAT   146      12.710  17.135  -9.263  1.00  0.00
ATOM    492  H2  WAT   146      13.524  17.834 -10.331  1.00  0.00
TER
ATOM    493  O   WAT   147      14.610  16.013 -12.205  1.00  0.00
ATOM    494  H1  WAT   147      14.079  15.522 -12.832  1.00  0.00
ATOM    495  H2  WAT   147      15.278  16.441 -12.739  1.00  0.00
TER
ATOM    496  O   WAT   148      15.097  12.979 -12.125  1.00  0.00
ATOM    497  H1  WAT   148      15.003  12.361 -12.850  1.00  0.00
ATOM    498  H2  WAT   148      14.517  13.706 -12.352  1.00  0.00
TER
ATOM    499  O   WAT   149      17.863  11.536 -15.092  1.00  0.00
ATOM    500  H1  WAT   149      17.415  11.559 -15.938  1.00  0.00
ATOM    501  H2  WAT   149      17.230  11.138 -14.495  1.00  0.00
TER
ATOM    502  O   WAT   150      20.605  18.163 -13.087  1.00  0.00
ATOM    503  H1  WAT   150      20.725  17.567 -12.348  1.00  0.00
ATOM    504  H2  WAT   150      21.465  18.200 -13.507  1.00  0.00
TER
ATOM    505  O   WAT   151      17.372  14.705 -11.829  1.00  0.00
ATOM    506  H1  WAT   151      17.962  14.397 -11.142  1.00  0.00
ATOM    507  H2  WAT   151      16.554  14.233 -11.673  1.00  0.00
TER
ATOM    508  O   WAT   152      22.192  14.322 -11.596  1.00  0.00
ATOM    509  H1  WAT   152      21.503  13.660 -11.661  1.00  0.00
ATOM    510  H2  WAT   152      22.912  13.876 -11.151  1.00  0.00
TER
ATOM    511  O   WAT   153      11.738  19.064 -16.156  1.00  0.00
ATOM    512  H1  WAT   153      12.105  18.977 -15.276  1.00  0.00
ATOM    513  H2  WAT   153      11.169  18.301 -16.255  1.00  0.00
TER
ATOM    514  O   WAT   154      11.289  15.975 -12.250  1.00  0.00
ATOM    515  H1  WAT   154      10.395  15.942 -11.910  1.00  0.00
ATOM    516  H2  WAT   154      11.829  16.174 -11.485  1.00  0.00
TER
ATOM    517  O   WAT   155      11.793  10.250 -17.902  1.00  0.00
ATOM    518  H1  WAT   155      12.441   9.699 -18.342  1.00  0.00
ATOM    519  H2  WAT   155      12.213  10.504 -17.080  1.00  0.00
TER
ATOM    520  O   WAT   156      11.546  10.405 -15.159  1.00  0.00
ATOM    521  H1  WAT   156      11.198  10.862 -14.393  1.00  0.00
ATOM    522  H2  WAT   156      11.215   9.511 -15.077  1.00  0.00
TER
ATOM    523  O   WAT   157      19.059  11.596 -11.637  1.00  0.00
ATOM    524  H1  WAT   157      18.998  12.189 -10.887  1.00  0.00
ATOM    525  H2  WAT   157      19.999  11.489 -11.782  1.00  0.00
TER
ATOM    526  O   WAT   158      21.696  11.253 -11.998  1.00  0.00
ATOM    527  H1  WAT   158      22.310  11.571 -12.660  1.00  0.00
ATOM    528  H2  WAT   158      22.241  10.768 -11.378  1.00  0.00
TER
ATOM    529  O   WAT   159      12.219   9.933 -11.884  1.00  0.00
ATOM    530  H1  WAT   159      12.767   9.752 -12.647  1.00  0.00
ATOM    531  H2  WAT   159      12.284   9.142 -11.348  1.00  0.00
TER
ATOM    532  O   WAT   160      22.437   9.817 -15.671  1.00  0.00
ATOM    533  H1  WAT   160      21.563  10.150 -15.874  1.00  0.00
ATOM    534  H2  WAT   160      22.328   9.344 -14.846  1.00  0.00
TER
ATOM    535  O   WAT   161      20.185  10.734 -16.732  1.00  0.00
ATOM    536  H1  WAT   161      19.402  11.208 -16.452  1.00  0.00
ATOM    537  H2  WAT   161      19.891   9.829 -16.840  1.00  0.00
TER
ATOM    538  O   WAT   162      16.221  10.581 -10.180  1.00  0.00
ATOM    539  H1  WAT   162      15.939  11.084 -10.944  1.00  0.00
ATOM    540  H2  WAT   162      16.603   9.783 -10.546  1.00  0.00
TER
ATOM    541  O   WAT   163      21.728  -0.759  17.084  1.00  0.00
ATOM    542  H1  WAT   163      21.647  -1.674  16.814  1.00  0.00
ATOM    543  H2  WAT   163      21.314  -0.262  16.378  1.00  0.00
TER
ATOM    544  O   WAT   164      19.860   1.019  18.965  1.00  0.00
ATOM    545  H1  WAT   164      19.084   0.539  19.255  1.00  0.00
ATOM    546  H2  WAT   164      20.511   0.339  18.791  1.00  0.00
TER
ATOM    547  O   WAT   165      12.286  -3.709  13.627  1.00  0.00
ATOM    548  H1  WAT   165      11.397  -3.367  13.525  1.00  0.00
ATOM    549  H2  WAT   165      12.570  -3.909  12.735  1.00  0.00
TER
ATOM    550  O   WAT   166      20.107   7.711  17.366  1.00  0.00
ATOM    551  H1  WAT   166      19.488   8.166  16.795  1.00  0.00
ATOM    552  H2  WAT   166      20.962   7.866  16.965  1.00  0.00
TER
ATOM    553  O   WAT   167      20.331  -3.498  19.199  1.00  0.00
ATOM    554  H1  WAT   167      20.708  -4.371  19.087  1.00  0.00
ATOM    555  H2  WAT   167      20.233  -3.162  18.308  1.00  0.00
TER
ATOM    556  O   WAT   168      14.462  -5.126  14.661  1.00  0.00
ATOM    557  H1  WAT   168      14.568  -4.225  14.968  1.00  0.00
ATOM    558  H2  WAT   168      13.551  -5.174  14.370  1.00  0.00
TER
ATOM    559  O   WAT   169      20.973   2.595  14.759  1.00  0.00
ATOM    560  H1  WAT   169      20.355   3.060  14.195  1.00  0.00
ATOM    561  H2  WAT   169      21.485   3.287  15.176  1.00  0.00
TER
ATOM    562  O   WAT   170      10.341   3.280  12.133  1.00  0.00
ATOM    563  H1  WAT   170       9.964   3.769  11.401  1.00  0.00
ATOM    564  H2  WAT   170      10.599   3.953  12.763  1.00  0.00
TER
ATOM    565  O   WAT   171      17.950  -8.318  17.591  1.00  0.00
ATOM    566  H1  WAT   171      18.258  -8.873  16.875  1.00  0.00
ATOM    567  H2  WAT   171      17.020  -8.184  17.409  1.00  0.00
TER
ATOM    568  O   WAT   172      20.338  -0.253  14.327  1.00  0.00
ATOM    569  H1  WAT   172      19.411  -0.319  14.556  1.00  0.00
ATOM    570  H2  WAT   172      20.491   0.685  14.213  1.00  0.00
TER
ATOM    571  O   WAT   173      20.325  -3.981  11.324  1.00  0.00
ATOM    572  H1  WAT   173      19.386  -3.820  11.409  1.00  0.00
ATOM    573  H2  WAT   173      20.644  -3.263  10.778  1.00  0.00
TER
ATOM    574  O   WAT   174      15.944   0.273  17.109  1.00  0.00
ATOM    575  H1  WAT   174      15.540  -0.439  16.614  1.00  0.00
ATOM    576  H2  WAT   174      16.030  -0.071  17.998  1.00  0.00
TER
ATOM    577  O   WAT   175      20.654   5.487  15.806  1.00  0.00
ATOM    578  H1  WAT   175      21.094   6.230  15.392  1.00  0.00
ATOM    579  H2  WAT   175      20.593   5.730  16.730  1.00  0.00
TER
ATOM    580  O   WAT   176      12.645  -0.832  14.610  1.00  0.00
ATOM    581  H1  WAT   176      12.524  -0.106  13.998  1.00  0.00
ATOM    582  H2  WAT   176      12.335  -1.602  14.133  1.00  0.00
TER
ATOM    583  O   WAT   177      11.528   4.039  16.827  1.00  0.00
ATOM    584  H1  WAT   177      11.121   4.181  15.973  1.00  0.00
ATOM    585  H2  WAT   177      12.419   3.755  16.625  1.00  0.00
TER
ATOM    586  O   WAT   178      15.800   8.254  14.940  1.00  0.00
ATOM    587  H1  WAT   178      15.624   7.337  14.726  1.00  0.00
ATOM    588  H2  WAT   178      14.946   8.613  15.179  1.00  0.00
TER
ATOM    589  O   WAT   179      15.111  -7.489  17.992  1.00  0.00
ATOM    590  H1  WAT   179      14.668  -6.708  17.661  1.00  0.00
ATOM    591  H2  WAT   179      15.669  -7.166  18.699  1.00  0.00
TER
ATOM    592  O   WAT   180      18.227  -7.868  12.873  1.00  0.00
ATOM    593  H1  WAT   180      17.602  -7.872  13.598  1.00  0.00
ATOM    594  H2  WAT   180      18.140  -8.735  12.476  1.00  0.00
TER
ATOM    595  O   WAT   181      14.902  -2.365  15.720  1.00  0.00
ATOM    596  H1  WAT   181      14.676  -2.582  16.625  1.00  0.00
ATOM    597  H2  WAT   181      14.122  -1.933  15.375  1.00  0.00
TER
ATOM    598  O   WAT   182      22.132  -2.359  14.319  1.00  0.00
ATOM    599  H1  WAT   182      21.533  -1.635  14.136  1.00  0.00
ATOM    600  H2  WAT   182      22.680  -2.421  13.537  1.00  0.00
TER
ATOM    601  O   WAT   183      20.739  -3.723  16.350  1.00  0.00
ATOM    602  H1  WAT   183      21.132  -3.405  15.537  1.00  0.00
ATOM    603  H2  WAT   183      21.100  -4.601  16.464  1.00  0.00
TER
ATOM    604  O   WAT   184       9.962  -3.191   9.783  1.00  0.00
ATOM    605  H1  WAT   184       9.880  -2.247   9.925  1.00  0.00
ATOM    606  H2  WAT   184       9.610  -3.333   8.904  1.00  0.00
TER
ATOM    607  O   WAT   185      17.762  -4.457  18.850  1.00  0.00
ATOM    608  H1  WAT   185      17.765  -4.898  18.001  1.00  0.00
ATOM    609  H2  WAT   185      18.657  -4.135  18.957  1.00  0.00
TER
ATOM    610  O   WAT   186      13.612  -4.574  17.810  1.00  0.00
ATOM    611  H1  WAT   186      13.272  -4.097  18.566  1.00  0.00
ATOM    612  H2  WAT   186      12.850  -5.028  17.450  1.00  0.00
TER
ATOM    613  O   WAT   187      17.824  -3.455  11.841  1.00  0.00
ATOM    614  H1  WAT   187      17.945  -3.497  12.789  1.00  0.00
ATOM    615  H2  WAT   187      17.439  -2.593  11.686  1.00  0.00
TER
ATOM    616  O   WAT   188      16.836  -1.145  11.239  1.00  0.00
ATOM    617  H1  WAT   188      16.268  -1.594  10.613  1.00  0.00
ATOM    618  H2  WAT   188      17.545  -0.786  10.706  1.00  0.00
TER
ATOM    619  O   WAT   189      10.927  -5.652  16.726  1.00  0.00
ATOM    620  H1  WAT   189      10.641  -6.017  17.564  1.00  0.00
ATOM    621  H2  WAT   189      10.865  -6.384  16.112  1.00  0.00
TER
ATOM    622  O   WAT   190      14.381   2.850  13.512  1.00  0.00
ATOM    623  H1  WAT   190      13.607   2.310  13.352  1.00  0.00
ATOM    624  H2  WAT   190      15.110   2.331  13.174  1.00  0.00
TER
ATOM    625  O   WAT   191      20.601  -6.759  13.447  1.00  0.00
ATOM    626  H1  WAT   191      19.787  -7.258  13.372  1.00  0.00
ATOM    627  H2  WAT   191      20.407  -5.919  13.031  1.00  0.00
TER
ATOM    628  O   WAT   192      14.425   2.519  17.150  1.00  0.00
ATOM    629  H1  WAT   192      14.942   1.715  17.095  1.00  0.00
ATOM    630  H2  WAT   192      13.973   2.456  17.991  1.00  0.00
TER
ATOM    631  O   WAT   193      19.311   3.785  12.422  1.00  0.00
ATOM    632  H1  WAT   193      19.653   4.529  11.927  1.00  0.00
ATOM    633  H2  WAT   193      18.483   4.098  12.785  1.00  0.00
TER
ATOM    634  O   WAT   194      22.194   3.107  17.787  1.00  0.00
ATOM    635  H1  WAT   194      22.547   2.510  17.127  1.00  0.00
ATOM    636  H2  WAT   194      21.310   2.781  17.958  1.00  0.00
TER
ATOM    637  O   WAT   195      18.281   3.866  15.194  1.00  0.00
ATOM    638  H1  WAT   195      18.968   4.413  15.575  1.00  0.00
ATOM    639  H2  WAT   195      17.494   4.411  15.229  1.00  0.00
TER
ATOM    640  O   WAT   196      10.420  -0.516  10.686  1.00  0.00
ATOM    641  H1  WAT   196      11.289  -0.234  10.969  1.00  0.00
ATOM    642  H2  WAT   196       9.929   0.297  10.571  1.00  0.00
TER
ATOM    643  O   WAT   197      17.583   0.871  14.807  1.00  0.00
ATOM    644  H1  WAT   197      18.040   1.682  15.033  1.00  0.00
ATOM    645  H2  WAT   197      17.232   0.553  15.638  1.00  0.00
TER
ATOM    646  O   WAT   198      13.484  -8.785  15.279  1.00  0.00
ATOM    647  H1  WAT   198      13.356  -8.793  16.227  1.00  0.00
ATOM    648  H2  WAT   198      12.661  -8.447  14.928  1.00  0.00
TER
ATOM    649  O   WAT   199      10.787   8.697  11.252  1.00  0.00
ATOM    650  H1  WAT   199      11.147   9.295  10.598  1.00  0.00
ATOM    651  H2  WAT   199      10.646   9.242  12.025  1.00  0.00
TER
ATOM    652  O   WAT   200      16.804   6.080  12.069  1.00  0.00
ATOM    653  H1  WAT   200      16.795   6.813  11.454  1.00  0.00
ATOM    654  H2  WAT   200      15.884   5.833  12.162  1.00  0.00
TER
ATOM    655  O   WAT   201      12.404   1.301  12.814  1.00  0.00
ATOM    656  H1  WAT   201      11.797   2.041  12.823  1.00  0.00
ATOM    657  H2  WAT   201      12.879   1.391  11.988  1.00  0.00
TER
ATOM    658  O   WAT   202      19.790   6.142  10.732  1.00  0.00
ATOM    659  H1  WAT   202      19.891   5.939   9.802  1.00  0.00
ATOM    660  H2  WAT   202      18.890   5.888  10.937  1.00  0.00
TER
ATOM    661  O   WAT   203      17.312  -3.300  14.714  1.00  0.00
ATOM    662  H1  WAT   203      16.604  -2.831  15.156  1.00  0.00
ATOM    663  H2  WAT   203      17.597  -3.957  15.349  1.00  0.00
TER
ATOM    664  O   WAT   204      21.344  -6.574  16.154  1.00  0.00
ATOM    665  H1  WAT   204      21.221  -6.556  15.205  1.00  0.00
ATOM    666  H2  WAT   204      22.292  -6.527  16.274  1.00  0.00
TER
ATOM    667  O   WAT   205      18.432   8.661  15.427  1.00  0.00
ATOM    668  H1  WAT   205      18.686   8.623  14.504  1.00  0.00
ATOM    669  H2  WAT   205      17.483   8.534  15.419  1.00  0.00
TER
ATOM    670  O   WAT   206      15.516  -4.991  12.089  1.00  0.00
ATOM    671  H1  WAT   206      16.365  -4.554  12.023  1.00  0.00
ATOM    672  H2  WAT   206      15.149  -4.679  12.916  1.00  0.00
TER
ATOM    673  O   WAT   207      14.415   1.262  10.563  1.00  0.00
ATOM    674  H1  WAT   207      15.181   1.150  11.125  1.00  0.00
ATOM    675  H2  WAT   207      14.492   0.566   9.910  1.00  0.00
TER
ATOM    676  O   WAT   208      13.110  -1.305  11.246  1.00  0.00
ATOM    677  H1  WAT   208      13.190  -2.253  11.358  1.00  0.00
ATOM    678  H2  WAT   208      14.002  -0.975  11.352  1.00  0.00
TER
ATOM    679  O   WAT   209      13.911   8.844  18.350  1.00  0.00
ATOM    680  H1  WAT   209      14.647   8.296  18.620  1.00  0.00
ATOM    681  H2  WAT   209      14.295   9.710  18.210  1.00  0.00
TER
ATOM    682  O   WAT   210      10.796   4.912  14.224  1.00  0.00
ATOM    683  H1  WAT   210       9.870   5.154  14.214  1.00  0.00
ATOM    684  H2  WAT   210      11.261   5.739  14.102  1.00  0.00
TER
ATOM    685  O   WAT   211      17.021   8.017  10.172  1.00  0.00
ATOM    686  H1  WAT   211      17.814   8.306   9.720  1.00  0.00
ATOM    687  H2  WAT   211      16.502   7.587   9.493  1.00  0.00
TER
ATOM    688  O   WAT   212      17.539   3.238  10.036  1.00  0.00
ATOM    689  H1  WAT   212      17.434   2.623  10.762  1.00  0.00
ATOM    690  H2  WAT   212      17.372   2.714   9.253  1.00  0.00
TER
ATOM    691  O   WAT   213      20.779   2.300  10.641  1.00  0.00
ATOM    692  H1  WAT   213      20.230   2.747  11.285  1.00  0.00
ATOM    693  H2  WAT   213      21.401   1.795  11.164  1.00  0.00
TER
ATOM    694  O   WAT   214      16.447   1.259  12.537  1.00  0.00
ATOM    695  H1  WAT   214      16.869   1.093  13.380  1.00  0.00
ATOM    696  H2  WAT   214      16.572   0.449  12.043  1.00  0.00
TER
ATOM    697  O   WAT   215      18.960   0.283   9.785  1.00  0.00
ATOM    698  H1  WAT   215      19.480  -0.433   9.419  1.00  0.00
ATOM    699  H2  WAT   215      19.606   0.921  10.085  1.00  0.00
TER
ATOM    700  O   WAT   216      15.343  -2.668   9.483  1.00  0.00
ATOM    701  H1  WAT   216      15.142  -3.531   9.844  1.00  0.00
ATOM    702  H2  WAT   216      15.172  -2.755   8.545  1.00  0.00
TER
ATOM    703  O   WAT   217      14.141  -5.568   9.471  1.00  0.00
ATOM    704  H1  WAT   217      14.444  -5.561   8.563  1.00  0.00
ATOM    705  H2  WAT   217      14.881  -5.918   9.967  1.00  0.00
TER
ATOM    706  O   WAT   218      17.360  -6.624  10.456  1.00  0.00
ATOM    707  H1  WAT   218      17.012  -7.302   9.877  1.00  0.00
ATOM    708  H2  WAT   218      17.561  -7.085  11.271  1.00  0.00
TER
ATOM    709  O   WAT   219      19.524   8.364  12.075  1.00  0.00
ATOM    710  H1  WAT   219      20.420   8.702  12.097  1.00  0.00
ATOM    711  H2  WAT   219      19.556   7.642  11.447  1.00  0.00
TER
ATOM    712  O   WAT   220      13.164   3.736  10.304  1.00  0.00
ATOM    713  H1  WAT   220      13.602   4.279  10.959  1.00  0.00
ATOM    714  H2  WAT   220      13.649   2.911  10.313  1.00  0.00
TER
ATOM    715  O   WAT   221      10.379   6.525  17.756  1.00  0.00
ATOM    716  H1  WAT   221      10.709   5.657  17.524  1.00  0.00
ATOM    717  H2  WAT   221      10.808   6.731  18.586  1.00  0.00
TER
ATOM    718  O   WAT   222      14.975   4.856  15.416  1.00  0.00
ATOM    719  H1  WAT   222      14.674   4.733  16.316  1.00  0.00
ATOM    720  H2  WAT   222      14.869   3.997  15.007  1.00  0.00
TER
ATOM    721  O   WAT   223      10.700  -0.096  16.853  1.00  0.00
ATOM    722  H1  WAT   223      10.045  -0.364  16.209  1.00  0.00
ATOM    723  H2  WAT   223      11.538  -0.205  16.403  1.00  0.00
TER
ATOM    724  O   WAT   224       9.914  -2.886  12.795  1.00  0.00
ATOM    725  H1  WAT   224       9.010  -2.623  12.620  1.00  0.00
ATOM    726  H2  WAT   224      10.398  -2.615  12.015  1.00  0.00
TER
ATOM    727  O   WAT   225      12.457  -3.829  10.705  1.00  0.00
ATOM    728  H1  WAT   225      13.166  -4.251  10.219  1.00  0.00
ATOM    729  H2  WAT   225      11.741  -3.762  10.073  1.00  0.00
TER
ATOM    730  O   WAT   226      12.104  -7.775   9.745  1.00  0.00
ATOM    731  H1  WAT   226      12.827  -7.234  10.063  1.00  0.00
ATOM    732  H2  WAT   226      12.376  -8.049   8.869  1.00  0.00
TER
ATOM    733  O   WAT   227      10.906   8.432  15.835  1.00  0.00
ATOM    734  H1  WAT   227      10.738   7.799  16.533  1.00  0.00
ATOM    735  H2  WAT   227      10.039   8.638  15.485  1.00  0.00
TER
ATOM    736  O   WAT   228      11.529  -7.736  13.338  1.00  0.00
ATOM    737  H1  WAT   228      12.287  -7.623  12.765  1.00  0.00
ATOM    738  H2  WAT   228      11.066  -6.899  13.293  1.00  0.00
TER
ATOM    739  O   WAT   229      18.070  -5.622  16.329  1.00  0.00
ATOM    740  H1  WAT   229      17.258  -5.996  15.988  1.00  0.00
ATOM    741  H2  WAT   229      18.574  -6.378  16.631  1.00  0.00
TER
ATOM    742  O   WAT   230      12.512   7.126  13.280  1.00  0.00
ATOM    743  H1  WAT   230      11.987   7.507  12.577  1.00  0.00
ATOM    744  H2  WAT   230      12.437   7.751  14.001  1.00  0.00
TER
ATOM    745  O   WAT   231      13.901  -7.210  11.879  1.00  0.00
ATOM    746  H1  WAT   231      14.431  -7.997  11.749  1.00  0.00
ATOM    747  H2  WAT   231      14.534  -6.530  12.112  1.00  0.00
TER
ATOM    748  O   WAT   232      16.095  -7.472  14.933  1.00  0.00
ATOM    749  H1  WAT   232      15.465  -8.173  15.100  1.00  0.00
ATOM    750  H2  WAT   232      15.556  -6.712  14.717  1.00  0.00
TER
ATOM    751  O   WAT   233      15.111   9.074  12.155  1.00  0.00
ATOM    752  H1  WAT   233      15.843   8.790  11.608  1.00  0.00
ATOM    753  H2  WAT   233      15.371   8.835  13.045  1.00  0.00
TER
ATOM    754  O   WAT   234      14.273   5.190  12.160  1.00  0.00
ATOM    755  H1  WAT   234      13.644   5.659  12.708  1.00  0.00
ATOM    756  H2  WAT   234      14.388   4.345  12.594  1.00  0.00
TER
ATOM    757  O   WAT   235      21.728  -0.759  -1.690  1.00  0.00
ATOM    758  H1  WAT   235      21.647  -1.674  -1.961  1.00  0.00
ATOM    759  H2  WAT   235      21.314  -0.262  -2.396  1.00  0.00
TER
ATOM    760  O   WAT   236      19.860   1.019   0.191  1.00  0.00
ATOM    761  H1  WAT   236      19.084   0.539   0.481  1.00  0.00
ATOM    762  H2  WAT   236      20.511   0.339   0.017  1.00  0.00
TER
ATOM    763  O   WAT   237      13.876   1.331   1.069  1.00  0.00
ATOM    764  H1  WAT   237      13.045   1.076   1.468  1.00  0.00
ATOM    765  H2  WAT   237      14.484   1.402   1.804  1.00  0.00
TER
ATOM    766  O   WAT   238      13.856   5.365   1.264  1.00  0.00
ATOM    767  H1  WAT   238      14.159   4.475   1.085  1.00  0.00
ATOM    768  H2  WAT   238      14.601   5.922   1.037  1.00  0.00
TER
ATOM    769  O   WAT   239      12.286  -3.709  -5.147  1.00  0.00
ATOM    770  H1  WAT   239      11.397  -3.367  -5.249  1.00  0.00
ATOM    771  H2  WAT   239      12.570  -3.909  -6.039  1.00  0.00
TER
ATOM    772  O   WAT   240      20.107   7.711  -1.409  1.00  0.00
ATOM    773  H1  WAT   240      19.488   8.166  -1.979  1.00  0.00
ATOM    774  H2  WAT   240      20.962   7.866  -1.810  1.00  0.00
TER
ATOM    775  O   WAT   241      19.301   3.695   0.198  1.00  0.00
ATOM    776  H1  WAT   241      19.231   2.754   0.037  1.00  0.00
ATOM    777  H2  WAT   241      20.063   3.785   0.770  1.00  0.00
TER
ATOM    778  O   WAT   242      11.491  -5.700   2.524  1.00  0.00
ATOM    779  H1  WAT   242      11.312  -6.597   2.804  1.00  0.00
ATOM    780  H2  WAT   242      11.089  -5.153   3.198  1.00  0.00
TER
ATOM    781  O   WAT   243      20.331  -3.498   0.425  1.00  0.00
ATOM    782  H1  WAT   243      20.708  -4.371   0.312  1.00  0.00
ATOM    783  H2  WAT   243      20.233  -3.162  -0.466  1.00  0.00
TER
ATOM    784  O   WAT   244      14.462  -5.126  -4.113  1.00  0.00
ATOM    785  H1  WAT   244      14.568  -4.225  -3.807  1.00  0.00
ATOM    786  H2  WAT   244      13.551  -5.174  -4.404  1.00  0.00
TER
ATOM    787  O   WAT   245      12.110  -3.204   1.132  1.00  0.00
ATOM    788  H1  WAT   245      12.791  -2.940   1.751  1.00  0.00
ATOM    789  H2  WAT   245      11.795  -4.044   1.466  1.00  0.00
TER
ATOM    790  O   WAT   246      16.302  -2.157   0.219  1.00  0.00
ATOM    791  H1  WAT   246      16.810  -1.659   0.860  1.00  0.00
ATOM    792  H2  WAT   246      16.834  -2.934   0.043  1.00  0.00
TER
ATOM    793  O   WAT   247      14.586  -7.517   4.485  1.00  0.00
ATOM    794  H1  WAT   247      14.588  -7.000   3.680  1.00  0.00
ATOM    795  H2  WAT   247      13.756  -7.994   4.462  1.00  0.00
TER
ATOM    796  O   WAT   248      20.973   2.595  -4.016  1.00  0.00
ATOM    797  H1  WAT   248      20.355   3.060  -4.579  1.00  0.00
ATOM    798  H2  WAT   248      21.485   3.287  -3.599  1.00  0.00
TER
ATOM    799  O   WAT   249      15.836   2.122   2.663  1.00  0.00
ATOM    800  H1  WAT   249      15.503   2.749   3.305  1.00  0.00
ATOM    801  H2  WAT   249      16.013   2.648   1.883  1.00  0.00
TER
ATOM    802  O   WAT   250      14.268  -5.806   2.492  1.00  0.00
ATOM    803  H1  WAT   250      14.609  -4.962   2.198  1.00  0.00
ATOM    804  H2  WAT   250      13.329  -5.658   2.609  1.00  0.00
TER
ATOM    805  O   WAT   251      15.048   4.090   4.478  1.00  0.00
ATOM    806  H1  WAT   251      15.666   4.765   4.196  1.00  0.00
ATOM    807  H2  WAT   251      14.188   4.499   4.386  1.00  0.00
TER
ATOM    808  O   WAT   252      10.341   3.280  -6.642  1.00  0.00
ATOM    809  H1  WAT   252       9.964   3.769  -7.373  1.00  0.00
ATOM    810  H2  WAT   252      10.599   3.953  -6.011  1.00  0.00
TER
ATOM    811  O   WAT   253      17.950  -8.318  -1.183  1.00  0.00
ATOM    812  H1  WAT   253      18.258  -8.873  -1.900  1.00  0.00
ATOM    813  H2  WAT   253      17.020  -8.184  -1.366  1.00  0.00
TER
ATOM    814  O   WAT   254      20.338  -0.253  -4.447  1.00  0.00
ATOM    815  H1  WAT   254      19.411  -0.319  -4.218  1.00  0.00
ATOM    816  H2  WAT   254      20.491   0.685  -4.562  1.00  0.00
TER
ATOM    817  O   WAT   255      20.325  -3.981  -7.450  1.00  0.00
ATOM    818  H1  WAT   255      19.386  -3.820  -7.365  1.00  0.00
ATOM    819  H2  WAT   255      20.644  -3.263  -7.997  1.00  0.00
TER
ATOM    820  O   WAT   256      15.944   0.273  -1.665  1.00  0.00
ATOM    821  H1  WAT   256      15.540  -0.439  -2.160  1.00  0.00
ATOM    822  H2  WAT   256      16.030  -0.071  -0.776  1.00  0.00
TER
ATOM    823  O   WAT   257      16.412   3.960   0.499  1.00  0.00
ATOM    824  H1  WAT   257      16.115   3.355  -0.180  1.00  0.00
ATOM    825  H2  WAT   257      17.362   3.998   0.388  1.00  0.00
TER
ATOM    826  O   WAT   258      14.657  -2.952   2.115  1.00  0.00
ATOM    827  H1  WAT   258      15.208  -2.843   1.340  1.00  0.00
ATOM    828  H2  WAT   258      15.171  -2.579   2.830  1.00  0.00
TER
ATOM    829  O   WAT   259      15.504   3.698   7.150  1.00  0.00
ATOM    830  H1  WAT   259      14.607   3.922   7.397  1.00  0.00
ATOM    831  H2  WAT   259      15.529   3.822   6.201  1.00  0.00
TER
ATOM    832  O   WAT   260      14.331   0.570   5.725  1.00  0.00
ATOM    833  H1  WAT   260      14.192   1.442   6.094  1.00  0.00
ATOM    834  H2  WAT   260      13.449   0.227   5.580  1.00  0.00
TER
ATOM    835  O   WAT   261      20.654   5.487  -2.968  1.00  0.00
ATOM    836  H1  WAT   261      21.094   6.230  -3.383  1.00  0.00
ATOM    837  H2  WAT   261      20.593   5.730  -2.044  1.00  0.00
TER
ATOM    838  O   WAT   262      16.129   6.512   7.934  1.00  0.00
ATOM    839  H1  WAT   262      16.101   6.916   7.067  1.00  0.00
ATOM    840  H2  WAT   262      15.966   5.583   7.771  1.00  0.00
TER
ATOM    841  O   WAT   263      12.645  -0.832  -4.164  1.00  0.00
ATOM    842  H1  WAT   263      12.524  -0.106  -4.776  1.00  0.00
ATOM    843  H2  WAT   263      12.335  -1.602  -4.642  1.00  0.00
TER
ATOM    844  O   WAT   264      10.283   2.339   1.642  1.00  0.00
ATOM    845  H1  WAT   264      10.361   2.474   0.698  1.00  0.00
ATOM    846  H2  WAT   264      10.897   1.631   1.835  1.00  0.00
TER
ATOM    847  O   WAT   265      11.528   4.039  -1.947  1.00  0.00
ATOM    848  H1  WAT   265      11.121   4.181  -2.802  1.00  0.00
ATOM    849  H2  WAT   265      12.419   3.755  -2.150  1.00  0.00
TER
ATOM    850  O   WAT   266      21.346   8.189   4.960  1.00  0.00
ATOM    851  H1  WAT   266      21.860   8.099   5.762  1.00  0.00
ATOM    852  H2  WAT   266      20.503   8.534   5.253  1.00  0.00
TER
ATOM    853  O   WAT   267      15.800   8.254  -3.835  1.00  0.00
ATOM    854  H1  WAT   267      15.624   7.337  -4.048  1.00  0.00
ATOM    855  H2  WAT   267      14.946   8.613  -3.595  1.00  0.00
TER
ATOM    856  O   WAT   268      10.339   3.381   4.182  1.00  0.00
ATOM    857  H1  WAT   268      10.502   2.911   3.364  1.00  0.00
ATOM    858  H2  WAT   268      10.804   2.873   4.847  1.00  0.00
TER
ATOM    859  O   WAT   269      15.111  -7.489  -0.782  1.00  0.00
ATOM    860  H1  WAT   269      14.668  -6.708  -1.114  1.00  0.00
ATOM    861  H2  WAT   269      15.669  -7.166  -0.075  1.00  0.00
TER
ATOM    862  O   WAT   270      19.398  -4.622   4.821  1.00  0.00
ATOM    863  H1  WAT   270      18.936  -4.414   5.633  1.00  0.00
ATOM    864  H2  WAT   270      18.996  -5.436   4.519  1.00  0.00
TER
ATOM    865  O   WAT   271      21.493  -1.901   8.051  1.00  0.00
ATOM    866  H1  WAT   271      21.819  -2.734   7.711  1.00  0.00
ATOM    867  H2  WAT   271      22.281  -1.378   8.199  1.00  0.00
TER
ATOM    868  O   WAT   272      18.227  -7.868  -5.901  1.00  0.00
ATOM    869  H1  WAT   272      17.602  -7.872  -5.176  1.00  0.00
ATOM    870  H2  WAT   272      18.140  -8.735  -6.298  1.00  0.00
TER
ATOM    871  O   WAT   273      17.149  -6.944   1.077  1.00  0.00
ATOM    872  H1  WAT   273      17.446  -6.038   0.996  1.00  0.00
ATOM    873  H2  WAT   273      17.697  -7.432   0.463  1.00  0.00
TER
ATOM    874  O   WAT   274      14.902  -2.365  -3.054  1.00  0.00
ATOM    875  H1  WAT   274      14.676  -2.582  -2.149  1.00  0.00
ATOM    876  H2  WAT   274      14.122  -1.933  -3.399  1.00  0.00
TER
ATOM    877  O   WAT   275      22.132  -2.359  -4.455  1.00  0.00
ATOM    878  H1  WAT   275      21.533  -1.635  -4.638  1.00  0.00
ATOM    879  H2  WAT   275      22.680  -2.421  -5.237  1.00  0.00
TER
ATOM    880  O   WAT   276      17.342  -1.467   7.612  1.00  0.00
ATOM    881  H1  WAT   276      17.247  -2.407   7.462  1.00  0.00
ATOM    882  H2  WAT   276      18.185  -1.245   7.217  1.00  0.00
TER
ATOM    883  O   WAT   277      20.739  -3.723  -2.425  1.00  0.00
ATOM    884  H1  WAT   277      21.132  -3.405  -3.238  1.00  0.00
ATOM    885  H2  WAT   277      21.100  -4.601  -2.310  1.00  0.00
TER
ATOM    886  O   WAT   278      12.473  -5.055   5.765  1.00  0.00
ATOM    887  H1  WAT   278      12.080  -4.208   5.973  1.00  0.00
ATOM    888  H2  WAT   278      11.785  -5.693   5.956  1.00  0.00
TER
ATOM    889  O   WAT   279      19.048  -4.972   8.835  1.00  0.00
ATOM    890  H1  WAT   279      18.358  -5.165   9.470  1.00  0.00
ATOM    891  H2  WAT   279      19.791  -4.688   9.368  1.00  0.00
TER
ATOM    892  O   WAT   280       9.775  -7.133  -0.202  1.00  0.00
ATOM    893  H1  WAT   280       9.486  -6.562   0.511  1.00  0.00
ATOM    894  H2  WAT   280      10.520  -7.612   0.162  1.00  0.00
TER
ATOM    895  O   WAT   281       9.962  -3.191  -8.991  1.00  0.00
ATOM    896  H1  WAT   281       9.880  -2.247  -8.850  1.00  0.00
ATOM    897  H2  WAT   281       9.610  -3.333  -9.870  1.00  0.00
TER
ATOM    898  O   WAT   282      21.324  -1.132   1.671  1.00  0.00
ATOM    899  H1  WAT   282      20.592  -0.623   2.020  1.00  0.00
ATOM    900  H2  WAT   282      20.927  -1.949   1.369  1.00  0.00
TER
ATOM    901  O   WAT   283      17.762  -4.457   0.076  1.00  0.00
ATOM    902  H1  WAT   283      17.765  -4.898  -0.774  1.00  0.00
ATOM    903  H2  WAT   283      18.657  -4.135   0.183  1.00  0.00
TER
ATOM    904  O   WAT   284      13.612  -4.574  -0.965  1.00  0.00
ATOM    905  H1  WAT   284      13.272  -4.097  -0.208  1.00  0.00
ATOM    906  H2  WAT   284      12.850  -5.028  -1.325  1.00  0.00
TER
ATOM    907  O   WAT   285      17.824  -3.455  -6.934  1.00  0.00
ATOM    908  H1  WAT   285      17.945  -3.497  -5.985  1.00  0.00
ATOM    909  H2  WAT   285      17.439  -2.593  -7.089  1.00  0.00
TER
ATOM    910  O   WAT   286      21.787  -5.679   1.083  1.00  0.00
ATOM    911  H1  WAT   286      21.804  -5.228   1.927  1.00  0.00
ATOM    912  H2  WAT   286      21.538  -6.578   1.296  1.00  0.00
TER
ATOM    913  O   WAT   287      16.836  -1.145  -7.535  1.00  0.00
ATOM    914  H1  WAT   287      16.268  -1.594  -8.162  1.00  0.00
ATOM    915  H2  WAT   287      17.545  -0.786  -8.069  1.00  0.00
TER
ATOM    916  O   WAT   288      11.913   2.756   6.341  1.00  0.00
ATOM    917  H1  WAT   288      11.528   2.115   6.940  1.00  0.00
ATOM    918  H2  WAT   288      12.224   3.459   6.911  1.00  0.00
TER
ATOM    919  O   WAT   289      18.063  -0.396   1.822  1.00  0.00
ATOM    920  H1  WAT   289      18.430  -0.871   2.568  1.00  0.00
ATOM    921  H2  WAT   289      17.873   0.478   2.163  1.00  0.00
TER
ATOM    922  O   WAT   290      10.927  -5.652  -2.048  1.00  0.00
ATOM    923  H1  WAT   290      10.641  -6.017  -1.210  1.00  0.00
ATOM    924  H2  WAT   290      10.865  -6.384  -2.662  1.00  0.00
TER
ATOM    925  O   WAT   291      15.853  -1.356   4.141  1.00  0.00
ATOM    926  H1  WAT   291      15.548  -0.476   4.366  1.00  0.00
ATOM    927  H2  WAT   291      16.807  -1.296   4.177  1.00  0.00
TER
ATOM    928  O   WAT   292      14.381   2.850  -5.263  1.00  0.00
ATOM    929  H1  WAT   292      13.607   2.310  -5.423  1.00  0.00
ATOM    930  H2  WAT   292      15.110   2.331  -5.601  1.00  0.00
TER
ATOM    931  O   WAT   293      20.601  -6.759  -5.327  1.00  0.00
ATOM    932  H1  WAT   293      19.787  -7.258  -5.402  1.00  0.00
ATOM    933  H2  WAT   293      20.407  -5.919  -5.743  1.00  0.00
TER
ATOM    934  O   WAT   294      20.521   1.918   6.417  1.00  0.00
ATOM    935  H1  WAT   294      20.455   0.997   6.163  1.00  0.00
ATOM    936  H2  WAT   294      19.892   2.015   7.131  1.00  0.00
TER
ATOM    937  O   WAT   295      14.425   2.519  -1.625  1.00  0.00
ATOM    938  H1  WAT   295      14.942   1.715  -1.679  1.00  0.00
ATOM    939  H2  WAT   295      13.973   2.456  -0.783  1.00  0.00
TER
ATOM    940  O   WAT   296      19.311   3.785  -6.352  1.00  0.00
ATOM    941  H1  WAT   296      19.653   4.529  -6.848  1.00  0.00
ATOM    942  H2  WAT   296      18.483   4.098  -5.989  1.00  0.00
TER
ATOM    943  O   WAT   297      11.909  -0.515   5.288  1.00  0.00
ATOM    944  H1  WAT   297      11.550   0.150   5.875  1.00  0.00
ATOM    945  H2  WAT   297      11.614  -1.347   5.659  1.00  0.00
TER
ATOM    946  O   WAT   298      15.110  -0.057   8.172  1.00  0.00
ATOM    947  H1  WAT   298      14.810   0.089   7.275  1.00  0.00
ATOM    948  H2  WAT   298      15.881  -0.616   8.079  1.00  0.00
TER
ATOM    949  O   WAT   299      20.453   4.740   6.167  1.00  0.00
ATOM    950  H1  WAT   299      20.468   3.808   5.949  1.00  0.00
ATOM    951  H2  WAT   299      19.746   4.826   6.806  1.00  0.00
TER
ATOM    952  O   WAT   300      22.194   3.107  -0.987  1.00  0.00
ATOM    953  H1  WAT   300      22.547   2.510  -1.647  1.00  0.00
ATOM    954  H2  WAT   300      21.310   2.781  -0.817  1.00  0.00
TER
ATOM    955  O   WAT   301      18.281   3.866  -3.580  1.00  0.00
ATOM    956  H1  WAT   301      18.968   4.413  -3.200  1.00  0.00
ATOM    957  H2  WAT   301      17.494   4.411  -3.545  1.00  0.00
TER
ATOM    958  O   WAT   302      10.420  -0.516  -8.089  1.00  0.00
ATOM    959  H1  WAT   302      11.289  -0.234  -7.805  1.00  0.00
ATOM    960  H2  WAT   302       9.929   0.297  -8.204  1.00  0.00
TER
ATOM    961  O   WAT   303      17.583   0.871  -3.968  1.00  0.00
ATOM    962  H1  WAT   303      18.040   1.682  -3.742  1.00  0.00
ATOM    963  H2  WAT   303      17.232   0.553  -3.136  1.00  0.00
TER
ATOM    964  O   WAT   304      19.887   6.382   3.261  1.00  0.00
ATOM    965  H1  WAT   304      20.531   6.588   3.939  1.00  0.00
ATOM    966  H2  WAT   304      20.249   5.621   2.809  1.00  0.00
TER
ATOM    967  O   WAT   305      13.484  -8.785  -3.496  1.00  0.00
ATOM    968  H1  WAT   305      13.356  -8.793  -2.547  1.00  0.00
ATOM    969  H2  WAT   305      12.661  -8.447  -3.846  1.00  0.00
TER
ATOM    970  O   WAT   306      21.160   4.385   1.979  1.00  0.00
ATOM    971  H1  WAT   306      21.802   3.684   2.092  1.00  0.00
ATOM    972  H2  WAT   306      21.685   5.165   1.799  1.00  0.00
TER
ATOM    973  O   WAT   307      10.787   8.697  -7.522  1.00  0.00
ATOM    974  H1  WAT   307      11.147   9.295  -8.177  1.00  0.00
ATOM    975  H2  WAT   307      10.646   9.242  -6.749  1.00  0.00
TER
ATOM    976  O   WAT   308      10.484  -7.026   5.965  1.00  0.00
ATOM    977  H1  WAT   308       9.770  -6.826   6.570  1.00  0.00
ATOM    978  H2  WAT   308      10.903  -7.802   6.337  1.00  0.00
TER
ATOM    979  O   WAT   309      10.771   6.962   6.952  1.00  0.00
ATOM    980  H1  WAT   309      10.880   6.021   6.811  1.00  0.00
ATOM    981  H2  WAT   309      10.119   7.227   6.303  1.00  0.00
TER
ATOM    982  O   WAT   310      18.762   5.234   8.352  1.00  0.00
ATOM    983  H1  WAT   310      18.442   4.515   8.896  1.00  0.00
ATOM    984  H2  WAT   310      18.088   5.909   8.425  1.00  0.00
TER
ATOM    985  O   WAT   311      16.804   6.080  -6.705  1.00  0.00
ATOM    986  H1  WAT   311      16.795   6.813  -7.321  1.00  0.00
ATOM    987  H2  WAT   311      15.884   5.833  -6.612  1.00  0.00
TER
ATOM    988  O   WAT   312      12.404   1.301  -5.960  1.00  0.00
ATOM    989  H1  WAT   312      11.797   2.041  -5.951  1.00  0.00
ATOM    990  H2  WAT   312      12.879   1.391  -6.787  1.00  0.00
TER
ATOM    991  O   WAT   313      21.978  -4.534   3.715  1.00  0.00
ATOM    992  H1  WAT   313      22.346  -5.354   4.043  1.00  0.00
ATOM    993  H2  WAT   313      21.118  -4.474   4.131  1.00  0.00
TER
ATOM    994  O   WAT   314      19.790   6.142  -8.043  1.00  0.00
ATOM    995  H1  WAT   314      19.891   5.939  -8.972  1.00  0.00
ATOM    996  H2  WAT   314      18.890   5.888  -7.838  1.00  0.00
TER
ATOM    997  O   WAT   315      17.312  -3.300  -4.060  1.00  0.00
ATOM    998  H1  WAT   315      16.604  -2.831  -3.619  1.00  0.00
ATOM    999  H2  WAT   315      17.597  -3.957  -3.426  1.00  0.00
TER
ATOM   1000  O   WAT   316      18.938  -1.880   3.939  1.00  0.00
ATOM   1001  H1  WAT   316      19.436  -1.405   4.604  1.00  0.00
ATOM   1002  H2  WAT   316      19.080  -2.803   4.146  1.00  0.00
TER
ATOM   1003  O   WAT   317      21.344  -6.574  -2.621  1.00  0.00
ATOM   1004  H1  WAT   317      21.221  -6.556  -3.570  1.00  0.00
ATOM   1005  H2  WAT   317      22.292  -6.527  -2.501  1.00  0.00
TER
ATOM   1006  O   WAT   318      18.432   8.661  -3.348  1.00  0.00
ATOM   1007  H1  WAT   318      18.686   8.623  -4.270  1.00  0.00
ATOM   1008  H2  WAT   318      17.483   8.534  -3.355  1.00  0.00
TER
ATOM   1009  O   WAT   319      15.516  -4.991  -6.685  1.00  0.00
ATOM   1010  H1  WAT   319      16.365  -4.554  -6.751  1.00  0.00
ATOM   1011  H2  WAT   319      15.149  -4.679  -5.858  1.00  0.00
TER
ATOM   1012  O   WAT   320      14.415   1.262  -8.212  1.00  0.00
ATOM   1013  H1  WAT   320      15.181   1.150  -7.649  1.00  0.00
ATOM   1014  H2  WAT   320      14.492   0.566  -8.864  1.00  0.00
TER
ATOM   1015  O   WAT   321      13.110  -1.305  -7.528  1.00  0.00
ATOM   1016  H1  WAT   321      13.190  -2.253  -7.417  1.00  0.00
ATOM   1017  H2  WAT   321      14.002  -0.975  -7.422  1.00  0.00
TER
ATOM   1018  O   WAT   322      13.911   8.844  -0.425  1.00  0.00
ATOM   1019  H1  WAT   322      14.647   8.296  -0.154  1.00  0.00
ATOM   1020  H2  WAT   322      14.295   9.710  -0.564  1.00  0.00
TER
ATOM   1021  O   WAT   323      10.796   4.912  -4.551  1.00  0.00
ATOM   1022  H1  WAT   323       9.870   5.154  -4.560  1.00  0.00
ATOM   1023  H2  WAT   323      11.261   5.739  -4.672  1.00  0.00
TER
ATOM   1024  O   WAT   324      12.917   8.029   8.764  1.00  0.00
ATOM   1025  H1  WAT   324      13.718   8.350   9.177  1.00  0.00
ATOM   1026  H2  WAT   324      12.402   7.668   9.486  1.00  0.00
TER
ATOM   1027  O   WAT   325      17.021   8.017  -8.602  1.00  0.00
ATOM   1028  H1  WAT   325      17.814   8.306  -9.054  1.00  0.00
ATOM   1029  H2  WAT   325      16.502   7.587  -9.281  1.00  0.00
TER
ATOM   1030  O   WAT   326      21.753   4.137   8.711  1.00  0.00
ATOM   1031  H1  WAT   326      21.147   4.160   7.971  1.00  0.00
ATOM   1032  H2  WAT   326      21.449   3.405   9.248  1.00  0.00
TER
ATOM   1033  O   WAT   327      10.637   0.516   7.707  1.00  0.00
ATOM   1034  H1  WAT   327      11.141  -0.063   8.279  1.00  0.00
ATOM   1035  H2  WAT   327       9.897   0.800   8.245  1.00  0.00
TER
ATOM   1036  O   WAT   328      17.539   3.238  -8.738  1.00  0.00
ATOM   1037  H1  WAT   328      17.434   2.623  -8.012  1.00  0.00
ATOM   1038  H2  WAT   328      17.372   2.714  -9.522  1.00  0.00
TER
ATOM   1039  O   WAT   329      17.691   1.923   7.241  1.00  0.00
ATOM   1040  H1  WAT   329      16.925   2.492   7.156  1.00  0.00
ATOM   1041  H2  WAT   329      17.872   1.631   6.348  1.00  0.00
TER
ATOM   1042  O   WAT   330      20.779   2.300  -8.134  1.00  0.00
ATOM   1043  H1  WAT   330      20.230   2.747  -7.490  1.00  0.00
ATOM   1044  H2  WAT   330      21.401   1.795  -7.610  1.00  0.00
TER
ATOM   1045  O   WAT   331      12.669  -1.341   8.602  1.00  0.00
ATOM   1046  H1  WAT   331      12.710  -1.639   9.511  1.00  0.00
ATOM   1047  H2  WAT   331      13.524  -0.940   8.443  1.00  0.00
TER
ATOM   1048  O   WAT   332      16.447   1.259  -6.237  1.00  0.00
ATOM   1049  H1  WAT   332      16.869   1.093  -5.394  1.00  0.00
ATOM   1050  H2  WAT   332      16.572   0.449  -6.732  1.00  0.00
TER
ATOM   1051  O   WAT   333      14.610  -2.762   6.570  1.00  0.00
ATOM   1052  H1  WAT   333      14.079  -3.253   5.942  1.00  0.00
ATOM   1053  H2  WAT   333      15.278  -2.333   6.036  1.00  0.00
TER
ATOM   1054  O   WAT   334      18.960   0.283  -8.990  1.00  0.00
ATOM   1055  H1  WAT   334      19.480  -0.433  -9.355  1.00  0.00
ATOM   1056  H2  WAT   334      19.606   0.921  -8.690  1.00  0.00
TER
ATOM   1057  O   WAT   335      15.097  -5.795   6.650  1.00  0.00
ATOM   1058  H1  WAT   335      15.003  -6.413   5.925  1.00  0.00
ATOM   1059  H2  WAT   335      14.517  -5.069   6.423  1.00  0.00
TER
ATOM   1060  O   WAT   336      17.863  -7.238   3.682  1.00  0.00
ATOM   1061  H1  WAT   336      17.415  -7.216   2.837  1.00  0.00
ATOM   1062  H2  WAT   336      17.230  -7.636   4.279  1.00  0.00
TER
ATOM   1063  O   WAT   337      18.269   1.657   4.303  1.00  0.00
ATOM   1064  H1  WAT   337      18.688   2.501   4.131  1.00  0.00
ATOM   1065  H2  WAT   337      17.350   1.795   4.074  1.00  0.00
TER
ATOM   1066  O   WAT   338      20.605  -0.611   5.687  1.00  0.00
ATOM   1067  H1  WAT   338      20.725  -1.207   6.427  1.00  0.00
ATOM   1068  H2  WAT   338      21.465  -0.574   5.267  1.00  0.00
TER
ATOM   1069  O   WAT   339      15.343  -2.668  -9.291  1.00  0.00
ATOM   1070  H1  WAT   339      15.142  -3.531  -8.930  1.00  0.00
ATOM   1071  H2  WAT   339      15.172  -2.755 -10.229  1.00  0.00
TER
ATOM   1072  O   WAT   340      16.120   7.963   5.419  1.00  0.00
ATOM   1073  H1  WAT   340      15.582   8.687   5.100  1.00  0.00
ATOM   1074  H2  WAT   340      16.373   7.486   4.629  1.00  0.00
TER
ATOM   1075  O   WAT   341      17.372  -4.069   6.945  1.00  0.00
ATOM   1076  H1  WAT   341      17.962  -4.377   7.633  1.00  0.00
ATOM   1077  H2  WAT   341      16.554  -4.541   7.101  1.00  0.00
TER
ATOM   1078  O   WAT   342      22.192  -4.452   7.178  1.00  0.00
ATOM   1079  H1  WAT   342      21.503  -5.114   7.113  1.00  0.00
ATOM   1080  H2  WAT   342      22.912  -4.898   7.623  1.00  0.00
TER
ATOM   1081  O   WAT   343      14.141  -5.568  -9.304  1.00  0.00
ATOM   1082  H1  WAT   343      14.444  -5.561 -10.212  1.00  0.00
ATOM   1083  H2  WAT   343      14.881  -5.918  -8.807  1.00  0.00
TER
ATOM   1084  O   WAT   344      18.976   9.198   5.678  1.00  0.00
ATOM   1085  H1  WAT   344      18.902  10.101   5.985  1.00  0.00
ATOM   1086  H2  WAT   344      18.074   8.879   5.650  1.00  0.00
TER
ATOM   1087  O   WAT   345      17.360  -6.624  -8.318  1.00  0.00
ATOM   1088  H1  WAT   345      17.012  -7.302  -8.898  1.00  0.00
ATOM   1089  H2  WAT   345      17.561  -7.085  -7.504  1.00  0.00
TER
ATOM   1090  O   WAT   346      19.524   8.364  -6.699  1.00  0.00
ATOM   1091  H1  WAT   346      20.420   8.702  -6.678  1.00  0.00
ATOM   1092  H2  WAT   346      19.556   7.642  -7.327  1.00  0.00
TER
ATOM   1093  O   WAT   347      13.164   3.736  -8.471  1.00  0.00
ATOM   1094  H1  WAT   347      13.602   4.279  -7.815  1.00  0.00
ATOM   1095  H2  WAT   347      13.649   2.911  -8.461  1.00  0.00
TER
ATOM   1096  O   WAT   348      10.379   6.525  -1.019  1.00  0.00
ATOM   1097  H1  WAT   348      10.709   5.657  -1.251  1.00  0.00
ATOM   1098  H2  WAT   348      10.808   6.731  -0.188  1.00  0.00
TER
ATOM   1099  O   WAT   349      14.975   4.856  -3.359  1.00  0.00
ATOM   1100  H1  WAT   349      14.674   4.733  -2.458  1.00  0.00
ATOM   1101  H2  WAT   349      14.869   3.997  -3.767  1.00  0.00
TER
ATOM   1102  O   WAT   350      10.868   7.392   1.719  1.00  0.00
ATOM   1103  H1  WAT   350      10.431   7.572   2.552  1.00  0.00
ATOM   1104  H2  WAT   350      11.435   8.150   1.578  1.00  0.00
TER
ATOM   1105  O   WAT   351      10.700  -0.096  -1.922  1.00  0.00
ATOM   1106  H1  WAT   351      10.045  -0.364  -2.566  1.00  0.00
ATOM   1107  H2  WAT   351      11.538  -0.205  -2.371  1.00  0.00
TER
ATOM   1108  O   WAT   352      11.738   0.290   2.619  1.00  0.00
ATOM   1109  H1  WAT   352      12.105   0.202   3.498  1.00  0.00
ATOM   1110  H2  WAT   352      11.169  -0.474   2.519  1.00  0.00
TER
ATOM   1111  O   WAT   353      11.289  -2.799   6.525  1.00  0.00
ATOM   1112  H1  WAT   353      10.395  -2.833   6.864  1.00  0.00
ATOM   1113  H2  WAT   353      11.829  -2.601   7.290  1.00  0.00
TER
ATOM   1114  O   WAT   354       9.914  -2.886  -5.979  1.00  0.00
ATOM   1115  H1  WAT   354       9.010  -2.623  -6.154  1.00  0.00
ATOM   1116  H2  WAT   354      10.398  -2.615  -6.759  1.00  0.00
TER
ATOM   1117  O   WAT   355      12.457  -3.829  -8.070  1.00  0.00
ATOM   1118  H1  WAT   355      13.166  -4.251  -8.555  1.00  0.00
ATOM   1119  H2  WAT   355      11.741  -3.762  -8.701  1.00  0.00
TER
ATOM   1120  O   WAT   356      12.104  -7.775  -9.029  1.00  0.00
ATOM   1121  H1  WAT   356      12.827  -7.234  -8.711  1.00  0.00
ATOM   1122  H2  WAT   356      12.376  -8.049  -9.905  1.00  0.00
TER
ATOM   1123  O   WAT   357      11.793  -8.525   0.873  1.00  0.00
ATOM   1124  H1  WAT   357      12.441  -9.075   0.432  1.00  0.00
ATOM   1125  H2  WAT   357      12.213  -8.270   1.694  1.00  0.00
TER
ATOM   1126  O   WAT   358      11.546  -8.369   3.615  1.00  0.00
ATOM   1127  H1  WAT   358      11.198  -7.913   4.381  1.00  0.00
ATOM   1128  H2  WAT   358      11.215  -9.263   3.698  1.00  0.00
TER
ATOM   1129  O   WAT   359      13.153   4.803   7.781  1.00  0.00
ATOM   1130  H1  WAT   359      13.110   4.432   8.662  1.00  0.00
ATOM   1131  H2  WAT   359      13.284   5.741   7.921  1.00  0.00
TER
ATOM   1132  O   WAT   360      16.854   6.359   3.382  1.00  0.00
ATOM   1133  H1  WAT   360      16.613   6.626   2.495  1.00  0.00
ATOM   1134  H2  WAT   360      17.794   6.529   3.437  1.00  0.00
TER
ATOM   1135  O   WAT   361      19.059  -7.178   7.137  1.00  0.00
ATOM   1136  H1  WAT   361      18.998  -6.586   7.887  1.00  0.00
ATOM   1137  H2  WAT   361      19.999  -7.285   6.992  1.00  0.00
TER
ATOM   1138  O   WAT   362      21.696  -7.521   6.777  1.00  0.00
ATOM   1139  H1  WAT   362      22.310  -7.203   6.115  1.00  0.00
ATOM   1140  H2  WAT   362      22.241  -8.006   7.396  1.00  0.00
TER
ATOM   1141  O   WAT   363      12.219  -8.841   6.890  1.00  0.00
ATOM   1142  H1  WAT   363      12.767  -9.023   6.127  1.00  0.00
ATOM   1143  H2  WAT   363      12.284  -9.632   7.426  1.00  0.00
TER
ATOM   1144  O   WAT   364      12.992   7.749   4.900  1.00  0.00
ATOM   1145  H1  WAT   364      12.398   7.618   5.639  1.00  0.00
ATOM   1146  H2  WAT   364      12.984   6.913   4.435  1.00  0.00
TER
ATOM   1147  O   WAT   365      22.437  -8.958   3.103  1.00  0.00
ATOM   1148  H1  WAT   365      21.563  -8.624   2.901  1.00  0.00
ATOM   1149  H2  WAT   365      22.328  -9.430   3.929  1.00  0.00
TER
ATOM   1150  O   WAT   366      12.623   5.115   3.851  1.00  0.00
ATOM   1151  H1  WAT   366      11.896   4.495   3.784  1.00  0.00
ATOM   1152  H2  WAT   366      12.684   5.509   2.981  1.00  0.00
TER
ATOM   1153  O   WAT   367      16.227   7.329   0.636  1.00  0.00
ATOM   1154  H1  WAT   367      16.744   6.718   0.111  1.00  0.00
ATOM   1155  H2  WAT   367      16.877   7.832   1.127  1.00  0.00
TER
ATOM   1156  O   WAT   368      18.967   8.220   1.463  1.00  0.00
ATOM   1157  H1  WAT   368      19.255   7.966   0.586  1.00  0.00
ATOM   1158  H2  WAT   368      19.479   7.668   2.054  1.00  0.00
TER
ATOM   1159  O   WAT   369      20.185  -8.041   2.043  1.00  0.00
ATOM   1160  H1  WAT   369      19.402  -7.566   2.322  1.00  0.00
ATOM   1161  H2  WAT   369      19.891  -8.945   1.934  1.00  0.00
TER
ATOM   1162  O   WAT   370      10.906   8.432  -2.939  1.00  0.00
ATOM   1163  H1  WAT   370      10.738   7.799  -2.241  1.00  0.00
ATOM   1164  H2  WAT   370      10.039   8.638  -3.290  1.00  0.00
TER
ATOM   1165  O   WAT   371      11.529  -7.736  -5.436  1.00  0.00
ATOM   1166  H1  WAT   371      12.287  -7.623  -6.009  1.00  0.00
ATOM   1167  H2  WAT   371      11.066  -6.899  -5.482  1.00  0.00
TER
ATOM   1168  O   WAT   372      18.070  -5.622  -2.446  1.00  0.00
ATOM   1169  H1  WAT   372      17.258  -5.996  -2.786  1.00  0.00
ATOM   1170  H2  WAT   372      18.574  -6.378  -2.144  1.00  0.00
TER
ATOM   1171  O   WAT   373      12.512   7.126  -5.494  1.00  0.00
ATOM   1172  H1  WAT   373      11.987   7.507  -6.198  1.00  0.00
ATOM   1173  H2  WAT   373      12.437   7.751  -4.773  1.00  0.00
TER
ATOM   1174  O   WAT   374      13.901  -7.210  -6.896  1.00  0.00
ATOM   1175  H1  WAT   374      14.431  -7.997  -7.025  1.00  0.00
ATOM   1176  H2  WAT   374      14.534  -6.530  -6.662  1.00  0.00
TER
ATOM   1177  O   WAT   375      16.095  -7.472  -3.841  1.00  0.00
ATOM   1178  H1  WAT   375      15.465  -8.173  -3.674  1.00  0.00
ATOM   1179  H2  WAT   375      15.556  -6.712  -4.058  1.00  0.00
TER
ATOM   1180  O   WAT   376      19.034   9.142   8.830  1.00  0.00
ATOM   1181  H1  WAT   376      19.961   8.906   8.874  1.00  0.00
ATOM   1182  H2  WAT   376      19.019   9.969   8.349  1.00  0.00
TER
ATOM   1183  O   WAT   377      16.221  -8.194   8.594  1.00  0.00
ATOM   1184  H1  WAT   377      15.939  -7.690   7.830  1.00  0.00
ATOM   1185  H2  WAT   377      16.603  -8.991   8.228  1.00  0.00
TER
ATOM   1186  O   WAT   378      15.111   9.074  -6.619  1.00  0.00
ATOM   1187  H1  WAT   378      15.843   8.790  -7.167  1.00  0.00
ATOM   1188  H2  WAT   378      15.371   8.835  -5.729  1.00  0.00
TER
ATOM   1189  O   WAT   379      14.273   5.190  -6.614  1.00  0.00
ATOM   1190  H1  WAT   379      13.644   5.659  -6.066  1.00  0.00
ATOM   1191  H2  WAT   379      14.388   4.345  -6.180  1.00  0.00
TER
ATOM   1192  O   WAT   380      19.860   1.019 -18.583  1.00  0.00
ATOM   1193  H1  WAT   380      19.084   0.539 -18.294  1.00  0.00
ATOM   1194  H2  WAT   380      20.511   0.339 -18.758  1.00  0.00
TER
ATOM   1195  O   WAT   381      13.876   1.331 -17.706  1.00  0.00
ATOM   1196  H1  WAT   381      13.045   1.076 -17.306  1.00  0.00
ATOM   1197  H2  WAT   381      14.484   1.402 -16.970  1.00  0.00
TER
ATOM   1198  O   WAT   382      13.856   5.365 -17.510  1.00  0.00
ATOM   1199  H1  WAT   382      14.159   4.475 -17.689  1.00  0.00
ATOM   1200  H2  WAT   382      14.601   5.922 -17.738  1.00  0.00
TER
ATOM   1201  O   WAT   383      10.249  -1.108 -18.038  1.00  0.00
ATOM   1202  H1  WAT   383      10.820  -1.876 -18.037  1.00  0.00
ATOM   1203  H2  WAT   383      10.249  -0.810 -18.947  1.00  0.00
TER
ATOM   1204  O   WAT   384      19.301   3.695 -18.576  1.00  0.00
ATOM   1205  H1  WAT   384      19.231   2.754 -18.737  1.00  0.00
ATOM   1206  H2  WAT   384      20.063   3.785 -18.004  1.00  0.00
TER
ATOM   1207  O   WAT   385      11.491  -5.700 -16.251  1.00  0.00
ATOM   1208  H1  WAT   385      11.312  -6.597 -15.970  1.00  0.00
ATOM   1209  H2  WAT   385      11.089  -5.153 -15.576  1.00  0.00
TER
ATOM   1210  O   WAT   386      20.331  -3.498 -18.350  1.00  0.00
ATOM   1211  H1  WAT   386      20.708  -4.371 -18.462  1.00  0.00
ATOM   1212  H2  WAT   386      20.233  -3.162 -19.240  1.00  0.00
TER
ATOM   1213  O   WAT   387      12.110  -3.204 -17.643  1.00  0.00
ATOM   1214  H1  WAT   387      12.791  -2.940 -17.024  1.00  0.00
ATOM   1215  H2  WAT   387      11.795  -4.044 -17.309  1.00  0.00
TER
ATOM   1216  O   WAT   388      16.302  -2.157 -18.555  1.00  0.00
ATOM   1217  H1  WAT   388      16.810  -1.659 -17.915  1.00  0.00
ATOM   1218  H2  WAT   388      16.834  -2.934 -18.731  1.00  0.00
TER
ATOM   1219  O   WAT   389      14.586  -7.517 -14.289  1.00  0.00
ATOM   1220  H1  WAT   389      14.588  -7.000 -15.094  1.00  0.00
ATOM   1221  H2  WAT   389      13.756  -7.994 -14.312  1.00  0.00
TER
ATOM   1222  O   WAT   390      15.836   2.122 -16.112  1.00  0.00
ATOM   1223  H1  WAT   390      15.503   2.749 -15.469  1.00  0.00
ATOM   1224  H2  WAT   390      16.013   2.648 -16.891  1.00  0.00
TER
ATOM   1225  O   WAT   391      14.268  -5.806 -16.282  1.00  0.00
ATOM   1226  H1  WAT   391      14.609  -4.962 -16.576  1.00  0.00
ATOM   1227  H2  WAT   391      13.329  -5.658 -16.165  1.00  0.00
TER
ATOM   1228  O   WAT   392      15.048   4.090 -14.297  1.00  0.00
ATOM   1229  H1  WAT   392      15.666   4.765 -14.578  1.00  0.00
ATOM   1230  H2  WAT   392      14.188   4.499 -14.388  1.00  0.00
TER
ATOM   1231  O   WAT   393      16.412   3.960 -18.276  1.00  0.00
ATOM   1232  H1  WAT   393      16.115   3.355 -18.955  1.00  0.00
ATOM   1233  H2  WAT   393      17.362   3.998 -18.387  1.00  0.00
TER
ATOM   1234  O   WAT   394      14.657  -2.952 -16.660  1.00  0.00
ATOM   1235  H1  WAT   394      15.208  -2.843 -17.434  1.00  0.00
ATOM   1236  H2  WAT   394      15.171  -2.579 -15.944  1.00  0.00
TER
ATOM   1237  O   WAT   395      15.504   3.698 -11.625  1.00  0.00
ATOM   1238  H1  WAT   395      14.607   3.922 -11.377  1.00  0.00
ATOM   1239  H2  WAT   395      15.529   3.822 -12.574  1.00  0.00
TER
ATOM   1240  O   WAT   396      14.331   0.570 -13.049  1.00  0.00
ATOM   1241  H1  WAT   396      14.192   1.442 -12.680  1.00  0.00
ATOM   1242  H2  WAT   396      13.449   0.227 -13.194  1.00  0.00
TER
ATOM   1243  O   WAT   397      16.129   6.512 -10.840  1.00  0.00
ATOM   1244  H1  WAT   397      16.101   6.916 -11.708  1.00  0.00
ATOM   1245  H2  WAT   397      15.966   5.583 -11.003  1.00  0.00
TER
ATOM   1246  O   WAT   398      10.283   2.339 -17.132  1.00  0.00
ATOM   1247  H1  WAT   398      10.361   2.474 -18.076  1.00  0.00
ATOM   1248  H2  WAT   398      10.897   1.631 -16.939  1.00  0.00
TER
ATOM   1249  O   WAT   399      21.346   8.189 -13.815  1.00  0.00
ATOM   1250  H1  WAT   399      21.860   8.099 -13.012  1.00  0.00
ATOM   1251  H2  WAT   399      20.503   8.534 -13.522  1.00  0.00
TER
ATOM   1252  O   WAT   400      10.339   3.381 -14.592  1.00  0.00
ATOM   1253  H1  WAT   400      10.502   2.911 -15.411  1.00  0.00
ATOM   1254  H2  WAT   400      10.804   2.873 -13.928  1.00  0.00
TER
ATOM   1255  O   WAT   401      19.398  -4.622 -13.953  1.00  0.00
ATOM   1256  H1  WAT   401      18.936  -4.414 -13.141  1.00  0.00
ATOM   1257  H2  WAT   401      18.996  -5.436 -14.256  1.00  0.00
TER
ATOM   1258  O   WAT   402      21.493  -1.901 -10.723  1.00  0.00
ATOM   1259  H1  WAT   402      21.819  -2.734 -11.063  1.00  0.00
ATOM   1260  H2  WAT   402      22.281  -1.378 -10.575  1.00  0.00
TER
ATOM   1261  O   WAT   403      17.149  -6.944 -17.697  1.00  0.00
ATOM   1262  H1  WAT   403      17.446  -6.038 -17.778  1.00  0.00
ATOM   1263  H2  WAT   403      17.697  -7.432 -18.311  1.00  0.00
TER
ATOM   1264  O   WAT   404      17.342  -1.467 -11.162  1.00  0.00
ATOM   1265  H1  WAT   404      17.247  -2.407 -11.312  1.00  0.00
ATOM   1266  H2  WAT   404      18.185  -1.245 -11.557  1.00  0.00
TER
ATOM   1267  O   WAT   405      12.473  -5.055 -13.009  1.00  0.00
ATOM   1268  H1  WAT   405      12.080  -4.208 -12.802  1.00  0.00
ATOM   1269  H2  WAT   405      11.785  -5.693 -12.818  1.00  0.00
TER
ATOM   1270  O   WAT   406      19.048  -4.972  -9.939  1.00  0.00
ATOM   1271  H1  WAT   406      18.358  -5.165  -9.305  1.00  0.00
ATOM   1272  H2  WAT   406      19.791  -4.688  -9.407  1.00  0.00
TER
ATOM   1273  O   WAT   407       9.775  -7.133 -18.976  1.00  0.00
ATOM   1274  H1  WAT   407       9.486  -6.562 -18.263  1.00  0.00
ATOM   1275  H2  WAT   407      10.520  -7.612 -18.613  1.00  0.00
TER
ATOM   1276  O   WAT   408      21.324  -1.132 -17.104  1.00  0.00
ATOM   1277  H1  WAT   408      20.592  -0.623 -16.755  1.00  0.00
ATOM   1278  H2  WAT   408      20.927  -1.949 -17.405  1.00  0.00
TER
ATOM   1279  O   WAT   409      21.787  -5.679 -17.692  1.00  0.00
ATOM   1280  H1  WAT   409      21.804  -5.228 -16.847  1.00  0.00
ATOM   1281  H2  WAT   409      21.538  -6.578 -17.478  1.00  0.00
TER
ATOM   1282  O   WAT   410      11.913   2.756 -12.433  1.00  0.00
ATOM   1283  H1  WAT   410      11.528   2.115 -11.835  1.00  0.00
ATOM   1284  H2  WAT   410      12.224   3.459 -11.863  1.00  0.00
TER
ATOM   1285  O   WAT   411      18.063  -0.396 -16.952  1.00  0.00
ATOM   1286  H1  WAT   411      18.430  -0.871 -16.206  1.00  0.00
ATOM   1287  H2  WAT   411      17.873   0.478 -16.611  1.00  0.00
TER
ATOM   1288  O   WAT   412      15.853  -1.356 -14.634  1.00  0.00
ATOM   1289  H1  WAT   412      15.548  -0.476 -14.409  1.00  0.00
ATOM   1290  H2  WAT   412      16.807  -1.296 -14.598  1.00  0.00
TER
ATOM   1291  O   WAT   413      20.521   1.918 -12.357  1.00  0.00
ATOM   1292  H1  WAT   413      20.455   0.997 -12.612  1.00  0.00
ATOM   1293  H2  WAT   413      19.892   2.015 -11.643  1.00  0.00
TER
ATOM   1294  O   WAT   414      11.909  -0.515 -13.486  1.00  0.00
ATOM   1295  H1  WAT   414      11.550   0.150 -12.899  1.00  0.00
ATOM   1296  H2  WAT   414      11.614  -1.347 -13.115  1.00  0.00
TER
ATOM   1297  O   WAT   415      15.110  -0.057 -10.602  1.00  0.00
ATOM   1298  H1  WAT   415      14.810   0.089 -11.500  1.00  0.00
ATOM   1299  H2  WAT   415      15.881  -0.616 -10.695  1.00  0.00
TER
ATOM   1300  O   WAT   416      20.453   4.740 -12.607  1.00  0.00
ATOM   1301  H1  WAT   416      20.468   3.808 -12.825  1.00  0.00
ATOM   1302  H2  WAT   416      19.746   4.826 -11.968  1.00  0.00
TER
ATOM   1303  O   WAT   417      19.887   6.382 -15.513  1.00  0.00
ATOM   1304  H1  WAT   417      20.531   6.588 -14.836  1.00  0.00
ATOM   1305  H2  WAT   417      20.249   5.621 -15.966  1.00  0.00
TER
ATOM   1306  O   WAT   418      21.160   4.385 -16.795  1.00  0.00
ATOM   1307  H1  WAT   418      21.802   3.684 -16.682  1.00  0.00
ATOM   1308  H2  WAT   418      21.685   5.165 -16.975  1.00  0.00
TER
ATOM   1309  O   WAT   419      10.484  -7.026 -12.809  1.00  0.00
ATOM   1310  H1  WAT   419       9.770  -6.826 -12.204  1.00  0.00
ATOM   1311  H2  WAT   419      10.903  -7.802 -12.438  1.00  0.00
TER
ATOM   1312  O   WAT   420      10.771   6.962 -11.823  1.00  0.00
ATOM   1313  H1  WAT   420      10.880   6.021 -11.963  1.00  0.00
ATOM   1314  H2  WAT   420      10.119   7.227 -12.471  1.00  0.00
TER
ATOM   1315  O   WAT   421      18.762   5.234 -10.423  1.00  0.00
ATOM   1316  H1  WAT   421      18.442   4.515  -9.878  1.00  0.00
ATOM   1317  H2  WAT   421      18.088   5.909 -10.349  1.00  0.00
TER
ATOM   1318  O   WAT   422      21.978  -4.534 -15.059  1.00  0.00
ATOM   1319  H1  WAT   422      22.346  -5.354 -14.731  1.00  0.00
ATOM   1320  H2  WAT   422      21.118  -4.474 -14.644  1.00  0.00
TER
ATOM   1321  O   WAT   423      18.938  -1.880 -14.835  1.00  0.00
ATOM   1322  H1  WAT   423      19.436  -1.405 -14.170  1.00  0.00
ATOM   1323  H2  WAT   423      19.080  -2.803 -14.628  1.00  0.00
TER
ATOM   1324  O   WAT   424      13.911   8.844 -19.199  1.00  0.00
ATOM   1325  H1  WAT   424      14.647   8.296 -18.928  1.00  0.00
ATOM   1326  H2  WAT   424      14.295   9.710 -19.339  1.00  0.00
TER
ATOM   1327  O   WAT   425      12.917   8.029 -10.011  1.00  0.00
ATOM   1328  H1  WAT   425      13.718   8.350  -9.597  1.00  0.00
ATOM   1329  H2  WAT   425      12.402   7.668  -9.289  1.00  0.00
TER
ATOM   1330  O   WAT   426      21.753   4.137 -10.063  1.00  0.00
ATOM   1331  H1  WAT   426      21.147   4.160 -10.804  1.00  0.00
ATOM   1332  H2  WAT   426      21.449   3.405  -9.526  1.00  0.00
TER
ATOM   1333  O   WAT   427      10.637   0.516 -11.067  1.00  0.00
ATOM   1334  H1  WAT   427      11.141  -0.063 -10.495  1.00  0.00
ATOM   1335  H2  WAT   427       9.897   0.800 -10.529  1.00  0.00
TER
ATOM   1336  O   WAT   428      17.691   1.923 -11.533  1.00  0.00
ATOM   1337  H1  WAT   428      16.925   2.492 -11.618  1.00  0.00
ATOM   1338  H2  WAT   428      17.872   1.631 -12.427  1.00  0.00
TER
ATOM   1339  O   WAT   429      12.669  -1.341 -10.172  1.00  0.00
ATOM   1340  H1  WAT   429      12.710  -1.639  -9.263  1.00  0.00
ATOM   1341  H2  WAT   429      13.524  -0.940 -10.331  1.00  0.00
TER
ATOM   1342  O   WAT   430      14.610  -2.762 -12.205  1.00  0.00
ATOM   1343  H1  WAT   430      14.079  -3.253 -12.832  1.00  0.00
ATOM   1344  H2  WAT   430      15.278  -2.333 -12.739  1.00  0.00
TER
ATOM   1345  O   WAT   431      15.097  -5.795 -12.125  1.00  0.00
ATOM   1346  H1  WAT   431      15.003  -6.413 -12.850  1.00  0.00
ATOM   1347  H2  WAT   431      14.517  -5.069 -12.352  1.00  0.00
TER
ATOM   1348  O   WAT   432      17.863  -7.238 -15.092  1.00  0.00
ATOM   1349  H1  WAT   432      17.415  -7.216 -15.938  1.00  0.00
ATOM   1350  H2  WAT   432      17.230  -7.636 -14.495  1.00  0.00
TER
ATOM   1351  O   WAT   433      18.269   1.657 -14.471  1.00  0.00
ATOM   1352  H1  WAT   433      18.688   2.501 -14.643  1.00  0.00
ATOM   1353  H2  WAT   433      17.350   1.795 -14.700  1.00  0.00
TER
ATOM   1354  O   WAT   434      20.605  -0.611 -13.087  1.00  0.00
ATOM   1355  H1  WAT   434      20.725  -1.207 -12.348  1.00  0.00
ATOM   1356  H2  WAT   434      21.465  -0.574 -13.507  1.00  0.00
TER
ATOM   1357  O   WAT   435      16.120   7.963 -13.355  1.00  0.00
ATOM   1358  H1  WAT   435      15.582   8.687 -13.674  1.00  0.00
ATOM   1359  H2  WAT   435      16.373   7.486 -14.145  1.00  0.00
TER
ATOM   1360  O   WAT   436      17.372  -4.069 -11.829  1.00  0.00
ATOM   1361  H1  WAT   436      17.962  -4.377 -11.142  1.00  0.00
ATOM   1362  H2  WAT   436      16.554  -4.541 -11.673  1.00  0.00
TER
ATOM   1363  O   WAT   437      22.192  -4.452 -11.596  1.00  0.00
ATOM   1364  H1  WAT   437      21.503  -5.114 -11.661  1.00  0.00
ATOM   1365  H2  WAT   437      22.912  -4.898 -11.151  1.00  0.00
TER
ATOM   1366  O   WAT   438      18.976   9.198 -13.096  1.00  0.00
ATOM   1367  H1  WAT   438      18.902  10.101 -12.789  1.00  0.00
ATOM   1368  H2  WAT   438      18.074   8.879 -13.124  1.00  0.00
TER
ATOM   1369  O   WAT   439      10.868   7.392 -17.055  1.00  0.00
ATOM   1370  H1  WAT   439      10.431   7.572 -16.222  1.00  0.00
ATOM   1371  H2  WAT   439      11.435   8.150 -17.197  1.00  0.00
TER
ATOM   1372  O   WAT   440      11.738   0.290 -16.156  1.00  0.00
ATOM   1373  H1  WAT   440      12.105   0.202 -15.276  1.00  0.00
ATOM   1374  H2  WAT   440      11.169  -0.474 -16.255  1.00  0.00
TER
ATOM   1375  O   WAT   441      11.289  -2.799 -12.250  1.00  0.00
ATOM   1376  H1  WAT   441      10.395  -2.833 -11.910  1.00  0.00
ATOM   1377  H2  WAT   441      11.829  -2.601 -11.485  1.00  0.00
TER
ATOM   1378  O   WAT   442      11.793  -8.525 -17.902  1.00  0.00
ATOM   1379  H1  WAT   442      12.441  -9.075 -18.342  1.00  0.00
ATOM   1380  H2  WAT   442      12.213  -8.270 -17.080  1.00  0.00
TER
ATOM   1381  O   WAT   443      11.546  -8.369 -15.159  1.00  0.00
ATOM   1382  H1  WAT   443      11.198  -7.913 -14.393  1.00  0.00
ATOM   1383  H2  WAT   443      11.215  -9.263 -15.077  1.00  0.00
TER
ATOM   1384  O   WAT   444      13.153   4.803 -10.994  1.00  0.00
ATOM   1385  H1  WAT   444      13.110   4.432 -10.112  1.00  0.00
ATOM   1386  H2  WAT   444      13.284   5.741 -10.853  1.00  0.00
TER
ATOM   1387  O   WAT   445      16.854   6.359 -15.393  1.00  0.00
ATOM   1388  H1  WAT   445      16.613   6.626 -16.280  1.00  0.00
ATOM   1389  H2  WAT   445      17.794   6.529 -15.338  1.00  0.00
TER
ATOM   1390  O   WAT   446      19.059  -7.178 -11.637  1.00  0.00
ATOM   1391  H1  WAT   446      18.998  -6.586 -10.887  1.00  0.00
ATOM   1392  H2  WAT   446      19.999  -7.285 -11.782  1.00  0.00
TER
ATOM   1393  O   WAT   447      21.696  -7.521 -11.998  1.00  0.00
ATOM   1394  H1  WAT   447      22.310  -7.203 -12.660  1.00  0.00
ATOM   1395  H2  WAT   447      22.241  -8.006 -11.378  1.00  0.00
TER
ATOM   1396  O   WAT   448      12.219  -8.841 -11.884  1.00  0.00
ATOM   1397  H1  WAT   448      12.767  -9.023 -12.647  1.00  0.00
ATOM   1398  H2  WAT   448      12.284  -9.632 -11.348  1.00  0.00
TER
ATOM   1399  O   WAT   449      12.992   7.749 -13.874  1.00  0.00
ATOM   1400  H1  WAT   449      12.398   7.618 -13.135  1.00  0.00
ATOM   1401  H2  WAT   449      12.984   6.913 -14.340  1.00  0.00
TER
ATOM   1402  O   WAT   450      22.437  -8.958 -15.671  1.00  0.00
ATOM   1403  H1  WAT   450      21.563  -8.624 -15.874  1.00  0.00
ATOM   1404  H2  WAT   450      22.328  -9.430 -14.846  1.00  0.00
TER
ATOM   1405  O   WAT   451      12.623   5.115 -14.923  1.00  0.00
ATOM   1406  H1  WAT   451      11.896   4.495 -14.990  1.00  0.00
ATOM   1407  H2  WAT   451      12.684   5.509 -15.793  1.00  0.00
TER
ATOM   1408  O   WAT   452      16.227   7.329 -18.138  1.00  0.00
ATOM   1409  H1  WAT   452      16.744   6.718 -18.663  1.00  0.00
ATOM   1410  H2  WAT   452      16.877   7.832 -17.647  1.00  0.00
TER
ATOM   1411  O   WAT   453      18.967   8.220 -17.311  1.00  0.00
ATOM   1412  H1  WAT   453      19.255   7.966 -18.188  1.00  0.00
ATOM   1413  H2  WAT   453      19.479   7.668 -16.721  1.00  0.00
TER
ATOM   1414  O   WAT   454      20.185  -8.041 -16.732  1.00  0.00
ATOM   1415  H1  WAT   454      19.402  -7.566 -16.452  1.00  0.00
ATOM   1416  H2  WAT   454      19.891  -8.945 -16.840  1.00  0.00
TER
ATOM   1417  O   WAT   455      19.034   9.142  -9.944  1.00  0.00
ATOM   1418  H1  WAT   455      19.961   8.906  -9.901  1.00  0.00
ATOM   1419  H2  WAT   455      19.019   9.969 -10.426  1.00  0.00
TER
ATOM   1420  O   WAT   456      16.221  -8.194 -10.180  1.00  0.00
ATOM   1421  H1  WAT   456      15.939  -7.690 -10.944  1.00  0.00
ATOM   1422  H2  WAT   456      16.603  -8.991 -10.546  1.00  0.00
TER
ATOM   1423  O   WAT   457      19.860 -17.755  18.965  1.00  0.00
ATOM   1424  H1  WAT   457      19.084 -18.235  19.255  1.00  0.00
ATOM   1425  H2  WAT   457      20.511 -18.435  18.791  1.00  0.00
TER
ATOM   1426  O   WAT   458      20.107 -11.064  17.366  1.00  0.00
ATOM   1427  H1  WAT   458      19.488 -10.608  16.795  1.00  0.00
ATOM   1428  H2  WAT   458      20.962 -10.908  16.965  1.00  0.00
TER
ATOM   1429  O   WAT   459      20.973 -16.180  14.759  1.00  0.00
ATOM   1430  H1  WAT   459      20.355 -15.715  14.195  1.00  0.00
ATOM   1431  H2  WAT   459      21.485 -15.487  15.176  1.00  0.00
TER
ATOM   1432  O   WAT   460      10.341 -15.494  12.133  1.00  0.00
ATOM   1433  H1  WAT   460       9.964 -15.005  11.401  1.00  0.00
ATOM   1434  H2  WAT   460      10.599 -14.822  12.763  1.00  0.00
TER
ATOM   1435  O   WAT   461      20.338 -19.028  14.327  1.00  0.00
ATOM   1436  H1  WAT   461      19.411 -19.094  14.556  1.00  0.00
ATOM   1437  H2  WAT   461      20.491 -18.090  14.213  1.00  0.00
TER
ATOM   1438  O   WAT   462      15.944 -18.501  17.109  1.00  0.00
ATOM   1439  H1  WAT   462      15.540 -19.213  16.614  1.00  0.00
ATOM   1440  H2  WAT   462      16.030 -18.846  17.998  1.00  0.00
TER
ATOM   1441  O   WAT   463      20.654 -13.287  15.806  1.00  0.00
ATOM   1442  H1  WAT   463      21.094 -12.545  15.392  1.00  0.00
ATOM   1443  H2  WAT   463      20.593 -13.045  16.730  1.00  0.00
TER
ATOM   1444  O   WAT   464      11.528 -14.735  16.827  1.00  0.00
ATOM   1445  H1  WAT   464      11.121 -14.594  15.973  1.00  0.00
ATOM   1446  H2  WAT   464      12.419 -15.019  16.625  1.00  0.00
TER
ATOM   1447  O   WAT   465      15.800 -10.520  14.940  1.00  0.00
ATOM   1448  H1  WAT   465      15.624 -11.437  14.726  1.00  0.00
ATOM   1449  H2  WAT   465      14.946 -10.162  15.179  1.00  0.00
TER
ATOM   1450  O   WAT   466      14.381 -15.924  13.512  1.00  0.00
ATOM   1451  H1  WAT   466      13.607 -16.464  13.352  1.00  0.00
ATOM   1452  H2  WAT   466      15.110 -16.443  13.174  1.00  0.00
TER
ATOM   1453  O   WAT   467      14.425 -16.256  17.150  1.00  0.00
ATOM   1454  H1  WAT   467      14.942 -17.059  17.095  1.00  0.00
ATOM   1455  H2  WAT   467      13.973 -16.318  17.991  1.00  0.00
TER
ATOM   1456  O   WAT   468      19.311 -14.989  12.422  1.00  0.00
ATOM   1457  H1  WAT   468      19.653 -14.245  11.927  1.00  0.00
ATOM   1458  H2  WAT   468      18.483 -14.676  12.785  1.00  0.00
TER
ATOM   1459  O   WAT   469      22.194 -15.668  17.787  1.00  0.00
ATOM   1460  H1  WAT   469      22.547 -16.265  17.127  1.00  0.00
ATOM   1461  H2  WAT   469      21.310 -15.993  17.958  1.00  0.00
TER
ATOM   1462  O   WAT   470      18.281 -14.908  15.194  1.00  0.00
ATOM   1463  H1  WAT   470      18.968 -14.361  15.575  1.00  0.00
ATOM   1464  H2  WAT   470      17.494 -14.364  15.229  1.00  0.00
TER
ATOM   1465  O   WAT   471      10.420 -19.291  10.686  1.00  0.00
ATOM   1466  H1  WAT   471      11.289 -19.008  10.969  1.00  0.00
ATOM   1467  H2  WAT   471       9.929 -18.477  10.571  1.00  0.00
TER
ATOM   1468  O   WAT   472      17.583 -17.903  14.807  1.00  0.00
ATOM   1469  H1  WAT   472      18.040 -17.093  15.033  1.00  0.00
ATOM   1470  H2  WAT   472      17.232 -18.221  15.638  1.00  0.00
TER
ATOM   1471  O   WAT   473      10.787 -10.078  11.252  1.00  0.00
ATOM   1472  H1  WAT   473      11.147  -9.479  10.598  1.00  0.00
ATOM   1473  H2  WAT   473      10.646  -9.532  12.025  1.00  0.00
TER
ATOM   1474  O   WAT   474      16.804 -12.695  12.069  1.00  0.00
ATOM   1475  H1  WAT   474      16.795 -11.962  11.454  1.00  0.00
ATOM   1476  H2  WAT   474      15.884 -12.942  12.162  1.00  0.00
TER
ATOM   1477  O   WAT   475      12.404 -17.473  12.814  1.00  0.00
ATOM   1478  H1  WAT   475      11.797 -16.733  12.823  1.00  0.00
ATOM   1479  H2  WAT   475      12.879 -17.383  11.988  1.00  0.00
TER
ATOM   1480  O   WAT   476      19.790 -12.632  10.732  1.00  0.00
ATOM   1481  H1  WAT   476      19.891 -12.835   9.802  1.00  0.00
ATOM   1482  H2  WAT   476      18.890 -12.886  10.937  1.00  0.00
TER
ATOM   1483  O   WAT   477      18.432 -10.113  15.427  1.00  0.00
ATOM   1484  H1  WAT   477      18.686 -10.151  14.504  1.00  0.00
ATOM   1485  H2  WAT   477      17.483 -10.240  15.419  1.00  0.00
TER
ATOM   1486  O   WAT   478      14.415 -17.512  10.563  1.00  0.00
ATOM   1487  H1  WAT   478      15.181 -17.624  11.125  1.00  0.00
ATOM   1488  H2  WAT   478      14.492 -18.208   9.910  1.00  0.00
TER
ATOM   1489  O   WAT   479      13.911  -9.930  18.350  1.00  0.00
ATOM   1490  H1  WAT   479      14.647 -10.479  18.620  1.00  0.00
ATOM   1491  H2  WAT   479      14.295  -9.064  18.210  1.00  0.00
TER
ATOM   1492  O   WAT   480      10.796 -13.863  14.224  1.00  0.00
ATOM   1493  H1  WAT   480       9.870 -13.621  14.214  1.00  0.00
ATOM   1494  H2  WAT   480      11.261 -13.035  14.102  1.00  0.00
TER
ATOM   1495  O   WAT   481      17.021 -10.757  10.172  1.00  0.00
ATOM   1496  H1  WAT   481      17.814 -10.468   9.720  1.00  0.00
ATOM   1497  H2  WAT   481      16.502 -11.188   9.493  1.00  0.00
TER
ATOM   1498  O   WAT   482      17.539 -15.537  10.036  1.00  0.00
ATOM   1499  H1  WAT   482      17.434 -16.151  10.762  1.00  0.00
ATOM   1500  H2  WAT   482      17.372 -16.060   9.253  1.00  0.00
TER
ATOM   1501  O   WAT   483      20.779 -16.475  10.641  1.00  0.00
ATOM   1502  H1  WAT   483      20.230 -16.028  11.285  1.00  0.00
ATOM   1503  H2  WAT   483      21.401 -16.980  11.164  1.00  0.00
TER
ATOM   1504  O   WAT   484      16.447 -17.516  12.537  1.00  0.00
ATOM   1505  H1  WAT   484      16.869 -17.682  13.380  1.00  0.00
ATOM   1506  H2  WAT   484      16.572 -18.326  12.043  1.00  0.00
TER
ATOM   1507  O   WAT   485      18.960 -18.492   9.785  1.00  0.00
ATOM   1508  H1  WAT   485      19.480 -19.207   9.419  1.00  0.00
ATOM   1509  H2  WAT   485      19.606 -17.853  10.085  1.00  0.00
TER
ATOM   1510  O   WAT   486      19.524 -10.411  12.075  1.00  0.00
ATOM   1511  H1  WAT   486      20.420 -10.072  12.097  1.00  0.00
ATOM   1512  H2  WAT   486      19.556 -11.133  11.447  1.00  0.00
TER
ATOM   1513  O   WAT   487      13.164 -15.038  10.304  1.00  0.00
ATOM   1514  H1  WAT   487      13.602 -14.495  10.959  1.00  0.00
ATOM   1515  H2  WAT   487      13.649 -15.863  10.313  1.00  0.00
TER
ATOM   1516  O   WAT   488      10.379 -12.249  17.756  1.00  0.00
ATOM   1517  H1  WAT   488      10.709 -13.117  17.524  1.00  0.00
ATOM   1518  H2  WAT   488      10.808 -12.043  18.586  1.00  0.00
TER
ATOM   1519  O   WAT   489      14.975 -13.918  15.416  1.00  0.00
ATOM   1520  H1  WAT   489      14.674 -14.042  16.316  1.00  0.00
ATOM   1521  H2  WAT   489      14.869 -14.777  15.007  1.00  0.00
TER
ATOM   1522  O   WAT   490      10.700 -18.870  16.853  1.00  0.00
ATOM   1523  H1  WAT   490      10.045 -19.139  16.209  1.00  0.00
ATOM   1524  H2  WAT   490      11.538 -18.980  16.403  1.00  0.00
TER
ATOM   1525  O   WAT   491      10.906 -10.342  15.835  1.00  0.00
ATOM   1526  H1  WAT   491      10.738 -10.975  16.533  1.00  0.00
ATOM   1527  H2  WAT   491      10.039 -10.136  15.485  1.00  0.00
TER
ATOM   1528  O   WAT   492      12.512 -11.649  13.280  1.00  0.00
ATOM   1529  H1  WAT   492      11.987 -11.268  12.577  1.00  0.00
ATOM   1530  H2  WAT   492      12.437 -11.024  14.001  1.00  0.00
TER
ATOM   1531  O   WAT   493      15.111  -9.700  12.155  1.00  0.00
ATOM   1532  H1  WAT   493      15.843  -9.984  11.608  1.00  0.00
ATOM   1533  H2  WAT   493      15.371  -9.939  13.045  1.00  0.00
TER
ATOM   1534  O   WAT   494      14.273 -13.584  12.160  1.00  0.00
ATOM   1535  H1  WAT   494      13.644 -13.115  12.708  1.00  0.00
ATOM   1536  H2  WAT   494      14.388 -14.429  12.594  1.00  0.00
TER
ATOM   1537  O   WAT   495      19.860 -17.755   0.191  1.00  0.00
ATOM   1538  H1  WAT   495      19.084 -18.235   0.481  1.00  0.00
ATOM   1539  H2  WAT   495      20.511 -18.435   0.017  1.00  0.00
TER
ATOM   1540  O   WAT   496      13.876 -17.443   1.069  1.00  0.00
ATOM   1541  H1  WAT   496      13.045 -17.699   1.468  1.00  0.00
ATOM   1542  H2  WAT   496      14.484 -17.372   1.804  1.00  0.00
TER
ATOM   1543  O   WAT   497      13.856 -13.409   1.264  1.00  0.00
ATOM   1544  H1  WAT   497      14.159 -14.300   1.085  1.00  0.00
ATOM   1545  H2  WAT   497      14.601 -12.852   1.037  1.00  0.00
TER
ATOM   1546  O   WAT   498      20.107 -11.064  -1.409  1.00  0.00
ATOM   1547  H1  WAT   498      19.488 -10.608  -1.979  1.00  0.00
ATOM   1548  H2  WAT   498      20.962 -10.908  -1.810  1.00  0.00
TER
ATOM   1549  O   WAT   499      19.301 -15.080   0.198  1.00  0.00
ATOM   1550  H1  WAT   499      19.231 -16.021   0.037  1.00  0.00
ATOM   1551  H2  WAT   499      20.063 -14.990   0.770  1.00  0.00
TER
ATOM   1552  O   WAT   500      20.973 -16.180  -4.016  1.00  0.00
ATOM   1553  H1  WAT   500      20.355 -15.715  -4.579  1.00  0.00
ATOM   1554  H2  WAT   500      21.485 -15.487  -3.599  1.00  0.00
TER
ATOM   1555  O   WAT   501      15.836 -16.652   2.663  1.00  0.00
ATOM   1556  H1  WAT   501      15.503 -16.025   3.305  1.00  0.00
ATOM   1557  H2  WAT   501      16.013 -16.126   1.883  1.00  0.00
TER
ATOM   1558  O   WAT   502      15.048 -14.684   4.478  1.00  0.00
ATOM   1559  H1  WAT   502      15.666 -14.009   4.196  1.00  0.00
ATOM   1560  H2  WAT   502      14.188 -14.275   4.386  1.00  0.00
TER
ATOM   1561  O   WAT   503      10.341 -15.494  -6.642  1.00  0.00
ATOM   1562  H1  WAT   503       9.964 -15.005  -7.373  1.00  0.00
ATOM   1563  H2  WAT   503      10.599 -14.822  -6.011  1.00  0.00
TER
ATOM   1564  O   WAT   504      20.338 -19.028  -4.447  1.00  0.00
ATOM   1565  H1  WAT   504      19.411 -19.094  -4.218  1.00  0.00
ATOM   1566  H2  WAT   504      20.491 -18.090  -4.562  1.00  0.00
TER
ATOM   1567  O   WAT   505      15.944 -18.501  -1.665  1.00  0.00
ATOM   1568  H1  WAT   505      15.540 -19.213  -2.160  1.00  0.00
ATOM   1569  H2  WAT   505      16.030 -18.846  -0.776  1.00  0.00
TER
ATOM   1570  O   WAT   506      16.412 -14.814   0.499  1.00  0.00
ATOM   1571  H1  WAT   506      16.115 -15.420  -0.180  1.00  0.00
ATOM   1572  H2  WAT   506      17.362 -14.777   0.388  1.00  0.00
TER
ATOM   1573  O   WAT   507      15.504 -15.076   7.150  1.00  0.00
ATOM   1574  H1  WAT   507      14.607 -14.852   7.397  1.00  0.00
ATOM   1575  H2  WAT   507      15.529 -14.953   6.201  1.00  0.00
TER
ATOM   1576  O   WAT   508      14.331 -18.205   5.725  1.00  0.00
ATOM   1577  H1  WAT   508      14.192 -17.333   6.094  1.00  0.00
ATOM   1578  H2  WAT   508      13.449 -18.548   5.580  1.00  0.00
TER
ATOM   1579  O   WAT   509      20.654 -13.287  -2.968  1.00  0.00
ATOM   1580  H1  WAT   509      21.094 -12.545  -3.383  1.00  0.00
ATOM   1581  H2  WAT   509      20.593 -13.045  -2.044  1.00  0.00
TER
ATOM   1582  O   WAT   510      16.129 -12.263   7.934  1.00  0.00
ATOM   1583  H1  WAT   510      16.101 -11.858   7.067  1.00  0.00
ATOM   1584  H2  WAT   510      15.966 -13.192   7.771  1.00  0.00
TER
ATOM   1585  O   WAT   511      10.283 -16.435   1.642  1.00  0.00
ATOM   1586  H1  WAT   511      10.361 -16.300   0.698  1.00  0.00
ATOM   1587  H2  WAT   511      10.897 -17.143   1.835  1.00  0.00
TER
ATOM   1588  O   WAT   512      11.528 -14.735  -1.947  1.00  0.00
ATOM   1589  H1  WAT   512      11.121 -14.594  -2.802  1.00  0.00
ATOM   1590  H2  WAT   512      12.419 -15.019  -2.150  1.00  0.00
TER
ATOM   1591  O   WAT   513      21.346 -10.586   4.960  1.00  0.00
ATOM   1592  H1  WAT   513      21.860 -10.675   5.762  1.00  0.00
ATOM   1593  H2  WAT   513      20.503 -10.240   5.253  1.00  0.00
TER
ATOM   1594  O   WAT   514      15.800 -10.520  -3.835  1.00  0.00
ATOM   1595  H1  WAT   514      15.624 -11.437  -4.048  1.00  0.00
ATOM   1596  H2  WAT   514      14.946 -10.162  -3.595  1.00  0.00
TER
ATOM   1597  O   WAT   515      10.339 -15.394   4.182  1.00  0.00
ATOM   1598  H1  WAT   515      10.502 -15.863   3.364  1.00  0.00
ATOM   1599  H2  WAT   515      10.804 -15.901   4.847  1.00  0.00
TER
ATOM   1600  O   WAT   516      11.913 -16.018   6.341  1.00  0.00
ATOM   1601  H1  WAT   516      11.528 -16.659   6.940  1.00  0.00
ATOM   1602  H2  WAT   516      12.224 -15.315   6.911  1.00  0.00
TER
ATOM   1603  O   WAT   517      14.381 -15.924  -5.263  1.00  0.00
ATOM   1604  H1  WAT   517      13.607 -16.464  -5.423  1.00  0.00
ATOM   1605  H2  WAT   517      15.110 -16.443  -5.601  1.00  0.00
TER
ATOM   1606  O   WAT   518      20.521 -16.856   6.417  1.00  0.00
ATOM   1607  H1  WAT   518      20.455 -17.777   6.163  1.00  0.00
ATOM   1608  H2  WAT   518      19.892 -16.759   7.131  1.00  0.00
TER
ATOM   1609  O   WAT   519      14.425 -16.256  -1.625  1.00  0.00
ATOM   1610  H1  WAT   519      14.942 -17.059  -1.679  1.00  0.00
ATOM   1611  H2  WAT   519      13.973 -16.318  -0.783  1.00  0.00
TER
ATOM   1612  O   WAT   520      19.311 -14.989  -6.352  1.00  0.00
ATOM   1613  H1  WAT   520      19.653 -14.245  -6.848  1.00  0.00
ATOM   1614  H2  WAT   520      18.483 -14.676  -5.989  1.00  0.00
TER
ATOM   1615  O   WAT   521      15.110 -18.831   8.172  1.00  0.00
ATOM   1616  H1  WAT   521      14.810 -18.686   7.275  1.00  0.00
ATOM   1617  H2  WAT   521      15.881 -19.391   8.079  1.00  0.00
TER
ATOM   1618  O   WAT   522      20.453 -14.034   6.167  1.00  0.00
ATOM   1619  H1  WAT   522      20.468 -14.966   5.949  1.00  0.00
ATOM   1620  H2  WAT   522      19.746 -13.948   6.806  1.00  0.00
TER
ATOM   1621  O   WAT   523      22.194 -15.668  -0.987  1.00  0.00
ATOM   1622  H1  WAT   523      22.547 -16.265  -1.647  1.00  0.00
ATOM   1623  H2  WAT   523      21.310 -15.993  -0.817  1.00  0.00
TER
ATOM   1624  O   WAT   524      18.281 -14.908  -3.580  1.00  0.00
ATOM   1625  H1  WAT   524      18.968 -14.361  -3.200  1.00  0.00
ATOM   1626  H2  WAT   524      17.494 -14.364  -3.545  1.00  0.00
TER
ATOM   1627  O   WAT   525      10.420 -19.291  -8.089  1.00  0.00
ATOM   1628  H1  WAT   525      11.289 -19.008  -7.805  1.00  0.00
ATOM   1629  H2  WAT   525       9.929 -18.477  -8.204  1.00  0.00
TER
ATOM   1630  O   WAT   526      17.583 -17.903  -3.968  1.00  0.00
ATOM   1631  H1  WAT   526      18.040 -17.093  -3.742  1.00  0.00
ATOM   1632  H2  WAT   526      17.232 -18.221  -3.136  1.00  0.00
TER
ATOM   1633  O   WAT   527      19.887 -12.393   3.261  1.00  0.00
ATOM   1634  H1  WAT   527      20.531 -12.187   3.939  1.00  0.00
ATOM   1635  H2  WAT   527      20.249 -13.154   2.809  1.00  0.00
TER
ATOM   1636  O   WAT   528      21.160 -14.389   1.979  1.00  0.00
ATOM   1637  H1  WAT   528      21.802 -15.090   2.092  1.00  0.00
ATOM   1638  H2  WAT   528      21.685 -13.610   1.799  1.00  0.00
TER
ATOM   1639  O   WAT   529      10.787 -10.078  -7.522  1.00  0.00
ATOM   1640  H1  WAT   529      11.147  -9.479  -8.177  1.00  0.00
ATOM   1641  H2  WAT   529      10.646  -9.532  -6.749  1.00  0.00
TER
ATOM   1642  O   WAT   530      10.771 -11.812   6.952  1.00  0.00
ATOM   1643  H1  WAT   530      10.880 -12.753   6.811  1.00  0.00
ATOM   1644  H2  WAT   530      10.119 -11.547   6.303  1.00  0.00
TER
ATOM   1645  O   WAT   531      18.762 -13.541   8.352  1.00  0.00
ATOM   1646  H1  WAT   531      18.442 -14.260   8.896  1.00  0.00
ATOM   1647  H2  WAT   531      18.088 -12.865   8.425  1.00  0.00
TER
ATOM   1648  O   WAT   532      16.804 -12.695  -6.705  1.00  0.00
ATOM   1649  H1  WAT   532      16.795 -11.962  -7.321  1.00  0.00
ATOM   1650  H2  WAT   532      15.884 -12.942  -6.612  1.00  0.00
TER
ATOM   1651  O   WAT   533      12.404 -17.473  -5.960  1.00  0.00
ATOM   1652  H1  WAT   533      11.797 -16.733  -5.951  1.00  0.00
ATOM   1653  H2  WAT   533      12.879 -17.383  -6.787  1.00  0.00
TER
ATOM   1654  O   WAT   534      19.790 -12.632  -8.043  1.00  0.00
ATOM   1655  H1  WAT   534      19.891 -12.835  -8.972  1.00  0.00
ATOM   1656  H2  WAT   534      18.890 -12.886  -7.838  1.00  0.00
TER
ATOM   1657  O   WAT   535      18.432 -10.113  -3.348  1.00  0.00
ATOM   1658  H1  WAT   535      18.686 -10.151  -4.270  1.00  0.00
ATOM   1659  H2  WAT   535      17.483 -10.240  -3.355  1.00  0.00
TER
ATOM   1660  O   WAT   536      14.415 -17.512  -8.212  1.00  0.00
ATOM   1661  H1  WAT   536      15.181 -17.624  -7.649  1.00  0.00
ATOM   1662  H2  WAT   536      14.492 -18.208  -8.864  1.00  0.00
TER
ATOM   1663  O   WAT   537      13.911  -9.930  -0.425  1.00  0.00
ATOM   1664  H1  WAT   537      14.647 -10.479  -0.154  1.00  0.00
ATOM   1665  H2  WAT   537      14.295  -9.064  -0.564  1.00  0.00
TER
ATOM   1666  O   WAT   538      10.796 -13.863  -4.551  1.00  0.00
ATOM   1667  H1  WAT   538       9.870 -13.621  -4.560  1.00  0.00
ATOM   1668  H2  WAT   538      11.261 -13.035  -4.672  1.00  0.00
TER
ATOM   1669  O   WAT   539      12.917 -10.745   8.764  1.00  0.00
ATOM   1670  H1  WAT   539      13.718 -10.424   9.177  1.00  0.00
ATOM   1671  H2  WAT   539      12.402 -11.106   9.486  1.00  0.00
TER
ATOM   1672  O   WAT   540      17.021 -10.757  -8.602  1.00  0.00
ATOM   1673  H1  WAT   540      17.814 -10.468  -9.054  1.00  0.00
ATOM   1674  H2  WAT   540      16.502 -11.188  -9.281  1.00  0.00
TER
ATOM   1675  O   WAT   541      21.753 -14.637   8.711  1.00  0.00
ATOM   1676  H1  WAT   541      21.147 -14.614   7.971  1.00  0.00
ATOM   1677  H2  WAT   541      21.449 -15.369   9.248  1.00  0.00
TER
ATOM   1678  O   WAT   542      10.637 -18.258   7.707  1.00  0.00
ATOM   1679  H1  WAT   542      11.141 -18.837   8.279  1.00  0.00
ATOM   1680  H2  WAT   542       9.897 -17.974   8.245  1.00  0.00
TER
ATOM   1681  O   WAT   543      17.539 -15.537  -8.738  1.00  0.00
ATOM   1682  H1  WAT   543      17.434 -16.151  -8.012  1.00  0.00
ATOM   1683  H2  WAT   543      17.372 -16.060  -9.522  1.00  0.00
TER
ATOM   1684  O   WAT   544      17.691 -16.851   7.241  1.00  0.00
ATOM   1685  H1  WAT   544      16.925 -16.283   7.156  1.00  0.00
ATOM   1686  H2  WAT   544      17.872 -17.143   6.348  1.00  0.00
TER
ATOM   1687  O   WAT   545      20.779 -16.475  -8.134  1.00  0.00
ATOM   1688  H1  WAT   545      20.230 -16.028  -7.490  1.00  0.00
ATOM   1689  H2  WAT   545      21.401 -16.980  -7.610  1.00  0.00
TER
ATOM   1690  O   WAT   546      16.447 -17.516  -6.237  1.00  0.00
ATOM   1691  H1  WAT   546      16.869 -17.682  -5.394  1.00  0.00
ATOM   1692  H2  WAT   546      16.572 -18.326  -6.732  1.00  0.00
TER
ATOM   1693  O   WAT   547      18.960 -18.492  -8.990  1.00  0.00
ATOM   1694  H1  WAT   547      19.480 -19.207  -9.355  1.00  0.00
ATOM   1695  H2  WAT   547      19.606 -17.853  -8.690  1.00  0.00
TER
ATOM   1696  O   WAT   548      18.269 -17.117   4.303  1.00  0.00
ATOM   1697  H1  WAT   548      18.688 -16.274   4.131  1.00  0.00
ATOM   1698  H2  WAT   548      17.350 -16.980   4.074  1.00  0.00
TER
ATOM   1699  O   WAT   549      16.120 -10.812   5.419  1.00  0.00
ATOM   1700  H1  WAT   549      15.582 -10.087   5.100  1.00  0.00
ATOM   1701  H2  WAT   549      16.373 -11.289   4.629  1.00  0.00
TER
ATOM   1702  O   WAT   550      18.976  -9.577   5.678  1.00  0.00
ATOM   1703  H1  WAT   550      18.902  -8.673   5.985  1.00  0.00
ATOM   1704  H2  WAT   550      18.074  -9.895   5.650  1.00  0.00
TER
ATOM   1705  O   WAT   551      19.524 -10.411  -6.699  1.00  0.00
ATOM   1706  H1  WAT   551      20.420 -10.072  -6.678  1.00  0.00
ATOM   1707  H2  WAT   551      19.556 -11.133  -7.327  1.00  0.00
TER
ATOM   1708  O   WAT   552      13.164 -15.038  -8.471  1.00  0.00
ATOM   1709  H1  WAT   552      13.602 -14.495  -7.815  1.00  0.00
ATOM   1710  H2  WAT   552      13.649 -15.863  -8.461  1.00  0.00
TER
ATOM   1711  O   WAT   553      10.379 -12.249  -1.019  1.00  0.00
ATOM   1712  H1  WAT   553      10.709 -13.117  -1.251  1.00  0.00
ATOM   1713  H2  WAT   553      10.808 -12.043  -0.188  1.00  0.00
TER
ATOM   1714  O   WAT   554      14.975 -13.918  -3.359  1.00  0.00
ATOM   1715  H1  WAT   554      14.674 -14.042  -2.458  1.00  0.00
ATOM   1716  H2  WAT   554      14.869 -14.777  -3.767  1.00  0.00
TER
ATOM   1717  O   WAT   555      10.868 -11.382   1.719  1.00  0.00
ATOM   1718  H1  WAT   555      10.431 -11.202   2.552  1.00  0.00
ATOM   1719  H2  WAT   555      11.435 -10.625   1.578  1.00  0.00
TER
ATOM   1720  O   WAT   556      10.700 -18.870  -1.922  1.00  0.00
ATOM   1721  H1  WAT   556      10.045 -19.139  -2.566  1.00  0.00
ATOM   1722  H2  WAT   556      11.538 -18.980  -2.371  1.00  0.00
TER
ATOM   1723  O   WAT   557      11.738 -18.485   2.619  1.00  0.00
ATOM   1724  H1  WAT   557      12.105 -18.572   3.498  1.00  0.00
ATOM   1725  H2  WAT   557      11.169 -19.248   2.519  1.00  0.00
TER
ATOM   1726  O   WAT   558      13.153 -13.971   7.781  1.00  0.00
ATOM   1727  H1  WAT   558      13.110 -14.342   8.662  1.00  0.00
ATOM   1728  H2  WAT   558      13.284 -13.034   7.921  1.00  0.00
TER
ATOM   1729  O   WAT   559      16.854 -12.416   3.382  1.00  0.00
ATOM   1730  H1  WAT   559      16.613 -12.148   2.495  1.00  0.00
ATOM   1731  H2  WAT   559      17.794 -12.245   3.437  1.00  0.00
TER
ATOM   1732  O   WAT   560      12.992 -11.025   4.900  1.00  0.00
ATOM   1733  H1  WAT   560      12.398 -11.157   5.639  1.00  0.00
ATOM   1734  H2  WAT   560      12.984 -11.861   4.435  1.00  0.00
TER
ATOM   1735  O   WAT   561      12.623 -13.659   3.851  1.00  0.00
ATOM   1736  H1  WAT   561      11.896 -14.279   3.784  1.00  0.00
ATOM   1737  H2  WAT   561      12.684 -13.265   2.981  1.00  0.00
TER
ATOM   1738  O   WAT   562      16.227 -11.445   0.636  1.00  0.00
ATOM   1739  H1  WAT   562      16.744 -12.056   0.111  1.00  0.00
ATOM   1740  H2  WAT   562      16.877 -10.942   1.127  1.00  0.00
TER
ATOM   1741  O   WAT   563      18.967 -10.554   1.463  1.00  0.00
ATOM   1742  H1  WAT   563      19.255 -10.809   0.586  1.00  0.00
ATOM   1743  H2  WAT   563      19.479 -11.106   2.054  1.00  0.00
TER
ATOM   1744  O   WAT   564      10.906 -10.342  -2.939  1.00  0.00
ATOM   1745  H1  WAT   564      10.738 -10.975  -2.241  1.00  0.00
ATOM   1746  H2  WAT   564      10.039 -10.136  -3.290  1.00  0.00
TER
ATOM   1747  O   WAT   565      12.512 -11.649  -5.494  1.00  0.00
ATOM   1748  H1  WAT   565      11.987 -11.268  -6.198  1.00  0.00
ATOM   1749  H2  WAT   565      12.437 -11.024  -4.773  1.00  0.00
TER
ATOM   1750  O   WAT   566      19.034  -9.632   8.830  1.00  0.00
ATOM   1751  H1  WAT   566      19.961  -9.868   8.874  1.00  0.00
ATOM   1752  H2  WAT   566      19.019  -8.805   8.349  1.00  0.00
TER
ATOM   1753  O   WAT   567      15.111  -9.700  -6.619  1.00  0.00
ATOM   1754  H1  WAT   567      15.843  -9.984  -7.167  1.00  0.00
ATOM   1755  H2  WAT   567      15.371  -9.939  -5.729  1.00  0.00
TER
ATOM   1756  O   WAT   568      14.273 -13.584  -6.614  1.00  0.00
ATOM   1757  H1  WAT   568      13.644 -13.115  -6.066  1.00  0.00
ATOM   1758  H2  WAT   568      14.388 -14.429  -6.180  1.00  0.00
TER
ATOM   1759  O   WAT   569      19.860 -17.755 -18.583  1.00  0.00
ATOM   1760  H1  WAT   569      19.084 -18.235 -18.294  1.00  0.00
ATOM   1761  H2  WAT   569      20.511 -18.435 -18.758  1.00  0.00
TER
ATOM   1762  O   WAT   570      13.876 -17.443 -17.706  1.00  0.00
ATOM   1763  H1  WAT   570      13.045 -17.699 -17.306  1.00  0.00
ATOM   1764  H2  WAT   570      14.484 -17.372 -16.970  1.00  0.00
TER
ATOM   1765  O   WAT   571      13.856 -13.409 -17.510  1.00  0.00
ATOM   1766  H1  WAT   571      14.159 -14.300 -17.689  1.00  0.00
ATOM   1767  H2  WAT   571      14.601 -12.852 -17.738  1.00  0.00
TER
ATOM   1768  O   WAT   572      19.301 -15.080 -18.576  1.00  0.00
ATOM   1769  H1  WAT   572      19.231 -16.021 -18.737  1.00  0.00
ATOM   1770  H2  WAT   572      20.063 -14.990 -18.004  1.00  0.00
TER
ATOM   1771  O   WAT   573      15.836 -16.652 -16.112  1.00  0.00
ATOM   1772  H1  WAT   573      15.503 -16.025 -15.469  1.00  0.00
ATOM   1773  H2  WAT   573      16.013 -16.126 -16.891  1.00  0.00
TER
ATOM   1774  O   WAT   574      15.048 -14.684 -14.297  1.00  0.00
ATOM   1775  H1  WAT   574      15.666 -14.009 -14.578  1.00  0.00
ATOM   1776  H2  WAT   574      14.188 -14.275 -14.388  1.00  0.00
TER
ATOM   1777  O   WAT   575      16.412 -14.814 -18.276  1.00  0.00
ATOM   1778  H1  WAT   575      16.115 -15.420 -18.955  1.00  0.00
ATOM   1779  H2  WAT   575      17.362 -14.777 -18.387  1.00  0.00
TER
ATOM   1780  O   WAT   576      15.504 -15.076 -11.625  1.00  0.00
ATOM   1781  H1  WAT   576      14.607 -14.852 -11.377  1.00  0.00
ATOM   1782  H2  WAT   576      15.529 -14.953 -12.574  1.00  0.00
TER
ATOM   1783  O   WAT   577      14.331 -18.205 -13.049  1.00  0.00
ATOM   1784  H1  WAT   577      14.192 -17.333 -12.680  1.00  0.00
ATOM   1785  H2  WAT   577      13.449 -18.548 -13.194  1.00  0.00
TER
ATOM   1786  O   WAT   578      16.129 -12.263 -10.840  1.00  0.00
ATOM   1787  H1  WAT   578      16.101 -11.858 -11.708  1.00  0.00
ATOM   1788  H2  WAT   578      15.966 -13.192 -11.003  1.00  0.00
TER
ATOM   1789  O   WAT   579      10.283 -16.435 -17.132  1.00  0.00
ATOM   1790  H1  WAT   579      10.361 -16.300 -18.076  1.00  0.00
ATOM   1791  H2  WAT   579      10.897 -17.143 -16.939  1.00  0.00
TER
ATOM   1792  O   WAT   580      21.346 -10.586 -13.815  1.00  0.00
ATOM   1793  H1  WAT   580      21.860 -10.675 -13.012  1.00  0.00
ATOM   1794  H2  WAT   580      20.503 -10.240 -13.522  1.00  0.00
TER
ATOM   1795  O   WAT   581      10.339 -15.394 -14.592  1.00  0.00
ATOM   1796  H1  WAT   581      10.502 -15.863 -15.411  1.00  0.00
ATOM   1797  H2  WAT   581      10.804 -15.901 -13.928  1.00  0.00
TER
ATOM   1798  O   WAT   582      11.913 -16.018 -12.433  1.00  0.00
ATOM   1799  H1  WAT   582      11.528 -16.659 -11.835  1.00  0.00
ATOM   1800  H2  WAT   582      12.224 -15.315 -11.863  1.00  0.00
TER
ATOM   1801  O   WAT   583      20.521 -16.856 -12.357  1.00  0.00
ATOM   1802  H1  WAT   583      20.455 -17.777 -12.612  1.00  0.00
ATOM   1803  H2  WAT   583      19.892 -16.759 -11.643  1.00  0.00
TER
ATOM   1804  O   WAT   584      15.110 -18.831 -10.602  1.00  0.00
ATOM   1805  H1  WAT   584      14.810 -18.686 -11.500  1.00  0.00
ATOM   1806  H2  WAT   584      15.881 -19.391 -10.695  1.00  0.00
TER
ATOM   1807  O   WAT   585      20.453 -14.034 -12.607  1.00  0.00
ATOM   1808  H1  WAT   585      20.468 -14.966 -12.825  1.00  0.00
ATOM   1809  H2  WAT   585      19.746 -13.948 -11.968  1.00  0.00
TER
ATOM   1810  O   WAT   586      19.887 -12.393 -15.513  1.00  0.00
ATOM   1811  H1  WAT   586      20.531 -12.187 -14.836  1.00  0.00
ATOM   1812  H2  WAT   586      20.249 -13.154 -15.966  1.00  0.00
TER
ATOM   1813  O   WAT   587      21.160 -14.389 -16.795  1.00  0.00
ATOM   1814  H1  WAT   587      21.802 -15.090 -16.682  1.00  0.00
ATOM   1815  H2  WAT   587      21.685 -13.610 -16.975  1.00  0.00
TER
ATOM   1816  O   WAT   588      10.771 -11.812 -11.823  1.00  0.00
ATOM   1817  H1  WAT   588      10.880 -12.753 -11.963  1.00  0.00
ATOM   1818  H2  WAT   588      10.119 -11.547 -12.471  1.00  0.00
TER
ATOM   1819  O   WAT   589      18.762 -13.541 -10.423  1.00  0.00
ATOM   1820  H1  WAT   589      18.442 -14.260  -9.878  1.00  0.00
ATOM   1821  H2  WAT   589      18.088 -12.865 -10.349  1.00  0.00
TER
ATOM   1822  O   WAT   590      13.911  -9.930 -19.199  1.00  0.00
ATOM   1823  H1  WAT   590      14.647 -10.479 -18.928  1.00  0.00
ATOM   1824  H2  WAT   590      14.295  -9.064 -19.339  1.00  0.00
TER
ATOM   1825  O   WAT   591      12.917 -10.745 -10.011  1.00  0.00
ATOM   1826  H1  WAT   591      13.718 -10.424  -9.597  1.00  0.00
ATOM   1827  H2  WAT   591      12.402 -11.106  -9.289  1.00  0.00
TER
ATOM   1828  O   WAT   592      21.753 -14.637 -10.063  1.00  0.00
ATOM   1829  H1  WAT   592      21.147 -14.614 -10.804  1.00  0.00
ATOM   1830  H2  WAT   592      21.449 -15.369  -9.526  1.00  0.00
TER
ATOM   1831  O   WAT   593      10.637 -18.258 -11.067  1.00  0.00
ATOM   1832  H1  WAT   593      11.141 -18.837 -10.495  1.00  0.00
ATOM   1833  H2  WAT   593       9.897 -17.974 -10.529  1.00  0.00
TER
ATOM   1834  O   WAT   594      17.691 -16.851 -11.533  1.00  0.00
ATOM   1835  H1  WAT   594      16.925 -16.283 -11.618  1.00  0.00
ATOM   1836  H2  WAT   594      17.872 -17.143 -12.427  1.00  0.00
TER
ATOM   1837  O   WAT   595      18.269 -17.117 -14.471  1.00  0.00
ATOM   1838  H1  WAT   595      18.688 -16.274 -14.643  1.00  0.00
ATOM   1839  H2  WAT   595      17.350 -16.980 -14.700  1.00  0.00
TER
ATOM   1840  O   WAT   596      16.120 -10.812 -13.355  1.00  0.00
ATOM   1841  H1  WAT   596      15.582 -10.087 -13.674  1.00  0.00
ATOM   1842  H2  WAT   596      16.373 -11.289 -14.145  1.00  0.00
TER
ATOM   1843  O   WAT   597      18.976  -9.577 -13.096  1.00  0.00
ATOM   1844  H1  WAT   597      18.902  -8.673 -12.789  1.00  0.00
ATOM   1845  H2  WAT   597      18.074  -9.895 -13.124  1.00  0.00
TER
ATOM   1846  O   WAT   598      10.868 -11.382 -17.055  1.00  0.00
ATOM   1847  H1  WAT   598      10.431 -11.202 -16.222  1.00  0.00
ATOM   1848  H2  WAT   598      11.435 -10.625 -17.197  1.00  0.00
TER
ATOM   1849  O   WAT   599      11.738 -18.485 -16.156  1.00  0.00
ATOM   1850  H1  WAT   599      12.105 -18.572 -15.276  1.00  0.00
ATOM   1851  H2  WAT   599      11.169 -19.248 -16.255  1.00  0.00
TER
ATOM   1852  O   WAT   600      13.153 -13.971 -10.994  1.00  0.00
ATOM   1853  H1  WAT   600      13.110 -14.342 -10.112  1.00  0.00
ATOM   1854  H2  WAT   600      13.284 -13.034 -10.853  1.00  0.00
TER
ATOM   1855  O   WAT   601      16.854 -12.416 -15.393  1.00  0.00
ATOM   1856  H1  WAT   601      16.613 -12.148 -16.280  1.00  0.00
ATOM   1857  H2  WAT   601      17.794 -12.245 -15.338  1.00  0.00
TER
ATOM   1858  O   WAT   602      12.992 -11.025 -13.874  1.00  0.00
ATOM   1859  H1  WAT   602      12.398 -11.157 -13.135  1.00  0.00
ATOM   1860  H2  WAT   602      12.984 -11.861 -14.340  1.00  0.00
TER
ATOM   1861  O   WAT   603      12.623 -13.659 -14.923  1.00  0.00
ATOM   1862  H1  WAT   603      11.896 -14.279 -14.990  1.00  0.00
ATOM   1863  H2  WAT   603      12.684 -13.265 -15.793  1.00  0.00
TER
ATOM   1864  O   WAT   604      16.227 -11.445 -18.138  1.00  0.00
ATOM   1865  H1  WAT   604      16.744 -12.056 -18.663  1.00  0.00
ATOM   1866  H2  WAT   604      16.877 -10.942 -17.647  1.00  0.00
TER
ATOM   1867  O   WAT   605      18.967 -10.554 -17.311  1.00  0.00
ATOM   1868  H1  WAT   605      19.255 -10.809 -18.188  1.00  0.00
ATOM   1869  H2  WAT   605      19.479 -11.106 -16.721  1.00  0.00
TER
ATOM   1870  O   WAT   606      19.034  -9.632  -9.944  1.00  0.00
ATOM   1871  H1  WAT   606      19.961  -9.868  -9.901  1.00  0.00
ATOM   1872  H2  WAT   606      19.019  -8.805 -10.426  1.00  0.00
TER
ATOM   1873  O   WAT   607       2.954  18.015  17.084  1.00  0.00
ATOM   1874  H1  WAT   607       2.873  17.101  16.814  1.00  0.00
ATOM   1875  H2  WAT   607       2.540  18.512  16.378  1.00  0.00
TER
ATOM   1876  O   WAT   608      -6.489  15.065  13.627  1.00  0.00
ATOM   1877  H1  WAT   608      -7.377  15.407  13.525  1.00  0.00
ATOM   1878  H2  WAT   608      -6.205  14.865  12.735  1.00  0.00
TER
ATOM   1879  O   WAT   609       1.557  15.276  19.199  1.00  0.00
ATOM   1880  H1  WAT   609       1.933  14.403  19.087  1.00  0.00
ATOM   1881  H2  WAT   609       1.459  15.612  18.308  1.00  0.00
TER
ATOM   1882  O   WAT   610      -4.313  13.649  14.661  1.00  0.00
ATOM   1883  H1  WAT   610      -4.206  14.549  14.968  1.00  0.00
ATOM   1884  H2  WAT   610      -5.223  13.600  14.370  1.00  0.00
TER
ATOM   1885  O   WAT   611       5.339  12.771  16.132  1.00  0.00
ATOM   1886  H1  WAT   611       6.160  12.281  16.175  1.00  0.00
ATOM   1887  H2  WAT   611       5.373  13.361  16.885  1.00  0.00
TER
ATOM   1888  O   WAT   612      -0.824  10.456  17.591  1.00  0.00
ATOM   1889  H1  WAT   612      -0.516   9.901  16.875  1.00  0.00
ATOM   1890  H2  WAT   612      -1.754  10.591  17.409  1.00  0.00
TER
ATOM   1891  O   WAT   613       1.564  18.521  14.327  1.00  0.00
ATOM   1892  H1  WAT   613       0.637  18.455  14.556  1.00  0.00
ATOM   1893  H2  WAT   613       1.717  19.459  14.213  1.00  0.00
TER
ATOM   1894  O   WAT   614       1.551  14.793  11.324  1.00  0.00
ATOM   1895  H1  WAT   614       0.611  14.954  11.409  1.00  0.00
ATOM   1896  H2  WAT   614       1.869  15.511  10.778  1.00  0.00
TER
ATOM   1897  O   WAT   615      -2.830  19.048  17.109  1.00  0.00
ATOM   1898  H1  WAT   615      -3.235  18.335  16.614  1.00  0.00
ATOM   1899  H2  WAT   615      -2.744  18.703  17.998  1.00  0.00
TER
ATOM   1900  O   WAT   616       7.352  10.576  10.152  1.00  0.00
ATOM   1901  H1  WAT   616       7.039  10.669  11.052  1.00  0.00
ATOM   1902  H2  WAT   616       8.113  11.154  10.102  1.00  0.00
TER
ATOM   1903  O   WAT   617      -6.130  17.942  14.610  1.00  0.00
ATOM   1904  H1  WAT   617      -6.250  18.668  13.998  1.00  0.00
ATOM   1905  H2  WAT   617      -6.440  17.172  14.133  1.00  0.00
TER
ATOM   1906  O   WAT   618      -3.663  11.286  17.992  1.00  0.00
ATOM   1907  H1  WAT   618      -4.107  12.067  17.661  1.00  0.00
ATOM   1908  H2  WAT   618      -3.105  11.609  18.699  1.00  0.00
TER
ATOM   1909  O   WAT   619      -0.548  10.907  12.873  1.00  0.00
ATOM   1910  H1  WAT   619      -1.172  10.903  13.598  1.00  0.00
ATOM   1911  H2  WAT   619      -0.635  10.040  12.476  1.00  0.00
TER
ATOM   1912  O   WAT   620      -3.872  16.409  15.720  1.00  0.00
ATOM   1913  H1  WAT   620      -4.098  16.193  16.625  1.00  0.00
ATOM   1914  H2  WAT   620      -4.653  16.842  15.375  1.00  0.00
TER
ATOM   1915  O   WAT   621       3.358  16.415  14.319  1.00  0.00
ATOM   1916  H1  WAT   621       2.759  17.139  14.136  1.00  0.00
ATOM   1917  H2  WAT   621       3.906  16.353  13.537  1.00  0.00
TER
ATOM   1918  O   WAT   622       1.964  15.052  16.350  1.00  0.00
ATOM   1919  H1  WAT   622       2.357  15.369  15.537  1.00  0.00
ATOM   1920  H2  WAT   622       2.326  14.173  16.464  1.00  0.00
TER
ATOM   1921  O   WAT   623      -8.812  15.584   9.783  1.00  0.00
ATOM   1922  H1  WAT   623      -8.895  16.527   9.925  1.00  0.00
ATOM   1923  H2  WAT   623      -9.164  15.441   8.904  1.00  0.00
TER
ATOM   1924  O   WAT   624      -1.012  14.318  18.850  1.00  0.00
ATOM   1925  H1  WAT   624      -1.009  13.877  18.001  1.00  0.00
ATOM   1926  H2  WAT   624      -0.117  14.639  18.957  1.00  0.00
TER
ATOM   1927  O   WAT   625      -5.162  14.200  17.810  1.00  0.00
ATOM   1928  H1  WAT   625      -5.502  14.678  18.566  1.00  0.00
ATOM   1929  H2  WAT   625      -5.925  13.747  17.450  1.00  0.00
TER
ATOM   1930  O   WAT   626      -0.950  15.319  11.841  1.00  0.00
ATOM   1931  H1  WAT   626      -0.829  15.278  12.789  1.00  0.00
ATOM   1932  H2  WAT   626      -1.336  16.181  11.686  1.00  0.00
TER
ATOM   1933  O   WAT   627      -1.938  17.629  11.239  1.00  0.00
ATOM   1934  H1  WAT   627      -2.507  17.181  10.613  1.00  0.00
ATOM   1935  H2  WAT   627      -1.229  17.988  10.706  1.00  0.00
TER
ATOM   1936  O   WAT   628      -7.848  13.122  16.726  1.00  0.00
ATOM   1937  H1  WAT   628      -8.133  12.758  17.564  1.00  0.00
ATOM   1938  H2  WAT   628      -7.910  12.390  16.112  1.00  0.00
TER
ATOM   1939  O   WAT   629       1.826  12.015  13.447  1.00  0.00
ATOM   1940  H1  WAT   629       1.013  11.516  13.372  1.00  0.00
ATOM   1941  H2  WAT   629       1.632  12.855  13.031  1.00  0.00
TER
ATOM   1942  O   WAT   630       4.541  16.387  11.744  1.00  0.00
ATOM   1943  H1  WAT   630       5.429  16.699  11.569  1.00  0.00
ATOM   1944  H2  WAT   630       4.512  15.514  11.352  1.00  0.00
TER
ATOM   1945  O   WAT   631       6.812  17.698  11.212  1.00  0.00
ATOM   1946  H1  WAT   631       6.729  18.130  10.361  1.00  0.00
ATOM   1947  H2  WAT   631       7.532  18.158  11.644  1.00  0.00
TER
ATOM   1948  O   WAT   632      -8.355  18.258  10.686  1.00  0.00
ATOM   1949  H1  WAT   632      -7.485  18.541  10.969  1.00  0.00
ATOM   1950  H2  WAT   632      -8.846  19.072  10.571  1.00  0.00
TER
ATOM   1951  O   WAT   633      -5.290   9.989  15.279  1.00  0.00
ATOM   1952  H1  WAT   633      -5.418   9.981  16.227  1.00  0.00
ATOM   1953  H2  WAT   633      -6.114  10.328  14.928  1.00  0.00
TER
ATOM   1954  O   WAT   634       6.570  13.196  13.298  1.00  0.00
ATOM   1955  H1  WAT   634       5.941  13.301  12.584  1.00  0.00
ATOM   1956  H2  WAT   634       6.075  13.416  14.088  1.00  0.00
TER
ATOM   1957  O   WAT   635      -1.462  15.475  14.714  1.00  0.00
ATOM   1958  H1  WAT   635      -2.170  15.943  15.156  1.00  0.00
ATOM   1959  H2  WAT   635      -1.178  14.817  15.349  1.00  0.00
TER
ATOM   1960  O   WAT   636       2.570  12.200  16.154  1.00  0.00
ATOM   1961  H1  WAT   636       2.446  12.219  15.205  1.00  0.00
ATOM   1962  H2  WAT   636       3.518  12.248  16.274  1.00  0.00
TER
ATOM   1963  O   WAT   637      -3.259  13.783  12.089  1.00  0.00
ATOM   1964  H1  WAT   637      -2.409  14.220  12.023  1.00  0.00
ATOM   1965  H2  WAT   637      -3.625  14.095  12.916  1.00  0.00
TER
ATOM   1966  O   WAT   638       5.662  18.355  17.002  1.00  0.00
ATOM   1967  H1  WAT   638       4.721  18.370  17.177  1.00  0.00
ATOM   1968  H2  WAT   638       5.977  17.568  17.448  1.00  0.00
TER
ATOM   1969  O   WAT   639      -5.665  17.469  11.246  1.00  0.00
ATOM   1970  H1  WAT   639      -5.584  16.522  11.358  1.00  0.00
ATOM   1971  H2  WAT   639      -4.773  17.800  11.352  1.00  0.00
TER
ATOM   1972  O   WAT   640      -3.432  16.106   9.483  1.00  0.00
ATOM   1973  H1  WAT   640      -3.633  15.243   9.844  1.00  0.00
ATOM   1974  H2  WAT   640      -3.602  16.020   8.545  1.00  0.00
TER
ATOM   1975  O   WAT   641       4.047  10.917  12.012  1.00  0.00
ATOM   1976  H1  WAT   641       4.327  10.074  12.367  1.00  0.00
ATOM   1977  H2  WAT   641       3.274  11.150  12.525  1.00  0.00
TER
ATOM   1978  O   WAT   642      -4.633  13.206   9.471  1.00  0.00
ATOM   1979  H1  WAT   642      -4.331  13.213   8.563  1.00  0.00
ATOM   1980  H2  WAT   642      -3.894  12.856   9.967  1.00  0.00
TER
ATOM   1981  O   WAT   643      -1.415  12.150  10.456  1.00  0.00
ATOM   1982  H1  WAT   643      -1.763  11.472   9.877  1.00  0.00
ATOM   1983  H2  WAT   643      -1.214  11.689  11.271  1.00  0.00
TER
ATOM   1984  O   WAT   644      -8.074  18.679  16.853  1.00  0.00
ATOM   1985  H1  WAT   644      -8.729  18.410  16.209  1.00  0.00
ATOM   1986  H2  WAT   644      -7.236  18.569  16.403  1.00  0.00
TER
ATOM   1987  O   WAT   645       4.875  13.473  11.075  1.00  0.00
ATOM   1988  H1  WAT   645       5.293  13.286  10.234  1.00  0.00
ATOM   1989  H2  WAT   645       4.568  12.621  11.385  1.00  0.00
TER
ATOM   1990  O   WAT   646       8.374  18.385  14.772  1.00  0.00
ATOM   1991  H1  WAT   646       7.998  17.618  14.340  1.00  0.00
ATOM   1992  H2  WAT   646       7.644  18.768  15.260  1.00  0.00
TER
ATOM   1993  O   WAT   647      -8.860  15.889  12.795  1.00  0.00
ATOM   1994  H1  WAT   647      -9.764  16.152  12.620  1.00  0.00
ATOM   1995  H2  WAT   647      -8.376  16.160  12.015  1.00  0.00
TER
ATOM   1996  O   WAT   648       7.649  16.611  18.073  1.00  0.00
ATOM   1997  H1  WAT   648       8.173  16.117  17.442  1.00  0.00
ATOM   1998  H2  WAT   648       8.235  16.746  18.818  1.00  0.00
TER
ATOM   1999  O   WAT   649      -6.318  14.945  10.705  1.00  0.00
ATOM   2000  H1  WAT   649      -5.609  14.523  10.219  1.00  0.00
ATOM   2001  H2  WAT   649      -7.034  15.013  10.073  1.00  0.00
TER
ATOM   2002  O   WAT   650      -6.670  10.999   9.745  1.00  0.00
ATOM   2003  H1  WAT   650      -5.947  11.540  10.063  1.00  0.00
ATOM   2004  H2  WAT   650      -6.398  10.725   8.869  1.00  0.00
TER
ATOM   2005  O   WAT   651       7.139  15.868  14.012  1.00  0.00
ATOM   2006  H1  WAT   651       7.635  15.635  14.797  1.00  0.00
ATOM   2007  H2  WAT   651       6.940  15.030  13.596  1.00  0.00
TER
ATOM   2008  O   WAT   652       8.568  14.504  16.546  1.00  0.00
ATOM   2009  H1  WAT   652       8.458  14.350  17.484  1.00  0.00
ATOM   2010  H2  WAT   652       9.328  13.977  16.303  1.00  0.00
TER
ATOM   2011  O   WAT   653       9.457  12.335   9.786  1.00  0.00
ATOM   2012  H1  WAT   653      10.382  12.203   9.578  1.00  0.00
ATOM   2013  H2  WAT   653       9.434  12.415  10.740  1.00  0.00
TER
ATOM   2014  O   WAT   654       9.530  13.106  12.412  1.00  0.00
ATOM   2015  H1  WAT   654       8.736  13.041  12.941  1.00  0.00
ATOM   2016  H2  WAT   654       9.735  14.041  12.401  1.00  0.00
TER
ATOM   2017  O   WAT   655       5.962  11.436  18.862  1.00  0.00
ATOM   2018  H1  WAT   655       6.403  11.380  18.014  1.00  0.00
ATOM   2019  H2  WAT   655       5.693  12.352  18.933  1.00  0.00
TER
ATOM   2020  O   WAT   656       7.826  11.067  16.873  1.00  0.00
ATOM   2021  H1  WAT   656       7.765  10.124  16.726  1.00  0.00
ATOM   2022  H2  WAT   656       8.606  11.176  17.418  1.00  0.00
TER
ATOM   2023  O   WAT   657      -7.246  11.038  13.338  1.00  0.00
ATOM   2024  H1  WAT   657      -6.488  11.151  12.765  1.00  0.00
ATOM   2025  H2  WAT   657      -7.708  11.875  13.293  1.00  0.00
TER
ATOM   2026  O   WAT   658      -0.704  13.152  16.329  1.00  0.00
ATOM   2027  H1  WAT   658      -1.517  12.778  15.988  1.00  0.00
ATOM   2028  H2  WAT   658      -0.200  12.397  16.631  1.00  0.00
TER
ATOM   2029  O   WAT   659       3.798   9.817  17.567  1.00  0.00
ATOM   2030  H1  WAT   659       4.401  10.389  18.042  1.00  0.00
ATOM   2031  H2  WAT   659       3.058  10.381  17.344  1.00  0.00
TER
ATOM   2032  O   WAT   660       6.942  10.219  12.841  1.00  0.00
ATOM   2033  H1  WAT   660       7.137  11.117  13.108  1.00  0.00
ATOM   2034  H2  WAT   660       6.155   9.987  13.334  1.00  0.00
TER
ATOM   2035  O   WAT   661      -4.873  11.565  11.879  1.00  0.00
ATOM   2036  H1  WAT   661      -4.344  10.778  11.749  1.00  0.00
ATOM   2037  H2  WAT   661      -4.240  12.244  12.112  1.00  0.00
TER
ATOM   2038  O   WAT   662      -2.679  11.302  14.933  1.00  0.00
ATOM   2039  H1  WAT   662      -3.309  10.601  15.100  1.00  0.00
ATOM   2040  H2  WAT   662      -3.219  12.063  14.717  1.00  0.00
TER
ATOM   2041  O   WAT   663       2.954  18.015  -1.690  1.00  0.00
ATOM   2042  H1  WAT   663       2.873  17.101  -1.961  1.00  0.00
ATOM   2043  H2  WAT   663       2.540  18.512  -2.396  1.00  0.00
TER
ATOM   2044  O   WAT   664      -6.489  15.065  -5.147  1.00  0.00
ATOM   2045  H1  WAT   664      -7.377  15.407  -5.249  1.00  0.00
ATOM   2046  H2  WAT   664      -6.205  14.865  -6.039  1.00  0.00
TER
ATOM   2047  O   WAT   665      -8.526  17.666   0.737  1.00  0.00
ATOM   2048  H1  WAT   665      -7.954  16.898   0.737  1.00  0.00
ATOM   2049  H2  WAT   665      -8.525  17.965  -0.173  1.00  0.00
TER
ATOM   2050  O   WAT   666      -7.283  13.074   2.524  1.00  0.00
ATOM   2051  H1  WAT   666      -7.463  12.177   2.804  1.00  0.00
ATOM   2052  H2  WAT   666      -7.685  13.622   3.198  1.00  0.00
TER
ATOM   2053  O   WAT   667       1.557  15.276   0.425  1.00  0.00
ATOM   2054  H1  WAT   667       1.933  14.403   0.312  1.00  0.00
ATOM   2055  H2  WAT   667       1.459  15.612  -0.466  1.00  0.00
TER
ATOM   2056  O   WAT   668      -4.313  13.649  -4.113  1.00  0.00
ATOM   2057  H1  WAT   668      -4.206  14.549  -3.807  1.00  0.00
ATOM   2058  H2  WAT   668      -5.223  13.600  -4.404  1.00  0.00
TER
ATOM   2059  O   WAT   669       5.339  12.771  -2.642  1.00  0.00
ATOM   2060  H1  WAT   669       6.160  12.281  -2.600  1.00  0.00
ATOM   2061  H2  WAT   669       5.373  13.361  -1.889  1.00  0.00
TER
ATOM   2062  O   WAT   670      -6.664  15.570   1.132  1.00  0.00
ATOM   2063  H1  WAT   670      -5.983  15.834   1.751  1.00  0.00
ATOM   2064  H2  WAT   670      -6.980  14.731   1.466  1.00  0.00
TER
ATOM   2065  O   WAT   671      -2.472  16.617   0.219  1.00  0.00
ATOM   2066  H1  WAT   671      -1.964  17.115   0.860  1.00  0.00
ATOM   2067  H2  WAT   671      -1.941  15.841   0.043  1.00  0.00
TER
ATOM   2068  O   WAT   672       9.629  14.788   3.922  1.00  0.00
ATOM   2069  H1  WAT   672       8.924  15.176   3.404  1.00  0.00
ATOM   2070  H2  WAT   672       9.895  15.483   4.524  1.00  0.00
TER
ATOM   2071  O   WAT   673      -4.188  11.257   4.485  1.00  0.00
ATOM   2072  H1  WAT   673      -4.186  11.774   3.680  1.00  0.00
ATOM   2073  H2  WAT   673      -5.018  10.780   4.462  1.00  0.00
TER
ATOM   2074  O   WAT   674       5.575  14.711   0.130  1.00  0.00
ATOM   2075  H1  WAT   674       4.871  15.000   0.711  1.00  0.00
ATOM   2076  H2  WAT   674       5.937  15.521  -0.230  1.00  0.00
TER
ATOM   2077  O   WAT   675      -4.507  12.968   2.492  1.00  0.00
ATOM   2078  H1  WAT   675      -4.165  13.812   2.198  1.00  0.00
ATOM   2079  H2  WAT   675      -5.445  13.116   2.609  1.00  0.00
TER
ATOM   2080  O   WAT   676       8.644  14.157   0.521  1.00  0.00
ATOM   2081  H1  WAT   676       7.697  14.190   0.653  1.00  0.00
ATOM   2082  H2  WAT   676       8.969  14.970   0.906  1.00  0.00
TER
ATOM   2083  O   WAT   677      -0.824  10.456  -1.183  1.00  0.00
ATOM   2084  H1  WAT   677      -0.516   9.901  -1.900  1.00  0.00
ATOM   2085  H2  WAT   677      -1.754  10.591  -1.366  1.00  0.00
TER
ATOM   2086  O   WAT   678       1.564  18.521  -4.447  1.00  0.00
ATOM   2087  H1  WAT   678       0.637  18.455  -4.218  1.00  0.00
ATOM   2088  H2  WAT   678       1.717  19.459  -4.562  1.00  0.00
TER
ATOM   2089  O   WAT   679       1.551  14.793  -7.450  1.00  0.00
ATOM   2090  H1  WAT   679       0.611  14.954  -7.365  1.00  0.00
ATOM   2091  H2  WAT   679       1.869  15.511  -7.997  1.00  0.00
TER
ATOM   2092  O   WAT   680       5.036  16.262   3.473  1.00  0.00
ATOM   2093  H1  WAT   680       4.624  17.087   3.727  1.00  0.00
ATOM   2094  H2  WAT   680       4.304  15.676   3.281  1.00  0.00
TER
ATOM   2095  O   WAT   681      -2.830  19.048  -1.665  1.00  0.00
ATOM   2096  H1  WAT   681      -3.235  18.335  -2.160  1.00  0.00
ATOM   2097  H2  WAT   681      -2.744  18.703  -0.776  1.00  0.00
TER
ATOM   2098  O   WAT   682      -4.117  15.822   2.115  1.00  0.00
ATOM   2099  H1  WAT   682      -3.566  15.931   1.340  1.00  0.00
ATOM   2100  H2  WAT   682      -3.603  16.196   2.830  1.00  0.00
TER
ATOM   2101  O   WAT   683       7.352  10.576  -8.622  1.00  0.00
ATOM   2102  H1  WAT   683       7.039  10.669  -7.722  1.00  0.00
ATOM   2103  H2  WAT   683       8.113  11.154  -8.672  1.00  0.00
TER
ATOM   2104  O   WAT   684      -6.130  17.942  -4.164  1.00  0.00
ATOM   2105  H1  WAT   684      -6.250  18.668  -4.776  1.00  0.00
ATOM   2106  H2  WAT   684      -6.440  17.172  -4.642  1.00  0.00
TER
ATOM   2107  O   WAT   685       8.562  15.313   7.355  1.00  0.00
ATOM   2108  H1  WAT   685       7.947  15.821   6.827  1.00  0.00
ATOM   2109  H2  WAT   685       8.242  14.413   7.298  1.00  0.00
TER
ATOM   2110  O   WAT   686      -3.663  11.286  -0.782  1.00  0.00
ATOM   2111  H1  WAT   686      -4.107  12.067  -1.114  1.00  0.00
ATOM   2112  H2  WAT   686      -3.105  11.609  -0.075  1.00  0.00
TER
ATOM   2113  O   WAT   687       0.624  14.152   4.821  1.00  0.00
ATOM   2114  H1  WAT   687       0.162  14.361   5.633  1.00  0.00
ATOM   2115  H2  WAT   687       0.221  13.338   4.519  1.00  0.00
TER
ATOM   2116  O   WAT   688       5.624  15.373   5.951  1.00  0.00
ATOM   2117  H1  WAT   688       4.773  15.074   6.272  1.00  0.00
ATOM   2118  H2  WAT   688       5.464  15.618   5.040  1.00  0.00
TER
ATOM   2119  O   WAT   689       2.719  16.874   8.051  1.00  0.00
ATOM   2120  H1  WAT   689       3.044  16.040   7.711  1.00  0.00
ATOM   2121  H2  WAT   689       3.507  17.396   8.199  1.00  0.00
TER
ATOM   2122  O   WAT   690      -0.548  10.907  -5.901  1.00  0.00
ATOM   2123  H1  WAT   690      -1.172  10.903  -5.176  1.00  0.00
ATOM   2124  H2  WAT   690      -0.635  10.040  -6.298  1.00  0.00
TER
ATOM   2125  O   WAT   691      -1.626  11.830   1.077  1.00  0.00
ATOM   2126  H1  WAT   691      -1.329  12.737   0.996  1.00  0.00
ATOM   2127  H2  WAT   691      -1.077  11.342   0.463  1.00  0.00
TER
ATOM   2128  O   WAT   692      -3.872  16.409  -3.054  1.00  0.00
ATOM   2129  H1  WAT   692      -4.098  16.193  -2.149  1.00  0.00
ATOM   2130  H2  WAT   692      -4.653  16.842  -3.399  1.00  0.00
TER
ATOM   2131  O   WAT   693       3.358  16.415  -4.455  1.00  0.00
ATOM   2132  H1  WAT   693       2.759  17.139  -4.638  1.00  0.00
ATOM   2133  H2  WAT   693       3.906  16.353  -5.237  1.00  0.00
TER
ATOM   2134  O   WAT   694      -1.432  17.308   7.612  1.00  0.00
ATOM   2135  H1  WAT   694      -1.528  16.367   7.462  1.00  0.00
ATOM   2136  H2  WAT   694      -0.589  17.529   7.217  1.00  0.00
TER
ATOM   2137  O   WAT   695       1.964  15.052  -2.425  1.00  0.00
ATOM   2138  H1  WAT   695       2.357  15.369  -3.238  1.00  0.00
ATOM   2139  H2  WAT   695       2.326  14.173  -2.310  1.00  0.00
TER
ATOM   2140  O   WAT   696      -6.301  13.719   5.765  1.00  0.00
ATOM   2141  H1  WAT   696      -6.695  14.566   5.973  1.00  0.00
ATOM   2142  H2  WAT   696      -6.989  13.082   5.956  1.00  0.00
TER
ATOM   2143  O   WAT   697       0.273  13.802   8.835  1.00  0.00
ATOM   2144  H1  WAT   697      -0.417  13.610   9.470  1.00  0.00
ATOM   2145  H2  WAT   697       1.017  14.086   9.368  1.00  0.00
TER
ATOM   2146  O   WAT   698      -8.999  11.642  -0.202  1.00  0.00
ATOM   2147  H1  WAT   698      -9.288  12.212   0.511  1.00  0.00
ATOM   2148  H2  WAT   698      -8.255  11.162   0.162  1.00  0.00
TER
ATOM   2149  O   WAT   699      -8.812  15.584  -8.991  1.00  0.00
ATOM   2150  H1  WAT   699      -8.895  16.527  -8.850  1.00  0.00
ATOM   2151  H2  WAT   699      -9.164  15.441  -9.870  1.00  0.00
TER
ATOM   2152  O   WAT   700       2.550  17.642   1.671  1.00  0.00
ATOM   2153  H1  WAT   700       1.818  18.151   2.020  1.00  0.00
ATOM   2154  H2  WAT   700       2.152  16.825   1.369  1.00  0.00
TER
ATOM   2155  O   WAT   701      -1.012  14.318   0.076  1.00  0.00
ATOM   2156  H1  WAT   701      -1.009  13.877  -0.774  1.00  0.00
ATOM   2157  H2  WAT   701      -0.117  14.639   0.183  1.00  0.00
TER
ATOM   2158  O   WAT   702      -5.162  14.200  -0.965  1.00  0.00
ATOM   2159  H1  WAT   702      -5.502  14.678  -0.208  1.00  0.00
ATOM   2160  H2  WAT   702      -5.925  13.747  -1.325  1.00  0.00
TER
ATOM   2161  O   WAT   703      -0.950  15.319  -6.934  1.00  0.00
ATOM   2162  H1  WAT   703      -0.829  15.278  -5.985  1.00  0.00
ATOM   2163  H2  WAT   703      -1.336  16.181  -7.089  1.00  0.00
TER
ATOM   2164  O   WAT   704       3.012  13.096   1.083  1.00  0.00
ATOM   2165  H1  WAT   704       3.030  13.546   1.927  1.00  0.00
ATOM   2166  H2  WAT   704       2.764  12.196   1.296  1.00  0.00
TER
ATOM   2167  O   WAT   705      -1.938  17.629  -7.535  1.00  0.00
ATOM   2168  H1  WAT   705      -2.507  17.181  -8.162  1.00  0.00
ATOM   2169  H2  WAT   705      -1.229  17.988  -8.069  1.00  0.00
TER
ATOM   2170  O   WAT   706       6.439  10.509   6.921  1.00  0.00
ATOM   2171  H1  WAT   706       6.764   9.778   7.447  1.00  0.00
ATOM   2172  H2  WAT   706       6.475  10.190   6.020  1.00  0.00
TER
ATOM   2173  O   WAT   707      -0.712  18.378   1.822  1.00  0.00
ATOM   2174  H1  WAT   707      -0.345  17.904   2.568  1.00  0.00
ATOM   2175  H2  WAT   707      -0.901  19.252   2.163  1.00  0.00
TER
ATOM   2176  O   WAT   708      -7.848  13.122  -2.048  1.00  0.00
ATOM   2177  H1  WAT   708      -8.133  12.758  -1.210  1.00  0.00
ATOM   2178  H2  WAT   708      -7.910  12.390  -2.662  1.00  0.00
TER
ATOM   2179  O   WAT   709      -2.922  17.419   4.141  1.00  0.00
ATOM   2180  H1  WAT   709      -3.226  18.298   4.366  1.00  0.00
ATOM   2181  H2  WAT   709      -1.967  17.479   4.177  1.00  0.00
TER
ATOM   2182  O   WAT   710       1.826  12.015  -5.327  1.00  0.00
ATOM   2183  H1  WAT   710       1.013  11.516  -5.402  1.00  0.00
ATOM   2184  H2  WAT   710       1.632  12.855  -5.743  1.00  0.00
TER
ATOM   2185  O   WAT   711       4.541  16.387  -7.031  1.00  0.00
ATOM   2186  H1  WAT   711       5.429  16.699  -7.206  1.00  0.00
ATOM   2187  H2  WAT   711       4.512  15.514  -7.423  1.00  0.00
TER
ATOM   2188  O   WAT   712      -6.865  18.259   5.288  1.00  0.00
ATOM   2189  H1  WAT   712      -7.224  18.924   5.875  1.00  0.00
ATOM   2190  H2  WAT   712      -7.160  17.427   5.659  1.00  0.00
TER
ATOM   2191  O   WAT   713      -3.664  18.717   8.172  1.00  0.00
ATOM   2192  H1  WAT   713      -3.964  18.863   7.275  1.00  0.00
ATOM   2193  H2  WAT   713      -2.893  18.158   8.079  1.00  0.00
TER
ATOM   2194  O   WAT   714       6.812  17.698  -7.563  1.00  0.00
ATOM   2195  H1  WAT   714       6.729  18.130  -8.413  1.00  0.00
ATOM   2196  H2  WAT   714       7.532  18.158  -7.130  1.00  0.00
TER
ATOM   2197  O   WAT   715      -8.355  18.258  -8.089  1.00  0.00
ATOM   2198  H1  WAT   715      -7.485  18.541  -7.805  1.00  0.00
ATOM   2199  H2  WAT   715      -8.846  19.072  -8.204  1.00  0.00
TER
ATOM   2200  O   WAT   716      -5.290   9.989  -3.496  1.00  0.00
ATOM   2201  H1  WAT   716      -5.418   9.981  -2.547  1.00  0.00
ATOM   2202  H2  WAT   716      -6.114  10.328  -3.846  1.00  0.00
TER
ATOM   2203  O   WAT   717      -8.291  11.748   5.965  1.00  0.00
ATOM   2204  H1  WAT   717      -9.005  11.948   6.570  1.00  0.00
ATOM   2205  H2  WAT   717      -7.871  10.972   6.337  1.00  0.00
TER
ATOM   2206  O   WAT   718       3.203  14.241   3.715  1.00  0.00
ATOM   2207  H1  WAT   718       3.571  13.420   4.043  1.00  0.00
ATOM   2208  H2  WAT   718       2.343  14.301   4.131  1.00  0.00
TER
ATOM   2209  O   WAT   719       6.570  13.196  -5.476  1.00  0.00
ATOM   2210  H1  WAT   719       5.941  13.301  -6.190  1.00  0.00
ATOM   2211  H2  WAT   719       6.075  13.416  -4.687  1.00  0.00
TER
ATOM   2212  O   WAT   720      -1.462  15.475  -4.060  1.00  0.00
ATOM   2213  H1  WAT   720      -2.170  15.943  -3.619  1.00  0.00
ATOM   2214  H2  WAT   720      -1.178  14.817  -3.426  1.00  0.00
TER
ATOM   2215  O   WAT   721       0.164  16.895   3.939  1.00  0.00
ATOM   2216  H1  WAT   721       0.662  17.369   4.604  1.00  0.00
ATOM   2217  H2  WAT   721       0.306  15.971   4.146  1.00  0.00
TER
ATOM   2218  O   WAT   722       2.570  12.200  -2.621  1.00  0.00
ATOM   2219  H1  WAT   722       2.446  12.219  -3.570  1.00  0.00
ATOM   2220  H2  WAT   722       3.518  12.248  -2.501  1.00  0.00
TER
ATOM   2221  O   WAT   723      -3.259  13.783  -6.685  1.00  0.00
ATOM   2222  H1  WAT   723      -2.409  14.220  -6.751  1.00  0.00
ATOM   2223  H2  WAT   723      -3.625  14.095  -5.858  1.00  0.00
TER
ATOM   2224  O   WAT   724       7.370  13.111   4.782  1.00  0.00
ATOM   2225  H1  WAT   724       6.868  13.852   5.121  1.00  0.00
ATOM   2226  H2  WAT   724       8.186  13.500   4.466  1.00  0.00
TER
ATOM   2227  O   WAT   725       5.662  18.355  -1.772  1.00  0.00
ATOM   2228  H1  WAT   725       4.721  18.370  -1.597  1.00  0.00
ATOM   2229  H2  WAT   725       5.977  17.568  -1.326  1.00  0.00
TER
ATOM   2230  O   WAT   726      -5.665  17.469  -7.528  1.00  0.00
ATOM   2231  H1  WAT   726      -5.584  16.522  -7.417  1.00  0.00
ATOM   2232  H2  WAT   726      -4.773  17.800  -7.422  1.00  0.00
TER
ATOM   2233  O   WAT   727      -8.138  19.291   7.707  1.00  0.00
ATOM   2234  H1  WAT   727      -7.634  18.711   8.279  1.00  0.00
ATOM   2235  H2  WAT   727      -8.877  19.575   8.245  1.00  0.00
TER
ATOM   2236  O   WAT   728      -6.105  17.434   8.602  1.00  0.00
ATOM   2237  H1  WAT   728      -6.065  17.135   9.511  1.00  0.00
ATOM   2238  H2  WAT   728      -5.251  17.834   8.443  1.00  0.00
TER
ATOM   2239  O   WAT   729      -4.165  16.013   6.570  1.00  0.00
ATOM   2240  H1  WAT   729      -4.695  15.522   5.942  1.00  0.00
ATOM   2241  H2  WAT   729      -3.496  16.441   6.036  1.00  0.00
TER
ATOM   2242  O   WAT   730       5.205  17.819   8.338  1.00  0.00
ATOM   2243  H1  WAT   730       5.787  17.065   8.250  1.00  0.00
ATOM   2244  H2  WAT   730       5.381  18.350   7.561  1.00  0.00
TER
ATOM   2245  O   WAT   731      -3.678  12.979   6.650  1.00  0.00
ATOM   2246  H1  WAT   731      -3.772  12.361   5.925  1.00  0.00
ATOM   2247  H2  WAT   731      -4.258  13.706   6.423  1.00  0.00
TER
ATOM   2248  O   WAT   732      -0.911  11.536   3.682  1.00  0.00
ATOM   2249  H1  WAT   732      -1.360  11.559   2.837  1.00  0.00
ATOM   2250  H2  WAT   732      -1.545  11.138   4.279  1.00  0.00
TER
ATOM   2251  O   WAT   733       1.831  18.163   5.687  1.00  0.00
ATOM   2252  H1  WAT   733       1.951  17.567   6.427  1.00  0.00
ATOM   2253  H2  WAT   733       2.690  18.200   5.267  1.00  0.00
TER
ATOM   2254  O   WAT   734       4.170  18.717   4.264  1.00  0.00
ATOM   2255  H1  WAT   734       3.643  19.241   3.660  1.00  0.00
ATOM   2256  H2  WAT   734       4.513  19.350   4.895  1.00  0.00
TER
ATOM   2257  O   WAT   735      -3.432  16.106  -9.291  1.00  0.00
ATOM   2258  H1  WAT   735      -3.633  15.243  -8.930  1.00  0.00
ATOM   2259  H2  WAT   735      -3.602  16.020 -10.229  1.00  0.00
TER
ATOM   2260  O   WAT   736      -1.402  14.705   6.945  1.00  0.00
ATOM   2261  H1  WAT   736      -0.812  14.397   7.633  1.00  0.00
ATOM   2262  H2  WAT   736      -2.220  14.233   7.101  1.00  0.00
TER
ATOM   2263  O   WAT   737       3.417  14.322   7.178  1.00  0.00
ATOM   2264  H1  WAT   737       2.729  13.660   7.113  1.00  0.00
ATOM   2265  H2  WAT   737       4.138  13.876   7.623  1.00  0.00
TER
ATOM   2266  O   WAT   738       4.047  10.917  -6.763  1.00  0.00
ATOM   2267  H1  WAT   738       4.327  10.074  -6.407  1.00  0.00
ATOM   2268  H2  WAT   738       3.274  11.150  -6.249  1.00  0.00
TER
ATOM   2269  O   WAT   739      -4.633  13.206  -9.304  1.00  0.00
ATOM   2270  H1  WAT   739      -4.331  13.213 -10.212  1.00  0.00
ATOM   2271  H2  WAT   739      -3.894  12.856  -8.807  1.00  0.00
TER
ATOM   2272  O   WAT   740      -1.415  12.150  -8.318  1.00  0.00
ATOM   2273  H1  WAT   740      -1.763  11.472  -8.898  1.00  0.00
ATOM   2274  H2  WAT   740      -1.214  11.689  -7.504  1.00  0.00
TER
ATOM   2275  O   WAT   741      -8.074  18.679  -1.922  1.00  0.00
ATOM   2276  H1  WAT   741      -8.729  18.410  -2.566  1.00  0.00
ATOM   2277  H2  WAT   741      -7.236  18.569  -2.371  1.00  0.00
TER
ATOM   2278  O   WAT   742       4.875  13.473  -7.700  1.00  0.00
ATOM   2279  H1  WAT   742       5.293  13.286  -8.540  1.00  0.00
ATOM   2280  H2  WAT   742       4.568  12.621  -7.390  1.00  0.00
TER
ATOM   2281  O   WAT   743       8.374  18.385  -4.002  1.00  0.00
ATOM   2282  H1  WAT   743       7.998  17.618  -4.434  1.00  0.00
ATOM   2283  H2  WAT   743       7.644  18.768  -3.515  1.00  0.00
TER
ATOM   2284  O   WAT   744      -7.037  19.064   2.619  1.00  0.00
ATOM   2285  H1  WAT   744      -6.669  18.977   3.498  1.00  0.00
ATOM   2286  H2  WAT   744      -7.606  18.301   2.519  1.00  0.00
TER
ATOM   2287  O   WAT   745       7.764  17.532   5.632  1.00  0.00
ATOM   2288  H1  WAT   745       7.532  17.304   4.732  1.00  0.00
ATOM   2289  H2  WAT   745       8.024  18.452   5.586  1.00  0.00
TER
ATOM   2290  O   WAT   746      -7.485  15.975   6.525  1.00  0.00
ATOM   2291  H1  WAT   746      -8.379  15.942   6.864  1.00  0.00
ATOM   2292  H2  WAT   746      -6.945  16.174   7.290  1.00  0.00
TER
ATOM   2293  O   WAT   747       6.203  12.758   8.410  1.00  0.00
ATOM   2294  H1  WAT   747       7.080  12.766   8.793  1.00  0.00
ATOM   2295  H2  WAT   747       6.215  12.021   7.799  1.00  0.00
TER
ATOM   2296  O   WAT   748      -8.860  15.889  -5.979  1.00  0.00
ATOM   2297  H1  WAT   748      -9.764  16.152  -6.154  1.00  0.00
ATOM   2298  H2  WAT   748      -8.376  16.160  -6.759  1.00  0.00
TER
ATOM   2299  O   WAT   749       7.649  16.611  -0.701  1.00  0.00
ATOM   2300  H1  WAT   749       8.173  16.117  -1.332  1.00  0.00
ATOM   2301  H2  WAT   749       8.235  16.746   0.043  1.00  0.00
TER
ATOM   2302  O   WAT   750       7.828  16.695   2.820  1.00  0.00
ATOM   2303  H1  WAT   750       6.878  16.661   2.935  1.00  0.00
ATOM   2304  H2  WAT   750       8.009  17.605   2.585  1.00  0.00
TER
ATOM   2305  O   WAT   751      -6.318  14.945  -8.070  1.00  0.00
ATOM   2306  H1  WAT   751      -5.609  14.523  -8.555  1.00  0.00
ATOM   2307  H2  WAT   751      -7.034  15.013  -8.701  1.00  0.00
TER
ATOM   2308  O   WAT   752      -6.670  10.999  -9.029  1.00  0.00
ATOM   2309  H1  WAT   752      -5.947  11.540  -8.711  1.00  0.00
ATOM   2310  H2  WAT   752      -6.398  10.725  -9.905  1.00  0.00
TER
ATOM   2311  O   WAT   753       7.139  15.868  -4.762  1.00  0.00
ATOM   2312  H1  WAT   753       7.635  15.635  -3.977  1.00  0.00
ATOM   2313  H2  WAT   753       6.940  15.030  -5.178  1.00  0.00
TER
ATOM   2314  O   WAT   754      -6.981  10.250   0.873  1.00  0.00
ATOM   2315  H1  WAT   754      -6.333   9.699   0.432  1.00  0.00
ATOM   2316  H2  WAT   754      -6.561  10.504   1.694  1.00  0.00
TER
ATOM   2317  O   WAT   755       8.568  14.504  -2.228  1.00  0.00
ATOM   2318  H1  WAT   755       8.458  14.350  -1.290  1.00  0.00
ATOM   2319  H2  WAT   755       9.328  13.977  -2.471  1.00  0.00
TER
ATOM   2320  O   WAT   756       6.914  10.444   4.230  1.00  0.00
ATOM   2321  H1  WAT   756       7.551  11.057   4.596  1.00  0.00
ATOM   2322  H2  WAT   756       7.062  10.480   3.285  1.00  0.00
TER
ATOM   2323  O   WAT   757       9.457  12.335  -8.988  1.00  0.00
ATOM   2324  H1  WAT   757      10.382  12.203  -9.196  1.00  0.00
ATOM   2325  H2  WAT   757       9.434  12.415  -8.034  1.00  0.00
TER
ATOM   2326  O   WAT   758       9.530  13.106  -6.362  1.00  0.00
ATOM   2327  H1  WAT   758       8.736  13.041  -5.833  1.00  0.00
ATOM   2328  H2  WAT   758       9.735  14.041  -6.374  1.00  0.00
TER
ATOM   2329  O   WAT   759      -7.228  10.405   3.615  1.00  0.00
ATOM   2330  H1  WAT   759      -7.576  10.862   4.381  1.00  0.00
ATOM   2331  H2  WAT   759      -7.559   9.511   3.698  1.00  0.00
TER
ATOM   2332  O   WAT   760       0.285  11.596   7.137  1.00  0.00
ATOM   2333  H1  WAT   760       0.223  12.189   7.887  1.00  0.00
ATOM   2334  H2  WAT   760       1.225  11.489   6.992  1.00  0.00
TER
ATOM   2335  O   WAT   761       2.922  11.253   6.777  1.00  0.00
ATOM   2336  H1  WAT   761       3.536  11.571   6.115  1.00  0.00
ATOM   2337  H2  WAT   761       3.467  10.768   7.396  1.00  0.00
TER
ATOM   2338  O   WAT   762      -6.556   9.933   6.890  1.00  0.00
ATOM   2339  H1  WAT   762      -6.008   9.752   6.127  1.00  0.00
ATOM   2340  H2  WAT   762      -6.490   9.142   7.426  1.00  0.00
TER
ATOM   2341  O   WAT   763       3.663   9.817   3.103  1.00  0.00
ATOM   2342  H1  WAT   763       2.789  10.150   2.901  1.00  0.00
ATOM   2343  H2  WAT   763       3.554   9.344   3.929  1.00  0.00
TER
ATOM   2344  O   WAT   764       4.570  12.024   4.488  1.00  0.00
ATOM   2345  H1  WAT   764       4.241  11.209   4.108  1.00  0.00
ATOM   2346  H2  WAT   764       5.518  11.981   4.364  1.00  0.00
TER
ATOM   2347  O   WAT   765       1.410  10.734   2.043  1.00  0.00
ATOM   2348  H1  WAT   765       0.628  11.208   2.322  1.00  0.00
ATOM   2349  H2  WAT   765       1.117   9.829   1.934  1.00  0.00
TER
ATOM   2350  O   WAT   766       5.962  11.436   0.088  1.00  0.00
ATOM   2351  H1  WAT   766       6.403  11.380  -0.760  1.00  0.00
ATOM   2352  H2  WAT   766       5.693  12.352   0.159  1.00  0.00
TER
ATOM   2353  O   WAT   767       7.826  11.067  -1.901  1.00  0.00
ATOM   2354  H1  WAT   767       7.765  10.124  -2.048  1.00  0.00
ATOM   2355  H2  WAT   767       8.606  11.176  -1.356  1.00  0.00
TER
ATOM   2356  O   WAT   768      -7.246  11.038  -5.436  1.00  0.00
ATOM   2357  H1  WAT   768      -6.488  11.151  -6.009  1.00  0.00
ATOM   2358  H2  WAT   768      -7.708  11.875  -5.482  1.00  0.00
TER
ATOM   2359  O   WAT   769      -0.704  13.152  -2.446  1.00  0.00
ATOM   2360  H1  WAT   769      -1.517  12.778  -2.786  1.00  0.00
ATOM   2361  H2  WAT   769      -0.200  12.397  -2.144  1.00  0.00
TER
ATOM   2362  O   WAT   770       3.798   9.817  -1.207  1.00  0.00
ATOM   2363  H1  WAT   770       4.401  10.389  -0.732  1.00  0.00
ATOM   2364  H2  WAT   770       3.058  10.381  -1.430  1.00  0.00
TER
ATOM   2365  O   WAT   771       6.942  10.219  -5.933  1.00  0.00
ATOM   2366  H1  WAT   771       7.137  11.117  -5.667  1.00  0.00
ATOM   2367  H2  WAT   771       6.155   9.987  -5.440  1.00  0.00
TER
ATOM   2368  O   WAT   772      -4.873  11.565  -6.896  1.00  0.00
ATOM   2369  H1  WAT   772      -4.344  10.778  -7.025  1.00  0.00
ATOM   2370  H2  WAT   772      -4.240  12.244  -6.662  1.00  0.00
TER
ATOM   2371  O   WAT   773      -2.679  11.302  -3.841  1.00  0.00
ATOM   2372  H1  WAT   773      -3.309  10.601  -3.674  1.00  0.00
ATOM   2373  H2  WAT   773      -3.219  12.063  -4.058  1.00  0.00
TER
ATOM   2374  O   WAT   774      -2.554  10.581   8.594  1.00  0.00
ATOM   2375  H1  WAT   774      -2.835  11.084   7.830  1.00  0.00
ATOM   2376  H2  WAT   774      -2.172   9.783   8.228  1.00  0.00
TER
ATOM   2377  O   WAT   775       4.048   9.996   9.172  1.00  0.00
ATOM   2378  H1  WAT   775       3.934  10.316  10.067  1.00  0.00
ATOM   2379  H2  WAT   775       4.865  10.397   8.876  1.00  0.00
TER
ATOM   2380  O   WAT   776      -8.526  17.666 -18.038  1.00  0.00
ATOM   2381  H1  WAT   776      -7.954  16.898 -18.037  1.00  0.00
ATOM   2382  H2  WAT   776      -8.525  17.965 -18.947  1.00  0.00
TER
ATOM   2383  O   WAT   777      -7.283  13.074 -16.251  1.00  0.00
ATOM   2384  H1  WAT   777      -7.463  12.177 -15.970  1.00  0.00
ATOM   2385  H2  WAT   777      -7.685  13.622 -15.576  1.00  0.00
TER
ATOM   2386  O   WAT   778       1.557  15.276 -18.350  1.00  0.00
ATOM   2387  H1  WAT   778       1.933  14.403 -18.462  1.00  0.00
ATOM   2388  H2  WAT   778       1.459  15.612 -19.240  1.00  0.00
TER
ATOM   2389  O   WAT   779      -6.664  15.570 -17.643  1.00  0.00
ATOM   2390  H1  WAT   779      -5.983  15.834 -17.024  1.00  0.00
ATOM   2391  H2  WAT   779      -6.980  14.731 -17.309  1.00  0.00
TER
ATOM   2392  O   WAT   780      -2.472  16.617 -18.555  1.00  0.00
ATOM   2393  H1  WAT   780      -1.964  17.115 -17.915  1.00  0.00
ATOM   2394  H2  WAT   780      -1.941  15.841 -18.731  1.00  0.00
TER
ATOM   2395  O   WAT   781       9.629  14.788 -14.852  1.00  0.00
ATOM   2396  H1  WAT   781       8.924  15.176 -15.371  1.00  0.00
ATOM   2397  H2  WAT   781       9.895  15.483 -14.250  1.00  0.00
TER
ATOM   2398  O   WAT   782      -4.188  11.257 -14.289  1.00  0.00
ATOM   2399  H1  WAT   782      -4.186  11.774 -15.094  1.00  0.00
ATOM   2400  H2  WAT   782      -5.018  10.780 -14.312  1.00  0.00
TER
ATOM   2401  O   WAT   783       5.575  14.711 -18.644  1.00  0.00
ATOM   2402  H1  WAT   783       4.871  15.000 -18.064  1.00  0.00
ATOM   2403  H2  WAT   783       5.937  15.521 -19.004  1.00  0.00
TER
ATOM   2404  O   WAT   784      -4.507  12.968 -16.282  1.00  0.00
ATOM   2405  H1  WAT   784      -4.165  13.812 -16.576  1.00  0.00
ATOM   2406  H2  WAT   784      -5.445  13.116 -16.165  1.00  0.00
TER
ATOM   2407  O   WAT   785       8.644  14.157 -18.253  1.00  0.00
ATOM   2408  H1  WAT   785       7.697  14.190 -18.121  1.00  0.00
ATOM   2409  H2  WAT   785       8.969  14.970 -17.868  1.00  0.00
TER
ATOM   2410  O   WAT   786       5.036  16.262 -15.301  1.00  0.00
ATOM   2411  H1  WAT   786       4.624  17.087 -15.047  1.00  0.00
ATOM   2412  H2  WAT   786       4.304  15.676 -15.494  1.00  0.00
TER
ATOM   2413  O   WAT   787      -4.117  15.822 -16.660  1.00  0.00
ATOM   2414  H1  WAT   787      -3.566  15.931 -17.434  1.00  0.00
ATOM   2415  H2  WAT   787      -3.603  16.196 -15.944  1.00  0.00
TER
ATOM   2416  O   WAT   788       8.562  15.313 -11.419  1.00  0.00
ATOM   2417  H1  WAT   788       7.947  15.821 -11.948  1.00  0.00
ATOM   2418  H2  WAT   788       8.242  14.413 -11.476  1.00  0.00
TER
ATOM   2419  O   WAT   789       0.624  14.152 -13.953  1.00  0.00
ATOM   2420  H1  WAT   789       0.162  14.361 -13.141  1.00  0.00
ATOM   2421  H2  WAT   789       0.221  13.338 -14.256  1.00  0.00
TER
ATOM   2422  O   WAT   790       5.624  15.373 -12.823  1.00  0.00
ATOM   2423  H1  WAT   790       4.773  15.074 -12.502  1.00  0.00
ATOM   2424  H2  WAT   790       5.464  15.618 -13.735  1.00  0.00
TER
ATOM   2425  O   WAT   791       2.719  16.874 -10.723  1.00  0.00
ATOM   2426  H1  WAT   791       3.044  16.040 -11.063  1.00  0.00
ATOM   2427  H2  WAT   791       3.507  17.396 -10.575  1.00  0.00
TER
ATOM   2428  O   WAT   792      -1.626  11.830 -17.697  1.00  0.00
ATOM   2429  H1  WAT   792      -1.329  12.737 -17.778  1.00  0.00
ATOM   2430  H2  WAT   792      -1.077  11.342 -18.311  1.00  0.00
TER
ATOM   2431  O   WAT   793      -1.432  17.308 -11.162  1.00  0.00
ATOM   2432  H1  WAT   793      -1.528  16.367 -11.312  1.00  0.00
ATOM   2433  H2  WAT   793      -0.589  17.529 -11.557  1.00  0.00
TER
ATOM   2434  O   WAT   794      -6.301  13.719 -13.009  1.00  0.00
ATOM   2435  H1  WAT   794      -6.695  14.566 -12.802  1.00  0.00
ATOM   2436  H2  WAT   794      -6.989  13.082 -12.818  1.00  0.00
TER
ATOM   2437  O   WAT   795       0.273  13.802  -9.939  1.00  0.00
ATOM   2438  H1  WAT   795      -0.417  13.610  -9.305  1.00  0.00
ATOM   2439  H2  WAT   795       1.017  14.086  -9.407  1.00  0.00
TER
ATOM   2440  O   WAT   796      -8.999  11.642 -18.976  1.00  0.00
ATOM   2441  H1  WAT   796      -9.288  12.212 -18.263  1.00  0.00
ATOM   2442  H2  WAT   796      -8.255  11.162 -18.613  1.00  0.00
TER
ATOM   2443  O   WAT   797       2.550  17.642 -17.104  1.00  0.00
ATOM   2444  H1  WAT   797       1.818  18.151 -16.755  1.00  0.00
ATOM   2445  H2  WAT   797       2.152  16.825 -17.405  1.00  0.00
TER
ATOM   2446  O   WAT   798       3.012  13.096 -17.692  1.00  0.00
ATOM   2447  H1  WAT   798       3.030  13.546 -16.847  1.00  0.00
ATOM   2448  H2  WAT   798       2.764  12.196 -17.478  1.00  0.00
TER
ATOM   2449  O   WAT   799       6.439  10.509 -11.853  1.00  0.00
ATOM   2450  H1  WAT   799       6.764   9.778 -11.327  1.00  0.00
ATOM   2451  H2  WAT   799       6.475  10.190 -12.755  1.00  0.00
TER
ATOM   2452  O   WAT   800      -0.712  18.378 -16.952  1.00  0.00
ATOM   2453  H1  WAT   800      -0.345  17.904 -16.206  1.00  0.00
ATOM   2454  H2  WAT   800      -0.901  19.252 -16.611  1.00  0.00
TER
ATOM   2455  O   WAT   801      -2.922  17.419 -14.634  1.00  0.00
ATOM   2456  H1  WAT   801      -3.226  18.298 -14.409  1.00  0.00
ATOM   2457  H2  WAT   801      -1.967  17.479 -14.598  1.00  0.00
TER
ATOM   2458  O   WAT   802      -6.865  18.259 -13.486  1.00  0.00
ATOM   2459  H1  WAT   802      -7.224  18.924 -12.899  1.00  0.00
ATOM   2460  H2  WAT   802      -7.160  17.427 -13.115  1.00  0.00
TER
ATOM   2461  O   WAT   803      -3.664  18.717 -10.602  1.00  0.00
ATOM   2462  H1  WAT   803      -3.964  18.863 -11.500  1.00  0.00
ATOM   2463  H2  WAT   803      -2.893  18.158 -10.695  1.00  0.00
TER
ATOM   2464  O   WAT   804      -8.291  11.748 -12.809  1.00  0.00
ATOM   2465  H1  WAT   804      -9.005  11.948 -12.204  1.00  0.00
ATOM   2466  H2  WAT   804      -7.871  10.972 -12.438  1.00  0.00
TER
ATOM   2467  O   WAT   805       3.203  14.241 -15.059  1.00  0.00
ATOM   2468  H1  WAT   805       3.571  13.420 -14.731  1.00  0.00
ATOM   2469  H2  WAT   805       2.343  14.301 -14.644  1.00  0.00
TER
ATOM   2470  O   WAT   806       0.164  16.895 -14.835  1.00  0.00
ATOM   2471  H1  WAT   806       0.662  17.369 -14.170  1.00  0.00
ATOM   2472  H2  WAT   806       0.306  15.971 -14.628  1.00  0.00
TER
ATOM   2473  O   WAT   807       7.370  13.111 -13.992  1.00  0.00
ATOM   2474  H1  WAT   807       6.868  13.852 -13.653  1.00  0.00
ATOM   2475  H2  WAT   807       8.186  13.500 -14.309  1.00  0.00
TER
ATOM   2476  O   WAT   808      -8.138  19.291 -11.067  1.00  0.00
ATOM   2477  H1  WAT   808      -7.634  18.711 -10.495  1.00  0.00
ATOM   2478  H2  WAT   808      -8.877  19.575 -10.529  1.00  0.00
TER
ATOM   2479  O   WAT   809      -6.105  17.434 -10.172  1.00  0.00
ATOM   2480  H1  WAT   809      -6.065  17.135  -9.263  1.00  0.00
ATOM   2481  H2  WAT   809      -5.251  17.834 -10.331  1.00  0.00
TER
ATOM   2482  O   WAT   810      -4.165  16.013 -12.205  1.00  0.00
ATOM   2483  H1  WAT   810      -4.695  15.522 -12.832  1.00  0.00
ATOM   2484  H2  WAT   810      -3.496  16.441 -12.739  1.00  0.00
TER
ATOM   2485  O   WAT   811       5.205  17.819 -10.437  1.00  0.00
ATOM   2486  H1  WAT   811       5.787  17.065 -10.524  1.00  0.00
ATOM   2487  H2  WAT   811       5.381  18.350 -11.213  1.00  0.00
TER
ATOM   2488  O   WAT   812      -3.678  12.979 -12.125  1.00  0.00
ATOM   2489  H1  WAT   812      -3.772  12.361 -12.850  1.00  0.00
ATOM   2490  H2  WAT   812      -4.258  13.706 -12.352  1.00  0.00
TER
ATOM   2491  O   WAT   813      -0.911  11.536 -15.092  1.00  0.00
ATOM   2492  H1  WAT   813      -1.360  11.559 -15.938  1.00  0.00
ATOM   2493  H2  WAT   813      -1.545  11.138 -14.495  1.00  0.00
TER
ATOM   2494  O   WAT   814       1.831  18.163 -13.087  1.00  0.00
ATOM   2495  H1  WAT   814       1.951  17.567 -12.348  1.00  0.00
ATOM   2496  H2  WAT   814       2.690  18.200 -13.507  1.00  0.00
TER
ATOM   2497  O   WAT   815       4.170  18.717 -14.511  1.00  0.00
ATOM   2498  H1  WAT   815       3.643  19.241 -15.114  1.00  0.00
ATOM   2499  H2  WAT   815       4.513  19.350 -13.880  1.00  0.00
TER
ATOM   2500  O   WAT   816      -1.402  14.705 -11.829  1.00  0.00
ATOM   2501  H1  WAT   816      -0.812  14.397 -11.142  1.00  0.00
ATOM   2502  H2  WAT   816      -2.220  14.233 -11.673  1.00  0.00
TER
ATOM   2503  O   WAT   817       3.417  14.322 -11.596  1.00  0.00
ATOM   2504  H1  WAT   817       2.729  13.660 -11.661  1.00  0.00
ATOM   2505  H2  WAT   817       4.138  13.876 -11.151  1.00  0.00
TER
ATOM   2506  O   WAT   818      -7.037  19.064 -16.156  1.00  0.00
ATOM   2507  H1  WAT   818      -6.669  18.977 -15.276  1.00  0.00
ATOM   2508  H2  WAT   818      -7.606  18.301 -16.255  1.00  0.00
TER
ATOM   2509  O   WAT   819       7.764  17.532 -13.143  1.00  0.00
ATOM   2510  H1  WAT   819       7.532  17.304 -14.043  1.00  0.00
ATOM   2511  H2  WAT   819       8.024  18.452 -13.188  1.00  0.00
TER
ATOM   2512  O   WAT   820      -7.485  15.975 -12.250  1.00  0.00
ATOM   2513  H1  WAT   820      -8.379  15.942 -11.910  1.00  0.00
ATOM   2514  H2  WAT   820      -6.945  16.174 -11.485  1.00  0.00
TER
ATOM   2515  O   WAT   821       6.203  12.758 -10.365  1.00  0.00
ATOM   2516  H1  WAT   821       7.080  12.766  -9.981  1.00  0.00
ATOM   2517  H2  WAT   821       6.215  12.021 -10.975  1.00  0.00
TER
ATOM   2518  O   WAT   822       7.828  16.695 -15.954  1.00  0.00
ATOM   2519  H1  WAT   822       6.878  16.661 -15.839  1.00  0.00
ATOM   2520  H2  WAT   822       8.009  17.605 -16.189  1.00  0.00
TER
ATOM   2521  O   WAT   823      -6.981  10.250 -17.902  1.00  0.00
ATOM   2522  H1  WAT   823      -6.333   9.699 -18.342  1.00  0.00
ATOM   2523  H2  WAT   823      -6.561  10.504 -17.080  1.00  0.00
TER
ATOM   2524  O   WAT   824       6.914  10.444 -14.545  1.00  0.00
ATOM   2525  H1  WAT   824       7.551  11.057 -14.179  1.00  0.00
ATOM   2526  H2  WAT   824       7.062  10.480 -15.490  1.00  0.00
TER
ATOM   2527  O   WAT   825      -7.228  10.405 -15.159  1.00  0.00
ATOM   2528  H1  WAT   825      -7.576  10.862 -14.393  1.00  0.00
ATOM   2529  H2  WAT   825      -7.559   9.511 -15.077  1.00  0.00
TER
ATOM   2530  O   WAT   826       0.285  11.596 -11.637  1.00  0.00
ATOM   2531  H1  WAT   826       0.223  12.189 -10.887  1.00  0.00
ATOM   2532  H2  WAT   826       1.225  11.489 -11.782  1.00  0.00
TER
ATOM   2533  O   WAT   827       2.922  11.253 -11.998  1.00  0.00
ATOM   2534  H1  WAT   827       3.536  11.571 -12.660  1.00  0.00
ATOM   2535  H2  WAT   827       3.467  10.768 -11.378  1.00  0.00
TER
ATOM   2536  O   WAT   828      -6.556   9.933 -11.884  1.00  0.00
ATOM   2537  H1  WAT   828      -6.008   9.752 -12.647  1.00  0.00
ATOM   2538  H2  WAT   828      -6.490   9.142 -11.348  1.00  0.00
TER
ATOM   2539  O   WAT   829       3.663   9.817 -15.671  1.00  0.00
ATOM   2540  H1  WAT   829       2.789  10.150 -15.874  1.00  0.00
ATOM   2541  H2  WAT   829       3.554   9.344 -14.846  1.00  0.00
TER
ATOM   2542  O   WAT   830       4.570  12.024 -14.287  1.00  0.00
ATOM   2543  H1  WAT   830       4.241  11.209 -14.667  1.00  0.00
ATOM   2544  H2  WAT   830       5.518  11.981 -14.410  1.00  0.00
TER
ATOM   2545  O   WAT   831       1.410  10.734 -16.732  1.00  0.00
ATOM   2546  H1  WAT   831       0.628  11.208 -16.452  1.00  0.00
ATOM   2547  H2  WAT   831       1.117   9.829 -16.840  1.00  0.00
TER
ATOM   2548  O   WAT   832      -2.554  10.581 -10.180  1.00  0.00
ATOM   2549  H1  WAT   832      -2.835  11.084 -10.944  1.00  0.00
ATOM   2550  H2  WAT   832      -2.172   9.783 -10.546  1.00  0.00
TER
ATOM   2551  O   WAT   833       4.048   9.996  -9.602  1.00  0.00
ATOM   2552  H1  WAT   833       3.934  10.316  -8.707  1.00  0.00
ATOM   2553  H2  WAT   833       4.865  10.397  -9.898  1.00  0.00
TER
ATOM   2554  O   WAT   834       2.954  -0.759  17.084  1.00  0.00
ATOM   2555  H1  WAT   834       2.873  -1.674  16.814  1.00  0.00
ATOM   2556  H2  WAT   834       2.540  -0.262  16.378  1.00  0.00
TER
ATOM   2557  O   WAT   835       1.085   1.019  18.965  1.00  0.00
ATOM   2558  H1  WAT   835       0.310   0.539  19.255  1.00  0.00
ATOM   2559  H2  WAT   835       1.737   0.339  18.791  1.00  0.00
TER
ATOM   2560  O   WAT   836       5.106   5.425  17.745  1.00  0.00
ATOM   2561  H1  WAT   836       4.644   4.654  18.074  1.00  0.00
ATOM   2562  H2  WAT   836       5.919   5.452  18.250  1.00  0.00
TER
ATOM   2563  O   WAT   837      -6.489  -3.709  13.627  1.00  0.00
ATOM   2564  H1  WAT   837      -7.377  -3.367  13.525  1.00  0.00
ATOM   2565  H2  WAT   837      -6.205  -3.909  12.735  1.00  0.00
TER
ATOM   2566  O   WAT   838       1.332   7.711  17.366  1.00  0.00
ATOM   2567  H1  WAT   838       0.714   8.166  16.795  1.00  0.00
ATOM   2568  H2  WAT   838       2.188   7.866  16.965  1.00  0.00
TER
ATOM   2569  O   WAT   839       1.557  -3.498  19.199  1.00  0.00
ATOM   2570  H1  WAT   839       1.933  -4.371  19.087  1.00  0.00
ATOM   2571  H2  WAT   839       1.459  -3.162  18.308  1.00  0.00
TER
ATOM   2572  O   WAT   840      -4.313  -5.126  14.661  1.00  0.00
ATOM   2573  H1  WAT   840      -4.206  -4.225  14.968  1.00  0.00
ATOM   2574  H2  WAT   840      -5.223  -5.174  14.370  1.00  0.00
TER
ATOM   2575  O   WAT   841       5.339  -6.003  16.132  1.00  0.00
ATOM   2576  H1  WAT   841       6.160  -6.494  16.175  1.00  0.00
ATOM   2577  H2  WAT   841       5.373  -5.414  16.885  1.00  0.00
TER
ATOM   2578  O   WAT   842       2.199   2.595  14.759  1.00  0.00
ATOM   2579  H1  WAT   842       1.581   3.060  14.195  1.00  0.00
ATOM   2580  H2  WAT   842       2.711   3.287  15.176  1.00  0.00
TER
ATOM   2581  O   WAT   843      -8.433   3.280  12.133  1.00  0.00
ATOM   2582  H1  WAT   843      -8.810   3.769  11.401  1.00  0.00
ATOM   2583  H2  WAT   843      -8.176   3.953  12.763  1.00  0.00
TER
ATOM   2584  O   WAT   844      -0.824  -8.318  17.591  1.00  0.00
ATOM   2585  H1  WAT   844      -0.516  -8.873  16.875  1.00  0.00
ATOM   2586  H2  WAT   844      -1.754  -8.184  17.409  1.00  0.00
TER
ATOM   2587  O   WAT   845       6.022   4.120  14.971  1.00  0.00
ATOM   2588  H1  WAT   845       5.912   3.178  15.096  1.00  0.00
ATOM   2589  H2  WAT   845       6.019   4.482  15.857  1.00  0.00
TER
ATOM   2590  O   WAT   846       1.564  -0.253  14.327  1.00  0.00
ATOM   2591  H1  WAT   846       0.637  -0.319  14.556  1.00  0.00
ATOM   2592  H2  WAT   846       1.717   0.685  14.213  1.00  0.00
TER
ATOM   2593  O   WAT   847       1.551  -3.981  11.324  1.00  0.00
ATOM   2594  H1  WAT   847       0.611  -3.820  11.409  1.00  0.00
ATOM   2595  H2  WAT   847       1.869  -3.263  10.778  1.00  0.00
TER
ATOM   2596  O   WAT   848       5.594   1.309  14.831  1.00  0.00
ATOM   2597  H1  WAT   848       4.975   0.971  14.183  1.00  0.00
ATOM   2598  H2  WAT   848       5.576   0.665  15.539  1.00  0.00
TER
ATOM   2599  O   WAT   849      -2.830   0.273  17.109  1.00  0.00
ATOM   2600  H1  WAT   849      -3.235  -0.439  16.614  1.00  0.00
ATOM   2601  H2  WAT   849      -2.744  -0.071  17.998  1.00  0.00
TER
ATOM   2602  O   WAT   850       3.770   0.548  11.838  1.00  0.00
ATOM   2603  H1  WAT   850       4.210  -0.290  11.692  1.00  0.00
ATOM   2604  H2  WAT   850       4.483   1.180  11.925  1.00  0.00
TER
ATOM   2605  O   WAT   851       1.880   5.487  15.806  1.00  0.00
ATOM   2606  H1  WAT   851       2.319   6.230  15.392  1.00  0.00
ATOM   2607  H2  WAT   851       1.819   5.730  16.730  1.00  0.00
TER
ATOM   2608  O   WAT   852       7.352  -8.198  10.152  1.00  0.00
ATOM   2609  H1  WAT   852       7.039  -8.106  11.052  1.00  0.00
ATOM   2610  H2  WAT   852       8.113  -7.620  10.102  1.00  0.00
TER
ATOM   2611  O   WAT   853      -6.130  -0.832  14.610  1.00  0.00
ATOM   2612  H1  WAT   853      -6.250  -0.106  13.998  1.00  0.00
ATOM   2613  H2  WAT   853      -6.440  -1.602  14.133  1.00  0.00
TER
ATOM   2614  O   WAT   854      -7.246   4.039  16.827  1.00  0.00
ATOM   2615  H1  WAT   854      -7.654   4.181  15.973  1.00  0.00
ATOM   2616  H2  WAT   854      -6.355   3.755  16.625  1.00  0.00
TER
ATOM   2617  O   WAT   855       4.547   8.474  13.163  1.00  0.00
ATOM   2618  H1  WAT   855       4.387   8.184  14.061  1.00  0.00
ATOM   2619  H2  WAT   855       4.382   7.698  12.627  1.00  0.00
TER
ATOM   2620  O   WAT   856      -2.974   8.254  14.940  1.00  0.00
ATOM   2621  H1  WAT   856      -3.150   7.337  14.726  1.00  0.00
ATOM   2622  H2  WAT   856      -3.829   8.613  15.179  1.00  0.00
TER
ATOM   2623  O   WAT   857       4.249   5.983  11.722  1.00  0.00
ATOM   2624  H1  WAT   857       3.556   5.981  11.063  1.00  0.00
ATOM   2625  H2  WAT   857       4.992   5.559  11.292  1.00  0.00
TER
ATOM   2626  O   WAT   858       3.814   7.609  15.797  1.00  0.00
ATOM   2627  H1  WAT   858       4.270   6.828  16.111  1.00  0.00
ATOM   2628  H2  WAT   858       4.154   8.320  16.341  1.00  0.00
TER
ATOM   2629  O   WAT   859      -3.663  -7.489  17.992  1.00  0.00
ATOM   2630  H1  WAT   859      -4.107  -6.708  17.661  1.00  0.00
ATOM   2631  H2  WAT   859      -3.105  -7.166  18.699  1.00  0.00
TER
ATOM   2632  O   WAT   860      -0.548  -7.868  12.873  1.00  0.00
ATOM   2633  H1  WAT   860      -1.172  -7.872  13.598  1.00  0.00
ATOM   2634  H2  WAT   860      -0.635  -8.735  12.476  1.00  0.00
TER
ATOM   2635  O   WAT   861      -3.872  -2.365  15.720  1.00  0.00
ATOM   2636  H1  WAT   861      -4.098  -2.582  16.625  1.00  0.00
ATOM   2637  H2  WAT   861      -4.653  -1.933  15.375  1.00  0.00
TER
ATOM   2638  O   WAT   862       3.358  -2.359  14.319  1.00  0.00
ATOM   2639  H1  WAT   862       2.759  -1.635  14.136  1.00  0.00
ATOM   2640  H2  WAT   862       3.906  -2.421  13.537  1.00  0.00
TER
ATOM   2641  O   WAT   863       1.964  -3.723  16.350  1.00  0.00
ATOM   2642  H1  WAT   863       2.357  -3.405  15.537  1.00  0.00
ATOM   2643  H2  WAT   863       2.326  -4.601  16.464  1.00  0.00
TER
ATOM   2644  O   WAT   864      -8.812  -3.191   9.783  1.00  0.00
ATOM   2645  H1  WAT   864      -8.895  -2.247   9.925  1.00  0.00
ATOM   2646  H2  WAT   864      -9.164  -3.333   8.904  1.00  0.00
TER
ATOM   2647  O   WAT   865      -1.012  -4.457  18.850  1.00  0.00
ATOM   2648  H1  WAT   865      -1.009  -4.898  18.001  1.00  0.00
ATOM   2649  H2  WAT   865      -0.117  -4.135  18.957  1.00  0.00
TER
ATOM   2650  O   WAT   866      -5.162  -4.574  17.810  1.00  0.00
ATOM   2651  H1  WAT   866      -5.502  -4.097  18.566  1.00  0.00
ATOM   2652  H2  WAT   866      -5.925  -5.028  17.450  1.00  0.00
TER
ATOM   2653  O   WAT   867      -0.950  -3.455  11.841  1.00  0.00
ATOM   2654  H1  WAT   867      -0.829  -3.497  12.789  1.00  0.00
ATOM   2655  H2  WAT   867      -1.336  -2.593  11.686  1.00  0.00
TER
ATOM   2656  O   WAT   868      -1.938  -1.145  11.239  1.00  0.00
ATOM   2657  H1  WAT   868      -2.507  -1.594  10.613  1.00  0.00
ATOM   2658  H2  WAT   868      -1.229  -0.786  10.706  1.00  0.00
TER
ATOM   2659  O   WAT   869      -7.848  -5.652  16.726  1.00  0.00
ATOM   2660  H1  WAT   869      -8.133  -6.017  17.564  1.00  0.00
ATOM   2661  H2  WAT   869      -7.910  -6.384  16.112  1.00  0.00
TER
ATOM   2662  O   WAT   870      -4.394   2.850  13.512  1.00  0.00
ATOM   2663  H1  WAT   870      -5.167   2.310  13.352  1.00  0.00
ATOM   2664  H2  WAT   870      -3.664   2.331  13.174  1.00  0.00
TER
ATOM   2665  O   WAT   871       1.826  -6.759  13.447  1.00  0.00
ATOM   2666  H1  WAT   871       1.013  -7.258  13.372  1.00  0.00
ATOM   2667  H2  WAT   871       1.632  -5.919  13.031  1.00  0.00
TER
ATOM   2668  O   WAT   872       4.541  -2.387  11.744  1.00  0.00
ATOM   2669  H1  WAT   872       5.429  -2.076  11.569  1.00  0.00
ATOM   2670  H2  WAT   872       4.512  -3.260  11.352  1.00  0.00
TER
ATOM   2671  O   WAT   873      -4.350   2.519  17.150  1.00  0.00
ATOM   2672  H1  WAT   873      -3.832   1.715  17.095  1.00  0.00
ATOM   2673  H2  WAT   873      -4.801   2.456  17.991  1.00  0.00
TER
ATOM   2674  O   WAT   874       0.537   3.785  12.422  1.00  0.00
ATOM   2675  H1  WAT   874       0.879   4.529  11.927  1.00  0.00
ATOM   2676  H2  WAT   874      -0.292   4.098  12.785  1.00  0.00
TER
ATOM   2677  O   WAT   875       6.812  -1.076  11.212  1.00  0.00
ATOM   2678  H1  WAT   875       6.729  -0.645  10.361  1.00  0.00
ATOM   2679  H2  WAT   875       7.532  -0.616  11.644  1.00  0.00
TER
ATOM   2680  O   WAT   876       7.841   5.778  13.940  1.00  0.00
ATOM   2681  H1  WAT   876       7.199   5.124  14.214  1.00  0.00
ATOM   2682  H2  WAT   876       7.454   6.184  13.164  1.00  0.00
TER
ATOM   2683  O   WAT   877       3.420   3.107  17.787  1.00  0.00
ATOM   2684  H1  WAT   877       3.772   2.510  17.127  1.00  0.00
ATOM   2685  H2  WAT   877       2.536   2.781  17.958  1.00  0.00
TER
ATOM   2686  O   WAT   878      -0.494   3.866  15.194  1.00  0.00
ATOM   2687  H1  WAT   878       0.193   4.413  15.575  1.00  0.00
ATOM   2688  H2  WAT   878      -1.281   4.411  15.229  1.00  0.00
TER
ATOM   2689  O   WAT   879      -8.355  -0.516  10.686  1.00  0.00
ATOM   2690  H1  WAT   879      -7.485  -0.234  10.969  1.00  0.00
ATOM   2691  H2  WAT   879      -8.846   0.297  10.571  1.00  0.00
TER
ATOM   2692  O   WAT   880      -1.191   0.871  14.807  1.00  0.00
ATOM   2693  H1  WAT   880      -0.735   1.682  15.033  1.00  0.00
ATOM   2694  H2  WAT   880      -1.542   0.553  15.638  1.00  0.00
TER
ATOM   2695  O   WAT   881      -5.290  -8.785  15.279  1.00  0.00
ATOM   2696  H1  WAT   881      -5.418  -8.793  16.227  1.00  0.00
ATOM   2697  H2  WAT   881      -6.114  -8.447  14.928  1.00  0.00
TER
ATOM   2698  O   WAT   882       6.231   4.670  10.477  1.00  0.00
ATOM   2699  H1  WAT   882       6.005   3.953  11.070  1.00  0.00
ATOM   2700  H2  WAT   882       5.841   4.421   9.640  1.00  0.00
TER
ATOM   2701  O   WAT   883      -7.987   8.697  11.252  1.00  0.00
ATOM   2702  H1  WAT   883      -7.628   9.295  10.598  1.00  0.00
ATOM   2703  H2  WAT   883      -8.128   9.242  12.025  1.00  0.00
TER
ATOM   2704  O   WAT   884       5.813   2.587  12.139  1.00  0.00
ATOM   2705  H1  WAT   884       5.525   3.048  12.927  1.00  0.00
ATOM   2706  H2  WAT   884       6.608   2.127  12.407  1.00  0.00
TER
ATOM   2707  O   WAT   885      -1.971   6.080  12.069  1.00  0.00
ATOM   2708  H1  WAT   885      -1.980   6.813  11.454  1.00  0.00
ATOM   2709  H2  WAT   885      -2.891   5.833  12.162  1.00  0.00
TER
ATOM   2710  O   WAT   886      -6.370   1.301  12.814  1.00  0.00
ATOM   2711  H1  WAT   886      -6.977   2.041  12.823  1.00  0.00
ATOM   2712  H2  WAT   886      -5.895   1.391  11.988  1.00  0.00
TER
ATOM   2713  O   WAT   887       6.570  -5.578  13.298  1.00  0.00
ATOM   2714  H1  WAT   887       5.941  -5.474  12.584  1.00  0.00
ATOM   2715  H2  WAT   887       6.075  -5.358  14.088  1.00  0.00
TER
ATOM   2716  O   WAT   888       1.015   6.142  10.732  1.00  0.00
ATOM   2717  H1  WAT   888       1.117   5.939   9.802  1.00  0.00
ATOM   2718  H2  WAT   888       0.116   5.888  10.937  1.00  0.00
TER
ATOM   2719  O   WAT   889      -1.462  -3.300  14.714  1.00  0.00
ATOM   2720  H1  WAT   889      -2.170  -2.831  15.156  1.00  0.00
ATOM   2721  H2  WAT   889      -1.178  -3.957  15.349  1.00  0.00
TER
ATOM   2722  O   WAT   890       2.570  -6.574  16.154  1.00  0.00
ATOM   2723  H1  WAT   890       2.446  -6.556  15.205  1.00  0.00
ATOM   2724  H2  WAT   890       3.518  -6.527  16.274  1.00  0.00
TER
ATOM   2725  O   WAT   891      -0.343   8.661  15.427  1.00  0.00
ATOM   2726  H1  WAT   891      -0.089   8.623  14.504  1.00  0.00
ATOM   2727  H2  WAT   891      -1.292   8.534  15.419  1.00  0.00
TER
ATOM   2728  O   WAT   892      -3.259  -4.991  12.089  1.00  0.00
ATOM   2729  H1  WAT   892      -2.409  -4.554  12.023  1.00  0.00
ATOM   2730  H2  WAT   892      -3.625  -4.679  12.916  1.00  0.00
TER
ATOM   2731  O   WAT   893       5.662  -0.420  17.002  1.00  0.00
ATOM   2732  H1  WAT   893       4.721  -0.405  17.177  1.00  0.00
ATOM   2733  H2  WAT   893       5.977  -1.206  17.448  1.00  0.00
TER
ATOM   2734  O   WAT   894      -4.359   1.262  10.563  1.00  0.00
ATOM   2735  H1  WAT   894      -3.593   1.150  11.125  1.00  0.00
ATOM   2736  H2  WAT   894      -4.282   0.566   9.910  1.00  0.00
TER
ATOM   2737  O   WAT   895      -5.665  -1.305  11.246  1.00  0.00
ATOM   2738  H1  WAT   895      -5.584  -2.253  11.358  1.00  0.00
ATOM   2739  H2  WAT   895      -4.773  -0.975  11.352  1.00  0.00
TER
ATOM   2740  O   WAT   896       7.665   6.751  18.678  1.00  0.00
ATOM   2741  H1  WAT   896       7.790   7.574  19.150  1.00  0.00
ATOM   2742  H2  WAT   896       8.532   6.540  18.330  1.00  0.00
TER
ATOM   2743  O   WAT   897      -4.863   8.844  18.350  1.00  0.00
ATOM   2744  H1  WAT   897      -4.127   8.296  18.620  1.00  0.00
ATOM   2745  H2  WAT   897      -4.479   9.710  18.210  1.00  0.00
TER
ATOM   2746  O   WAT   898      -7.979   4.912  14.224  1.00  0.00
ATOM   2747  H1  WAT   898      -8.905   5.154  14.214  1.00  0.00
ATOM   2748  H2  WAT   898      -7.513   5.739  14.102  1.00  0.00
TER
ATOM   2749  O   WAT   899      -1.753   8.017  10.172  1.00  0.00
ATOM   2750  H1  WAT   899      -0.960   8.306   9.720  1.00  0.00
ATOM   2751  H2  WAT   899      -2.273   7.587   9.493  1.00  0.00
TER
ATOM   2752  O   WAT   900       7.300   7.244  11.596  1.00  0.00
ATOM   2753  H1  WAT   900       7.014   6.831  10.781  1.00  0.00
ATOM   2754  H2  WAT   900       7.102   8.173  11.476  1.00  0.00
TER
ATOM   2755  O   WAT   901      -1.235   3.238  10.036  1.00  0.00
ATOM   2756  H1  WAT   901      -1.340   2.623  10.762  1.00  0.00
ATOM   2757  H2  WAT   901      -1.403   2.714   9.253  1.00  0.00
TER
ATOM   2758  O   WAT   902       2.005   2.300  10.641  1.00  0.00
ATOM   2759  H1  WAT   902       1.456   2.747  11.285  1.00  0.00
ATOM   2760  H2  WAT   902       2.627   1.795  11.164  1.00  0.00
TER
ATOM   2761  O   WAT   903      -2.327   1.259  12.537  1.00  0.00
ATOM   2762  H1  WAT   903      -1.906   1.093  13.380  1.00  0.00
ATOM   2763  H2  WAT   903      -2.202   0.449  12.043  1.00  0.00
TER
ATOM   2764  O   WAT   904       0.185   0.283   9.785  1.00  0.00
ATOM   2765  H1  WAT   904       0.706  -0.433   9.419  1.00  0.00
ATOM   2766  H2  WAT   904       0.832   0.921  10.085  1.00  0.00
TER
ATOM   2767  O   WAT   905      -3.432  -2.668   9.483  1.00  0.00
ATOM   2768  H1  WAT   905      -3.633  -3.531   9.844  1.00  0.00
ATOM   2769  H2  WAT   905      -3.602  -2.755   8.545  1.00  0.00
TER
ATOM   2770  O   WAT   906       4.047  -7.857  12.012  1.00  0.00
ATOM   2771  H1  WAT   906       4.327  -8.700  12.367  1.00  0.00
ATOM   2772  H2  WAT   906       3.274  -7.625  12.525  1.00  0.00
TER
ATOM   2773  O   WAT   907      -4.633  -5.568   9.471  1.00  0.00
ATOM   2774  H1  WAT   907      -4.331  -5.561   8.563  1.00  0.00
ATOM   2775  H2  WAT   907      -3.894  -5.918   9.967  1.00  0.00
TER
ATOM   2776  O   WAT   908      -1.415  -6.624  10.456  1.00  0.00
ATOM   2777  H1  WAT   908      -1.763  -7.302   9.877  1.00  0.00
ATOM   2778  H2  WAT   908      -1.214  -7.085  11.271  1.00  0.00
TER
ATOM   2779  O   WAT   909       0.750   8.364  12.075  1.00  0.00
ATOM   2780  H1  WAT   909       1.645   8.702  12.097  1.00  0.00
ATOM   2781  H2  WAT   909       0.782   7.642  11.447  1.00  0.00
TER
ATOM   2782  O   WAT   910      -5.610   3.736  10.304  1.00  0.00
ATOM   2783  H1  WAT   910      -5.173   4.279  10.959  1.00  0.00
ATOM   2784  H2  WAT   910      -5.126   2.911  10.313  1.00  0.00
TER
ATOM   2785  O   WAT   911      -8.396   6.525  17.756  1.00  0.00
ATOM   2786  H1  WAT   911      -8.065   5.657  17.524  1.00  0.00
ATOM   2787  H2  WAT   911      -7.967   6.731  18.586  1.00  0.00
TER
ATOM   2788  O   WAT   912      -3.800   4.856  15.416  1.00  0.00
ATOM   2789  H1  WAT   912      -4.100   4.733  16.316  1.00  0.00
ATOM   2790  H2  WAT   912      -3.906   3.997  15.007  1.00  0.00
TER
ATOM   2791  O   WAT   913       8.970   4.636  10.119  1.00  0.00
ATOM   2792  H1  WAT   913       8.139   4.703  10.589  1.00  0.00
ATOM   2793  H2  WAT   913       9.147   5.526   9.815  1.00  0.00
TER
ATOM   2794  O   WAT   914       8.425   1.381  12.622  1.00  0.00
ATOM   2795  H1  WAT   914       9.187   1.950  12.728  1.00  0.00
ATOM   2796  H2  WAT   914       8.441   0.813  13.393  1.00  0.00
TER
ATOM   2797  O   WAT   915      -8.074  -0.096  16.853  1.00  0.00
ATOM   2798  H1  WAT   915      -8.729  -0.364  16.209  1.00  0.00
ATOM   2799  H2  WAT   915      -7.236  -0.205  16.403  1.00  0.00
TER
ATOM   2800  O   WAT   916       9.431   2.236  17.466  1.00  0.00
ATOM   2801  H1  WAT   916       9.802   1.452  17.060  1.00  0.00
ATOM   2802  H2  WAT   916      10.072   2.924  17.288  1.00  0.00
TER
ATOM   2803  O   WAT   917       8.477   1.674   9.779  1.00  0.00
ATOM   2804  H1  WAT   917       8.752   2.582   9.651  1.00  0.00
ATOM   2805  H2  WAT   917       8.288   1.610  10.715  1.00  0.00
TER
ATOM   2806  O   WAT   918       4.875  -5.302  11.075  1.00  0.00
ATOM   2807  H1  WAT   918       5.293  -5.488  10.234  1.00  0.00
ATOM   2808  H2  WAT   918       4.568  -6.154  11.385  1.00  0.00
TER
ATOM   2809  O   WAT   919       8.374  -0.389  14.772  1.00  0.00
ATOM   2810  H1  WAT   919       7.998  -1.156  14.340  1.00  0.00
ATOM   2811  H2  WAT   919       7.644  -0.007  15.260  1.00  0.00
TER
ATOM   2812  O   WAT   920      -8.860  -2.886  12.795  1.00  0.00
ATOM   2813  H1  WAT   920      -9.764  -2.623  12.620  1.00  0.00
ATOM   2814  H2  WAT   920      -8.376  -2.615  12.015  1.00  0.00
TER
ATOM   2815  O   WAT   921       7.649  -2.163  18.073  1.00  0.00
ATOM   2816  H1  WAT   921       8.173  -2.657  17.442  1.00  0.00
ATOM   2817  H2  WAT   921       8.235  -2.028  18.818  1.00  0.00
TER
ATOM   2818  O   WAT   922      -6.318  -3.829  10.705  1.00  0.00
ATOM   2819  H1  WAT   922      -5.609  -4.251  10.219  1.00  0.00
ATOM   2820  H2  WAT   922      -7.034  -3.762  10.073  1.00  0.00
TER
ATOM   2821  O   WAT   923      -6.670  -7.775   9.745  1.00  0.00
ATOM   2822  H1  WAT   923      -5.947  -7.234  10.063  1.00  0.00
ATOM   2823  H2  WAT   923      -6.398  -8.049   8.869  1.00  0.00
TER
ATOM   2824  O   WAT   924       7.139  -2.906  14.012  1.00  0.00
ATOM   2825  H1  WAT   924       7.635  -3.139  14.797  1.00  0.00
ATOM   2826  H2  WAT   924       6.940  -3.745  13.596  1.00  0.00
TER
ATOM   2827  O   WAT   925       8.568  -4.270  16.546  1.00  0.00
ATOM   2828  H1  WAT   925       8.458  -4.424  17.484  1.00  0.00
ATOM   2829  H2  WAT   925       9.328  -4.798  16.303  1.00  0.00
TER
ATOM   2830  O   WAT   926       9.457  -6.439   9.786  1.00  0.00
ATOM   2831  H1  WAT   926      10.382  -6.571   9.578  1.00  0.00
ATOM   2832  H2  WAT   926       9.434  -6.360  10.740  1.00  0.00
TER
ATOM   2833  O   WAT   927       9.530  -5.668  12.412  1.00  0.00
ATOM   2834  H1  WAT   927       8.736  -5.734  12.941  1.00  0.00
ATOM   2835  H2  WAT   927       9.735  -4.733  12.401  1.00  0.00
TER
ATOM   2836  O   WAT   928       6.472   8.371  16.406  1.00  0.00
ATOM   2837  H1  WAT   928       7.068   8.050  15.729  1.00  0.00
ATOM   2838  H2  WAT   928       6.730   7.898  17.197  1.00  0.00
TER
ATOM   2839  O   WAT   929       5.962  -7.338  18.862  1.00  0.00
ATOM   2840  H1  WAT   929       6.403  -7.394  18.014  1.00  0.00
ATOM   2841  H2  WAT   929       5.693  -6.423  18.933  1.00  0.00
TER
ATOM   2842  O   WAT   930       7.826  -7.707  16.873  1.00  0.00
ATOM   2843  H1  WAT   930       7.765  -8.651  16.726  1.00  0.00
ATOM   2844  H2  WAT   930       8.606  -7.599  17.418  1.00  0.00
TER
ATOM   2845  O   WAT   931      -7.868   8.432  15.835  1.00  0.00
ATOM   2846  H1  WAT   931      -8.036   7.799  16.533  1.00  0.00
ATOM   2847  H2  WAT   931      -8.735   8.638  15.485  1.00  0.00
TER
ATOM   2848  O   WAT   932      -7.246  -7.736  13.338  1.00  0.00
ATOM   2849  H1  WAT   932      -6.488  -7.623  12.765  1.00  0.00
ATOM   2850  H2  WAT   932      -7.708  -6.899  13.293  1.00  0.00
TER
ATOM   2851  O   WAT   933      -0.704  -5.622  16.329  1.00  0.00
ATOM   2852  H1  WAT   933      -1.517  -5.996  15.988  1.00  0.00
ATOM   2853  H2  WAT   933      -0.200  -6.378  16.631  1.00  0.00
TER
ATOM   2854  O   WAT   934       3.798  -8.958  17.567  1.00  0.00
ATOM   2855  H1  WAT   934       4.401  -8.386  18.042  1.00  0.00
ATOM   2856  H2  WAT   934       3.058  -8.394  17.344  1.00  0.00
TER
ATOM   2857  O   WAT   935       6.942  -8.556  12.841  1.00  0.00
ATOM   2858  H1  WAT   935       7.137  -7.657  13.108  1.00  0.00
ATOM   2859  H2  WAT   935       6.155  -8.787  13.334  1.00  0.00
TER
ATOM   2860  O   WAT   936      -6.262   7.126  13.280  1.00  0.00
ATOM   2861  H1  WAT   936      -6.787   7.507  12.577  1.00  0.00
ATOM   2862  H2  WAT   936      -6.338   7.751  14.001  1.00  0.00
TER
ATOM   2863  O   WAT   937      -4.873  -7.210  11.879  1.00  0.00
ATOM   2864  H1  WAT   937      -4.344  -7.997  11.749  1.00  0.00
ATOM   2865  H2  WAT   937      -4.240  -6.530  12.112  1.00  0.00
TER
ATOM   2866  O   WAT   938      -2.679  -7.472  14.933  1.00  0.00
ATOM   2867  H1  WAT   938      -3.309  -8.173  15.100  1.00  0.00
ATOM   2868  H2  WAT   938      -3.219  -6.712  14.717  1.00  0.00
TER
ATOM   2869  O   WAT   939       8.494   8.684  14.602  1.00  0.00
ATOM   2870  H1  WAT   939       8.670   7.998  13.958  1.00  0.00
ATOM   2871  H2  WAT   939       7.797   9.209  14.209  1.00  0.00
TER
ATOM   2872  O   WAT   940      -3.663   9.074  12.155  1.00  0.00
ATOM   2873  H1  WAT   940      -2.931   8.790  11.608  1.00  0.00
ATOM   2874  H2  WAT   940      -3.403   8.835  13.045  1.00  0.00
TER
ATOM   2875  O   WAT   941      -4.501   5.190  12.160  1.00  0.00
ATOM   2876  H1  WAT   941      -5.130   5.659  12.708  1.00  0.00
ATOM   2877  H2  WAT   941      -4.387   4.345  12.594  1.00  0.00
TER
ATOM   2878  O   WAT   942       5.106   5.425  -1.029  1.00  0.00
ATOM   2879  H1  WAT   942       4.644   4.654  -0.700  1.00  0.00
ATOM   2880  H2  WAT   942       5.919   5.452  -0.524  1.00  0.00
TER
ATOM   2881  O   WAT   943      -6.489  -3.709  -5.147  1.00  0.00
ATOM   2882  H1  WAT   943      -7.377  -3.367  -5.249  1.00  0.00
ATOM   2883  H2  WAT   943      -6.205  -3.909  -6.039  1.00  0.00
TER
ATOM   2884  O   WAT   944      -8.526  -1.108   0.737  1.00  0.00
ATOM   2885  H1  WAT   944      -7.954  -1.876   0.737  1.00  0.00
ATOM   2886  H2  WAT   944      -8.525  -0.810  -0.173  1.00  0.00
TER
ATOM   2887  O   WAT   945       1.332   7.711  -1.409  1.00  0.00
ATOM   2888  H1  WAT   945       0.714   8.166  -1.979  1.00  0.00
ATOM   2889  H2  WAT   945       2.188   7.866  -1.810  1.00  0.00
TER
ATOM   2890  O   WAT   946      -7.283  -5.700   2.524  1.00  0.00
ATOM   2891  H1  WAT   946      -7.463  -6.597   2.804  1.00  0.00
ATOM   2892  H2  WAT   946      -7.685  -5.153   3.198  1.00  0.00
TER
ATOM   2893  O   WAT   947      -4.313  -5.126  -4.113  1.00  0.00
ATOM   2894  H1  WAT   947      -4.206  -4.225  -3.807  1.00  0.00
ATOM   2895  H2  WAT   947      -5.223  -5.174  -4.404  1.00  0.00
TER
ATOM   2896  O   WAT   948       9.629  -3.987   3.922  1.00  0.00
ATOM   2897  H1  WAT   948       8.924  -3.598   3.404  1.00  0.00
ATOM   2898  H2  WAT   948       9.895  -3.292   4.524  1.00  0.00
TER
ATOM   2899  O   WAT   949      -4.188  -7.517   4.485  1.00  0.00
ATOM   2900  H1  WAT   949      -4.186  -7.000   3.680  1.00  0.00
ATOM   2901  H2  WAT   949      -5.018  -7.994   4.462  1.00  0.00
TER
ATOM   2902  O   WAT   950      -4.507  -5.806   2.492  1.00  0.00
ATOM   2903  H1  WAT   950      -4.165  -4.962   2.198  1.00  0.00
ATOM   2904  H2  WAT   950      -5.445  -5.658   2.609  1.00  0.00
TER
ATOM   2905  O   WAT   951      -8.433   3.280  -6.642  1.00  0.00
ATOM   2906  H1  WAT   951      -8.810   3.769  -7.373  1.00  0.00
ATOM   2907  H2  WAT   951      -8.176   3.953  -6.011  1.00  0.00
TER
ATOM   2908  O   WAT   952       7.192   5.554   2.393  1.00  0.00
ATOM   2909  H1  WAT   952       6.508   6.224   2.385  1.00  0.00
ATOM   2910  H2  WAT   952       7.731   5.752   1.628  1.00  0.00
TER
ATOM   2911  O   WAT   953       8.644  -4.618   0.521  1.00  0.00
ATOM   2912  H1  WAT   953       7.697  -4.584   0.653  1.00  0.00
ATOM   2913  H2  WAT   953       8.969  -3.804   0.906  1.00  0.00
TER
ATOM   2914  O   WAT   954      -0.824  -8.318  -1.183  1.00  0.00
ATOM   2915  H1  WAT   954      -0.516  -8.873  -1.900  1.00  0.00
ATOM   2916  H2  WAT   954      -1.754  -8.184  -1.366  1.00  0.00
TER
ATOM   2917  O   WAT   955       4.728   7.399   1.108  1.00  0.00
ATOM   2918  H1  WAT   955       4.740   6.995   0.240  1.00  0.00
ATOM   2919  H2  WAT   955       4.175   8.173   1.004  1.00  0.00
TER
ATOM   2920  O   WAT   956       6.022   4.120  -3.803  1.00  0.00
ATOM   2921  H1  WAT   956       5.912   3.178  -3.678  1.00  0.00
ATOM   2922  H2  WAT   956       6.019   4.482  -2.917  1.00  0.00
TER
ATOM   2923  O   WAT   957       1.551  -3.981  -7.450  1.00  0.00
ATOM   2924  H1  WAT   957       0.611  -3.820  -7.365  1.00  0.00
ATOM   2925  H2  WAT   957       1.869  -3.263  -7.997  1.00  0.00
TER
ATOM   2926  O   WAT   958       5.594   1.309  -3.944  1.00  0.00
ATOM   2927  H1  WAT   958       4.975   0.971  -4.591  1.00  0.00
ATOM   2928  H2  WAT   958       5.576   0.665  -3.236  1.00  0.00
TER
ATOM   2929  O   WAT   959       5.036  -2.513   3.473  1.00  0.00
ATOM   2930  H1  WAT   959       4.624  -1.687   3.727  1.00  0.00
ATOM   2931  H2  WAT   959       4.304  -3.098   3.281  1.00  0.00
TER
ATOM   2932  O   WAT   960       5.726   7.533   4.161  1.00  0.00
ATOM   2933  H1  WAT   960       5.250   8.340   3.968  1.00  0.00
ATOM   2934  H2  WAT   960       5.043   6.881   4.314  1.00  0.00
TER
ATOM   2935  O   WAT   961      -3.270   3.698   7.150  1.00  0.00
ATOM   2936  H1  WAT   961      -4.167   3.922   7.397  1.00  0.00
ATOM   2937  H2  WAT   961      -3.245   3.822   6.201  1.00  0.00
TER
ATOM   2938  O   WAT   962       3.770   0.548  -6.936  1.00  0.00
ATOM   2939  H1  WAT   962       4.210  -0.290  -7.082  1.00  0.00
ATOM   2940  H2  WAT   962       4.483   1.180  -6.850  1.00  0.00
TER
ATOM   2941  O   WAT   963       1.880   5.487  -2.968  1.00  0.00
ATOM   2942  H1  WAT   963       2.319   6.230  -3.383  1.00  0.00
ATOM   2943  H2  WAT   963       1.819   5.730  -2.044  1.00  0.00
TER
ATOM   2944  O   WAT   964      -2.645   6.512   7.934  1.00  0.00
ATOM   2945  H1  WAT   964      -2.674   6.916   7.067  1.00  0.00
ATOM   2946  H2  WAT   964      -2.809   5.583   7.771  1.00  0.00
TER
ATOM   2947  O   WAT   965       7.352  -8.198  -8.622  1.00  0.00
ATOM   2948  H1  WAT   965       7.039  -8.106  -7.722  1.00  0.00
ATOM   2949  H2  WAT   965       8.113  -7.620  -8.672  1.00  0.00
TER
ATOM   2950  O   WAT   966      -6.130  -0.832  -4.164  1.00  0.00
ATOM   2951  H1  WAT   966      -6.250  -0.106  -4.776  1.00  0.00
ATOM   2952  H2  WAT   966      -6.440  -1.602  -4.642  1.00  0.00
TER
ATOM   2953  O   WAT   967       9.306   7.294   9.230  1.00  0.00
ATOM   2954  H1  WAT   967       9.782   7.773   9.909  1.00  0.00
ATOM   2955  H2  WAT   967       9.927   7.226   8.505  1.00  0.00
TER
ATOM   2956  O   WAT   968       8.710   4.486   6.390  1.00  0.00
ATOM   2957  H1  WAT   968       8.836   4.247   5.472  1.00  0.00
ATOM   2958  H2  WAT   968       8.752   3.654   6.863  1.00  0.00
TER
ATOM   2959  O   WAT   969       2.571   8.189   4.960  1.00  0.00
ATOM   2960  H1  WAT   969       3.086   8.099   5.762  1.00  0.00
ATOM   2961  H2  WAT   969       1.728   8.534   5.253  1.00  0.00
TER
ATOM   2962  O   WAT   970       4.547   8.474  -5.612  1.00  0.00
ATOM   2963  H1  WAT   970       4.387   8.184  -4.714  1.00  0.00
ATOM   2964  H2  WAT   970       4.382   7.698  -6.147  1.00  0.00
TER
ATOM   2965  O   WAT   971      -2.974   8.254  -3.835  1.00  0.00
ATOM   2966  H1  WAT   971      -3.150   7.337  -4.048  1.00  0.00
ATOM   2967  H2  WAT   971      -3.829   8.613  -3.595  1.00  0.00
TER
ATOM   2968  O   WAT   972       4.249   5.983  -7.052  1.00  0.00
ATOM   2969  H1  WAT   972       3.556   5.981  -7.712  1.00  0.00
ATOM   2970  H2  WAT   972       4.992   5.559  -7.483  1.00  0.00
TER
ATOM   2971  O   WAT   973       3.814   7.609  -2.977  1.00  0.00
ATOM   2972  H1  WAT   973       4.270   6.828  -2.663  1.00  0.00
ATOM   2973  H2  WAT   973       4.154   8.320  -2.433  1.00  0.00
TER
ATOM   2974  O   WAT   974       8.562  -3.461   7.355  1.00  0.00
ATOM   2975  H1  WAT   974       7.947  -2.953   6.827  1.00  0.00
ATOM   2976  H2  WAT   974       8.242  -4.361   7.298  1.00  0.00
TER
ATOM   2977  O   WAT   975      -8.435   3.381   4.182  1.00  0.00
ATOM   2978  H1  WAT   975      -8.272   2.911   3.364  1.00  0.00
ATOM   2979  H2  WAT   975      -7.970   2.873   4.847  1.00  0.00
TER
ATOM   2980  O   WAT   976      -3.663  -7.489  -0.782  1.00  0.00
ATOM   2981  H1  WAT   976      -4.107  -6.708  -1.114  1.00  0.00
ATOM   2982  H2  WAT   976      -3.105  -7.166  -0.075  1.00  0.00
TER
ATOM   2983  O   WAT   977       0.624  -4.622   4.821  1.00  0.00
ATOM   2984  H1  WAT   977       0.162  -4.414   5.633  1.00  0.00
ATOM   2985  H2  WAT   977       0.221  -5.436   4.519  1.00  0.00
TER
ATOM   2986  O   WAT   978       5.624  -3.401   5.951  1.00  0.00
ATOM   2987  H1  WAT   978       4.773  -3.700   6.272  1.00  0.00
ATOM   2988  H2  WAT   978       5.464  -3.157   5.040  1.00  0.00
TER
ATOM   2989  O   WAT   979       2.719  -1.901   8.051  1.00  0.00
ATOM   2990  H1  WAT   979       3.044  -2.734   7.711  1.00  0.00
ATOM   2991  H2  WAT   979       3.507  -1.378   8.199  1.00  0.00
TER
ATOM   2992  O   WAT   980      -0.548  -7.868  -5.901  1.00  0.00
ATOM   2993  H1  WAT   980      -1.172  -7.872  -5.176  1.00  0.00
ATOM   2994  H2  WAT   980      -0.635  -8.735  -6.298  1.00  0.00
TER
ATOM   2995  O   WAT   981      -1.626  -6.944   1.077  1.00  0.00
ATOM   2996  H1  WAT   981      -1.329  -6.038   0.996  1.00  0.00
ATOM   2997  H2  WAT   981      -1.077  -7.432   0.463  1.00  0.00
TER
ATOM   2998  O   WAT   982      -1.432  -1.467   7.612  1.00  0.00
ATOM   2999  H1  WAT   982      -1.528  -2.407   7.462  1.00  0.00
ATOM   3000  H2  WAT   982      -0.589  -1.245   7.217  1.00  0.00
TER
ATOM   3001  O   WAT   983      -6.301  -5.055   5.765  1.00  0.00
ATOM   3002  H1  WAT   983      -6.695  -4.208   5.973  1.00  0.00
ATOM   3003  H2  WAT   983      -6.989  -5.693   5.956  1.00  0.00
TER
ATOM   3004  O   WAT   984       0.273  -4.972   8.835  1.00  0.00
ATOM   3005  H1  WAT   984      -0.417  -5.165   9.470  1.00  0.00
ATOM   3006  H2  WAT   984       1.017  -4.688   9.368  1.00  0.00
TER
ATOM   3007  O   WAT   985      -8.999  -7.133  -0.202  1.00  0.00
ATOM   3008  H1  WAT   985      -9.288  -6.562   0.511  1.00  0.00
ATOM   3009  H2  WAT   985      -8.255  -7.612   0.162  1.00  0.00
TER
ATOM   3010  O   WAT   986      -8.812  -3.191  -8.991  1.00  0.00
ATOM   3011  H1  WAT   986      -8.895  -2.247  -8.850  1.00  0.00
ATOM   3012  H2  WAT   986      -9.164  -3.333  -9.870  1.00  0.00
TER
ATOM   3013  O   WAT   987      -0.950  -3.455  -6.934  1.00  0.00
ATOM   3014  H1  WAT   987      -0.829  -3.497  -5.985  1.00  0.00
ATOM   3015  H2  WAT   987      -1.336  -2.593  -7.089  1.00  0.00
TER
ATOM   3016  O   WAT   988       3.012  -5.679   1.083  1.00  0.00
ATOM   3017  H1  WAT   988       3.030  -5.228   1.927  1.00  0.00
ATOM   3018  H2  WAT   988       2.764  -6.578   1.296  1.00  0.00
TER
ATOM   3019  O   WAT   989      -1.938  -1.145  -7.535  1.00  0.00
ATOM   3020  H1  WAT   989      -2.507  -1.594  -8.162  1.00  0.00
ATOM   3021  H2  WAT   989      -1.229  -0.786  -8.069  1.00  0.00
TER
ATOM   3022  O   WAT   990       6.439  -8.266   6.921  1.00  0.00
ATOM   3023  H1  WAT   990       6.764  -8.997   7.447  1.00  0.00
ATOM   3024  H2  WAT   990       6.475  -8.584   6.020  1.00  0.00
TER
ATOM   3025  O   WAT   991      -6.861   2.756   6.341  1.00  0.00
ATOM   3026  H1  WAT   991      -7.246   2.115   6.940  1.00  0.00
ATOM   3027  H2  WAT   991      -6.550   3.459   6.911  1.00  0.00
TER
ATOM   3028  O   WAT   992      -7.848  -5.652  -2.048  1.00  0.00
ATOM   3029  H1  WAT   992      -8.133  -6.017  -1.210  1.00  0.00
ATOM   3030  H2  WAT   992      -7.910  -6.384  -2.662  1.00  0.00
TER
ATOM   3031  O   WAT   993       1.826  -6.759  -5.327  1.00  0.00
ATOM   3032  H1  WAT   993       1.013  -7.258  -5.402  1.00  0.00
ATOM   3033  H2  WAT   993       1.632  -5.919  -5.743  1.00  0.00
TER
ATOM   3034  O   WAT   994       1.747   1.918   6.417  1.00  0.00
ATOM   3035  H1  WAT   994       1.681   0.997   6.163  1.00  0.00
ATOM   3036  H2  WAT   994       1.118   2.015   7.131  1.00  0.00
TER
ATOM   3037  O   WAT   995       0.537   3.785  -6.352  1.00  0.00
ATOM   3038  H1  WAT   995       0.879   4.529  -6.848  1.00  0.00
ATOM   3039  H2  WAT   995      -0.292   4.098  -5.989  1.00  0.00
TER
ATOM   3040  O   WAT   996      -6.865  -0.515   5.288  1.00  0.00
ATOM   3041  H1  WAT   996      -7.224   0.150   5.875  1.00  0.00
ATOM   3042  H2  WAT   996      -7.160  -1.347   5.659  1.00  0.00
TER
ATOM   3043  O   WAT   997      -3.664  -0.057   8.172  1.00  0.00
ATOM   3044  H1  WAT   997      -3.964   0.089   7.275  1.00  0.00
ATOM   3045  H2  WAT   997      -2.893  -0.616   8.079  1.00  0.00
TER
ATOM   3046  O   WAT   998       1.679   4.740   6.167  1.00  0.00
ATOM   3047  H1  WAT   998       1.693   3.808   5.949  1.00  0.00
ATOM   3048  H2  WAT   998       0.971   4.826   6.806  1.00  0.00
TER
ATOM   3049  O   WAT   999       6.812  -1.076  -7.563  1.00  0.00
ATOM   3050  H1  WAT   999       6.729  -0.645  -8.413  1.00  0.00
ATOM   3051  H2  WAT   999       7.532  -0.616  -7.130  1.00  0.00
TER
ATOM   3052  O   WAT  1000       7.890   1.381   5.514  1.00  0.00
ATOM   3053  H1  WAT  1000       7.165   1.974   5.317  1.00  0.00
ATOM   3054  H2  WAT  1000       8.417   1.373   4.716  1.00  0.00
TER
ATOM   3055  O   WAT  1001       7.841   5.778  -4.835  1.00  0.00
ATOM   3056  H1  WAT  1001       7.199   5.124  -4.560  1.00  0.00
ATOM   3057  H2  WAT  1001       7.454   6.184  -5.610  1.00  0.00
TER
ATOM   3058  O   WAT  1002      -8.355  -0.516  -8.089  1.00  0.00
ATOM   3059  H1  WAT  1002      -7.485  -0.234  -7.805  1.00  0.00
ATOM   3060  H2  WAT  1002      -8.846   0.297  -8.204  1.00  0.00
TER
ATOM   3061  O   WAT  1003       1.112   6.382   3.261  1.00  0.00
ATOM   3062  H1  WAT  1003       1.756   6.588   3.939  1.00  0.00
ATOM   3063  H2  WAT  1003       1.475   5.621   2.809  1.00  0.00
TER
ATOM   3064  O   WAT  1004      -5.290  -8.785  -3.496  1.00  0.00
ATOM   3065  H1  WAT  1004      -5.418  -8.793  -2.547  1.00  0.00
ATOM   3066  H2  WAT  1004      -6.114  -8.447  -3.846  1.00  0.00
TER
ATOM   3067  O   WAT  1005       6.231   4.670  -8.297  1.00  0.00
ATOM   3068  H1  WAT  1005       6.005   3.953  -7.704  1.00  0.00
ATOM   3069  H2  WAT  1005       5.841   4.421  -9.135  1.00  0.00
TER
ATOM   3070  O   WAT  1006       4.159   5.184   5.183  1.00  0.00
ATOM   3071  H1  WAT  1006       4.495   5.771   5.861  1.00  0.00
ATOM   3072  H2  WAT  1006       3.239   5.054   5.413  1.00  0.00
TER
ATOM   3073  O   WAT  1007      -7.987   8.697  -7.522  1.00  0.00
ATOM   3074  H1  WAT  1007      -7.628   9.295  -8.177  1.00  0.00
ATOM   3075  H2  WAT  1007      -8.128   9.242  -6.749  1.00  0.00
TER
ATOM   3076  O   WAT  1008      -8.291  -7.026   5.965  1.00  0.00
ATOM   3077  H1  WAT  1008      -9.005  -6.826   6.570  1.00  0.00
ATOM   3078  H2  WAT  1008      -7.871  -7.802   6.337  1.00  0.00
TER
ATOM   3079  O   WAT  1009       5.813   2.587  -6.636  1.00  0.00
ATOM   3080  H1  WAT  1009       5.525   3.048  -5.848  1.00  0.00
ATOM   3081  H2  WAT  1009       6.608   2.127  -6.367  1.00  0.00
TER
ATOM   3082  O   WAT  1010      -8.003   6.962   6.952  1.00  0.00
ATOM   3083  H1  WAT  1010      -7.894   6.021   6.811  1.00  0.00
ATOM   3084  H2  WAT  1010      -8.655   7.227   6.303  1.00  0.00
TER
ATOM   3085  O   WAT  1011      -0.012   5.234   8.352  1.00  0.00
ATOM   3086  H1  WAT  1011      -0.332   4.515   8.896  1.00  0.00
ATOM   3087  H2  WAT  1011      -0.686   5.909   8.425  1.00  0.00
TER
ATOM   3088  O   WAT  1012      -1.971   6.080  -6.705  1.00  0.00
ATOM   3089  H1  WAT  1012      -1.980   6.813  -7.321  1.00  0.00
ATOM   3090  H2  WAT  1012      -2.891   5.833  -6.612  1.00  0.00
TER
ATOM   3091  O   WAT  1013      -6.370   1.301  -5.960  1.00  0.00
ATOM   3092  H1  WAT  1013      -6.977   2.041  -5.951  1.00  0.00
ATOM   3093  H2  WAT  1013      -5.895   1.391  -6.787  1.00  0.00
TER
ATOM   3094  O   WAT  1014       3.203  -4.534   3.715  1.00  0.00
ATOM   3095  H1  WAT  1014       3.571  -5.354   4.043  1.00  0.00
ATOM   3096  H2  WAT  1014       2.343  -4.474   4.131  1.00  0.00
TER
ATOM   3097  O   WAT  1015       6.570  -5.578  -5.476  1.00  0.00
ATOM   3098  H1  WAT  1015       5.941  -5.474  -6.190  1.00  0.00
ATOM   3099  H2  WAT  1015       6.075  -5.358  -4.687  1.00  0.00
TER
ATOM   3100  O   WAT  1016       1.015   6.142  -8.043  1.00  0.00
ATOM   3101  H1  WAT  1016       1.117   5.939  -8.972  1.00  0.00
ATOM   3102  H2  WAT  1016       0.116   5.888  -7.838  1.00  0.00
TER
ATOM   3103  O   WAT  1017       0.164  -1.880   3.939  1.00  0.00
ATOM   3104  H1  WAT  1017       0.662  -1.405   4.604  1.00  0.00
ATOM   3105  H2  WAT  1017       0.306  -2.803   4.146  1.00  0.00
TER
ATOM   3106  O   WAT  1018       2.570  -6.574  -2.621  1.00  0.00
ATOM   3107  H1  WAT  1018       2.446  -6.556  -3.570  1.00  0.00
ATOM   3108  H2  WAT  1018       3.518  -6.527  -2.501  1.00  0.00
TER
ATOM   3109  O   WAT  1019      -0.343   8.661  -3.348  1.00  0.00
ATOM   3110  H1  WAT  1019      -0.089   8.623  -4.270  1.00  0.00
ATOM   3111  H2  WAT  1019      -1.292   8.534  -3.355  1.00  0.00
TER
ATOM   3112  O   WAT  1020      -3.259  -4.991  -6.685  1.00  0.00
ATOM   3113  H1  WAT  1020      -2.409  -4.554  -6.751  1.00  0.00
ATOM   3114  H2  WAT  1020      -3.625  -4.679  -5.858  1.00  0.00
TER
ATOM   3115  O   WAT  1021       7.370  -5.663   4.782  1.00  0.00
ATOM   3116  H1  WAT  1021       6.868  -4.923   5.121  1.00  0.00
ATOM   3117  H2  WAT  1021       8.186  -5.275   4.466  1.00  0.00
TER
ATOM   3118  O   WAT  1022      -4.359   1.262  -8.212  1.00  0.00
ATOM   3119  H1  WAT  1022      -3.593   1.150  -7.649  1.00  0.00
ATOM   3120  H2  WAT  1022      -4.282   0.566  -8.864  1.00  0.00
TER
ATOM   3121  O   WAT  1023      -5.665  -1.305  -7.528  1.00  0.00
ATOM   3122  H1  WAT  1023      -5.584  -2.253  -7.417  1.00  0.00
ATOM   3123  H2  WAT  1023      -4.773  -0.975  -7.422  1.00  0.00
TER
ATOM   3124  O   WAT  1024       7.665   6.751  -0.097  1.00  0.00
ATOM   3125  H1  WAT  1024       7.790   7.574   0.376  1.00  0.00
ATOM   3126  H2  WAT  1024       8.532   6.540  -0.444  1.00  0.00
TER
ATOM   3127  O   WAT  1025      -4.863   8.844  -0.425  1.00  0.00
ATOM   3128  H1  WAT  1025      -4.127   8.296  -0.154  1.00  0.00
ATOM   3129  H2  WAT  1025      -4.479   9.710  -0.564  1.00  0.00
TER
ATOM   3130  O   WAT  1026      -7.979   4.912  -4.551  1.00  0.00
ATOM   3131  H1  WAT  1026      -8.905   5.154  -4.560  1.00  0.00
ATOM   3132  H2  WAT  1026      -7.513   5.739  -4.672  1.00  0.00
TER
ATOM   3133  O   WAT  1027      -5.857   8.029   8.764  1.00  0.00
ATOM   3134  H1  WAT  1027      -5.056   8.350   9.177  1.00  0.00
ATOM   3135  H2  WAT  1027      -6.372   7.668   9.486  1.00  0.00
TER
ATOM   3136  O   WAT  1028      -1.753   8.017  -8.602  1.00  0.00
ATOM   3137  H1  WAT  1028      -0.960   8.306  -9.054  1.00  0.00
ATOM   3138  H2  WAT  1028      -2.273   7.587  -9.281  1.00  0.00
TER
ATOM   3139  O   WAT  1029       2.979   4.137   8.711  1.00  0.00
ATOM   3140  H1  WAT  1029       2.373   4.160   7.971  1.00  0.00
ATOM   3141  H2  WAT  1029       2.674   3.405   9.248  1.00  0.00
TER
ATOM   3142  O   WAT  1030       4.409   7.865   7.322  1.00  0.00
ATOM   3143  H1  WAT  1030       5.361   7.781   7.272  1.00  0.00
ATOM   3144  H2  WAT  1030       4.262   8.529   7.996  1.00  0.00
TER
ATOM   3145  O   WAT  1031       7.300   7.244  -7.179  1.00  0.00
ATOM   3146  H1  WAT  1031       7.014   6.831  -7.993  1.00  0.00
ATOM   3147  H2  WAT  1031       7.102   8.173  -7.299  1.00  0.00
TER
ATOM   3148  O   WAT  1032      -8.138   0.516   7.707  1.00  0.00
ATOM   3149  H1  WAT  1032      -7.634  -0.063   8.279  1.00  0.00
ATOM   3150  H2  WAT  1032      -8.877   0.800   8.245  1.00  0.00
TER
ATOM   3151  O   WAT  1033      -1.235   3.238  -8.738  1.00  0.00
ATOM   3152  H1  WAT  1033      -1.340   2.623  -8.012  1.00  0.00
ATOM   3153  H2  WAT  1033      -1.403   2.714  -9.522  1.00  0.00
TER
ATOM   3154  O   WAT  1034      -1.084   1.923   7.241  1.00  0.00
ATOM   3155  H1  WAT  1034      -1.849   2.492   7.156  1.00  0.00
ATOM   3156  H2  WAT  1034      -0.902   1.631   6.348  1.00  0.00
TER
ATOM   3157  O   WAT  1035       2.005   2.300  -8.134  1.00  0.00
ATOM   3158  H1  WAT  1035       1.456   2.747  -7.490  1.00  0.00
ATOM   3159  H2  WAT  1035       2.627   1.795  -7.610  1.00  0.00
TER
ATOM   3160  O   WAT  1036       6.059   3.654   7.798  1.00  0.00
ATOM   3161  H1  WAT  1036       6.799   3.991   7.295  1.00  0.00
ATOM   3162  H2  WAT  1036       5.296   3.823   7.245  1.00  0.00
TER
ATOM   3163  O   WAT  1037      -6.105  -1.341   8.602  1.00  0.00
ATOM   3164  H1  WAT  1037      -6.065  -1.639   9.511  1.00  0.00
ATOM   3165  H2  WAT  1037      -5.251  -0.940   8.443  1.00  0.00
TER
ATOM   3166  O   WAT  1038      -2.327   1.259  -6.237  1.00  0.00
ATOM   3167  H1  WAT  1038      -1.906   1.093  -5.394  1.00  0.00
ATOM   3168  H2  WAT  1038      -2.202   0.449  -6.732  1.00  0.00
TER
ATOM   3169  O   WAT  1039      -4.165  -2.762   6.570  1.00  0.00
ATOM   3170  H1  WAT  1039      -4.695  -3.253   5.942  1.00  0.00
ATOM   3171  H2  WAT  1039      -3.496  -2.333   6.036  1.00  0.00
TER
ATOM   3172  O   WAT  1040       0.185   0.283  -8.990  1.00  0.00
ATOM   3173  H1  WAT  1040       0.706  -0.433  -9.355  1.00  0.00
ATOM   3174  H2  WAT  1040       0.832   0.921  -8.690  1.00  0.00
TER
ATOM   3175  O   WAT  1041       4.733   1.705   6.334  1.00  0.00
ATOM   3176  H1  WAT  1041       5.147   1.860   7.183  1.00  0.00
ATOM   3177  H2  WAT  1041       3.798   1.831   6.496  1.00  0.00
TER
ATOM   3178  O   WAT  1042       5.205  -0.955   8.338  1.00  0.00
ATOM   3179  H1  WAT  1042       5.787  -1.710   8.250  1.00  0.00
ATOM   3180  H2  WAT  1042       5.381  -0.424   7.561  1.00  0.00
TER
ATOM   3181  O   WAT  1043      -3.678  -5.795   6.650  1.00  0.00
ATOM   3182  H1  WAT  1043      -3.772  -6.413   5.925  1.00  0.00
ATOM   3183  H2  WAT  1043      -4.258  -5.069   6.423  1.00  0.00
TER
ATOM   3184  O   WAT  1044      -0.911  -7.238   3.682  1.00  0.00
ATOM   3185  H1  WAT  1044      -1.360  -7.216   2.837  1.00  0.00
ATOM   3186  H2  WAT  1044      -1.545  -7.636   4.279  1.00  0.00
TER
ATOM   3187  O   WAT  1045       1.831  -0.611   5.687  1.00  0.00
ATOM   3188  H1  WAT  1045       1.951  -1.207   6.427  1.00  0.00
ATOM   3189  H2  WAT  1045       2.690  -0.574   5.267  1.00  0.00
TER
ATOM   3190  O   WAT  1046       4.170  -0.057   4.264  1.00  0.00
ATOM   3191  H1  WAT  1046       3.643   0.467   3.660  1.00  0.00
ATOM   3192  H2  WAT  1046       4.513   0.575   4.895  1.00  0.00
TER
ATOM   3193  O   WAT  1047      -3.432  -2.668  -9.291  1.00  0.00
ATOM   3194  H1  WAT  1047      -3.633  -3.531  -8.930  1.00  0.00
ATOM   3195  H2  WAT  1047      -3.602  -2.755 -10.229  1.00  0.00
TER
ATOM   3196  O   WAT  1048      -2.655   7.963   5.419  1.00  0.00
ATOM   3197  H1  WAT  1048      -3.193   8.687   5.100  1.00  0.00
ATOM   3198  H2  WAT  1048      -2.401   7.486   4.629  1.00  0.00
TER
ATOM   3199  O   WAT  1049      -1.402  -4.069   6.945  1.00  0.00
ATOM   3200  H1  WAT  1049      -0.812  -4.377   7.633  1.00  0.00
ATOM   3201  H2  WAT  1049      -2.220  -4.541   7.101  1.00  0.00
TER
ATOM   3202  O   WAT  1050       3.417  -4.452   7.178  1.00  0.00
ATOM   3203  H1  WAT  1050       2.729  -5.114   7.113  1.00  0.00
ATOM   3204  H2  WAT  1050       4.138  -4.898   7.623  1.00  0.00
TER
ATOM   3205  O   WAT  1051       4.047  -7.857  -6.763  1.00  0.00
ATOM   3206  H1  WAT  1051       4.327  -8.700  -6.407  1.00  0.00
ATOM   3207  H2  WAT  1051       3.274  -7.625  -6.249  1.00  0.00
TER
ATOM   3208  O   WAT  1052      -4.633  -5.568  -9.304  1.00  0.00
ATOM   3209  H1  WAT  1052      -4.331  -5.561 -10.212  1.00  0.00
ATOM   3210  H2  WAT  1052      -3.894  -5.918  -8.807  1.00  0.00
TER
ATOM   3211  O   WAT  1053       0.202   9.198   5.678  1.00  0.00
ATOM   3212  H1  WAT  1053       0.127  10.101   5.985  1.00  0.00
ATOM   3213  H2  WAT  1053      -0.701   8.879   5.650  1.00  0.00
TER
ATOM   3214  O   WAT  1054      -1.415  -6.624  -8.318  1.00  0.00
ATOM   3215  H1  WAT  1054      -1.763  -7.302  -8.898  1.00  0.00
ATOM   3216  H2  WAT  1054      -1.214  -7.085  -7.504  1.00  0.00
TER
ATOM   3217  O   WAT  1055       0.750   8.364  -6.699  1.00  0.00
ATOM   3218  H1  WAT  1055       1.645   8.702  -6.678  1.00  0.00
ATOM   3219  H2  WAT  1055       0.782   7.642  -7.327  1.00  0.00
TER
ATOM   3220  O   WAT  1056      -5.610   3.736  -8.471  1.00  0.00
ATOM   3221  H1  WAT  1056      -5.173   4.279  -7.815  1.00  0.00
ATOM   3222  H2  WAT  1056      -5.126   2.911  -8.461  1.00  0.00
TER
ATOM   3223  O   WAT  1057      -7.907   7.392   1.719  1.00  0.00
ATOM   3224  H1  WAT  1057      -8.344   7.572   2.552  1.00  0.00
ATOM   3225  H2  WAT  1057      -7.339   8.150   1.578  1.00  0.00
TER
ATOM   3226  O   WAT  1058       7.730   6.894   6.007  1.00  0.00
ATOM   3227  H1  WAT  1058       7.130   6.953   5.264  1.00  0.00
ATOM   3228  H2  WAT  1058       7.859   5.955   6.137  1.00  0.00
TER
ATOM   3229  O   WAT  1059       8.970   4.636  -8.656  1.00  0.00
ATOM   3230  H1  WAT  1059       8.139   4.703  -8.185  1.00  0.00
ATOM   3231  H2  WAT  1059       9.147   5.526  -8.959  1.00  0.00
TER
ATOM   3232  O   WAT  1060       8.425   1.381  -6.152  1.00  0.00
ATOM   3233  H1  WAT  1060       9.187   1.950  -6.046  1.00  0.00
ATOM   3234  H2  WAT  1060       8.441   0.813  -5.382  1.00  0.00
TER
ATOM   3235  O   WAT  1061      -8.074  -0.096  -1.922  1.00  0.00
ATOM   3236  H1  WAT  1061      -8.729  -0.364  -2.566  1.00  0.00
ATOM   3237  H2  WAT  1061      -7.236  -0.205  -2.371  1.00  0.00
TER
ATOM   3238  O   WAT  1062       9.431   2.236  -1.308  1.00  0.00
ATOM   3239  H1  WAT  1062       9.802   1.452  -1.715  1.00  0.00
ATOM   3240  H2  WAT  1062      10.072   2.924  -1.486  1.00  0.00
TER
ATOM   3241  O   WAT  1063       6.415   3.619   4.105  1.00  0.00
ATOM   3242  H1  WAT  1063       5.601   4.049   4.367  1.00  0.00
ATOM   3243  H2  WAT  1063       6.822   4.231   3.492  1.00  0.00
TER
ATOM   3244  O   WAT  1064       8.477   1.674  -8.995  1.00  0.00
ATOM   3245  H1  WAT  1064       8.752   2.582  -9.123  1.00  0.00
ATOM   3246  H2  WAT  1064       8.288   1.610  -8.059  1.00  0.00
TER
ATOM   3247  O   WAT  1065       4.875  -5.302  -7.700  1.00  0.00
ATOM   3248  H1  WAT  1065       5.293  -5.488  -8.540  1.00  0.00
ATOM   3249  H2  WAT  1065       4.568  -6.154  -7.390  1.00  0.00
TER
ATOM   3250  O   WAT  1066       8.374  -0.389  -4.002  1.00  0.00
ATOM   3251  H1  WAT  1066       7.998  -1.156  -4.434  1.00  0.00
ATOM   3252  H2  WAT  1066       7.644  -0.007  -3.515  1.00  0.00
TER
ATOM   3253  O   WAT  1067       7.764  -1.242   5.632  1.00  0.00
ATOM   3254  H1  WAT  1067       7.532  -1.471   4.732  1.00  0.00
ATOM   3255  H2  WAT  1067       8.024  -0.322   5.586  1.00  0.00
TER
ATOM   3256  O   WAT  1068      -7.485  -2.799   6.525  1.00  0.00
ATOM   3257  H1  WAT  1068      -8.379  -2.833   6.864  1.00  0.00
ATOM   3258  H2  WAT  1068      -6.945  -2.601   7.290  1.00  0.00
TER
ATOM   3259  O   WAT  1069       6.203  -6.016   8.410  1.00  0.00
ATOM   3260  H1  WAT  1069       7.080  -6.008   8.793  1.00  0.00
ATOM   3261  H2  WAT  1069       6.215  -6.753   7.799  1.00  0.00
TER
ATOM   3262  O   WAT  1070      -8.860  -2.886  -5.979  1.00  0.00
ATOM   3263  H1  WAT  1070      -9.764  -2.623  -6.154  1.00  0.00
ATOM   3264  H2  WAT  1070      -8.376  -2.615  -6.759  1.00  0.00
TER
ATOM   3265  O   WAT  1071      -6.318  -3.829  -8.070  1.00  0.00
ATOM   3266  H1  WAT  1071      -5.609  -4.251  -8.555  1.00  0.00
ATOM   3267  H2  WAT  1071      -7.034  -3.762  -8.701  1.00  0.00
TER
ATOM   3268  O   WAT  1072      -6.670  -7.775  -9.029  1.00  0.00
ATOM   3269  H1  WAT  1072      -5.947  -7.234  -8.711  1.00  0.00
ATOM   3270  H2  WAT  1072      -6.398  -8.049  -9.905  1.00  0.00
TER
ATOM   3271  O   WAT  1073      -6.981  -8.525   0.873  1.00  0.00
ATOM   3272  H1  WAT  1073      -6.333  -9.075   0.432  1.00  0.00
ATOM   3273  H2  WAT  1073      -6.561  -8.270   1.694  1.00  0.00
TER
ATOM   3274  O   WAT  1074       8.568  -4.270  -2.228  1.00  0.00
ATOM   3275  H1  WAT  1074       8.458  -4.424  -1.290  1.00  0.00
ATOM   3276  H2  WAT  1074       9.328  -4.798  -2.471  1.00  0.00
TER
ATOM   3277  O   WAT  1075       6.914  -8.331   4.230  1.00  0.00
ATOM   3278  H1  WAT  1075       7.551  -7.717   4.596  1.00  0.00
ATOM   3279  H2  WAT  1075       7.062  -8.294   3.285  1.00  0.00
TER
ATOM   3280  O   WAT  1076       9.457  -6.439  -8.988  1.00  0.00
ATOM   3281  H1  WAT  1076      10.382  -6.571  -9.196  1.00  0.00
ATOM   3282  H2  WAT  1076       9.434  -6.360  -8.034  1.00  0.00
TER
ATOM   3283  O   WAT  1077       9.530  -5.668  -6.362  1.00  0.00
ATOM   3284  H1  WAT  1077       8.736  -5.734  -5.833  1.00  0.00
ATOM   3285  H2  WAT  1077       9.735  -4.733  -6.374  1.00  0.00
TER
ATOM   3286  O   WAT  1078       6.472   8.371  -2.368  1.00  0.00
ATOM   3287  H1  WAT  1078       7.068   8.050  -3.045  1.00  0.00
ATOM   3288  H2  WAT  1078       6.730   7.898  -1.577  1.00  0.00
TER
ATOM   3289  O   WAT  1079      -7.228  -8.369   3.615  1.00  0.00
ATOM   3290  H1  WAT  1079      -7.576  -7.913   4.381  1.00  0.00
ATOM   3291  H2  WAT  1079      -7.559  -9.263   3.698  1.00  0.00
TER
ATOM   3292  O   WAT  1080      -5.621   4.803   7.781  1.00  0.00
ATOM   3293  H1  WAT  1080      -5.664   4.432   8.662  1.00  0.00
ATOM   3294  H2  WAT  1080      -5.490   5.741   7.921  1.00  0.00
TER
ATOM   3295  O   WAT  1081      -1.921   6.359   3.382  1.00  0.00
ATOM   3296  H1  WAT  1081      -2.162   6.626   2.495  1.00  0.00
ATOM   3297  H2  WAT  1081      -0.981   6.529   3.437  1.00  0.00
TER
ATOM   3298  O   WAT  1082       0.285  -7.178   7.137  1.00  0.00
ATOM   3299  H1  WAT  1082       0.223  -6.586   7.887  1.00  0.00
ATOM   3300  H2  WAT  1082       1.225  -7.285   6.992  1.00  0.00
TER
ATOM   3301  O   WAT  1083       2.922  -7.521   6.777  1.00  0.00
ATOM   3302  H1  WAT  1083       3.536  -7.203   6.115  1.00  0.00
ATOM   3303  H2  WAT  1083       3.467  -8.006   7.396  1.00  0.00
TER
ATOM   3304  O   WAT  1084       9.340   8.378   4.183  1.00  0.00
ATOM   3305  H1  WAT  1084       8.845   8.775   3.465  1.00  0.00
ATOM   3306  H2  WAT  1084       8.731   7.753   4.576  1.00  0.00
TER
ATOM   3307  O   WAT  1085      -6.556  -8.841   6.890  1.00  0.00
ATOM   3308  H1  WAT  1085      -6.008  -9.023   6.127  1.00  0.00
ATOM   3309  H2  WAT  1085      -6.490  -9.632   7.426  1.00  0.00
TER
ATOM   3310  O   WAT  1086      -5.783   7.749   4.900  1.00  0.00
ATOM   3311  H1  WAT  1086      -6.377   7.618   5.639  1.00  0.00
ATOM   3312  H2  WAT  1086      -5.790   6.913   4.435  1.00  0.00
TER
ATOM   3313  O   WAT  1087       3.663  -8.958   3.103  1.00  0.00
ATOM   3314  H1  WAT  1087       2.789  -8.624   2.901  1.00  0.00
ATOM   3315  H2  WAT  1087       3.554  -9.430   3.929  1.00  0.00
TER
ATOM   3316  O   WAT  1088       4.570  -6.751   4.488  1.00  0.00
ATOM   3317  H1  WAT  1088       4.241  -7.565   4.108  1.00  0.00
ATOM   3318  H2  WAT  1088       5.518  -6.794   4.364  1.00  0.00
TER
ATOM   3319  O   WAT  1089       7.024   9.021   1.461  1.00  0.00
ATOM   3320  H1  WAT  1089       6.564   9.772   1.087  1.00  0.00
ATOM   3321  H2  WAT  1089       6.395   8.301   1.403  1.00  0.00
TER
ATOM   3322  O   WAT  1090      -2.547   7.329   0.636  1.00  0.00
ATOM   3323  H1  WAT  1090      -2.030   6.718   0.111  1.00  0.00
ATOM   3324  H2  WAT  1090      -1.897   7.832   1.127  1.00  0.00
TER
ATOM   3325  O   WAT  1091       0.193   8.220   1.463  1.00  0.00
ATOM   3326  H1  WAT  1091       0.480   7.966   0.586  1.00  0.00
ATOM   3327  H2  WAT  1091       0.705   7.668   2.054  1.00  0.00
TER
ATOM   3328  O   WAT  1092       1.410  -8.041   2.043  1.00  0.00
ATOM   3329  H1  WAT  1092       0.628  -7.566   2.322  1.00  0.00
ATOM   3330  H2  WAT  1092       1.117  -8.945   1.934  1.00  0.00
TER
ATOM   3331  O   WAT  1093       5.962  -7.338   0.088  1.00  0.00
ATOM   3332  H1  WAT  1093       6.403  -7.394  -0.760  1.00  0.00
ATOM   3333  H2  WAT  1093       5.693  -6.423   0.159  1.00  0.00
TER
ATOM   3334  O   WAT  1094       7.826  -7.707  -1.901  1.00  0.00
ATOM   3335  H1  WAT  1094       7.765  -8.651  -2.048  1.00  0.00
ATOM   3336  H2  WAT  1094       8.606  -7.599  -1.356  1.00  0.00
TER
ATOM   3337  O   WAT  1095      -7.868   8.432  -2.939  1.00  0.00
ATOM   3338  H1  WAT  1095      -8.036   7.799  -2.241  1.00  0.00
ATOM   3339  H2  WAT  1095      -8.735   8.638  -3.290  1.00  0.00
TER
ATOM   3340  O   WAT  1096      -7.246  -7.736  -5.436  1.00  0.00
ATOM   3341  H1  WAT  1096      -6.488  -7.623  -6.009  1.00  0.00
ATOM   3342  H2  WAT  1096      -7.708  -6.899  -5.482  1.00  0.00
TER
ATOM   3343  O   WAT  1097       3.798  -8.958  -1.207  1.00  0.00
ATOM   3344  H1  WAT  1097       4.401  -8.386  -0.732  1.00  0.00
ATOM   3345  H2  WAT  1097       3.058  -8.394  -1.430  1.00  0.00
TER
ATOM   3346  O   WAT  1098       6.942  -8.556  -5.933  1.00  0.00
ATOM   3347  H1  WAT  1098       7.137  -7.657  -5.667  1.00  0.00
ATOM   3348  H2  WAT  1098       6.155  -8.787  -5.440  1.00  0.00
TER
ATOM   3349  O   WAT  1099      -6.262   7.126  -5.494  1.00  0.00
ATOM   3350  H1  WAT  1099      -6.787   7.507  -6.198  1.00  0.00
ATOM   3351  H2  WAT  1099      -6.338   7.751  -4.773  1.00  0.00
TER
ATOM   3352  O   WAT  1100      -4.873  -7.210  -6.896  1.00  0.00
ATOM   3353  H1  WAT  1100      -4.344  -7.997  -7.025  1.00  0.00
ATOM   3354  H2  WAT  1100      -4.240  -6.530  -6.662  1.00  0.00
TER
ATOM   3355  O   WAT  1101      -2.679  -7.472  -3.841  1.00  0.00
ATOM   3356  H1  WAT  1101      -3.309  -8.173  -3.674  1.00  0.00
ATOM   3357  H2  WAT  1101      -3.219  -6.712  -4.058  1.00  0.00
TER
ATOM   3358  O   WAT  1102       0.260   9.142   8.830  1.00  0.00
ATOM   3359  H1  WAT  1102       1.187   8.906   8.874  1.00  0.00
ATOM   3360  H2  WAT  1102       0.245   9.969   8.349  1.00  0.00
TER
ATOM   3361  O   WAT  1103       8.494   8.684  -4.173  1.00  0.00
ATOM   3362  H1  WAT  1103       8.670   7.998  -4.817  1.00  0.00
ATOM   3363  H2  WAT  1103       7.797   9.209  -4.565  1.00  0.00
TER
ATOM   3364  O   WAT  1104      -2.554  -8.194   8.594  1.00  0.00
ATOM   3365  H1  WAT  1104      -2.835  -7.690   7.830  1.00  0.00
ATOM   3366  H2  WAT  1104      -2.172  -8.991   8.228  1.00  0.00
TER
ATOM   3367  O   WAT  1105      -3.663   9.074  -6.619  1.00  0.00
ATOM   3368  H1  WAT  1105      -2.931   8.790  -7.167  1.00  0.00
ATOM   3369  H2  WAT  1105      -3.403   8.835  -5.729  1.00  0.00
TER
ATOM   3370  O   WAT  1106      -4.501   5.190  -6.614  1.00  0.00
ATOM   3371  H1  WAT  1106      -5.130   5.659  -6.066  1.00  0.00
ATOM   3372  H2  WAT  1106      -4.387   4.345  -6.180  1.00  0.00
TER
ATOM   3373  O   WAT  1107       4.048  -8.778   9.172  1.00  0.00
ATOM   3374  H1  WAT  1107       3.934  -8.459  10.067  1.00  0.00
ATOM   3375  H2  WAT  1107       4.865  -8.377   8.876  1.00  0.00
TER
ATOM   3376  O   WAT  1108       6.828   8.369   8.654  1.00  0.00
ATOM   3377  H1  WAT  1108       7.620   7.874   8.447  1.00  0.00
ATOM   3378  H2  WAT  1108       7.121   9.048   9.262  1.00  0.00
TER
ATOM   3379  O   WAT  1109       1.085   1.019 -18.583  1.00  0.00
ATOM   3380  H1  WAT  1109       0.310   0.539 -18.294  1.00  0.00
ATOM   3381  H2  WAT  1109       1.737   0.339 -18.758  1.00  0.00
TER
ATOM   3382  O   WAT  1110      -4.898   1.331 -17.706  1.00  0.00
ATOM   3383  H1  WAT  1110      -5.730   1.076 -17.306  1.00  0.00
ATOM   3384  H2  WAT  1110      -4.290   1.402 -16.970  1.00  0.00
TER
ATOM   3385  O   WAT  1111      -4.918   5.365 -17.510  1.00  0.00
ATOM   3386  H1  WAT  1111      -4.615   4.475 -17.689  1.00  0.00
ATOM   3387  H2  WAT  1111      -4.174   5.922 -17.738  1.00  0.00
TER
ATOM   3388  O   WAT  1112      -8.526  -1.108 -18.038  1.00  0.00
ATOM   3389  H1  WAT  1112      -7.954  -1.876 -18.037  1.00  0.00
ATOM   3390  H2  WAT  1112      -8.525  -0.810 -18.947  1.00  0.00
TER
ATOM   3391  O   WAT  1113       0.526   3.695 -18.576  1.00  0.00
ATOM   3392  H1  WAT  1113       0.457   2.754 -18.737  1.00  0.00
ATOM   3393  H2  WAT  1113       1.288   3.785 -18.004  1.00  0.00
TER
ATOM   3394  O   WAT  1114      -7.283  -5.700 -16.251  1.00  0.00
ATOM   3395  H1  WAT  1114      -7.463  -6.597 -15.970  1.00  0.00
ATOM   3396  H2  WAT  1114      -7.685  -5.153 -15.576  1.00  0.00
TER
ATOM   3397  O   WAT  1115       1.557  -3.498 -18.350  1.00  0.00
ATOM   3398  H1  WAT  1115       1.933  -4.371 -18.462  1.00  0.00
ATOM   3399  H2  WAT  1115       1.459  -3.162 -19.240  1.00  0.00
TER
ATOM   3400  O   WAT  1116      -6.664  -3.204 -17.643  1.00  0.00
ATOM   3401  H1  WAT  1116      -5.983  -2.940 -17.024  1.00  0.00
ATOM   3402  H2  WAT  1116      -6.980  -4.044 -17.309  1.00  0.00
TER
ATOM   3403  O   WAT  1117      -2.472  -2.157 -18.555  1.00  0.00
ATOM   3404  H1  WAT  1117      -1.964  -1.659 -17.915  1.00  0.00
ATOM   3405  H2  WAT  1117      -1.941  -2.934 -18.731  1.00  0.00
TER
ATOM   3406  O   WAT  1118       9.629  -3.987 -14.852  1.00  0.00
ATOM   3407  H1  WAT  1118       8.924  -3.598 -15.371  1.00  0.00
ATOM   3408  H2  WAT  1118       9.895  -3.292 -14.250  1.00  0.00
TER
ATOM   3409  O   WAT  1119      -4.188  -7.517 -14.289  1.00  0.00
ATOM   3410  H1  WAT  1119      -4.186  -7.000 -15.094  1.00  0.00
ATOM   3411  H2  WAT  1119      -5.018  -7.994 -14.312  1.00  0.00
TER
ATOM   3412  O   WAT  1120      -2.938   2.122 -16.112  1.00  0.00
ATOM   3413  H1  WAT  1120      -3.271   2.749 -15.469  1.00  0.00
ATOM   3414  H2  WAT  1120      -2.761   2.648 -16.891  1.00  0.00
TER
ATOM   3415  O   WAT  1121       5.575  -4.063 -18.644  1.00  0.00
ATOM   3416  H1  WAT  1121       4.871  -3.775 -18.064  1.00  0.00
ATOM   3417  H2  WAT  1121       5.937  -3.253 -19.004  1.00  0.00
TER
ATOM   3418  O   WAT  1122      -4.507  -5.806 -16.282  1.00  0.00
ATOM   3419  H1  WAT  1122      -4.165  -4.962 -16.576  1.00  0.00
ATOM   3420  H2  WAT  1122      -5.445  -5.658 -16.165  1.00  0.00
TER
ATOM   3421  O   WAT  1123      -3.726   4.090 -14.297  1.00  0.00
ATOM   3422  H1  WAT  1123      -3.109   4.765 -14.578  1.00  0.00
ATOM   3423  H2  WAT  1123      -4.587   4.499 -14.388  1.00  0.00
TER
ATOM   3424  O   WAT  1124       7.192   5.554 -16.381  1.00  0.00
ATOM   3425  H1  WAT  1124       6.508   6.224 -16.390  1.00  0.00
ATOM   3426  H2  WAT  1124       7.731   5.752 -17.147  1.00  0.00
TER
ATOM   3427  O   WAT  1125       8.644  -4.618 -18.253  1.00  0.00
ATOM   3428  H1  WAT  1125       7.697  -4.584 -18.121  1.00  0.00
ATOM   3429  H2  WAT  1125       8.969  -3.804 -17.868  1.00  0.00
TER
ATOM   3430  O   WAT  1126       4.728   7.399 -17.667  1.00  0.00
ATOM   3431  H1  WAT  1126       4.740   6.995 -18.534  1.00  0.00
ATOM   3432  H2  WAT  1126       4.175   8.173 -17.771  1.00  0.00
TER
ATOM   3433  O   WAT  1127       4.126   2.302 -16.338  1.00  0.00
ATOM   3434  H1  WAT  1127       4.543   2.088 -17.173  1.00  0.00
ATOM   3435  H2  WAT  1127       4.850   2.559 -15.768  1.00  0.00
TER
ATOM   3436  O   WAT  1128       8.072   0.700 -16.247  1.00  0.00
ATOM   3437  H1  WAT  1128       7.244   0.770 -16.722  1.00  0.00
ATOM   3438  H2  WAT  1128       8.667   1.286 -16.715  1.00  0.00
TER
ATOM   3439  O   WAT  1129       5.036  -2.513 -15.301  1.00  0.00
ATOM   3440  H1  WAT  1129       4.624  -1.687 -15.047  1.00  0.00
ATOM   3441  H2  WAT  1129       4.304  -3.098 -15.494  1.00  0.00
TER
ATOM   3442  O   WAT  1130      -2.362   3.960 -18.276  1.00  0.00
ATOM   3443  H1  WAT  1130      -2.659   3.355 -18.955  1.00  0.00
ATOM   3444  H2  WAT  1130      -1.412   3.998 -18.387  1.00  0.00
TER
ATOM   3445  O   WAT  1131      -4.117  -2.952 -16.660  1.00  0.00
ATOM   3446  H1  WAT  1131      -3.566  -2.843 -17.434  1.00  0.00
ATOM   3447  H2  WAT  1131      -3.603  -2.579 -15.944  1.00  0.00
TER
ATOM   3448  O   WAT  1132       5.726   7.533 -14.613  1.00  0.00
ATOM   3449  H1  WAT  1132       5.250   8.340 -14.806  1.00  0.00
ATOM   3450  H2  WAT  1132       5.043   6.881 -14.461  1.00  0.00
TER
ATOM   3451  O   WAT  1133      -3.270   3.698 -11.625  1.00  0.00
ATOM   3452  H1  WAT  1133      -4.167   3.922 -11.377  1.00  0.00
ATOM   3453  H2  WAT  1133      -3.245   3.822 -12.574  1.00  0.00
TER
ATOM   3454  O   WAT  1134      -4.443   0.570 -13.049  1.00  0.00
ATOM   3455  H1  WAT  1134      -4.582   1.442 -12.680  1.00  0.00
ATOM   3456  H2  WAT  1134      -5.325   0.227 -13.194  1.00  0.00
TER
ATOM   3457  O   WAT  1135      -2.645   6.512 -10.840  1.00  0.00
ATOM   3458  H1  WAT  1135      -2.674   6.916 -11.708  1.00  0.00
ATOM   3459  H2  WAT  1135      -2.809   5.583 -11.003  1.00  0.00
TER
ATOM   3460  O   WAT  1136       9.306   7.294  -9.544  1.00  0.00
ATOM   3461  H1  WAT  1136       9.782   7.773  -8.865  1.00  0.00
ATOM   3462  H2  WAT  1136       9.927   7.226 -10.270  1.00  0.00
TER
ATOM   3463  O   WAT  1137      -8.491   2.339 -17.132  1.00  0.00
ATOM   3464  H1  WAT  1137      -8.413   2.474 -18.076  1.00  0.00
ATOM   3465  H2  WAT  1137      -7.877   1.631 -16.939  1.00  0.00
TER
ATOM   3466  O   WAT  1138       8.710   4.486 -12.384  1.00  0.00
ATOM   3467  H1  WAT  1138       8.836   4.247 -13.302  1.00  0.00
ATOM   3468  H2  WAT  1138       8.752   3.654 -11.912  1.00  0.00
TER
ATOM   3469  O   WAT  1139       2.571   8.189 -13.815  1.00  0.00
ATOM   3470  H1  WAT  1139       3.086   8.099 -13.012  1.00  0.00
ATOM   3471  H2  WAT  1139       1.728   8.534 -13.522  1.00  0.00
TER
ATOM   3472  O   WAT  1140       8.562  -3.461 -11.419  1.00  0.00
ATOM   3473  H1  WAT  1140       7.947  -2.953 -11.948  1.00  0.00
ATOM   3474  H2  WAT  1140       8.242  -4.361 -11.476  1.00  0.00
TER
ATOM   3475  O   WAT  1141      -8.435   3.381 -14.592  1.00  0.00
ATOM   3476  H1  WAT  1141      -8.272   2.911 -15.411  1.00  0.00
ATOM   3477  H2  WAT  1141      -7.970   2.873 -13.928  1.00  0.00
TER
ATOM   3478  O   WAT  1142       0.624  -4.622 -13.953  1.00  0.00
ATOM   3479  H1  WAT  1142       0.162  -4.414 -13.141  1.00  0.00
ATOM   3480  H2  WAT  1142       0.221  -5.436 -14.256  1.00  0.00
TER
ATOM   3481  O   WAT  1143       5.624  -3.401 -12.823  1.00  0.00
ATOM   3482  H1  WAT  1143       4.773  -3.700 -12.502  1.00  0.00
ATOM   3483  H2  WAT  1143       5.464  -3.157 -13.735  1.00  0.00
TER
ATOM   3484  O   WAT  1144       2.719  -1.901 -10.723  1.00  0.00
ATOM   3485  H1  WAT  1144       3.044  -2.734 -11.063  1.00  0.00
ATOM   3486  H2  WAT  1144       3.507  -1.378 -10.575  1.00  0.00
TER
ATOM   3487  O   WAT  1145      -1.626  -6.944 -17.697  1.00  0.00
ATOM   3488  H1  WAT  1145      -1.329  -6.038 -17.778  1.00  0.00
ATOM   3489  H2  WAT  1145      -1.077  -7.432 -18.311  1.00  0.00
TER
ATOM   3490  O   WAT  1146      -1.432  -1.467 -11.162  1.00  0.00
ATOM   3491  H1  WAT  1146      -1.528  -2.407 -11.312  1.00  0.00
ATOM   3492  H2  WAT  1146      -0.589  -1.245 -11.557  1.00  0.00
TER
ATOM   3493  O   WAT  1147      -6.301  -5.055 -13.009  1.00  0.00
ATOM   3494  H1  WAT  1147      -6.695  -4.208 -12.802  1.00  0.00
ATOM   3495  H2  WAT  1147      -6.989  -5.693 -12.818  1.00  0.00
TER
ATOM   3496  O   WAT  1148       0.273  -4.972  -9.939  1.00  0.00
ATOM   3497  H1  WAT  1148      -0.417  -5.165  -9.305  1.00  0.00
ATOM   3498  H2  WAT  1148       1.017  -4.688  -9.407  1.00  0.00
TER
ATOM   3499  O   WAT  1149      -8.999  -7.133 -18.976  1.00  0.00
ATOM   3500  H1  WAT  1149      -9.288  -6.562 -18.263  1.00  0.00
ATOM   3501  H2  WAT  1149      -8.255  -7.612 -18.613  1.00  0.00
TER
ATOM   3502  O   WAT  1150       2.550  -1.132 -17.104  1.00  0.00
ATOM   3503  H1  WAT  1150       1.818  -0.623 -16.755  1.00  0.00
ATOM   3504  H2  WAT  1150       2.152  -1.949 -17.405  1.00  0.00
TER
ATOM   3505  O   WAT  1151       3.012  -5.679 -17.692  1.00  0.00
ATOM   3506  H1  WAT  1151       3.030  -5.228 -16.847  1.00  0.00
ATOM   3507  H2  WAT  1151       2.764  -6.578 -17.478  1.00  0.00
TER
ATOM   3508  O   WAT  1152       6.439  -8.266 -11.853  1.00  0.00
ATOM   3509  H1  WAT  1152       6.764  -8.997 -11.327  1.00  0.00
ATOM   3510  H2  WAT  1152       6.475  -8.584 -12.755  1.00  0.00
TER
ATOM   3511  O   WAT  1153      -6.861   2.756 -12.433  1.00  0.00
ATOM   3512  H1  WAT  1153      -7.246   2.115 -11.835  1.00  0.00
ATOM   3513  H2  WAT  1153      -6.550   3.459 -11.863  1.00  0.00
TER
ATOM   3514  O   WAT  1154      -0.712  -0.396 -16.952  1.00  0.00
ATOM   3515  H1  WAT  1154      -0.345  -0.871 -16.206  1.00  0.00
ATOM   3516  H2  WAT  1154      -0.901   0.478 -16.611  1.00  0.00
TER
ATOM   3517  O   WAT  1155      -2.922  -1.356 -14.634  1.00  0.00
ATOM   3518  H1  WAT  1155      -3.226  -0.476 -14.409  1.00  0.00
ATOM   3519  H2  WAT  1155      -1.967  -1.296 -14.598  1.00  0.00
TER
ATOM   3520  O   WAT  1156       6.365   1.847 -18.244  1.00  0.00
ATOM   3521  H1  WAT  1156       7.085   2.343 -18.635  1.00  0.00
ATOM   3522  H2  WAT  1156       6.163   1.169 -18.889  1.00  0.00
TER
ATOM   3523  O   WAT  1157       1.747   1.918 -12.357  1.00  0.00
ATOM   3524  H1  WAT  1157       1.681   0.997 -12.612  1.00  0.00
ATOM   3525  H2  WAT  1157       1.118   2.015 -11.643  1.00  0.00
TER
ATOM   3526  O   WAT  1158      -6.865  -0.515 -13.486  1.00  0.00
ATOM   3527  H1  WAT  1158      -7.224   0.150 -12.899  1.00  0.00
ATOM   3528  H2  WAT  1158      -7.160  -1.347 -13.115  1.00  0.00
TER
ATOM   3529  O   WAT  1159      -3.664  -0.057 -10.602  1.00  0.00
ATOM   3530  H1  WAT  1159      -3.964   0.089 -11.500  1.00  0.00
ATOM   3531  H2  WAT  1159      -2.893  -0.616 -10.695  1.00  0.00
TER
ATOM   3532  O   WAT  1160       1.679   4.740 -12.607  1.00  0.00
ATOM   3533  H1  WAT  1160       1.693   3.808 -12.825  1.00  0.00
ATOM   3534  H2  WAT  1160       0.971   4.826 -11.968  1.00  0.00
TER
ATOM   3535  O   WAT  1161       7.890   1.381 -13.260  1.00  0.00
ATOM   3536  H1  WAT  1161       7.165   1.974 -13.457  1.00  0.00
ATOM   3537  H2  WAT  1161       8.417   1.373 -14.059  1.00  0.00
TER
ATOM   3538  O   WAT  1162       1.112   6.382 -15.513  1.00  0.00
ATOM   3539  H1  WAT  1162       1.756   6.588 -14.836  1.00  0.00
ATOM   3540  H2  WAT  1162       1.475   5.621 -15.966  1.00  0.00
TER
ATOM   3541  O   WAT  1163       2.385   4.385 -16.795  1.00  0.00
ATOM   3542  H1  WAT  1163       3.028   3.684 -16.682  1.00  0.00
ATOM   3543  H2  WAT  1163       2.910   5.165 -16.975  1.00  0.00
TER
ATOM   3544  O   WAT  1164       4.159   5.184 -13.592  1.00  0.00
ATOM   3545  H1  WAT  1164       4.495   5.771 -12.914  1.00  0.00
ATOM   3546  H2  WAT  1164       3.239   5.054 -13.362  1.00  0.00
TER
ATOM   3547  O   WAT  1165      -8.291  -7.026 -12.809  1.00  0.00
ATOM   3548  H1  WAT  1165      -9.005  -6.826 -12.204  1.00  0.00
ATOM   3549  H2  WAT  1165      -7.871  -7.802 -12.438  1.00  0.00
TER
ATOM   3550  O   WAT  1166      -8.003   6.962 -11.823  1.00  0.00
ATOM   3551  H1  WAT  1166      -7.894   6.021 -11.963  1.00  0.00
ATOM   3552  H2  WAT  1166      -8.655   7.227 -12.471  1.00  0.00
TER
ATOM   3553  O   WAT  1167      -0.012   5.234 -10.423  1.00  0.00
ATOM   3554  H1  WAT  1167      -0.332   4.515  -9.878  1.00  0.00
ATOM   3555  H2  WAT  1167      -0.686   5.909 -10.349  1.00  0.00
TER
ATOM   3556  O   WAT  1168       3.203  -4.534 -15.059  1.00  0.00
ATOM   3557  H1  WAT  1168       3.571  -5.354 -14.731  1.00  0.00
ATOM   3558  H2  WAT  1168       2.343  -4.474 -14.644  1.00  0.00
TER
ATOM   3559  O   WAT  1169       0.164  -1.880 -14.835  1.00  0.00
ATOM   3560  H1  WAT  1169       0.662  -1.405 -14.170  1.00  0.00
ATOM   3561  H2  WAT  1169       0.306  -2.803 -14.628  1.00  0.00
TER
ATOM   3562  O   WAT  1170       7.370  -5.663 -13.992  1.00  0.00
ATOM   3563  H1  WAT  1170       6.868  -4.923 -13.653  1.00  0.00
ATOM   3564  H2  WAT  1170       8.186  -5.275 -14.309  1.00  0.00
TER
ATOM   3565  O   WAT  1171       7.665   6.751 -18.871  1.00  0.00
ATOM   3566  H1  WAT  1171       7.790   7.574 -18.399  1.00  0.00
ATOM   3567  H2  WAT  1171       8.532   6.540 -19.218  1.00  0.00
TER
ATOM   3568  O   WAT  1172      -4.863   8.844 -19.199  1.00  0.00
ATOM   3569  H1  WAT  1172      -4.127   8.296 -18.928  1.00  0.00
ATOM   3570  H2  WAT  1172      -4.479   9.710 -19.339  1.00  0.00
TER
ATOM   3571  O   WAT  1173      -5.857   8.029 -10.011  1.00  0.00
ATOM   3572  H1  WAT  1173      -5.056   8.350  -9.597  1.00  0.00
ATOM   3573  H2  WAT  1173      -6.372   7.668  -9.289  1.00  0.00
TER
ATOM   3574  O   WAT  1174       2.979   4.137 -10.063  1.00  0.00
ATOM   3575  H1  WAT  1174       2.373   4.160 -10.804  1.00  0.00
ATOM   3576  H2  WAT  1174       2.674   3.405  -9.526  1.00  0.00
TER
ATOM   3577  O   WAT  1175       4.409   7.865 -11.452  1.00  0.00
ATOM   3578  H1  WAT  1175       5.361   7.781 -11.502  1.00  0.00
ATOM   3579  H2  WAT  1175       4.262   8.529 -10.779  1.00  0.00
TER
ATOM   3580  O   WAT  1176      -8.138   0.516 -11.067  1.00  0.00
ATOM   3581  H1  WAT  1176      -7.634  -0.063 -10.495  1.00  0.00
ATOM   3582  H2  WAT  1176      -8.877   0.800 -10.529  1.00  0.00
TER
ATOM   3583  O   WAT  1177      -1.084   1.923 -11.533  1.00  0.00
ATOM   3584  H1  WAT  1177      -1.849   2.492 -11.618  1.00  0.00
ATOM   3585  H2  WAT  1177      -0.902   1.631 -12.427  1.00  0.00
TER
ATOM   3586  O   WAT  1178       6.059   3.654 -10.976  1.00  0.00
ATOM   3587  H1  WAT  1178       6.799   3.991 -11.479  1.00  0.00
ATOM   3588  H2  WAT  1178       5.296   3.823 -11.529  1.00  0.00
TER
ATOM   3589  O   WAT  1179      -6.105  -1.341 -10.172  1.00  0.00
ATOM   3590  H1  WAT  1179      -6.065  -1.639  -9.263  1.00  0.00
ATOM   3591  H2  WAT  1179      -5.251  -0.940 -10.331  1.00  0.00
TER
ATOM   3592  O   WAT  1180      -4.165  -2.762 -12.205  1.00  0.00
ATOM   3593  H1  WAT  1180      -4.695  -3.253 -12.832  1.00  0.00
ATOM   3594  H2  WAT  1180      -3.496  -2.333 -12.739  1.00  0.00
TER
ATOM   3595  O   WAT  1181       4.733   1.705 -12.440  1.00  0.00
ATOM   3596  H1  WAT  1181       5.147   1.860 -11.591  1.00  0.00
ATOM   3597  H2  WAT  1181       3.798   1.831 -12.278  1.00  0.00
TER
ATOM   3598  O   WAT  1182       5.205  -0.955 -10.437  1.00  0.00
ATOM   3599  H1  WAT  1182       5.787  -1.710 -10.524  1.00  0.00
ATOM   3600  H2  WAT  1182       5.381  -0.424 -11.213  1.00  0.00
TER
ATOM   3601  O   WAT  1183      -3.678  -5.795 -12.125  1.00  0.00
ATOM   3602  H1  WAT  1183      -3.772  -6.413 -12.850  1.00  0.00
ATOM   3603  H2  WAT  1183      -4.258  -5.069 -12.352  1.00  0.00
TER
ATOM   3604  O   WAT  1184      -0.911  -7.238 -15.092  1.00  0.00
ATOM   3605  H1  WAT  1184      -1.360  -7.216 -15.938  1.00  0.00
ATOM   3606  H2  WAT  1184      -1.545  -7.636 -14.495  1.00  0.00
TER
ATOM   3607  O   WAT  1185      -0.505   1.657 -14.471  1.00  0.00
ATOM   3608  H1  WAT  1185      -0.087   2.501 -14.643  1.00  0.00
ATOM   3609  H2  WAT  1185      -1.425   1.795 -14.700  1.00  0.00
TER
ATOM   3610  O   WAT  1186       1.831  -0.611 -13.087  1.00  0.00
ATOM   3611  H1  WAT  1186       1.951  -1.207 -12.348  1.00  0.00
ATOM   3612  H2  WAT  1186       2.690  -0.574 -13.507  1.00  0.00
TER
ATOM   3613  O   WAT  1187       4.170  -0.057 -14.511  1.00  0.00
ATOM   3614  H1  WAT  1187       3.643   0.467 -15.114  1.00  0.00
ATOM   3615  H2  WAT  1187       4.513   0.575 -13.880  1.00  0.00
TER
ATOM   3616  O   WAT  1188      -2.655   7.963 -13.355  1.00  0.00
ATOM   3617  H1  WAT  1188      -3.193   8.687 -13.674  1.00  0.00
ATOM   3618  H2  WAT  1188      -2.401   7.486 -14.145  1.00  0.00
TER
ATOM   3619  O   WAT  1189      -1.402  -4.069 -11.829  1.00  0.00
ATOM   3620  H1  WAT  1189      -0.812  -4.377 -11.142  1.00  0.00
ATOM   3621  H2  WAT  1189      -2.220  -4.541 -11.673  1.00  0.00
TER
ATOM   3622  O   WAT  1190       3.417  -4.452 -11.596  1.00  0.00
ATOM   3623  H1  WAT  1190       2.729  -5.114 -11.661  1.00  0.00
ATOM   3624  H2  WAT  1190       4.138  -4.898 -11.151  1.00  0.00
TER
ATOM   3625  O   WAT  1191       0.202   9.198 -13.096  1.00  0.00
ATOM   3626  H1  WAT  1191       0.127  10.101 -12.789  1.00  0.00
ATOM   3627  H2  WAT  1191      -0.701   8.879 -13.124  1.00  0.00
TER
ATOM   3628  O   WAT  1192      -7.907   7.392 -17.055  1.00  0.00
ATOM   3629  H1  WAT  1192      -8.344   7.572 -16.222  1.00  0.00
ATOM   3630  H2  WAT  1192      -7.339   8.150 -17.197  1.00  0.00
TER
ATOM   3631  O   WAT  1193       7.730   6.894 -12.767  1.00  0.00
ATOM   3632  H1  WAT  1193       7.130   6.953 -13.511  1.00  0.00
ATOM   3633  H2  WAT  1193       7.859   5.955 -12.637  1.00  0.00
TER
ATOM   3634  O   WAT  1194       6.415   3.619 -14.670  1.00  0.00
ATOM   3635  H1  WAT  1194       5.601   4.049 -14.407  1.00  0.00
ATOM   3636  H2  WAT  1194       6.822   4.231 -15.283  1.00  0.00
TER
ATOM   3637  O   WAT  1195      -7.037   0.290 -16.156  1.00  0.00
ATOM   3638  H1  WAT  1195      -6.669   0.202 -15.276  1.00  0.00
ATOM   3639  H2  WAT  1195      -7.606  -0.474 -16.255  1.00  0.00
TER
ATOM   3640  O   WAT  1196       7.764  -1.242 -13.143  1.00  0.00
ATOM   3641  H1  WAT  1196       7.532  -1.471 -14.043  1.00  0.00
ATOM   3642  H2  WAT  1196       8.024  -0.322 -13.188  1.00  0.00
TER
ATOM   3643  O   WAT  1197      -7.485  -2.799 -12.250  1.00  0.00
ATOM   3644  H1  WAT  1197      -8.379  -2.833 -11.910  1.00  0.00
ATOM   3645  H2  WAT  1197      -6.945  -2.601 -11.485  1.00  0.00
TER
ATOM   3646  O   WAT  1198       6.203  -6.016 -10.365  1.00  0.00
ATOM   3647  H1  WAT  1198       7.080  -6.008  -9.981  1.00  0.00
ATOM   3648  H2  WAT  1198       6.215  -6.753 -10.975  1.00  0.00
TER
ATOM   3649  O   WAT  1199       7.828  -2.079 -15.954  1.00  0.00
ATOM   3650  H1  WAT  1199       6.878  -2.113 -15.839  1.00  0.00
ATOM   3651  H2  WAT  1199       8.009  -1.169 -16.189  1.00  0.00
TER
ATOM   3652  O   WAT  1200      -6.981  -8.525 -17.902  1.00  0.00
ATOM   3653  H1  WAT  1200      -6.333  -9.075 -18.342  1.00  0.00
ATOM   3654  H2  WAT  1200      -6.561  -8.270 -17.080  1.00  0.00
TER
ATOM   3655  O   WAT  1201       6.914  -8.331 -14.545  1.00  0.00
ATOM   3656  H1  WAT  1201       7.551  -7.717 -14.179  1.00  0.00
ATOM   3657  H2  WAT  1201       7.062  -8.294 -15.490  1.00  0.00
TER
ATOM   3658  O   WAT  1202      -7.228  -8.369 -15.159  1.00  0.00
ATOM   3659  H1  WAT  1202      -7.576  -7.913 -14.393  1.00  0.00
ATOM   3660  H2  WAT  1202      -7.559  -9.263 -15.077  1.00  0.00
TER
ATOM   3661  O   WAT  1203      -5.621   4.803 -10.994  1.00  0.00
ATOM   3662  H1  WAT  1203      -5.664   4.432 -10.112  1.00  0.00
ATOM   3663  H2  WAT  1203      -5.490   5.741 -10.853  1.00  0.00
TER
ATOM   3664  O   WAT  1204      -1.921   6.359 -15.393  1.00  0.00
ATOM   3665  H1  WAT  1204      -2.162   6.626 -16.280  1.00  0.00
ATOM   3666  H2  WAT  1204      -0.981   6.529 -15.338  1.00  0.00
TER
ATOM   3667  O   WAT  1205       0.285  -7.178 -11.637  1.00  0.00
ATOM   3668  H1  WAT  1205       0.223  -6.586 -10.887  1.00  0.00
ATOM   3669  H2  WAT  1205       1.225  -7.285 -11.782  1.00  0.00
TER
ATOM   3670  O   WAT  1206       2.922  -7.521 -11.998  1.00  0.00
ATOM   3671  H1  WAT  1206       3.536  -7.203 -12.660  1.00  0.00
ATOM   3672  H2  WAT  1206       3.467  -8.006 -11.378  1.00  0.00
TER
ATOM   3673  O   WAT  1207       9.340   8.378 -14.592  1.00  0.00
ATOM   3674  H1  WAT  1207       8.845   8.775 -15.309  1.00  0.00
ATOM   3675  H2  WAT  1207       8.731   7.753 -14.198  1.00  0.00
TER
ATOM   3676  O   WAT  1208      -6.556  -8.841 -11.884  1.00  0.00
ATOM   3677  H1  WAT  1208      -6.008  -9.023 -12.647  1.00  0.00
ATOM   3678  H2  WAT  1208      -6.490  -9.632 -11.348  1.00  0.00
TER
ATOM   3679  O   WAT  1209      -5.783   7.749 -13.874  1.00  0.00
ATOM   3680  H1  WAT  1209      -6.377   7.618 -13.135  1.00  0.00
ATOM   3681  H2  WAT  1209      -5.790   6.913 -14.340  1.00  0.00
TER
ATOM   3682  O   WAT  1210       3.663  -8.958 -15.671  1.00  0.00
ATOM   3683  H1  WAT  1210       2.789  -8.624 -15.874  1.00  0.00
ATOM   3684  H2  WAT  1210       3.554  -9.430 -14.846  1.00  0.00
TER
ATOM   3685  O   WAT  1211       4.570  -6.751 -14.287  1.00  0.00
ATOM   3686  H1  WAT  1211       4.241  -7.565 -14.667  1.00  0.00
ATOM   3687  H2  WAT  1211       5.518  -6.794 -14.410  1.00  0.00
TER
ATOM   3688  O   WAT  1212       7.024   9.021 -17.313  1.00  0.00
ATOM   3689  H1  WAT  1212       6.564   9.772 -17.687  1.00  0.00
ATOM   3690  H2  WAT  1212       6.395   8.301 -17.371  1.00  0.00
TER
ATOM   3691  O   WAT  1213      -6.151   5.115 -14.923  1.00  0.00
ATOM   3692  H1  WAT  1213      -6.878   4.495 -14.990  1.00  0.00
ATOM   3693  H2  WAT  1213      -6.091   5.509 -15.793  1.00  0.00
TER
ATOM   3694  O   WAT  1214      -2.547   7.329 -18.138  1.00  0.00
ATOM   3695  H1  WAT  1214      -2.030   6.718 -18.663  1.00  0.00
ATOM   3696  H2  WAT  1214      -1.897   7.832 -17.647  1.00  0.00
TER
ATOM   3697  O   WAT  1215       0.193   8.220 -17.311  1.00  0.00
ATOM   3698  H1  WAT  1215       0.480   7.966 -18.188  1.00  0.00
ATOM   3699  H2  WAT  1215       0.705   7.668 -16.721  1.00  0.00
TER
ATOM   3700  O   WAT  1216       1.410  -8.041 -16.732  1.00  0.00
ATOM   3701  H1  WAT  1216       0.628  -7.566 -16.452  1.00  0.00
ATOM   3702  H2  WAT  1216       1.117  -8.945 -16.840  1.00  0.00
TER
ATOM   3703  O   WAT  1217       0.260   9.142  -9.944  1.00  0.00
ATOM   3704  H1  WAT  1217       1.187   8.906  -9.901  1.00  0.00
ATOM   3705  H2  WAT  1217       0.245   9.969 -10.426  1.00  0.00
TER
ATOM   3706  O   WAT  1218      -2.554  -8.194 -10.180  1.00  0.00
ATOM   3707  H1  WAT  1218      -2.835  -7.690 -10.944  1.00  0.00
ATOM   3708  H2  WAT  1218      -2.172  -8.991 -10.546  1.00  0.00
TER
ATOM   3709  O   WAT  1219       4.048  -8.778  -9.602  1.00  0.00
ATOM   3710  H1  WAT  1219       3.934  -8.459  -8.707  1.00  0.00
ATOM   3711  H2  WAT  1219       4.865  -8.377  -9.898  1.00  0.00
TER
ATOM   3712  O   WAT  1220       6.828   8.369 -10.120  1.00  0.00
ATOM   3713  H1  WAT  1220       7.620   7.874 -10.328  1.00  0.00
ATOM   3714  H2  WAT  1220       7.121   9.048  -9.513  1.00  0.00
TER
ATOM   3715  O   WAT  1221       1.085 -17.755  18.965  1.00  0.00
ATOM   3716  H1  WAT  1221       0.310 -18.235  19.255  1.00  0.00
ATOM   3717  H2  WAT  1221       1.737 -18.435  18.791  1.00  0.00
TER
ATOM   3718  O   WAT  1222       5.106 -13.349  17.745  1.00  0.00
ATOM   3719  H1  WAT  1222       4.644 -14.121  18.074  1.00  0.00
ATOM   3720  H2  WAT  1222       5.919 -13.323  18.250  1.00  0.00
TER
ATOM   3721  O   WAT  1223       1.332 -11.064  17.366  1.00  0.00
ATOM   3722  H1  WAT  1223       0.714 -10.608  16.795  1.00  0.00
ATOM   3723  H2  WAT  1223       2.188 -10.908  16.965  1.00  0.00
TER
ATOM   3724  O   WAT  1224       2.199 -16.180  14.759  1.00  0.00
ATOM   3725  H1  WAT  1224       1.581 -15.715  14.195  1.00  0.00
ATOM   3726  H2  WAT  1224       2.711 -15.487  15.176  1.00  0.00
TER
ATOM   3727  O   WAT  1225      -8.433 -15.494  12.133  1.00  0.00
ATOM   3728  H1  WAT  1225      -8.810 -15.005  11.401  1.00  0.00
ATOM   3729  H2  WAT  1225      -8.176 -14.822  12.763  1.00  0.00
TER
ATOM   3730  O   WAT  1226       6.022 -14.654  14.971  1.00  0.00
ATOM   3731  H1  WAT  1226       5.912 -15.597  15.096  1.00  0.00
ATOM   3732  H2  WAT  1226       6.019 -14.293  15.857  1.00  0.00
TER
ATOM   3733  O   WAT  1227       1.564 -19.028  14.327  1.00  0.00
ATOM   3734  H1  WAT  1227       0.637 -19.094  14.556  1.00  0.00
ATOM   3735  H2  WAT  1227       1.717 -18.090  14.213  1.00  0.00
TER
ATOM   3736  O   WAT  1228       5.594 -17.466  14.831  1.00  0.00
ATOM   3737  H1  WAT  1228       4.975 -17.804  14.183  1.00  0.00
ATOM   3738  H2  WAT  1228       5.576 -18.110  15.539  1.00  0.00
TER
ATOM   3739  O   WAT  1229      -2.830 -18.501  17.109  1.00  0.00
ATOM   3740  H1  WAT  1229      -3.235 -19.213  16.614  1.00  0.00
ATOM   3741  H2  WAT  1229      -2.744 -18.846  17.998  1.00  0.00
TER
ATOM   3742  O   WAT  1230       3.770 -18.227  11.838  1.00  0.00
ATOM   3743  H1  WAT  1230       4.210 -19.065  11.692  1.00  0.00
ATOM   3744  H2  WAT  1230       4.483 -17.594  11.925  1.00  0.00
TER
ATOM   3745  O   WAT  1231       1.880 -13.287  15.806  1.00  0.00
ATOM   3746  H1  WAT  1231       2.319 -12.545  15.392  1.00  0.00
ATOM   3747  H2  WAT  1231       1.819 -13.045  16.730  1.00  0.00
TER
ATOM   3748  O   WAT  1232      -7.246 -14.735  16.827  1.00  0.00
ATOM   3749  H1  WAT  1232      -7.654 -14.594  15.973  1.00  0.00
ATOM   3750  H2  WAT  1232      -6.355 -15.019  16.625  1.00  0.00
TER
ATOM   3751  O   WAT  1233       4.547 -10.300  13.163  1.00  0.00
ATOM   3752  H1  WAT  1233       4.387 -10.590  14.061  1.00  0.00
ATOM   3753  H2  WAT  1233       4.382 -11.076  12.627  1.00  0.00
TER
ATOM   3754  O   WAT  1234      -2.974 -10.520  14.940  1.00  0.00
ATOM   3755  H1  WAT  1234      -3.150 -11.437  14.726  1.00  0.00
ATOM   3756  H2  WAT  1234      -3.829 -10.162  15.179  1.00  0.00
TER
ATOM   3757  O   WAT  1235       4.249 -12.792  11.722  1.00  0.00
ATOM   3758  H1  WAT  1235       3.556 -12.794  11.063  1.00  0.00
ATOM   3759  H2  WAT  1235       4.992 -13.216  11.292  1.00  0.00
TER
ATOM   3760  O   WAT  1236       3.814 -11.165  15.797  1.00  0.00
ATOM   3761  H1  WAT  1236       4.270 -11.946  16.111  1.00  0.00
ATOM   3762  H2  WAT  1236       4.154 -10.455  16.341  1.00  0.00
TER
ATOM   3763  O   WAT  1237      -4.394 -15.924  13.512  1.00  0.00
ATOM   3764  H1  WAT  1237      -5.167 -16.464  13.352  1.00  0.00
ATOM   3765  H2  WAT  1237      -3.664 -16.443  13.174  1.00  0.00
TER
ATOM   3766  O   WAT  1238      -4.350 -16.256  17.150  1.00  0.00
ATOM   3767  H1  WAT  1238      -3.832 -17.059  17.095  1.00  0.00
ATOM   3768  H2  WAT  1238      -4.801 -16.318  17.991  1.00  0.00
TER
ATOM   3769  O   WAT  1239       0.537 -14.989  12.422  1.00  0.00
ATOM   3770  H1  WAT  1239       0.879 -14.245  11.927  1.00  0.00
ATOM   3771  H2  WAT  1239      -0.292 -14.676  12.785  1.00  0.00
TER
ATOM   3772  O   WAT  1240       7.841 -12.996  13.940  1.00  0.00
ATOM   3773  H1  WAT  1240       7.199 -13.651  14.214  1.00  0.00
ATOM   3774  H2  WAT  1240       7.454 -12.591  13.164  1.00  0.00
TER
ATOM   3775  O   WAT  1241       3.420 -15.668  17.787  1.00  0.00
ATOM   3776  H1  WAT  1241       3.772 -16.265  17.127  1.00  0.00
ATOM   3777  H2  WAT  1241       2.536 -15.993  17.958  1.00  0.00
TER
ATOM   3778  O   WAT  1242      -0.494 -14.908  15.194  1.00  0.00
ATOM   3779  H1  WAT  1242       0.193 -14.361  15.575  1.00  0.00
ATOM   3780  H2  WAT  1242      -1.281 -14.364  15.229  1.00  0.00
TER
ATOM   3781  O   WAT  1243      -8.355 -19.291  10.686  1.00  0.00
ATOM   3782  H1  WAT  1243      -7.485 -19.008  10.969  1.00  0.00
ATOM   3783  H2  WAT  1243      -8.846 -18.477  10.571  1.00  0.00
TER
ATOM   3784  O   WAT  1244      -1.191 -17.903  14.807  1.00  0.00
ATOM   3785  H1  WAT  1244      -0.735 -17.093  15.033  1.00  0.00
ATOM   3786  H2  WAT  1244      -1.542 -18.221  15.638  1.00  0.00
TER
ATOM   3787  O   WAT  1245       6.231 -14.105  10.477  1.00  0.00
ATOM   3788  H1  WAT  1245       6.005 -14.821  11.070  1.00  0.00
ATOM   3789  H2  WAT  1245       5.841 -14.353   9.640  1.00  0.00
TER
ATOM   3790  O   WAT  1246      -7.987 -10.078  11.252  1.00  0.00
ATOM   3791  H1  WAT  1246      -7.628  -9.479  10.598  1.00  0.00
ATOM   3792  H2  WAT  1246      -8.128  -9.532  12.025  1.00  0.00
TER
ATOM   3793  O   WAT  1247       5.813 -16.187  12.139  1.00  0.00
ATOM   3794  H1  WAT  1247       5.525 -15.726  12.927  1.00  0.00
ATOM   3795  H2  WAT  1247       6.608 -16.648  12.407  1.00  0.00
TER
ATOM   3796  O   WAT  1248      -1.971 -12.695  12.069  1.00  0.00
ATOM   3797  H1  WAT  1248      -1.980 -11.962  11.454  1.00  0.00
ATOM   3798  H2  WAT  1248      -2.891 -12.942  12.162  1.00  0.00
TER
ATOM   3799  O   WAT  1249      -6.370 -17.473  12.814  1.00  0.00
ATOM   3800  H1  WAT  1249      -6.977 -16.733  12.823  1.00  0.00
ATOM   3801  H2  WAT  1249      -5.895 -17.383  11.988  1.00  0.00
TER
ATOM   3802  O   WAT  1250       1.015 -12.632  10.732  1.00  0.00
ATOM   3803  H1  WAT  1250       1.117 -12.835   9.802  1.00  0.00
ATOM   3804  H2  WAT  1250       0.116 -12.886  10.937  1.00  0.00
TER
ATOM   3805  O   WAT  1251      -0.343 -10.113  15.427  1.00  0.00
ATOM   3806  H1  WAT  1251      -0.089 -10.151  14.504  1.00  0.00
ATOM   3807  H2  WAT  1251      -1.292 -10.240  15.419  1.00  0.00
TER
ATOM   3808  O   WAT  1252      -4.359 -17.512  10.563  1.00  0.00
ATOM   3809  H1  WAT  1252      -3.593 -17.624  11.125  1.00  0.00
ATOM   3810  H2  WAT  1252      -4.282 -18.208   9.910  1.00  0.00
TER
ATOM   3811  O   WAT  1253       7.665 -12.023  18.678  1.00  0.00
ATOM   3812  H1  WAT  1253       7.790 -11.200  19.150  1.00  0.00
ATOM   3813  H2  WAT  1253       8.532 -12.234  18.330  1.00  0.00
TER
ATOM   3814  O   WAT  1254      -4.863  -9.930  18.350  1.00  0.00
ATOM   3815  H1  WAT  1254      -4.127 -10.479  18.620  1.00  0.00
ATOM   3816  H2  WAT  1254      -4.479  -9.064  18.210  1.00  0.00
TER
ATOM   3817  O   WAT  1255      -7.979 -13.863  14.224  1.00  0.00
ATOM   3818  H1  WAT  1255      -8.905 -13.621  14.214  1.00  0.00
ATOM   3819  H2  WAT  1255      -7.513 -13.035  14.102  1.00  0.00
TER
ATOM   3820  O   WAT  1256      -1.753 -10.757  10.172  1.00  0.00
ATOM   3821  H1  WAT  1256      -0.960 -10.468   9.720  1.00  0.00
ATOM   3822  H2  WAT  1256      -2.273 -11.188   9.493  1.00  0.00
TER
ATOM   3823  O   WAT  1257       7.300 -11.530  11.596  1.00  0.00
ATOM   3824  H1  WAT  1257       7.014 -11.944  10.781  1.00  0.00
ATOM   3825  H2  WAT  1257       7.102 -10.601  11.476  1.00  0.00
TER
ATOM   3826  O   WAT  1258      -1.235 -15.537  10.036  1.00  0.00
ATOM   3827  H1  WAT  1258      -1.340 -16.151  10.762  1.00  0.00
ATOM   3828  H2  WAT  1258      -1.403 -16.060   9.253  1.00  0.00
TER
ATOM   3829  O   WAT  1259       2.005 -16.475  10.641  1.00  0.00
ATOM   3830  H1  WAT  1259       1.456 -16.028  11.285  1.00  0.00
ATOM   3831  H2  WAT  1259       2.627 -16.980  11.164  1.00  0.00
TER
ATOM   3832  O   WAT  1260      -2.327 -17.516  12.537  1.00  0.00
ATOM   3833  H1  WAT  1260      -1.906 -17.682  13.380  1.00  0.00
ATOM   3834  H2  WAT  1260      -2.202 -18.326  12.043  1.00  0.00
TER
ATOM   3835  O   WAT  1261       0.185 -18.492   9.785  1.00  0.00
ATOM   3836  H1  WAT  1261       0.706 -19.207   9.419  1.00  0.00
ATOM   3837  H2  WAT  1261       0.832 -17.853  10.085  1.00  0.00
TER
ATOM   3838  O   WAT  1262       0.750 -10.411  12.075  1.00  0.00
ATOM   3839  H1  WAT  1262       1.645 -10.072  12.097  1.00  0.00
ATOM   3840  H2  WAT  1262       0.782 -11.133  11.447  1.00  0.00
TER
ATOM   3841  O   WAT  1263      -5.610 -15.038  10.304  1.00  0.00
ATOM   3842  H1  WAT  1263      -5.173 -14.495  10.959  1.00  0.00
ATOM   3843  H2  WAT  1263      -5.126 -15.863  10.313  1.00  0.00
TER
ATOM   3844  O   WAT  1264      -8.396 -12.249  17.756  1.00  0.00
ATOM   3845  H1  WAT  1264      -8.065 -13.117  17.524  1.00  0.00
ATOM   3846  H2  WAT  1264      -7.967 -12.043  18.586  1.00  0.00
TER
ATOM   3847  O   WAT  1265      -3.800 -13.918  15.416  1.00  0.00
ATOM   3848  H1  WAT  1265      -4.100 -14.042  16.316  1.00  0.00
ATOM   3849  H2  WAT  1265      -3.906 -14.777  15.007  1.00  0.00
TER
ATOM   3850  O   WAT  1266       8.970 -14.139  10.119  1.00  0.00
ATOM   3851  H1  WAT  1266       8.139 -14.071  10.589  1.00  0.00
ATOM   3852  H2  WAT  1266       9.147 -13.248   9.815  1.00  0.00
TER
ATOM   3853  O   WAT  1267       8.425 -17.394  12.622  1.00  0.00
ATOM   3854  H1  WAT  1267       9.187 -16.824  12.728  1.00  0.00
ATOM   3855  H2  WAT  1267       8.441 -17.961  13.393  1.00  0.00
TER
ATOM   3856  O   WAT  1268      -8.074 -18.870  16.853  1.00  0.00
ATOM   3857  H1  WAT  1268      -8.729 -19.139  16.209  1.00  0.00
ATOM   3858  H2  WAT  1268      -7.236 -18.980  16.403  1.00  0.00
TER
ATOM   3859  O   WAT  1269       9.431 -16.539  17.466  1.00  0.00
ATOM   3860  H1  WAT  1269       9.802 -17.322  17.060  1.00  0.00
ATOM   3861  H2  WAT  1269      10.072 -15.850  17.288  1.00  0.00
TER
ATOM   3862  O   WAT  1270       8.477 -17.100   9.779  1.00  0.00
ATOM   3863  H1  WAT  1270       8.752 -16.192   9.651  1.00  0.00
ATOM   3864  H2  WAT  1270       8.288 -17.164  10.715  1.00  0.00
TER
ATOM   3865  O   WAT  1271       6.472 -10.403  16.406  1.00  0.00
ATOM   3866  H1  WAT  1271       7.068 -10.725  15.729  1.00  0.00
ATOM   3867  H2  WAT  1271       6.730 -10.876  17.197  1.00  0.00
TER
ATOM   3868  O   WAT  1272      -7.868 -10.342  15.835  1.00  0.00
ATOM   3869  H1  WAT  1272      -8.036 -10.975  16.533  1.00  0.00
ATOM   3870  H2  WAT  1272      -8.735 -10.136  15.485  1.00  0.00
TER
ATOM   3871  O   WAT  1273      -6.262 -11.649  13.280  1.00  0.00
ATOM   3872  H1  WAT  1273      -6.787 -11.268  12.577  1.00  0.00
ATOM   3873  H2  WAT  1273      -6.338 -11.024  14.001  1.00  0.00
TER
ATOM   3874  O   WAT  1274       8.494 -10.090  14.602  1.00  0.00
ATOM   3875  H1  WAT  1274       8.670 -10.776  13.958  1.00  0.00
ATOM   3876  H2  WAT  1274       7.797  -9.565  14.209  1.00  0.00
TER
ATOM   3877  O   WAT  1275      -3.663  -9.700  12.155  1.00  0.00
ATOM   3878  H1  WAT  1275      -2.931  -9.984  11.608  1.00  0.00
ATOM   3879  H2  WAT  1275      -3.403  -9.939  13.045  1.00  0.00
TER
ATOM   3880  O   WAT  1276      -4.501 -13.584  12.160  1.00  0.00
ATOM   3881  H1  WAT  1276      -5.130 -13.115  12.708  1.00  0.00
ATOM   3882  H2  WAT  1276      -4.387 -14.429  12.594  1.00  0.00
TER
ATOM   3883  O   WAT  1277       1.085 -17.755   0.191  1.00  0.00
ATOM   3884  H1  WAT  1277       0.310 -18.235   0.481  1.00  0.00
ATOM   3885  H2  WAT  1277       1.737 -18.435   0.017  1.00  0.00
TER
ATOM   3886  O   WAT  1278      -4.898 -17.443   1.069  1.00  0.00
ATOM   3887  H1  WAT  1278      -5.730 -17.699   1.468  1.00  0.00
ATOM   3888  H2  WAT  1278      -4.290 -17.372   1.804  1.00  0.00
TER
ATOM   3889  O   WAT  1279       5.106 -13.349  -1.029  1.00  0.00
ATOM   3890  H1  WAT  1279       4.644 -14.121  -0.700  1.00  0.00
ATOM   3891  H2  WAT  1279       5.919 -13.323  -0.524  1.00  0.00
TER
ATOM   3892  O   WAT  1280      -4.918 -13.409   1.264  1.00  0.00
ATOM   3893  H1  WAT  1280      -4.615 -14.300   1.085  1.00  0.00
ATOM   3894  H2  WAT  1280      -4.174 -12.852   1.037  1.00  0.00
TER
ATOM   3895  O   WAT  1281       1.332 -11.064  -1.409  1.00  0.00
ATOM   3896  H1  WAT  1281       0.714 -10.608  -1.979  1.00  0.00
ATOM   3897  H2  WAT  1281       2.188 -10.908  -1.810  1.00  0.00
TER
ATOM   3898  O   WAT  1282       0.526 -15.080   0.198  1.00  0.00
ATOM   3899  H1  WAT  1282       0.457 -16.021   0.037  1.00  0.00
ATOM   3900  H2  WAT  1282       1.288 -14.990   0.770  1.00  0.00
TER
ATOM   3901  O   WAT  1283       2.199 -16.180  -4.016  1.00  0.00
ATOM   3902  H1  WAT  1283       1.581 -15.715  -4.579  1.00  0.00
ATOM   3903  H2  WAT  1283       2.711 -15.487  -3.599  1.00  0.00
TER
ATOM   3904  O   WAT  1284      -2.938 -16.652   2.663  1.00  0.00
ATOM   3905  H1  WAT  1284      -3.271 -16.025   3.305  1.00  0.00
ATOM   3906  H2  WAT  1284      -2.761 -16.126   1.883  1.00  0.00
TER
ATOM   3907  O   WAT  1285      -3.726 -14.684   4.478  1.00  0.00
ATOM   3908  H1  WAT  1285      -3.109 -14.009   4.196  1.00  0.00
ATOM   3909  H2  WAT  1285      -4.587 -14.275   4.386  1.00  0.00
TER
ATOM   3910  O   WAT  1286      -8.433 -15.494  -6.642  1.00  0.00
ATOM   3911  H1  WAT  1286      -8.810 -15.005  -7.373  1.00  0.00
ATOM   3912  H2  WAT  1286      -8.176 -14.822  -6.011  1.00  0.00
TER
ATOM   3913  O   WAT  1287       7.192 -13.220   2.393  1.00  0.00
ATOM   3914  H1  WAT  1287       6.508 -12.550   2.385  1.00  0.00
ATOM   3915  H2  WAT  1287       7.731 -13.022   1.628  1.00  0.00
TER
ATOM   3916  O   WAT  1288       4.728 -11.376   1.108  1.00  0.00
ATOM   3917  H1  WAT  1288       4.740 -11.779   0.240  1.00  0.00
ATOM   3918  H2  WAT  1288       4.175 -10.601   1.004  1.00  0.00
TER
ATOM   3919  O   WAT  1289       6.022 -14.654  -3.803  1.00  0.00
ATOM   3920  H1  WAT  1289       5.912 -15.597  -3.678  1.00  0.00
ATOM   3921  H2  WAT  1289       6.019 -14.293  -2.917  1.00  0.00
TER
ATOM   3922  O   WAT  1290       4.126 -16.473   2.436  1.00  0.00
ATOM   3923  H1  WAT  1290       4.543 -16.687   1.601  1.00  0.00
ATOM   3924  H2  WAT  1290       4.850 -16.215   3.007  1.00  0.00
TER
ATOM   3925  O   WAT  1291       1.564 -19.028  -4.447  1.00  0.00
ATOM   3926  H1  WAT  1291       0.637 -19.094  -4.218  1.00  0.00
ATOM   3927  H2  WAT  1291       1.717 -18.090  -4.562  1.00  0.00
TER
ATOM   3928  O   WAT  1292       8.072 -18.074   2.528  1.00  0.00
ATOM   3929  H1  WAT  1292       7.244 -18.005   2.053  1.00  0.00
ATOM   3930  H2  WAT  1292       8.667 -17.489   2.059  1.00  0.00
TER
ATOM   3931  O   WAT  1293       5.594 -17.466  -3.944  1.00  0.00
ATOM   3932  H1  WAT  1293       4.975 -17.804  -4.591  1.00  0.00
ATOM   3933  H2  WAT  1293       5.576 -18.110  -3.236  1.00  0.00
TER
ATOM   3934  O   WAT  1294      -2.830 -18.501  -1.665  1.00  0.00
ATOM   3935  H1  WAT  1294      -3.235 -19.213  -2.160  1.00  0.00
ATOM   3936  H2  WAT  1294      -2.744 -18.846  -0.776  1.00  0.00
TER
ATOM   3937  O   WAT  1295      -2.362 -14.814   0.499  1.00  0.00
ATOM   3938  H1  WAT  1295      -2.659 -15.420  -0.180  1.00  0.00
ATOM   3939  H2  WAT  1295      -1.412 -14.777   0.388  1.00  0.00
TER
ATOM   3940  O   WAT  1296       5.726 -11.241   4.161  1.00  0.00
ATOM   3941  H1  WAT  1296       5.250 -10.434   3.968  1.00  0.00
ATOM   3942  H2  WAT  1296       5.043 -11.893   4.314  1.00  0.00
TER
ATOM   3943  O   WAT  1297      -3.270 -15.076   7.150  1.00  0.00
ATOM   3944  H1  WAT  1297      -4.167 -14.852   7.397  1.00  0.00
ATOM   3945  H2  WAT  1297      -3.245 -14.953   6.201  1.00  0.00
TER
ATOM   3946  O   WAT  1298       3.770 -18.227  -6.936  1.00  0.00
ATOM   3947  H1  WAT  1298       4.210 -19.065  -7.082  1.00  0.00
ATOM   3948  H2  WAT  1298       4.483 -17.594  -6.850  1.00  0.00
TER
ATOM   3949  O   WAT  1299      -4.443 -18.205   5.725  1.00  0.00
ATOM   3950  H1  WAT  1299      -4.582 -17.333   6.094  1.00  0.00
ATOM   3951  H2  WAT  1299      -5.325 -18.548   5.580  1.00  0.00
TER
ATOM   3952  O   WAT  1300       1.880 -13.287  -2.968  1.00  0.00
ATOM   3953  H1  WAT  1300       2.319 -12.545  -3.383  1.00  0.00
ATOM   3954  H2  WAT  1300       1.819 -13.045  -2.044  1.00  0.00
TER
ATOM   3955  O   WAT  1301      -2.645 -12.263   7.934  1.00  0.00
ATOM   3956  H1  WAT  1301      -2.674 -11.858   7.067  1.00  0.00
ATOM   3957  H2  WAT  1301      -2.809 -13.192   7.771  1.00  0.00
TER
ATOM   3958  O   WAT  1302       9.306 -11.480   9.230  1.00  0.00
ATOM   3959  H1  WAT  1302       9.782 -11.002   9.909  1.00  0.00
ATOM   3960  H2  WAT  1302       9.927 -11.548   8.505  1.00  0.00
TER
ATOM   3961  O   WAT  1303      -8.491 -16.435   1.642  1.00  0.00
ATOM   3962  H1  WAT  1303      -8.413 -16.300   0.698  1.00  0.00
ATOM   3963  H2  WAT  1303      -7.877 -17.143   1.835  1.00  0.00
TER
ATOM   3964  O   WAT  1304      -7.246 -14.735  -1.947  1.00  0.00
ATOM   3965  H1  WAT  1304      -7.654 -14.594  -2.802  1.00  0.00
ATOM   3966  H2  WAT  1304      -6.355 -15.019  -2.150  1.00  0.00
TER
ATOM   3967  O   WAT  1305       8.710 -14.289   6.390  1.00  0.00
ATOM   3968  H1  WAT  1305       8.836 -14.527   5.472  1.00  0.00
ATOM   3969  H2  WAT  1305       8.752 -15.120   6.863  1.00  0.00
TER
ATOM   3970  O   WAT  1306       2.571 -10.586   4.960  1.00  0.00
ATOM   3971  H1  WAT  1306       3.086 -10.675   5.762  1.00  0.00
ATOM   3972  H2  WAT  1306       1.728 -10.240   5.253  1.00  0.00
TER
ATOM   3973  O   WAT  1307       4.547 -10.300  -5.612  1.00  0.00
ATOM   3974  H1  WAT  1307       4.387 -10.590  -4.714  1.00  0.00
ATOM   3975  H2  WAT  1307       4.382 -11.076  -6.147  1.00  0.00
TER
ATOM   3976  O   WAT  1308      -2.974 -10.520  -3.835  1.00  0.00
ATOM   3977  H1  WAT  1308      -3.150 -11.437  -4.048  1.00  0.00
ATOM   3978  H2  WAT  1308      -3.829 -10.162  -3.595  1.00  0.00
TER
ATOM   3979  O   WAT  1309       4.249 -12.792  -7.052  1.00  0.00
ATOM   3980  H1  WAT  1309       3.556 -12.794  -7.712  1.00  0.00
ATOM   3981  H2  WAT  1309       4.992 -13.216  -7.483  1.00  0.00
TER
ATOM   3982  O   WAT  1310       3.814 -11.165  -2.977  1.00  0.00
ATOM   3983  H1  WAT  1310       4.270 -11.946  -2.663  1.00  0.00
ATOM   3984  H2  WAT  1310       4.154 -10.455  -2.433  1.00  0.00
TER
ATOM   3985  O   WAT  1311      -8.435 -15.394   4.182  1.00  0.00
ATOM   3986  H1  WAT  1311      -8.272 -15.863   3.364  1.00  0.00
ATOM   3987  H2  WAT  1311      -7.970 -15.901   4.847  1.00  0.00
TER
ATOM   3988  O   WAT  1312      -6.861 -16.018   6.341  1.00  0.00
ATOM   3989  H1  WAT  1312      -7.246 -16.659   6.940  1.00  0.00
ATOM   3990  H2  WAT  1312      -6.550 -15.315   6.911  1.00  0.00
TER
ATOM   3991  O   WAT  1313      -4.394 -15.924  -5.263  1.00  0.00
ATOM   3992  H1  WAT  1313      -5.167 -16.464  -5.423  1.00  0.00
ATOM   3993  H2  WAT  1313      -3.664 -16.443  -5.601  1.00  0.00
TER
ATOM   3994  O   WAT  1314       6.365 -16.927   0.530  1.00  0.00
ATOM   3995  H1  WAT  1314       7.085 -16.432   0.140  1.00  0.00
ATOM   3996  H2  WAT  1314       6.163 -17.606  -0.115  1.00  0.00
TER
ATOM   3997  O   WAT  1315       1.747 -16.856   6.417  1.00  0.00
ATOM   3998  H1  WAT  1315       1.681 -17.777   6.163  1.00  0.00
ATOM   3999  H2  WAT  1315       1.118 -16.759   7.131  1.00  0.00
TER
ATOM   4000  O   WAT  1316      -4.350 -16.256  -1.625  1.00  0.00
ATOM   4001  H1  WAT  1316      -3.832 -17.059  -1.679  1.00  0.00
ATOM   4002  H2  WAT  1316      -4.801 -16.318  -0.783  1.00  0.00
TER
ATOM   4003  O   WAT  1317       0.537 -14.989  -6.352  1.00  0.00
ATOM   4004  H1  WAT  1317       0.879 -14.245  -6.848  1.00  0.00
ATOM   4005  H2  WAT  1317      -0.292 -14.676  -5.989  1.00  0.00
TER
ATOM   4006  O   WAT  1318      -3.664 -18.831   8.172  1.00  0.00
ATOM   4007  H1  WAT  1318      -3.964 -18.686   7.275  1.00  0.00
ATOM   4008  H2  WAT  1318      -2.893 -19.391   8.079  1.00  0.00
TER
ATOM   4009  O   WAT  1319       1.679 -14.034   6.167  1.00  0.00
ATOM   4010  H1  WAT  1319       1.693 -14.966   5.949  1.00  0.00
ATOM   4011  H2  WAT  1319       0.971 -13.948   6.806  1.00  0.00
TER
ATOM   4012  O   WAT  1320       7.890 -17.394   5.514  1.00  0.00
ATOM   4013  H1  WAT  1320       7.165 -16.801   5.317  1.00  0.00
ATOM   4014  H2  WAT  1320       8.417 -17.401   4.716  1.00  0.00
TER
ATOM   4015  O   WAT  1321       7.841 -12.996  -4.835  1.00  0.00
ATOM   4016  H1  WAT  1321       7.199 -13.651  -4.560  1.00  0.00
ATOM   4017  H2  WAT  1321       7.454 -12.591  -5.610  1.00  0.00
TER
ATOM   4018  O   WAT  1322       3.420 -15.668  -0.987  1.00  0.00
ATOM   4019  H1  WAT  1322       3.772 -16.265  -1.647  1.00  0.00
ATOM   4020  H2  WAT  1322       2.536 -15.993  -0.817  1.00  0.00
TER
ATOM   4021  O   WAT  1323      -0.494 -14.908  -3.580  1.00  0.00
ATOM   4022  H1  WAT  1323       0.193 -14.361  -3.200  1.00  0.00
ATOM   4023  H2  WAT  1323      -1.281 -14.364  -3.545  1.00  0.00
TER
ATOM   4024  O   WAT  1324      -8.355 -19.291  -8.089  1.00  0.00
ATOM   4025  H1  WAT  1324      -7.485 -19.008  -7.805  1.00  0.00
ATOM   4026  H2  WAT  1324      -8.846 -18.477  -8.204  1.00  0.00
TER
ATOM   4027  O   WAT  1325      -1.191 -17.903  -3.968  1.00  0.00
ATOM   4028  H1  WAT  1325      -0.735 -17.093  -3.742  1.00  0.00
ATOM   4029  H2  WAT  1325      -1.542 -18.221  -3.136  1.00  0.00
TER
ATOM   4030  O   WAT  1326       1.112 -12.393   3.261  1.00  0.00
ATOM   4031  H1  WAT  1326       1.756 -12.187   3.939  1.00  0.00
ATOM   4032  H2  WAT  1326       1.475 -13.154   2.809  1.00  0.00
TER
ATOM   4033  O   WAT  1327       2.385 -14.389   1.979  1.00  0.00
ATOM   4034  H1  WAT  1327       3.028 -15.090   2.092  1.00  0.00
ATOM   4035  H2  WAT  1327       2.910 -13.610   1.799  1.00  0.00
TER
ATOM   4036  O   WAT  1328       6.231 -14.105  -8.297  1.00  0.00
ATOM   4037  H1  WAT  1328       6.005 -14.821  -7.704  1.00  0.00
ATOM   4038  H2  WAT  1328       5.841 -14.353  -9.135  1.00  0.00
TER
ATOM   4039  O   WAT  1329       4.159 -13.590   5.183  1.00  0.00
ATOM   4040  H1  WAT  1329       4.495 -13.003   5.861  1.00  0.00
ATOM   4041  H2  WAT  1329       3.239 -13.721   5.413  1.00  0.00
TER
ATOM   4042  O   WAT  1330      -7.987 -10.078  -7.522  1.00  0.00
ATOM   4043  H1  WAT  1330      -7.628  -9.479  -8.177  1.00  0.00
ATOM   4044  H2  WAT  1330      -8.128  -9.532  -6.749  1.00  0.00
TER
ATOM   4045  O   WAT  1331       5.813 -16.187  -6.636  1.00  0.00
ATOM   4046  H1  WAT  1331       5.525 -15.726  -5.848  1.00  0.00
ATOM   4047  H2  WAT  1331       6.608 -16.648  -6.367  1.00  0.00
TER
ATOM   4048  O   WAT  1332      -8.003 -11.812   6.952  1.00  0.00
ATOM   4049  H1  WAT  1332      -7.894 -12.753   6.811  1.00  0.00
ATOM   4050  H2  WAT  1332      -8.655 -11.547   6.303  1.00  0.00
TER
ATOM   4051  O   WAT  1333      -0.012 -13.541   8.352  1.00  0.00
ATOM   4052  H1  WAT  1333      -0.332 -14.260   8.896  1.00  0.00
ATOM   4053  H2  WAT  1333      -0.686 -12.865   8.425  1.00  0.00
TER
ATOM   4054  O   WAT  1334      -1.971 -12.695  -6.705  1.00  0.00
ATOM   4055  H1  WAT  1334      -1.980 -11.962  -7.321  1.00  0.00
ATOM   4056  H2  WAT  1334      -2.891 -12.942  -6.612  1.00  0.00
TER
ATOM   4057  O   WAT  1335      -6.370 -17.473  -5.960  1.00  0.00
ATOM   4058  H1  WAT  1335      -6.977 -16.733  -5.951  1.00  0.00
ATOM   4059  H2  WAT  1335      -5.895 -17.383  -6.787  1.00  0.00
TER
ATOM   4060  O   WAT  1336       1.015 -12.632  -8.043  1.00  0.00
ATOM   4061  H1  WAT  1336       1.117 -12.835  -8.972  1.00  0.00
ATOM   4062  H2  WAT  1336       0.116 -12.886  -7.838  1.00  0.00
TER
ATOM   4063  O   WAT  1337      -0.343 -10.113  -3.348  1.00  0.00
ATOM   4064  H1  WAT  1337      -0.089 -10.151  -4.270  1.00  0.00
ATOM   4065  H2  WAT  1337      -1.292 -10.240  -3.355  1.00  0.00
TER
ATOM   4066  O   WAT  1338      -4.359 -17.512  -8.212  1.00  0.00
ATOM   4067  H1  WAT  1338      -3.593 -17.624  -7.649  1.00  0.00
ATOM   4068  H2  WAT  1338      -4.282 -18.208  -8.864  1.00  0.00
TER
ATOM   4069  O   WAT  1339       7.665 -12.023  -0.097  1.00  0.00
ATOM   4070  H1  WAT  1339       7.790 -11.200   0.376  1.00  0.00
ATOM   4071  H2  WAT  1339       8.532 -12.234  -0.444  1.00  0.00
TER
ATOM   4072  O   WAT  1340      -4.863  -9.930  -0.425  1.00  0.00
ATOM   4073  H1  WAT  1340      -4.127 -10.479  -0.154  1.00  0.00
ATOM   4074  H2  WAT  1340      -4.479  -9.064  -0.564  1.00  0.00
TER
ATOM   4075  O   WAT  1341      -7.979 -13.863  -4.551  1.00  0.00
ATOM   4076  H1  WAT  1341      -8.905 -13.621  -4.560  1.00  0.00
ATOM   4077  H2  WAT  1341      -7.513 -13.035  -4.672  1.00  0.00
TER
ATOM   4078  O   WAT  1342      -5.857 -10.745   8.764  1.00  0.00
ATOM   4079  H1  WAT  1342      -5.056 -10.424   9.177  1.00  0.00
ATOM   4080  H2  WAT  1342      -6.372 -11.106   9.486  1.00  0.00
TER
ATOM   4081  O   WAT  1343      -1.753 -10.757  -8.602  1.00  0.00
ATOM   4082  H1  WAT  1343      -0.960 -10.468  -9.054  1.00  0.00
ATOM   4083  H2  WAT  1343      -2.273 -11.188  -9.281  1.00  0.00
TER
ATOM   4084  O   WAT  1344       2.979 -14.637   8.711  1.00  0.00
ATOM   4085  H1  WAT  1344       2.373 -14.614   7.971  1.00  0.00
ATOM   4086  H2  WAT  1344       2.674 -15.369   9.248  1.00  0.00
TER
ATOM   4087  O   WAT  1345       4.409 -10.909   7.322  1.00  0.00
ATOM   4088  H1  WAT  1345       5.361 -10.994   7.272  1.00  0.00
ATOM   4089  H2  WAT  1345       4.262 -10.245   7.996  1.00  0.00
TER
ATOM   4090  O   WAT  1346       7.300 -11.530  -7.179  1.00  0.00
ATOM   4091  H1  WAT  1346       7.014 -11.944  -7.993  1.00  0.00
ATOM   4092  H2  WAT  1346       7.102 -10.601  -7.299  1.00  0.00
TER
ATOM   4093  O   WAT  1347      -8.138 -18.258   7.707  1.00  0.00
ATOM   4094  H1  WAT  1347      -7.634 -18.837   8.279  1.00  0.00
ATOM   4095  H2  WAT  1347      -8.877 -17.974   8.245  1.00  0.00
TER
ATOM   4096  O   WAT  1348      -1.235 -15.537  -8.738  1.00  0.00
ATOM   4097  H1  WAT  1348      -1.340 -16.151  -8.012  1.00  0.00
ATOM   4098  H2  WAT  1348      -1.403 -16.060  -9.522  1.00  0.00
TER
ATOM   4099  O   WAT  1349      -1.084 -16.851   7.241  1.00  0.00
ATOM   4100  H1  WAT  1349      -1.849 -16.283   7.156  1.00  0.00
ATOM   4101  H2  WAT  1349      -0.902 -17.143   6.348  1.00  0.00
TER
ATOM   4102  O   WAT  1350       2.005 -16.475  -8.134  1.00  0.00
ATOM   4103  H1  WAT  1350       1.456 -16.028  -7.490  1.00  0.00
ATOM   4104  H2  WAT  1350       2.627 -16.980  -7.610  1.00  0.00
TER
ATOM   4105  O   WAT  1351       6.059 -15.120   7.798  1.00  0.00
ATOM   4106  H1  WAT  1351       6.799 -14.783   7.295  1.00  0.00
ATOM   4107  H2  WAT  1351       5.296 -14.951   7.245  1.00  0.00
TER
ATOM   4108  O   WAT  1352      -2.327 -17.516  -6.237  1.00  0.00
ATOM   4109  H1  WAT  1352      -1.906 -17.682  -5.394  1.00  0.00
ATOM   4110  H2  WAT  1352      -2.202 -18.326  -6.732  1.00  0.00
TER
ATOM   4111  O   WAT  1353       0.185 -18.492  -8.990  1.00  0.00
ATOM   4112  H1  WAT  1353       0.706 -19.207  -9.355  1.00  0.00
ATOM   4113  H2  WAT  1353       0.832 -17.853  -8.690  1.00  0.00
TER
ATOM   4114  O   WAT  1354       4.733 -17.069   6.334  1.00  0.00
ATOM   4115  H1  WAT  1354       5.147 -16.914   7.183  1.00  0.00
ATOM   4116  H2  WAT  1354       3.798 -16.943   6.496  1.00  0.00
TER
ATOM   4117  O   WAT  1355      -0.505 -17.117   4.303  1.00  0.00
ATOM   4118  H1  WAT  1355      -0.087 -16.274   4.131  1.00  0.00
ATOM   4119  H2  WAT  1355      -1.425 -16.980   4.074  1.00  0.00
TER
ATOM   4120  O   WAT  1356       4.170 -18.832   4.264  1.00  0.00
ATOM   4121  H1  WAT  1356       3.643 -18.307   3.660  1.00  0.00
ATOM   4122  H2  WAT  1356       4.513 -18.199   4.895  1.00  0.00
TER
ATOM   4123  O   WAT  1357      -2.655 -10.812   5.419  1.00  0.00
ATOM   4124  H1  WAT  1357      -3.193 -10.087   5.100  1.00  0.00
ATOM   4125  H2  WAT  1357      -2.401 -11.289   4.629  1.00  0.00
TER
ATOM   4126  O   WAT  1358       0.202  -9.577   5.678  1.00  0.00
ATOM   4127  H1  WAT  1358       0.127  -8.673   5.985  1.00  0.00
ATOM   4128  H2  WAT  1358      -0.701  -9.895   5.650  1.00  0.00
TER
ATOM   4129  O   WAT  1359       0.750 -10.411  -6.699  1.00  0.00
ATOM   4130  H1  WAT  1359       1.645 -10.072  -6.678  1.00  0.00
ATOM   4131  H2  WAT  1359       0.782 -11.133  -7.327  1.00  0.00
TER
ATOM   4132  O   WAT  1360      -5.610 -15.038  -8.471  1.00  0.00
ATOM   4133  H1  WAT  1360      -5.173 -14.495  -7.815  1.00  0.00
ATOM   4134  H2  WAT  1360      -5.126 -15.863  -8.461  1.00  0.00
TER
ATOM   4135  O   WAT  1361      -8.396 -12.249  -1.019  1.00  0.00
ATOM   4136  H1  WAT  1361      -8.065 -13.117  -1.251  1.00  0.00
ATOM   4137  H2  WAT  1361      -7.967 -12.043  -0.188  1.00  0.00
TER
ATOM   4138  O   WAT  1362      -3.800 -13.918  -3.359  1.00  0.00
ATOM   4139  H1  WAT  1362      -4.100 -14.042  -2.458  1.00  0.00
ATOM   4140  H2  WAT  1362      -3.906 -14.777  -3.767  1.00  0.00
TER
ATOM   4141  O   WAT  1363      -7.907 -11.382   1.719  1.00  0.00
ATOM   4142  H1  WAT  1363      -8.344 -11.202   2.552  1.00  0.00
ATOM   4143  H2  WAT  1363      -7.339 -10.625   1.578  1.00  0.00
TER
ATOM   4144  O   WAT  1364       7.730 -11.880   6.007  1.00  0.00
ATOM   4145  H1  WAT  1364       7.130 -11.821   5.264  1.00  0.00
ATOM   4146  H2  WAT  1364       7.859 -12.820   6.137  1.00  0.00
TER
ATOM   4147  O   WAT  1365       8.970 -14.139  -8.656  1.00  0.00
ATOM   4148  H1  WAT  1365       8.139 -14.071  -8.185  1.00  0.00
ATOM   4149  H2  WAT  1365       9.147 -13.248  -8.959  1.00  0.00
TER
ATOM   4150  O   WAT  1366       8.425 -17.394  -6.152  1.00  0.00
ATOM   4151  H1  WAT  1366       9.187 -16.824  -6.046  1.00  0.00
ATOM   4152  H2  WAT  1366       8.441 -17.961  -5.382  1.00  0.00
TER
ATOM   4153  O   WAT  1367      -8.074 -18.870  -1.922  1.00  0.00
ATOM   4154  H1  WAT  1367      -8.729 -19.139  -2.566  1.00  0.00
ATOM   4155  H2  WAT  1367      -7.236 -18.980  -2.371  1.00  0.00
TER
ATOM   4156  O   WAT  1368       9.431 -16.539  -1.308  1.00  0.00
ATOM   4157  H1  WAT  1368       9.802 -17.322  -1.715  1.00  0.00
ATOM   4158  H2  WAT  1368      10.072 -15.850  -1.486  1.00  0.00
TER
ATOM   4159  O   WAT  1369       6.415 -15.155   4.105  1.00  0.00
ATOM   4160  H1  WAT  1369       5.601 -14.725   4.367  1.00  0.00
ATOM   4161  H2  WAT  1369       6.822 -14.543   3.492  1.00  0.00
TER
ATOM   4162  O   WAT  1370       8.477 -17.100  -8.995  1.00  0.00
ATOM   4163  H1  WAT  1370       8.752 -16.192  -9.123  1.00  0.00
ATOM   4164  H2  WAT  1370       8.288 -17.164  -8.059  1.00  0.00
TER
ATOM   4165  O   WAT  1371      -7.037 -18.485   2.619  1.00  0.00
ATOM   4166  H1  WAT  1371      -6.669 -18.572   3.498  1.00  0.00
ATOM   4167  H2  WAT  1371      -7.606 -19.248   2.519  1.00  0.00
TER
ATOM   4168  O   WAT  1372       6.472 -10.403  -2.368  1.00  0.00
ATOM   4169  H1  WAT  1372       7.068 -10.725  -3.045  1.00  0.00
ATOM   4170  H2  WAT  1372       6.730 -10.876  -1.577  1.00  0.00
TER
ATOM   4171  O   WAT  1373      -5.621 -13.971   7.781  1.00  0.00
ATOM   4172  H1  WAT  1373      -5.664 -14.342   8.662  1.00  0.00
ATOM   4173  H2  WAT  1373      -5.490 -13.034   7.921  1.00  0.00
TER
ATOM   4174  O   WAT  1374      -1.921 -12.416   3.382  1.00  0.00
ATOM   4175  H1  WAT  1374      -2.162 -12.148   2.495  1.00  0.00
ATOM   4176  H2  WAT  1374      -0.981 -12.245   3.437  1.00  0.00
TER
ATOM   4177  O   WAT  1375       9.340 -10.396   4.183  1.00  0.00
ATOM   4178  H1  WAT  1375       8.845  -9.999   3.465  1.00  0.00
ATOM   4179  H2  WAT  1375       8.731 -11.021   4.576  1.00  0.00
TER
ATOM   4180  O   WAT  1376      -5.783 -11.025   4.900  1.00  0.00
ATOM   4181  H1  WAT  1376      -6.377 -11.157   5.639  1.00  0.00
ATOM   4182  H2  WAT  1376      -5.790 -11.861   4.435  1.00  0.00
TER
ATOM   4183  O   WAT  1377       7.024  -9.754   1.461  1.00  0.00
ATOM   4184  H1  WAT  1377       6.564  -9.002   1.087  1.00  0.00
ATOM   4185  H2  WAT  1377       6.395 -10.473   1.403  1.00  0.00
TER
ATOM   4186  O   WAT  1378      -6.151 -13.659   3.851  1.00  0.00
ATOM   4187  H1  WAT  1378      -6.878 -14.279   3.784  1.00  0.00
ATOM   4188  H2  WAT  1378      -6.091 -13.265   2.981  1.00  0.00
TER
ATOM   4189  O   WAT  1379      -2.547 -11.445   0.636  1.00  0.00
ATOM   4190  H1  WAT  1379      -2.030 -12.056   0.111  1.00  0.00
ATOM   4191  H2  WAT  1379      -1.897 -10.942   1.127  1.00  0.00
TER
ATOM   4192  O   WAT  1380       0.193 -10.554   1.463  1.00  0.00
ATOM   4193  H1  WAT  1380       0.480 -10.809   0.586  1.00  0.00
ATOM   4194  H2  WAT  1380       0.705 -11.106   2.054  1.00  0.00
TER
ATOM   4195  O   WAT  1381      -7.868 -10.342  -2.939  1.00  0.00
ATOM   4196  H1  WAT  1381      -8.036 -10.975  -2.241  1.00  0.00
ATOM   4197  H2  WAT  1381      -8.735 -10.136  -3.290  1.00  0.00
TER
ATOM   4198  O   WAT  1382      -6.262 -11.649  -5.494  1.00  0.00
ATOM   4199  H1  WAT  1382      -6.787 -11.268  -6.198  1.00  0.00
ATOM   4200  H2  WAT  1382      -6.338 -11.024  -4.773  1.00  0.00
TER
ATOM   4201  O   WAT  1383       0.260  -9.632   8.830  1.00  0.00
ATOM   4202  H1  WAT  1383       1.187  -9.868   8.874  1.00  0.00
ATOM   4203  H2  WAT  1383       0.245  -8.805   8.349  1.00  0.00
TER
ATOM   4204  O   WAT  1384       8.494 -10.090  -4.173  1.00  0.00
ATOM   4205  H1  WAT  1384       8.670 -10.776  -4.817  1.00  0.00
ATOM   4206  H2  WAT  1384       7.797  -9.565  -4.565  1.00  0.00
TER
ATOM   4207  O   WAT  1385      -3.663  -9.700  -6.619  1.00  0.00
ATOM   4208  H1  WAT  1385      -2.931  -9.984  -7.167  1.00  0.00
ATOM   4209  H2  WAT  1385      -3.403  -9.939  -5.729  1.00  0.00
TER
ATOM   4210  O   WAT  1386      -4.501 -13.584  -6.614  1.00  0.00
ATOM   4211  H1  WAT  1386      -5.130 -13.115  -6.066  1.00  0.00
ATOM   4212  H2  WAT  1386      -4.387 -14.429  -6.180  1.00  0.00
TER
ATOM   4213  O   WAT  1387       6.828 -10.405   8.654  1.00  0.00
ATOM   4214  H1  WAT  1387       7.620 -10.901   8.447  1.00  0.00
ATOM   4215  H2  WAT  1387       7.121  -9.726   9.262  1.00  0.00
TER
ATOM   4216  O   WAT  1388       1.085 -17.755 -18.583  1.00  0.00
ATOM   4217  H1  WAT  1388       0.310 -18.235 -18.294  1.00  0.00
ATOM   4218  H2  WAT  1388       1.737 -18.435 -18.758  1.00  0.00
TER
ATOM   4219  O   WAT  1389      -4.898 -17.443 -17.706  1.00  0.00
ATOM   4220  H1  WAT  1389      -5.730 -17.699 -17.306  1.00  0.00
ATOM   4221  H2  WAT  1389      -4.290 -17.372 -16.970  1.00  0.00
TER
ATOM   4222  O   WAT  1390      -4.918 -13.409 -17.510  1.00  0.00
ATOM   4223  H1  WAT  1390      -4.615 -14.300 -17.689  1.00  0.00
ATOM   4224  H2  WAT  1390      -4.174 -12.852 -17.738  1.00  0.00
TER
ATOM   4225  O   WAT  1391       0.526 -15.080 -18.576  1.00  0.00
ATOM   4226  H1  WAT  1391       0.457 -16.021 -18.737  1.00  0.00
ATOM   4227  H2  WAT  1391       1.288 -14.990 -18.004  1.00  0.00
TER
ATOM   4228  O   WAT  1392      -2.938 -16.652 -16.112  1.00  0.00
ATOM   4229  H1  WAT  1392      -3.271 -16.025 -15.469  1.00  0.00
ATOM   4230  H2  WAT  1392      -2.761 -16.126 -16.891  1.00  0.00
TER
ATOM   4231  O   WAT  1393      -3.726 -14.684 -14.297  1.00  0.00
ATOM   4232  H1  WAT  1393      -3.109 -14.009 -14.578  1.00  0.00
ATOM   4233  H2  WAT  1393      -4.587 -14.275 -14.388  1.00  0.00
TER
ATOM   4234  O   WAT  1394       7.192 -13.220 -16.381  1.00  0.00
ATOM   4235  H1  WAT  1394       6.508 -12.550 -16.390  1.00  0.00
ATOM   4236  H2  WAT  1394       7.731 -13.022 -17.147  1.00  0.00
TER
ATOM   4237  O   WAT  1395       4.728 -11.376 -17.667  1.00  0.00
ATOM   4238  H1  WAT  1395       4.740 -11.779 -18.534  1.00  0.00
ATOM   4239  H2  WAT  1395       4.175 -10.601 -17.771  1.00  0.00
TER
ATOM   4240  O   WAT  1396       4.126 -16.473 -16.338  1.00  0.00
ATOM   4241  H1  WAT  1396       4.543 -16.687 -17.173  1.00  0.00
ATOM   4242  H2  WAT  1396       4.850 -16.215 -15.768  1.00  0.00
TER
ATOM   4243  O   WAT  1397       8.072 -18.074 -16.247  1.00  0.00
ATOM   4244  H1  WAT  1397       7.244 -18.005 -16.722  1.00  0.00
ATOM   4245  H2  WAT  1397       8.667 -17.489 -16.715  1.00  0.00
TER
ATOM   4246  O   WAT  1398      -2.362 -14.814 -18.276  1.00  0.00
ATOM   4247  H1  WAT  1398      -2.659 -15.420 -18.955  1.00  0.00
ATOM   4248  H2  WAT  1398      -1.412 -14.777 -18.387  1.00  0.00
TER
ATOM   4249  O   WAT  1399       5.726 -11.241 -14.613  1.00  0.00
ATOM   4250  H1  WAT  1399       5.250 -10.434 -14.806  1.00  0.00
ATOM   4251  H2  WAT  1399       5.043 -11.893 -14.461  1.00  0.00
TER
ATOM   4252  O   WAT  1400      -3.270 -15.076 -11.625  1.00  0.00
ATOM   4253  H1  WAT  1400      -4.167 -14.852 -11.377  1.00  0.00
ATOM   4254  H2  WAT  1400      -3.245 -14.953 -12.574  1.00  0.00
TER
ATOM   4255  O   WAT  1401      -4.443 -18.205 -13.049  1.00  0.00
ATOM   4256  H1  WAT  1401      -4.582 -17.333 -12.680  1.00  0.00
ATOM   4257  H2  WAT  1401      -5.325 -18.548 -13.194  1.00  0.00
TER
ATOM   4258  O   WAT  1402      -2.645 -12.263 -10.840  1.00  0.00
ATOM   4259  H1  WAT  1402      -2.674 -11.858 -11.708  1.00  0.00
ATOM   4260  H2  WAT  1402      -2.809 -13.192 -11.003  1.00  0.00
TER
ATOM   4261  O   WAT  1403       9.306 -11.480  -9.544  1.00  0.00
ATOM   4262  H1  WAT  1403       9.782 -11.002  -8.865  1.00  0.00
ATOM   4263  H2  WAT  1403       9.927 -11.548 -10.270  1.00  0.00
TER
ATOM   4264  O   WAT  1404      -8.491 -16.435 -17.132  1.00  0.00
ATOM   4265  H1  WAT  1404      -8.413 -16.300 -18.076  1.00  0.00
ATOM   4266  H2  WAT  1404      -7.877 -17.143 -16.939  1.00  0.00
TER
ATOM   4267  O   WAT  1405       8.710 -14.289 -12.384  1.00  0.00
ATOM   4268  H1  WAT  1405       8.836 -14.527 -13.302  1.00  0.00
ATOM   4269  H2  WAT  1405       8.752 -15.120 -11.912  1.00  0.00
TER
ATOM   4270  O   WAT  1406       2.571 -10.586 -13.815  1.00  0.00
ATOM   4271  H1  WAT  1406       3.086 -10.675 -13.012  1.00  0.00
ATOM   4272  H2  WAT  1406       1.728 -10.240 -13.522  1.00  0.00
TER
ATOM   4273  O   WAT  1407      -8.435 -15.394 -14.592  1.00  0.00
ATOM   4274  H1  WAT  1407      -8.272 -15.863 -15.411  1.00  0.00
ATOM   4275  H2  WAT  1407      -7.970 -15.901 -13.928  1.00  0.00
TER
ATOM   4276  O   WAT  1408      -6.861 -16.018 -12.433  1.00  0.00
ATOM   4277  H1  WAT  1408      -7.246 -16.659 -11.835  1.00  0.00
ATOM   4278  H2  WAT  1408      -6.550 -15.315 -11.863  1.00  0.00
TER
ATOM   4279  O   WAT  1409       6.365 -16.927 -18.244  1.00  0.00
ATOM   4280  H1  WAT  1409       7.085 -16.432 -18.635  1.00  0.00
ATOM   4281  H2  WAT  1409       6.163 -17.606 -18.889  1.00  0.00
TER
ATOM   4282  O   WAT  1410       1.747 -16.856 -12.357  1.00  0.00
ATOM   4283  H1  WAT  1410       1.681 -17.777 -12.612  1.00  0.00
ATOM   4284  H2  WAT  1410       1.118 -16.759 -11.643  1.00  0.00
TER
ATOM   4285  O   WAT  1411      -3.664 -18.831 -10.602  1.00  0.00
ATOM   4286  H1  WAT  1411      -3.964 -18.686 -11.500  1.00  0.00
ATOM   4287  H2  WAT  1411      -2.893 -19.391 -10.695  1.00  0.00
TER
ATOM   4288  O   WAT  1412       1.679 -14.034 -12.607  1.00  0.00
ATOM   4289  H1  WAT  1412       1.693 -14.966 -12.825  1.00  0.00
ATOM   4290  H2  WAT  1412       0.971 -13.948 -11.968  1.00  0.00
TER
ATOM   4291  O   WAT  1413       7.890 -17.394 -13.260  1.00  0.00
ATOM   4292  H1  WAT  1413       7.165 -16.801 -13.457  1.00  0.00
ATOM   4293  H2  WAT  1413       8.417 -17.401 -14.059  1.00  0.00
TER
ATOM   4294  O   WAT  1414       1.112 -12.393 -15.513  1.00  0.00
ATOM   4295  H1  WAT  1414       1.756 -12.187 -14.836  1.00  0.00
ATOM   4296  H2  WAT  1414       1.475 -13.154 -15.966  1.00  0.00
TER
ATOM   4297  O   WAT  1415       2.385 -14.389 -16.795  1.00  0.00
ATOM   4298  H1  WAT  1415       3.028 -15.090 -16.682  1.00  0.00
ATOM   4299  H2  WAT  1415       2.910 -13.610 -16.975  1.00  0.00
TER
ATOM   4300  O   WAT  1416       4.159 -13.590 -13.592  1.00  0.00
ATOM   4301  H1  WAT  1416       4.495 -13.003 -12.914  1.00  0.00
ATOM   4302  H2  WAT  1416       3.239 -13.721 -13.362  1.00  0.00
TER
ATOM   4303  O   WAT  1417      -8.003 -11.812 -11.823  1.00  0.00
ATOM   4304  H1  WAT  1417      -7.894 -12.753 -11.963  1.00  0.00
ATOM   4305  H2  WAT  1417      -8.655 -11.547 -12.471  1.00  0.00
TER
ATOM   4306  O   WAT  1418      -0.012 -13.541 -10.423  1.00  0.00
ATOM   4307  H1  WAT  1418      -0.332 -14.260  -9.878  1.00  0.00
ATOM   4308  H2  WAT  1418      -0.686 -12.865 -10.349  1.00  0.00
TER
ATOM   4309  O   WAT  1419       7.665 -12.023 -18.871  1.00  0.00
ATOM   4310  H1  WAT  1419       7.790 -11.200 -18.399  1.00  0.00
ATOM   4311  H2  WAT  1419       8.532 -12.234 -19.218  1.00  0.00
TER
ATOM   4312  O   WAT  1420      -4.863  -9.930 -19.199  1.00  0.00
ATOM   4313  H1  WAT  1420      -4.127 -10.479 -18.928  1.00  0.00
ATOM   4314  H2  WAT  1420      -4.479  -9.064 -19.339  1.00  0.00
TER
ATOM   4315  O   WAT  1421      -5.857 -10.745 -10.011  1.00  0.00
ATOM   4316  H1  WAT  1421      -5.056 -10.424  -9.597  1.00  0.00
ATOM   4317  H2  WAT  1421      -6.372 -11.106  -9.289  1.00  0.00
TER
ATOM   4318  O   WAT  1422       2.979 -14.637 -10.063  1.00  0.00
ATOM   4319  H1  WAT  1422       2.373 -14.614 -10.804  1.00  0.00
ATOM   4320  H2  WAT  1422       2.674 -15.369  -9.526  1.00  0.00
TER
ATOM   4321  O   WAT  1423       4.409 -10.909 -11.452  1.00  0.00
ATOM   4322  H1  WAT  1423       5.361 -10.994 -11.502  1.00  0.00
ATOM   4323  H2  WAT  1423       4.262 -10.245 -10.779  1.00  0.00
TER
ATOM   4324  O   WAT  1424      -8.138 -18.258 -11.067  1.00  0.00
ATOM   4325  H1  WAT  1424      -7.634 -18.837 -10.495  1.00  0.00
ATOM   4326  H2  WAT  1424      -8.877 -17.974 -10.529  1.00  0.00
TER
ATOM   4327  O   WAT  1425      -1.084 -16.851 -11.533  1.00  0.00
ATOM   4328  H1  WAT  1425      -1.849 -16.283 -11.618  1.00  0.00
ATOM   4329  H2  WAT  1425      -0.902 -17.143 -12.427  1.00  0.00
TER
ATOM   4330  O   WAT  1426       6.059 -15.120 -10.976  1.00  0.00
ATOM   4331  H1  WAT  1426       6.799 -14.783 -11.479  1.00  0.00
ATOM   4332  H2  WAT  1426       5.296 -14.951 -11.529  1.00  0.00
TER
ATOM   4333  O   WAT  1427       4.733 -17.069 -12.440  1.00  0.00
ATOM   4334  H1  WAT  1427       5.147 -16.914 -11.591  1.00  0.00
ATOM   4335  H2  WAT  1427       3.798 -16.943 -12.278  1.00  0.00
TER
ATOM   4336  O   WAT  1428      -0.505 -17.117 -14.471  1.00  0.00
ATOM   4337  H1  WAT  1428      -0.087 -16.274 -14.643  1.00  0.00
ATOM   4338  H2  WAT  1428      -1.425 -16.980 -14.700  1.00  0.00
TER
ATOM   4339  O   WAT  1429       4.170 -18.832 -14.511  1.00  0.00
ATOM   4340  H1  WAT  1429       3.643 -18.307 -15.114  1.00  0.00
ATOM   4341  H2  WAT  1429       4.513 -18.199 -13.880  1.00  0.00
TER
ATOM   4342  O   WAT  1430      -2.655 -10.812 -13.355  1.00  0.00
ATOM   4343  H1  WAT  1430      -3.193 -10.087 -13.674  1.00  0.00
ATOM   4344  H2  WAT  1430      -2.401 -11.289 -14.145  1.00  0.00
TER
ATOM   4345  O   WAT  1431       0.202  -9.577 -13.096  1.00  0.00
ATOM   4346  H1  WAT  1431       0.127  -8.673 -12.789  1.00  0.00
ATOM   4347  H2  WAT  1431      -0.701  -9.895 -13.124  1.00  0.00
TER
ATOM   4348  O   WAT  1432      -7.907 -11.382 -17.055  1.00  0.00
ATOM   4349  H1  WAT  1432      -8.344 -11.202 -16.222  1.00  0.00
ATOM   4350  H2  WAT  1432      -7.339 -10.625 -17.197  1.00  0.00
TER
ATOM   4351  O   WAT  1433       7.730 -11.880 -12.767  1.00  0.00
ATOM   4352  H1  WAT  1433       7.130 -11.821 -13.511  1.00  0.00
ATOM   4353  H2  WAT  1433       7.859 -12.820 -12.637  1.00  0.00
TER
ATOM   4354  O   WAT  1434       6.415 -15.155 -14.670  1.00  0.00
ATOM   4355  H1  WAT  1434       5.601 -14.725 -14.407  1.00  0.00
ATOM   4356  H2  WAT  1434       6.822 -14.543 -15.283  1.00  0.00
TER
ATOM   4357  O   WAT  1435      -7.037 -18.485 -16.156  1.00  0.00
ATOM   4358  H1  WAT  1435      -6.669 -18.572 -15.276  1.00  0.00
ATOM   4359  H2  WAT  1435      -7.606 -19.248 -16.255  1.00  0.00
TER
ATOM   4360  O   WAT  1436      -5.621 -13.971 -10.994  1.00  0.00
ATOM   4361  H1  WAT  1436      -5.664 -14.342 -10.112  1.00  0.00
ATOM   4362  H2  WAT  1436      -5.490 -13.034 -10.853  1.00  0.00
TER
ATOM   4363  O   WAT  1437      -1.921 -12.416 -15.393  1.00  0.00
ATOM   4364  H1  WAT  1437      -2.162 -12.148 -16.280  1.00  0.00
ATOM   4365  H2  WAT  1437      -0.981 -12.245 -15.338  1.00  0.00
TER
ATOM   4366  O   WAT  1438       9.340 -10.396 -14.592  1.00  0.00
ATOM   4367  H1  WAT  1438       8.845  -9.999 -15.309  1.00  0.00
ATOM   4368  H2  WAT  1438       8.731 -11.021 -14.198  1.00  0.00
TER
ATOM   4369  O   WAT  1439      -5.783 -11.025 -13.874  1.00  0.00
ATOM   4370  H1  WAT  1439      -6.377 -11.157 -13.135  1.00  0.00
ATOM   4371  H2  WAT  1439      -5.790 -11.861 -14.340  1.00  0.00
TER
ATOM   4372  O   WAT  1440       7.024  -9.754 -17.313  1.00  0.00
ATOM   4373  H1  WAT  1440       6.564  -9.002 -17.687  1.00  0.00
ATOM   4374  H2  WAT  1440       6.395 -10.473 -17.371  1.00  0.00
TER
ATOM   4375  O   WAT  1441      -6.151 -13.659 -14.923  1.00  0.00
ATOM   4376  H1  WAT  1441      -6.878 -14.279 -14.990  1.00  0.00
ATOM   4377  H2  WAT  1441      -6.091 -13.265 -15.793  1.00  0.00
TER
ATOM   4378  O   WAT  1442      -2.547 -11.445 -18.138  1.00  0.00
ATOM   4379  H1  WAT  1442      -2.030 -12.056 -18.663  1.00  0.00
ATOM   4380  H2  WAT  1442      -1.897 -10.942 -17.647  1.00  0.00
TER
ATOM   4381  O   WAT  1443       0.193 -10.554 -17.311  1.00  0.00
ATOM   4382  H1  WAT  1443       0.480 -10.809 -18.188  1.00  0.00
ATOM   4383  H2  WAT  1443       0.705 -11.106 -16.721  1.00  0.00
TER
ATOM   4384  O   WAT  1444       0.260  -9.632  -9.944  1.00  0.00
ATOM   4385  H1  WAT  1444       1.187  -9.868  -9.901  1.00  0.00
ATOM   4386  H2  WAT  1444       0.245  -8.805 -10.426  1.00  0.00
TER
ATOM   4387  O   WAT  1445       6.828 -10.405 -10.120  1.00  0.00
ATOM   4388  H1  WAT  1445       7.620 -10.901 -10.328  1.00  0.00
ATOM   4389  H2  WAT  1445       7.121  -9.726  -9.513  1.00  0.00
TER
ATOM   4390  O   WAT  1446     -15.821  18.015  17.084  1.00  0.00
ATOM   4391  H1  WAT  1446     -15.901  17.101  16.814  1.00  0.00
ATOM   4392  H2  WAT  1446     -16.234  18.512  16.378  1.00  0.00
TER
ATOM   4393  O   WAT  1447     -17.218  15.276  19.199  1.00  0.00
ATOM   4394  H1  WAT  1447     -16.841  14.403  19.087  1.00  0.00
ATOM   4395  H2  WAT  1447     -17.316  15.612  18.308  1.00  0.00
TER
ATOM   4396  O   WAT  1448     -13.435  12.771  16.132  1.00  0.00
ATOM   4397  H1  WAT  1448     -12.614  12.281  16.175  1.00  0.00
ATOM   4398  H2  WAT  1448     -13.402  13.361  16.885  1.00  0.00
TER
ATOM   4399  O   WAT  1449     -19.598  10.456  17.591  1.00  0.00
ATOM   4400  H1  WAT  1449     -19.291   9.901  16.875  1.00  0.00
ATOM   4401  H2  WAT  1449     -20.528  10.591  17.409  1.00  0.00
TER
ATOM   4402  O   WAT  1450     -17.210  18.521  14.327  1.00  0.00
ATOM   4403  H1  WAT  1450     -18.137  18.455  14.556  1.00  0.00
ATOM   4404  H2  WAT  1450     -17.058  19.459  14.213  1.00  0.00
TER
ATOM   4405  O   WAT  1451     -17.223  14.793  11.324  1.00  0.00
ATOM   4406  H1  WAT  1451     -18.163  14.954  11.409  1.00  0.00
ATOM   4407  H2  WAT  1451     -16.905  15.511  10.778  1.00  0.00
TER
ATOM   4408  O   WAT  1452     -21.605  19.048  17.109  1.00  0.00
ATOM   4409  H1  WAT  1452     -22.009  18.335  16.614  1.00  0.00
ATOM   4410  H2  WAT  1452     -21.518  18.703  17.998  1.00  0.00
TER
ATOM   4411  O   WAT  1453     -11.422  10.576  10.152  1.00  0.00
ATOM   4412  H1  WAT  1453     -11.735  10.669  11.052  1.00  0.00
ATOM   4413  H2  WAT  1453     -10.661  11.154  10.102  1.00  0.00
TER
ATOM   4414  O   WAT  1454     -19.322  10.907  12.873  1.00  0.00
ATOM   4415  H1  WAT  1454     -19.946  10.903  13.598  1.00  0.00
ATOM   4416  H2  WAT  1454     -19.409  10.040  12.476  1.00  0.00
TER
ATOM   4417  O   WAT  1455     -15.417  16.415  14.319  1.00  0.00
ATOM   4418  H1  WAT  1455     -16.016  17.139  14.136  1.00  0.00
ATOM   4419  H2  WAT  1455     -14.869  16.353  13.537  1.00  0.00
TER
ATOM   4420  O   WAT  1456     -16.810  15.052  16.350  1.00  0.00
ATOM   4421  H1  WAT  1456     -16.417  15.369  15.537  1.00  0.00
ATOM   4422  H2  WAT  1456     -16.448  14.173  16.464  1.00  0.00
TER
ATOM   4423  O   WAT  1457     -19.787  14.318  18.850  1.00  0.00
ATOM   4424  H1  WAT  1457     -19.783  13.877  18.001  1.00  0.00
ATOM   4425  H2  WAT  1457     -18.892  14.639  18.957  1.00  0.00
TER
ATOM   4426  O   WAT  1458     -19.725  15.319  11.841  1.00  0.00
ATOM   4427  H1  WAT  1458     -19.604  15.278  12.789  1.00  0.00
ATOM   4428  H2  WAT  1458     -20.110  16.181  11.686  1.00  0.00
TER
ATOM   4429  O   WAT  1459     -20.713  17.629  11.239  1.00  0.00
ATOM   4430  H1  WAT  1459     -21.281  17.181  10.613  1.00  0.00
ATOM   4431  H2  WAT  1459     -20.004  17.988  10.706  1.00  0.00
TER
ATOM   4432  O   WAT  1460     -16.948  12.015  13.447  1.00  0.00
ATOM   4433  H1  WAT  1460     -17.762  11.516  13.372  1.00  0.00
ATOM   4434  H2  WAT  1460     -17.142  12.855  13.031  1.00  0.00
TER
ATOM   4435  O   WAT  1461     -14.233  16.387  11.744  1.00  0.00
ATOM   4436  H1  WAT  1461     -13.345  16.699  11.569  1.00  0.00
ATOM   4437  H2  WAT  1461     -14.263  15.514  11.352  1.00  0.00
TER
ATOM   4438  O   WAT  1462     -11.962  17.698  11.212  1.00  0.00
ATOM   4439  H1  WAT  1462     -12.045  18.130  10.361  1.00  0.00
ATOM   4440  H2  WAT  1462     -11.242  18.158  11.644  1.00  0.00
TER
ATOM   4441  O   WAT  1463     -12.205  13.196  13.298  1.00  0.00
ATOM   4442  H1  WAT  1463     -12.833  13.301  12.584  1.00  0.00
ATOM   4443  H2  WAT  1463     -12.700  13.416  14.088  1.00  0.00
TER
ATOM   4444  O   WAT  1464     -20.236  15.475  14.714  1.00  0.00
ATOM   4445  H1  WAT  1464     -20.945  15.943  15.156  1.00  0.00
ATOM   4446  H2  WAT  1464     -19.952  14.817  15.349  1.00  0.00
TER
ATOM   4447  O   WAT  1465     -16.205  12.200  16.154  1.00  0.00
ATOM   4448  H1  WAT  1465     -16.328  12.219  15.205  1.00  0.00
ATOM   4449  H2  WAT  1465     -15.256  12.248  16.274  1.00  0.00
TER
ATOM   4450  O   WAT  1466     -22.033  13.783  12.089  1.00  0.00
ATOM   4451  H1  WAT  1466     -21.184  14.220  12.023  1.00  0.00
ATOM   4452  H2  WAT  1466     -22.400  14.095  12.916  1.00  0.00
TER
ATOM   4453  O   WAT  1467     -13.112  18.355  17.002  1.00  0.00
ATOM   4454  H1  WAT  1467     -14.053  18.370  17.177  1.00  0.00
ATOM   4455  H2  WAT  1467     -12.797  17.568  17.448  1.00  0.00
TER
ATOM   4456  O   WAT  1468     -22.206  16.106   9.483  1.00  0.00
ATOM   4457  H1  WAT  1468     -22.407  15.243   9.844  1.00  0.00
ATOM   4458  H2  WAT  1468     -22.377  16.020   8.545  1.00  0.00
TER
ATOM   4459  O   WAT  1469     -14.727  10.917  12.012  1.00  0.00
ATOM   4460  H1  WAT  1469     -14.447  10.074  12.367  1.00  0.00
ATOM   4461  H2  WAT  1469     -15.501  11.150  12.525  1.00  0.00
TER
ATOM   4462  O   WAT  1470     -20.189  12.150  10.456  1.00  0.00
ATOM   4463  H1  WAT  1470     -20.537  11.472   9.877  1.00  0.00
ATOM   4464  H2  WAT  1470     -19.988  11.689  11.271  1.00  0.00
TER
ATOM   4465  O   WAT  1471     -13.900  13.473  11.075  1.00  0.00
ATOM   4466  H1  WAT  1471     -13.481  13.286  10.234  1.00  0.00
ATOM   4467  H2  WAT  1471     -14.206  12.621  11.385  1.00  0.00
TER
ATOM   4468  O   WAT  1472     -10.401  18.385  14.772  1.00  0.00
ATOM   4469  H1  WAT  1472     -10.776  17.618  14.340  1.00  0.00
ATOM   4470  H2  WAT  1472     -11.130  18.768  15.260  1.00  0.00
TER
ATOM   4471  O   WAT  1473     -11.125  16.611  18.073  1.00  0.00
ATOM   4472  H1  WAT  1473     -10.602  16.117  17.442  1.00  0.00
ATOM   4473  H2  WAT  1473     -10.540  16.746  18.818  1.00  0.00
TER
ATOM   4474  O   WAT  1474     -11.635  15.868  14.012  1.00  0.00
ATOM   4475  H1  WAT  1474     -11.140  15.635  14.797  1.00  0.00
ATOM   4476  H2  WAT  1474     -11.834  15.030  13.596  1.00  0.00
TER
ATOM   4477  O   WAT  1475     -10.207  14.504  16.546  1.00  0.00
ATOM   4478  H1  WAT  1475     -10.317  14.350  17.484  1.00  0.00
ATOM   4479  H2  WAT  1475      -9.446  13.977  16.303  1.00  0.00
TER
ATOM   4480  O   WAT  1476      -9.318  12.335   9.786  1.00  0.00
ATOM   4481  H1  WAT  1476      -8.393  12.203   9.578  1.00  0.00
ATOM   4482  H2  WAT  1476      -9.340  12.415  10.740  1.00  0.00
TER
ATOM   4483  O   WAT  1477      -9.244  13.106  12.412  1.00  0.00
ATOM   4484  H1  WAT  1477     -10.039  13.041  12.941  1.00  0.00
ATOM   4485  H2  WAT  1477      -9.040  14.041  12.401  1.00  0.00
TER
ATOM   4486  O   WAT  1478     -12.812  11.436  18.862  1.00  0.00
ATOM   4487  H1  WAT  1478     -12.371  11.380  18.014  1.00  0.00
ATOM   4488  H2  WAT  1478     -13.081  12.352  18.933  1.00  0.00
TER
ATOM   4489  O   WAT  1479     -10.948  11.067  16.873  1.00  0.00
ATOM   4490  H1  WAT  1479     -11.009  10.124  16.726  1.00  0.00
ATOM   4491  H2  WAT  1479     -10.169  11.176  17.418  1.00  0.00
TER
ATOM   4492  O   WAT  1480     -19.479  13.152  16.329  1.00  0.00
ATOM   4493  H1  WAT  1480     -20.291  12.778  15.988  1.00  0.00
ATOM   4494  H2  WAT  1480     -18.974  12.397  16.631  1.00  0.00
TER
ATOM   4495  O   WAT  1481     -14.976   9.817  17.567  1.00  0.00
ATOM   4496  H1  WAT  1481     -14.373  10.389  18.042  1.00  0.00
ATOM   4497  H2  WAT  1481     -15.717  10.381  17.344  1.00  0.00
TER
ATOM   4498  O   WAT  1482     -11.833  10.219  12.841  1.00  0.00
ATOM   4499  H1  WAT  1482     -11.638  11.117  13.108  1.00  0.00
ATOM   4500  H2  WAT  1482     -12.620   9.987  13.334  1.00  0.00
TER
ATOM   4501  O   WAT  1483     -21.454  11.302  14.933  1.00  0.00
ATOM   4502  H1  WAT  1483     -22.083  10.601  15.100  1.00  0.00
ATOM   4503  H2  WAT  1483     -21.993  12.063  14.717  1.00  0.00
TER
ATOM   4504  O   WAT  1484     -15.821  18.015  -1.690  1.00  0.00
ATOM   4505  H1  WAT  1484     -15.901  17.101  -1.961  1.00  0.00
ATOM   4506  H2  WAT  1484     -16.234  18.512  -2.396  1.00  0.00
TER
ATOM   4507  O   WAT  1485     -17.218  15.276   0.425  1.00  0.00
ATOM   4508  H1  WAT  1485     -16.841  14.403   0.312  1.00  0.00
ATOM   4509  H2  WAT  1485     -17.316  15.612  -0.466  1.00  0.00
TER
ATOM   4510  O   WAT  1486     -13.435  12.771  -2.642  1.00  0.00
ATOM   4511  H1  WAT  1486     -12.614  12.281  -2.600  1.00  0.00
ATOM   4512  H2  WAT  1486     -13.402  13.361  -1.889  1.00  0.00
TER
ATOM   4513  O   WAT  1487     -21.246  16.617   0.219  1.00  0.00
ATOM   4514  H1  WAT  1487     -20.738  17.115   0.860  1.00  0.00
ATOM   4515  H2  WAT  1487     -20.715  15.841   0.043  1.00  0.00
TER
ATOM   4516  O   WAT  1488      -9.145  14.788   3.922  1.00  0.00
ATOM   4517  H1  WAT  1488      -9.850  15.176   3.404  1.00  0.00
ATOM   4518  H2  WAT  1488      -8.879  15.483   4.524  1.00  0.00
TER
ATOM   4519  O   WAT  1489     -13.199  14.711   0.130  1.00  0.00
ATOM   4520  H1  WAT  1489     -13.903  15.000   0.711  1.00  0.00
ATOM   4521  H2  WAT  1489     -12.838  15.521  -0.230  1.00  0.00
TER
ATOM   4522  O   WAT  1490     -10.130  14.157   0.521  1.00  0.00
ATOM   4523  H1  WAT  1490     -11.078  14.190   0.653  1.00  0.00
ATOM   4524  H2  WAT  1490      -9.805  14.970   0.906  1.00  0.00
TER
ATOM   4525  O   WAT  1491     -19.598  10.456  -1.183  1.00  0.00
ATOM   4526  H1  WAT  1491     -19.291   9.901  -1.900  1.00  0.00
ATOM   4527  H2  WAT  1491     -20.528  10.591  -1.366  1.00  0.00
TER
ATOM   4528  O   WAT  1492     -17.210  18.521  -4.447  1.00  0.00
ATOM   4529  H1  WAT  1492     -18.137  18.455  -4.218  1.00  0.00
ATOM   4530  H2  WAT  1492     -17.058  19.459  -4.562  1.00  0.00
TER
ATOM   4531  O   WAT  1493     -17.223  14.793  -7.450  1.00  0.00
ATOM   4532  H1  WAT  1493     -18.163  14.954  -7.365  1.00  0.00
ATOM   4533  H2  WAT  1493     -16.905  15.511  -7.997  1.00  0.00
TER
ATOM   4534  O   WAT  1494     -13.738  16.262   3.473  1.00  0.00
ATOM   4535  H1  WAT  1494     -14.151  17.087   3.727  1.00  0.00
ATOM   4536  H2  WAT  1494     -14.470  15.676   3.281  1.00  0.00
TER
ATOM   4537  O   WAT  1495     -21.605  19.048  -1.665  1.00  0.00
ATOM   4538  H1  WAT  1495     -22.009  18.335  -2.160  1.00  0.00
ATOM   4539  H2  WAT  1495     -21.518  18.703  -0.776  1.00  0.00
TER
ATOM   4540  O   WAT  1496     -11.422  10.576  -8.622  1.00  0.00
ATOM   4541  H1  WAT  1496     -11.735  10.669  -7.722  1.00  0.00
ATOM   4542  H2  WAT  1496     -10.661  11.154  -8.672  1.00  0.00
TER
ATOM   4543  O   WAT  1497     -10.212  15.313   7.355  1.00  0.00
ATOM   4544  H1  WAT  1497     -10.828  15.821   6.827  1.00  0.00
ATOM   4545  H2  WAT  1497     -10.533  14.413   7.298  1.00  0.00
TER
ATOM   4546  O   WAT  1498     -18.151  14.152   4.821  1.00  0.00
ATOM   4547  H1  WAT  1498     -18.613  14.361   5.633  1.00  0.00
ATOM   4548  H2  WAT  1498     -18.553  13.338   4.519  1.00  0.00
TER
ATOM   4549  O   WAT  1499     -13.150  15.373   5.951  1.00  0.00
ATOM   4550  H1  WAT  1499     -14.001  15.074   6.272  1.00  0.00
ATOM   4551  H2  WAT  1499     -13.310  15.618   5.040  1.00  0.00
TER
ATOM   4552  O   WAT  1500     -16.055  16.874   8.051  1.00  0.00
ATOM   4553  H1  WAT  1500     -15.730  16.040   7.711  1.00  0.00
ATOM   4554  H2  WAT  1500     -15.267  17.396   8.199  1.00  0.00
TER
ATOM   4555  O   WAT  1501     -19.322  10.907  -5.901  1.00  0.00
ATOM   4556  H1  WAT  1501     -19.946  10.903  -5.176  1.00  0.00
ATOM   4557  H2  WAT  1501     -19.409  10.040  -6.298  1.00  0.00
TER
ATOM   4558  O   WAT  1502     -20.400  11.830   1.077  1.00  0.00
ATOM   4559  H1  WAT  1502     -20.103  12.737   0.996  1.00  0.00
ATOM   4560  H2  WAT  1502     -19.852  11.342   0.463  1.00  0.00
TER
ATOM   4561  O   WAT  1503     -15.417  16.415  -4.455  1.00  0.00
ATOM   4562  H1  WAT  1503     -16.016  17.139  -4.638  1.00  0.00
ATOM   4563  H2  WAT  1503     -14.869  16.353  -5.237  1.00  0.00
TER
ATOM   4564  O   WAT  1504     -20.206  17.308   7.612  1.00  0.00
ATOM   4565  H1  WAT  1504     -20.302  16.367   7.462  1.00  0.00
ATOM   4566  H2  WAT  1504     -19.363  17.529   7.217  1.00  0.00
TER
ATOM   4567  O   WAT  1505     -16.810  15.052  -2.425  1.00  0.00
ATOM   4568  H1  WAT  1505     -16.417  15.369  -3.238  1.00  0.00
ATOM   4569  H2  WAT  1505     -16.448  14.173  -2.310  1.00  0.00
TER
ATOM   4570  O   WAT  1506     -18.501  13.802   8.835  1.00  0.00
ATOM   4571  H1  WAT  1506     -19.191  13.610   9.470  1.00  0.00
ATOM   4572  H2  WAT  1506     -17.758  14.086   9.368  1.00  0.00
TER
ATOM   4573  O   WAT  1507     -16.225  17.642   1.671  1.00  0.00
ATOM   4574  H1  WAT  1507     -16.956  18.151   2.020  1.00  0.00
ATOM   4575  H2  WAT  1507     -16.622  16.825   1.369  1.00  0.00
TER
ATOM   4576  O   WAT  1508     -19.787  14.318   0.076  1.00  0.00
ATOM   4577  H1  WAT  1508     -19.783  13.877  -0.774  1.00  0.00
ATOM   4578  H2  WAT  1508     -18.892  14.639   0.183  1.00  0.00
TER
ATOM   4579  O   WAT  1509     -19.725  15.319  -6.934  1.00  0.00
ATOM   4580  H1  WAT  1509     -19.604  15.278  -5.985  1.00  0.00
ATOM   4581  H2  WAT  1509     -20.110  16.181  -7.089  1.00  0.00
TER
ATOM   4582  O   WAT  1510     -15.762  13.096   1.083  1.00  0.00
ATOM   4583  H1  WAT  1510     -15.745  13.546   1.927  1.00  0.00
ATOM   4584  H2  WAT  1510     -16.010  12.196   1.296  1.00  0.00
TER
ATOM   4585  O   WAT  1511     -20.713  17.629  -7.535  1.00  0.00
ATOM   4586  H1  WAT  1511     -21.281  17.181  -8.162  1.00  0.00
ATOM   4587  H2  WAT  1511     -20.004  17.988  -8.069  1.00  0.00
TER
ATOM   4588  O   WAT  1512     -12.335  10.509   6.921  1.00  0.00
ATOM   4589  H1  WAT  1512     -12.010   9.778   7.447  1.00  0.00
ATOM   4590  H2  WAT  1512     -12.299  10.190   6.020  1.00  0.00
TER
ATOM   4591  O   WAT  1513     -19.486  18.378   1.822  1.00  0.00
ATOM   4592  H1  WAT  1513     -19.119  17.904   2.568  1.00  0.00
ATOM   4593  H2  WAT  1513     -19.676  19.252   2.163  1.00  0.00
TER
ATOM   4594  O   WAT  1514     -21.696  17.419   4.141  1.00  0.00
ATOM   4595  H1  WAT  1514     -22.000  18.298   4.366  1.00  0.00
ATOM   4596  H2  WAT  1514     -20.741  17.479   4.177  1.00  0.00
TER
ATOM   4597  O   WAT  1515     -16.948  12.015  -5.327  1.00  0.00
ATOM   4598  H1  WAT  1515     -17.762  11.516  -5.402  1.00  0.00
ATOM   4599  H2  WAT  1515     -17.142  12.855  -5.743  1.00  0.00
TER
ATOM   4600  O   WAT  1516     -14.233  16.387  -7.031  1.00  0.00
ATOM   4601  H1  WAT  1516     -13.345  16.699  -7.206  1.00  0.00
ATOM   4602  H2  WAT  1516     -14.263  15.514  -7.423  1.00  0.00
TER
ATOM   4603  O   WAT  1517     -11.962  17.698  -7.563  1.00  0.00
ATOM   4604  H1  WAT  1517     -12.045  18.130  -8.413  1.00  0.00
ATOM   4605  H2  WAT  1517     -11.242  18.158  -7.130  1.00  0.00
TER
ATOM   4606  O   WAT  1518     -15.571  14.241   3.715  1.00  0.00
ATOM   4607  H1  WAT  1518     -15.203  13.420   4.043  1.00  0.00
ATOM   4608  H2  WAT  1518     -16.431  14.301   4.131  1.00  0.00
TER
ATOM   4609  O   WAT  1519     -12.205  13.196  -5.476  1.00  0.00
ATOM   4610  H1  WAT  1519     -12.833  13.301  -6.190  1.00  0.00
ATOM   4611  H2  WAT  1519     -12.700  13.416  -4.687  1.00  0.00
TER
ATOM   4612  O   WAT  1520     -20.236  15.475  -4.060  1.00  0.00
ATOM   4613  H1  WAT  1520     -20.945  15.943  -3.619  1.00  0.00
ATOM   4614  H2  WAT  1520     -19.952  14.817  -3.426  1.00  0.00
TER
ATOM   4615  O   WAT  1521     -18.611  16.895   3.939  1.00  0.00
ATOM   4616  H1  WAT  1521     -18.112  17.369   4.604  1.00  0.00
ATOM   4617  H2  WAT  1521     -18.468  15.971   4.146  1.00  0.00
TER
ATOM   4618  O   WAT  1522     -16.205  12.200  -2.621  1.00  0.00
ATOM   4619  H1  WAT  1522     -16.328  12.219  -3.570  1.00  0.00
ATOM   4620  H2  WAT  1522     -15.256  12.248  -2.501  1.00  0.00
TER
ATOM   4621  O   WAT  1523     -22.033  13.783  -6.685  1.00  0.00
ATOM   4622  H1  WAT  1523     -21.184  14.220  -6.751  1.00  0.00
ATOM   4623  H2  WAT  1523     -22.400  14.095  -5.858  1.00  0.00
TER
ATOM   4624  O   WAT  1524     -11.404  13.111   4.782  1.00  0.00
ATOM   4625  H1  WAT  1524     -11.907  13.852   5.121  1.00  0.00
ATOM   4626  H2  WAT  1524     -10.588  13.500   4.466  1.00  0.00
TER
ATOM   4627  O   WAT  1525     -13.112  18.355  -1.772  1.00  0.00
ATOM   4628  H1  WAT  1525     -14.053  18.370  -1.597  1.00  0.00
ATOM   4629  H2  WAT  1525     -12.797  17.568  -1.326  1.00  0.00
TER
ATOM   4630  O   WAT  1526     -13.569  17.819   8.338  1.00  0.00
ATOM   4631  H1  WAT  1526     -12.987  17.065   8.250  1.00  0.00
ATOM   4632  H2  WAT  1526     -13.393  18.350   7.561  1.00  0.00
TER
ATOM   4633  O   WAT  1527     -19.686  11.536   3.682  1.00  0.00
ATOM   4634  H1  WAT  1527     -20.134  11.559   2.837  1.00  0.00
ATOM   4635  H2  WAT  1527     -20.319  11.138   4.279  1.00  0.00
TER
ATOM   4636  O   WAT  1528     -16.943  18.163   5.687  1.00  0.00
ATOM   4637  H1  WAT  1528     -16.824  17.567   6.427  1.00  0.00
ATOM   4638  H2  WAT  1528     -16.084  18.200   5.267  1.00  0.00
TER
ATOM   4639  O   WAT  1529     -14.605  18.717   4.264  1.00  0.00
ATOM   4640  H1  WAT  1529     -15.131  19.241   3.660  1.00  0.00
ATOM   4641  H2  WAT  1529     -14.261  19.350   4.895  1.00  0.00
TER
ATOM   4642  O   WAT  1530     -22.206  16.106  -9.291  1.00  0.00
ATOM   4643  H1  WAT  1530     -22.407  15.243  -8.930  1.00  0.00
ATOM   4644  H2  WAT  1530     -22.377  16.020 -10.229  1.00  0.00
TER
ATOM   4645  O   WAT  1531     -20.176  14.705   6.945  1.00  0.00
ATOM   4646  H1  WAT  1531     -19.587  14.397   7.633  1.00  0.00
ATOM   4647  H2  WAT  1531     -20.994  14.233   7.101  1.00  0.00
TER
ATOM   4648  O   WAT  1532     -15.357  14.322   7.178  1.00  0.00
ATOM   4649  H1  WAT  1532     -16.046  13.660   7.113  1.00  0.00
ATOM   4650  H2  WAT  1532     -14.637  13.876   7.623  1.00  0.00
TER
ATOM   4651  O   WAT  1533     -14.727  10.917  -6.763  1.00  0.00
ATOM   4652  H1  WAT  1533     -14.447  10.074  -6.407  1.00  0.00
ATOM   4653  H2  WAT  1533     -15.501  11.150  -6.249  1.00  0.00
TER
ATOM   4654  O   WAT  1534     -20.189  12.150  -8.318  1.00  0.00
ATOM   4655  H1  WAT  1534     -20.537  11.472  -8.898  1.00  0.00
ATOM   4656  H2  WAT  1534     -19.988  11.689  -7.504  1.00  0.00
TER
ATOM   4657  O   WAT  1535     -13.900  13.473  -7.700  1.00  0.00
ATOM   4658  H1  WAT  1535     -13.481  13.286  -8.540  1.00  0.00
ATOM   4659  H2  WAT  1535     -14.206  12.621  -7.390  1.00  0.00
TER
ATOM   4660  O   WAT  1536     -10.401  18.385  -4.002  1.00  0.00
ATOM   4661  H1  WAT  1536     -10.776  17.618  -4.434  1.00  0.00
ATOM   4662  H2  WAT  1536     -11.130  18.768  -3.515  1.00  0.00
TER
ATOM   4663  O   WAT  1537     -11.011  17.532   5.632  1.00  0.00
ATOM   4664  H1  WAT  1537     -11.242  17.304   4.732  1.00  0.00
ATOM   4665  H2  WAT  1537     -10.750  18.452   5.586  1.00  0.00
TER
ATOM   4666  O   WAT  1538     -12.572  12.758   8.410  1.00  0.00
ATOM   4667  H1  WAT  1538     -11.695  12.766   8.793  1.00  0.00
ATOM   4668  H2  WAT  1538     -12.560  12.021   7.799  1.00  0.00
TER
ATOM   4669  O   WAT  1539     -11.125  16.611  -0.701  1.00  0.00
ATOM   4670  H1  WAT  1539     -10.602  16.117  -1.332  1.00  0.00
ATOM   4671  H2  WAT  1539     -10.540  16.746   0.043  1.00  0.00
TER
ATOM   4672  O   WAT  1540     -10.947  16.695   2.820  1.00  0.00
ATOM   4673  H1  WAT  1540     -11.896  16.661   2.935  1.00  0.00
ATOM   4674  H2  WAT  1540     -10.765  17.605   2.585  1.00  0.00
TER
ATOM   4675  O   WAT  1541     -11.635  15.868  -4.762  1.00  0.00
ATOM   4676  H1  WAT  1541     -11.140  15.635  -3.977  1.00  0.00
ATOM   4677  H2  WAT  1541     -11.834  15.030  -5.178  1.00  0.00
TER
ATOM   4678  O   WAT  1542     -10.207  14.504  -2.228  1.00  0.00
ATOM   4679  H1  WAT  1542     -10.317  14.350  -1.290  1.00  0.00
ATOM   4680  H2  WAT  1542      -9.446  13.977  -2.471  1.00  0.00
TER
ATOM   4681  O   WAT  1543     -11.860  10.444   4.230  1.00  0.00
ATOM   4682  H1  WAT  1543     -11.223  11.057   4.596  1.00  0.00
ATOM   4683  H2  WAT  1543     -11.713  10.480   3.285  1.00  0.00
TER
ATOM   4684  O   WAT  1544      -9.318  12.335  -8.988  1.00  0.00
ATOM   4685  H1  WAT  1544      -8.393  12.203  -9.196  1.00  0.00
ATOM   4686  H2  WAT  1544      -9.340  12.415  -8.034  1.00  0.00
TER
ATOM   4687  O   WAT  1545      -9.244  13.106  -6.362  1.00  0.00
ATOM   4688  H1  WAT  1545     -10.039  13.041  -5.833  1.00  0.00
ATOM   4689  H2  WAT  1545      -9.040  14.041  -6.374  1.00  0.00
TER
ATOM   4690  O   WAT  1546     -18.490  11.596   7.137  1.00  0.00
ATOM   4691  H1  WAT  1546     -18.551  12.189   7.887  1.00  0.00
ATOM   4692  H2  WAT  1546     -17.550  11.489   6.992  1.00  0.00
TER
ATOM   4693  O   WAT  1547     -15.852  11.253   6.777  1.00  0.00
ATOM   4694  H1  WAT  1547     -15.238  11.571   6.115  1.00  0.00
ATOM   4695  H2  WAT  1547     -15.307  10.768   7.396  1.00  0.00
TER
ATOM   4696  O   WAT  1548     -15.111   9.817   3.103  1.00  0.00
ATOM   4697  H1  WAT  1548     -15.986  10.150   2.901  1.00  0.00
ATOM   4698  H2  WAT  1548     -15.220   9.344   3.929  1.00  0.00
TER
ATOM   4699  O   WAT  1549     -14.204  12.024   4.488  1.00  0.00
ATOM   4700  H1  WAT  1549     -14.533  11.209   4.108  1.00  0.00
ATOM   4701  H2  WAT  1549     -13.256  11.981   4.364  1.00  0.00
TER
ATOM   4702  O   WAT  1550     -17.364  10.734   2.043  1.00  0.00
ATOM   4703  H1  WAT  1550     -18.147  11.208   2.322  1.00  0.00
ATOM   4704  H2  WAT  1550     -17.658   9.829   1.934  1.00  0.00
TER
ATOM   4705  O   WAT  1551     -12.812  11.436   0.088  1.00  0.00
ATOM   4706  H1  WAT  1551     -12.371  11.380  -0.760  1.00  0.00
ATOM   4707  H2  WAT  1551     -13.081  12.352   0.159  1.00  0.00
TER
ATOM   4708  O   WAT  1552     -10.948  11.067  -1.901  1.00  0.00
ATOM   4709  H1  WAT  1552     -11.009  10.124  -2.048  1.00  0.00
ATOM   4710  H2  WAT  1552     -10.169  11.176  -1.356  1.00  0.00
TER
ATOM   4711  O   WAT  1553     -19.479  13.152  -2.446  1.00  0.00
ATOM   4712  H1  WAT  1553     -20.291  12.778  -2.786  1.00  0.00
ATOM   4713  H2  WAT  1553     -18.974  12.397  -2.144  1.00  0.00
TER
ATOM   4714  O   WAT  1554     -14.976   9.817  -1.207  1.00  0.00
ATOM   4715  H1  WAT  1554     -14.373  10.389  -0.732  1.00  0.00
ATOM   4716  H2  WAT  1554     -15.717  10.381  -1.430  1.00  0.00
TER
ATOM   4717  O   WAT  1555     -11.833  10.219  -5.933  1.00  0.00
ATOM   4718  H1  WAT  1555     -11.638  11.117  -5.667  1.00  0.00
ATOM   4719  H2  WAT  1555     -12.620   9.987  -5.440  1.00  0.00
TER
ATOM   4720  O   WAT  1556     -21.454  11.302  -3.841  1.00  0.00
ATOM   4721  H1  WAT  1556     -22.083  10.601  -3.674  1.00  0.00
ATOM   4722  H2  WAT  1556     -21.993  12.063  -4.058  1.00  0.00
TER
ATOM   4723  O   WAT  1557     -21.328  10.581   8.594  1.00  0.00
ATOM   4724  H1  WAT  1557     -21.610  11.084   7.830  1.00  0.00
ATOM   4725  H2  WAT  1557     -20.946   9.783   8.228  1.00  0.00
TER
ATOM   4726  O   WAT  1558     -14.727   9.996   9.172  1.00  0.00
ATOM   4727  H1  WAT  1558     -14.840  10.316  10.067  1.00  0.00
ATOM   4728  H2  WAT  1558     -13.910  10.397   8.876  1.00  0.00
TER
ATOM   4729  O   WAT  1559     -17.218  15.276 -18.350  1.00  0.00
ATOM   4730  H1  WAT  1559     -16.841  14.403 -18.462  1.00  0.00
ATOM   4731  H2  WAT  1559     -17.316  15.612 -19.240  1.00  0.00
TER
ATOM   4732  O   WAT  1560     -21.246  16.617 -18.555  1.00  0.00
ATOM   4733  H1  WAT  1560     -20.738  17.115 -17.915  1.00  0.00
ATOM   4734  H2  WAT  1560     -20.715  15.841 -18.731  1.00  0.00
TER
ATOM   4735  O   WAT  1561      -9.145  14.788 -14.852  1.00  0.00
ATOM   4736  H1  WAT  1561      -9.850  15.176 -15.371  1.00  0.00
ATOM   4737  H2  WAT  1561      -8.879  15.483 -14.250  1.00  0.00
TER
ATOM   4738  O   WAT  1562     -13.199  14.711 -18.644  1.00  0.00
ATOM   4739  H1  WAT  1562     -13.903  15.000 -18.064  1.00  0.00
ATOM   4740  H2  WAT  1562     -12.838  15.521 -19.004  1.00  0.00
TER
ATOM   4741  O   WAT  1563     -10.130  14.157 -18.253  1.00  0.00
ATOM   4742  H1  WAT  1563     -11.078  14.190 -18.121  1.00  0.00
ATOM   4743  H2  WAT  1563      -9.805  14.970 -17.868  1.00  0.00
TER
ATOM   4744  O   WAT  1564     -13.738  16.262 -15.301  1.00  0.00
ATOM   4745  H1  WAT  1564     -14.151  17.087 -15.047  1.00  0.00
ATOM   4746  H2  WAT  1564     -14.470  15.676 -15.494  1.00  0.00
TER
ATOM   4747  O   WAT  1565     -10.212  15.313 -11.419  1.00  0.00
ATOM   4748  H1  WAT  1565     -10.828  15.821 -11.948  1.00  0.00
ATOM   4749  H2  WAT  1565     -10.533  14.413 -11.476  1.00  0.00
TER
ATOM   4750  O   WAT  1566     -18.151  14.152 -13.953  1.00  0.00
ATOM   4751  H1  WAT  1566     -18.613  14.361 -13.141  1.00  0.00
ATOM   4752  H2  WAT  1566     -18.553  13.338 -14.256  1.00  0.00
TER
ATOM   4753  O   WAT  1567     -13.150  15.373 -12.823  1.00  0.00
ATOM   4754  H1  WAT  1567     -14.001  15.074 -12.502  1.00  0.00
ATOM   4755  H2  WAT  1567     -13.310  15.618 -13.735  1.00  0.00
TER
ATOM   4756  O   WAT  1568     -16.055  16.874 -10.723  1.00  0.00
ATOM   4757  H1  WAT  1568     -15.730  16.040 -11.063  1.00  0.00
ATOM   4758  H2  WAT  1568     -15.267  17.396 -10.575  1.00  0.00
TER
ATOM   4759  O   WAT  1569     -20.400  11.830 -17.697  1.00  0.00
ATOM   4760  H1  WAT  1569     -20.103  12.737 -17.778  1.00  0.00
ATOM   4761  H2  WAT  1569     -19.852  11.342 -18.311  1.00  0.00
TER
ATOM   4762  O   WAT  1570     -20.206  17.308 -11.162  1.00  0.00
ATOM   4763  H1  WAT  1570     -20.302  16.367 -11.312  1.00  0.00
ATOM   4764  H2  WAT  1570     -19.363  17.529 -11.557  1.00  0.00
TER
ATOM   4765  O   WAT  1571     -18.501  13.802  -9.939  1.00  0.00
ATOM   4766  H1  WAT  1571     -19.191  13.610  -9.305  1.00  0.00
ATOM   4767  H2  WAT  1571     -17.758  14.086  -9.407  1.00  0.00
TER
ATOM   4768  O   WAT  1572     -16.225  17.642 -17.104  1.00  0.00
ATOM   4769  H1  WAT  1572     -16.956  18.151 -16.755  1.00  0.00
ATOM   4770  H2  WAT  1572     -16.622  16.825 -17.405  1.00  0.00
TER
ATOM   4771  O   WAT  1573     -15.762  13.096 -17.692  1.00  0.00
ATOM   4772  H1  WAT  1573     -15.745  13.546 -16.847  1.00  0.00
ATOM   4773  H2  WAT  1573     -16.010  12.196 -17.478  1.00  0.00
TER
ATOM   4774  O   WAT  1574     -12.335  10.509 -11.853  1.00  0.00
ATOM   4775  H1  WAT  1574     -12.010   9.778 -11.327  1.00  0.00
ATOM   4776  H2  WAT  1574     -12.299  10.190 -12.755  1.00  0.00
TER
ATOM   4777  O   WAT  1575     -19.486  18.378 -16.952  1.00  0.00
ATOM   4778  H1  WAT  1575     -19.119  17.904 -16.206  1.00  0.00
ATOM   4779  H2  WAT  1575     -19.676  19.252 -16.611  1.00  0.00
TER
ATOM   4780  O   WAT  1576     -21.696  17.419 -14.634  1.00  0.00
ATOM   4781  H1  WAT  1576     -22.000  18.298 -14.409  1.00  0.00
ATOM   4782  H2  WAT  1576     -20.741  17.479 -14.598  1.00  0.00
TER
ATOM   4783  O   WAT  1577     -15.571  14.241 -15.059  1.00  0.00
ATOM   4784  H1  WAT  1577     -15.203  13.420 -14.731  1.00  0.00
ATOM   4785  H2  WAT  1577     -16.431  14.301 -14.644  1.00  0.00
TER
ATOM   4786  O   WAT  1578     -18.611  16.895 -14.835  1.00  0.00
ATOM   4787  H1  WAT  1578     -18.112  17.369 -14.170  1.00  0.00
ATOM   4788  H2  WAT  1578     -18.468  15.971 -14.628  1.00  0.00
TER
ATOM   4789  O   WAT  1579     -11.404  13.111 -13.992  1.00  0.00
ATOM   4790  H1  WAT  1579     -11.907  13.852 -13.653  1.00  0.00
ATOM   4791  H2  WAT  1579     -10.588  13.500 -14.309  1.00  0.00
TER
ATOM   4792  O   WAT  1580     -13.569  17.819 -10.437  1.00  0.00
ATOM   4793  H1  WAT  1580     -12.987  17.065 -10.524  1.00  0.00
ATOM   4794  H2  WAT  1580     -13.393  18.350 -11.213  1.00  0.00
TER
ATOM   4795  O   WAT  1581     -19.686  11.536 -15.092  1.00  0.00
ATOM   4796  H1  WAT  1581     -20.134  11.559 -15.938  1.00  0.00
ATOM   4797  H2  WAT  1581     -20.319  11.138 -14.495  1.00  0.00
TER
ATOM   4798  O   WAT  1582     -16.943  18.163 -13.087  1.00  0.00
ATOM   4799  H1  WAT  1582     -16.824  17.567 -12.348  1.00  0.00
ATOM   4800  H2  WAT  1582     -16.084  18.200 -13.507  1.00  0.00
TER
ATOM   4801  O   WAT  1583     -14.605  18.717 -14.511  1.00  0.00
ATOM   4802  H1  WAT  1583     -15.131  19.241 -15.114  1.00  0.00
ATOM   4803  H2  WAT  1583     -14.261  19.350 -13.880  1.00  0.00
TER
ATOM   4804  O   WAT  1584     -20.176  14.705 -11.829  1.00  0.00
ATOM   4805  H1  WAT  1584     -19.587  14.397 -11.142  1.00  0.00
ATOM   4806  H2  WAT  1584     -20.994  14.233 -11.673  1.00  0.00
TER
ATOM   4807  O   WAT  1585     -15.357  14.322 -11.596  1.00  0.00
ATOM   4808  H1  WAT  1585     -16.046  13.660 -11.661  1.00  0.00
ATOM   4809  H2  WAT  1585     -14.637  13.876 -11.151  1.00  0.00
TER
ATOM   4810  O   WAT  1586     -11.011  17.532 -13.143  1.00  0.00
ATOM   4811  H1  WAT  1586     -11.242  17.304 -14.043  1.00  0.00
ATOM   4812  H2  WAT  1586     -10.750  18.452 -13.188  1.00  0.00
TER
ATOM   4813  O   WAT  1587     -12.572  12.758 -10.365  1.00  0.00
ATOM   4814  H1  WAT  1587     -11.695  12.766  -9.981  1.00  0.00
ATOM   4815  H2  WAT  1587     -12.560  12.021 -10.975  1.00  0.00
TER
ATOM   4816  O   WAT  1588     -10.947  16.695 -15.954  1.00  0.00
ATOM   4817  H1  WAT  1588     -11.896  16.661 -15.839  1.00  0.00
ATOM   4818  H2  WAT  1588     -10.765  17.605 -16.189  1.00  0.00
TER
ATOM   4819  O   WAT  1589     -11.860  10.444 -14.545  1.00  0.00
ATOM   4820  H1  WAT  1589     -11.223  11.057 -14.179  1.00  0.00
ATOM   4821  H2  WAT  1589     -11.713  10.480 -15.490  1.00  0.00
TER
ATOM   4822  O   WAT  1590     -18.490  11.596 -11.637  1.00  0.00
ATOM   4823  H1  WAT  1590     -18.551  12.189 -10.887  1.00  0.00
ATOM   4824  H2  WAT  1590     -17.550  11.489 -11.782  1.00  0.00
TER
ATOM   4825  O   WAT  1591     -15.852  11.253 -11.998  1.00  0.00
ATOM   4826  H1  WAT  1591     -15.238  11.571 -12.660  1.00  0.00
ATOM   4827  H2  WAT  1591     -15.307  10.768 -11.378  1.00  0.00
TER
ATOM   4828  O   WAT  1592     -15.111   9.817 -15.671  1.00  0.00
ATOM   4829  H1  WAT  1592     -15.986  10.150 -15.874  1.00  0.00
ATOM   4830  H2  WAT  1592     -15.220   9.344 -14.846  1.00  0.00
TER
ATOM   4831  O   WAT  1593     -14.204  12.024 -14.287  1.00  0.00
ATOM   4832  H1  WAT  1593     -14.533  11.209 -14.667  1.00  0.00
ATOM   4833  H2  WAT  1593     -13.256  11.981 -14.410  1.00  0.00
TER
ATOM   4834  O   WAT  1594     -17.364  10.734 -16.732  1.00  0.00
ATOM   4835  H1  WAT  1594     -18.147  11.208 -16.452  1.00  0.00
ATOM   4836  H2  WAT  1594     -17.658   9.829 -16.840  1.00  0.00
TER
ATOM   4837  O   WAT  1595     -21.328  10.581 -10.180  1.00  0.00
ATOM   4838  H1  WAT  1595     -21.610  11.084 -10.944  1.00  0.00
ATOM   4839  H2  WAT  1595     -20.946   9.783 -10.546  1.00  0.00
TER
ATOM   4840  O   WAT  1596     -14.727   9.996  -9.602  1.00  0.00
ATOM   4841  H1  WAT  1596     -14.840  10.316  -8.707  1.00  0.00
ATOM   4842  H2  WAT  1596     -13.910  10.397  -9.898  1.00  0.00
TER
ATOM   4843  O   WAT  1597     -15.821  -0.759  17.084  1.00  0.00
ATOM   4844  H1  WAT  1597     -15.901  -1.674  16.814  1.00  0.00
ATOM   4845  H2  WAT  1597     -16.234  -0.262  16.378  1.00  0.00
TER
ATOM   4846  O   WAT  1598     -17.689   1.019  18.965  1.00  0.00
ATOM   4847  H1  WAT  1598     -18.465   0.539  19.255  1.00  0.00
ATOM   4848  H2  WAT  1598     -17.038   0.339  18.791  1.00  0.00
TER
ATOM   4849  O   WAT  1599     -13.668   5.425  17.745  1.00  0.00
ATOM   4850  H1  WAT  1599     -14.130   4.654  18.074  1.00  0.00
ATOM   4851  H2  WAT  1599     -12.856   5.452  18.250  1.00  0.00
TER
ATOM   4852  O   WAT  1600     -17.442   7.711  17.366  1.00  0.00
ATOM   4853  H1  WAT  1600     -18.061   8.166  16.795  1.00  0.00
ATOM   4854  H2  WAT  1600     -16.587   7.866  16.965  1.00  0.00
TER
ATOM   4855  O   WAT  1601     -17.218  -3.498  19.199  1.00  0.00
ATOM   4856  H1  WAT  1601     -16.841  -4.371  19.087  1.00  0.00
ATOM   4857  H2  WAT  1601     -17.316  -3.162  18.308  1.00  0.00
TER
ATOM   4858  O   WAT  1602     -13.435  -6.003  16.132  1.00  0.00
ATOM   4859  H1  WAT  1602     -12.614  -6.494  16.175  1.00  0.00
ATOM   4860  H2  WAT  1602     -13.402  -5.414  16.885  1.00  0.00
TER
ATOM   4861  O   WAT  1603     -16.576   2.595  14.759  1.00  0.00
ATOM   4862  H1  WAT  1603     -17.194   3.060  14.195  1.00  0.00
ATOM   4863  H2  WAT  1603     -16.063   3.287  15.176  1.00  0.00
TER
ATOM   4864  O   WAT  1604     -19.598  -8.318  17.591  1.00  0.00
ATOM   4865  H1  WAT  1604     -19.291  -8.873  16.875  1.00  0.00
ATOM   4866  H2  WAT  1604     -20.528  -8.184  17.409  1.00  0.00
TER
ATOM   4867  O   WAT  1605     -12.752   4.120  14.971  1.00  0.00
ATOM   4868  H1  WAT  1605     -12.863   3.178  15.096  1.00  0.00
ATOM   4869  H2  WAT  1605     -12.755   4.482  15.857  1.00  0.00
TER
ATOM   4870  O   WAT  1606     -17.210  -0.253  14.327  1.00  0.00
ATOM   4871  H1  WAT  1606     -18.137  -0.319  14.556  1.00  0.00
ATOM   4872  H2  WAT  1606     -17.058   0.685  14.213  1.00  0.00
TER
ATOM   4873  O   WAT  1607     -17.223  -3.981  11.324  1.00  0.00
ATOM   4874  H1  WAT  1607     -18.163  -3.820  11.409  1.00  0.00
ATOM   4875  H2  WAT  1607     -16.905  -3.263  10.778  1.00  0.00
TER
ATOM   4876  O   WAT  1608     -13.181   1.309  14.831  1.00  0.00
ATOM   4877  H1  WAT  1608     -13.799   0.971  14.183  1.00  0.00
ATOM   4878  H2  WAT  1608     -13.198   0.665  15.539  1.00  0.00
TER
ATOM   4879  O   WAT  1609     -21.605   0.273  17.109  1.00  0.00
ATOM   4880  H1  WAT  1609     -22.009  -0.439  16.614  1.00  0.00
ATOM   4881  H2  WAT  1609     -21.518  -0.071  17.998  1.00  0.00
TER
ATOM   4882  O   WAT  1610     -15.004   0.548  11.838  1.00  0.00
ATOM   4883  H1  WAT  1610     -14.565  -0.290  11.692  1.00  0.00
ATOM   4884  H2  WAT  1610     -14.291   1.180  11.925  1.00  0.00
TER
ATOM   4885  O   WAT  1611     -16.895   5.487  15.806  1.00  0.00
ATOM   4886  H1  WAT  1611     -16.455   6.230  15.392  1.00  0.00
ATOM   4887  H2  WAT  1611     -16.956   5.730  16.730  1.00  0.00
TER
ATOM   4888  O   WAT  1612     -11.422  -8.198  10.152  1.00  0.00
ATOM   4889  H1  WAT  1612     -11.735  -8.106  11.052  1.00  0.00
ATOM   4890  H2  WAT  1612     -10.661  -7.620  10.102  1.00  0.00
TER
ATOM   4891  O   WAT  1613     -14.227   8.474  13.163  1.00  0.00
ATOM   4892  H1  WAT  1613     -14.387   8.184  14.061  1.00  0.00
ATOM   4893  H2  WAT  1613     -14.393   7.698  12.627  1.00  0.00
TER
ATOM   4894  O   WAT  1614     -14.525   5.983  11.722  1.00  0.00
ATOM   4895  H1  WAT  1614     -15.218   5.981  11.063  1.00  0.00
ATOM   4896  H2  WAT  1614     -13.783   5.559  11.292  1.00  0.00
TER
ATOM   4897  O   WAT  1615     -14.960   7.609  15.797  1.00  0.00
ATOM   4898  H1  WAT  1615     -14.504   6.828  16.111  1.00  0.00
ATOM   4899  H2  WAT  1615     -14.621   8.320  16.341  1.00  0.00
TER
ATOM   4900  O   WAT  1616     -19.322  -7.868  12.873  1.00  0.00
ATOM   4901  H1  WAT  1616     -19.946  -7.872  13.598  1.00  0.00
ATOM   4902  H2  WAT  1616     -19.409  -8.735  12.476  1.00  0.00
TER
ATOM   4903  O   WAT  1617     -15.417  -2.359  14.319  1.00  0.00
ATOM   4904  H1  WAT  1617     -16.016  -1.635  14.136  1.00  0.00
ATOM   4905  H2  WAT  1617     -14.869  -2.421  13.537  1.00  0.00
TER
ATOM   4906  O   WAT  1618     -16.810  -3.723  16.350  1.00  0.00
ATOM   4907  H1  WAT  1618     -16.417  -3.405  15.537  1.00  0.00
ATOM   4908  H2  WAT  1618     -16.448  -4.601  16.464  1.00  0.00
TER
ATOM   4909  O   WAT  1619     -19.787  -4.457  18.850  1.00  0.00
ATOM   4910  H1  WAT  1619     -19.783  -4.898  18.001  1.00  0.00
ATOM   4911  H2  WAT  1619     -18.892  -4.135  18.957  1.00  0.00
TER
ATOM   4912  O   WAT  1620     -19.725  -3.455  11.841  1.00  0.00
ATOM   4913  H1  WAT  1620     -19.604  -3.497  12.789  1.00  0.00
ATOM   4914  H2  WAT  1620     -20.110  -2.593  11.686  1.00  0.00
TER
ATOM   4915  O   WAT  1621     -20.713  -1.145  11.239  1.00  0.00
ATOM   4916  H1  WAT  1621     -21.281  -1.594  10.613  1.00  0.00
ATOM   4917  H2  WAT  1621     -20.004  -0.786  10.706  1.00  0.00
TER
ATOM   4918  O   WAT  1622     -16.948  -6.759  13.447  1.00  0.00
ATOM   4919  H1  WAT  1622     -17.762  -7.258  13.372  1.00  0.00
ATOM   4920  H2  WAT  1622     -17.142  -5.919  13.031  1.00  0.00
TER
ATOM   4921  O   WAT  1623     -14.233  -2.387  11.744  1.00  0.00
ATOM   4922  H1  WAT  1623     -13.345  -2.076  11.569  1.00  0.00
ATOM   4923  H2  WAT  1623     -14.263  -3.260  11.352  1.00  0.00
TER
ATOM   4924  O   WAT  1624     -18.237   3.785  12.422  1.00  0.00
ATOM   4925  H1  WAT  1624     -17.896   4.529  11.927  1.00  0.00
ATOM   4926  H2  WAT  1624     -19.066   4.098  12.785  1.00  0.00
TER
ATOM   4927  O   WAT  1625     -11.962  -1.076  11.212  1.00  0.00
ATOM   4928  H1  WAT  1625     -12.045  -0.645  10.361  1.00  0.00
ATOM   4929  H2  WAT  1625     -11.242  -0.616  11.644  1.00  0.00
TER
ATOM   4930  O   WAT  1626     -10.933   5.778  13.940  1.00  0.00
ATOM   4931  H1  WAT  1626     -11.576   5.124  14.214  1.00  0.00
ATOM   4932  H2  WAT  1626     -11.320   6.184  13.164  1.00  0.00
TER
ATOM   4933  O   WAT  1627     -15.354   3.107  17.787  1.00  0.00
ATOM   4934  H1  WAT  1627     -15.002   2.510  17.127  1.00  0.00
ATOM   4935  H2  WAT  1627     -16.238   2.781  17.958  1.00  0.00
TER
ATOM   4936  O   WAT  1628     -19.268   3.866  15.194  1.00  0.00
ATOM   4937  H1  WAT  1628     -18.581   4.413  15.575  1.00  0.00
ATOM   4938  H2  WAT  1628     -20.055   4.411  15.229  1.00  0.00
TER
ATOM   4939  O   WAT  1629     -19.965   0.871  14.807  1.00  0.00
ATOM   4940  H1  WAT  1629     -19.509   1.682  15.033  1.00  0.00
ATOM   4941  H2  WAT  1629     -20.317   0.553  15.638  1.00  0.00
TER
ATOM   4942  O   WAT  1630     -12.543   4.670  10.477  1.00  0.00
ATOM   4943  H1  WAT  1630     -12.770   3.953  11.070  1.00  0.00
ATOM   4944  H2  WAT  1630     -12.934   4.421   9.640  1.00  0.00
TER
ATOM   4945  O   WAT  1631     -12.962   2.587  12.139  1.00  0.00
ATOM   4946  H1  WAT  1631     -13.250   3.048  12.927  1.00  0.00
ATOM   4947  H2  WAT  1631     -12.167   2.127  12.407  1.00  0.00
TER
ATOM   4948  O   WAT  1632     -20.745   6.080  12.069  1.00  0.00
ATOM   4949  H1  WAT  1632     -20.754   6.813  11.454  1.00  0.00
ATOM   4950  H2  WAT  1632     -21.665   5.833  12.162  1.00  0.00
TER
ATOM   4951  O   WAT  1633     -12.205  -5.578  13.298  1.00  0.00
ATOM   4952  H1  WAT  1633     -12.833  -5.474  12.584  1.00  0.00
ATOM   4953  H2  WAT  1633     -12.700  -5.358  14.088  1.00  0.00
TER
ATOM   4954  O   WAT  1634     -17.759   6.142  10.732  1.00  0.00
ATOM   4955  H1  WAT  1634     -17.658   5.939   9.802  1.00  0.00
ATOM   4956  H2  WAT  1634     -18.659   5.888  10.937  1.00  0.00
TER
ATOM   4957  O   WAT  1635     -20.236  -3.300  14.714  1.00  0.00
ATOM   4958  H1  WAT  1635     -20.945  -2.831  15.156  1.00  0.00
ATOM   4959  H2  WAT  1635     -19.952  -3.957  15.349  1.00  0.00
TER
ATOM   4960  O   WAT  1636     -16.205  -6.574  16.154  1.00  0.00
ATOM   4961  H1  WAT  1636     -16.328  -6.556  15.205  1.00  0.00
ATOM   4962  H2  WAT  1636     -15.256  -6.527  16.274  1.00  0.00
TER
ATOM   4963  O   WAT  1637     -19.117   8.661  15.427  1.00  0.00
ATOM   4964  H1  WAT  1637     -18.863   8.623  14.504  1.00  0.00
ATOM   4965  H2  WAT  1637     -20.066   8.534  15.419  1.00  0.00
TER
ATOM   4966  O   WAT  1638     -22.033  -4.991  12.089  1.00  0.00
ATOM   4967  H1  WAT  1638     -21.184  -4.554  12.023  1.00  0.00
ATOM   4968  H2  WAT  1638     -22.400  -4.679  12.916  1.00  0.00
TER
ATOM   4969  O   WAT  1639     -13.112  -0.420  17.002  1.00  0.00
ATOM   4970  H1  WAT  1639     -14.053  -0.405  17.177  1.00  0.00
ATOM   4971  H2  WAT  1639     -12.797  -1.206  17.448  1.00  0.00
TER
ATOM   4972  O   WAT  1640     -11.109   6.751  18.678  1.00  0.00
ATOM   4973  H1  WAT  1640     -10.985   7.574  19.150  1.00  0.00
ATOM   4974  H2  WAT  1640     -10.243   6.540  18.330  1.00  0.00
TER
ATOM   4975  O   WAT  1641     -20.527   8.017  10.172  1.00  0.00
ATOM   4976  H1  WAT  1641     -19.734   8.306   9.720  1.00  0.00
ATOM   4977  H2  WAT  1641     -21.047   7.587   9.493  1.00  0.00
TER
ATOM   4978  O   WAT  1642     -11.474   7.244  11.596  1.00  0.00
ATOM   4979  H1  WAT  1642     -11.760   6.831  10.781  1.00  0.00
ATOM   4980  H2  WAT  1642     -11.672   8.173  11.476  1.00  0.00
TER
ATOM   4981  O   WAT  1643     -20.010   3.238  10.036  1.00  0.00
ATOM   4982  H1  WAT  1643     -20.115   2.623  10.762  1.00  0.00
ATOM   4983  H2  WAT  1643     -20.177   2.714   9.253  1.00  0.00
TER
ATOM   4984  O   WAT  1644     -16.769   2.300  10.641  1.00  0.00
ATOM   4985  H1  WAT  1644     -17.318   2.747  11.285  1.00  0.00
ATOM   4986  H2  WAT  1644     -16.147   1.795  11.164  1.00  0.00
TER
ATOM   4987  O   WAT  1645     -21.102   1.259  12.537  1.00  0.00
ATOM   4988  H1  WAT  1645     -20.680   1.093  13.380  1.00  0.00
ATOM   4989  H2  WAT  1645     -20.977   0.449  12.043  1.00  0.00
TER
ATOM   4990  O   WAT  1646     -18.589   0.283   9.785  1.00  0.00
ATOM   4991  H1  WAT  1646     -18.068  -0.433   9.419  1.00  0.00
ATOM   4992  H2  WAT  1646     -17.942   0.921  10.085  1.00  0.00
TER
ATOM   4993  O   WAT  1647     -22.206  -2.668   9.483  1.00  0.00
ATOM   4994  H1  WAT  1647     -22.407  -3.531   9.844  1.00  0.00
ATOM   4995  H2  WAT  1647     -22.377  -2.755   8.545  1.00  0.00
TER
ATOM   4996  O   WAT  1648     -14.727  -7.857  12.012  1.00  0.00
ATOM   4997  H1  WAT  1648     -14.447  -8.700  12.367  1.00  0.00
ATOM   4998  H2  WAT  1648     -15.501  -7.625  12.525  1.00  0.00
TER
ATOM   4999  O   WAT  1649     -20.189  -6.624  10.456  1.00  0.00
ATOM   5000  H1  WAT  1649     -20.537  -7.302   9.877  1.00  0.00
ATOM   5001  H2  WAT  1649     -19.988  -7.085  11.271  1.00  0.00
TER
ATOM   5002  O   WAT  1650     -18.024   8.364  12.075  1.00  0.00
ATOM   5003  H1  WAT  1650     -17.129   8.702  12.097  1.00  0.00
ATOM   5004  H2  WAT  1650     -17.992   7.642  11.447  1.00  0.00
TER
ATOM   5005  O   WAT  1651      -9.805   4.636  10.119  1.00  0.00
ATOM   5006  H1  WAT  1651     -10.635   4.703  10.589  1.00  0.00
ATOM   5007  H2  WAT  1651      -9.627   5.526   9.815  1.00  0.00
TER
ATOM   5008  O   WAT  1652     -10.349   1.381  12.622  1.00  0.00
ATOM   5009  H1  WAT  1652      -9.587   1.950  12.728  1.00  0.00
ATOM   5010  H2  WAT  1652     -10.334   0.813  13.393  1.00  0.00
TER
ATOM   5011  O   WAT  1653      -9.343   2.236  17.466  1.00  0.00
ATOM   5012  H1  WAT  1653      -8.972   1.452  17.060  1.00  0.00
ATOM   5013  H2  WAT  1653      -8.703   2.924  17.288  1.00  0.00
TER
ATOM   5014  O   WAT  1654     -10.297   1.674   9.779  1.00  0.00
ATOM   5015  H1  WAT  1654     -10.022   2.582   9.651  1.00  0.00
ATOM   5016  H2  WAT  1654     -10.486   1.610  10.715  1.00  0.00
TER
ATOM   5017  O   WAT  1655     -13.900  -5.302  11.075  1.00  0.00
ATOM   5018  H1  WAT  1655     -13.481  -5.488  10.234  1.00  0.00
ATOM   5019  H2  WAT  1655     -14.206  -6.154  11.385  1.00  0.00
TER
ATOM   5020  O   WAT  1656     -10.401  -0.389  14.772  1.00  0.00
ATOM   5021  H1  WAT  1656     -10.776  -1.156  14.340  1.00  0.00
ATOM   5022  H2  WAT  1656     -11.130  -0.007  15.260  1.00  0.00
TER
ATOM   5023  O   WAT  1657     -11.125  -2.163  18.073  1.00  0.00
ATOM   5024  H1  WAT  1657     -10.602  -2.657  17.442  1.00  0.00
ATOM   5025  H2  WAT  1657     -10.540  -2.028  18.818  1.00  0.00
TER
ATOM   5026  O   WAT  1658     -11.635  -2.906  14.012  1.00  0.00
ATOM   5027  H1  WAT  1658     -11.140  -3.139  14.797  1.00  0.00
ATOM   5028  H2  WAT  1658     -11.834  -3.745  13.596  1.00  0.00
TER
ATOM   5029  O   WAT  1659     -10.207  -4.270  16.546  1.00  0.00
ATOM   5030  H1  WAT  1659     -10.317  -4.424  17.484  1.00  0.00
ATOM   5031  H2  WAT  1659      -9.446  -4.798  16.303  1.00  0.00
TER
ATOM   5032  O   WAT  1660      -9.318  -6.439   9.786  1.00  0.00
ATOM   5033  H1  WAT  1660      -8.393  -6.571   9.578  1.00  0.00
ATOM   5034  H2  WAT  1660      -9.340  -6.360  10.740  1.00  0.00
TER
ATOM   5035  O   WAT  1661      -9.244  -5.668  12.412  1.00  0.00
ATOM   5036  H1  WAT  1661     -10.039  -5.734  12.941  1.00  0.00
ATOM   5037  H2  WAT  1661      -9.040  -4.733  12.401  1.00  0.00
TER
ATOM   5038  O   WAT  1662     -12.302   8.371  16.406  1.00  0.00
ATOM   5039  H1  WAT  1662     -11.706   8.050  15.729  1.00  0.00
ATOM   5040  H2  WAT  1662     -12.044   7.898  17.197  1.00  0.00
TER
ATOM   5041  O   WAT  1663     -12.812  -7.338  18.862  1.00  0.00
ATOM   5042  H1  WAT  1663     -12.371  -7.394  18.014  1.00  0.00
ATOM   5043  H2  WAT  1663     -13.081  -6.423  18.933  1.00  0.00
TER
ATOM   5044  O   WAT  1664     -10.948  -7.707  16.873  1.00  0.00
ATOM   5045  H1  WAT  1664     -11.009  -8.651  16.726  1.00  0.00
ATOM   5046  H2  WAT  1664     -10.169  -7.599  17.418  1.00  0.00
TER
ATOM   5047  O   WAT  1665     -19.479  -5.622  16.329  1.00  0.00
ATOM   5048  H1  WAT  1665     -20.291  -5.996  15.988  1.00  0.00
ATOM   5049  H2  WAT  1665     -18.974  -6.378  16.631  1.00  0.00
TER
ATOM   5050  O   WAT  1666     -14.976  -8.958  17.567  1.00  0.00
ATOM   5051  H1  WAT  1666     -14.373  -8.386  18.042  1.00  0.00
ATOM   5052  H2  WAT  1666     -15.717  -8.394  17.344  1.00  0.00
TER
ATOM   5053  O   WAT  1667     -11.833  -8.556  12.841  1.00  0.00
ATOM   5054  H1  WAT  1667     -11.638  -7.657  13.108  1.00  0.00
ATOM   5055  H2  WAT  1667     -12.620  -8.787  13.334  1.00  0.00
TER
ATOM   5056  O   WAT  1668     -21.454  -7.472  14.933  1.00  0.00
ATOM   5057  H1  WAT  1668     -22.083  -8.173  15.100  1.00  0.00
ATOM   5058  H2  WAT  1668     -21.993  -6.712  14.717  1.00  0.00
TER
ATOM   5059  O   WAT  1669     -10.280   8.684  14.602  1.00  0.00
ATOM   5060  H1  WAT  1669     -10.105   7.998  13.958  1.00  0.00
ATOM   5061  H2  WAT  1669     -10.978   9.209  14.209  1.00  0.00
TER
ATOM   5062  O   WAT  1670     -22.437   9.074  12.155  1.00  0.00
ATOM   5063  H1  WAT  1670     -21.705   8.790  11.608  1.00  0.00
ATOM   5064  H2  WAT  1670     -22.178   8.835  13.045  1.00  0.00
TER
ATOM   5065  O   WAT  1671     -15.821  -0.759  -1.690  1.00  0.00
ATOM   5066  H1  WAT  1671     -15.901  -1.674  -1.961  1.00  0.00
ATOM   5067  H2  WAT  1671     -16.234  -0.262  -2.396  1.00  0.00
TER
ATOM   5068  O   WAT  1672     -17.689   1.019   0.191  1.00  0.00
ATOM   5069  H1  WAT  1672     -18.465   0.539   0.481  1.00  0.00
ATOM   5070  H2  WAT  1672     -17.038   0.339   0.017  1.00  0.00
TER
ATOM   5071  O   WAT  1673     -13.668   5.425  -1.029  1.00  0.00
ATOM   5072  H1  WAT  1673     -14.130   4.654  -0.700  1.00  0.00
ATOM   5073  H2  WAT  1673     -12.856   5.452  -0.524  1.00  0.00
TER
ATOM   5074  O   WAT  1674     -17.442   7.711  -1.409  1.00  0.00
ATOM   5075  H1  WAT  1674     -18.061   8.166  -1.979  1.00  0.00
ATOM   5076  H2  WAT  1674     -16.587   7.866  -1.810  1.00  0.00
TER
ATOM   5077  O   WAT  1675     -18.248   3.695   0.198  1.00  0.00
ATOM   5078  H1  WAT  1675     -18.317   2.754   0.037  1.00  0.00
ATOM   5079  H2  WAT  1675     -17.486   3.785   0.770  1.00  0.00
TER
ATOM   5080  O   WAT  1676     -17.218  -3.498   0.425  1.00  0.00
ATOM   5081  H1  WAT  1676     -16.841  -4.371   0.312  1.00  0.00
ATOM   5082  H2  WAT  1676     -17.316  -3.162  -0.466  1.00  0.00
TER
ATOM   5083  O   WAT  1677     -13.435  -6.003  -2.642  1.00  0.00
ATOM   5084  H1  WAT  1677     -12.614  -6.494  -2.600  1.00  0.00
ATOM   5085  H2  WAT  1677     -13.402  -5.414  -1.889  1.00  0.00
TER
ATOM   5086  O   WAT  1678     -21.246  -2.157   0.219  1.00  0.00
ATOM   5087  H1  WAT  1678     -20.738  -1.659   0.860  1.00  0.00
ATOM   5088  H2  WAT  1678     -20.715  -2.934   0.043  1.00  0.00
TER
ATOM   5089  O   WAT  1679      -9.145  -3.987   3.922  1.00  0.00
ATOM   5090  H1  WAT  1679      -9.850  -3.598   3.404  1.00  0.00
ATOM   5091  H2  WAT  1679      -8.879  -3.292   4.524  1.00  0.00
TER
ATOM   5092  O   WAT  1680     -16.576   2.595  -4.016  1.00  0.00
ATOM   5093  H1  WAT  1680     -17.194   3.060  -4.579  1.00  0.00
ATOM   5094  H2  WAT  1680     -16.063   3.287  -3.599  1.00  0.00
TER
ATOM   5095  O   WAT  1681     -21.712   2.122   2.663  1.00  0.00
ATOM   5096  H1  WAT  1681     -22.045   2.749   3.305  1.00  0.00
ATOM   5097  H2  WAT  1681     -21.536   2.648   1.883  1.00  0.00
TER
ATOM   5098  O   WAT  1682     -13.199  -4.063   0.130  1.00  0.00
ATOM   5099  H1  WAT  1682     -13.903  -3.775   0.711  1.00  0.00
ATOM   5100  H2  WAT  1682     -12.838  -3.253  -0.230  1.00  0.00
TER
ATOM   5101  O   WAT  1683     -11.583   5.554   2.393  1.00  0.00
ATOM   5102  H1  WAT  1683     -12.266   6.224   2.385  1.00  0.00
ATOM   5103  H2  WAT  1683     -11.043   5.752   1.628  1.00  0.00
TER
ATOM   5104  O   WAT  1684     -10.130  -4.618   0.521  1.00  0.00
ATOM   5105  H1  WAT  1684     -11.078  -4.584   0.653  1.00  0.00
ATOM   5106  H2  WAT  1684      -9.805  -3.804   0.906  1.00  0.00
TER
ATOM   5107  O   WAT  1685     -19.598  -8.318  -1.183  1.00  0.00
ATOM   5108  H1  WAT  1685     -19.291  -8.873  -1.900  1.00  0.00
ATOM   5109  H2  WAT  1685     -20.528  -8.184  -1.366  1.00  0.00
TER
ATOM   5110  O   WAT  1686     -14.047   7.399   1.108  1.00  0.00
ATOM   5111  H1  WAT  1686     -14.034   6.995   0.240  1.00  0.00
ATOM   5112  H2  WAT  1686     -14.599   8.173   1.004  1.00  0.00
TER
ATOM   5113  O   WAT  1687     -12.752   4.120  -3.803  1.00  0.00
ATOM   5114  H1  WAT  1687     -12.863   3.178  -3.678  1.00  0.00
ATOM   5115  H2  WAT  1687     -12.755   4.482  -2.917  1.00  0.00
TER
ATOM   5116  O   WAT  1688     -14.648   2.302   2.436  1.00  0.00
ATOM   5117  H1  WAT  1688     -14.231   2.088   1.601  1.00  0.00
ATOM   5118  H2  WAT  1688     -13.924   2.559   3.007  1.00  0.00
TER
ATOM   5119  O   WAT  1689     -17.210  -0.253  -4.447  1.00  0.00
ATOM   5120  H1  WAT  1689     -18.137  -0.319  -4.218  1.00  0.00
ATOM   5121  H2  WAT  1689     -17.058   0.685  -4.562  1.00  0.00
TER
ATOM   5122  O   WAT  1690     -17.223  -3.981  -7.450  1.00  0.00
ATOM   5123  H1  WAT  1690     -18.163  -3.820  -7.365  1.00  0.00
ATOM   5124  H2  WAT  1690     -16.905  -3.263  -7.997  1.00  0.00
TER
ATOM   5125  O   WAT  1691     -10.702   0.700   2.528  1.00  0.00
ATOM   5126  H1  WAT  1691     -11.530   0.770   2.053  1.00  0.00
ATOM   5127  H2  WAT  1691     -10.107   1.286   2.059  1.00  0.00
TER
ATOM   5128  O   WAT  1692     -13.181   1.309  -3.944  1.00  0.00
ATOM   5129  H1  WAT  1692     -13.799   0.971  -4.591  1.00  0.00
ATOM   5130  H2  WAT  1692     -13.198   0.665  -3.236  1.00  0.00
TER
ATOM   5131  O   WAT  1693     -13.738  -2.513   3.473  1.00  0.00
ATOM   5132  H1  WAT  1693     -14.151  -1.687   3.727  1.00  0.00
ATOM   5133  H2  WAT  1693     -14.470  -3.098   3.281  1.00  0.00
TER
ATOM   5134  O   WAT  1694     -21.605   0.273  -1.665  1.00  0.00
ATOM   5135  H1  WAT  1694     -22.009  -0.439  -2.160  1.00  0.00
ATOM   5136  H2  WAT  1694     -21.518  -0.071  -0.776  1.00  0.00
TER
ATOM   5137  O   WAT  1695     -21.136   3.960   0.499  1.00  0.00
ATOM   5138  H1  WAT  1695     -21.434   3.355  -0.180  1.00  0.00
ATOM   5139  H2  WAT  1695     -20.186   3.998   0.388  1.00  0.00
TER
ATOM   5140  O   WAT  1696     -13.048   7.533   4.161  1.00  0.00
ATOM   5141  H1  WAT  1696     -13.525   8.340   3.968  1.00  0.00
ATOM   5142  H2  WAT  1696     -13.732   6.881   4.314  1.00  0.00
TER
ATOM   5143  O   WAT  1697     -15.004   0.548  -6.936  1.00  0.00
ATOM   5144  H1  WAT  1697     -14.565  -0.290  -7.082  1.00  0.00
ATOM   5145  H2  WAT  1697     -14.291   1.180  -6.850  1.00  0.00
TER
ATOM   5146  O   WAT  1698     -16.895   5.487  -2.968  1.00  0.00
ATOM   5147  H1  WAT  1698     -16.455   6.230  -3.383  1.00  0.00
ATOM   5148  H2  WAT  1698     -16.956   5.730  -2.044  1.00  0.00
TER
ATOM   5149  O   WAT  1699     -21.419   6.512   7.934  1.00  0.00
ATOM   5150  H1  WAT  1699     -21.448   6.916   7.067  1.00  0.00
ATOM   5151  H2  WAT  1699     -21.583   5.583   7.771  1.00  0.00
TER
ATOM   5152  O   WAT  1700     -11.422  -8.198  -8.622  1.00  0.00
ATOM   5153  H1  WAT  1700     -11.735  -8.106  -7.722  1.00  0.00
ATOM   5154  H2  WAT  1700     -10.661  -7.620  -8.672  1.00  0.00
TER
ATOM   5155  O   WAT  1701      -9.468   7.294   9.230  1.00  0.00
ATOM   5156  H1  WAT  1701      -8.992   7.773   9.909  1.00  0.00
ATOM   5157  H2  WAT  1701      -8.847   7.226   8.505  1.00  0.00
TER
ATOM   5158  O   WAT  1702     -10.065   4.486   6.390  1.00  0.00
ATOM   5159  H1  WAT  1702      -9.938   4.247   5.472  1.00  0.00
ATOM   5160  H2  WAT  1702     -10.022   3.654   6.863  1.00  0.00
TER
ATOM   5161  O   WAT  1703     -16.203   8.189   4.960  1.00  0.00
ATOM   5162  H1  WAT  1703     -15.688   8.099   5.762  1.00  0.00
ATOM   5163  H2  WAT  1703     -17.046   8.534   5.253  1.00  0.00
TER
ATOM   5164  O   WAT  1704     -14.227   8.474  -5.612  1.00  0.00
ATOM   5165  H1  WAT  1704     -14.387   8.184  -4.714  1.00  0.00
ATOM   5166  H2  WAT  1704     -14.393   7.698  -6.147  1.00  0.00
TER
ATOM   5167  O   WAT  1705     -14.525   5.983  -7.052  1.00  0.00
ATOM   5168  H1  WAT  1705     -15.218   5.981  -7.712  1.00  0.00
ATOM   5169  H2  WAT  1705     -13.783   5.559  -7.483  1.00  0.00
TER
ATOM   5170  O   WAT  1706     -14.960   7.609  -2.977  1.00  0.00
ATOM   5171  H1  WAT  1706     -14.504   6.828  -2.663  1.00  0.00
ATOM   5172  H2  WAT  1706     -14.621   8.320  -2.433  1.00  0.00
TER
ATOM   5173  O   WAT  1707     -10.212  -3.461   7.355  1.00  0.00
ATOM   5174  H1  WAT  1707     -10.828  -2.953   6.827  1.00  0.00
ATOM   5175  H2  WAT  1707     -10.533  -4.361   7.298  1.00  0.00
TER
ATOM   5176  O   WAT  1708     -18.151  -4.622   4.821  1.00  0.00
ATOM   5177  H1  WAT  1708     -18.613  -4.414   5.633  1.00  0.00
ATOM   5178  H2  WAT  1708     -18.553  -5.436   4.519  1.00  0.00
TER
ATOM   5179  O   WAT  1709     -13.150  -3.401   5.951  1.00  0.00
ATOM   5180  H1  WAT  1709     -14.001  -3.700   6.272  1.00  0.00
ATOM   5181  H2  WAT  1709     -13.310  -3.157   5.040  1.00  0.00
TER
ATOM   5182  O   WAT  1710     -16.055  -1.901   8.051  1.00  0.00
ATOM   5183  H1  WAT  1710     -15.730  -2.734   7.711  1.00  0.00
ATOM   5184  H2  WAT  1710     -15.267  -1.378   8.199  1.00  0.00
TER
ATOM   5185  O   WAT  1711     -19.322  -7.868  -5.901  1.00  0.00
ATOM   5186  H1  WAT  1711     -19.946  -7.872  -5.176  1.00  0.00
ATOM   5187  H2  WAT  1711     -19.409  -8.735  -6.298  1.00  0.00
TER
ATOM   5188  O   WAT  1712     -20.400  -6.944   1.077  1.00  0.00
ATOM   5189  H1  WAT  1712     -20.103  -6.038   0.996  1.00  0.00
ATOM   5190  H2  WAT  1712     -19.852  -7.432   0.463  1.00  0.00
TER
ATOM   5191  O   WAT  1713     -15.417  -2.359  -4.455  1.00  0.00
ATOM   5192  H1  WAT  1713     -16.016  -1.635  -4.638  1.00  0.00
ATOM   5193  H2  WAT  1713     -14.869  -2.421  -5.237  1.00  0.00
TER
ATOM   5194  O   WAT  1714     -20.206  -1.467   7.612  1.00  0.00
ATOM   5195  H1  WAT  1714     -20.302  -2.407   7.462  1.00  0.00
ATOM   5196  H2  WAT  1714     -19.363  -1.245   7.217  1.00  0.00
TER
ATOM   5197  O   WAT  1715     -16.810  -3.723  -2.425  1.00  0.00
ATOM   5198  H1  WAT  1715     -16.417  -3.405  -3.238  1.00  0.00
ATOM   5199  H2  WAT  1715     -16.448  -4.601  -2.310  1.00  0.00
TER
ATOM   5200  O   WAT  1716     -18.501  -4.972   8.835  1.00  0.00
ATOM   5201  H1  WAT  1716     -19.191  -5.165   9.470  1.00  0.00
ATOM   5202  H2  WAT  1716     -17.758  -4.688   9.368  1.00  0.00
TER
ATOM   5203  O   WAT  1717     -16.225  -1.132   1.671  1.00  0.00
ATOM   5204  H1  WAT  1717     -16.956  -0.623   2.020  1.00  0.00
ATOM   5205  H2  WAT  1717     -16.622  -1.949   1.369  1.00  0.00
TER
ATOM   5206  O   WAT  1718     -19.787  -4.457   0.076  1.00  0.00
ATOM   5207  H1  WAT  1718     -19.783  -4.898  -0.774  1.00  0.00
ATOM   5208  H2  WAT  1718     -18.892  -4.135   0.183  1.00  0.00
TER
ATOM   5209  O   WAT  1719     -19.725  -3.455  -6.934  1.00  0.00
ATOM   5210  H1  WAT  1719     -19.604  -3.497  -5.985  1.00  0.00
ATOM   5211  H2  WAT  1719     -20.110  -2.593  -7.089  1.00  0.00
TER
ATOM   5212  O   WAT  1720     -15.762  -5.679   1.083  1.00  0.00
ATOM   5213  H1  WAT  1720     -15.745  -5.228   1.927  1.00  0.00
ATOM   5214  H2  WAT  1720     -16.010  -6.578   1.296  1.00  0.00
TER
ATOM   5215  O   WAT  1721     -20.713  -1.145  -7.535  1.00  0.00
ATOM   5216  H1  WAT  1721     -21.281  -1.594  -8.162  1.00  0.00
ATOM   5217  H2  WAT  1721     -20.004  -0.786  -8.069  1.00  0.00
TER
ATOM   5218  O   WAT  1722     -12.335  -8.266   6.921  1.00  0.00
ATOM   5219  H1  WAT  1722     -12.010  -8.997   7.447  1.00  0.00
ATOM   5220  H2  WAT  1722     -12.299  -8.584   6.020  1.00  0.00
TER
ATOM   5221  O   WAT  1723     -19.486  -0.396   1.822  1.00  0.00
ATOM   5222  H1  WAT  1723     -19.119  -0.871   2.568  1.00  0.00
ATOM   5223  H2  WAT  1723     -19.676   0.478   2.163  1.00  0.00
TER
ATOM   5224  O   WAT  1724     -21.696  -1.356   4.141  1.00  0.00
ATOM   5225  H1  WAT  1724     -22.000  -0.476   4.366  1.00  0.00
ATOM   5226  H2  WAT  1724     -20.741  -1.296   4.177  1.00  0.00
TER
ATOM   5227  O   WAT  1725     -12.409   1.847   0.530  1.00  0.00
ATOM   5228  H1  WAT  1725     -11.689   2.343   0.140  1.00  0.00
ATOM   5229  H2  WAT  1725     -12.611   1.169  -0.115  1.00  0.00
TER
ATOM   5230  O   WAT  1726     -16.948  -6.759  -5.327  1.00  0.00
ATOM   5231  H1  WAT  1726     -17.762  -7.258  -5.402  1.00  0.00
ATOM   5232  H2  WAT  1726     -17.142  -5.919  -5.743  1.00  0.00
TER
ATOM   5233  O   WAT  1727     -17.027   1.918   6.417  1.00  0.00
ATOM   5234  H1  WAT  1727     -17.093   0.997   6.163  1.00  0.00
ATOM   5235  H2  WAT  1727     -17.657   2.015   7.131  1.00  0.00
TER
ATOM   5236  O   WAT  1728     -14.233  -2.387  -7.031  1.00  0.00
ATOM   5237  H1  WAT  1728     -13.345  -2.076  -7.206  1.00  0.00
ATOM   5238  H2  WAT  1728     -14.263  -3.260  -7.423  1.00  0.00
TER
ATOM   5239  O   WAT  1729     -18.237   3.785  -6.352  1.00  0.00
ATOM   5240  H1  WAT  1729     -17.896   4.529  -6.848  1.00  0.00
ATOM   5241  H2  WAT  1729     -19.066   4.098  -5.989  1.00  0.00
TER
ATOM   5242  O   WAT  1730     -17.096   4.740   6.167  1.00  0.00
ATOM   5243  H1  WAT  1730     -17.081   3.808   5.949  1.00  0.00
ATOM   5244  H2  WAT  1730     -17.803   4.826   6.806  1.00  0.00
TER
ATOM   5245  O   WAT  1731     -11.962  -1.076  -7.563  1.00  0.00
ATOM   5246  H1  WAT  1731     -12.045  -0.645  -8.413  1.00  0.00
ATOM   5247  H2  WAT  1731     -11.242  -0.616  -7.130  1.00  0.00
TER
ATOM   5248  O   WAT  1732     -10.884   1.381   5.514  1.00  0.00
ATOM   5249  H1  WAT  1732     -11.610   1.974   5.317  1.00  0.00
ATOM   5250  H2  WAT  1732     -10.357   1.373   4.716  1.00  0.00
TER
ATOM   5251  O   WAT  1733     -10.933   5.778  -4.835  1.00  0.00
ATOM   5252  H1  WAT  1733     -11.576   5.124  -4.560  1.00  0.00
ATOM   5253  H2  WAT  1733     -11.320   6.184  -5.610  1.00  0.00
TER
ATOM   5254  O   WAT  1734     -15.354   3.107  -0.987  1.00  0.00
ATOM   5255  H1  WAT  1734     -15.002   2.510  -1.647  1.00  0.00
ATOM   5256  H2  WAT  1734     -16.238   2.781  -0.817  1.00  0.00
TER
ATOM   5257  O   WAT  1735     -19.268   3.866  -3.580  1.00  0.00
ATOM   5258  H1  WAT  1735     -18.581   4.413  -3.200  1.00  0.00
ATOM   5259  H2  WAT  1735     -20.055   4.411  -3.545  1.00  0.00
TER
ATOM   5260  O   WAT  1736     -19.965   0.871  -3.968  1.00  0.00
ATOM   5261  H1  WAT  1736     -19.509   1.682  -3.742  1.00  0.00
ATOM   5262  H2  WAT  1736     -20.317   0.553  -3.136  1.00  0.00
TER
ATOM   5263  O   WAT  1737     -17.662   6.382   3.261  1.00  0.00
ATOM   5264  H1  WAT  1737     -17.018   6.588   3.939  1.00  0.00
ATOM   5265  H2  WAT  1737     -17.299   5.621   2.809  1.00  0.00
TER
ATOM   5266  O   WAT  1738     -16.389   4.385   1.979  1.00  0.00
ATOM   5267  H1  WAT  1738     -15.747   3.684   2.092  1.00  0.00
ATOM   5268  H2  WAT  1738     -15.864   5.165   1.799  1.00  0.00
TER
ATOM   5269  O   WAT  1739     -12.543   4.670  -8.297  1.00  0.00
ATOM   5270  H1  WAT  1739     -12.770   3.953  -7.704  1.00  0.00
ATOM   5271  H2  WAT  1739     -12.934   4.421  -9.135  1.00  0.00
TER
ATOM   5272  O   WAT  1740     -14.615   5.184   5.183  1.00  0.00
ATOM   5273  H1  WAT  1740     -14.280   5.771   5.861  1.00  0.00
ATOM   5274  H2  WAT  1740     -15.535   5.054   5.413  1.00  0.00
TER
ATOM   5275  O   WAT  1741     -12.962   2.587  -6.636  1.00  0.00
ATOM   5276  H1  WAT  1741     -13.250   3.048  -5.848  1.00  0.00
ATOM   5277  H2  WAT  1741     -12.167   2.127  -6.367  1.00  0.00
TER
ATOM   5278  O   WAT  1742     -18.786   5.234   8.352  1.00  0.00
ATOM   5279  H1  WAT  1742     -19.107   4.515   8.896  1.00  0.00
ATOM   5280  H2  WAT  1742     -19.461   5.909   8.425  1.00  0.00
TER
ATOM   5281  O   WAT  1743     -20.745   6.080  -6.705  1.00  0.00
ATOM   5282  H1  WAT  1743     -20.754   6.813  -7.321  1.00  0.00
ATOM   5283  H2  WAT  1743     -21.665   5.833  -6.612  1.00  0.00
TER
ATOM   5284  O   WAT  1744     -15.571  -4.534   3.715  1.00  0.00
ATOM   5285  H1  WAT  1744     -15.203  -5.354   4.043  1.00  0.00
ATOM   5286  H2  WAT  1744     -16.431  -4.474   4.131  1.00  0.00
TER
ATOM   5287  O   WAT  1745     -12.205  -5.578  -5.476  1.00  0.00
ATOM   5288  H1  WAT  1745     -12.833  -5.474  -6.190  1.00  0.00
ATOM   5289  H2  WAT  1745     -12.700  -5.358  -4.687  1.00  0.00
TER
ATOM   5290  O   WAT  1746     -17.759   6.142  -8.043  1.00  0.00
ATOM   5291  H1  WAT  1746     -17.658   5.939  -8.972  1.00  0.00
ATOM   5292  H2  WAT  1746     -18.659   5.888  -7.838  1.00  0.00
TER
ATOM   5293  O   WAT  1747     -20.236  -3.300  -4.060  1.00  0.00
ATOM   5294  H1  WAT  1747     -20.945  -2.831  -3.619  1.00  0.00
ATOM   5295  H2  WAT  1747     -19.952  -3.957  -3.426  1.00  0.00
TER
ATOM   5296  O   WAT  1748     -18.611  -1.880   3.939  1.00  0.00
ATOM   5297  H1  WAT  1748     -18.112  -1.405   4.604  1.00  0.00
ATOM   5298  H2  WAT  1748     -18.468  -2.803   4.146  1.00  0.00
TER
ATOM   5299  O   WAT  1749     -16.205  -6.574  -2.621  1.00  0.00
ATOM   5300  H1  WAT  1749     -16.328  -6.556  -3.570  1.00  0.00
ATOM   5301  H2  WAT  1749     -15.256  -6.527  -2.501  1.00  0.00
TER
ATOM   5302  O   WAT  1750     -19.117   8.661  -3.348  1.00  0.00
ATOM   5303  H1  WAT  1750     -18.863   8.623  -4.270  1.00  0.00
ATOM   5304  H2  WAT  1750     -20.066   8.534  -3.355  1.00  0.00
TER
ATOM   5305  O   WAT  1751     -22.033  -4.991  -6.685  1.00  0.00
ATOM   5306  H1  WAT  1751     -21.184  -4.554  -6.751  1.00  0.00
ATOM   5307  H2  WAT  1751     -22.400  -4.679  -5.858  1.00  0.00
TER
ATOM   5308  O   WAT  1752     -11.404  -5.663   4.782  1.00  0.00
ATOM   5309  H1  WAT  1752     -11.907  -4.923   5.121  1.00  0.00
ATOM   5310  H2  WAT  1752     -10.588  -5.275   4.466  1.00  0.00
TER
ATOM   5311  O   WAT  1753     -13.112  -0.420  -1.772  1.00  0.00
ATOM   5312  H1  WAT  1753     -14.053  -0.405  -1.597  1.00  0.00
ATOM   5313  H2  WAT  1753     -12.797  -1.206  -1.326  1.00  0.00
TER
ATOM   5314  O   WAT  1754     -11.109   6.751  -0.097  1.00  0.00
ATOM   5315  H1  WAT  1754     -10.985   7.574   0.376  1.00  0.00
ATOM   5316  H2  WAT  1754     -10.243   6.540  -0.444  1.00  0.00
TER
ATOM   5317  O   WAT  1755     -20.527   8.017  -8.602  1.00  0.00
ATOM   5318  H1  WAT  1755     -19.734   8.306  -9.054  1.00  0.00
ATOM   5319  H2  WAT  1755     -21.047   7.587  -9.281  1.00  0.00
TER
ATOM   5320  O   WAT  1756     -15.795   4.137   8.711  1.00  0.00
ATOM   5321  H1  WAT  1756     -16.401   4.160   7.971  1.00  0.00
ATOM   5322  H2  WAT  1756     -16.100   3.405   9.248  1.00  0.00
TER
ATOM   5323  O   WAT  1757     -14.365   7.865   7.322  1.00  0.00
ATOM   5324  H1  WAT  1757     -13.413   7.781   7.272  1.00  0.00
ATOM   5325  H2  WAT  1757     -14.512   8.529   7.996  1.00  0.00
TER
ATOM   5326  O   WAT  1758     -11.474   7.244  -7.179  1.00  0.00
ATOM   5327  H1  WAT  1758     -11.760   6.831  -7.993  1.00  0.00
ATOM   5328  H2  WAT  1758     -11.672   8.173  -7.299  1.00  0.00
TER
ATOM   5329  O   WAT  1759     -20.010   3.238  -8.738  1.00  0.00
ATOM   5330  H1  WAT  1759     -20.115   2.623  -8.012  1.00  0.00
ATOM   5331  H2  WAT  1759     -20.177   2.714  -9.522  1.00  0.00
TER
ATOM   5332  O   WAT  1760     -19.858   1.923   7.241  1.00  0.00
ATOM   5333  H1  WAT  1760     -20.624   2.492   7.156  1.00  0.00
ATOM   5334  H2  WAT  1760     -19.677   1.631   6.348  1.00  0.00
TER
ATOM   5335  O   WAT  1761     -16.769   2.300  -8.134  1.00  0.00
ATOM   5336  H1  WAT  1761     -17.318   2.747  -7.490  1.00  0.00
ATOM   5337  H2  WAT  1761     -16.147   1.795  -7.610  1.00  0.00
TER
ATOM   5338  O   WAT  1762     -12.716   3.654   7.798  1.00  0.00
ATOM   5339  H1  WAT  1762     -11.975   3.991   7.295  1.00  0.00
ATOM   5340  H2  WAT  1762     -13.479   3.823   7.245  1.00  0.00
TER
ATOM   5341  O   WAT  1763     -21.102   1.259  -6.237  1.00  0.00
ATOM   5342  H1  WAT  1763     -20.680   1.093  -5.394  1.00  0.00
ATOM   5343  H2  WAT  1763     -20.977   0.449  -6.732  1.00  0.00
TER
ATOM   5344  O   WAT  1764     -18.589   0.283  -8.990  1.00  0.00
ATOM   5345  H1  WAT  1764     -18.068  -0.433  -9.355  1.00  0.00
ATOM   5346  H2  WAT  1764     -17.942   0.921  -8.690  1.00  0.00
TER
ATOM   5347  O   WAT  1765     -14.041   1.705   6.334  1.00  0.00
ATOM   5348  H1  WAT  1765     -13.627   1.860   7.183  1.00  0.00
ATOM   5349  H2  WAT  1765     -14.976   1.831   6.496  1.00  0.00
TER
ATOM   5350  O   WAT  1766     -13.569  -0.955   8.338  1.00  0.00
ATOM   5351  H1  WAT  1766     -12.987  -1.710   8.250  1.00  0.00
ATOM   5352  H2  WAT  1766     -13.393  -0.424   7.561  1.00  0.00
TER
ATOM   5353  O   WAT  1767     -19.686  -7.238   3.682  1.00  0.00
ATOM   5354  H1  WAT  1767     -20.134  -7.216   2.837  1.00  0.00
ATOM   5355  H2  WAT  1767     -20.319  -7.636   4.279  1.00  0.00
TER
ATOM   5356  O   WAT  1768     -19.280   1.657   4.303  1.00  0.00
ATOM   5357  H1  WAT  1768     -18.861   2.501   4.131  1.00  0.00
ATOM   5358  H2  WAT  1768     -20.199   1.795   4.074  1.00  0.00
TER
ATOM   5359  O   WAT  1769     -16.943  -0.611   5.687  1.00  0.00
ATOM   5360  H1  WAT  1769     -16.824  -1.207   6.427  1.00  0.00
ATOM   5361  H2  WAT  1769     -16.084  -0.574   5.267  1.00  0.00
TER
ATOM   5362  O   WAT  1770     -14.605  -0.057   4.264  1.00  0.00
ATOM   5363  H1  WAT  1770     -15.131   0.467   3.660  1.00  0.00
ATOM   5364  H2  WAT  1770     -14.261   0.575   4.895  1.00  0.00
TER
ATOM   5365  O   WAT  1771     -22.206  -2.668  -9.291  1.00  0.00
ATOM   5366  H1  WAT  1771     -22.407  -3.531  -8.930  1.00  0.00
ATOM   5367  H2  WAT  1771     -22.377  -2.755 -10.229  1.00  0.00
TER
ATOM   5368  O   WAT  1772     -21.429   7.963   5.419  1.00  0.00
ATOM   5369  H1  WAT  1772     -21.967   8.687   5.100  1.00  0.00
ATOM   5370  H2  WAT  1772     -21.176   7.486   4.629  1.00  0.00
TER
ATOM   5371  O   WAT  1773     -20.176  -4.069   6.945  1.00  0.00
ATOM   5372  H1  WAT  1773     -19.587  -4.377   7.633  1.00  0.00
ATOM   5373  H2  WAT  1773     -20.994  -4.541   7.101  1.00  0.00
TER
ATOM   5374  O   WAT  1774     -15.357  -4.452   7.178  1.00  0.00
ATOM   5375  H1  WAT  1774     -16.046  -5.114   7.113  1.00  0.00
ATOM   5376  H2  WAT  1774     -14.637  -4.898   7.623  1.00  0.00
TER
ATOM   5377  O   WAT  1775     -14.727  -7.857  -6.763  1.00  0.00
ATOM   5378  H1  WAT  1775     -14.447  -8.700  -6.407  1.00  0.00
ATOM   5379  H2  WAT  1775     -15.501  -7.625  -6.249  1.00  0.00
TER
ATOM   5380  O   WAT  1776     -18.573   9.198   5.678  1.00  0.00
ATOM   5381  H1  WAT  1776     -18.647  10.101   5.985  1.00  0.00
ATOM   5382  H2  WAT  1776     -19.475   8.879   5.650  1.00  0.00
TER
ATOM   5383  O   WAT  1777     -20.189  -6.624  -8.318  1.00  0.00
ATOM   5384  H1  WAT  1777     -20.537  -7.302  -8.898  1.00  0.00
ATOM   5385  H2  WAT  1777     -19.988  -7.085  -7.504  1.00  0.00
TER
ATOM   5386  O   WAT  1778     -18.024   8.364  -6.699  1.00  0.00
ATOM   5387  H1  WAT  1778     -17.129   8.702  -6.678  1.00  0.00
ATOM   5388  H2  WAT  1778     -17.992   7.642  -7.327  1.00  0.00
TER
ATOM   5389  O   WAT  1779     -11.045   6.894   6.007  1.00  0.00
ATOM   5390  H1  WAT  1779     -11.645   6.953   5.264  1.00  0.00
ATOM   5391  H2  WAT  1779     -10.915   5.955   6.137  1.00  0.00
TER
ATOM   5392  O   WAT  1780      -9.805   4.636  -8.656  1.00  0.00
ATOM   5393  H1  WAT  1780     -10.635   4.703  -8.185  1.00  0.00
ATOM   5394  H2  WAT  1780      -9.627   5.526  -8.959  1.00  0.00
TER
ATOM   5395  O   WAT  1781     -10.349   1.381  -6.152  1.00  0.00
ATOM   5396  H1  WAT  1781      -9.587   1.950  -6.046  1.00  0.00
ATOM   5397  H2  WAT  1781     -10.334   0.813  -5.382  1.00  0.00
TER
ATOM   5398  O   WAT  1782     -12.360   3.619   4.105  1.00  0.00
ATOM   5399  H1  WAT  1782     -13.174   4.049   4.367  1.00  0.00
ATOM   5400  H2  WAT  1782     -11.952   4.231   3.492  1.00  0.00
TER
ATOM   5401  O   WAT  1783     -10.297   1.674  -8.995  1.00  0.00
ATOM   5402  H1  WAT  1783     -10.022   2.582  -9.123  1.00  0.00
ATOM   5403  H2  WAT  1783     -10.486   1.610  -8.059  1.00  0.00
TER
ATOM   5404  O   WAT  1784     -13.900  -5.302  -7.700  1.00  0.00
ATOM   5405  H1  WAT  1784     -13.481  -5.488  -8.540  1.00  0.00
ATOM   5406  H2  WAT  1784     -14.206  -6.154  -7.390  1.00  0.00
TER
ATOM   5407  O   WAT  1785     -10.401  -0.389  -4.002  1.00  0.00
ATOM   5408  H1  WAT  1785     -10.776  -1.156  -4.434  1.00  0.00
ATOM   5409  H2  WAT  1785     -11.130  -0.007  -3.515  1.00  0.00
TER
ATOM   5410  O   WAT  1786     -11.011  -1.242   5.632  1.00  0.00
ATOM   5411  H1  WAT  1786     -11.242  -1.471   4.732  1.00  0.00
ATOM   5412  H2  WAT  1786     -10.750  -0.322   5.586  1.00  0.00
TER
ATOM   5413  O   WAT  1787     -12.572  -6.016   8.410  1.00  0.00
ATOM   5414  H1  WAT  1787     -11.695  -6.008   8.793  1.00  0.00
ATOM   5415  H2  WAT  1787     -12.560  -6.753   7.799  1.00  0.00
TER
ATOM   5416  O   WAT  1788     -11.125  -2.163  -0.701  1.00  0.00
ATOM   5417  H1  WAT  1788     -10.602  -2.657  -1.332  1.00  0.00
ATOM   5418  H2  WAT  1788     -10.540  -2.028   0.043  1.00  0.00
TER
ATOM   5419  O   WAT  1789     -10.947  -2.079   2.820  1.00  0.00
ATOM   5420  H1  WAT  1789     -11.896  -2.113   2.935  1.00  0.00
ATOM   5421  H2  WAT  1789     -10.765  -1.169   2.585  1.00  0.00
TER
ATOM   5422  O   WAT  1790     -11.635  -2.906  -4.762  1.00  0.00
ATOM   5423  H1  WAT  1790     -11.140  -3.139  -3.977  1.00  0.00
ATOM   5424  H2  WAT  1790     -11.834  -3.745  -5.178  1.00  0.00
TER
ATOM   5425  O   WAT  1791     -10.207  -4.270  -2.228  1.00  0.00
ATOM   5426  H1  WAT  1791     -10.317  -4.424  -1.290  1.00  0.00
ATOM   5427  H2  WAT  1791      -9.446  -4.798  -2.471  1.00  0.00
TER
ATOM   5428  O   WAT  1792     -11.860  -8.331   4.230  1.00  0.00
ATOM   5429  H1  WAT  1792     -11.223  -7.717   4.596  1.00  0.00
ATOM   5430  H2  WAT  1792     -11.713  -8.294   3.285  1.00  0.00
TER
ATOM   5431  O   WAT  1793      -9.318  -6.439  -8.988  1.00  0.00
ATOM   5432  H1  WAT  1793      -8.393  -6.571  -9.196  1.00  0.00
ATOM   5433  H2  WAT  1793      -9.340  -6.360  -8.034  1.00  0.00
TER
ATOM   5434  O   WAT  1794      -9.244  -5.668  -6.362  1.00  0.00
ATOM   5435  H1  WAT  1794     -10.039  -5.734  -5.833  1.00  0.00
ATOM   5436  H2  WAT  1794      -9.040  -4.733  -6.374  1.00  0.00
TER
ATOM   5437  O   WAT  1795     -12.302   8.371  -2.368  1.00  0.00
ATOM   5438  H1  WAT  1795     -11.706   8.050  -3.045  1.00  0.00
ATOM   5439  H2  WAT  1795     -12.044   7.898  -1.577  1.00  0.00
TER
ATOM   5440  O   WAT  1796     -20.695   6.359   3.382  1.00  0.00
ATOM   5441  H1  WAT  1796     -20.936   6.626   2.495  1.00  0.00
ATOM   5442  H2  WAT  1796     -19.755   6.529   3.437  1.00  0.00
TER
ATOM   5443  O   WAT  1797     -18.490  -7.178   7.137  1.00  0.00
ATOM   5444  H1  WAT  1797     -18.551  -6.586   7.887  1.00  0.00
ATOM   5445  H2  WAT  1797     -17.550  -7.285   6.992  1.00  0.00
TER
ATOM   5446  O   WAT  1798     -15.852  -7.521   6.777  1.00  0.00
ATOM   5447  H1  WAT  1798     -15.238  -7.203   6.115  1.00  0.00
ATOM   5448  H2  WAT  1798     -15.307  -8.006   7.396  1.00  0.00
TER
ATOM   5449  O   WAT  1799      -9.435   8.378   4.183  1.00  0.00
ATOM   5450  H1  WAT  1799      -9.929   8.775   3.465  1.00  0.00
ATOM   5451  H2  WAT  1799     -10.043   7.753   4.576  1.00  0.00
TER
ATOM   5452  O   WAT  1800     -15.111  -8.958   3.103  1.00  0.00
ATOM   5453  H1  WAT  1800     -15.986  -8.624   2.901  1.00  0.00
ATOM   5454  H2  WAT  1800     -15.220  -9.430   3.929  1.00  0.00
TER
ATOM   5455  O   WAT  1801     -14.204  -6.751   4.488  1.00  0.00
ATOM   5456  H1  WAT  1801     -14.533  -7.565   4.108  1.00  0.00
ATOM   5457  H2  WAT  1801     -13.256  -6.794   4.364  1.00  0.00
TER
ATOM   5458  O   WAT  1802     -11.751   9.021   1.461  1.00  0.00
ATOM   5459  H1  WAT  1802     -12.211   9.772   1.087  1.00  0.00
ATOM   5460  H2  WAT  1802     -12.380   8.301   1.403  1.00  0.00
TER
ATOM   5461  O   WAT  1803     -21.321   7.329   0.636  1.00  0.00
ATOM   5462  H1  WAT  1803     -20.805   6.718   0.111  1.00  0.00
ATOM   5463  H2  WAT  1803     -20.672   7.832   1.127  1.00  0.00
TER
ATOM   5464  O   WAT  1804     -18.582   8.220   1.463  1.00  0.00
ATOM   5465  H1  WAT  1804     -18.294   7.966   0.586  1.00  0.00
ATOM   5466  H2  WAT  1804     -18.069   7.668   2.054  1.00  0.00
TER
ATOM   5467  O   WAT  1805     -17.364  -8.041   2.043  1.00  0.00
ATOM   5468  H1  WAT  1805     -18.147  -7.566   2.322  1.00  0.00
ATOM   5469  H2  WAT  1805     -17.658  -8.945   1.934  1.00  0.00
TER
ATOM   5470  O   WAT  1806     -12.812  -7.338   0.088  1.00  0.00
ATOM   5471  H1  WAT  1806     -12.371  -7.394  -0.760  1.00  0.00
ATOM   5472  H2  WAT  1806     -13.081  -6.423   0.159  1.00  0.00
TER
ATOM   5473  O   WAT  1807     -10.948  -7.707  -1.901  1.00  0.00
ATOM   5474  H1  WAT  1807     -11.009  -8.651  -2.048  1.00  0.00
ATOM   5475  H2  WAT  1807     -10.169  -7.599  -1.356  1.00  0.00
TER
ATOM   5476  O   WAT  1808     -19.479  -5.622  -2.446  1.00  0.00
ATOM   5477  H1  WAT  1808     -20.291  -5.996  -2.786  1.00  0.00
ATOM   5478  H2  WAT  1808     -18.974  -6.378  -2.144  1.00  0.00
TER
ATOM   5479  O   WAT  1809     -14.976  -8.958  -1.207  1.00  0.00
ATOM   5480  H1  WAT  1809     -14.373  -8.386  -0.732  1.00  0.00
ATOM   5481  H2  WAT  1809     -15.717  -8.394  -1.430  1.00  0.00
TER
ATOM   5482  O   WAT  1810     -11.833  -8.556  -5.933  1.00  0.00
ATOM   5483  H1  WAT  1810     -11.638  -7.657  -5.667  1.00  0.00
ATOM   5484  H2  WAT  1810     -12.620  -8.787  -5.440  1.00  0.00
TER
ATOM   5485  O   WAT  1811     -21.454  -7.472  -3.841  1.00  0.00
ATOM   5486  H1  WAT  1811     -22.083  -8.173  -3.674  1.00  0.00
ATOM   5487  H2  WAT  1811     -21.993  -6.712  -4.058  1.00  0.00
TER
ATOM   5488  O   WAT  1812     -18.514   9.142   8.830  1.00  0.00
ATOM   5489  H1  WAT  1812     -17.588   8.906   8.874  1.00  0.00
ATOM   5490  H2  WAT  1812     -18.529   9.969   8.349  1.00  0.00
TER
ATOM   5491  O   WAT  1813     -10.280   8.684  -4.173  1.00  0.00
ATOM   5492  H1  WAT  1813     -10.105   7.998  -4.817  1.00  0.00
ATOM   5493  H2  WAT  1813     -10.978   9.209  -4.565  1.00  0.00
TER
ATOM   5494  O   WAT  1814     -21.328  -8.194   8.594  1.00  0.00
ATOM   5495  H1  WAT  1814     -21.610  -7.690   7.830  1.00  0.00
ATOM   5496  H2  WAT  1814     -20.946  -8.991   8.228  1.00  0.00
TER
ATOM   5497  O   WAT  1815     -22.437   9.074  -6.619  1.00  0.00
ATOM   5498  H1  WAT  1815     -21.705   8.790  -7.167  1.00  0.00
ATOM   5499  H2  WAT  1815     -22.178   8.835  -5.729  1.00  0.00
TER
ATOM   5500  O   WAT  1816     -14.727  -8.778   9.172  1.00  0.00
ATOM   5501  H1  WAT  1816     -14.840  -8.459  10.067  1.00  0.00
ATOM   5502  H2  WAT  1816     -13.910  -8.377   8.876  1.00  0.00
TER
ATOM   5503  O   WAT  1817     -11.947   8.369   8.654  1.00  0.00
ATOM   5504  H1  WAT  1817     -11.154   7.874   8.447  1.00  0.00
ATOM   5505  H2  WAT  1817     -11.653   9.048   9.262  1.00  0.00
TER
ATOM   5506  O   WAT  1818     -17.689   1.019 -18.583  1.00  0.00
ATOM   5507  H1  WAT  1818     -18.465   0.539 -18.294  1.00  0.00
ATOM   5508  H2  WAT  1818     -17.038   0.339 -18.758  1.00  0.00
TER
ATOM   5509  O   WAT  1819     -18.248   3.695 -18.576  1.00  0.00
ATOM   5510  H1  WAT  1819     -18.317   2.754 -18.737  1.00  0.00
ATOM   5511  H2  WAT  1819     -17.486   3.785 -18.004  1.00  0.00
TER
ATOM   5512  O   WAT  1820     -17.218  -3.498 -18.350  1.00  0.00
ATOM   5513  H1  WAT  1820     -16.841  -4.371 -18.462  1.00  0.00
ATOM   5514  H2  WAT  1820     -17.316  -3.162 -19.240  1.00  0.00
TER
ATOM   5515  O   WAT  1821     -21.246  -2.157 -18.555  1.00  0.00
ATOM   5516  H1  WAT  1821     -20.738  -1.659 -17.915  1.00  0.00
ATOM   5517  H2  WAT  1821     -20.715  -2.934 -18.731  1.00  0.00
TER
ATOM   5518  O   WAT  1822      -9.145  -3.987 -14.852  1.00  0.00
ATOM   5519  H1  WAT  1822      -9.850  -3.598 -15.371  1.00  0.00
ATOM   5520  H2  WAT  1822      -8.879  -3.292 -14.250  1.00  0.00
TER
ATOM   5521  O   WAT  1823     -21.712   2.122 -16.112  1.00  0.00
ATOM   5522  H1  WAT  1823     -22.045   2.749 -15.469  1.00  0.00
ATOM   5523  H2  WAT  1823     -21.536   2.648 -16.891  1.00  0.00
TER
ATOM   5524  O   WAT  1824     -13.199  -4.063 -18.644  1.00  0.00
ATOM   5525  H1  WAT  1824     -13.903  -3.775 -18.064  1.00  0.00
ATOM   5526  H2  WAT  1824     -12.838  -3.253 -19.004  1.00  0.00
TER
ATOM   5527  O   WAT  1825     -11.583   5.554 -16.381  1.00  0.00
ATOM   5528  H1  WAT  1825     -12.266   6.224 -16.390  1.00  0.00
ATOM   5529  H2  WAT  1825     -11.043   5.752 -17.147  1.00  0.00
TER
ATOM   5530  O   WAT  1826     -10.130  -4.618 -18.253  1.00  0.00
ATOM   5531  H1  WAT  1826     -11.078  -4.584 -18.121  1.00  0.00
ATOM   5532  H2  WAT  1826      -9.805  -3.804 -17.868  1.00  0.00
TER
ATOM   5533  O   WAT  1827     -14.047   7.399 -17.667  1.00  0.00
ATOM   5534  H1  WAT  1827     -14.034   6.995 -18.534  1.00  0.00
ATOM   5535  H2  WAT  1827     -14.599   8.173 -17.771  1.00  0.00
TER
ATOM   5536  O   WAT  1828     -14.648   2.302 -16.338  1.00  0.00
ATOM   5537  H1  WAT  1828     -14.231   2.088 -17.173  1.00  0.00
ATOM   5538  H2  WAT  1828     -13.924   2.559 -15.768  1.00  0.00
TER
ATOM   5539  O   WAT  1829     -10.702   0.700 -16.247  1.00  0.00
ATOM   5540  H1  WAT  1829     -11.530   0.770 -16.722  1.00  0.00
ATOM   5541  H2  WAT  1829     -10.107   1.286 -16.715  1.00  0.00
TER
ATOM   5542  O   WAT  1830     -13.738  -2.513 -15.301  1.00  0.00
ATOM   5543  H1  WAT  1830     -14.151  -1.687 -15.047  1.00  0.00
ATOM   5544  H2  WAT  1830     -14.470  -3.098 -15.494  1.00  0.00
TER
ATOM   5545  O   WAT  1831     -21.136   3.960 -18.276  1.00  0.00
ATOM   5546  H1  WAT  1831     -21.434   3.355 -18.955  1.00  0.00
ATOM   5547  H2  WAT  1831     -20.186   3.998 -18.387  1.00  0.00
TER
ATOM   5548  O   WAT  1832     -13.048   7.533 -14.613  1.00  0.00
ATOM   5549  H1  WAT  1832     -13.525   8.340 -14.806  1.00  0.00
ATOM   5550  H2  WAT  1832     -13.732   6.881 -14.461  1.00  0.00
TER
ATOM   5551  O   WAT  1833     -21.419   6.512 -10.840  1.00  0.00
ATOM   5552  H1  WAT  1833     -21.448   6.916 -11.708  1.00  0.00
ATOM   5553  H2  WAT  1833     -21.583   5.583 -11.003  1.00  0.00
TER
ATOM   5554  O   WAT  1834      -9.468   7.294  -9.544  1.00  0.00
ATOM   5555  H1  WAT  1834      -8.992   7.773  -8.865  1.00  0.00
ATOM   5556  H2  WAT  1834      -8.847   7.226 -10.270  1.00  0.00
TER
ATOM   5557  O   WAT  1835     -10.065   4.486 -12.384  1.00  0.00
ATOM   5558  H1  WAT  1835      -9.938   4.247 -13.302  1.00  0.00
ATOM   5559  H2  WAT  1835     -10.022   3.654 -11.912  1.00  0.00
TER
ATOM   5560  O   WAT  1836     -16.203   8.189 -13.815  1.00  0.00
ATOM   5561  H1  WAT  1836     -15.688   8.099 -13.012  1.00  0.00
ATOM   5562  H2  WAT  1836     -17.046   8.534 -13.522  1.00  0.00
TER
ATOM   5563  O   WAT  1837     -10.212  -3.461 -11.419  1.00  0.00
ATOM   5564  H1  WAT  1837     -10.828  -2.953 -11.948  1.00  0.00
ATOM   5565  H2  WAT  1837     -10.533  -4.361 -11.476  1.00  0.00
TER
ATOM   5566  O   WAT  1838     -18.151  -4.622 -13.953  1.00  0.00
ATOM   5567  H1  WAT  1838     -18.613  -4.414 -13.141  1.00  0.00
ATOM   5568  H2  WAT  1838     -18.553  -5.436 -14.256  1.00  0.00
TER
ATOM   5569  O   WAT  1839     -13.150  -3.401 -12.823  1.00  0.00
ATOM   5570  H1  WAT  1839     -14.001  -3.700 -12.502  1.00  0.00
ATOM   5571  H2  WAT  1839     -13.310  -3.157 -13.735  1.00  0.00
TER
ATOM   5572  O   WAT  1840     -16.055  -1.901 -10.723  1.00  0.00
ATOM   5573  H1  WAT  1840     -15.730  -2.734 -11.063  1.00  0.00
ATOM   5574  H2  WAT  1840     -15.267  -1.378 -10.575  1.00  0.00
TER
ATOM   5575  O   WAT  1841     -20.400  -6.944 -17.697  1.00  0.00
ATOM   5576  H1  WAT  1841     -20.103  -6.038 -17.778  1.00  0.00
ATOM   5577  H2  WAT  1841     -19.852  -7.432 -18.311  1.00  0.00
TER
ATOM   5578  O   WAT  1842     -20.206  -1.467 -11.162  1.00  0.00
ATOM   5579  H1  WAT  1842     -20.302  -2.407 -11.312  1.00  0.00
ATOM   5580  H2  WAT  1842     -19.363  -1.245 -11.557  1.00  0.00
TER
ATOM   5581  O   WAT  1843     -18.501  -4.972  -9.939  1.00  0.00
ATOM   5582  H1  WAT  1843     -19.191  -5.165  -9.305  1.00  0.00
ATOM   5583  H2  WAT  1843     -17.758  -4.688  -9.407  1.00  0.00
TER
ATOM   5584  O   WAT  1844     -16.225  -1.132 -17.104  1.00  0.00
ATOM   5585  H1  WAT  1844     -16.956  -0.623 -16.755  1.00  0.00
ATOM   5586  H2  WAT  1844     -16.622  -1.949 -17.405  1.00  0.00
TER
ATOM   5587  O   WAT  1845     -15.762  -5.679 -17.692  1.00  0.00
ATOM   5588  H1  WAT  1845     -15.745  -5.228 -16.847  1.00  0.00
ATOM   5589  H2  WAT  1845     -16.010  -6.578 -17.478  1.00  0.00
TER
ATOM   5590  O   WAT  1846     -12.335  -8.266 -11.853  1.00  0.00
ATOM   5591  H1  WAT  1846     -12.010  -8.997 -11.327  1.00  0.00
ATOM   5592  H2  WAT  1846     -12.299  -8.584 -12.755  1.00  0.00
TER
ATOM   5593  O   WAT  1847     -19.486  -0.396 -16.952  1.00  0.00
ATOM   5594  H1  WAT  1847     -19.119  -0.871 -16.206  1.00  0.00
ATOM   5595  H2  WAT  1847     -19.676   0.478 -16.611  1.00  0.00
TER
ATOM   5596  O   WAT  1848     -21.696  -1.356 -14.634  1.00  0.00
ATOM   5597  H1  WAT  1848     -22.000  -0.476 -14.409  1.00  0.00
ATOM   5598  H2  WAT  1848     -20.741  -1.296 -14.598  1.00  0.00
TER
ATOM   5599  O   WAT  1849     -12.409   1.847 -18.244  1.00  0.00
ATOM   5600  H1  WAT  1849     -11.689   2.343 -18.635  1.00  0.00
ATOM   5601  H2  WAT  1849     -12.611   1.169 -18.889  1.00  0.00
TER
ATOM   5602  O   WAT  1850     -17.027   1.918 -12.357  1.00  0.00
ATOM   5603  H1  WAT  1850     -17.093   0.997 -12.612  1.00  0.00
ATOM   5604  H2  WAT  1850     -17.657   2.015 -11.643  1.00  0.00
TER
ATOM   5605  O   WAT  1851     -17.096   4.740 -12.607  1.00  0.00
ATOM   5606  H1  WAT  1851     -17.081   3.808 -12.825  1.00  0.00
ATOM   5607  H2  WAT  1851     -17.803   4.826 -11.968  1.00  0.00
TER
ATOM   5608  O   WAT  1852     -10.884   1.381 -13.260  1.00  0.00
ATOM   5609  H1  WAT  1852     -11.610   1.974 -13.457  1.00  0.00
ATOM   5610  H2  WAT  1852     -10.357   1.373 -14.059  1.00  0.00
TER
ATOM   5611  O   WAT  1853     -17.662   6.382 -15.513  1.00  0.00
ATOM   5612  H1  WAT  1853     -17.018   6.588 -14.836  1.00  0.00
ATOM   5613  H2  WAT  1853     -17.299   5.621 -15.966  1.00  0.00
TER
ATOM   5614  O   WAT  1854     -16.389   4.385 -16.795  1.00  0.00
ATOM   5615  H1  WAT  1854     -15.747   3.684 -16.682  1.00  0.00
ATOM   5616  H2  WAT  1854     -15.864   5.165 -16.975  1.00  0.00
TER
ATOM   5617  O   WAT  1855     -14.615   5.184 -13.592  1.00  0.00
ATOM   5618  H1  WAT  1855     -14.280   5.771 -12.914  1.00  0.00
ATOM   5619  H2  WAT  1855     -15.535   5.054 -13.362  1.00  0.00
TER
ATOM   5620  O   WAT  1856     -18.786   5.234 -10.423  1.00  0.00
ATOM   5621  H1  WAT  1856     -19.107   4.515  -9.878  1.00  0.00
ATOM   5622  H2  WAT  1856     -19.461   5.909 -10.349  1.00  0.00
TER
ATOM   5623  O   WAT  1857     -15.571  -4.534 -15.059  1.00  0.00
ATOM   5624  H1  WAT  1857     -15.203  -5.354 -14.731  1.00  0.00
ATOM   5625  H2  WAT  1857     -16.431  -4.474 -14.644  1.00  0.00
TER
ATOM   5626  O   WAT  1858     -18.611  -1.880 -14.835  1.00  0.00
ATOM   5627  H1  WAT  1858     -18.112  -1.405 -14.170  1.00  0.00
ATOM   5628  H2  WAT  1858     -18.468  -2.803 -14.628  1.00  0.00
TER
ATOM   5629  O   WAT  1859     -11.404  -5.663 -13.992  1.00  0.00
ATOM   5630  H1  WAT  1859     -11.907  -4.923 -13.653  1.00  0.00
ATOM   5631  H2  WAT  1859     -10.588  -5.275 -14.309  1.00  0.00
TER
ATOM   5632  O   WAT  1860     -11.109   6.751 -18.871  1.00  0.00
ATOM   5633  H1  WAT  1860     -10.985   7.574 -18.399  1.00  0.00
ATOM   5634  H2  WAT  1860     -10.243   6.540 -19.218  1.00  0.00
TER
ATOM   5635  O   WAT  1861     -15.795   4.137 -10.063  1.00  0.00
ATOM   5636  H1  WAT  1861     -16.401   4.160 -10.804  1.00  0.00
ATOM   5637  H2  WAT  1861     -16.100   3.405  -9.526  1.00  0.00
TER
ATOM   5638  O   WAT  1862     -14.365   7.865 -11.452  1.00  0.00
ATOM   5639  H1  WAT  1862     -13.413   7.781 -11.502  1.00  0.00
ATOM   5640  H2  WAT  1862     -14.512   8.529 -10.779  1.00  0.00
TER
ATOM   5641  O   WAT  1863     -19.858   1.923 -11.533  1.00  0.00
ATOM   5642  H1  WAT  1863     -20.624   2.492 -11.618  1.00  0.00
ATOM   5643  H2  WAT  1863     -19.677   1.631 -12.427  1.00  0.00
TER
ATOM   5644  O   WAT  1864     -12.716   3.654 -10.976  1.00  0.00
ATOM   5645  H1  WAT  1864     -11.975   3.991 -11.479  1.00  0.00
ATOM   5646  H2  WAT  1864     -13.479   3.823 -11.529  1.00  0.00
TER
ATOM   5647  O   WAT  1865     -14.041   1.705 -12.440  1.00  0.00
ATOM   5648  H1  WAT  1865     -13.627   1.860 -11.591  1.00  0.00
ATOM   5649  H2  WAT  1865     -14.976   1.831 -12.278  1.00  0.00
TER
ATOM   5650  O   WAT  1866     -13.569  -0.955 -10.437  1.00  0.00
ATOM   5651  H1  WAT  1866     -12.987  -1.710 -10.524  1.00  0.00
ATOM   5652  H2  WAT  1866     -13.393  -0.424 -11.213  1.00  0.00
TER
ATOM   5653  O   WAT  1867     -19.686  -7.238 -15.092  1.00  0.00
ATOM   5654  H1  WAT  1867     -20.134  -7.216 -15.938  1.00  0.00
ATOM   5655  H2  WAT  1867     -20.319  -7.636 -14.495  1.00  0.00
TER
ATOM   5656  O   WAT  1868     -19.280   1.657 -14.471  1.00  0.00
ATOM   5657  H1  WAT  1868     -18.861   2.501 -14.643  1.00  0.00
ATOM   5658  H2  WAT  1868     -20.199   1.795 -14.700  1.00  0.00
TER
ATOM   5659  O   WAT  1869     -16.943  -0.611 -13.087  1.00  0.00
ATOM   5660  H1  WAT  1869     -16.824  -1.207 -12.348  1.00  0.00
ATOM   5661  H2  WAT  1869     -16.084  -0.574 -13.507  1.00  0.00
TER
ATOM   5662  O   WAT  1870     -14.605  -0.057 -14.511  1.00  0.00
ATOM   5663  H1  WAT  1870     -15.131   0.467 -15.114  1.00  0.00
ATOM   5664  H2  WAT  1870     -14.261   0.575 -13.880  1.00  0.00
TER
ATOM   5665  O   WAT  1871     -21.429   7.963 -13.355  1.00  0.00
ATOM   5666  H1  WAT  1871     -21.967   8.687 -13.674  1.00  0.00
ATOM   5667  H2  WAT  1871     -21.176   7.486 -14.145  1.00  0.00
TER
ATOM   5668  O   WAT  1872     -20.176  -4.069 -11.829  1.00  0.00
ATOM   5669  H1  WAT  1872     -19.587  -4.377 -11.142  1.00  0.00
ATOM   5670  H2  WAT  1872     -20.994  -4.541 -11.673  1.00  0.00
TER
ATOM   5671  O   WAT  1873     -15.357  -4.452 -11.596  1.00  0.00
ATOM   5672  H1  WAT  1873     -16.046  -5.114 -11.661  1.00  0.00
ATOM   5673  H2  WAT  1873     -14.637  -4.898 -11.151  1.00  0.00
TER
ATOM   5674  O   WAT  1874     -18.573   9.198 -13.096  1.00  0.00
ATOM   5675  H1  WAT  1874     -18.647  10.101 -12.789  1.00  0.00
ATOM   5676  H2  WAT  1874     -19.475   8.879 -13.124  1.00  0.00
TER
ATOM   5677  O   WAT  1875     -11.045   6.894 -12.767  1.00  0.00
ATOM   5678  H1  WAT  1875     -11.645   6.953 -13.511  1.00  0.00
ATOM   5679  H2  WAT  1875     -10.915   5.955 -12.637  1.00  0.00
TER
ATOM   5680  O   WAT  1876     -12.360   3.619 -14.670  1.00  0.00
ATOM   5681  H1  WAT  1876     -13.174   4.049 -14.407  1.00  0.00
ATOM   5682  H2  WAT  1876     -11.952   4.231 -15.283  1.00  0.00
TER
ATOM   5683  O   WAT  1877     -11.011  -1.242 -13.143  1.00  0.00
ATOM   5684  H1  WAT  1877     -11.242  -1.471 -14.043  1.00  0.00
ATOM   5685  H2  WAT  1877     -10.750  -0.322 -13.188  1.00  0.00
TER
ATOM   5686  O   WAT  1878     -12.572  -6.016 -10.365  1.00  0.00
ATOM   5687  H1  WAT  1878     -11.695  -6.008  -9.981  1.00  0.00
ATOM   5688  H2  WAT  1878     -12.560  -6.753 -10.975  1.00  0.00
TER
ATOM   5689  O   WAT  1879     -10.947  -2.079 -15.954  1.00  0.00
ATOM   5690  H1  WAT  1879     -11.896  -2.113 -15.839  1.00  0.00
ATOM   5691  H2  WAT  1879     -10.765  -1.169 -16.189  1.00  0.00
TER
ATOM   5692  O   WAT  1880     -11.860  -8.331 -14.545  1.00  0.00
ATOM   5693  H1  WAT  1880     -11.223  -7.717 -14.179  1.00  0.00
ATOM   5694  H2  WAT  1880     -11.713  -8.294 -15.490  1.00  0.00
TER
ATOM   5695  O   WAT  1881     -20.695   6.359 -15.393  1.00  0.00
ATOM   5696  H1  WAT  1881     -20.936   6.626 -16.280  1.00  0.00
ATOM   5697  H2  WAT  1881     -19.755   6.529 -15.338  1.00  0.00
TER
ATOM   5698  O   WAT  1882     -18.490  -7.178 -11.637  1.00  0.00
ATOM   5699  H1  WAT  1882     -18.551  -6.586 -10.887  1.00  0.00
ATOM   5700  H2  WAT  1882     -17.550  -7.285 -11.782  1.00  0.00
TER
ATOM   5701  O   WAT  1883     -15.852  -7.521 -11.998  1.00  0.00
ATOM   5702  H1  WAT  1883     -15.238  -7.203 -12.660  1.00  0.00
ATOM   5703  H2  WAT  1883     -15.307  -8.006 -11.378  1.00  0.00
TER
ATOM   5704  O   WAT  1884      -9.435   8.378 -14.592  1.00  0.00
ATOM   5705  H1  WAT  1884      -9.929   8.775 -15.309  1.00  0.00
ATOM   5706  H2  WAT  1884     -10.043   7.753 -14.198  1.00  0.00
TER
ATOM   5707  O   WAT  1885     -15.111  -8.958 -15.671  1.00  0.00
ATOM   5708  H1  WAT  1885     -15.986  -8.624 -15.874  1.00  0.00
ATOM   5709  H2  WAT  1885     -15.220  -9.430 -14.846  1.00  0.00
TER
ATOM   5710  O   WAT  1886     -14.204  -6.751 -14.287  1.00  0.00
ATOM   5711  H1  WAT  1886     -14.533  -7.565 -14.667  1.00  0.00
ATOM   5712  H2  WAT  1886     -13.256  -6.794 -14.410  1.00  0.00
TER
ATOM   5713  O   WAT  1887     -11.751   9.021 -17.313  1.00  0.00
ATOM   5714  H1  WAT  1887     -12.211   9.772 -17.687  1.00  0.00
ATOM   5715  H2  WAT  1887     -12.380   8.301 -17.371  1.00  0.00
TER
ATOM   5716  O   WAT  1888     -21.321   7.329 -18.138  1.00  0.00
ATOM   5717  H1  WAT  1888     -20.805   6.718 -18.663  1.00  0.00
ATOM   5718  H2  WAT  1888     -20.672   7.832 -17.647  1.00  0.00
TER
ATOM   5719  O   WAT  1889     -18.582   8.220 -17.311  1.00  0.00
ATOM   5720  H1  WAT  1889     -18.294   7.966 -18.188  1.00  0.00
ATOM   5721  H2  WAT  1889     -18.069   7.668 -16.721  1.00  0.00
TER
ATOM   5722  O   WAT  1890     -17.364  -8.041 -16.732  1.00  0.00
ATOM   5723  H1  WAT  1890     -18.147  -7.566 -16.452  1.00  0.00
ATOM   5724  H2  WAT  1890     -17.658  -8.945 -16.840  1.00  0.00
TER
ATOM   5725  O   WAT  1891     -18.514   9.142  -9.944  1.00  0.00
ATOM   5726  H1  WAT  1891     -17.588   8.906  -9.901  1.00  0.00
ATOM   5727  H2  WAT  1891     -18.529   9.969 -10.426  1.00  0.00
TER
ATOM   5728  O   WAT  1892     -21.328  -8.194 -10.180  1.00  0.00
ATOM   5729  H1  WAT  1892     -21.610  -7.690 -10.944  1.00  0.00
ATOM   5730  H2  WAT  1892     -20.946  -8.991 -10.546  1.00  0.00
TER
ATOM   5731  O   WAT  1893     -14.727  -8.778  -9.602  1.00  0.00
ATOM   5732  H1  WAT  1893     -14.840  -8.459  -8.707  1.00  0.00
ATOM   5733  H2  WAT  1893     -13.910  -8.377  -9.898  1.00  0.00
TER
ATOM   5734  O   WAT  1894     -11.947   8.369 -10.120  1.00  0.00
ATOM   5735  H1  WAT  1894     -11.154   7.874 -10.328  1.00  0.00
ATOM   5736  H2  WAT  1894     -11.653   9.048  -9.513  1.00  0.00
TER
ATOM   5737  O   WAT  1895     -17.689 -17.755  18.965  1.00  0.00
ATOM   5738  H1  WAT  1895     -18.465 -18.235  19.255  1.00  0.00
ATOM   5739  H2  WAT  1895     -17.038 -18.435  18.791  1.00  0.00
TER
ATOM   5740  O   WAT  1896     -13.668 -13.349  17.745  1.00  0.00
ATOM   5741  H1  WAT  1896     -14.130 -14.121  18.074  1.00  0.00
ATOM   5742  H2  WAT  1896     -12.856 -13.323  18.250  1.00  0.00
TER
ATOM   5743  O   WAT  1897     -17.442 -11.064  17.366  1.00  0.00
ATOM   5744  H1  WAT  1897     -18.061 -10.608  16.795  1.00  0.00
ATOM   5745  H2  WAT  1897     -16.587 -10.908  16.965  1.00  0.00
TER
ATOM   5746  O   WAT  1898     -16.576 -16.180  14.759  1.00  0.00
ATOM   5747  H1  WAT  1898     -17.194 -15.715  14.195  1.00  0.00
ATOM   5748  H2  WAT  1898     -16.063 -15.487  15.176  1.00  0.00
TER
ATOM   5749  O   WAT  1899     -12.752 -14.654  14.971  1.00  0.00
ATOM   5750  H1  WAT  1899     -12.863 -15.597  15.096  1.00  0.00
ATOM   5751  H2  WAT  1899     -12.755 -14.293  15.857  1.00  0.00
TER
ATOM   5752  O   WAT  1900     -17.210 -19.028  14.327  1.00  0.00
ATOM   5753  H1  WAT  1900     -18.137 -19.094  14.556  1.00  0.00
ATOM   5754  H2  WAT  1900     -17.058 -18.090  14.213  1.00  0.00
TER
ATOM   5755  O   WAT  1901     -13.181 -17.466  14.831  1.00  0.00
ATOM   5756  H1  WAT  1901     -13.799 -17.804  14.183  1.00  0.00
ATOM   5757  H2  WAT  1901     -13.198 -18.110  15.539  1.00  0.00
TER
ATOM   5758  O   WAT  1902     -21.605 -18.501  17.109  1.00  0.00
ATOM   5759  H1  WAT  1902     -22.009 -19.213  16.614  1.00  0.00
ATOM   5760  H2  WAT  1902     -21.518 -18.846  17.998  1.00  0.00
TER
ATOM   5761  O   WAT  1903     -15.004 -18.227  11.838  1.00  0.00
ATOM   5762  H1  WAT  1903     -14.565 -19.065  11.692  1.00  0.00
ATOM   5763  H2  WAT  1903     -14.291 -17.594  11.925  1.00  0.00
TER
ATOM   5764  O   WAT  1904     -16.895 -13.287  15.806  1.00  0.00
ATOM   5765  H1  WAT  1904     -16.455 -12.545  15.392  1.00  0.00
ATOM   5766  H2  WAT  1904     -16.956 -13.045  16.730  1.00  0.00
TER
ATOM   5767  O   WAT  1905     -14.227 -10.300  13.163  1.00  0.00
ATOM   5768  H1  WAT  1905     -14.387 -10.590  14.061  1.00  0.00
ATOM   5769  H2  WAT  1905     -14.393 -11.076  12.627  1.00  0.00
TER
ATOM   5770  O   WAT  1906     -14.525 -12.792  11.722  1.00  0.00
ATOM   5771  H1  WAT  1906     -15.218 -12.794  11.063  1.00  0.00
ATOM   5772  H2  WAT  1906     -13.783 -13.216  11.292  1.00  0.00
TER
ATOM   5773  O   WAT  1907     -14.960 -11.165  15.797  1.00  0.00
ATOM   5774  H1  WAT  1907     -14.504 -11.946  16.111  1.00  0.00
ATOM   5775  H2  WAT  1907     -14.621 -10.455  16.341  1.00  0.00
TER
ATOM   5776  O   WAT  1908     -18.237 -14.989  12.422  1.00  0.00
ATOM   5777  H1  WAT  1908     -17.896 -14.245  11.927  1.00  0.00
ATOM   5778  H2  WAT  1908     -19.066 -14.676  12.785  1.00  0.00
TER
ATOM   5779  O   WAT  1909     -10.933 -12.996  13.940  1.00  0.00
ATOM   5780  H1  WAT  1909     -11.576 -13.651  14.214  1.00  0.00
ATOM   5781  H2  WAT  1909     -11.320 -12.591  13.164  1.00  0.00
TER
ATOM   5782  O   WAT  1910     -15.354 -15.668  17.787  1.00  0.00
ATOM   5783  H1  WAT  1910     -15.002 -16.265  17.127  1.00  0.00
ATOM   5784  H2  WAT  1910     -16.238 -15.993  17.958  1.00  0.00
TER
ATOM   5785  O   WAT  1911     -19.268 -14.908  15.194  1.00  0.00
ATOM   5786  H1  WAT  1911     -18.581 -14.361  15.575  1.00  0.00
ATOM   5787  H2  WAT  1911     -20.055 -14.364  15.229  1.00  0.00
TER
ATOM   5788  O   WAT  1912     -19.965 -17.903  14.807  1.00  0.00
ATOM   5789  H1  WAT  1912     -19.509 -17.093  15.033  1.00  0.00
ATOM   5790  H2  WAT  1912     -20.317 -18.221  15.638  1.00  0.00
TER
ATOM   5791  O   WAT  1913     -12.543 -14.105  10.477  1.00  0.00
ATOM   5792  H1  WAT  1913     -12.770 -14.821  11.070  1.00  0.00
ATOM   5793  H2  WAT  1913     -12.934 -14.353   9.640  1.00  0.00
TER
ATOM   5794  O   WAT  1914     -12.962 -16.187  12.139  1.00  0.00
ATOM   5795  H1  WAT  1914     -13.250 -15.726  12.927  1.00  0.00
ATOM   5796  H2  WAT  1914     -12.167 -16.648  12.407  1.00  0.00
TER
ATOM   5797  O   WAT  1915     -20.745 -12.695  12.069  1.00  0.00
ATOM   5798  H1  WAT  1915     -20.754 -11.962  11.454  1.00  0.00
ATOM   5799  H2  WAT  1915     -21.665 -12.942  12.162  1.00  0.00
TER
ATOM   5800  O   WAT  1916     -17.759 -12.632  10.732  1.00  0.00
ATOM   5801  H1  WAT  1916     -17.658 -12.835   9.802  1.00  0.00
ATOM   5802  H2  WAT  1916     -18.659 -12.886  10.937  1.00  0.00
TER
ATOM   5803  O   WAT  1917     -19.117 -10.113  15.427  1.00  0.00
ATOM   5804  H1  WAT  1917     -18.863 -10.151  14.504  1.00  0.00
ATOM   5805  H2  WAT  1917     -20.066 -10.240  15.419  1.00  0.00
TER
ATOM   5806  O   WAT  1918     -11.109 -12.023  18.678  1.00  0.00
ATOM   5807  H1  WAT  1918     -10.985 -11.200  19.150  1.00  0.00
ATOM   5808  H2  WAT  1918     -10.243 -12.234  18.330  1.00  0.00
TER
ATOM   5809  O   WAT  1919     -20.527 -10.757  10.172  1.00  0.00
ATOM   5810  H1  WAT  1919     -19.734 -10.468   9.720  1.00  0.00
ATOM   5811  H2  WAT  1919     -21.047 -11.188   9.493  1.00  0.00
TER
ATOM   5812  O   WAT  1920     -11.474 -11.530  11.596  1.00  0.00
ATOM   5813  H1  WAT  1920     -11.760 -11.944  10.781  1.00  0.00
ATOM   5814  H2  WAT  1920     -11.672 -10.601  11.476  1.00  0.00
TER
ATOM   5815  O   WAT  1921     -20.010 -15.537  10.036  1.00  0.00
ATOM   5816  H1  WAT  1921     -20.115 -16.151  10.762  1.00  0.00
ATOM   5817  H2  WAT  1921     -20.177 -16.060   9.253  1.00  0.00
TER
ATOM   5818  O   WAT  1922     -16.769 -16.475  10.641  1.00  0.00
ATOM   5819  H1  WAT  1922     -17.318 -16.028  11.285  1.00  0.00
ATOM   5820  H2  WAT  1922     -16.147 -16.980  11.164  1.00  0.00
TER
ATOM   5821  O   WAT  1923     -21.102 -17.516  12.537  1.00  0.00
ATOM   5822  H1  WAT  1923     -20.680 -17.682  13.380  1.00  0.00
ATOM   5823  H2  WAT  1923     -20.977 -18.326  12.043  1.00  0.00
TER
ATOM   5824  O   WAT  1924     -18.589 -18.492   9.785  1.00  0.00
ATOM   5825  H1  WAT  1924     -18.068 -19.207   9.419  1.00  0.00
ATOM   5826  H2  WAT  1924     -17.942 -17.853  10.085  1.00  0.00
TER
ATOM   5827  O   WAT  1925     -18.024 -10.411  12.075  1.00  0.00
ATOM   5828  H1  WAT  1925     -17.129 -10.072  12.097  1.00  0.00
ATOM   5829  H2  WAT  1925     -17.992 -11.133  11.447  1.00  0.00
TER
ATOM   5830  O   WAT  1926      -9.805 -14.139  10.119  1.00  0.00
ATOM   5831  H1  WAT  1926     -10.635 -14.071  10.589  1.00  0.00
ATOM   5832  H2  WAT  1926      -9.627 -13.248   9.815  1.00  0.00
TER
ATOM   5833  O   WAT  1927     -10.349 -17.394  12.622  1.00  0.00
ATOM   5834  H1  WAT  1927      -9.587 -16.824  12.728  1.00  0.00
ATOM   5835  H2  WAT  1927     -10.334 -17.961  13.393  1.00  0.00
TER
ATOM   5836  O   WAT  1928      -9.343 -16.539  17.466  1.00  0.00
ATOM   5837  H1  WAT  1928      -8.972 -17.322  17.060  1.00  0.00
ATOM   5838  H2  WAT  1928      -8.703 -15.850  17.288  1.00  0.00
TER
ATOM   5839  O   WAT  1929     -10.297 -17.100   9.779  1.00  0.00
ATOM   5840  H1  WAT  1929     -10.022 -16.192   9.651  1.00  0.00
ATOM   5841  H2  WAT  1929     -10.486 -17.164  10.715  1.00  0.00
TER
ATOM   5842  O   WAT  1930     -12.302 -10.403  16.406  1.00  0.00
ATOM   5843  H1  WAT  1930     -11.706 -10.725  15.729  1.00  0.00
ATOM   5844  H2  WAT  1930     -12.044 -10.876  17.197  1.00  0.00
TER
ATOM   5845  O   WAT  1931     -10.280 -10.090  14.602  1.00  0.00
ATOM   5846  H1  WAT  1931     -10.105 -10.776  13.958  1.00  0.00
ATOM   5847  H2  WAT  1931     -10.978  -9.565  14.209  1.00  0.00
TER
ATOM   5848  O   WAT  1932     -22.437  -9.700  12.155  1.00  0.00
ATOM   5849  H1  WAT  1932     -21.705  -9.984  11.608  1.00  0.00
ATOM   5850  H2  WAT  1932     -22.178  -9.939  13.045  1.00  0.00
TER
ATOM   5851  O   WAT  1933     -17.689 -17.755   0.191  1.00  0.00
ATOM   5852  H1  WAT  1933     -18.465 -18.235   0.481  1.00  0.00
ATOM   5853  H2  WAT  1933     -17.038 -18.435   0.017  1.00  0.00
TER
ATOM   5854  O   WAT  1934     -13.668 -13.349  -1.029  1.00  0.00
[truncated: 23,513 more chars]
