# Supplementary material for: Accuracy and Precision of Alchemical Relative Free Energy Predictions with and without Replica‐Exchange
Source: Adv Theory Simul. 2019 Nov 27;3(1):1900195. doi: 10.1002/adts.201900195 (PMC8427472; doi:10.1002/adts.201900195)
Supplement: Supplementary file 1 — Supporting Information [file ADTS-3-1900195-s001.gz › MCL1/ligand/l1-l8/build/complex.pdb]

ATOM      1  C3  L1      1       0.075  -1.674  -0.525  1.00  0.00
ATOM      2  O4  L1      1       1.389  -1.623  -0.109  1.00  0.00
ATOM      3  C2  L1      1       1.889  -0.383  -0.464  1.00  0.00
ATOM      4  C1  L1      1       3.298  -0.067  -0.103  1.00  0.00
ATOM      5  O1  L1      1       4.012  -0.933   0.453  1.00  0.00
ATOM      6  O2  L1      1       3.734   1.077  -0.348  1.00  0.00
ATOM      7  C4  L1      1      -0.838  -2.733  -0.364  1.00  0.00
ATOM      8  H1  L1      1      -0.541  -3.644   0.138  1.00  0.00
ATOM      9  C5  L1      1      -2.152  -2.578  -0.855  1.00  0.00
ATOM     10  H2  L1      1      -2.874  -3.372  -0.742  1.00  0.00
ATOM     11  C6  L1      1      -2.516  -1.384  -1.510  1.00  0.00
ATOM     12  H3  L1      1      -3.520  -1.259  -1.888  1.00  0.00
ATOM     13  C7  L1      1      -1.581  -0.335  -1.662  1.00  0.00
ATOM     14  H4  L1      1      -1.879   0.588  -2.144  1.00  0.00
ATOM     15  C8  L1      1      -0.259  -0.459  -1.161  1.00  0.00
ATOM     16  C9  L1      1       0.916   0.368  -1.103  1.00  0.00
ATOM     17  C10 L1      1       1.042   1.770  -1.636  1.00  0.00
ATOM     18  H5  L1      1       0.202   1.992  -2.292  1.00  0.00
ATOM     19  H6  L1      1       1.924   1.838  -2.281  1.00  0.00
ATOM     20  C11 L1      1       1.153   2.823  -0.512  1.00  0.00
ATOM     21  H7  L1      1       2.136   3.290  -0.558  1.00  0.00
ATOM     22  H8  L1      1       1.138   2.342   0.462  1.00  0.00
ATOM     23  C12 L1      1       0.098   3.936  -0.576  1.00  0.00
ATOM     24  H9  L1      1       0.374   4.598  -1.388  1.00  0.00
ATOM     25  H10 L1      1       0.115   4.540   0.327  1.00  0.00
ATOM     26  O3  L1      1      -1.229   3.495  -0.860  1.00  0.00
ATOM     27  C13 L1      1      -2.056   3.171   0.191  1.00  0.00
ATOM     28  C16 L1      1      -1.646   2.300   1.230  1.00  0.00
ATOM     29  H11 L1      1      -0.666   1.861   1.233  1.00  0.00
ATOM     30  C15 L1      1      -2.541   1.923   2.246  1.00  0.00
ATOM     31  H16 L1      1      -2.217   1.238   3.015  1.00  0.00
ATOM     32  C14 L1      1      -3.856   2.418   2.255  1.00  0.00
ATOM     33  H17 L1      1      -4.533   2.118   3.037  1.00  0.00
ATOM     34  C17 L1      1      -4.281   3.288   1.227  1.00  0.00
ATOM     35  C18 L1      1      -3.386   3.659   0.188  1.00  0.00
ATOM     36  C19 L1      1      -3.837   4.526  -0.834  1.00  0.00
ATOM     37  H12 L1      1      -3.177   4.834  -1.630  1.00  0.00
ATOM     38  C20 L1      1      -5.164   4.998  -0.839  1.00  0.00
ATOM     39  H13 L1      1      -5.491   5.656  -1.632  1.00  0.00
ATOM     40  C21 L1      1      -6.053   4.617   0.186  1.00  0.00
ATOM     41  H14 L1      1      -7.072   4.976   0.180  1.00  0.00
ATOM     42  C22 L1      1      -5.608   3.769   1.220  1.00  0.00
ATOM     43  H15 L1      1      -6.291   3.479   2.005  1.00  0.00
ATOM     44  C25 L1      1       0.163  -2.082  -1.896  1.00  0.00
ATOM     45  O8  L1      1       1.518  -2.006  -2.147  1.00  0.00
ATOM     46  C24 L1      1       1.823  -0.673  -2.339  1.00  0.00
ATOM     47  C23 L1      1       3.244  -0.325  -2.589  1.00  0.00
ATOM     48  O5  L1      1       4.093  -1.245  -2.692  1.00  0.00
ATOM     49  O6  L1      1       3.579   0.875  -2.691  1.00  0.00
ATOM     50  C26 L1      1      -0.589  -3.235  -1.604  1.00  0.00
ATOM     51  H18 L1      1      -0.097  -4.192  -1.572  1.00  0.00
ATOM     52  C27 L1      1      -1.968  -3.103  -1.350  1.00  0.00
ATOM     53  H19 L1      1      -2.557  -3.973  -1.124  1.00  0.00
ATOM     54  C28 L1      1      -2.564  -1.823  -1.400  1.00  0.00
ATOM     55 CL1  L1      1      -4.254  -1.665  -1.067  1.00  0.00
ATOM     56  C29 L1      1      -1.791  -0.674  -1.710  1.00  0.00
ATOM     57  H20 L1      1      -2.273   0.291  -1.735  1.00  0.00
ATOM     58  C30 L1      1      -0.401  -0.782  -1.952  1.00  0.00
ATOM     59  C31 L1      1       0.684   0.110  -2.256  1.00  0.00
TER
ATOM     60 Na+  Na+     2       7.112   0.992  -1.508  1.00  0.00
TER
ATOM     61 Na+  Na+     3       4.112  -5.008  -1.508  1.00  0.00
TER
ATOM     62  O   WAT     4      21.728  18.096   7.780  1.00  0.00
ATOM     63  H1  WAT     4      21.647  17.182   7.509  1.00  0.00
ATOM     64  H2  WAT     4      21.314  18.593   7.074  1.00  0.00
TER
ATOM     65  O   WAT     5      19.860  19.874   9.661  1.00  0.00
ATOM     66  H1  WAT     5      19.084  19.394   9.951  1.00  0.00
ATOM     67  H2  WAT     5      20.511  19.195   9.486  1.00  0.00
TER
ATOM     68  O   WAT     6      13.876  20.186  10.538  1.00  0.00
ATOM     69  H1  WAT     6      13.045  19.931  10.938  1.00  0.00
ATOM     70  H2  WAT     6      14.484  20.257  11.274  1.00  0.00
TER
ATOM     71  O   WAT     7      12.286  15.146   4.323  1.00  0.00
ATOM     72  H1  WAT     7      11.397  15.488   4.221  1.00  0.00
ATOM     73  H2  WAT     7      12.570  14.946   3.431  1.00  0.00
TER
ATOM     74  O   WAT     8      10.249  17.747  10.206  1.00  0.00
ATOM     75  H1  WAT     8      10.820  16.979  10.207  1.00  0.00
ATOM     76  H2  WAT     8      10.249  18.046   9.297  1.00  0.00
TER
ATOM     77  O   WAT     9      11.491  13.155  11.993  1.00  0.00
ATOM     78  H1  WAT     9      11.312  12.258  12.274  1.00  0.00
ATOM     79  H2  WAT     9      11.089  13.702  12.668  1.00  0.00
TER
ATOM     80  O   WAT    10      20.331  15.357   9.895  1.00  0.00
ATOM     81  H1  WAT    10      20.708  14.484   9.782  1.00  0.00
ATOM     82  H2  WAT    10      20.233  15.693   9.004  1.00  0.00
TER
ATOM     83  O   WAT    11      14.462  13.729   5.356  1.00  0.00
ATOM     84  H1  WAT    11      14.568  14.630   5.663  1.00  0.00
ATOM     85  H2  WAT    11      13.551  13.681   5.066  1.00  0.00
TER
ATOM     86  O   WAT    12      12.110  15.651  10.602  1.00  0.00
ATOM     87  H1  WAT    12      12.791  15.915  11.220  1.00  0.00
ATOM     88  H2  WAT    12      11.795  14.811  10.935  1.00  0.00
TER
ATOM     89  O   WAT    13      16.302  16.698   9.689  1.00  0.00
ATOM     90  H1  WAT    13      16.810  17.196  10.329  1.00  0.00
ATOM     91  H2  WAT    13      16.834  15.921   9.513  1.00  0.00
TER
ATOM     92  O   WAT    14      14.586  11.338  13.955  1.00  0.00
ATOM     93  H1  WAT    14      14.588  11.855  13.150  1.00  0.00
ATOM     94  H2  WAT    14      13.756  10.861  13.932  1.00  0.00
TER
ATOM     95  O   WAT    15      14.268  13.049  11.962  1.00  0.00
ATOM     96  H1  WAT    15      14.609  13.893  11.668  1.00  0.00
ATOM     97  H2  WAT    15      13.329  13.197  12.079  1.00  0.00
TER
ATOM     98  O   WAT    16      17.950  10.537   8.287  1.00  0.00
ATOM     99  H1  WAT    16      18.258   9.982   7.570  1.00  0.00
ATOM    100  H2  WAT    16      17.020  10.671   8.104  1.00  0.00
TER
ATOM    101  O   WAT    17      20.338  18.602   5.023  1.00  0.00
ATOM    102  H1  WAT    17      19.411  18.536   5.252  1.00  0.00
ATOM    103  H2  WAT    17      20.491  19.540   4.908  1.00  0.00
TER
ATOM    104  O   WAT    18      20.325  14.874   2.019  1.00  0.00
ATOM    105  H1  WAT    18      19.386  15.035   2.105  1.00  0.00
ATOM    106  H2  WAT    18      20.644  15.592   1.473  1.00  0.00
TER
ATOM    107  O   WAT    19      15.944  19.128   7.805  1.00  0.00
ATOM    108  H1  WAT    19      15.540  18.416   7.309  1.00  0.00
ATOM    109  H2  WAT    19      16.030  18.784   8.694  1.00  0.00
TER
ATOM    110  O   WAT    20      14.657  15.903  11.585  1.00  0.00
ATOM    111  H1  WAT    20      15.208  16.012  10.810  1.00  0.00
ATOM    112  H2  WAT    20      15.171  16.276  12.300  1.00  0.00
TER
ATOM    113  O   WAT    21      14.331  19.425  15.195  1.00  0.00
ATOM    114  H1  WAT    21      14.192  20.297  15.564  1.00  0.00
ATOM    115  H2  WAT    21      13.449  19.082  15.050  1.00  0.00
TER
ATOM    116  O   WAT    22      12.645  18.023   5.305  1.00  0.00
ATOM    117  H1  WAT    22      12.524  18.749   4.694  1.00  0.00
ATOM    118  H2  WAT    22      12.335  17.253   4.828  1.00  0.00
TER
ATOM    119  O   WAT    23      15.111  11.366   8.688  1.00  0.00
ATOM    120  H1  WAT    23      14.668  12.147   8.356  1.00  0.00
ATOM    121  H2  WAT    23      15.669  11.689   9.395  1.00  0.00
TER
ATOM    122  O   WAT    24      19.398  14.233  14.291  1.00  0.00
ATOM    123  H1  WAT    24      18.936  14.442  15.103  1.00  0.00
ATOM    124  H2  WAT    24      18.996  13.419  13.988  1.00  0.00
TER
ATOM    125  O   WAT    25      21.493  16.954  17.521  1.00  0.00
ATOM    126  H1  WAT    25      21.819  16.121  17.181  1.00  0.00
ATOM    127  H2  WAT    25      22.281  17.477  17.669  1.00  0.00
TER
ATOM    128  O   WAT    26      18.227  10.987   3.568  1.00  0.00
ATOM    129  H1  WAT    26      17.602  10.983   4.294  1.00  0.00
ATOM    130  H2  WAT    26      18.140  10.121   3.172  1.00  0.00
TER
ATOM    131  O   WAT    27      17.149  11.911  10.547  1.00  0.00
ATOM    132  H1  WAT    27      17.446  12.817  10.466  1.00  0.00
ATOM    133  H2  WAT    27      17.697  11.423   9.933  1.00  0.00
TER
ATOM    134  O   WAT    28      14.902  16.490   6.416  1.00  0.00
ATOM    135  H1  WAT    28      14.676  16.273   7.321  1.00  0.00
ATOM    136  H2  WAT    28      14.122  16.923   6.070  1.00  0.00
TER
ATOM    137  O   WAT    29      22.132  16.496   5.015  1.00  0.00
ATOM    138  H1  WAT    29      21.533  17.220   4.831  1.00  0.00
ATOM    139  H2  WAT    29      22.680  16.434   4.233  1.00  0.00
TER
ATOM    140  O   WAT    30      17.342  17.388  17.082  1.00  0.00
ATOM    141  H1  WAT    30      17.247  16.448  16.932  1.00  0.00
ATOM    142  H2  WAT    30      18.185  17.610  16.687  1.00  0.00
TER
ATOM    143  O   WAT    31      20.739  15.132   7.045  1.00  0.00
ATOM    144  H1  WAT    31      21.132  15.450   6.232  1.00  0.00
ATOM    145  H2  WAT    31      21.100  14.254   7.160  1.00  0.00
TER
ATOM    146  O   WAT    32      12.473  13.800  15.235  1.00  0.00
ATOM    147  H1  WAT    32      12.080  14.647  15.443  1.00  0.00
ATOM    148  H2  WAT    32      11.785  13.162  15.426  1.00  0.00
TER
ATOM    149  O   WAT    33       9.775  11.722   9.268  1.00  0.00
ATOM    150  H1  WAT    33       9.486  12.293   9.981  1.00  0.00
ATOM    151  H2  WAT    33      10.520  11.243   9.631  1.00  0.00
TER
ATOM    152  O   WAT    34       9.962  15.665   0.479  1.00  0.00
ATOM    153  H1  WAT    34       9.880  16.608   0.620  1.00  0.00
ATOM    154  H2  WAT    34       9.610  15.522  -0.400  1.00  0.00
TER
ATOM    155  O   WAT    35      21.324  17.723  11.140  1.00  0.00
ATOM    156  H1  WAT    35      20.592  18.232  11.489  1.00  0.00
ATOM    157  H2  WAT    35      20.927  16.906  10.839  1.00  0.00
TER
ATOM    158  O   WAT    36      17.762  14.398   9.546  1.00  0.00
ATOM    159  H1  WAT    36      17.765  13.957   8.696  1.00  0.00
ATOM    160  H2  WAT    36      18.657  14.720   9.653  1.00  0.00
TER
ATOM    161  O   WAT    37      13.612  14.281   8.505  1.00  0.00
ATOM    162  H1  WAT    37      13.272  14.759   9.262  1.00  0.00
ATOM    163  H2  WAT    37      12.850  13.828   8.145  1.00  0.00
TER
ATOM    164  O   WAT    38      17.824  15.400   2.536  1.00  0.00
ATOM    165  H1  WAT    38      17.945  15.358   3.485  1.00  0.00
ATOM    166  H2  WAT    38      17.439  16.262   2.381  1.00  0.00
TER
ATOM    167  O   WAT    39      21.787  13.176  10.553  1.00  0.00
ATOM    168  H1  WAT    39      21.804  13.627  11.397  1.00  0.00
ATOM    169  H2  WAT    39      21.538  12.277  10.766  1.00  0.00
TER
ATOM    170  O   WAT    40      16.836  17.710   1.935  1.00  0.00
ATOM    171  H1  WAT    40      16.268  17.262   1.308  1.00  0.00
ATOM    172  H2  WAT    40      17.545  18.069   1.401  1.00  0.00
TER
ATOM    173  O   WAT    41      18.063  18.459  11.292  1.00  0.00
ATOM    174  H1  WAT    41      18.430  17.984  12.038  1.00  0.00
ATOM    175  H2  WAT    41      17.873  19.333  11.633  1.00  0.00
TER
ATOM    176  O   WAT    42      10.927  13.203   7.421  1.00  0.00
ATOM    177  H1  WAT    42      10.641  12.839   8.259  1.00  0.00
ATOM    178  H2  WAT    42      10.865  12.471   6.808  1.00  0.00
TER
ATOM    179  O   WAT    43      15.853  17.499  13.611  1.00  0.00
ATOM    180  H1  WAT    43      15.548  18.379  13.836  1.00  0.00
ATOM    181  H2  WAT    43      16.807  17.559  13.646  1.00  0.00
TER
ATOM    182  O   WAT    44      20.601  12.096   4.143  1.00  0.00
ATOM    183  H1  WAT    44      19.787  11.597   4.067  1.00  0.00
ATOM    184  H2  WAT    44      20.407  12.936   3.726  1.00  0.00
TER
ATOM    185  O   WAT    45      20.521  20.773  15.887  1.00  0.00
ATOM    186  H1  WAT    45      20.455  19.853  15.633  1.00  0.00
ATOM    187  H2  WAT    45      19.892  20.871  16.601  1.00  0.00
TER
ATOM    188  O   WAT    46      11.909  18.340  14.758  1.00  0.00
ATOM    189  H1  WAT    46      11.550  19.005  15.345  1.00  0.00
ATOM    190  H2  WAT    46      11.614  17.508  15.129  1.00  0.00
TER
ATOM    191  O   WAT    47      15.110  18.798  17.642  1.00  0.00
ATOM    192  H1  WAT    47      14.810  18.944  16.744  1.00  0.00
ATOM    193  H2  WAT    47      15.881  18.239  17.549  1.00  0.00
TER
ATOM    194  O   WAT    48      10.420  18.339   1.381  1.00  0.00
ATOM    195  H1  WAT    48      11.289  18.621   1.665  1.00  0.00
ATOM    196  H2  WAT    48       9.929  19.152   1.266  1.00  0.00
TER
ATOM    197  O   WAT    49      17.583  19.726   5.502  1.00  0.00
ATOM    198  H1  WAT    49      18.040  20.537   5.728  1.00  0.00
ATOM    199  H2  WAT    49      17.232  19.408   6.334  1.00  0.00
TER
ATOM    200  O   WAT    50      13.484  10.070   5.974  1.00  0.00
ATOM    201  H1  WAT    50      13.356  10.062   6.923  1.00  0.00
ATOM    202  H2  WAT    50      12.661  10.408   5.623  1.00  0.00
TER
ATOM    203  O   WAT    51      10.484  11.829  15.435  1.00  0.00
ATOM    204  H1  WAT    51       9.770  12.029  16.040  1.00  0.00
ATOM    205  H2  WAT    51      10.903  11.053  15.806  1.00  0.00
TER
ATOM    206  O   WAT    52      12.404  20.156   3.509  1.00  0.00
ATOM    207  H1  WAT    52      11.797  20.896   3.519  1.00  0.00
ATOM    208  H2  WAT    52      12.879  20.246   2.683  1.00  0.00
TER
ATOM    209  O   WAT    53      21.978  14.321  13.185  1.00  0.00
ATOM    210  H1  WAT    53      22.346  13.501  13.513  1.00  0.00
ATOM    211  H2  WAT    53      21.118  14.381  13.601  1.00  0.00
TER
ATOM    212  O   WAT    54      17.312  15.556   5.410  1.00  0.00
ATOM    213  H1  WAT    54      16.604  16.024   5.851  1.00  0.00
ATOM    214  H2  WAT    54      17.597  14.898   6.044  1.00  0.00
TER
ATOM    215  O   WAT    55      18.938  16.975  13.409  1.00  0.00
ATOM    216  H1  WAT    55      19.436  17.450  14.074  1.00  0.00
ATOM    217  H2  WAT    55      19.080  16.052  13.616  1.00  0.00
TER
ATOM    218  O   WAT    56      21.344  12.281   6.849  1.00  0.00
ATOM    219  H1  WAT    56      21.221  12.299   5.900  1.00  0.00
ATOM    220  H2  WAT    56      22.292  12.329   6.969  1.00  0.00
TER
ATOM    221  O   WAT    57      15.516  13.864   2.785  1.00  0.00
ATOM    222  H1  WAT    57      16.365  14.301   2.719  1.00  0.00
ATOM    223  H2  WAT    57      15.149  14.176   3.612  1.00  0.00
TER
ATOM    224  O   WAT    58      14.415  20.117   1.258  1.00  0.00
ATOM    225  H1  WAT    58      15.181  20.005   1.821  1.00  0.00
ATOM    226  H2  WAT    58      14.492  19.421   0.606  1.00  0.00
TER
ATOM    227  O   WAT    59      13.110  17.550   1.942  1.00  0.00
ATOM    228  H1  WAT    59      13.190  16.603   2.053  1.00  0.00
ATOM    229  H2  WAT    59      14.002  17.881   2.048  1.00  0.00
TER
ATOM    230  O   WAT    60      10.637  19.371  17.177  1.00  0.00
ATOM    231  H1  WAT    60      11.141  18.792  17.749  1.00  0.00
ATOM    232  H2  WAT    60       9.897  19.655  17.715  1.00  0.00
TER
ATOM    233  O   WAT    61      16.447  20.114   3.232  1.00  0.00
ATOM    234  H1  WAT    61      16.869  19.948   4.076  1.00  0.00
ATOM    235  H2  WAT    61      16.572  19.304   2.738  1.00  0.00
TER
ATOM    236  O   WAT    62      14.610  16.093  16.040  1.00  0.00
ATOM    237  H1  WAT    62      14.079  15.603  15.412  1.00  0.00
ATOM    238  H2  WAT    62      15.278  16.522  15.505  1.00  0.00
TER
ATOM    239  O   WAT    63      18.960  19.138   0.480  1.00  0.00
ATOM    240  H1  WAT    63      19.480  18.422   0.114  1.00  0.00
ATOM    241  H2  WAT    63      19.606  19.776   0.780  1.00  0.00
TER
ATOM    242  O   WAT    64      15.097  13.060  16.119  1.00  0.00
ATOM    243  H1  WAT    64      15.003  12.442  15.394  1.00  0.00
ATOM    244  H2  WAT    64      14.517  13.786  15.892  1.00  0.00
TER
ATOM    245  O   WAT    65      17.863  11.617  13.152  1.00  0.00
ATOM    246  H1  WAT    65      17.415  11.639  12.307  1.00  0.00
ATOM    247  H2  WAT    65      17.230  11.219  13.749  1.00  0.00
TER
ATOM    248  O   WAT    66      20.605  18.244  15.157  1.00  0.00
ATOM    249  H1  WAT    66      20.725  17.648  15.897  1.00  0.00
ATOM    250  H2  WAT    66      21.465  18.281  14.737  1.00  0.00
TER
ATOM    251  O   WAT    67      15.343  16.187   0.178  1.00  0.00
ATOM    252  H1  WAT    67      15.142  15.324   0.540  1.00  0.00
ATOM    253  H2  WAT    67      15.172  16.100  -0.760  1.00  0.00
TER
ATOM    254  O   WAT    68      17.372  14.786  16.415  1.00  0.00
ATOM    255  H1  WAT    68      17.962  14.478  17.102  1.00  0.00
ATOM    256  H2  WAT    68      16.554  14.314  16.571  1.00  0.00
TER
ATOM    257  O   WAT    69      22.192  14.403  16.648  1.00  0.00
ATOM    258  H1  WAT    69      21.503  13.741  16.583  1.00  0.00
ATOM    259  H2  WAT    69      22.912  13.957  17.093  1.00  0.00
TER
ATOM    260  O   WAT    70      14.141  13.287   0.166  1.00  0.00
ATOM    261  H1  WAT    70      14.444  13.294  -0.742  1.00  0.00
ATOM    262  H2  WAT    70      14.881  12.937   0.663  1.00  0.00
TER
ATOM    263  O   WAT    71      17.360  12.231   1.152  1.00  0.00
ATOM    264  H1  WAT    71      17.012  11.553   0.572  1.00  0.00
ATOM    265  H2  WAT    71      17.561  11.770   1.966  1.00  0.00
TER
ATOM    266  O   WAT    72      10.700  18.759   7.548  1.00  0.00
ATOM    267  H1  WAT    72      10.045  18.491   6.904  1.00  0.00
ATOM    268  H2  WAT    72      11.538  18.650   7.098  1.00  0.00
TER
ATOM    269  O   WAT    73      11.738  19.145  12.088  1.00  0.00
ATOM    270  H1  WAT    73      12.105  19.057  12.968  1.00  0.00
ATOM    271  H2  WAT    73      11.169  18.381  11.989  1.00  0.00
TER
ATOM    272  O   WAT    74      11.289  16.056  15.994  1.00  0.00
ATOM    273  H1  WAT    74      10.395  16.022  16.334  1.00  0.00
ATOM    274  H2  WAT    74      11.829  16.254  16.759  1.00  0.00
TER
ATOM    275  O   WAT    75       9.914  15.969   3.491  1.00  0.00
ATOM    276  H1  WAT    75       9.010  16.232   3.316  1.00  0.00
ATOM    277  H2  WAT    75      10.398  16.240   2.711  1.00  0.00
TER
ATOM    278  O   WAT    76      12.457  15.026   1.400  1.00  0.00
ATOM    279  H1  WAT    76      13.166  14.604   0.915  1.00  0.00
ATOM    280  H2  WAT    76      11.741  15.093   0.768  1.00  0.00
TER
ATOM    281  O   WAT    77      12.104  11.080   0.440  1.00  0.00
ATOM    282  H1  WAT    77      12.827  11.621   0.758  1.00  0.00
ATOM    283  H2  WAT    77      12.376  10.806  -0.435  1.00  0.00
TER
ATOM    284  O   WAT    78      11.793  10.330  10.343  1.00  0.00
ATOM    285  H1  WAT    78      12.441   9.780   9.902  1.00  0.00
ATOM    286  H2  WAT    78      12.213  10.585  11.164  1.00  0.00
TER
ATOM    287  O   WAT    79      11.546  10.486  13.085  1.00  0.00
ATOM    288  H1  WAT    79      11.198  10.942  13.851  1.00  0.00
ATOM    289  H2  WAT    79      11.215   9.592  13.167  1.00  0.00
TER
ATOM    290  O   WAT    80      19.059  11.677  16.607  1.00  0.00
ATOM    291  H1  WAT    80      18.998  12.269  17.357  1.00  0.00
ATOM    292  H2  WAT    80      19.999  11.570  16.462  1.00  0.00
TER
ATOM    293  O   WAT    81      21.696  11.334  16.246  1.00  0.00
ATOM    294  H1  WAT    81      22.310  11.652  15.584  1.00  0.00
ATOM    295  H2  WAT    81      22.241  10.849  16.866  1.00  0.00
TER
ATOM    296  O   WAT    82      12.219  10.014  16.360  1.00  0.00
ATOM    297  H1  WAT    82      12.767   9.832  15.597  1.00  0.00
ATOM    298  H2  WAT    82      12.284   9.223  16.896  1.00  0.00
TER
ATOM    299  O   WAT    83      22.437   9.897  12.573  1.00  0.00
ATOM    300  H1  WAT    83      21.563  10.231  12.371  1.00  0.00
ATOM    301  H2  WAT    83      22.328   9.425  13.398  1.00  0.00
TER
ATOM    302  O   WAT    84      20.185  10.814  11.513  1.00  0.00
ATOM    303  H1  WAT    84      19.402  11.289  11.792  1.00  0.00
ATOM    304  H2  WAT    84      19.891   9.910  11.404  1.00  0.00
TER
ATOM    305  O   WAT    85      11.529  11.119   4.034  1.00  0.00
ATOM    306  H1  WAT    85      12.287  11.232   3.460  1.00  0.00
ATOM    307  H2  WAT    85      11.066  11.956   3.988  1.00  0.00
TER
ATOM    308  O   WAT    86      18.070  13.233   7.024  1.00  0.00
ATOM    309  H1  WAT    86      17.258  12.859   6.684  1.00  0.00
ATOM    310  H2  WAT    86      18.574  12.478   7.326  1.00  0.00
TER
ATOM    311  O   WAT    87      13.901  11.646   2.574  1.00  0.00
ATOM    312  H1  WAT    87      14.431  10.859   2.445  1.00  0.00
ATOM    313  H2  WAT    87      14.534  12.325   2.808  1.00  0.00
TER
ATOM    314  O   WAT    88      16.095  11.383   5.629  1.00  0.00
ATOM    315  H1  WAT    88      15.465  10.682   5.796  1.00  0.00
ATOM    316  H2  WAT    88      15.556  12.143   5.412  1.00  0.00
TER
ATOM    317  O   WAT    89      16.221  10.661  18.064  1.00  0.00
ATOM    318  H1  WAT    89      15.939  11.165  17.300  1.00  0.00
ATOM    319  H2  WAT    89      16.603   9.864  17.698  1.00  0.00
TER
ATOM    320  O   WAT    90      21.728  18.096 -10.995  1.00  0.00
ATOM    321  H1  WAT    90      21.647  17.182 -11.265  1.00  0.00
ATOM    322  H2  WAT    90      21.314  18.593 -11.701  1.00  0.00
TER
ATOM    323  O   WAT    91      19.860  19.874  -9.114  1.00  0.00
ATOM    324  H1  WAT    91      19.084  19.394  -8.824  1.00  0.00
ATOM    325  H2  WAT    91      20.511  19.195  -9.288  1.00  0.00
TER
ATOM    326  O   WAT    92      13.876  20.186  -8.236  1.00  0.00
ATOM    327  H1  WAT    92      13.045  19.931  -7.836  1.00  0.00
ATOM    328  H2  WAT    92      14.484  20.257  -7.500  1.00  0.00
TER
ATOM    329  O   WAT    93      12.286  15.146 -14.452  1.00  0.00
ATOM    330  H1  WAT    93      11.397  15.488 -14.554  1.00  0.00
ATOM    331  H2  WAT    93      12.570  14.946 -15.344  1.00  0.00
TER
ATOM    332  O   WAT    94      10.249  17.747  -8.568  1.00  0.00
ATOM    333  H1  WAT    94      10.820  16.979  -8.567  1.00  0.00
ATOM    334  H2  WAT    94      10.249  18.046  -9.477  1.00  0.00
TER
ATOM    335  O   WAT    95      11.491  13.155  -6.781  1.00  0.00
ATOM    336  H1  WAT    95      11.312  12.258  -6.501  1.00  0.00
ATOM    337  H2  WAT    95      11.089  13.702  -6.106  1.00  0.00
TER
ATOM    338  O   WAT    96      20.331  15.357  -8.880  1.00  0.00
ATOM    339  H1  WAT    96      20.708  14.484  -8.992  1.00  0.00
ATOM    340  H2  WAT    96      20.233  15.693  -9.771  1.00  0.00
TER
ATOM    341  O   WAT    97      14.462  13.729 -13.418  1.00  0.00
ATOM    342  H1  WAT    97      14.568  14.630 -13.111  1.00  0.00
ATOM    343  H2  WAT    97      13.551  13.681 -13.709  1.00  0.00
TER
ATOM    344  O   WAT    98      12.110  15.651  -8.173  1.00  0.00
ATOM    345  H1  WAT    98      12.791  15.915  -7.554  1.00  0.00
ATOM    346  H2  WAT    98      11.795  14.811  -7.839  1.00  0.00
TER
ATOM    347  O   WAT    99      16.302  16.698  -9.085  1.00  0.00
ATOM    348  H1  WAT    99      16.810  17.196  -8.445  1.00  0.00
ATOM    349  H2  WAT    99      16.834  15.921  -9.262  1.00  0.00
TER
ATOM    350  O   WAT   100      14.586  11.338  -4.819  1.00  0.00
ATOM    351  H1  WAT   100      14.588  11.855  -5.625  1.00  0.00
ATOM    352  H2  WAT   100      13.756  10.861  -4.842  1.00  0.00
TER
ATOM    353  O   WAT   101      14.268  13.049  -6.812  1.00  0.00
ATOM    354  H1  WAT   101      14.609  13.893  -7.107  1.00  0.00
ATOM    355  H2  WAT   101      13.329  13.197  -6.696  1.00  0.00
TER
ATOM    356  O   WAT   102      17.950  10.537 -10.488  1.00  0.00
ATOM    357  H1  WAT   102      18.258   9.982 -11.204  1.00  0.00
ATOM    358  H2  WAT   102      17.020  10.671 -10.670  1.00  0.00
TER
ATOM    359  O   WAT   103      20.338  18.602 -13.752  1.00  0.00
ATOM    360  H1  WAT   103      19.411  18.536 -13.523  1.00  0.00
ATOM    361  H2  WAT   103      20.491  19.540 -13.866  1.00  0.00
TER
ATOM    362  O   WAT   104      20.325  14.874 -16.755  1.00  0.00
ATOM    363  H1  WAT   104      19.386  15.035 -16.670  1.00  0.00
ATOM    364  H2  WAT   104      20.644  15.592 -17.301  1.00  0.00
TER
ATOM    365  O   WAT   105      15.944  19.128 -10.970  1.00  0.00
ATOM    366  H1  WAT   105      15.540  18.416 -11.465  1.00  0.00
ATOM    367  H2  WAT   105      16.030  18.784 -10.081  1.00  0.00
TER
ATOM    368  O   WAT   106      14.657  15.903  -7.190  1.00  0.00
ATOM    369  H1  WAT   106      15.208  16.012  -7.964  1.00  0.00
ATOM    370  H2  WAT   106      15.171  16.276  -6.474  1.00  0.00
TER
ATOM    371  O   WAT   107      14.331  19.425  -3.579  1.00  0.00
ATOM    372  H1  WAT   107      14.192  20.297  -3.210  1.00  0.00
ATOM    373  H2  WAT   107      13.449  19.082  -3.724  1.00  0.00
TER
ATOM    374  O   WAT   108      12.645  18.023 -13.469  1.00  0.00
ATOM    375  H1  WAT   108      12.524  18.749 -14.081  1.00  0.00
ATOM    376  H2  WAT   108      12.335  17.253 -13.946  1.00  0.00
TER
ATOM    377  O   WAT   109      15.111  11.366 -10.087  1.00  0.00
ATOM    378  H1  WAT   109      14.668  12.147 -10.418  1.00  0.00
ATOM    379  H2  WAT   109      15.669  11.689  -9.380  1.00  0.00
TER
ATOM    380  O   WAT   110      19.398  14.233  -4.483  1.00  0.00
ATOM    381  H1  WAT   110      18.936  14.442  -3.671  1.00  0.00
ATOM    382  H2  WAT   110      18.996  13.419  -4.786  1.00  0.00
TER
ATOM    383  O   WAT   111      21.493  16.954  -1.254  1.00  0.00
ATOM    384  H1  WAT   111      21.819  16.121  -1.593  1.00  0.00
ATOM    385  H2  WAT   111      22.281  17.477  -1.106  1.00  0.00
TER
ATOM    386  O   WAT   112      18.227  10.987 -15.206  1.00  0.00
ATOM    387  H1  WAT   112      17.602  10.983 -14.481  1.00  0.00
ATOM    388  H2  WAT   112      18.140  10.121 -15.602  1.00  0.00
TER
ATOM    389  O   WAT   113      17.149  11.911  -8.228  1.00  0.00
ATOM    390  H1  WAT   113      17.446  12.817  -8.308  1.00  0.00
ATOM    391  H2  WAT   113      17.697  11.423  -8.842  1.00  0.00
TER
ATOM    392  O   WAT   114      14.902  16.490 -12.358  1.00  0.00
ATOM    393  H1  WAT   114      14.676  16.273 -11.454  1.00  0.00
ATOM    394  H2  WAT   114      14.122  16.923 -12.704  1.00  0.00
TER
ATOM    395  O   WAT   115      22.132  16.496 -13.759  1.00  0.00
ATOM    396  H1  WAT   115      21.533  17.220 -13.943  1.00  0.00
ATOM    397  H2  WAT   115      22.680  16.434 -14.542  1.00  0.00
TER
ATOM    398  O   WAT   116      17.342  17.388  -1.692  1.00  0.00
ATOM    399  H1  WAT   116      17.247  16.448  -1.842  1.00  0.00
ATOM    400  H2  WAT   116      18.185  17.610  -2.088  1.00  0.00
TER
ATOM    401  O   WAT   117      20.739  15.132 -11.729  1.00  0.00
ATOM    402  H1  WAT   117      21.132  15.450 -12.542  1.00  0.00
ATOM    403  H2  WAT   117      21.100  14.254 -11.615  1.00  0.00
TER
ATOM    404  O   WAT   118      12.473  13.800  -3.539  1.00  0.00
ATOM    405  H1  WAT   118      12.080  14.647  -3.332  1.00  0.00
ATOM    406  H2  WAT   118      11.785  13.162  -3.348  1.00  0.00
TER
ATOM    407  O   WAT   119      19.048  13.883  -0.469  1.00  0.00
ATOM    408  H1  WAT   119      18.358  13.690   0.165  1.00  0.00
ATOM    409  H2  WAT   119      19.791  14.167   0.063  1.00  0.00
TER
ATOM    410  O   WAT   120       9.775  11.722  -9.506  1.00  0.00
ATOM    411  H1  WAT   120       9.486  12.293  -8.794  1.00  0.00
ATOM    412  H2  WAT   120      10.520  11.243  -9.143  1.00  0.00
TER
ATOM    413  O   WAT   121      21.324  17.723  -7.634  1.00  0.00
ATOM    414  H1  WAT   121      20.592  18.232  -7.285  1.00  0.00
ATOM    415  H2  WAT   121      20.927  16.906  -7.935  1.00  0.00
TER
ATOM    416  O   WAT   122      17.762  14.398  -9.229  1.00  0.00
ATOM    417  H1  WAT   122      17.765  13.957 -10.078  1.00  0.00
ATOM    418  H2  WAT   122      18.657  14.720  -9.122  1.00  0.00
TER
ATOM    419  O   WAT   123      13.612  14.281 -10.269  1.00  0.00
ATOM    420  H1  WAT   123      13.272  14.759  -9.513  1.00  0.00
ATOM    421  H2  WAT   123      12.850  13.828 -10.629  1.00  0.00
TER
ATOM    422  O   WAT   124      17.824  15.400 -16.238  1.00  0.00
ATOM    423  H1  WAT   124      17.945  15.358 -15.290  1.00  0.00
ATOM    424  H2  WAT   124      17.439  16.262 -16.393  1.00  0.00
TER
ATOM    425  O   WAT   125      21.787  13.176  -8.222  1.00  0.00
ATOM    426  H1  WAT   125      21.804  13.627  -7.378  1.00  0.00
ATOM    427  H2  WAT   125      21.538  12.277  -8.008  1.00  0.00
TER
ATOM    428  O   WAT   126      16.836  17.710 -16.840  1.00  0.00
ATOM    429  H1  WAT   126      16.268  17.262 -17.466  1.00  0.00
ATOM    430  H2  WAT   126      17.545  18.069 -17.373  1.00  0.00
TER
ATOM    431  O   WAT   127      18.063  18.459  -7.482  1.00  0.00
ATOM    432  H1  WAT   127      18.430  17.984  -6.736  1.00  0.00
ATOM    433  H2  WAT   127      17.873  19.333  -7.141  1.00  0.00
TER
ATOM    434  O   WAT   128      10.927  13.203 -11.353  1.00  0.00
ATOM    435  H1  WAT   128      10.641  12.839 -10.515  1.00  0.00
ATOM    436  H2  WAT   128      10.865  12.471 -11.967  1.00  0.00
TER
ATOM    437  O   WAT   129      15.853  17.499  -5.164  1.00  0.00
ATOM    438  H1  WAT   129      15.548  18.379  -4.939  1.00  0.00
ATOM    439  H2  WAT   129      16.807  17.559  -5.128  1.00  0.00
TER
ATOM    440  O   WAT   130      20.601  12.096 -14.632  1.00  0.00
ATOM    441  H1  WAT   130      19.787  11.597 -14.707  1.00  0.00
ATOM    442  H2  WAT   130      20.407  12.936 -15.048  1.00  0.00
TER
ATOM    443  O   WAT   131      20.521  20.773  -2.888  1.00  0.00
ATOM    444  H1  WAT   131      20.455  19.853  -3.142  1.00  0.00
ATOM    445  H2  WAT   131      19.892  20.871  -2.173  1.00  0.00
TER
ATOM    446  O   WAT   132      11.909  18.340  -4.017  1.00  0.00
ATOM    447  H1  WAT   132      11.550  19.005  -3.429  1.00  0.00
ATOM    448  H2  WAT   132      11.614  17.508  -3.645  1.00  0.00
TER
ATOM    449  O   WAT   133      15.110  18.798  -1.133  1.00  0.00
ATOM    450  H1  WAT   133      14.810  18.944  -2.030  1.00  0.00
ATOM    451  H2  WAT   133      15.881  18.239  -1.225  1.00  0.00
TER
ATOM    452  O   WAT   134      10.420  18.339 -17.393  1.00  0.00
ATOM    453  H1  WAT   134      11.289  18.621 -17.110  1.00  0.00
ATOM    454  H2  WAT   134       9.929  19.152 -17.508  1.00  0.00
TER
ATOM    455  O   WAT   135      17.583  19.726 -13.272  1.00  0.00
ATOM    456  H1  WAT   135      18.040  20.537 -13.046  1.00  0.00
ATOM    457  H2  WAT   135      17.232  19.408 -12.441  1.00  0.00
TER
ATOM    458  O   WAT   136      13.484  10.070 -12.800  1.00  0.00
ATOM    459  H1  WAT   136      13.356  10.062 -11.852  1.00  0.00
ATOM    460  H2  WAT   136      12.661  10.408 -13.151  1.00  0.00
TER
ATOM    461  O   WAT   137      10.484  11.829  -3.339  1.00  0.00
ATOM    462  H1  WAT   137       9.770  12.029  -2.734  1.00  0.00
ATOM    463  H2  WAT   137      10.903  11.053  -2.968  1.00  0.00
TER
ATOM    464  O   WAT   138      12.404  20.156 -15.265  1.00  0.00
ATOM    465  H1  WAT   138      11.797  20.896 -15.255  1.00  0.00
ATOM    466  H2  WAT   138      12.879  20.246 -16.091  1.00  0.00
TER
ATOM    467  O   WAT   139      21.978  14.321  -5.589  1.00  0.00
ATOM    468  H1  WAT   139      22.346  13.501  -5.261  1.00  0.00
ATOM    469  H2  WAT   139      21.118  14.381  -5.174  1.00  0.00
TER
ATOM    470  O   WAT   140      17.312  15.556 -13.365  1.00  0.00
ATOM    471  H1  WAT   140      16.604  16.024 -12.923  1.00  0.00
ATOM    472  H2  WAT   140      17.597  14.898 -12.730  1.00  0.00
TER
ATOM    473  O   WAT   141      18.938  16.975  -5.366  1.00  0.00
ATOM    474  H1  WAT   141      19.436  17.450  -4.700  1.00  0.00
ATOM    475  H2  WAT   141      19.080  16.052  -5.159  1.00  0.00
TER
ATOM    476  O   WAT   142      21.344  12.281 -11.925  1.00  0.00
ATOM    477  H1  WAT   142      21.221  12.299 -12.874  1.00  0.00
ATOM    478  H2  WAT   142      22.292  12.329 -11.805  1.00  0.00
TER
ATOM    479  O   WAT   143      15.516  13.864 -15.990  1.00  0.00
ATOM    480  H1  WAT   143      16.365  14.301 -16.056  1.00  0.00
ATOM    481  H2  WAT   143      15.149  14.176 -15.162  1.00  0.00
TER
ATOM    482  O   WAT   144      14.415  20.117 -17.516  1.00  0.00
ATOM    483  H1  WAT   144      15.181  20.005 -16.954  1.00  0.00
ATOM    484  H2  WAT   144      14.492  19.421 -18.168  1.00  0.00
TER
ATOM    485  O   WAT   145      13.110  17.550 -16.833  1.00  0.00
ATOM    486  H1  WAT   145      13.190  16.603 -16.721  1.00  0.00
ATOM    487  H2  WAT   145      14.002  17.881 -16.727  1.00  0.00
TER
ATOM    488  O   WAT   146      10.637  19.371  -1.597  1.00  0.00
ATOM    489  H1  WAT   146      11.141  18.792  -1.026  1.00  0.00
ATOM    490  H2  WAT   146       9.897  19.655  -1.060  1.00  0.00
TER
ATOM    491  O   WAT   147      12.669  17.514  -0.702  1.00  0.00
ATOM    492  H1  WAT   147      12.710  17.216   0.206  1.00  0.00
ATOM    493  H2  WAT   147      13.524  17.915  -0.861  1.00  0.00
TER
ATOM    494  O   WAT   148      16.447  20.114 -15.542  1.00  0.00
ATOM    495  H1  WAT   148      16.869  19.948 -14.699  1.00  0.00
ATOM    496  H2  WAT   148      16.572  19.304 -16.036  1.00  0.00
TER
ATOM    497  O   WAT   149      14.610  16.093  -2.735  1.00  0.00
ATOM    498  H1  WAT   149      14.079  15.603  -3.362  1.00  0.00
ATOM    499  H2  WAT   149      15.278  16.522  -3.269  1.00  0.00
TER
ATOM    500  O   WAT   150      15.097  13.060  -2.655  1.00  0.00
ATOM    501  H1  WAT   150      15.003  12.442  -3.380  1.00  0.00
ATOM    502  H2  WAT   150      14.517  13.786  -2.882  1.00  0.00
TER
ATOM    503  O   WAT   151      17.863  11.617  -5.622  1.00  0.00
ATOM    504  H1  WAT   151      17.415  11.639  -6.468  1.00  0.00
ATOM    505  H2  WAT   151      17.230  11.219  -5.025  1.00  0.00
TER
ATOM    506  O   WAT   152      20.605  18.244  -3.617  1.00  0.00
ATOM    507  H1  WAT   152      20.725  17.648  -2.878  1.00  0.00
ATOM    508  H2  WAT   152      21.465  18.281  -4.037  1.00  0.00
TER
ATOM    509  O   WAT   153      17.372  14.786  -2.360  1.00  0.00
ATOM    510  H1  WAT   153      17.962  14.478  -1.672  1.00  0.00
ATOM    511  H2  WAT   153      16.554  14.314  -2.204  1.00  0.00
TER
ATOM    512  O   WAT   154      22.192  14.403  -2.126  1.00  0.00
ATOM    513  H1  WAT   154      21.503  13.741  -2.191  1.00  0.00
ATOM    514  H2  WAT   154      22.912  13.957  -1.682  1.00  0.00
TER
ATOM    515  O   WAT   155      17.360  12.231 -17.623  1.00  0.00
ATOM    516  H1  WAT   155      17.012  11.553 -18.202  1.00  0.00
ATOM    517  H2  WAT   155      17.561  11.770 -16.808  1.00  0.00
TER
ATOM    518  O   WAT   156      10.700  18.759 -11.226  1.00  0.00
ATOM    519  H1  WAT   156      10.045  18.491 -11.870  1.00  0.00
ATOM    520  H2  WAT   156      11.538  18.650 -11.676  1.00  0.00
TER
ATOM    521  O   WAT   157      11.738  19.145  -6.686  1.00  0.00
ATOM    522  H1  WAT   157      12.105  19.057  -5.806  1.00  0.00
ATOM    523  H2  WAT   157      11.169  18.381  -6.785  1.00  0.00
TER
ATOM    524  O   WAT   158      11.289  16.056  -2.780  1.00  0.00
ATOM    525  H1  WAT   158      10.395  16.022  -2.441  1.00  0.00
ATOM    526  H2  WAT   158      11.829  16.254  -2.015  1.00  0.00
TER
ATOM    527  O   WAT   159       9.914  15.969 -15.284  1.00  0.00
ATOM    528  H1  WAT   159       9.010  16.232 -15.459  1.00  0.00
ATOM    529  H2  WAT   159      10.398  16.240 -16.064  1.00  0.00
TER
ATOM    530  O   WAT   160      12.457  15.026 -17.374  1.00  0.00
ATOM    531  H1  WAT   160      13.166  14.604 -17.860  1.00  0.00
ATOM    532  H2  WAT   160      11.741  15.093 -18.006  1.00  0.00
TER
ATOM    533  O   WAT   161      11.793  10.330  -8.432  1.00  0.00
ATOM    534  H1  WAT   161      12.441   9.780  -8.872  1.00  0.00
ATOM    535  H2  WAT   161      12.213  10.585  -7.610  1.00  0.00
TER
ATOM    536  O   WAT   162      11.546  10.486  -5.689  1.00  0.00
ATOM    537  H1  WAT   162      11.198  10.942  -4.923  1.00  0.00
ATOM    538  H2  WAT   162      11.215   9.592  -5.607  1.00  0.00
TER
ATOM    539  O   WAT   163      19.059  11.677  -2.167  1.00  0.00
ATOM    540  H1  WAT   163      18.998  12.269  -1.418  1.00  0.00
ATOM    541  H2  WAT   163      19.999  11.570  -2.312  1.00  0.00
TER
ATOM    542  O   WAT   164      21.696  11.334  -2.528  1.00  0.00
ATOM    543  H1  WAT   164      22.310  11.652  -3.190  1.00  0.00
ATOM    544  H2  WAT   164      22.241  10.849  -1.908  1.00  0.00
TER
ATOM    545  O   WAT   165      12.219  10.014  -2.414  1.00  0.00
ATOM    546  H1  WAT   165      12.767   9.832  -3.177  1.00  0.00
ATOM    547  H2  WAT   165      12.284   9.223  -1.878  1.00  0.00
TER
ATOM    548  O   WAT   166      22.437   9.897  -6.201  1.00  0.00
ATOM    549  H1  WAT   166      21.563  10.231  -6.404  1.00  0.00
ATOM    550  H2  WAT   166      22.328   9.425  -5.376  1.00  0.00
TER
ATOM    551  O   WAT   167      20.185  10.814  -7.262  1.00  0.00
ATOM    552  H1  WAT   167      19.402  11.289  -6.982  1.00  0.00
ATOM    553  H2  WAT   167      19.891   9.910  -7.370  1.00  0.00
TER
ATOM    554  O   WAT   168      11.529  11.119 -14.740  1.00  0.00
ATOM    555  H1  WAT   168      12.287  11.232 -15.314  1.00  0.00
ATOM    556  H2  WAT   168      11.066  11.956 -14.786  1.00  0.00
TER
ATOM    557  O   WAT   169      18.070  13.233 -11.750  1.00  0.00
ATOM    558  H1  WAT   169      17.258  12.859 -12.091  1.00  0.00
ATOM    559  H2  WAT   169      18.574  12.478 -11.448  1.00  0.00
TER
ATOM    560  O   WAT   170      13.901  11.646 -16.200  1.00  0.00
ATOM    561  H1  WAT   170      14.431  10.859 -16.329  1.00  0.00
ATOM    562  H2  WAT   170      14.534  12.325 -15.967  1.00  0.00
TER
ATOM    563  O   WAT   171      16.095  11.383 -13.146  1.00  0.00
ATOM    564  H1  WAT   171      15.465  10.682 -12.979  1.00  0.00
ATOM    565  H2  WAT   171      15.556  12.143 -13.362  1.00  0.00
TER
ATOM    566  O   WAT   172      16.221  10.661  -0.710  1.00  0.00
ATOM    567  H1  WAT   172      15.939  11.165  -1.474  1.00  0.00
ATOM    568  H2  WAT   172      16.603   9.864  -1.076  1.00  0.00
TER
ATOM    569  O   WAT   173      21.728  -0.678   7.780  1.00  0.00
ATOM    570  H1  WAT   173      21.647  -1.593   7.509  1.00  0.00
ATOM    571  H2  WAT   173      21.314  -0.182   7.074  1.00  0.00
TER
ATOM    572  O   WAT   174      19.860   1.100   9.661  1.00  0.00
ATOM    573  H1  WAT   174      19.084   0.620   9.951  1.00  0.00
ATOM    574  H2  WAT   174      20.511   0.420   9.486  1.00  0.00
TER
ATOM    575  O   WAT   175      13.876   1.412  10.538  1.00  0.00
ATOM    576  H1  WAT   175      13.045   1.156  10.938  1.00  0.00
ATOM    577  H2  WAT   175      14.484   1.483  11.274  1.00  0.00
TER
ATOM    578  O   WAT   176      13.856   5.446  10.734  1.00  0.00
ATOM    579  H1  WAT   176      14.159   4.555  10.555  1.00  0.00
ATOM    580  H2  WAT   176      14.601   6.003  10.506  1.00  0.00
TER
ATOM    581  O   WAT   177      12.286  -3.628   4.323  1.00  0.00
ATOM    582  H1  WAT   177      11.397  -3.287   4.221  1.00  0.00
ATOM    583  H2  WAT   177      12.570  -3.828   3.431  1.00  0.00
TER
ATOM    584  O   WAT   178      10.249  -1.028  10.206  1.00  0.00
ATOM    585  H1  WAT   178      10.820  -1.795  10.207  1.00  0.00
ATOM    586  H2  WAT   178      10.249  -0.729   9.297  1.00  0.00
TER
ATOM    587  O   WAT   179      20.107   7.791   8.061  1.00  0.00
ATOM    588  H1  WAT   179      19.488   8.247   7.490  1.00  0.00
ATOM    589  H2  WAT   179      20.962   7.947   7.660  1.00  0.00
TER
ATOM    590  O   WAT   180      19.301   3.775   9.668  1.00  0.00
ATOM    591  H1  WAT   180      19.231   2.834   9.507  1.00  0.00
ATOM    592  H2  WAT   180      20.063   3.865  10.240  1.00  0.00
TER
ATOM    593  O   WAT   181      11.491  -5.619  11.993  1.00  0.00
ATOM    594  H1  WAT   181      11.312  -6.517  12.274  1.00  0.00
ATOM    595  H2  WAT   181      11.089  -5.072  12.668  1.00  0.00
TER
ATOM    596  O   WAT   182      20.331  -3.418   9.895  1.00  0.00
ATOM    597  H1  WAT   182      20.708  -4.290   9.782  1.00  0.00
ATOM    598  H2  WAT   182      20.233  -3.082   9.004  1.00  0.00
TER
ATOM    599  O   WAT   183      14.462  -5.045   5.356  1.00  0.00
ATOM    600  H1  WAT   183      14.568  -4.145   5.663  1.00  0.00
ATOM    601  H2  WAT   183      13.551  -5.093   5.066  1.00  0.00
TER
ATOM    602  O   WAT   184      12.110  -3.123  10.602  1.00  0.00
ATOM    603  H1  WAT   184      12.791  -2.859  11.220  1.00  0.00
ATOM    604  H2  WAT   184      11.795  -3.963  10.935  1.00  0.00
TER
ATOM    605  O   WAT   185      16.302  -2.076   9.689  1.00  0.00
ATOM    606  H1  WAT   185      16.810  -1.578  10.329  1.00  0.00
ATOM    607  H2  WAT   185      16.834  -2.853   9.513  1.00  0.00
TER
ATOM    608  O   WAT   186      14.586  -7.437  13.955  1.00  0.00
ATOM    609  H1  WAT   186      14.588  -6.919  13.150  1.00  0.00
ATOM    610  H2  WAT   186      13.756  -7.914  13.932  1.00  0.00
TER
ATOM    611  O   WAT   187      20.973   2.675   5.454  1.00  0.00
ATOM    612  H1  WAT   187      20.355   3.140   4.890  1.00  0.00
ATOM    613  H2  WAT   187      21.485   3.368   5.871  1.00  0.00
TER
ATOM    614  O   WAT   188      15.836   2.203  12.133  1.00  0.00
ATOM    615  H1  WAT   188      15.503   2.830  12.775  1.00  0.00
ATOM    616  H2  WAT   188      16.013   2.729  11.353  1.00  0.00
TER
ATOM    617  O   WAT   189      14.268  -5.726  11.962  1.00  0.00
ATOM    618  H1  WAT   189      14.609  -4.881  11.668  1.00  0.00
ATOM    619  H2  WAT   189      13.329  -5.577  12.079  1.00  0.00
TER
ATOM    620  O   WAT   190      15.048   4.171  13.947  1.00  0.00
ATOM    621  H1  WAT   190      15.666   4.846  13.666  1.00  0.00
ATOM    622  H2  WAT   190      14.188   4.580  13.856  1.00  0.00
TER
ATOM    623  O   WAT   191      10.341   3.361   2.828  1.00  0.00
ATOM    624  H1  WAT   191       9.964   3.850   2.097  1.00  0.00
ATOM    625  H2  WAT   191      10.599   4.034   3.459  1.00  0.00
TER
ATOM    626  O   WAT   192      17.950  -8.237   8.287  1.00  0.00
ATOM    627  H1  WAT   192      18.258  -8.793   7.570  1.00  0.00
ATOM    628  H2  WAT   192      17.020  -8.103   8.104  1.00  0.00
TER
ATOM    629  O   WAT   193      20.338  -0.172   5.023  1.00  0.00
ATOM    630  H1  WAT   193      19.411  -0.239   5.252  1.00  0.00
ATOM    631  H2  WAT   193      20.491   0.766   4.908  1.00  0.00
TER
ATOM    632  O   WAT   194      20.325  -3.901   2.019  1.00  0.00
ATOM    633  H1  WAT   194      19.386  -3.739   2.105  1.00  0.00
ATOM    634  H2  WAT   194      20.644  -3.182   1.473  1.00  0.00
TER
ATOM    635  O   WAT   195      15.944   0.354   7.805  1.00  0.00
ATOM    636  H1  WAT   195      15.540  -0.358   7.309  1.00  0.00
ATOM    637  H2  WAT   195      16.030   0.009   8.694  1.00  0.00
TER
ATOM    638  O   WAT   196      16.412   4.041   9.969  1.00  0.00
ATOM    639  H1  WAT   196      16.115   3.435   9.289  1.00  0.00
ATOM    640  H2  WAT   196      17.362   4.078   9.858  1.00  0.00
TER
ATOM    641  O   WAT   197      14.657  -2.872  11.585  1.00  0.00
ATOM    642  H1  WAT   197      15.208  -2.762  10.810  1.00  0.00
ATOM    643  H2  WAT   197      15.171  -2.498  12.300  1.00  0.00
TER
ATOM    644  O   WAT   198      15.504   3.779  16.619  1.00  0.00
ATOM    645  H1  WAT   198      14.607   4.003  16.867  1.00  0.00
ATOM    646  H2  WAT   198      15.529   3.902  15.671  1.00  0.00
TER
ATOM    647  O   WAT   199      14.331   0.650  15.195  1.00  0.00
ATOM    648  H1  WAT   199      14.192   1.523  15.564  1.00  0.00
ATOM    649  H2  WAT   199      13.449   0.308  15.050  1.00  0.00
TER
ATOM    650  O   WAT   200      20.654   5.568   6.502  1.00  0.00
ATOM    651  H1  WAT   200      21.094   6.310   6.087  1.00  0.00
ATOM    652  H2  WAT   200      20.593   5.811   7.426  1.00  0.00
TER
ATOM    653  O   WAT   201      16.129   6.592  17.404  1.00  0.00
ATOM    654  H1  WAT   201      16.101   6.997  16.537  1.00  0.00
ATOM    655  H2  WAT   201      15.966   5.663  17.241  1.00  0.00
TER
ATOM    656  O   WAT   202      12.645  -0.751   5.305  1.00  0.00
ATOM    657  H1  WAT   202      12.524  -0.025   4.694  1.00  0.00
ATOM    658  H2  WAT   202      12.335  -1.521   4.828  1.00  0.00
TER
ATOM    659  O   WAT   203      10.283   2.420  11.112  1.00  0.00
ATOM    660  H1  WAT   203      10.361   2.555  10.168  1.00  0.00
ATOM    661  H2  WAT   203      10.897   1.712  11.305  1.00  0.00
TER
ATOM    662  O   WAT   204      11.528   4.120   7.523  1.00  0.00
ATOM    663  H1  WAT   204      11.121   4.261   6.668  1.00  0.00
ATOM    664  H2  WAT   204      12.419   3.836   7.320  1.00  0.00
TER
ATOM    665  O   WAT   205      21.346   8.269  14.430  1.00  0.00
ATOM    666  H1  WAT   205      21.860   8.180  15.232  1.00  0.00
ATOM    667  H2  WAT   205      20.503   8.615  14.722  1.00  0.00
TER
ATOM    668  O   WAT   206      15.800   8.335   5.635  1.00  0.00
ATOM    669  H1  WAT   206      15.624   7.418   5.422  1.00  0.00
ATOM    670  H2  WAT   206      14.946   8.693   5.875  1.00  0.00
TER
ATOM    671  O   WAT   207      10.339   3.461  13.652  1.00  0.00
ATOM    672  H1  WAT   207      10.502   2.992  12.834  1.00  0.00
ATOM    673  H2  WAT   207      10.804   2.954  14.317  1.00  0.00
TER
ATOM    674  O   WAT   208      15.111  -7.408   8.688  1.00  0.00
ATOM    675  H1  WAT   208      14.668  -6.627   8.356  1.00  0.00
ATOM    676  H2  WAT   208      15.669  -7.085   9.395  1.00  0.00
TER
ATOM    677  O   WAT   209      19.398  -4.541  14.291  1.00  0.00
ATOM    678  H1  WAT   209      18.936  -4.333  15.103  1.00  0.00
ATOM    679  H2  WAT   209      18.996  -5.355  13.988  1.00  0.00
TER
ATOM    680  O   WAT   210      21.493  -1.820  17.521  1.00  0.00
ATOM    681  H1  WAT   210      21.819  -2.654  17.181  1.00  0.00
ATOM    682  H2  WAT   210      22.281  -1.297  17.669  1.00  0.00
TER
ATOM    683  O   WAT   211      18.227  -7.787   3.568  1.00  0.00
ATOM    684  H1  WAT   211      17.602  -7.791   4.294  1.00  0.00
ATOM    685  H2  WAT   211      18.140  -8.654   3.172  1.00  0.00
TER
ATOM    686  O   WAT   212      17.149  -6.863  10.547  1.00  0.00
ATOM    687  H1  WAT   212      17.446  -5.957  10.466  1.00  0.00
ATOM    688  H2  WAT   212      17.697  -7.351   9.933  1.00  0.00
TER
ATOM    689  O   WAT   213      14.902  -2.285   6.416  1.00  0.00
ATOM    690  H1  WAT   213      14.676  -2.501   7.321  1.00  0.00
ATOM    691  H2  WAT   213      14.122  -1.852   6.070  1.00  0.00
TER
ATOM    692  O   WAT   214      22.132  -2.278   5.015  1.00  0.00
ATOM    693  H1  WAT   214      21.533  -1.555   4.831  1.00  0.00
ATOM    694  H2  WAT   214      22.680  -2.341   4.233  1.00  0.00
TER
ATOM    695  O   WAT   215      17.342  -1.386  17.082  1.00  0.00
ATOM    696  H1  WAT   215      17.247  -2.327  16.932  1.00  0.00
ATOM    697  H2  WAT   215      18.185  -1.165  16.687  1.00  0.00
TER
ATOM    698  O   WAT   216      20.739  -3.642   7.045  1.00  0.00
ATOM    699  H1  WAT   216      21.132  -3.325   6.232  1.00  0.00
ATOM    700  H2  WAT   216      21.100  -4.521   7.160  1.00  0.00
TER
ATOM    701  O   WAT   217      12.473  -4.975  15.235  1.00  0.00
ATOM    702  H1  WAT   217      12.080  -4.127  15.443  1.00  0.00
ATOM    703  H2  WAT   217      11.785  -5.612  15.426  1.00  0.00
TER
ATOM    704  O   WAT   218       9.775  -7.052   9.268  1.00  0.00
ATOM    705  H1  WAT   218       9.486  -6.482   9.981  1.00  0.00
ATOM    706  H2  WAT   218      10.520  -7.531   9.631  1.00  0.00
TER
ATOM    707  O   WAT   219       9.962  -3.110   0.479  1.00  0.00
ATOM    708  H1  WAT   219       9.880  -2.167   0.620  1.00  0.00
ATOM    709  H2  WAT   219       9.610  -3.252  -0.400  1.00  0.00
TER
ATOM    710  O   WAT   220      21.324  -1.051  11.140  1.00  0.00
ATOM    711  H1  WAT   220      20.592  -0.543  11.489  1.00  0.00
ATOM    712  H2  WAT   220      20.927  -1.868  10.839  1.00  0.00
TER
ATOM    713  O   WAT   221      17.762  -4.376   9.546  1.00  0.00
ATOM    714  H1  WAT   221      17.765  -4.817   8.696  1.00  0.00
ATOM    715  H2  WAT   221      18.657  -4.054   9.653  1.00  0.00
TER
ATOM    716  O   WAT   222      13.612  -4.493   8.505  1.00  0.00
ATOM    717  H1  WAT   222      13.272  -4.016   9.262  1.00  0.00
ATOM    718  H2  WAT   222      12.850  -4.947   8.145  1.00  0.00
TER
ATOM    719  O   WAT   223      17.824  -3.375   2.536  1.00  0.00
ATOM    720  H1  WAT   223      17.945  -3.416   3.485  1.00  0.00
ATOM    721  H2  WAT   223      17.439  -2.512   2.381  1.00  0.00
TER
ATOM    722  O   WAT   224      21.787  -5.598  10.553  1.00  0.00
ATOM    723  H1  WAT   224      21.804  -5.147  11.397  1.00  0.00
ATOM    724  H2  WAT   224      21.538  -6.497  10.766  1.00  0.00
TER
ATOM    725  O   WAT   225      16.836  -1.065   1.935  1.00  0.00
ATOM    726  H1  WAT   225      16.268  -1.513   1.308  1.00  0.00
ATOM    727  H2  WAT   225      17.545  -0.705   1.401  1.00  0.00
TER
ATOM    728  O   WAT   226      11.913   2.837  15.811  1.00  0.00
ATOM    729  H1  WAT   226      11.528   2.196  16.410  1.00  0.00
ATOM    730  H2  WAT   226      12.224   3.540  16.381  1.00  0.00
TER
ATOM    731  O   WAT   227      18.063  -0.316  11.292  1.00  0.00
ATOM    732  H1  WAT   227      18.430  -0.790  12.038  1.00  0.00
ATOM    733  H2  WAT   227      17.873   0.558  11.633  1.00  0.00
TER
ATOM    734  O   WAT   228      10.927  -5.571   7.421  1.00  0.00
ATOM    735  H1  WAT   228      10.641  -5.936   8.259  1.00  0.00
ATOM    736  H2  WAT   228      10.865  -6.303   6.808  1.00  0.00
TER
ATOM    737  O   WAT   229      15.853  -1.275  13.611  1.00  0.00
ATOM    738  H1  WAT   229      15.548  -0.396  13.836  1.00  0.00
ATOM    739  H2  WAT   229      16.807  -1.215  13.646  1.00  0.00
TER
ATOM    740  O   WAT   230      14.381   2.931   4.207  1.00  0.00
ATOM    741  H1  WAT   230      13.607   2.391   4.047  1.00  0.00
ATOM    742  H2  WAT   230      15.110   2.412   3.869  1.00  0.00
TER
ATOM    743  O   WAT   231      20.601  -6.678   4.143  1.00  0.00
ATOM    744  H1  WAT   231      19.787  -7.177   4.067  1.00  0.00
ATOM    745  H2  WAT   231      20.407  -5.839   3.726  1.00  0.00
TER
ATOM    746  O   WAT   232      20.521   1.999  15.887  1.00  0.00
ATOM    747  H1  WAT   232      20.455   1.078  15.633  1.00  0.00
ATOM    748  H2  WAT   232      19.892   2.096  16.601  1.00  0.00
TER
ATOM    749  O   WAT   233      14.425   2.599   7.845  1.00  0.00
ATOM    750  H1  WAT   233      14.942   1.796   7.791  1.00  0.00
ATOM    751  H2  WAT   233      13.973   2.537   8.687  1.00  0.00
TER
ATOM    752  O   WAT   234      19.311   3.866   3.118  1.00  0.00
ATOM    753  H1  WAT   234      19.653   4.610   2.622  1.00  0.00
ATOM    754  H2  WAT   234      18.483   4.179   3.480  1.00  0.00
TER
ATOM    755  O   WAT   235      11.909  -0.435  14.758  1.00  0.00
ATOM    756  H1  WAT   235      11.550   0.231  15.345  1.00  0.00
ATOM    757  H2  WAT   235      11.614  -1.266  15.129  1.00  0.00
TER
ATOM    758  O   WAT   236      15.110   0.024  17.642  1.00  0.00
ATOM    759  H1  WAT   236      14.810   0.170  16.744  1.00  0.00
ATOM    760  H2  WAT   236      15.881  -0.536  17.549  1.00  0.00
TER
ATOM    761  O   WAT   237      20.453   4.821  15.637  1.00  0.00
ATOM    762  H1  WAT   237      20.468   3.889  15.419  1.00  0.00
ATOM    763  H2  WAT   237      19.746   4.907  16.276  1.00  0.00
TER
ATOM    764  O   WAT   238      22.194   3.187   8.482  1.00  0.00
ATOM    765  H1  WAT   238      22.547   2.590   7.823  1.00  0.00
ATOM    766  H2  WAT   238      21.310   2.862   8.653  1.00  0.00
TER
ATOM    767  O   WAT   239      18.281   3.947   5.889  1.00  0.00
ATOM    768  H1  WAT   239      18.968   4.494   6.270  1.00  0.00
ATOM    769  H2  WAT   239      17.494   4.491   5.924  1.00  0.00
TER
ATOM    770  O   WAT   240      10.420  -0.436   1.381  1.00  0.00
ATOM    771  H1  WAT   240      11.289  -0.153   1.665  1.00  0.00
ATOM    772  H2  WAT   240       9.929   0.378   1.266  1.00  0.00
TER
ATOM    773  O   WAT   241      17.583   0.952   5.502  1.00  0.00
ATOM    774  H1  WAT   241      18.040   1.762   5.728  1.00  0.00
ATOM    775  H2  WAT   241      17.232   0.634   6.334  1.00  0.00
TER
ATOM    776  O   WAT   242      19.887   6.462  12.731  1.00  0.00
ATOM    777  H1  WAT   242      20.531   6.668  13.409  1.00  0.00
ATOM    778  H2  WAT   242      20.249   5.701  12.278  1.00  0.00
TER
ATOM    779  O   WAT   243      13.484  -8.704   5.974  1.00  0.00
ATOM    780  H1  WAT   243      13.356  -8.713   6.923  1.00  0.00
ATOM    781  H2  WAT   243      12.661  -8.366   5.623  1.00  0.00
TER
ATOM    782  O   WAT   244      21.160   4.466  11.449  1.00  0.00
ATOM    783  H1  WAT   244      21.802   3.765  11.562  1.00  0.00
ATOM    784  H2  WAT   244      21.685   5.246  11.269  1.00  0.00
TER
ATOM    785  O   WAT   245      10.787   8.777   1.947  1.00  0.00
ATOM    786  H1  WAT   245      11.147   9.376   1.293  1.00  0.00
ATOM    787  H2  WAT   245      10.646   9.323   2.721  1.00  0.00
TER
ATOM    788  O   WAT   246      10.484  -6.945  15.435  1.00  0.00
ATOM    789  H1  WAT   246       9.770  -6.746  16.040  1.00  0.00
ATOM    790  H2  WAT   246      10.903  -7.721  15.806  1.00  0.00
TER
ATOM    791  O   WAT   247      10.771   7.043  16.422  1.00  0.00
ATOM    792  H1  WAT   247      10.880   6.102  16.281  1.00  0.00
ATOM    793  H2  WAT   247      10.119   7.308  15.773  1.00  0.00
TER
ATOM    794  O   WAT   248      18.762   5.314  17.821  1.00  0.00
ATOM    795  H1  WAT   248      18.442   4.595  18.366  1.00  0.00
ATOM    796  H2  WAT   248      18.088   5.990  17.895  1.00  0.00
TER
ATOM    797  O   WAT   249      16.804   6.160   2.765  1.00  0.00
ATOM    798  H1  WAT   249      16.795   6.893   2.149  1.00  0.00
ATOM    799  H2  WAT   249      15.884   5.914   2.857  1.00  0.00
TER
ATOM    800  O   WAT   250      12.404   1.382   3.509  1.00  0.00
ATOM    801  H1  WAT   250      11.797   2.122   3.519  1.00  0.00
ATOM    802  H2  WAT   250      12.879   1.472   2.683  1.00  0.00
TER
ATOM    803  O   WAT   251      21.978  -4.453  13.185  1.00  0.00
ATOM    804  H1  WAT   251      22.346  -5.274  13.513  1.00  0.00
ATOM    805  H2  WAT   251      21.118  -4.393  13.601  1.00  0.00
TER
ATOM    806  O   WAT   252      19.790   6.223   1.427  1.00  0.00
ATOM    807  H1  WAT   252      19.891   6.020   0.497  1.00  0.00
ATOM    808  H2  WAT   252      18.890   5.969   1.632  1.00  0.00
TER
ATOM    809  O   WAT   253      17.312  -3.219   5.410  1.00  0.00
ATOM    810  H1  WAT   253      16.604  -2.750   5.851  1.00  0.00
ATOM    811  H2  WAT   253      17.597  -3.877   6.044  1.00  0.00
TER
ATOM    812  O   WAT   254      18.938  -1.799  13.409  1.00  0.00
ATOM    813  H1  WAT   254      19.436  -1.325  14.074  1.00  0.00
ATOM    814  H2  WAT   254      19.080  -2.723  13.616  1.00  0.00
TER
ATOM    815  O   WAT   255      21.344  -6.494   6.849  1.00  0.00
ATOM    816  H1  WAT   255      21.221  -6.475   5.900  1.00  0.00
ATOM    817  H2  WAT   255      22.292  -6.446   6.969  1.00  0.00
TER
ATOM    818  O   WAT   256      18.432   8.742   6.122  1.00  0.00
ATOM    819  H1  WAT   256      18.686   8.704   5.200  1.00  0.00
ATOM    820  H2  WAT   256      17.483   8.615   6.115  1.00  0.00
TER
ATOM    821  O   WAT   257      15.516  -4.910   2.785  1.00  0.00
ATOM    822  H1  WAT   257      16.365  -4.473   2.719  1.00  0.00
ATOM    823  H2  WAT   257      15.149  -4.598   3.612  1.00  0.00
TER
ATOM    824  O   WAT   258      14.415   1.343   1.258  1.00  0.00
ATOM    825  H1  WAT   258      15.181   1.231   1.821  1.00  0.00
ATOM    826  H2  WAT   258      14.492   0.647   0.606  1.00  0.00
TER
ATOM    827  O   WAT   259      13.110  -1.225   1.942  1.00  0.00
ATOM    828  H1  WAT   259      13.190  -2.172   2.053  1.00  0.00
ATOM    829  H2  WAT   259      14.002  -0.894   2.048  1.00  0.00
TER
ATOM    830  O   WAT   260      13.911   8.925   9.045  1.00  0.00
ATOM    831  H1  WAT   260      14.647   8.377   9.316  1.00  0.00
ATOM    832  H2  WAT   260      14.295   9.791   8.906  1.00  0.00
TER
ATOM    833  O   WAT   261      10.796   4.992   4.919  1.00  0.00
ATOM    834  H1  WAT   261       9.870   5.234   4.910  1.00  0.00
ATOM    835  H2  WAT   261      11.261   5.820   4.798  1.00  0.00
TER
ATOM    836  O   WAT   262      17.021   8.098   0.868  1.00  0.00
ATOM    837  H1  WAT   262      17.814   8.387   0.416  1.00  0.00
ATOM    838  H2  WAT   262      16.502   7.667   0.189  1.00  0.00
TER
ATOM    839  O   WAT   263      10.637   0.597  17.177  1.00  0.00
ATOM    840  H1  WAT   263      11.141   0.018  17.749  1.00  0.00
ATOM    841  H2  WAT   263       9.897   0.881  17.715  1.00  0.00
TER
ATOM    842  O   WAT   264      17.539   3.318   0.732  1.00  0.00
ATOM    843  H1  WAT   264      17.434   2.704   1.458  1.00  0.00
ATOM    844  H2  WAT   264      17.372   2.795  -0.052  1.00  0.00
TER
ATOM    845  O   WAT   265      17.691   2.004  16.711  1.00  0.00
ATOM    846  H1  WAT   265      16.925   2.573  16.626  1.00  0.00
ATOM    847  H2  WAT   265      17.872   1.712  15.817  1.00  0.00
TER
ATOM    848  O   WAT   266      20.779   2.380   1.336  1.00  0.00
ATOM    849  H1  WAT   266      20.230   2.827   1.980  1.00  0.00
ATOM    850  H2  WAT   266      21.401   1.875   1.860  1.00  0.00
TER
ATOM    851  O   WAT   267      16.447   1.339   3.232  1.00  0.00
ATOM    852  H1  WAT   267      16.869   1.173   4.076  1.00  0.00
ATOM    853  H2  WAT   267      16.572   0.529   2.738  1.00  0.00
TER
ATOM    854  O   WAT   268      14.610  -2.681  16.040  1.00  0.00
ATOM    855  H1  WAT   268      14.079  -3.172  15.412  1.00  0.00
ATOM    856  H2  WAT   268      15.278  -2.252  15.505  1.00  0.00
TER
ATOM    857  O   WAT   269      18.960   0.363   0.480  1.00  0.00
ATOM    858  H1  WAT   269      19.480  -0.352   0.114  1.00  0.00
ATOM    859  H2  WAT   269      19.606   1.002   0.780  1.00  0.00
TER
ATOM    860  O   WAT   270      15.097  -5.715  16.119  1.00  0.00
ATOM    861  H1  WAT   270      15.003  -6.333  15.394  1.00  0.00
ATOM    862  H2  WAT   270      14.517  -4.988  15.892  1.00  0.00
TER
ATOM    863  O   WAT   271      17.863  -7.157  13.152  1.00  0.00
ATOM    864  H1  WAT   271      17.415  -7.135  12.307  1.00  0.00
ATOM    865  H2  WAT   271      17.230  -7.555  13.749  1.00  0.00
TER
ATOM    866  O   WAT   272      18.269   1.738  13.773  1.00  0.00
ATOM    867  H1  WAT   272      18.688   2.581  13.601  1.00  0.00
ATOM    868  H2  WAT   272      17.350   1.875  13.544  1.00  0.00
TER
ATOM    869  O   WAT   273      20.605  -0.530  15.157  1.00  0.00
ATOM    870  H1  WAT   273      20.725  -1.126  15.897  1.00  0.00
ATOM    871  H2  WAT   273      21.465  -0.493  14.737  1.00  0.00
TER
ATOM    872  O   WAT   274      15.343  -2.587   0.178  1.00  0.00
ATOM    873  H1  WAT   274      15.142  -3.450   0.540  1.00  0.00
ATOM    874  H2  WAT   274      15.172  -2.674  -0.760  1.00  0.00
TER
ATOM    875  O   WAT   275      16.120   8.043  14.889  1.00  0.00
ATOM    876  H1  WAT   275      15.582   8.768  14.570  1.00  0.00
ATOM    877  H2  WAT   275      16.373   7.566  14.099  1.00  0.00
TER
ATOM    878  O   WAT   276      17.372  -3.988  16.415  1.00  0.00
ATOM    879  H1  WAT   276      17.962  -4.297  17.102  1.00  0.00
ATOM    880  H2  WAT   276      16.554  -4.460  16.571  1.00  0.00
TER
ATOM    881  O   WAT   277      22.192  -4.372  16.648  1.00  0.00
ATOM    882  H1  WAT   277      21.503  -5.033  16.583  1.00  0.00
ATOM    883  H2  WAT   277      22.912  -4.818  17.093  1.00  0.00
TER
ATOM    884  O   WAT   278      14.141  -5.487   0.166  1.00  0.00
ATOM    885  H1  WAT   278      14.444  -5.480  -0.742  1.00  0.00
ATOM    886  H2  WAT   278      14.881  -5.837   0.663  1.00  0.00
TER
ATOM    887  O   WAT   279      18.976   9.279  15.148  1.00  0.00
ATOM    888  H1  WAT   279      18.902  10.182  15.455  1.00  0.00
ATOM    889  H2  WAT   279      18.074   8.960  15.120  1.00  0.00
TER
ATOM    890  O   WAT   280      17.360  -6.544   1.152  1.00  0.00
ATOM    891  H1  WAT   280      17.012  -7.221   0.572  1.00  0.00
ATOM    892  H2  WAT   280      17.561  -7.005   1.966  1.00  0.00
TER
ATOM    893  O   WAT   281      19.524   8.444   2.770  1.00  0.00
ATOM    894  H1  WAT   281      20.420   8.783   2.792  1.00  0.00
ATOM    895  H2  WAT   281      19.556   7.722   2.143  1.00  0.00
TER
ATOM    896  O   WAT   282      13.164   3.817   0.999  1.00  0.00
ATOM    897  H1  WAT   282      13.602   4.360   1.655  1.00  0.00
ATOM    898  H2  WAT   282      13.649   2.992   1.009  1.00  0.00
TER
ATOM    899  O   WAT   283      10.379   6.606   8.451  1.00  0.00
ATOM    900  H1  WAT   283      10.709   5.738   8.219  1.00  0.00
ATOM    901  H2  WAT   283      10.808   6.812   9.282  1.00  0.00
TER
ATOM    902  O   WAT   284      14.975   4.937   6.111  1.00  0.00
ATOM    903  H1  WAT   284      14.674   4.813   7.012  1.00  0.00
ATOM    904  H2  WAT   284      14.869   4.078   5.703  1.00  0.00
TER
ATOM    905  O   WAT   285      10.868   7.473  11.189  1.00  0.00
ATOM    906  H1  WAT   285      10.431   7.653  12.022  1.00  0.00
ATOM    907  H2  WAT   285      11.435   8.231  11.047  1.00  0.00
TER
ATOM    908  O   WAT   286      10.700  -0.015   7.548  1.00  0.00
ATOM    909  H1  WAT   286      10.045  -0.284   6.904  1.00  0.00
ATOM    910  H2  WAT   286      11.538  -0.124   7.098  1.00  0.00
TER
ATOM    911  O   WAT   287      11.738   0.370  12.088  1.00  0.00
ATOM    912  H1  WAT   287      12.105   0.283  12.968  1.00  0.00
ATOM    913  H2  WAT   287      11.169  -0.393  11.989  1.00  0.00
TER
ATOM    914  O   WAT   288      11.289  -2.719  15.994  1.00  0.00
ATOM    915  H1  WAT   288      10.395  -2.752  16.334  1.00  0.00
ATOM    916  H2  WAT   288      11.829  -2.520  16.759  1.00  0.00
TER
ATOM    917  O   WAT   289       9.914  -2.805   3.491  1.00  0.00
ATOM    918  H1  WAT   289       9.010  -2.542   3.316  1.00  0.00
ATOM    919  H2  WAT   289      10.398  -2.534   2.711  1.00  0.00
TER
ATOM    920  O   WAT   290      12.457  -3.748   1.400  1.00  0.00
ATOM    921  H1  WAT   290      13.166  -4.170   0.915  1.00  0.00
ATOM    922  H2  WAT   290      11.741  -3.681   0.768  1.00  0.00
TER
ATOM    923  O   WAT   291      12.104  -7.695   0.440  1.00  0.00
ATOM    924  H1  WAT   291      12.827  -7.154   0.758  1.00  0.00
ATOM    925  H2  WAT   291      12.376  -7.968  -0.435  1.00  0.00
TER
ATOM    926  O   WAT   292      11.793  -8.444  10.343  1.00  0.00
ATOM    927  H1  WAT   292      12.441  -8.994   9.902  1.00  0.00
ATOM    928  H2  WAT   292      12.213  -8.190  11.164  1.00  0.00
TER
ATOM    929  O   WAT   293      11.546  -8.288  13.085  1.00  0.00
ATOM    930  H1  WAT   293      11.198  -7.832  13.851  1.00  0.00
ATOM    931  H2  WAT   293      11.215  -9.183  13.167  1.00  0.00
TER
ATOM    932  O   WAT   294      13.153   4.884  17.250  1.00  0.00
ATOM    933  H1  WAT   294      13.110   4.513  18.132  1.00  0.00
ATOM    934  H2  WAT   294      13.284   5.821  17.391  1.00  0.00
TER
ATOM    935  O   WAT   295      16.854   6.440  12.851  1.00  0.00
ATOM    936  H1  WAT   295      16.613   6.707  11.965  1.00  0.00
ATOM    937  H2  WAT   295      17.794   6.610  12.907  1.00  0.00
TER
ATOM    938  O   WAT   296      19.059  -7.097  16.607  1.00  0.00
ATOM    939  H1  WAT   296      18.998  -6.505  17.357  1.00  0.00
ATOM    940  H2  WAT   296      19.999  -7.205  16.462  1.00  0.00
TER
ATOM    941  O   WAT   297      21.696  -7.440  16.246  1.00  0.00
ATOM    942  H1  WAT   297      22.310  -7.122  15.584  1.00  0.00
ATOM    943  H2  WAT   297      22.241  -7.925  16.866  1.00  0.00
TER
ATOM    944  O   WAT   298      12.219  -8.761  16.360  1.00  0.00
ATOM    945  H1  WAT   298      12.767  -8.942  15.597  1.00  0.00
ATOM    946  H2  WAT   298      12.284  -9.551  16.896  1.00  0.00
TER
ATOM    947  O   WAT   299      12.992   7.830  14.370  1.00  0.00
ATOM    948  H1  WAT   299      12.398   7.698  15.109  1.00  0.00
ATOM    949  H2  WAT   299      12.984   6.994  13.904  1.00  0.00
TER
ATOM    950  O   WAT   300      22.437  -8.877  12.573  1.00  0.00
ATOM    951  H1  WAT   300      21.563  -8.543  12.371  1.00  0.00
ATOM    952  H2  WAT   300      22.328  -9.350  13.398  1.00  0.00
TER
ATOM    953  O   WAT   301      12.623   5.196  13.321  1.00  0.00
ATOM    954  H1  WAT   301      11.896   4.576  13.254  1.00  0.00
ATOM    955  H2  WAT   301      12.684   5.590  12.451  1.00  0.00
TER
ATOM    956  O   WAT   302      16.227   7.410  10.106  1.00  0.00
ATOM    957  H1  WAT   302      16.744   6.799   9.581  1.00  0.00
ATOM    958  H2  WAT   302      16.877   7.913  10.597  1.00  0.00
TER
ATOM    959  O   WAT   303      18.967   8.301  10.933  1.00  0.00
ATOM    960  H1  WAT   303      19.255   8.046  10.056  1.00  0.00
ATOM    961  H2  WAT   303      19.479   7.749  11.523  1.00  0.00
TER
ATOM    962  O   WAT   304      20.185  -7.960  11.513  1.00  0.00
ATOM    963  H1  WAT   304      19.402  -7.485  11.792  1.00  0.00
ATOM    964  H2  WAT   304      19.891  -8.864  11.404  1.00  0.00
TER
ATOM    965  O   WAT   305      10.906   8.513   6.531  1.00  0.00
ATOM    966  H1  WAT   305      10.738   7.880   7.229  1.00  0.00
ATOM    967  H2  WAT   305      10.039   8.719   6.180  1.00  0.00
TER
ATOM    968  O   WAT   306      11.529  -7.655   4.034  1.00  0.00
ATOM    969  H1  WAT   306      12.287  -7.542   3.460  1.00  0.00
ATOM    970  H2  WAT   306      11.066  -6.818   3.988  1.00  0.00
TER
ATOM    971  O   WAT   307      18.070  -5.541   7.024  1.00  0.00
ATOM    972  H1  WAT   307      17.258  -5.916   6.684  1.00  0.00
ATOM    973  H2  WAT   307      18.574  -6.297   7.326  1.00  0.00
TER
ATOM    974  O   WAT   308      12.512   7.206   3.976  1.00  0.00
ATOM    975  H1  WAT   308      11.987   7.587   3.272  1.00  0.00
ATOM    976  H2  WAT   308      12.437   7.832   4.697  1.00  0.00
TER
ATOM    977  O   WAT   309      13.901  -7.129   2.574  1.00  0.00
ATOM    978  H1  WAT   309      14.431  -7.916   2.445  1.00  0.00
ATOM    979  H2  WAT   309      14.534  -6.450   2.808  1.00  0.00
TER
ATOM    980  O   WAT   310      16.095  -7.391   5.629  1.00  0.00
ATOM    981  H1  WAT   310      15.465  -8.093   5.796  1.00  0.00
ATOM    982  H2  WAT   310      15.556  -6.631   5.412  1.00  0.00
TER
ATOM    983  O   WAT   311      19.034   9.223  18.300  1.00  0.00
ATOM    984  H1  WAT   311      19.961   8.987  18.343  1.00  0.00
ATOM    985  H2  WAT   311      19.019  10.050  17.818  1.00  0.00
TER
ATOM    986  O   WAT   312      16.221  -8.113  18.064  1.00  0.00
ATOM    987  H1  WAT   312      15.939  -7.610  17.300  1.00  0.00
ATOM    988  H2  WAT   312      16.603  -8.911  17.698  1.00  0.00
TER
ATOM    989  O   WAT   313      15.111   9.155   2.851  1.00  0.00
ATOM    990  H1  WAT   313      15.843   8.871   2.303  1.00  0.00
ATOM    991  H2  WAT   313      15.371   8.916   3.741  1.00  0.00
TER
ATOM    992  O   WAT   314      14.273   5.271   2.855  1.00  0.00
ATOM    993  H1  WAT   314      13.644   5.740   3.404  1.00  0.00
ATOM    994  H2  WAT   314      14.388   4.426   3.290  1.00  0.00
TER
ATOM    995  O   WAT   315      21.728  -0.678 -10.995  1.00  0.00
ATOM    996  H1  WAT   315      21.647  -1.593 -11.265  1.00  0.00
ATOM    997  H2  WAT   315      21.314  -0.182 -11.701  1.00  0.00
TER
ATOM    998  O   WAT   316      19.860   1.100  -9.114  1.00  0.00
ATOM    999  H1  WAT   316      19.084   0.620  -8.824  1.00  0.00
ATOM   1000  H2  WAT   316      20.511   0.420  -9.288  1.00  0.00
TER
ATOM   1001  O   WAT   317      13.876   1.412  -8.236  1.00  0.00
ATOM   1002  H1  WAT   317      13.045   1.156  -7.836  1.00  0.00
ATOM   1003  H2  WAT   317      14.484   1.483  -7.500  1.00  0.00
TER
ATOM   1004  O   WAT   318      13.856   5.446  -8.040  1.00  0.00
ATOM   1005  H1  WAT   318      14.159   4.555  -8.219  1.00  0.00
ATOM   1006  H2  WAT   318      14.601   6.003  -8.268  1.00  0.00
TER
ATOM   1007  O   WAT   319      12.286  -3.628 -14.452  1.00  0.00
ATOM   1008  H1  WAT   319      11.397  -3.287 -14.554  1.00  0.00
ATOM   1009  H2  WAT   319      12.570  -3.828 -15.344  1.00  0.00
TER
ATOM   1010  O   WAT   320      10.249  -1.028  -8.568  1.00  0.00
ATOM   1011  H1  WAT   320      10.820  -1.795  -8.567  1.00  0.00
ATOM   1012  H2  WAT   320      10.249  -0.729  -9.477  1.00  0.00
TER
ATOM   1013  O   WAT   321      20.107   7.791 -10.713  1.00  0.00
ATOM   1014  H1  WAT   321      19.488   8.247 -11.284  1.00  0.00
ATOM   1015  H2  WAT   321      20.962   7.947 -11.114  1.00  0.00
TER
ATOM   1016  O   WAT   322      19.301   3.775  -9.107  1.00  0.00
ATOM   1017  H1  WAT   322      19.231   2.834  -9.268  1.00  0.00
ATOM   1018  H2  WAT   322      20.063   3.865  -8.534  1.00  0.00
TER
ATOM   1019  O   WAT   323      11.491  -5.619  -6.781  1.00  0.00
ATOM   1020  H1  WAT   323      11.312  -6.517  -6.501  1.00  0.00
ATOM   1021  H2  WAT   323      11.089  -5.072  -6.106  1.00  0.00
TER
ATOM   1022  O   WAT   324      20.331  -3.418  -8.880  1.00  0.00
ATOM   1023  H1  WAT   324      20.708  -4.290  -8.992  1.00  0.00
ATOM   1024  H2  WAT   324      20.233  -3.082  -9.771  1.00  0.00
TER
ATOM   1025  O   WAT   325      14.462  -5.045 -13.418  1.00  0.00
ATOM   1026  H1  WAT   325      14.568  -4.145 -13.111  1.00  0.00
ATOM   1027  H2  WAT   325      13.551  -5.093 -13.709  1.00  0.00
TER
ATOM   1028  O   WAT   326      12.110  -3.123  -8.173  1.00  0.00
ATOM   1029  H1  WAT   326      12.791  -2.859  -7.554  1.00  0.00
ATOM   1030  H2  WAT   326      11.795  -3.963  -7.839  1.00  0.00
TER
ATOM   1031  O   WAT   327      16.302  -2.076  -9.085  1.00  0.00
ATOM   1032  H1  WAT   327      16.810  -1.578  -8.445  1.00  0.00
ATOM   1033  H2  WAT   327      16.834  -2.853  -9.262  1.00  0.00
TER
ATOM   1034  O   WAT   328      14.586  -7.437  -4.819  1.00  0.00
ATOM   1035  H1  WAT   328      14.588  -6.919  -5.625  1.00  0.00
ATOM   1036  H2  WAT   328      13.756  -7.914  -4.842  1.00  0.00
TER
ATOM   1037  O   WAT   329      20.973   2.675 -13.320  1.00  0.00
ATOM   1038  H1  WAT   329      20.355   3.140 -13.884  1.00  0.00
ATOM   1039  H2  WAT   329      21.485   3.368 -12.903  1.00  0.00
TER
ATOM   1040  O   WAT   330      15.836   2.203  -6.642  1.00  0.00
ATOM   1041  H1  WAT   330      15.503   2.830  -6.000  1.00  0.00
ATOM   1042  H2  WAT   330      16.013   2.729  -7.422  1.00  0.00
TER
ATOM   1043  O   WAT   331      14.268  -5.726  -6.812  1.00  0.00
ATOM   1044  H1  WAT   331      14.609  -4.881  -7.107  1.00  0.00
ATOM   1045  H2  WAT   331      13.329  -5.577  -6.696  1.00  0.00
TER
ATOM   1046  O   WAT   332      15.048   4.171  -4.827  1.00  0.00
ATOM   1047  H1  WAT   332      15.666   4.846  -5.108  1.00  0.00
ATOM   1048  H2  WAT   332      14.188   4.580  -4.918  1.00  0.00
TER
ATOM   1049  O   WAT   333      10.341   3.361 -15.946  1.00  0.00
ATOM   1050  H1  WAT   333       9.964   3.850 -16.678  1.00  0.00
ATOM   1051  H2  WAT   333      10.599   4.034 -15.316  1.00  0.00
TER
ATOM   1052  O   WAT   334      17.950  -8.237 -10.488  1.00  0.00
ATOM   1053  H1  WAT   334      18.258  -8.793 -11.204  1.00  0.00
ATOM   1054  H2  WAT   334      17.020  -8.103 -10.670  1.00  0.00
TER
ATOM   1055  O   WAT   335      20.338  -0.172 -13.752  1.00  0.00
ATOM   1056  H1  WAT   335      19.411  -0.239 -13.523  1.00  0.00
ATOM   1057  H2  WAT   335      20.491   0.766 -13.866  1.00  0.00
TER
ATOM   1058  O   WAT   336      20.325  -3.901 -16.755  1.00  0.00
ATOM   1059  H1  WAT   336      19.386  -3.739 -16.670  1.00  0.00
ATOM   1060  H2  WAT   336      20.644  -3.182 -17.301  1.00  0.00
TER
ATOM   1061  O   WAT   337      15.944   0.354 -10.970  1.00  0.00
ATOM   1062  H1  WAT   337      15.540  -0.358 -11.465  1.00  0.00
ATOM   1063  H2  WAT   337      16.030   0.009 -10.081  1.00  0.00
TER
ATOM   1064  O   WAT   338      16.412   4.041  -8.806  1.00  0.00
ATOM   1065  H1  WAT   338      16.115   3.435  -9.485  1.00  0.00
ATOM   1066  H2  WAT   338      17.362   4.078  -8.917  1.00  0.00
TER
ATOM   1067  O   WAT   339      14.657  -2.872  -7.190  1.00  0.00
ATOM   1068  H1  WAT   339      15.208  -2.762  -7.964  1.00  0.00
ATOM   1069  H2  WAT   339      15.171  -2.498  -6.474  1.00  0.00
TER
ATOM   1070  O   WAT   340      15.504   3.779  -2.155  1.00  0.00
ATOM   1071  H1  WAT   340      14.607   4.003  -1.908  1.00  0.00
ATOM   1072  H2  WAT   340      15.529   3.902  -3.104  1.00  0.00
TER
ATOM   1073  O   WAT   341      14.331   0.650  -3.579  1.00  0.00
ATOM   1074  H1  WAT   341      14.192   1.523  -3.210  1.00  0.00
ATOM   1075  H2  WAT   341      13.449   0.308  -3.724  1.00  0.00
TER
ATOM   1076  O   WAT   342      20.654   5.568 -12.273  1.00  0.00
ATOM   1077  H1  WAT   342      21.094   6.310 -12.687  1.00  0.00
ATOM   1078  H2  WAT   342      20.593   5.811 -11.349  1.00  0.00
TER
ATOM   1079  O   WAT   343      16.129   6.592  -1.371  1.00  0.00
ATOM   1080  H1  WAT   343      16.101   6.997  -2.238  1.00  0.00
ATOM   1081  H2  WAT   343      15.966   5.663  -1.534  1.00  0.00
TER
ATOM   1082  O   WAT   344      12.645  -0.751 -13.469  1.00  0.00
ATOM   1083  H1  WAT   344      12.524  -0.025 -14.081  1.00  0.00
ATOM   1084  H2  WAT   344      12.335  -1.521 -13.946  1.00  0.00
TER
ATOM   1085  O   WAT   345      10.283   2.420  -7.662  1.00  0.00
ATOM   1086  H1  WAT   345      10.361   2.555  -8.607  1.00  0.00
ATOM   1087  H2  WAT   345      10.897   1.712  -7.469  1.00  0.00
TER
ATOM   1088  O   WAT   346      11.528   4.120 -11.251  1.00  0.00
ATOM   1089  H1  WAT   346      11.121   4.261 -12.106  1.00  0.00
ATOM   1090  H2  WAT   346      12.419   3.836 -11.454  1.00  0.00
TER
ATOM   1091  O   WAT   347      21.346   8.269  -4.345  1.00  0.00
ATOM   1092  H1  WAT   347      21.860   8.180  -3.543  1.00  0.00
ATOM   1093  H2  WAT   347      20.503   8.615  -4.052  1.00  0.00
TER
ATOM   1094  O   WAT   348      15.800   8.335 -13.139  1.00  0.00
ATOM   1095  H1  WAT   348      15.624   7.418 -13.352  1.00  0.00
ATOM   1096  H2  WAT   348      14.946   8.693 -12.899  1.00  0.00
TER
ATOM   1097  O   WAT   349      10.339   3.461  -5.123  1.00  0.00
ATOM   1098  H1  WAT   349      10.502   2.992  -5.941  1.00  0.00
ATOM   1099  H2  WAT   349      10.804   2.954  -4.458  1.00  0.00
TER
ATOM   1100  O   WAT   350      15.111  -7.408 -10.087  1.00  0.00
ATOM   1101  H1  WAT   350      14.668  -6.627 -10.418  1.00  0.00
ATOM   1102  H2  WAT   350      15.669  -7.085  -9.380  1.00  0.00
TER
ATOM   1103  O   WAT   351      19.398  -4.541  -4.483  1.00  0.00
ATOM   1104  H1  WAT   351      18.936  -4.333  -3.671  1.00  0.00
ATOM   1105  H2  WAT   351      18.996  -5.355  -4.786  1.00  0.00
TER
ATOM   1106  O   WAT   352      21.493  -1.820  -1.254  1.00  0.00
ATOM   1107  H1  WAT   352      21.819  -2.654  -1.593  1.00  0.00
ATOM   1108  H2  WAT   352      22.281  -1.297  -1.106  1.00  0.00
TER
ATOM   1109  O   WAT   353      18.227  -7.787 -15.206  1.00  0.00
ATOM   1110  H1  WAT   353      17.602  -7.791 -14.481  1.00  0.00
ATOM   1111  H2  WAT   353      18.140  -8.654 -15.602  1.00  0.00
TER
ATOM   1112  O   WAT   354      17.149  -6.863  -8.228  1.00  0.00
ATOM   1113  H1  WAT   354      17.446  -5.957  -8.308  1.00  0.00
ATOM   1114  H2  WAT   354      17.697  -7.351  -8.842  1.00  0.00
TER
ATOM   1115  O   WAT   355      14.902  -2.285 -12.358  1.00  0.00
ATOM   1116  H1  WAT   355      14.676  -2.501 -11.454  1.00  0.00
ATOM   1117  H2  WAT   355      14.122  -1.852 -12.704  1.00  0.00
TER
ATOM   1118  O   WAT   356      22.132  -2.278 -13.759  1.00  0.00
ATOM   1119  H1  WAT   356      21.533  -1.555 -13.943  1.00  0.00
ATOM   1120  H2  WAT   356      22.680  -2.341 -14.542  1.00  0.00
TER
ATOM   1121  O   WAT   357      17.342  -1.386  -1.692  1.00  0.00
ATOM   1122  H1  WAT   357      17.247  -2.327  -1.842  1.00  0.00
ATOM   1123  H2  WAT   357      18.185  -1.165  -2.088  1.00  0.00
TER
ATOM   1124  O   WAT   358      20.739  -3.642 -11.729  1.00  0.00
ATOM   1125  H1  WAT   358      21.132  -3.325 -12.542  1.00  0.00
ATOM   1126  H2  WAT   358      21.100  -4.521 -11.615  1.00  0.00
TER
ATOM   1127  O   WAT   359      12.473  -4.975  -3.539  1.00  0.00
ATOM   1128  H1  WAT   359      12.080  -4.127  -3.332  1.00  0.00
ATOM   1129  H2  WAT   359      11.785  -5.612  -3.348  1.00  0.00
TER
ATOM   1130  O   WAT   360      19.048  -4.891  -0.469  1.00  0.00
ATOM   1131  H1  WAT   360      18.358  -5.084   0.165  1.00  0.00
ATOM   1132  H2  WAT   360      19.791  -4.608   0.063  1.00  0.00
TER
ATOM   1133  O   WAT   361       9.775  -7.052  -9.506  1.00  0.00
ATOM   1134  H1  WAT   361       9.486  -6.482  -8.794  1.00  0.00
ATOM   1135  H2  WAT   361      10.520  -7.531  -9.143  1.00  0.00
TER
ATOM   1136  O   WAT   362      21.324  -1.051  -7.634  1.00  0.00
ATOM   1137  H1  WAT   362      20.592  -0.543  -7.285  1.00  0.00
ATOM   1138  H2  WAT   362      20.927  -1.868  -7.935  1.00  0.00
TER
ATOM   1139  O   WAT   363      17.762  -4.376  -9.229  1.00  0.00
ATOM   1140  H1  WAT   363      17.765  -4.817 -10.078  1.00  0.00
ATOM   1141  H2  WAT   363      18.657  -4.054  -9.122  1.00  0.00
TER
ATOM   1142  O   WAT   364      13.612  -4.493 -10.269  1.00  0.00
ATOM   1143  H1  WAT   364      13.272  -4.016  -9.513  1.00  0.00
ATOM   1144  H2  WAT   364      12.850  -4.947 -10.629  1.00  0.00
TER
ATOM   1145  O   WAT   365      17.824  -3.375 -16.238  1.00  0.00
ATOM   1146  H1  WAT   365      17.945  -3.416 -15.290  1.00  0.00
ATOM   1147  H2  WAT   365      17.439  -2.512 -16.393  1.00  0.00
TER
ATOM   1148  O   WAT   366      21.787  -5.598  -8.222  1.00  0.00
ATOM   1149  H1  WAT   366      21.804  -5.147  -7.378  1.00  0.00
ATOM   1150  H2  WAT   366      21.538  -6.497  -8.008  1.00  0.00
TER
ATOM   1151  O   WAT   367      16.836  -1.065 -16.840  1.00  0.00
ATOM   1152  H1  WAT   367      16.268  -1.513 -17.466  1.00  0.00
ATOM   1153  H2  WAT   367      17.545  -0.705 -17.373  1.00  0.00
TER
ATOM   1154  O   WAT   368      11.913   2.837  -2.963  1.00  0.00
ATOM   1155  H1  WAT   368      11.528   2.196  -2.365  1.00  0.00
ATOM   1156  H2  WAT   368      12.224   3.540  -2.394  1.00  0.00
TER
ATOM   1157  O   WAT   369      18.063  -0.316  -7.482  1.00  0.00
ATOM   1158  H1  WAT   369      18.430  -0.790  -6.736  1.00  0.00
ATOM   1159  H2  WAT   369      17.873   0.558  -7.141  1.00  0.00
TER
ATOM   1160  O   WAT   370      10.927  -5.571 -11.353  1.00  0.00
ATOM   1161  H1  WAT   370      10.641  -5.936 -10.515  1.00  0.00
ATOM   1162  H2  WAT   370      10.865  -6.303 -11.967  1.00  0.00
TER
ATOM   1163  O   WAT   371      15.853  -1.275  -5.164  1.00  0.00
ATOM   1164  H1  WAT   371      15.548  -0.396  -4.939  1.00  0.00
ATOM   1165  H2  WAT   371      16.807  -1.215  -5.128  1.00  0.00
TER
ATOM   1166  O   WAT   372      14.381   2.931 -14.567  1.00  0.00
ATOM   1167  H1  WAT   372      13.607   2.391 -14.727  1.00  0.00
ATOM   1168  H2  WAT   372      15.110   2.412 -14.905  1.00  0.00
TER
ATOM   1169  O   WAT   373      20.601  -6.678 -14.632  1.00  0.00
ATOM   1170  H1  WAT   373      19.787  -7.177 -14.707  1.00  0.00
ATOM   1171  H2  WAT   373      20.407  -5.839 -15.048  1.00  0.00
TER
ATOM   1172  O   WAT   374      20.521   1.999  -2.888  1.00  0.00
ATOM   1173  H1  WAT   374      20.455   1.078  -3.142  1.00  0.00
ATOM   1174  H2  WAT   374      19.892   2.096  -2.173  1.00  0.00
TER
ATOM   1175  O   WAT   375      14.425   2.599 -10.929  1.00  0.00
ATOM   1176  H1  WAT   375      14.942   1.796 -10.984  1.00  0.00
ATOM   1177  H2  WAT   375      13.973   2.537 -10.088  1.00  0.00
TER
ATOM   1178  O   WAT   376      19.311   3.866 -15.657  1.00  0.00
ATOM   1179  H1  WAT   376      19.653   4.610 -16.152  1.00  0.00
ATOM   1180  H2  WAT   376      18.483   4.179 -15.294  1.00  0.00
TER
ATOM   1181  O   WAT   377      11.909  -0.435  -4.017  1.00  0.00
ATOM   1182  H1  WAT   377      11.550   0.231  -3.429  1.00  0.00
ATOM   1183  H2  WAT   377      11.614  -1.266  -3.645  1.00  0.00
TER
ATOM   1184  O   WAT   378      15.110   0.024  -1.133  1.00  0.00
ATOM   1185  H1  WAT   378      14.810   0.170  -2.030  1.00  0.00
ATOM   1186  H2  WAT   378      15.881  -0.536  -1.225  1.00  0.00
TER
ATOM   1187  O   WAT   379      20.453   4.821  -3.137  1.00  0.00
ATOM   1188  H1  WAT   379      20.468   3.889  -3.355  1.00  0.00
ATOM   1189  H2  WAT   379      19.746   4.907  -2.498  1.00  0.00
TER
ATOM   1190  O   WAT   380      22.194   3.187 -10.292  1.00  0.00
ATOM   1191  H1  WAT   380      22.547   2.590 -10.952  1.00  0.00
ATOM   1192  H2  WAT   380      21.310   2.862 -10.121  1.00  0.00
TER
ATOM   1193  O   WAT   381      18.281   3.947 -12.885  1.00  0.00
ATOM   1194  H1  WAT   381      18.968   4.494 -12.504  1.00  0.00
ATOM   1195  H2  WAT   381      17.494   4.491 -12.850  1.00  0.00
TER
ATOM   1196  O   WAT   382      10.420  -0.436 -17.393  1.00  0.00
ATOM   1197  H1  WAT   382      11.289  -0.153 -17.110  1.00  0.00
ATOM   1198  H2  WAT   382       9.929   0.378 -17.508  1.00  0.00
TER
ATOM   1199  O   WAT   383      17.583   0.952 -13.272  1.00  0.00
ATOM   1200  H1  WAT   383      18.040   1.762 -13.046  1.00  0.00
ATOM   1201  H2  WAT   383      17.232   0.634 -12.441  1.00  0.00
TER
ATOM   1202  O   WAT   384      19.887   6.462  -6.043  1.00  0.00
ATOM   1203  H1  WAT   384      20.531   6.668  -5.366  1.00  0.00
ATOM   1204  H2  WAT   384      20.249   5.701  -6.496  1.00  0.00
TER
ATOM   1205  O   WAT   385      13.484  -8.704 -12.800  1.00  0.00
ATOM   1206  H1  WAT   385      13.356  -8.713 -11.852  1.00  0.00
ATOM   1207  H2  WAT   385      12.661  -8.366 -13.151  1.00  0.00
TER
ATOM   1208  O   WAT   386      21.160   4.466  -7.325  1.00  0.00
ATOM   1209  H1  WAT   386      21.802   3.765  -7.212  1.00  0.00
ATOM   1210  H2  WAT   386      21.685   5.246  -7.506  1.00  0.00
TER
ATOM   1211  O   WAT   387      10.787   8.777 -16.827  1.00  0.00
ATOM   1212  H1  WAT   387      11.147   9.376 -17.481  1.00  0.00
ATOM   1213  H2  WAT   387      10.646   9.323 -16.054  1.00  0.00
TER
ATOM   1214  O   WAT   388      10.484  -6.945  -3.339  1.00  0.00
ATOM   1215  H1  WAT   388       9.770  -6.746  -2.734  1.00  0.00
ATOM   1216  H2  WAT   388      10.903  -7.721  -2.968  1.00  0.00
TER
ATOM   1217  O   WAT   389      10.771   7.043  -2.353  1.00  0.00
ATOM   1218  H1  WAT   389      10.880   6.102  -2.493  1.00  0.00
ATOM   1219  H2  WAT   389      10.119   7.308  -3.001  1.00  0.00
TER
ATOM   1220  O   WAT   390      18.762   5.314  -0.953  1.00  0.00
ATOM   1221  H1  WAT   390      18.442   4.595  -0.408  1.00  0.00
ATOM   1222  H2  WAT   390      18.088   5.990  -0.879  1.00  0.00
TER
ATOM   1223  O   WAT   391      16.804   6.160 -16.010  1.00  0.00
ATOM   1224  H1  WAT   391      16.795   6.893 -16.625  1.00  0.00
ATOM   1225  H2  WAT   391      15.884   5.914 -15.917  1.00  0.00
TER
ATOM   1226  O   WAT   392      12.404   1.382 -15.265  1.00  0.00
ATOM   1227  H1  WAT   392      11.797   2.122 -15.255  1.00  0.00
ATOM   1228  H2  WAT   392      12.879   1.472 -16.091  1.00  0.00
TER
ATOM   1229  O   WAT   393      21.978  -4.453  -5.589  1.00  0.00
ATOM   1230  H1  WAT   393      22.346  -5.274  -5.261  1.00  0.00
ATOM   1231  H2  WAT   393      21.118  -4.393  -5.174  1.00  0.00
TER
ATOM   1232  O   WAT   394      19.790   6.223 -17.347  1.00  0.00
ATOM   1233  H1  WAT   394      19.891   6.020 -18.277  1.00  0.00
ATOM   1234  H2  WAT   394      18.890   5.969 -17.142  1.00  0.00
TER
ATOM   1235  O   WAT   395      17.312  -3.219 -13.365  1.00  0.00
ATOM   1236  H1  WAT   395      16.604  -2.750 -12.923  1.00  0.00
ATOM   1237  H2  WAT   395      17.597  -3.877 -12.730  1.00  0.00
TER
ATOM   1238  O   WAT   396      18.938  -1.799  -5.366  1.00  0.00
ATOM   1239  H1  WAT   396      19.436  -1.325  -4.700  1.00  0.00
ATOM   1240  H2  WAT   396      19.080  -2.723  -5.159  1.00  0.00
TER
ATOM   1241  O   WAT   397      21.344  -6.494 -11.925  1.00  0.00
ATOM   1242  H1  WAT   397      21.221  -6.475 -12.874  1.00  0.00
ATOM   1243  H2  WAT   397      22.292  -6.446 -11.805  1.00  0.00
TER
ATOM   1244  O   WAT   398      18.432   8.742 -12.652  1.00  0.00
ATOM   1245  H1  WAT   398      18.686   8.704 -13.574  1.00  0.00
ATOM   1246  H2  WAT   398      17.483   8.615 -12.660  1.00  0.00
TER
ATOM   1247  O   WAT   399      15.516  -4.910 -15.990  1.00  0.00
ATOM   1248  H1  WAT   399      16.365  -4.473 -16.056  1.00  0.00
ATOM   1249  H2  WAT   399      15.149  -4.598 -15.162  1.00  0.00
TER
ATOM   1250  O   WAT   400      14.415   1.343 -17.516  1.00  0.00
ATOM   1251  H1  WAT   400      15.181   1.231 -16.954  1.00  0.00
ATOM   1252  H2  WAT   400      14.492   0.647 -18.168  1.00  0.00
TER
ATOM   1253  O   WAT   401      13.110  -1.225 -16.833  1.00  0.00
ATOM   1254  H1  WAT   401      13.190  -2.172 -16.721  1.00  0.00
ATOM   1255  H2  WAT   401      14.002  -0.894 -16.727  1.00  0.00
TER
ATOM   1256  O   WAT   402      13.911   8.925  -9.729  1.00  0.00
ATOM   1257  H1  WAT   402      14.647   8.377  -9.459  1.00  0.00
ATOM   1258  H2  WAT   402      14.295   9.791  -9.869  1.00  0.00
TER
ATOM   1259  O   WAT   403      10.796   4.992 -13.855  1.00  0.00
ATOM   1260  H1  WAT   403       9.870   5.234 -13.865  1.00  0.00
ATOM   1261  H2  WAT   403      11.261   5.820 -13.977  1.00  0.00
TER
ATOM   1262  O   WAT   404      12.917   8.110  -0.541  1.00  0.00
ATOM   1263  H1  WAT   404      13.718   8.431  -0.127  1.00  0.00
ATOM   1264  H2  WAT   404      12.402   7.749   0.181  1.00  0.00
TER
ATOM   1265  O   WAT   405      21.753   4.218  -0.593  1.00  0.00
ATOM   1266  H1  WAT   405      21.147   4.241  -1.334  1.00  0.00
ATOM   1267  H2  WAT   405      21.449   3.486  -0.057  1.00  0.00
TER
ATOM   1268  O   WAT   406      17.691   2.004  -2.064  1.00  0.00
ATOM   1269  H1  WAT   406      16.925   2.573  -2.148  1.00  0.00
ATOM   1270  H2  WAT   406      17.872   1.712  -2.957  1.00  0.00
TER
ATOM   1271  O   WAT   407      20.779   2.380 -17.438  1.00  0.00
ATOM   1272  H1  WAT   407      20.230   2.827 -16.794  1.00  0.00
ATOM   1273  H2  WAT   407      21.401   1.875 -16.915  1.00  0.00
TER
ATOM   1274  O   WAT   408      12.669  -1.260  -0.702  1.00  0.00
ATOM   1275  H1  WAT   408      12.710  -1.559   0.206  1.00  0.00
ATOM   1276  H2  WAT   408      13.524  -0.859  -0.861  1.00  0.00
TER
ATOM   1277  O   WAT   409      16.447   1.339 -15.542  1.00  0.00
ATOM   1278  H1  WAT   409      16.869   1.173 -14.699  1.00  0.00
ATOM   1279  H2  WAT   409      16.572   0.529 -16.036  1.00  0.00
TER
ATOM   1280  O   WAT   410      14.610  -2.681  -2.735  1.00  0.00
ATOM   1281  H1  WAT   410      14.079  -3.172  -3.362  1.00  0.00
ATOM   1282  H2  WAT   410      15.278  -2.252  -3.269  1.00  0.00
TER
ATOM   1283  O   WAT   411      15.097  -5.715  -2.655  1.00  0.00
ATOM   1284  H1  WAT   411      15.003  -6.333  -3.380  1.00  0.00
ATOM   1285  H2  WAT   411      14.517  -4.988  -2.882  1.00  0.00
TER
ATOM   1286  O   WAT   412      17.863  -7.157  -5.622  1.00  0.00
ATOM   1287  H1  WAT   412      17.415  -7.135  -6.468  1.00  0.00
ATOM   1288  H2  WAT   412      17.230  -7.555  -5.025  1.00  0.00
TER
ATOM   1289  O   WAT   413      18.269   1.738  -5.001  1.00  0.00
ATOM   1290  H1  WAT   413      18.688   2.581  -5.173  1.00  0.00
ATOM   1291  H2  WAT   413      17.350   1.875  -5.230  1.00  0.00
TER
ATOM   1292  O   WAT   414      20.605  -0.530  -3.617  1.00  0.00
ATOM   1293  H1  WAT   414      20.725  -1.126  -2.878  1.00  0.00
ATOM   1294  H2  WAT   414      21.465  -0.493  -4.037  1.00  0.00
TER
ATOM   1295  O   WAT   415      16.120   8.043  -3.885  1.00  0.00
ATOM   1296  H1  WAT   415      15.582   8.768  -4.204  1.00  0.00
ATOM   1297  H2  WAT   415      16.373   7.566  -4.676  1.00  0.00
TER
ATOM   1298  O   WAT   416      17.372  -3.988  -2.360  1.00  0.00
ATOM   1299  H1  WAT   416      17.962  -4.297  -1.672  1.00  0.00
ATOM   1300  H2  WAT   416      16.554  -4.460  -2.204  1.00  0.00
TER
ATOM   1301  O   WAT   417      22.192  -4.372  -2.126  1.00  0.00
ATOM   1302  H1  WAT   417      21.503  -5.033  -2.191  1.00  0.00
ATOM   1303  H2  WAT   417      22.912  -4.818  -1.682  1.00  0.00
TER
ATOM   1304  O   WAT   418      18.976   9.279  -3.627  1.00  0.00
ATOM   1305  H1  WAT   418      18.902  10.182  -3.319  1.00  0.00
ATOM   1306  H2  WAT   418      18.074   8.960  -3.654  1.00  0.00
TER
ATOM   1307  O   WAT   419      17.360  -6.544 -17.623  1.00  0.00
ATOM   1308  H1  WAT   419      17.012  -7.221 -18.202  1.00  0.00
ATOM   1309  H2  WAT   419      17.561  -7.005 -16.808  1.00  0.00
TER
ATOM   1310  O   WAT   420      19.524   8.444 -16.004  1.00  0.00
ATOM   1311  H1  WAT   420      20.420   8.783 -15.982  1.00  0.00
ATOM   1312  H2  WAT   420      19.556   7.722 -16.632  1.00  0.00
TER
ATOM   1313  O   WAT   421      13.164   3.817 -17.775  1.00  0.00
ATOM   1314  H1  WAT   421      13.602   4.360 -17.120  1.00  0.00
ATOM   1315  H2  WAT   421      13.649   2.992 -17.766  1.00  0.00
TER
ATOM   1316  O   WAT   422      10.379   6.606 -10.323  1.00  0.00
ATOM   1317  H1  WAT   422      10.709   5.738 -10.555  1.00  0.00
ATOM   1318  H2  WAT   422      10.808   6.812  -9.493  1.00  0.00
TER
ATOM   1319  O   WAT   423      14.975   4.937 -12.663  1.00  0.00
ATOM   1320  H1  WAT   423      14.674   4.813 -11.763  1.00  0.00
ATOM   1321  H2  WAT   423      14.869   4.078 -13.071  1.00  0.00
TER
ATOM   1322  O   WAT   424      10.868   7.473  -7.585  1.00  0.00
ATOM   1323  H1  WAT   424      10.431   7.653  -6.753  1.00  0.00
ATOM   1324  H2  WAT   424      11.435   8.231  -7.727  1.00  0.00
TER
ATOM   1325  O   WAT   425      10.700  -0.015 -11.226  1.00  0.00
ATOM   1326  H1  WAT   425      10.045  -0.284 -11.870  1.00  0.00
ATOM   1327  H2  WAT   425      11.538  -0.124 -11.676  1.00  0.00
TER
ATOM   1328  O   WAT   426      11.738   0.370  -6.686  1.00  0.00
ATOM   1329  H1  WAT   426      12.105   0.283  -5.806  1.00  0.00
ATOM   1330  H2  WAT   426      11.169  -0.393  -6.785  1.00  0.00
TER
ATOM   1331  O   WAT   427      11.289  -2.719  -2.780  1.00  0.00
ATOM   1332  H1  WAT   427      10.395  -2.752  -2.441  1.00  0.00
ATOM   1333  H2  WAT   427      11.829  -2.520  -2.015  1.00  0.00
TER
ATOM   1334  O   WAT   428       9.914  -2.805 -15.284  1.00  0.00
ATOM   1335  H1  WAT   428       9.010  -2.542 -15.459  1.00  0.00
ATOM   1336  H2  WAT   428      10.398  -2.534 -16.064  1.00  0.00
TER
ATOM   1337  O   WAT   429      12.457  -3.748 -17.374  1.00  0.00
ATOM   1338  H1  WAT   429      13.166  -4.170 -17.860  1.00  0.00
ATOM   1339  H2  WAT   429      11.741  -3.681 -18.006  1.00  0.00
TER
ATOM   1340  O   WAT   430      11.793  -8.444  -8.432  1.00  0.00
ATOM   1341  H1  WAT   430      12.441  -8.994  -8.872  1.00  0.00
ATOM   1342  H2  WAT   430      12.213  -8.190  -7.610  1.00  0.00
TER
ATOM   1343  O   WAT   431      11.546  -8.288  -5.689  1.00  0.00
ATOM   1344  H1  WAT   431      11.198  -7.832  -4.923  1.00  0.00
ATOM   1345  H2  WAT   431      11.215  -9.183  -5.607  1.00  0.00
TER
ATOM   1346  O   WAT   432      13.153   4.884  -1.524  1.00  0.00
ATOM   1347  H1  WAT   432      13.110   4.513  -0.642  1.00  0.00
ATOM   1348  H2  WAT   432      13.284   5.821  -1.384  1.00  0.00
TER
ATOM   1349  O   WAT   433      16.854   6.440  -5.923  1.00  0.00
ATOM   1350  H1  WAT   433      16.613   6.707  -6.810  1.00  0.00
ATOM   1351  H2  WAT   433      17.794   6.610  -5.868  1.00  0.00
TER
ATOM   1352  O   WAT   434      19.059  -7.097  -2.167  1.00  0.00
ATOM   1353  H1  WAT   434      18.998  -6.505  -1.418  1.00  0.00
ATOM   1354  H2  WAT   434      19.999  -7.205  -2.312  1.00  0.00
TER
ATOM   1355  O   WAT   435      21.696  -7.440  -2.528  1.00  0.00
ATOM   1356  H1  WAT   435      22.310  -7.122  -3.190  1.00  0.00
ATOM   1357  H2  WAT   435      22.241  -7.925  -1.908  1.00  0.00
TER
ATOM   1358  O   WAT   436      12.219  -8.761  -2.414  1.00  0.00
ATOM   1359  H1  WAT   436      12.767  -8.942  -3.177  1.00  0.00
ATOM   1360  H2  WAT   436      12.284  -9.551  -1.878  1.00  0.00
TER
ATOM   1361  O   WAT   437      12.992   7.830  -4.404  1.00  0.00
ATOM   1362  H1  WAT   437      12.398   7.698  -3.665  1.00  0.00
ATOM   1363  H2  WAT   437      12.984   6.994  -4.870  1.00  0.00
TER
ATOM   1364  O   WAT   438      22.437  -8.877  -6.201  1.00  0.00
ATOM   1365  H1  WAT   438      21.563  -8.543  -6.404  1.00  0.00
ATOM   1366  H2  WAT   438      22.328  -9.350  -5.376  1.00  0.00
TER
ATOM   1367  O   WAT   439      12.623   5.196  -5.453  1.00  0.00
ATOM   1368  H1  WAT   439      11.896   4.576  -5.521  1.00  0.00
ATOM   1369  H2  WAT   439      12.684   5.590  -6.323  1.00  0.00
TER
ATOM   1370  O   WAT   440      16.227   7.410  -8.668  1.00  0.00
ATOM   1371  H1  WAT   440      16.744   6.799  -9.194  1.00  0.00
ATOM   1372  H2  WAT   440      16.877   7.913  -8.177  1.00  0.00
TER
ATOM   1373  O   WAT   441      18.967   8.301  -7.841  1.00  0.00
ATOM   1374  H1  WAT   441      19.255   8.046  -8.718  1.00  0.00
ATOM   1375  H2  WAT   441      19.479   7.749  -7.251  1.00  0.00
TER
ATOM   1376  O   WAT   442      20.185  -7.960  -7.262  1.00  0.00
ATOM   1377  H1  WAT   442      19.402  -7.485  -6.982  1.00  0.00
ATOM   1378  H2  WAT   442      19.891  -8.864  -7.370  1.00  0.00
TER
ATOM   1379  O   WAT   443      10.906   8.513 -12.244  1.00  0.00
ATOM   1380  H1  WAT   443      10.738   7.880 -11.545  1.00  0.00
ATOM   1381  H2  WAT   443      10.039   8.719 -12.594  1.00  0.00
TER
ATOM   1382  O   WAT   444      11.529  -7.655 -14.740  1.00  0.00
ATOM   1383  H1  WAT   444      12.287  -7.542 -15.314  1.00  0.00
ATOM   1384  H2  WAT   444      11.066  -6.818 -14.786  1.00  0.00
TER
ATOM   1385  O   WAT   445      18.070  -5.541 -11.750  1.00  0.00
ATOM   1386  H1  WAT   445      17.258  -5.916 -12.091  1.00  0.00
ATOM   1387  H2  WAT   445      18.574  -6.297 -11.448  1.00  0.00
TER
ATOM   1388  O   WAT   446      12.512   7.206 -14.799  1.00  0.00
ATOM   1389  H1  WAT   446      11.987   7.587 -15.502  1.00  0.00
ATOM   1390  H2  WAT   446      12.437   7.832 -14.078  1.00  0.00
TER
ATOM   1391  O   WAT   447      13.901  -7.129 -16.200  1.00  0.00
ATOM   1392  H1  WAT   447      14.431  -7.916 -16.329  1.00  0.00
ATOM   1393  H2  WAT   447      14.534  -6.450 -15.967  1.00  0.00
TER
ATOM   1394  O   WAT   448      16.095  -7.391 -13.146  1.00  0.00
ATOM   1395  H1  WAT   448      15.465  -8.093 -12.979  1.00  0.00
ATOM   1396  H2  WAT   448      15.556  -6.631 -13.362  1.00  0.00
TER
ATOM   1397  O   WAT   449      19.034   9.223  -0.475  1.00  0.00
ATOM   1398  H1  WAT   449      19.961   8.987  -0.431  1.00  0.00
ATOM   1399  H2  WAT   449      19.019  10.050  -0.956  1.00  0.00
TER
ATOM   1400  O   WAT   450      16.221  -8.113  -0.710  1.00  0.00
ATOM   1401  H1  WAT   450      15.939  -7.610  -1.474  1.00  0.00
ATOM   1402  H2  WAT   450      16.603  -8.911  -1.076  1.00  0.00
TER
ATOM   1403  O   WAT   451      15.111   9.155 -15.924  1.00  0.00
ATOM   1404  H1  WAT   451      15.843   8.871 -16.471  1.00  0.00
ATOM   1405  H2  WAT   451      15.371   8.916 -15.034  1.00  0.00
TER
ATOM   1406  O   WAT   452      14.273   5.271 -15.919  1.00  0.00
ATOM   1407  H1  WAT   452      13.644   5.740 -15.370  1.00  0.00
ATOM   1408  H2  WAT   452      14.388   4.426 -15.484  1.00  0.00
TER
ATOM   1409  O   WAT   453      21.728 -19.453   7.780  1.00  0.00
ATOM   1410  H1  WAT   453      21.647 -20.367   7.509  1.00  0.00
ATOM   1411  H2  WAT   453      21.314 -18.956   7.074  1.00  0.00
TER
ATOM   1412  O   WAT   454      19.860 -17.675   9.661  1.00  0.00
ATOM   1413  H1  WAT   454      19.084 -18.155   9.951  1.00  0.00
ATOM   1414  H2  WAT   454      20.511 -18.354   9.486  1.00  0.00
TER
ATOM   1415  O   WAT   455      13.876 -17.363  10.538  1.00  0.00
ATOM   1416  H1  WAT   455      13.045 -17.618  10.938  1.00  0.00
ATOM   1417  H2  WAT   455      14.484 -17.292  11.274  1.00  0.00
TER
ATOM   1418  O   WAT   456      13.856 -13.329  10.734  1.00  0.00
ATOM   1419  H1  WAT   456      14.159 -14.219  10.555  1.00  0.00
ATOM   1420  H2  WAT   456      14.601 -12.772  10.506  1.00  0.00
TER
ATOM   1421  O   WAT   457      10.249 -19.802  10.206  1.00  0.00
ATOM   1422  H1  WAT   457      10.820 -20.570  10.207  1.00  0.00
ATOM   1423  H2  WAT   457      10.249 -19.503   9.297  1.00  0.00
TER
ATOM   1424  O   WAT   458      20.107 -10.983   8.061  1.00  0.00
ATOM   1425  H1  WAT   458      19.488 -10.527   7.490  1.00  0.00
ATOM   1426  H2  WAT   458      20.962 -10.828   7.660  1.00  0.00
TER
ATOM   1427  O   WAT   459      19.301 -14.999   9.668  1.00  0.00
ATOM   1428  H1  WAT   459      19.231 -15.940   9.507  1.00  0.00
ATOM   1429  H2  WAT   459      20.063 -14.909  10.240  1.00  0.00
TER
ATOM   1430  O   WAT   460      20.973 -16.099   5.454  1.00  0.00
ATOM   1431  H1  WAT   460      20.355 -15.634   4.890  1.00  0.00
ATOM   1432  H2  WAT   460      21.485 -15.406   5.871  1.00  0.00
TER
ATOM   1433  O   WAT   461      15.836 -16.571  12.133  1.00  0.00
ATOM   1434  H1  WAT   461      15.503 -15.945  12.775  1.00  0.00
ATOM   1435  H2  WAT   461      16.013 -16.045  11.353  1.00  0.00
TER
ATOM   1436  O   WAT   462      15.048 -14.603  13.947  1.00  0.00
ATOM   1437  H1  WAT   462      15.666 -13.928  13.666  1.00  0.00
ATOM   1438  H2  WAT   462      14.188 -14.195  13.856  1.00  0.00
TER
ATOM   1439  O   WAT   463      10.341 -15.413   2.828  1.00  0.00
ATOM   1440  H1  WAT   463       9.964 -14.925   2.097  1.00  0.00
ATOM   1441  H2  WAT   463      10.599 -14.741   3.459  1.00  0.00
TER
ATOM   1442  O   WAT   464      20.338 -18.947   5.023  1.00  0.00
ATOM   1443  H1  WAT   464      19.411 -19.013   5.252  1.00  0.00
ATOM   1444  H2  WAT   464      20.491 -18.009   4.908  1.00  0.00
TER
ATOM   1445  O   WAT   465      15.944 -18.420   7.805  1.00  0.00
ATOM   1446  H1  WAT   465      15.540 -19.133   7.309  1.00  0.00
ATOM   1447  H2  WAT   465      16.030 -18.765   8.694  1.00  0.00
TER
ATOM   1448  O   WAT   466      16.412 -14.734   9.969  1.00  0.00
ATOM   1449  H1  WAT   466      16.115 -15.339   9.289  1.00  0.00
ATOM   1450  H2  WAT   466      17.362 -14.696   9.858  1.00  0.00
TER
ATOM   1451  O   WAT   467      15.504 -14.995  16.619  1.00  0.00
ATOM   1452  H1  WAT   467      14.607 -14.771  16.867  1.00  0.00
ATOM   1453  H2  WAT   467      15.529 -14.872  15.671  1.00  0.00
TER
ATOM   1454  O   WAT   468      14.331 -18.124  15.195  1.00  0.00
ATOM   1455  H1  WAT   468      14.192 -17.252  15.564  1.00  0.00
ATOM   1456  H2  WAT   468      13.449 -18.467  15.050  1.00  0.00
TER
ATOM   1457  O   WAT   469      20.654 -13.206   6.502  1.00  0.00
ATOM   1458  H1  WAT   469      21.094 -12.464   6.087  1.00  0.00
ATOM   1459  H2  WAT   469      20.593 -12.964   7.426  1.00  0.00
TER
ATOM   1460  O   WAT   470      16.129 -12.182  17.404  1.00  0.00
ATOM   1461  H1  WAT   470      16.101 -11.778  16.537  1.00  0.00
ATOM   1462  H2  WAT   470      15.966 -13.111  17.241  1.00  0.00
TER
ATOM   1463  O   WAT   471      12.645 -19.526   5.305  1.00  0.00
ATOM   1464  H1  WAT   471      12.524 -18.800   4.694  1.00  0.00
ATOM   1465  H2  WAT   471      12.335 -20.296   4.828  1.00  0.00
TER
ATOM   1466  O   WAT   472      10.283 -16.354  11.112  1.00  0.00
ATOM   1467  H1  WAT   472      10.361 -16.219  10.168  1.00  0.00
ATOM   1468  H2  WAT   472      10.897 -17.063  11.305  1.00  0.00
TER
ATOM   1469  O   WAT   473      11.528 -14.654   7.523  1.00  0.00
ATOM   1470  H1  WAT   473      11.121 -14.513   6.668  1.00  0.00
ATOM   1471  H2  WAT   473      12.419 -14.938   7.320  1.00  0.00
TER
ATOM   1472  O   WAT   474      21.346 -10.505  14.430  1.00  0.00
ATOM   1473  H1  WAT   474      21.860 -10.594  15.232  1.00  0.00
ATOM   1474  H2  WAT   474      20.503 -10.159  14.722  1.00  0.00
TER
ATOM   1475  O   WAT   475      15.800 -10.440   5.635  1.00  0.00
ATOM   1476  H1  WAT   475      15.624 -11.356   5.422  1.00  0.00
ATOM   1477  H2  WAT   475      14.946 -10.081   5.875  1.00  0.00
TER
ATOM   1478  O   WAT   476      10.339 -15.313  13.652  1.00  0.00
ATOM   1479  H1  WAT   476      10.502 -15.782  12.834  1.00  0.00
ATOM   1480  H2  WAT   476      10.804 -15.821  14.317  1.00  0.00
TER
ATOM   1481  O   WAT   477      21.324 -19.826  11.140  1.00  0.00
ATOM   1482  H1  WAT   477      20.592 -19.317  11.489  1.00  0.00
ATOM   1483  H2  WAT   477      20.927 -20.643  10.839  1.00  0.00
TER
ATOM   1484  O   WAT   478      16.836 -19.839   1.935  1.00  0.00
ATOM   1485  H1  WAT   478      16.268 -20.287   1.308  1.00  0.00
ATOM   1486  H2  WAT   478      17.545 -19.480   1.401  1.00  0.00
TER
ATOM   1487  O   WAT   479      11.913 -15.938  15.811  1.00  0.00
ATOM   1488  H1  WAT   479      11.528 -16.578  16.410  1.00  0.00
ATOM   1489  H2  WAT   479      12.224 -15.234  16.381  1.00  0.00
TER
ATOM   1490  O   WAT   480      18.063 -19.090  11.292  1.00  0.00
ATOM   1491  H1  WAT   480      18.430 -19.564  12.038  1.00  0.00
ATOM   1492  H2  WAT   480      17.873 -18.216  11.633  1.00  0.00
TER
ATOM   1493  O   WAT   481      15.853 -20.049  13.611  1.00  0.00
ATOM   1494  H1  WAT   481      15.548 -19.170  13.836  1.00  0.00
ATOM   1495  H2  WAT   481      16.807 -19.989  13.646  1.00  0.00
TER
ATOM   1496  O   WAT   482      14.381 -15.843   4.207  1.00  0.00
ATOM   1497  H1  WAT   482      13.607 -16.383   4.047  1.00  0.00
ATOM   1498  H2  WAT   482      15.110 -16.362   3.869  1.00  0.00
TER
ATOM   1499  O   WAT   483      20.521 -16.776  15.887  1.00  0.00
ATOM   1500  H1  WAT   483      20.455 -17.696  15.633  1.00  0.00
ATOM   1501  H2  WAT   483      19.892 -16.678  16.601  1.00  0.00
TER
ATOM   1502  O   WAT   484      14.425 -16.175   7.845  1.00  0.00
ATOM   1503  H1  WAT   484      14.942 -16.978   7.791  1.00  0.00
ATOM   1504  H2  WAT   484      13.973 -16.237   8.687  1.00  0.00
TER
ATOM   1505  O   WAT   485      19.311 -14.908   3.118  1.00  0.00
ATOM   1506  H1  WAT   485      19.653 -14.164   2.622  1.00  0.00
ATOM   1507  H2  WAT   485      18.483 -14.595   3.480  1.00  0.00
TER
ATOM   1508  O   WAT   486      11.909 -19.209  14.758  1.00  0.00
ATOM   1509  H1  WAT   486      11.550 -18.544  15.345  1.00  0.00
ATOM   1510  H2  WAT   486      11.614 -20.041  15.129  1.00  0.00
TER
ATOM   1511  O   WAT   487      15.110 -18.751  17.642  1.00  0.00
ATOM   1512  H1  WAT   487      14.810 -18.605  16.744  1.00  0.00
ATOM   1513  H2  WAT   487      15.881 -19.310  17.549  1.00  0.00
TER
ATOM   1514  O   WAT   488      20.453 -13.954  15.637  1.00  0.00
ATOM   1515  H1  WAT   488      20.468 -14.886  15.419  1.00  0.00
ATOM   1516  H2  WAT   488      19.746 -13.868  16.276  1.00  0.00
TER
ATOM   1517  O   WAT   489      22.194 -15.587   8.482  1.00  0.00
ATOM   1518  H1  WAT   489      22.547 -16.184   7.823  1.00  0.00
ATOM   1519  H2  WAT   489      21.310 -15.912   8.653  1.00  0.00
TER
ATOM   1520  O   WAT   490      18.281 -14.827   5.889  1.00  0.00
ATOM   1521  H1  WAT   490      18.968 -14.280   6.270  1.00  0.00
ATOM   1522  H2  WAT   490      17.494 -14.283   5.924  1.00  0.00
TER
ATOM   1523  O   WAT   491      10.420 -19.210   1.381  1.00  0.00
ATOM   1524  H1  WAT   491      11.289 -18.927   1.665  1.00  0.00
ATOM   1525  H2  WAT   491       9.929 -18.396   1.266  1.00  0.00
TER
ATOM   1526  O   WAT   492      17.583 -17.823   5.502  1.00  0.00
ATOM   1527  H1  WAT   492      18.040 -17.012   5.728  1.00  0.00
ATOM   1528  H2  WAT   492      17.232 -18.140   6.334  1.00  0.00
TER
ATOM   1529  O   WAT   493      19.887 -12.312  12.731  1.00  0.00
ATOM   1530  H1  WAT   493      20.531 -12.106  13.409  1.00  0.00
ATOM   1531  H2  WAT   493      20.249 -13.073  12.278  1.00  0.00
TER
ATOM   1532  O   WAT   494      21.160 -14.309  11.449  1.00  0.00
ATOM   1533  H1  WAT   494      21.802 -15.009  11.562  1.00  0.00
ATOM   1534  H2  WAT   494      21.685 -13.529  11.269  1.00  0.00
TER
ATOM   1535  O   WAT   495      10.787  -9.997   1.947  1.00  0.00
ATOM   1536  H1  WAT   495      11.147  -9.398   1.293  1.00  0.00
ATOM   1537  H2  WAT   495      10.646  -9.451   2.721  1.00  0.00
TER
ATOM   1538  O   WAT   496      10.771 -11.732  16.422  1.00  0.00
ATOM   1539  H1  WAT   496      10.880 -12.672  16.281  1.00  0.00
ATOM   1540  H2  WAT   496      10.119 -11.466  15.773  1.00  0.00
TER
ATOM   1541  O   WAT   497      18.762 -13.460  17.821  1.00  0.00
ATOM   1542  H1  WAT   497      18.442 -14.179  18.366  1.00  0.00
ATOM   1543  H2  WAT   497      18.088 -12.785  17.895  1.00  0.00
TER
ATOM   1544  O   WAT   498      16.804 -12.614   2.765  1.00  0.00
ATOM   1545  H1  WAT   498      16.795 -11.881   2.149  1.00  0.00
ATOM   1546  H2  WAT   498      15.884 -12.861   2.857  1.00  0.00
TER
ATOM   1547  O   WAT   499      12.404 -17.393   3.509  1.00  0.00
ATOM   1548  H1  WAT   499      11.797 -16.653   3.519  1.00  0.00
ATOM   1549  H2  WAT   499      12.879 -17.303   2.683  1.00  0.00
TER
ATOM   1550  O   WAT   500      19.790 -12.551   1.427  1.00  0.00
ATOM   1551  H1  WAT   500      19.891 -12.755   0.497  1.00  0.00
ATOM   1552  H2  WAT   500      18.890 -12.805   1.632  1.00  0.00
TER
ATOM   1553  O   WAT   501      18.432 -10.033   6.122  1.00  0.00
ATOM   1554  H1  WAT   501      18.686 -10.070   5.200  1.00  0.00
ATOM   1555  H2  WAT   501      17.483 -10.159   6.115  1.00  0.00
TER
ATOM   1556  O   WAT   502      14.415 -17.431   1.258  1.00  0.00
ATOM   1557  H1  WAT   502      15.181 -17.543   1.821  1.00  0.00
ATOM   1558  H2  WAT   502      14.492 -18.128   0.606  1.00  0.00
TER
ATOM   1559  O   WAT   503      13.911  -9.849   9.045  1.00  0.00
ATOM   1560  H1  WAT   503      14.647 -10.398   9.316  1.00  0.00
ATOM   1561  H2  WAT   503      14.295  -8.984   8.906  1.00  0.00
TER
ATOM   1562  O   WAT   504      10.796 -13.782   4.919  1.00  0.00
ATOM   1563  H1  WAT   504       9.870 -13.540   4.910  1.00  0.00
ATOM   1564  H2  WAT   504      11.261 -12.955   4.798  1.00  0.00
TER
ATOM   1565  O   WAT   505      17.021 -10.676   0.868  1.00  0.00
ATOM   1566  H1  WAT   505      17.814 -10.387   0.416  1.00  0.00
ATOM   1567  H2  WAT   505      16.502 -11.107   0.189  1.00  0.00
TER
ATOM   1568  O   WAT   506      10.637 -18.177  17.177  1.00  0.00
ATOM   1569  H1  WAT   506      11.141 -18.757  17.749  1.00  0.00
ATOM   1570  H2  WAT   506       9.897 -17.893  17.715  1.00  0.00
TER
ATOM   1571  O   WAT   507      17.539 -15.456   0.732  1.00  0.00
ATOM   1572  H1  WAT   507      17.434 -16.071   1.458  1.00  0.00
ATOM   1573  H2  WAT   507      17.372 -15.979  -0.052  1.00  0.00
TER
ATOM   1574  O   WAT   508      17.691 -16.770  16.711  1.00  0.00
ATOM   1575  H1  WAT   508      16.925 -16.202  16.626  1.00  0.00
ATOM   1576  H2  WAT   508      17.872 -17.063  15.817  1.00  0.00
TER
ATOM   1577  O   WAT   509      20.779 -16.394   1.336  1.00  0.00
ATOM   1578  H1  WAT   509      20.230 -15.947   1.980  1.00  0.00
ATOM   1579  H2  WAT   509      21.401 -16.899   1.860  1.00  0.00
TER
ATOM   1580  O   WAT   510      16.447 -17.435   3.232  1.00  0.00
ATOM   1581  H1  WAT   510      16.869 -17.601   4.076  1.00  0.00
ATOM   1582  H2  WAT   510      16.572 -18.245   2.738  1.00  0.00
TER
ATOM   1583  O   WAT   511      18.960 -18.411   0.480  1.00  0.00
ATOM   1584  H1  WAT   511      19.480 -19.126   0.114  1.00  0.00
ATOM   1585  H2  WAT   511      19.606 -17.773   0.780  1.00  0.00
TER
ATOM   1586  O   WAT   512      18.269 -17.036  13.773  1.00  0.00
ATOM   1587  H1  WAT   512      18.688 -16.193  13.601  1.00  0.00
ATOM   1588  H2  WAT   512      17.350 -16.899  13.544  1.00  0.00
TER
ATOM   1589  O   WAT   513      20.605 -19.305  15.157  1.00  0.00
ATOM   1590  H1  WAT   513      20.725 -19.900  15.897  1.00  0.00
ATOM   1591  H2  WAT   513      21.465 -19.268  14.737  1.00  0.00
TER
ATOM   1592  O   WAT   514      16.120 -10.731  14.889  1.00  0.00
ATOM   1593  H1  WAT   514      15.582 -10.006  14.570  1.00  0.00
ATOM   1594  H2  WAT   514      16.373 -11.208  14.099  1.00  0.00
TER
ATOM   1595  O   WAT   515      18.976  -9.496  15.148  1.00  0.00
ATOM   1596  H1  WAT   515      18.902  -8.592  15.455  1.00  0.00
ATOM   1597  H2  WAT   515      18.074  -9.815  15.120  1.00  0.00
TER
ATOM   1598  O   WAT   516      19.524 -10.330   2.770  1.00  0.00
ATOM   1599  H1  WAT   516      20.420  -9.991   2.792  1.00  0.00
ATOM   1600  H2  WAT   516      19.556 -11.052   2.143  1.00  0.00
TER
ATOM   1601  O   WAT   517      13.164 -14.957   0.999  1.00  0.00
ATOM   1602  H1  WAT   517      13.602 -14.414   1.655  1.00  0.00
ATOM   1603  H2  WAT   517      13.649 -15.783   1.009  1.00  0.00
TER
ATOM   1604  O   WAT   518      10.379 -12.168   8.451  1.00  0.00
ATOM   1605  H1  WAT   518      10.709 -13.036   8.219  1.00  0.00
ATOM   1606  H2  WAT   518      10.808 -11.962   9.282  1.00  0.00
TER
ATOM   1607  O   WAT   519      14.975 -13.837   6.111  1.00  0.00
ATOM   1608  H1  WAT   519      14.674 -13.961   7.012  1.00  0.00
ATOM   1609  H2  WAT   519      14.869 -14.697   5.703  1.00  0.00
TER
ATOM   1610  O   WAT   520      10.868 -11.301  11.189  1.00  0.00
ATOM   1611  H1  WAT   520      10.431 -11.121  12.022  1.00  0.00
ATOM   1612  H2  WAT   520      11.435 -10.544  11.047  1.00  0.00
TER
ATOM   1613  O   WAT   521      10.700 -18.789   7.548  1.00  0.00
ATOM   1614  H1  WAT   521      10.045 -19.058   6.904  1.00  0.00
ATOM   1615  H2  WAT   521      11.538 -18.899   7.098  1.00  0.00
TER
ATOM   1616  O   WAT   522      11.738 -18.404  12.088  1.00  0.00
ATOM   1617  H1  WAT   522      12.105 -18.491  12.968  1.00  0.00
ATOM   1618  H2  WAT   522      11.169 -19.167  11.989  1.00  0.00
TER
ATOM   1619  O   WAT   523      13.153 -13.891  17.250  1.00  0.00
ATOM   1620  H1  WAT   523      13.110 -14.261  18.132  1.00  0.00
ATOM   1621  H2  WAT   523      13.284 -12.953  17.391  1.00  0.00
TER
ATOM   1622  O   WAT   524      16.854 -12.335  12.851  1.00  0.00
ATOM   1623  H1  WAT   524      16.613 -12.067  11.965  1.00  0.00
ATOM   1624  H2  WAT   524      17.794 -12.164  12.907  1.00  0.00
TER
ATOM   1625  O   WAT   525      12.992 -10.945  14.370  1.00  0.00
ATOM   1626  H1  WAT   525      12.398 -11.076  15.109  1.00  0.00
ATOM   1627  H2  WAT   525      12.984 -11.781  13.904  1.00  0.00
TER
ATOM   1628  O   WAT   526      12.623 -13.579  13.321  1.00  0.00
ATOM   1629  H1  WAT   526      11.896 -14.198  13.254  1.00  0.00
ATOM   1630  H2  WAT   526      12.684 -13.185  12.451  1.00  0.00
TER
ATOM   1631  O   WAT   527      16.227 -11.364  10.106  1.00  0.00
ATOM   1632  H1  WAT   527      16.744 -11.975   9.581  1.00  0.00
ATOM   1633  H2  WAT   527      16.877 -10.861  10.597  1.00  0.00
TER
ATOM   1634  O   WAT   528      18.967 -10.473  10.933  1.00  0.00
ATOM   1635  H1  WAT   528      19.255 -10.728  10.056  1.00  0.00
ATOM   1636  H2  WAT   528      19.479 -11.026  11.523  1.00  0.00
TER
ATOM   1637  O   WAT   529      10.906 -10.261   6.531  1.00  0.00
ATOM   1638  H1  WAT   529      10.738 -10.894   7.229  1.00  0.00
ATOM   1639  H2  WAT   529      10.039 -10.055   6.180  1.00  0.00
TER
ATOM   1640  O   WAT   530      12.512 -11.568   3.976  1.00  0.00
ATOM   1641  H1  WAT   530      11.987 -11.187   3.272  1.00  0.00
ATOM   1642  H2  WAT   530      12.437 -10.943   4.697  1.00  0.00
TER
ATOM   1643  O   WAT   531      19.034  -9.552  18.300  1.00  0.00
ATOM   1644  H1  WAT   531      19.961  -9.787  18.343  1.00  0.00
ATOM   1645  H2  WAT   531      19.019  -8.725  17.818  1.00  0.00
TER
ATOM   1646  O   WAT   532      15.111  -9.620   2.851  1.00  0.00
ATOM   1647  H1  WAT   532      15.843  -9.904   2.303  1.00  0.00
ATOM   1648  H2  WAT   532      15.371  -9.858   3.741  1.00  0.00
TER
ATOM   1649  O   WAT   533      14.273 -13.503   2.855  1.00  0.00
ATOM   1650  H1  WAT   533      13.644 -13.035   3.404  1.00  0.00
ATOM   1651  H2  WAT   533      14.388 -14.348   3.290  1.00  0.00
TER
ATOM   1652  O   WAT   534      21.728 -19.453 -10.995  1.00  0.00
ATOM   1653  H1  WAT   534      21.647 -20.367 -11.265  1.00  0.00
ATOM   1654  H2  WAT   534      21.314 -18.956 -11.701  1.00  0.00
TER
ATOM   1655  O   WAT   535      19.860 -17.675  -9.114  1.00  0.00
ATOM   1656  H1  WAT   535      19.084 -18.155  -8.824  1.00  0.00
ATOM   1657  H2  WAT   535      20.511 -18.354  -9.288  1.00  0.00
TER
ATOM   1658  O   WAT   536      13.876 -17.363  -8.236  1.00  0.00
ATOM   1659  H1  WAT   536      13.045 -17.618  -7.836  1.00  0.00
ATOM   1660  H2  WAT   536      14.484 -17.292  -7.500  1.00  0.00
TER
ATOM   1661  O   WAT   537      13.856 -13.329  -8.040  1.00  0.00
ATOM   1662  H1  WAT   537      14.159 -14.219  -8.219  1.00  0.00
ATOM   1663  H2  WAT   537      14.601 -12.772  -8.268  1.00  0.00
TER
ATOM   1664  O   WAT   538      10.249 -19.802  -8.568  1.00  0.00
ATOM   1665  H1  WAT   538      10.820 -20.570  -8.567  1.00  0.00
ATOM   1666  H2  WAT   538      10.249 -19.503  -9.477  1.00  0.00
TER
ATOM   1667  O   WAT   539      20.107 -10.983 -10.713  1.00  0.00
ATOM   1668  H1  WAT   539      19.488 -10.527 -11.284  1.00  0.00
ATOM   1669  H2  WAT   539      20.962 -10.828 -11.114  1.00  0.00
TER
ATOM   1670  O   WAT   540      19.301 -14.999  -9.107  1.00  0.00
ATOM   1671  H1  WAT   540      19.231 -15.940  -9.268  1.00  0.00
ATOM   1672  H2  WAT   540      20.063 -14.909  -8.534  1.00  0.00
TER
ATOM   1673  O   WAT   541      20.973 -16.099 -13.320  1.00  0.00
ATOM   1674  H1  WAT   541      20.355 -15.634 -13.884  1.00  0.00
ATOM   1675  H2  WAT   541      21.485 -15.406 -12.903  1.00  0.00
TER
ATOM   1676  O   WAT   542      15.836 -16.571  -6.642  1.00  0.00
ATOM   1677  H1  WAT   542      15.503 -15.945  -6.000  1.00  0.00
ATOM   1678  H2  WAT   542      16.013 -16.045  -7.422  1.00  0.00
TER
ATOM   1679  O   WAT   543      15.048 -14.603  -4.827  1.00  0.00
ATOM   1680  H1  WAT   543      15.666 -13.928  -5.108  1.00  0.00
ATOM   1681  H2  WAT   543      14.188 -14.195  -4.918  1.00  0.00
TER
ATOM   1682  O   WAT   544      10.341 -15.413 -15.946  1.00  0.00
ATOM   1683  H1  WAT   544       9.964 -14.925 -16.678  1.00  0.00
ATOM   1684  H2  WAT   544      10.599 -14.741 -15.316  1.00  0.00
TER
ATOM   1685  O   WAT   545      20.338 -18.947 -13.752  1.00  0.00
ATOM   1686  H1  WAT   545      19.411 -19.013 -13.523  1.00  0.00
ATOM   1687  H2  WAT   545      20.491 -18.009 -13.866  1.00  0.00
TER
ATOM   1688  O   WAT   546      15.944 -18.420 -10.970  1.00  0.00
ATOM   1689  H1  WAT   546      15.540 -19.133 -11.465  1.00  0.00
ATOM   1690  H2  WAT   546      16.030 -18.765 -10.081  1.00  0.00
TER
ATOM   1691  O   WAT   547      16.412 -14.734  -8.806  1.00  0.00
ATOM   1692  H1  WAT   547      16.115 -15.339  -9.485  1.00  0.00
ATOM   1693  H2  WAT   547      17.362 -14.696  -8.917  1.00  0.00
TER
ATOM   1694  O   WAT   548      15.504 -14.995  -2.155  1.00  0.00
ATOM   1695  H1  WAT   548      14.607 -14.771  -1.908  1.00  0.00
ATOM   1696  H2  WAT   548      15.529 -14.872  -3.104  1.00  0.00
TER
ATOM   1697  O   WAT   549      14.331 -18.124  -3.579  1.00  0.00
ATOM   1698  H1  WAT   549      14.192 -17.252  -3.210  1.00  0.00
ATOM   1699  H2  WAT   549      13.449 -18.467  -3.724  1.00  0.00
TER
ATOM   1700  O   WAT   550      20.654 -13.206 -12.273  1.00  0.00
ATOM   1701  H1  WAT   550      21.094 -12.464 -12.687  1.00  0.00
ATOM   1702  H2  WAT   550      20.593 -12.964 -11.349  1.00  0.00
TER
ATOM   1703  O   WAT   551      16.129 -12.182  -1.371  1.00  0.00
ATOM   1704  H1  WAT   551      16.101 -11.778  -2.238  1.00  0.00
ATOM   1705  H2  WAT   551      15.966 -13.111  -1.534  1.00  0.00
TER
ATOM   1706  O   WAT   552      12.645 -19.526 -13.469  1.00  0.00
ATOM   1707  H1  WAT   552      12.524 -18.800 -14.081  1.00  0.00
ATOM   1708  H2  WAT   552      12.335 -20.296 -13.946  1.00  0.00
TER
ATOM   1709  O   WAT   553      10.283 -16.354  -7.662  1.00  0.00
ATOM   1710  H1  WAT   553      10.361 -16.219  -8.607  1.00  0.00
ATOM   1711  H2  WAT   553      10.897 -17.063  -7.469  1.00  0.00
TER
ATOM   1712  O   WAT   554      11.528 -14.654 -11.251  1.00  0.00
ATOM   1713  H1  WAT   554      11.121 -14.513 -12.106  1.00  0.00
ATOM   1714  H2  WAT   554      12.419 -14.938 -11.454  1.00  0.00
TER
ATOM   1715  O   WAT   555      21.346 -10.505  -4.345  1.00  0.00
ATOM   1716  H1  WAT   555      21.860 -10.594  -3.543  1.00  0.00
ATOM   1717  H2  WAT   555      20.503 -10.159  -4.052  1.00  0.00
TER
ATOM   1718  O   WAT   556      15.800 -10.440 -13.139  1.00  0.00
ATOM   1719  H1  WAT   556      15.624 -11.356 -13.352  1.00  0.00
ATOM   1720  H2  WAT   556      14.946 -10.081 -12.899  1.00  0.00
TER
ATOM   1721  O   WAT   557      10.339 -15.313  -5.123  1.00  0.00
ATOM   1722  H1  WAT   557      10.502 -15.782  -5.941  1.00  0.00
ATOM   1723  H2  WAT   557      10.804 -15.821  -4.458  1.00  0.00
TER
ATOM   1724  O   WAT   558      21.324 -19.826  -7.634  1.00  0.00
ATOM   1725  H1  WAT   558      20.592 -19.317  -7.285  1.00  0.00
ATOM   1726  H2  WAT   558      20.927 -20.643  -7.935  1.00  0.00
TER
ATOM   1727  O   WAT   559      16.836 -19.839 -16.840  1.00  0.00
ATOM   1728  H1  WAT   559      16.268 -20.287 -17.466  1.00  0.00
ATOM   1729  H2  WAT   559      17.545 -19.480 -17.373  1.00  0.00
TER
ATOM   1730  O   WAT   560      11.913 -15.938  -2.963  1.00  0.00
ATOM   1731  H1  WAT   560      11.528 -16.578  -2.365  1.00  0.00
ATOM   1732  H2  WAT   560      12.224 -15.234  -2.394  1.00  0.00
TER
ATOM   1733  O   WAT   561      18.063 -19.090  -7.482  1.00  0.00
ATOM   1734  H1  WAT   561      18.430 -19.564  -6.736  1.00  0.00
ATOM   1735  H2  WAT   561      17.873 -18.216  -7.141  1.00  0.00
TER
ATOM   1736  O   WAT   562      15.853 -20.049  -5.164  1.00  0.00
ATOM   1737  H1  WAT   562      15.548 -19.170  -4.939  1.00  0.00
ATOM   1738  H2  WAT   562      16.807 -19.989  -5.128  1.00  0.00
TER
ATOM   1739  O   WAT   563      14.381 -15.843 -14.567  1.00  0.00
ATOM   1740  H1  WAT   563      13.607 -16.383 -14.727  1.00  0.00
ATOM   1741  H2  WAT   563      15.110 -16.362 -14.905  1.00  0.00
TER
ATOM   1742  O   WAT   564      20.521 -16.776  -2.888  1.00  0.00
ATOM   1743  H1  WAT   564      20.455 -17.696  -3.142  1.00  0.00
ATOM   1744  H2  WAT   564      19.892 -16.678  -2.173  1.00  0.00
TER
ATOM   1745  O   WAT   565      14.425 -16.175 -10.929  1.00  0.00
ATOM   1746  H1  WAT   565      14.942 -16.978 -10.984  1.00  0.00
ATOM   1747  H2  WAT   565      13.973 -16.237 -10.088  1.00  0.00
TER
ATOM   1748  O   WAT   566      19.311 -14.908 -15.657  1.00  0.00
ATOM   1749  H1  WAT   566      19.653 -14.164 -16.152  1.00  0.00
ATOM   1750  H2  WAT   566      18.483 -14.595 -15.294  1.00  0.00
TER
ATOM   1751  O   WAT   567      11.909 -19.209  -4.017  1.00  0.00
ATOM   1752  H1  WAT   567      11.550 -18.544  -3.429  1.00  0.00
ATOM   1753  H2  WAT   567      11.614 -20.041  -3.645  1.00  0.00
TER
ATOM   1754  O   WAT   568      15.110 -18.751  -1.133  1.00  0.00
ATOM   1755  H1  WAT   568      14.810 -18.605  -2.030  1.00  0.00
ATOM   1756  H2  WAT   568      15.881 -19.310  -1.225  1.00  0.00
TER
ATOM   1757  O   WAT   569      20.453 -13.954  -3.137  1.00  0.00
ATOM   1758  H1  WAT   569      20.468 -14.886  -3.355  1.00  0.00
ATOM   1759  H2  WAT   569      19.746 -13.868  -2.498  1.00  0.00
TER
ATOM   1760  O   WAT   570      22.194 -15.587 -10.292  1.00  0.00
ATOM   1761  H1  WAT   570      22.547 -16.184 -10.952  1.00  0.00
ATOM   1762  H2  WAT   570      21.310 -15.912 -10.121  1.00  0.00
TER
ATOM   1763  O   WAT   571      18.281 -14.827 -12.885  1.00  0.00
ATOM   1764  H1  WAT   571      18.968 -14.280 -12.504  1.00  0.00
ATOM   1765  H2  WAT   571      17.494 -14.283 -12.850  1.00  0.00
TER
ATOM   1766  O   WAT   572      10.420 -19.210 -17.393  1.00  0.00
ATOM   1767  H1  WAT   572      11.289 -18.927 -17.110  1.00  0.00
ATOM   1768  H2  WAT   572       9.929 -18.396 -17.508  1.00  0.00
TER
ATOM   1769  O   WAT   573      17.583 -17.823 -13.272  1.00  0.00
ATOM   1770  H1  WAT   573      18.040 -17.012 -13.046  1.00  0.00
ATOM   1771  H2  WAT   573      17.232 -18.140 -12.441  1.00  0.00
TER
ATOM   1772  O   WAT   574      19.887 -12.312  -6.043  1.00  0.00
ATOM   1773  H1  WAT   574      20.531 -12.106  -5.366  1.00  0.00
ATOM   1774  H2  WAT   574      20.249 -13.073  -6.496  1.00  0.00
TER
ATOM   1775  O   WAT   575      21.160 -14.309  -7.325  1.00  0.00
ATOM   1776  H1  WAT   575      21.802 -15.009  -7.212  1.00  0.00
ATOM   1777  H2  WAT   575      21.685 -13.529  -7.506  1.00  0.00
TER
ATOM   1778  O   WAT   576      10.787  -9.997 -16.827  1.00  0.00
ATOM   1779  H1  WAT   576      11.147  -9.398 -17.481  1.00  0.00
ATOM   1780  H2  WAT   576      10.646  -9.451 -16.054  1.00  0.00
TER
ATOM   1781  O   WAT   577      10.771 -11.732  -2.353  1.00  0.00
ATOM   1782  H1  WAT   577      10.880 -12.672  -2.493  1.00  0.00
ATOM   1783  H2  WAT   577      10.119 -11.466  -3.001  1.00  0.00
TER
ATOM   1784  O   WAT   578      18.762 -13.460  -0.953  1.00  0.00
ATOM   1785  H1  WAT   578      18.442 -14.179  -0.408  1.00  0.00
ATOM   1786  H2  WAT   578      18.088 -12.785  -0.879  1.00  0.00
TER
ATOM   1787  O   WAT   579      16.804 -12.614 -16.010  1.00  0.00
ATOM   1788  H1  WAT   579      16.795 -11.881 -16.625  1.00  0.00
ATOM   1789  H2  WAT   579      15.884 -12.861 -15.917  1.00  0.00
TER
ATOM   1790  O   WAT   580      12.404 -17.393 -15.265  1.00  0.00
ATOM   1791  H1  WAT   580      11.797 -16.653 -15.255  1.00  0.00
ATOM   1792  H2  WAT   580      12.879 -17.303 -16.091  1.00  0.00
TER
ATOM   1793  O   WAT   581      19.790 -12.551 -17.347  1.00  0.00
ATOM   1794  H1  WAT   581      19.891 -12.755 -18.277  1.00  0.00
ATOM   1795  H2  WAT   581      18.890 -12.805 -17.142  1.00  0.00
TER
ATOM   1796  O   WAT   582      18.432 -10.033 -12.652  1.00  0.00
ATOM   1797  H1  WAT   582      18.686 -10.070 -13.574  1.00  0.00
ATOM   1798  H2  WAT   582      17.483 -10.159 -12.660  1.00  0.00
TER
ATOM   1799  O   WAT   583      14.415 -17.431 -17.516  1.00  0.00
ATOM   1800  H1  WAT   583      15.181 -17.543 -16.954  1.00  0.00
ATOM   1801  H2  WAT   583      14.492 -18.128 -18.168  1.00  0.00
TER
ATOM   1802  O   WAT   584      13.911  -9.849  -9.729  1.00  0.00
ATOM   1803  H1  WAT   584      14.647 -10.398  -9.459  1.00  0.00
ATOM   1804  H2  WAT   584      14.295  -8.984  -9.869  1.00  0.00
TER
ATOM   1805  O   WAT   585      10.796 -13.782 -13.855  1.00  0.00
ATOM   1806  H1  WAT   585       9.870 -13.540 -13.865  1.00  0.00
ATOM   1807  H2  WAT   585      11.261 -12.955 -13.977  1.00  0.00
TER
ATOM   1808  O   WAT   586      12.917 -10.665  -0.541  1.00  0.00
ATOM   1809  H1  WAT   586      13.718 -10.344  -0.127  1.00  0.00
ATOM   1810  H2  WAT   586      12.402 -11.025   0.181  1.00  0.00
TER
ATOM   1811  O   WAT   587      21.753 -14.557  -0.593  1.00  0.00
ATOM   1812  H1  WAT   587      21.147 -14.534  -1.334  1.00  0.00
ATOM   1813  H2  WAT   587      21.449 -15.288  -0.057  1.00  0.00
TER
ATOM   1814  O   WAT   588      10.637 -18.177  -1.597  1.00  0.00
ATOM   1815  H1  WAT   588      11.141 -18.757  -1.026  1.00  0.00
ATOM   1816  H2  WAT   588       9.897 -17.893  -1.060  1.00  0.00
TER
ATOM   1817  O   WAT   589      17.691 -16.770  -2.064  1.00  0.00
ATOM   1818  H1  WAT   589      16.925 -16.202  -2.148  1.00  0.00
ATOM   1819  H2  WAT   589      17.872 -17.063  -2.957  1.00  0.00
TER
ATOM   1820  O   WAT   590      20.779 -16.394 -17.438  1.00  0.00
ATOM   1821  H1  WAT   590      20.230 -15.947 -16.794  1.00  0.00
ATOM   1822  H2  WAT   590      21.401 -16.899 -16.915  1.00  0.00
TER
ATOM   1823  O   WAT   591      12.669 -20.034  -0.702  1.00  0.00
ATOM   1824  H1  WAT   591      12.710 -20.333   0.206  1.00  0.00
ATOM   1825  H2  WAT   591      13.524 -19.634  -0.861  1.00  0.00
TER
ATOM   1826  O   WAT   592      16.447 -17.435 -15.542  1.00  0.00
ATOM   1827  H1  WAT   592      16.869 -17.601 -14.699  1.00  0.00
ATOM   1828  H2  WAT   592      16.572 -18.245 -16.036  1.00  0.00
TER
ATOM   1829  O   WAT   593      18.269 -17.036  -5.001  1.00  0.00
ATOM   1830  H1  WAT   593      18.688 -16.193  -5.173  1.00  0.00
ATOM   1831  H2  WAT   593      17.350 -16.899  -5.230  1.00  0.00
TER
ATOM   1832  O   WAT   594      20.605 -19.305  -3.617  1.00  0.00
ATOM   1833  H1  WAT   594      20.725 -19.900  -2.878  1.00  0.00
ATOM   1834  H2  WAT   594      21.465 -19.268  -4.037  1.00  0.00
TER
ATOM   1835  O   WAT   595      16.120 -10.731  -3.885  1.00  0.00
ATOM   1836  H1  WAT   595      15.582 -10.006  -4.204  1.00  0.00
ATOM   1837  H2  WAT   595      16.373 -11.208  -4.676  1.00  0.00
TER
ATOM   1838  O   WAT   596      18.976  -9.496  -3.627  1.00  0.00
ATOM   1839  H1  WAT   596      18.902  -8.592  -3.319  1.00  0.00
ATOM   1840  H2  WAT   596      18.074  -9.815  -3.654  1.00  0.00
TER
ATOM   1841  O   WAT   597      19.524 -10.330 -16.004  1.00  0.00
ATOM   1842  H1  WAT   597      20.420  -9.991 -15.982  1.00  0.00
ATOM   1843  H2  WAT   597      19.556 -11.052 -16.632  1.00  0.00
TER
ATOM   1844  O   WAT   598      13.164 -14.957 -17.775  1.00  0.00
ATOM   1845  H1  WAT   598      13.602 -14.414 -17.120  1.00  0.00
ATOM   1846  H2  WAT   598      13.649 -15.783 -17.766  1.00  0.00
TER
ATOM   1847  O   WAT   599      10.379 -12.168 -10.323  1.00  0.00
ATOM   1848  H1  WAT   599      10.709 -13.036 -10.555  1.00  0.00
ATOM   1849  H2  WAT   599      10.808 -11.962  -9.493  1.00  0.00
TER
ATOM   1850  O   WAT   600      14.975 -13.837 -12.663  1.00  0.00
ATOM   1851  H1  WAT   600      14.674 -13.961 -11.763  1.00  0.00
ATOM   1852  H2  WAT   600      14.869 -14.697 -13.071  1.00  0.00
TER
ATOM   1853  O   WAT   601      10.868 -11.301  -7.585  1.00  0.00
ATOM   1854  H1  WAT   601      10.431 -11.121  -6.753  1.00  0.00
ATOM   1855  H2  WAT   601      11.435 -10.544  -7.727  1.00  0.00
TER
ATOM   1856  O   WAT   602      10.700 -18.789 -11.226  1.00  0.00
ATOM   1857  H1  WAT   602      10.045 -19.058 -11.870  1.00  0.00
ATOM   1858  H2  WAT   602      11.538 -18.899 -11.676  1.00  0.00
TER
ATOM   1859  O   WAT   603      11.738 -18.404  -6.686  1.00  0.00
ATOM   1860  H1  WAT   603      12.105 -18.491  -5.806  1.00  0.00
ATOM   1861  H2  WAT   603      11.169 -19.167  -6.785  1.00  0.00
TER
ATOM   1862  O   WAT   604      13.153 -13.891  -1.524  1.00  0.00
ATOM   1863  H1  WAT   604      13.110 -14.261  -0.642  1.00  0.00
ATOM   1864  H2  WAT   604      13.284 -12.953  -1.384  1.00  0.00
TER
ATOM   1865  O   WAT   605      16.854 -12.335  -5.923  1.00  0.00
ATOM   1866  H1  WAT   605      16.613 -12.067  -6.810  1.00  0.00
ATOM   1867  H2  WAT   605      17.794 -12.164  -5.868  1.00  0.00
TER
ATOM   1868  O   WAT   606      12.992 -10.945  -4.404  1.00  0.00
ATOM   1869  H1  WAT   606      12.398 -11.076  -3.665  1.00  0.00
ATOM   1870  H2  WAT   606      12.984 -11.781  -4.870  1.00  0.00
TER
ATOM   1871  O   WAT   607      12.623 -13.579  -5.453  1.00  0.00
ATOM   1872  H1  WAT   607      11.896 -14.198  -5.521  1.00  0.00
ATOM   1873  H2  WAT   607      12.684 -13.185  -6.323  1.00  0.00
TER
ATOM   1874  O   WAT   608      16.227 -11.364  -8.668  1.00  0.00
ATOM   1875  H1  WAT   608      16.744 -11.975  -9.194  1.00  0.00
ATOM   1876  H2  WAT   608      16.877 -10.861  -8.177  1.00  0.00
TER
ATOM   1877  O   WAT   609      18.967 -10.473  -7.841  1.00  0.00
ATOM   1878  H1  WAT   609      19.255 -10.728  -8.718  1.00  0.00
ATOM   1879  H2  WAT   609      19.479 -11.026  -7.251  1.00  0.00
TER
ATOM   1880  O   WAT   610      10.906 -10.261 -12.244  1.00  0.00
ATOM   1881  H1  WAT   610      10.738 -10.894 -11.545  1.00  0.00
ATOM   1882  H2  WAT   610      10.039 -10.055 -12.594  1.00  0.00
TER
ATOM   1883  O   WAT   611      12.512 -11.568 -14.799  1.00  0.00
ATOM   1884  H1  WAT   611      11.987 -11.187 -15.502  1.00  0.00
ATOM   1885  H2  WAT   611      12.437 -10.943 -14.078  1.00  0.00
TER
ATOM   1886  O   WAT   612      19.034  -9.552  -0.475  1.00  0.00
ATOM   1887  H1  WAT   612      19.961  -9.787  -0.431  1.00  0.00
ATOM   1888  H2  WAT   612      19.019  -8.725  -0.956  1.00  0.00
TER
ATOM   1889  O   WAT   613      15.111  -9.620 -15.924  1.00  0.00
ATOM   1890  H1  WAT   613      15.843  -9.904 -16.471  1.00  0.00
ATOM   1891  H2  WAT   613      15.371  -9.858 -15.034  1.00  0.00
TER
ATOM   1892  O   WAT   614      14.273 -13.503 -15.919  1.00  0.00
ATOM   1893  H1  WAT   614      13.644 -13.035 -15.370  1.00  0.00
ATOM   1894  H2  WAT   614      14.388 -14.348 -15.484  1.00  0.00
TER
ATOM   1895  O   WAT   615       2.954  18.096   7.780  1.00  0.00
ATOM   1896  H1  WAT   615       2.873  17.182   7.509  1.00  0.00
ATOM   1897  H2  WAT   615       2.540  18.593   7.074  1.00  0.00
TER
ATOM   1898  O   WAT   616       1.085  19.874   9.661  1.00  0.00
ATOM   1899  H1  WAT   616       0.310  19.394   9.951  1.00  0.00
ATOM   1900  H2  WAT   616       1.737  19.195   9.486  1.00  0.00
TER
ATOM   1901  O   WAT   617      -4.898  20.186  10.538  1.00  0.00
ATOM   1902  H1  WAT   617      -5.730  19.931  10.938  1.00  0.00
ATOM   1903  H2  WAT   617      -4.290  20.257  11.274  1.00  0.00
TER
ATOM   1904  O   WAT   618      -6.489  15.146   4.323  1.00  0.00
ATOM   1905  H1  WAT   618      -7.377  15.488   4.221  1.00  0.00
ATOM   1906  H2  WAT   618      -6.205  14.946   3.431  1.00  0.00
TER
ATOM   1907  O   WAT   619      -8.526  17.747  10.206  1.00  0.00
ATOM   1908  H1  WAT   619      -7.954  16.979  10.207  1.00  0.00
ATOM   1909  H2  WAT   619      -8.525  18.046   9.297  1.00  0.00
TER
ATOM   1910  O   WAT   620      -7.283  13.155  11.993  1.00  0.00
ATOM   1911  H1  WAT   620      -7.463  12.258  12.274  1.00  0.00
ATOM   1912  H2  WAT   620      -7.685  13.702  12.668  1.00  0.00
TER
ATOM   1913  O   WAT   621       1.557  15.357   9.895  1.00  0.00
ATOM   1914  H1  WAT   621       1.933  14.484   9.782  1.00  0.00
ATOM   1915  H2  WAT   621       1.459  15.693   9.004  1.00  0.00
TER
ATOM   1916  O   WAT   622      -4.313  13.729   5.356  1.00  0.00
ATOM   1917  H1  WAT   622      -4.206  14.630   5.663  1.00  0.00
ATOM   1918  H2  WAT   622      -5.223  13.681   5.066  1.00  0.00
TER
ATOM   1919  O   WAT   623       5.339  12.852   6.827  1.00  0.00
ATOM   1920  H1  WAT   623       6.160  12.361   6.870  1.00  0.00
ATOM   1921  H2  WAT   623       5.373  13.442   7.581  1.00  0.00
TER
ATOM   1922  O   WAT   624      -6.664  15.651  10.602  1.00  0.00
ATOM   1923  H1  WAT   624      -5.983  15.915  11.220  1.00  0.00
ATOM   1924  H2  WAT   624      -6.980  14.811  10.935  1.00  0.00
TER
ATOM   1925  O   WAT   625      -2.472  16.698   9.689  1.00  0.00
ATOM   1926  H1  WAT   625      -1.964  17.196  10.329  1.00  0.00
ATOM   1927  H2  WAT   625      -1.941  15.921   9.513  1.00  0.00
TER
ATOM   1928  O   WAT   626       9.629  14.868  13.392  1.00  0.00
ATOM   1929  H1  WAT   626       8.924  15.257  12.873  1.00  0.00
ATOM   1930  H2  WAT   626       9.895  15.563  13.994  1.00  0.00
TER
ATOM   1931  O   WAT   627      -4.188  11.338  13.955  1.00  0.00
ATOM   1932  H1  WAT   627      -4.186  11.855  13.150  1.00  0.00
ATOM   1933  H2  WAT   627      -5.018  10.861  13.932  1.00  0.00
TER
ATOM   1934  O   WAT   628       5.575  14.792   9.600  1.00  0.00
ATOM   1935  H1  WAT   628       4.871  15.080  10.181  1.00  0.00
ATOM   1936  H2  WAT   628       5.937  15.602   9.240  1.00  0.00
TER
ATOM   1937  O   WAT   629      -4.507  13.049  11.962  1.00  0.00
ATOM   1938  H1  WAT   629      -4.165  13.893  11.668  1.00  0.00
ATOM   1939  H2  WAT   629      -5.445  13.197  12.079  1.00  0.00
TER
ATOM   1940  O   WAT   630       8.644  14.237   9.991  1.00  0.00
ATOM   1941  H1  WAT   630       7.697  14.271  10.123  1.00  0.00
ATOM   1942  H2  WAT   630       8.969  15.051  10.376  1.00  0.00
TER
ATOM   1943  O   WAT   631      -0.824  10.537   8.287  1.00  0.00
ATOM   1944  H1  WAT   631      -0.516   9.982   7.570  1.00  0.00
ATOM   1945  H2  WAT   631      -1.754  10.671   8.104  1.00  0.00
TER
ATOM   1946  O   WAT   632       1.564  18.602   5.023  1.00  0.00
ATOM   1947  H1  WAT   632       0.637  18.536   5.252  1.00  0.00
ATOM   1948  H2  WAT   632       1.717  19.540   4.908  1.00  0.00
TER
ATOM   1949  O   WAT   633       1.551  14.874   2.019  1.00  0.00
ATOM   1950  H1  WAT   633       0.611  15.035   2.105  1.00  0.00
ATOM   1951  H2  WAT   633       1.869  15.592   1.473  1.00  0.00
TER
ATOM   1952  O   WAT   634       8.072  19.555  11.997  1.00  0.00
ATOM   1953  H1  WAT   634       7.244  19.625  11.522  1.00  0.00
ATOM   1954  H2  WAT   634       8.667  20.141  11.529  1.00  0.00
TER
ATOM   1955  O   WAT   635       5.594  20.164   5.526  1.00  0.00
ATOM   1956  H1  WAT   635       4.975  19.826   4.879  1.00  0.00
ATOM   1957  H2  WAT   635       5.576  19.520   6.234  1.00  0.00
TER
ATOM   1958  O   WAT   636       5.036  16.342  12.943  1.00  0.00
ATOM   1959  H1  WAT   636       4.624  17.168  13.197  1.00  0.00
ATOM   1960  H2  WAT   636       4.304  15.757  12.750  1.00  0.00
TER
ATOM   1961  O   WAT   637      -2.830  19.128   7.805  1.00  0.00
ATOM   1962  H1  WAT   637      -3.235  18.416   7.309  1.00  0.00
ATOM   1963  H2  WAT   637      -2.744  18.784   8.694  1.00  0.00
TER
ATOM   1964  O   WAT   638      -4.117  15.903  11.585  1.00  0.00
ATOM   1965  H1  WAT   638      -3.566  16.012  10.810  1.00  0.00
ATOM   1966  H2  WAT   638      -3.603  16.276  12.300  1.00  0.00
TER
ATOM   1967  O   WAT   639       3.770  19.403   2.534  1.00  0.00
ATOM   1968  H1  WAT   639       4.210  18.565   2.387  1.00  0.00
ATOM   1969  H2  WAT   639       4.483  20.036   2.620  1.00  0.00
TER
ATOM   1970  O   WAT   640      -4.443  19.425  15.195  1.00  0.00
ATOM   1971  H1  WAT   640      -4.582  20.297  15.564  1.00  0.00
ATOM   1972  H2  WAT   640      -5.325  19.082  15.050  1.00  0.00
TER
ATOM   1973  O   WAT   641       7.352  10.657   0.848  1.00  0.00
ATOM   1974  H1  WAT   641       7.039  10.750   1.748  1.00  0.00
ATOM   1975  H2  WAT   641       8.113  11.235   0.797  1.00  0.00
TER
ATOM   1976  O   WAT   642      -6.130  18.023   5.305  1.00  0.00
ATOM   1977  H1  WAT   642      -6.250  18.749   4.694  1.00  0.00
ATOM   1978  H2  WAT   642      -6.440  17.253   4.828  1.00  0.00
TER
ATOM   1979  O   WAT   643       8.562  15.394  16.825  1.00  0.00
ATOM   1980  H1  WAT   643       7.947  15.902  16.297  1.00  0.00
ATOM   1981  H2  WAT   643       8.242  14.494  16.768  1.00  0.00
TER
ATOM   1982  O   WAT   644      -3.663  11.366   8.688  1.00  0.00
ATOM   1983  H1  WAT   644      -4.107  12.147   8.356  1.00  0.00
ATOM   1984  H2  WAT   644      -3.105  11.689   9.395  1.00  0.00
TER
ATOM   1985  O   WAT   645       0.624  14.233  14.291  1.00  0.00
ATOM   1986  H1  WAT   645       0.162  14.442  15.103  1.00  0.00
ATOM   1987  H2  WAT   645       0.221  13.419  13.988  1.00  0.00
TER
ATOM   1988  O   WAT   646       5.624  15.454  15.421  1.00  0.00
ATOM   1989  H1  WAT   646       4.773  15.155  15.742  1.00  0.00
ATOM   1990  H2  WAT   646       5.464  15.698  14.509  1.00  0.00
TER
ATOM   1991  O   WAT   647       2.719  16.954  17.521  1.00  0.00
ATOM   1992  H1  WAT   647       3.044  16.121  17.181  1.00  0.00
ATOM   1993  H2  WAT   647       3.507  17.477  17.669  1.00  0.00
TER
ATOM   1994  O   WAT   648      -0.548  10.987   3.568  1.00  0.00
ATOM   1995  H1  WAT   648      -1.172  10.983   4.294  1.00  0.00
ATOM   1996  H2  WAT   648      -0.635  10.121   3.172  1.00  0.00
TER
ATOM   1997  O   WAT   649      -1.626  11.911  10.547  1.00  0.00
ATOM   1998  H1  WAT   649      -1.329  12.817  10.466  1.00  0.00
ATOM   1999  H2  WAT   649      -1.077  11.423   9.933  1.00  0.00
TER
ATOM   2000  O   WAT   650      -3.872  16.490   6.416  1.00  0.00
ATOM   2001  H1  WAT   650      -4.098  16.273   7.321  1.00  0.00
ATOM   2002  H2  WAT   650      -4.653  16.923   6.070  1.00  0.00
TER
ATOM   2003  O   WAT   651       3.358  16.496   5.015  1.00  0.00
ATOM   2004  H1  WAT   651       2.759  17.220   4.831  1.00  0.00
ATOM   2005  H2  WAT   651       3.906  16.434   4.233  1.00  0.00
TER
ATOM   2006  O   WAT   652      -1.432  17.388  17.082  1.00  0.00
ATOM   2007  H1  WAT   652      -1.528  16.448  16.932  1.00  0.00
ATOM   2008  H2  WAT   652      -0.589  17.610  16.687  1.00  0.00
TER
ATOM   2009  O   WAT   653       1.964  15.132   7.045  1.00  0.00
ATOM   2010  H1  WAT   653       2.357  15.450   6.232  1.00  0.00
ATOM   2011  H2  WAT   653       2.326  14.254   7.160  1.00  0.00
TER
ATOM   2012  O   WAT   654      -6.301  13.800  15.235  1.00  0.00
ATOM   2013  H1  WAT   654      -6.695  14.647  15.443  1.00  0.00
ATOM   2014  H2  WAT   654      -6.989  13.162  15.426  1.00  0.00
TER
ATOM   2015  O   WAT   655      -8.999  11.722   9.268  1.00  0.00
ATOM   2016  H1  WAT   655      -9.288  12.293   9.981  1.00  0.00
ATOM   2017  H2  WAT   655      -8.255  11.243   9.631  1.00  0.00
TER
ATOM   2018  O   WAT   656      -8.812  15.665   0.479  1.00  0.00
ATOM   2019  H1  WAT   656      -8.895  16.608   0.620  1.00  0.00
ATOM   2020  H2  WAT   656      -9.164  15.522  -0.400  1.00  0.00
TER
ATOM   2021  O   WAT   657       2.550  17.723  11.140  1.00  0.00
ATOM   2022  H1  WAT   657       1.818  18.232  11.489  1.00  0.00
ATOM   2023  H2  WAT   657       2.152  16.906  10.839  1.00  0.00
TER
ATOM   2024  O   WAT   658      -1.012  14.398   9.546  1.00  0.00
ATOM   2025  H1  WAT   658      -1.009  13.957   8.696  1.00  0.00
ATOM   2026  H2  WAT   658      -0.117  14.720   9.653  1.00  0.00
TER
ATOM   2027  O   WAT   659      -5.162  14.281   8.505  1.00  0.00
ATOM   2028  H1  WAT   659      -5.502  14.759   9.262  1.00  0.00
ATOM   2029  H2  WAT   659      -5.925  13.828   8.145  1.00  0.00
TER
ATOM   2030  O   WAT   660      -0.950  15.400   2.536  1.00  0.00
ATOM   2031  H1  WAT   660      -0.829  15.358   3.485  1.00  0.00
ATOM   2032  H2  WAT   660      -1.336  16.262   2.381  1.00  0.00
TER
ATOM   2033  O   WAT   661       3.012  13.176  10.553  1.00  0.00
ATOM   2034  H1  WAT   661       3.030  13.627  11.397  1.00  0.00
ATOM   2035  H2  WAT   661       2.764  12.277  10.766  1.00  0.00
TER
ATOM   2036  O   WAT   662      -1.938  17.710   1.935  1.00  0.00
ATOM   2037  H1  WAT   662      -2.507  17.262   1.308  1.00  0.00
ATOM   2038  H2  WAT   662      -1.229  18.069   1.401  1.00  0.00
TER
ATOM   2039  O   WAT   663       6.439  10.590  16.391  1.00  0.00
ATOM   2040  H1  WAT   663       6.764   9.859  16.917  1.00  0.00
ATOM   2041  H2  WAT   663       6.475  10.271  15.489  1.00  0.00
TER
ATOM   2042  O   WAT   664      -0.712  18.459  11.292  1.00  0.00
ATOM   2043  H1  WAT   664      -0.345  17.984  12.038  1.00  0.00
ATOM   2044  H2  WAT   664      -0.901  19.333  11.633  1.00  0.00
TER
ATOM   2045  O   WAT   665      -7.848  13.203   7.421  1.00  0.00
ATOM   2046  H1  WAT   665      -8.133  12.839   8.259  1.00  0.00
ATOM   2047  H2  WAT   665      -7.910  12.471   6.808  1.00  0.00
TER
ATOM   2048  O   WAT   666      -2.922  17.499  13.611  1.00  0.00
ATOM   2049  H1  WAT   666      -3.226  18.379  13.836  1.00  0.00
ATOM   2050  H2  WAT   666      -1.967  17.559  13.646  1.00  0.00
TER
ATOM   2051  O   WAT   667       1.826  12.096   4.143  1.00  0.00
ATOM   2052  H1  WAT   667       1.013  11.597   4.067  1.00  0.00
ATOM   2053  H2  WAT   667       1.632  12.936   3.726  1.00  0.00
TER
ATOM   2054  O   WAT   668       1.747  20.773  15.887  1.00  0.00
ATOM   2055  H1  WAT   668       1.681  19.853  15.633  1.00  0.00
ATOM   2056  H2  WAT   668       1.118  20.871  16.601  1.00  0.00
TER
ATOM   2057  O   WAT   669       4.541  16.468   2.439  1.00  0.00
ATOM   2058  H1  WAT   669       5.429  16.780   2.264  1.00  0.00
ATOM   2059  H2  WAT   669       4.512  15.595   2.047  1.00  0.00
TER
ATOM   2060  O   WAT   670      -6.865  18.340  14.758  1.00  0.00
ATOM   2061  H1  WAT   670      -7.224  19.005  15.345  1.00  0.00
ATOM   2062  H2  WAT   670      -7.160  17.508  15.129  1.00  0.00
TER
ATOM   2063  O   WAT   671      -3.664  18.798  17.642  1.00  0.00
ATOM   2064  H1  WAT   671      -3.964  18.944  16.744  1.00  0.00
ATOM   2065  H2  WAT   671      -2.893  18.239  17.549  1.00  0.00
TER
ATOM   2066  O   WAT   672       6.812  17.779   1.907  1.00  0.00
ATOM   2067  H1  WAT   672       6.729  18.210   1.057  1.00  0.00
ATOM   2068  H2  WAT   672       7.532  18.239   2.340  1.00  0.00
TER
ATOM   2069  O   WAT   673       7.890  20.236  14.984  1.00  0.00
ATOM   2070  H1  WAT   673       7.165  20.829  14.787  1.00  0.00
ATOM   2071  H2  WAT   673       8.417  20.228  14.185  1.00  0.00
TER
ATOM   2072  O   WAT   674      -8.355  18.339   1.381  1.00  0.00
ATOM   2073  H1  WAT   674      -7.485  18.621   1.665  1.00  0.00
ATOM   2074  H2  WAT   674      -8.846  19.152   1.266  1.00  0.00
TER
ATOM   2075  O   WAT   675      -1.191  19.726   5.502  1.00  0.00
ATOM   2076  H1  WAT   675      -0.735  20.537   5.728  1.00  0.00
ATOM   2077  H2  WAT   675      -1.542  19.408   6.334  1.00  0.00
TER
ATOM   2078  O   WAT   676      -5.290  10.070   5.974  1.00  0.00
ATOM   2079  H1  WAT   676      -5.418  10.062   6.923  1.00  0.00
ATOM   2080  H2  WAT   676      -6.114  10.408   5.623  1.00  0.00
TER
ATOM   2081  O   WAT   677      -8.291  11.829  15.435  1.00  0.00
ATOM   2082  H1  WAT   677      -9.005  12.029  16.040  1.00  0.00
ATOM   2083  H2  WAT   677      -7.871  11.053  15.806  1.00  0.00
TER
ATOM   2084  O   WAT   678      -6.370  20.156   3.509  1.00  0.00
ATOM   2085  H1  WAT   678      -6.977  20.896   3.519  1.00  0.00
ATOM   2086  H2  WAT   678      -5.895  20.246   2.683  1.00  0.00
TER
ATOM   2087  O   WAT   679       3.203  14.321  13.185  1.00  0.00
ATOM   2088  H1  WAT   679       3.571  13.501  13.513  1.00  0.00
ATOM   2089  H2  WAT   679       2.343  14.381  13.601  1.00  0.00
TER
ATOM   2090  O   WAT   680       6.570  13.277   3.994  1.00  0.00
ATOM   2091  H1  WAT   680       5.941  13.382   3.280  1.00  0.00
ATOM   2092  H2  WAT   680       6.075  13.497   4.783  1.00  0.00
TER
ATOM   2093  O   WAT   681      -1.462  15.556   5.410  1.00  0.00
ATOM   2094  H1  WAT   681      -2.170  16.024   5.851  1.00  0.00
ATOM   2095  H2  WAT   681      -1.178  14.898   6.044  1.00  0.00
TER
ATOM   2096  O   WAT   682       0.164  16.975  13.409  1.00  0.00
ATOM   2097  H1  WAT   682       0.662  17.450  14.074  1.00  0.00
ATOM   2098  H2  WAT   682       0.306  16.052  13.616  1.00  0.00
TER
ATOM   2099  O   WAT   683       2.570  12.281   6.849  1.00  0.00
ATOM   2100  H1  WAT   683       2.446  12.299   5.900  1.00  0.00
ATOM   2101  H2  WAT   683       3.518  12.329   6.969  1.00  0.00
TER
ATOM   2102  O   WAT   684      -3.259  13.864   2.785  1.00  0.00
ATOM   2103  H1  WAT   684      -2.409  14.301   2.719  1.00  0.00
ATOM   2104  H2  WAT   684      -3.625  14.176   3.612  1.00  0.00
TER
ATOM   2105  O   WAT   685       7.370  13.192  14.252  1.00  0.00
ATOM   2106  H1  WAT   685       6.868  13.933  14.591  1.00  0.00
ATOM   2107  H2  WAT   685       8.186  13.580  13.935  1.00  0.00
TER
ATOM   2108  O   WAT   686       5.662  18.435   7.698  1.00  0.00
ATOM   2109  H1  WAT   686       4.721  18.450   7.873  1.00  0.00
ATOM   2110  H2  WAT   686       5.977  17.649   8.144  1.00  0.00
TER
ATOM   2111  O   WAT   687      -4.359  20.117   1.258  1.00  0.00
ATOM   2112  H1  WAT   687      -3.593  20.005   1.821  1.00  0.00
ATOM   2113  H2  WAT   687      -4.282  19.421   0.606  1.00  0.00
TER
ATOM   2114  O   WAT   688      -5.665  17.550   1.942  1.00  0.00
ATOM   2115  H1  WAT   688      -5.584  16.603   2.053  1.00  0.00
ATOM   2116  H2  WAT   688      -4.773  17.881   2.048  1.00  0.00
TER
ATOM   2117  O   WAT   689      -8.138  19.371  17.177  1.00  0.00
ATOM   2118  H1  WAT   689      -7.634  18.792  17.749  1.00  0.00
ATOM   2119  H2  WAT   689      -8.877  19.655  17.715  1.00  0.00
TER
ATOM   2120  O   WAT   690      -2.327  20.114   3.232  1.00  0.00
ATOM   2121  H1  WAT   690      -1.906  19.948   4.076  1.00  0.00
ATOM   2122  H2  WAT   690      -2.202  19.304   2.738  1.00  0.00
TER
ATOM   2123  O   WAT   691      -4.165  16.093  16.040  1.00  0.00
ATOM   2124  H1  WAT   691      -4.695  15.603  15.412  1.00  0.00
ATOM   2125  H2  WAT   691      -3.496  16.522  15.505  1.00  0.00
TER
ATOM   2126  O   WAT   692       0.185  19.138   0.480  1.00  0.00
ATOM   2127  H1  WAT   692       0.706  18.422   0.114  1.00  0.00
ATOM   2128  H2  WAT   692       0.832  19.776   0.780  1.00  0.00
TER
ATOM   2129  O   WAT   693       4.733  20.560  15.804  1.00  0.00
ATOM   2130  H1  WAT   693       5.147  20.715  16.653  1.00  0.00
ATOM   2131  H2  WAT   693       3.798  20.686  15.966  1.00  0.00
TER
ATOM   2132  O   WAT   694       5.205  17.900  17.808  1.00  0.00
ATOM   2133  H1  WAT   694       5.787  17.145  17.720  1.00  0.00
ATOM   2134  H2  WAT   694       5.381  18.431  17.031  1.00  0.00
TER
ATOM   2135  O   WAT   695      -3.678  13.060  16.119  1.00  0.00
ATOM   2136  H1  WAT   695      -3.772  12.442  15.394  1.00  0.00
ATOM   2137  H2  WAT   695      -4.258  13.786  15.892  1.00  0.00
TER
ATOM   2138  O   WAT   696      -0.911  11.617  13.152  1.00  0.00
ATOM   2139  H1  WAT   696      -1.360  11.639  12.307  1.00  0.00
ATOM   2140  H2  WAT   696      -1.545  11.219  13.749  1.00  0.00
TER
ATOM   2141  O   WAT   697       1.831  18.244  15.157  1.00  0.00
ATOM   2142  H1  WAT   697       1.951  17.648  15.897  1.00  0.00
ATOM   2143  H2  WAT   697       2.690  18.281  14.737  1.00  0.00
TER
ATOM   2144  O   WAT   698       4.170  18.798  13.733  1.00  0.00
ATOM   2145  H1  WAT   698       3.643  19.322  13.130  1.00  0.00
ATOM   2146  H2  WAT   698       4.513  19.431  14.364  1.00  0.00
TER
ATOM   2147  O   WAT   699      -3.432  16.187   0.178  1.00  0.00
ATOM   2148  H1  WAT   699      -3.633  15.324   0.540  1.00  0.00
ATOM   2149  H2  WAT   699      -3.602  16.100  -0.760  1.00  0.00
TER
ATOM   2150  O   WAT   700      -1.402  14.786  16.415  1.00  0.00
ATOM   2151  H1  WAT   700      -0.812  14.478  17.102  1.00  0.00
ATOM   2152  H2  WAT   700      -2.220  14.314  16.571  1.00  0.00
TER
ATOM   2153  O   WAT   701       3.417  14.403  16.648  1.00  0.00
ATOM   2154  H1  WAT   701       2.729  13.741  16.583  1.00  0.00
ATOM   2155  H2  WAT   701       4.138  13.957  17.093  1.00  0.00
TER
ATOM   2156  O   WAT   702       4.047  10.998   2.707  1.00  0.00
ATOM   2157  H1  WAT   702       4.327  10.155   3.063  1.00  0.00
ATOM   2158  H2  WAT   702       3.274  11.230   3.221  1.00  0.00
TER
ATOM   2159  O   WAT   703      -4.633  13.287   0.166  1.00  0.00
ATOM   2160  H1  WAT   703      -4.331  13.294  -0.742  1.00  0.00
ATOM   2161  H2  WAT   703      -3.894  12.937   0.663  1.00  0.00
TER
ATOM   2162  O   WAT   704      -1.415  12.231   1.152  1.00  0.00
ATOM   2163  H1  WAT   704      -1.763  11.553   0.572  1.00  0.00
ATOM   2164  H2  WAT   704      -1.214  11.770   1.966  1.00  0.00
TER
ATOM   2165  O   WAT   705       8.425  20.236   3.317  1.00  0.00
ATOM   2166  H1  WAT   705       9.187  20.805   3.423  1.00  0.00
ATOM   2167  H2  WAT   705       8.441  19.668   4.088  1.00  0.00
TER
ATOM   2168  O   WAT   706      -8.074  18.759   7.548  1.00  0.00
ATOM   2169  H1  WAT   706      -8.729  18.491   6.904  1.00  0.00
ATOM   2170  H2  WAT   706      -7.236  18.650   7.098  1.00  0.00
TER
ATOM   2171  O   WAT   707       4.875  13.554   1.770  1.00  0.00
ATOM   2172  H1  WAT   707       5.293  13.367   0.930  1.00  0.00
ATOM   2173  H2  WAT   707       4.568  12.701   2.080  1.00  0.00
TER
ATOM   2174  O   WAT   708       8.374  18.466   5.468  1.00  0.00
ATOM   2175  H1  WAT   708       7.998  17.699   5.036  1.00  0.00
ATOM   2176  H2  WAT   708       7.644  18.848   5.955  1.00  0.00
TER
ATOM   2177  O   WAT   709      -7.037  19.145  12.088  1.00  0.00
ATOM   2178  H1  WAT   709      -6.669  19.057  12.968  1.00  0.00
ATOM   2179  H2  WAT   709      -7.606  18.381  11.989  1.00  0.00
TER
ATOM   2180  O   WAT   710       7.764  17.613  15.102  1.00  0.00
ATOM   2181  H1  WAT   710       7.532  17.384  14.201  1.00  0.00
ATOM   2182  H2  WAT   710       8.024  18.533  15.056  1.00  0.00
TER
ATOM   2183  O   WAT   711      -7.485  16.056  15.994  1.00  0.00
ATOM   2184  H1  WAT   711      -8.379  16.022  16.334  1.00  0.00
ATOM   2185  H2  WAT   711      -6.945  16.254  16.759  1.00  0.00
TER
ATOM   2186  O   WAT   712       6.203  12.839  17.879  1.00  0.00
ATOM   2187  H1  WAT   712       7.080  12.847  18.263  1.00  0.00
ATOM   2188  H2  WAT   712       6.215  12.102  17.269  1.00  0.00
TER
ATOM   2189  O   WAT   713      -8.860  15.969   3.491  1.00  0.00
ATOM   2190  H1  WAT   713      -9.764  16.232   3.316  1.00  0.00
ATOM   2191  H2  WAT   713      -8.376  16.240   2.711  1.00  0.00
TER
ATOM   2192  O   WAT   714       7.649  16.692   8.768  1.00  0.00
ATOM   2193  H1  WAT   714       8.173  16.198   8.137  1.00  0.00
ATOM   2194  H2  WAT   714       8.235  16.827   9.513  1.00  0.00
TER
ATOM   2195  O   WAT   715       7.828  16.776  12.290  1.00  0.00
ATOM   2196  H1  WAT   715       6.878  16.742  12.405  1.00  0.00
ATOM   2197  H2  WAT   715       8.009  17.686  12.055  1.00  0.00
TER
ATOM   2198  O   WAT   716      -6.318  15.026   1.400  1.00  0.00
ATOM   2199  H1  WAT   716      -5.609  14.604   0.915  1.00  0.00
ATOM   2200  H2  WAT   716      -7.034  15.093   0.768  1.00  0.00
TER
ATOM   2201  O   WAT   717      -6.670  11.080   0.440  1.00  0.00
ATOM   2202  H1  WAT   717      -5.947  11.621   0.758  1.00  0.00
ATOM   2203  H2  WAT   717      -6.398  10.806  -0.435  1.00  0.00
TER
ATOM   2204  O   WAT   718       7.139  15.949   4.708  1.00  0.00
ATOM   2205  H1  WAT   718       7.635  15.716   5.492  1.00  0.00
ATOM   2206  H2  WAT   718       6.940  15.110   4.291  1.00  0.00
TER
ATOM   2207  O   WAT   719      -6.981  10.330  10.343  1.00  0.00
ATOM   2208  H1  WAT   719      -6.333   9.780   9.902  1.00  0.00
ATOM   2209  H2  WAT   719      -6.561  10.585  11.164  1.00  0.00
TER
ATOM   2210  O   WAT   720       8.568  14.585   7.241  1.00  0.00
ATOM   2211  H1  WAT   720       8.458  14.431   8.180  1.00  0.00
ATOM   2212  H2  WAT   720       9.328  14.057   6.999  1.00  0.00
TER
ATOM   2213  O   WAT   721       6.914  10.525  13.700  1.00  0.00
ATOM   2214  H1  WAT   721       7.551  11.138  14.066  1.00  0.00
ATOM   2215  H2  WAT   721       7.062  10.561  12.755  1.00  0.00
TER
ATOM   2216  O   WAT   722       9.457  12.416   0.482  1.00  0.00
ATOM   2217  H1  WAT   722      10.382  12.284   0.274  1.00  0.00
ATOM   2218  H2  WAT   722       9.434  12.495   1.436  1.00  0.00
TER
ATOM   2219  O   WAT   723       9.530  13.187   3.108  1.00  0.00
ATOM   2220  H1  WAT   723       8.736  13.122   3.637  1.00  0.00
ATOM   2221  H2  WAT   723       9.735  14.122   3.096  1.00  0.00
TER
ATOM   2222  O   WAT   724      -7.228  10.486  13.085  1.00  0.00
ATOM   2223  H1  WAT   724      -7.576  10.942  13.851  1.00  0.00
ATOM   2224  H2  WAT   724      -7.559   9.592  13.167  1.00  0.00
TER
ATOM   2225  O   WAT   725       0.285  11.677  16.607  1.00  0.00
ATOM   2226  H1  WAT   725       0.223  12.269  17.357  1.00  0.00
ATOM   2227  H2  WAT   725       1.225  11.570  16.462  1.00  0.00
TER
ATOM   2228  O   WAT   726       2.922  11.334  16.246  1.00  0.00
ATOM   2229  H1  WAT   726       3.536  11.652  15.584  1.00  0.00
ATOM   2230  H2  WAT   726       3.467  10.849  16.866  1.00  0.00
TER
ATOM   2231  O   WAT   727      -6.556  10.014  16.360  1.00  0.00
ATOM   2232  H1  WAT   727      -6.008   9.832  15.597  1.00  0.00
ATOM   2233  H2  WAT   727      -6.490   9.223  16.896  1.00  0.00
TER
ATOM   2234  O   WAT   728       3.663   9.897  12.573  1.00  0.00
ATOM   2235  H1  WAT   728       2.789  10.231  12.371  1.00  0.00
ATOM   2236  H2  WAT   728       3.554   9.425  13.398  1.00  0.00
TER
ATOM   2237  O   WAT   729       4.570  12.104  13.957  1.00  0.00
ATOM   2238  H1  WAT   729       4.241  11.290  13.578  1.00  0.00
ATOM   2239  H2  WAT   729       5.518  12.061  13.834  1.00  0.00
TER
ATOM   2240  O   WAT   730       1.410  10.814  11.513  1.00  0.00
ATOM   2241  H1  WAT   730       0.628  11.289  11.792  1.00  0.00
ATOM   2242  H2  WAT   730       1.117   9.910  11.404  1.00  0.00
TER
ATOM   2243  O   WAT   731       5.962  11.517   9.557  1.00  0.00
ATOM   2244  H1  WAT   731       6.403  11.461   8.710  1.00  0.00
ATOM   2245  H2  WAT   731       5.693  12.433   9.628  1.00  0.00
TER
ATOM   2246  O   WAT   732       7.826  11.148   7.568  1.00  0.00
ATOM   2247  H1  WAT   732       7.765  10.204   7.421  1.00  0.00
ATOM   2248  H2  WAT   732       8.606  11.256   8.114  1.00  0.00
TER
ATOM   2249  O   WAT   733      -7.246  11.119   4.034  1.00  0.00
ATOM   2250  H1  WAT   733      -6.488  11.232   3.460  1.00  0.00
ATOM   2251  H2  WAT   733      -7.708  11.956   3.988  1.00  0.00
TER
ATOM   2252  O   WAT   734      -0.704  13.233   7.024  1.00  0.00
ATOM   2253  H1  WAT   734      -1.517  12.859   6.684  1.00  0.00
ATOM   2254  H2  WAT   734      -0.200  12.478   7.326  1.00  0.00
TER
ATOM   2255  O   WAT   735       3.798   9.897   8.262  1.00  0.00
ATOM   2256  H1  WAT   735       4.401  10.469   8.737  1.00  0.00
ATOM   2257  H2  WAT   735       3.058  10.461   8.040  1.00  0.00
TER
ATOM   2258  O   WAT   736       6.942  10.299   3.536  1.00  0.00
ATOM   2259  H1  WAT   736       7.137  11.198   3.803  1.00  0.00
ATOM   2260  H2  WAT   736       6.155  10.068   4.030  1.00  0.00
TER
ATOM   2261  O   WAT   737      -4.873  11.646   2.574  1.00  0.00
ATOM   2262  H1  WAT   737      -4.344  10.859   2.445  1.00  0.00
ATOM   2263  H2  WAT   737      -4.240  12.325   2.808  1.00  0.00
TER
ATOM   2264  O   WAT   738      -2.679  11.383   5.629  1.00  0.00
ATOM   2265  H1  WAT   738      -3.309  10.682   5.796  1.00  0.00
ATOM   2266  H2  WAT   738      -3.219  12.143   5.412  1.00  0.00
TER
ATOM   2267  O   WAT   739      -2.554  10.661  18.064  1.00  0.00
ATOM   2268  H1  WAT   739      -2.835  11.165  17.300  1.00  0.00
ATOM   2269  H2  WAT   739      -2.172   9.864  17.698  1.00  0.00
TER
ATOM   2270  O   WAT   740       2.954  18.096 -10.995  1.00  0.00
ATOM   2271  H1  WAT   740       2.873  17.182 -11.265  1.00  0.00
ATOM   2272  H2  WAT   740       2.540  18.593 -11.701  1.00  0.00
TER
ATOM   2273  O   WAT   741       1.085  19.874  -9.114  1.00  0.00
ATOM   2274  H1  WAT   741       0.310  19.394  -8.824  1.00  0.00
ATOM   2275  H2  WAT   741       1.737  19.195  -9.288  1.00  0.00
TER
ATOM   2276  O   WAT   742      -4.898  20.186  -8.236  1.00  0.00
ATOM   2277  H1  WAT   742      -5.730  19.931  -7.836  1.00  0.00
ATOM   2278  H2  WAT   742      -4.290  20.257  -7.500  1.00  0.00
TER
ATOM   2279  O   WAT   743      -6.489  15.146 -14.452  1.00  0.00
ATOM   2280  H1  WAT   743      -7.377  15.488 -14.554  1.00  0.00
ATOM   2281  H2  WAT   743      -6.205  14.946 -15.344  1.00  0.00
TER
ATOM   2282  O   WAT   744      -8.526  17.747  -8.568  1.00  0.00
ATOM   2283  H1  WAT   744      -7.954  16.979  -8.567  1.00  0.00
ATOM   2284  H2  WAT   744      -8.525  18.046  -9.477  1.00  0.00
TER
ATOM   2285  O   WAT   745      -7.283  13.155  -6.781  1.00  0.00
ATOM   2286  H1  WAT   745      -7.463  12.258  -6.501  1.00  0.00
ATOM   2287  H2  WAT   745      -7.685  13.702  -6.106  1.00  0.00
TER
ATOM   2288  O   WAT   746       1.557  15.357  -8.880  1.00  0.00
ATOM   2289  H1  WAT   746       1.933  14.484  -8.992  1.00  0.00
ATOM   2290  H2  WAT   746       1.459  15.693  -9.771  1.00  0.00
TER
ATOM   2291  O   WAT   747      -4.313  13.729 -13.418  1.00  0.00
ATOM   2292  H1  WAT   747      -4.206  14.630 -13.111  1.00  0.00
ATOM   2293  H2  WAT   747      -5.223  13.681 -13.709  1.00  0.00
TER
ATOM   2294  O   WAT   748       5.339  12.852 -11.947  1.00  0.00
ATOM   2295  H1  WAT   748       6.160  12.361 -11.904  1.00  0.00
ATOM   2296  H2  WAT   748       5.373  13.442 -11.194  1.00  0.00
TER
ATOM   2297  O   WAT   749      -6.664  15.651  -8.173  1.00  0.00
ATOM   2298  H1  WAT   749      -5.983  15.915  -7.554  1.00  0.00
ATOM   2299  H2  WAT   749      -6.980  14.811  -7.839  1.00  0.00
TER
ATOM   2300  O   WAT   750      -2.472  16.698  -9.085  1.00  0.00
ATOM   2301  H1  WAT   750      -1.964  17.196  -8.445  1.00  0.00
ATOM   2302  H2  WAT   750      -1.941  15.921  -9.262  1.00  0.00
TER
ATOM   2303  O   WAT   751       9.629  14.868  -5.383  1.00  0.00
ATOM   2304  H1  WAT   751       8.924  15.257  -5.901  1.00  0.00
ATOM   2305  H2  WAT   751       9.895  15.563  -4.780  1.00  0.00
TER
ATOM   2306  O   WAT   752      -4.188  11.338  -4.819  1.00  0.00
ATOM   2307  H1  WAT   752      -4.186  11.855  -5.625  1.00  0.00
ATOM   2308  H2  WAT   752      -5.018  10.861  -4.842  1.00  0.00
TER
ATOM   2309  O   WAT   753       5.575  14.792  -9.174  1.00  0.00
ATOM   2310  H1  WAT   753       4.871  15.080  -8.594  1.00  0.00
ATOM   2311  H2  WAT   753       5.937  15.602  -9.534  1.00  0.00
TER
ATOM   2312  O   WAT   754      -4.507  13.049  -6.812  1.00  0.00
ATOM   2313  H1  WAT   754      -4.165  13.893  -7.107  1.00  0.00
ATOM   2314  H2  WAT   754      -5.445  13.197  -6.696  1.00  0.00
TER
ATOM   2315  O   WAT   755       8.644  14.237  -8.783  1.00  0.00
ATOM   2316  H1  WAT   755       7.697  14.271  -8.652  1.00  0.00
ATOM   2317  H2  WAT   755       8.969  15.051  -8.398  1.00  0.00
TER
ATOM   2318  O   WAT   756      -0.824  10.537 -10.488  1.00  0.00
ATOM   2319  H1  WAT   756      -0.516   9.982 -11.204  1.00  0.00
ATOM   2320  H2  WAT   756      -1.754  10.671 -10.670  1.00  0.00
TER
ATOM   2321  O   WAT   757       1.564  18.602 -13.752  1.00  0.00
ATOM   2322  H1  WAT   757       0.637  18.536 -13.523  1.00  0.00
ATOM   2323  H2  WAT   757       1.717  19.540 -13.866  1.00  0.00
TER
ATOM   2324  O   WAT   758       1.551  14.874 -16.755  1.00  0.00
ATOM   2325  H1  WAT   758       0.611  15.035 -16.670  1.00  0.00
ATOM   2326  H2  WAT   758       1.869  15.592 -17.301  1.00  0.00
TER
ATOM   2327  O   WAT   759       8.072  19.555  -6.777  1.00  0.00
ATOM   2328  H1  WAT   759       7.244  19.625  -7.252  1.00  0.00
ATOM   2329  H2  WAT   759       8.667  20.141  -7.245  1.00  0.00
TER
ATOM   2330  O   WAT   760       5.594  20.164 -13.248  1.00  0.00
ATOM   2331  H1  WAT   760       4.975  19.826 -13.895  1.00  0.00
ATOM   2332  H2  WAT   760       5.576  19.520 -12.540  1.00  0.00
TER
ATOM   2333  O   WAT   761       5.036  16.342  -5.832  1.00  0.00
ATOM   2334  H1  WAT   761       4.624  17.168  -5.578  1.00  0.00
ATOM   2335  H2  WAT   761       4.304  15.757  -6.024  1.00  0.00
TER
ATOM   2336  O   WAT   762      -2.830  19.128 -10.970  1.00  0.00
ATOM   2337  H1  WAT   762      -3.235  18.416 -11.465  1.00  0.00
ATOM   2338  H2  WAT   762      -2.744  18.784 -10.081  1.00  0.00
TER
ATOM   2339  O   WAT   763      -4.117  15.903  -7.190  1.00  0.00
ATOM   2340  H1  WAT   763      -3.566  16.012  -7.964  1.00  0.00
ATOM   2341  H2  WAT   763      -3.603  16.276  -6.474  1.00  0.00
TER
ATOM   2342  O   WAT   764       3.770  19.403 -16.241  1.00  0.00
ATOM   2343  H1  WAT   764       4.210  18.565 -16.387  1.00  0.00
ATOM   2344  H2  WAT   764       4.483  20.036 -16.154  1.00  0.00
TER
ATOM   2345  O   WAT   765      -4.443  19.425  -3.579  1.00  0.00
ATOM   2346  H1  WAT   765      -4.582  20.297  -3.210  1.00  0.00
ATOM   2347  H2  WAT   765      -5.325  19.082  -3.724  1.00  0.00
TER
ATOM   2348  O   WAT   766       7.352  10.657 -17.927  1.00  0.00
ATOM   2349  H1  WAT   766       7.039  10.750 -17.027  1.00  0.00
ATOM   2350  H2  WAT   766       8.113  11.235 -17.977  1.00  0.00
TER
ATOM   2351  O   WAT   767      -6.130  18.023 -13.469  1.00  0.00
ATOM   2352  H1  WAT   767      -6.250  18.749 -14.081  1.00  0.00
ATOM   2353  H2  WAT   767      -6.440  17.253 -13.946  1.00  0.00
TER
ATOM   2354  O   WAT   768       8.562  15.394  -1.949  1.00  0.00
ATOM   2355  H1  WAT   768       7.947  15.902  -2.478  1.00  0.00
ATOM   2356  H2  WAT   768       8.242  14.494  -2.007  1.00  0.00
TER
ATOM   2357  O   WAT   769      -3.663  11.366 -10.087  1.00  0.00
ATOM   2358  H1  WAT   769      -4.107  12.147 -10.418  1.00  0.00
ATOM   2359  H2  WAT   769      -3.105  11.689  -9.380  1.00  0.00
TER
ATOM   2360  O   WAT   770       0.624  14.233  -4.483  1.00  0.00
ATOM   2361  H1  WAT   770       0.162  14.442  -3.671  1.00  0.00
ATOM   2362  H2  WAT   770       0.221  13.419  -4.786  1.00  0.00
TER
ATOM   2363  O   WAT   771       5.624  15.454  -3.353  1.00  0.00
ATOM   2364  H1  WAT   771       4.773  15.155  -3.032  1.00  0.00
ATOM   2365  H2  WAT   771       5.464  15.698  -4.265  1.00  0.00
TER
ATOM   2366  O   WAT   772       2.719  16.954  -1.254  1.00  0.00
ATOM   2367  H1  WAT   772       3.044  16.121  -1.593  1.00  0.00
ATOM   2368  H2  WAT   772       3.507  17.477  -1.106  1.00  0.00
TER
ATOM   2369  O   WAT   773      -0.548  10.987 -15.206  1.00  0.00
ATOM   2370  H1  WAT   773      -1.172  10.983 -14.481  1.00  0.00
ATOM   2371  H2  WAT   773      -0.635  10.121 -15.602  1.00  0.00
TER
ATOM   2372  O   WAT   774      -1.626  11.911  -8.228  1.00  0.00
ATOM   2373  H1  WAT   774      -1.329  12.817  -8.308  1.00  0.00
ATOM   2374  H2  WAT   774      -1.077  11.423  -8.842  1.00  0.00
TER
ATOM   2375  O   WAT   775      -3.872  16.490 -12.358  1.00  0.00
ATOM   2376  H1  WAT   775      -4.098  16.273 -11.454  1.00  0.00
ATOM   2377  H2  WAT   775      -4.653  16.923 -12.704  1.00  0.00
TER
ATOM   2378  O   WAT   776       3.358  16.496 -13.759  1.00  0.00
ATOM   2379  H1  WAT   776       2.759  17.220 -13.943  1.00  0.00
ATOM   2380  H2  WAT   776       3.906  16.434 -14.542  1.00  0.00
TER
ATOM   2381  O   WAT   777      -1.432  17.388  -1.692  1.00  0.00
ATOM   2382  H1  WAT   777      -1.528  16.448  -1.842  1.00  0.00
ATOM   2383  H2  WAT   777      -0.589  17.610  -2.088  1.00  0.00
TER
ATOM   2384  O   WAT   778       1.964  15.132 -11.729  1.00  0.00
ATOM   2385  H1  WAT   778       2.357  15.450 -12.542  1.00  0.00
ATOM   2386  H2  WAT   778       2.326  14.254 -11.615  1.00  0.00
TER
ATOM   2387  O   WAT   779      -6.301  13.800  -3.539  1.00  0.00
ATOM   2388  H1  WAT   779      -6.695  14.647  -3.332  1.00  0.00
ATOM   2389  H2  WAT   779      -6.989  13.162  -3.348  1.00  0.00
TER
ATOM   2390  O   WAT   780       0.273  13.883  -0.469  1.00  0.00
ATOM   2391  H1  WAT   780      -0.417  13.690   0.165  1.00  0.00
ATOM   2392  H2  WAT   780       1.017  14.167   0.063  1.00  0.00
TER
ATOM   2393  O   WAT   781      -8.999  11.722  -9.506  1.00  0.00
ATOM   2394  H1  WAT   781      -9.288  12.293  -8.794  1.00  0.00
ATOM   2395  H2  WAT   781      -8.255  11.243  -9.143  1.00  0.00
TER
ATOM   2396  O   WAT   782       2.550  17.723  -7.634  1.00  0.00
ATOM   2397  H1  WAT   782       1.818  18.232  -7.285  1.00  0.00
ATOM   2398  H2  WAT   782       2.152  16.906  -7.935  1.00  0.00
TER
ATOM   2399  O   WAT   783      -1.012  14.398  -9.229  1.00  0.00
ATOM   2400  H1  WAT   783      -1.009  13.957 -10.078  1.00  0.00
ATOM   2401  H2  WAT   783      -0.117  14.720  -9.122  1.00  0.00
TER
ATOM   2402  O   WAT   784      -5.162  14.281 -10.269  1.00  0.00
ATOM   2403  H1  WAT   784      -5.502  14.759  -9.513  1.00  0.00
ATOM   2404  H2  WAT   784      -5.925  13.828 -10.629  1.00  0.00
TER
ATOM   2405  O   WAT   785      -0.950  15.400 -16.238  1.00  0.00
ATOM   2406  H1  WAT   785      -0.829  15.358 -15.290  1.00  0.00
ATOM   2407  H2  WAT   785      -1.336  16.262 -16.393  1.00  0.00
TER
ATOM   2408  O   WAT   786       3.012  13.176  -8.222  1.00  0.00
ATOM   2409  H1  WAT   786       3.030  13.627  -7.378  1.00  0.00
ATOM   2410  H2  WAT   786       2.764  12.277  -8.008  1.00  0.00
TER
ATOM   2411  O   WAT   787      -1.938  17.710 -16.840  1.00  0.00
ATOM   2412  H1  WAT   787      -2.507  17.262 -17.466  1.00  0.00
ATOM   2413  H2  WAT   787      -1.229  18.069 -17.373  1.00  0.00
TER
ATOM   2414  O   WAT   788       6.439  10.590  -2.383  1.00  0.00
ATOM   2415  H1  WAT   788       6.764   9.859  -1.857  1.00  0.00
ATOM   2416  H2  WAT   788       6.475  10.271  -3.285  1.00  0.00
TER
ATOM   2417  O   WAT   789      -0.712  18.459  -7.482  1.00  0.00
ATOM   2418  H1  WAT   789      -0.345  17.984  -6.736  1.00  0.00
ATOM   2419  H2  WAT   789      -0.901  19.333  -7.141  1.00  0.00
TER
ATOM   2420  O   WAT   790      -7.848  13.203 -11.353  1.00  0.00
ATOM   2421  H1  WAT   790      -8.133  12.839 -10.515  1.00  0.00
ATOM   2422  H2  WAT   790      -7.910  12.471 -11.967  1.00  0.00
TER
ATOM   2423  O   WAT   791      -2.922  17.499  -5.164  1.00  0.00
ATOM   2424  H1  WAT   791      -3.226  18.379  -4.939  1.00  0.00
ATOM   2425  H2  WAT   791      -1.967  17.559  -5.128  1.00  0.00
TER
ATOM   2426  O   WAT   792       1.826  12.096 -14.632  1.00  0.00
ATOM   2427  H1  WAT   792       1.013  11.597 -14.707  1.00  0.00
ATOM   2428  H2  WAT   792       1.632  12.936 -15.048  1.00  0.00
TER
ATOM   2429  O   WAT   793       1.747  20.773  -2.888  1.00  0.00
ATOM   2430  H1  WAT   793       1.681  19.853  -3.142  1.00  0.00
ATOM   2431  H2  WAT   793       1.118  20.871  -2.173  1.00  0.00
TER
ATOM   2432  O   WAT   794       4.541  16.468 -16.335  1.00  0.00
ATOM   2433  H1  WAT   794       5.429  16.780 -16.510  1.00  0.00
ATOM   2434  H2  WAT   794       4.512  15.595 -16.727  1.00  0.00
TER
ATOM   2435  O   WAT   795      -6.865  18.340  -4.017  1.00  0.00
ATOM   2436  H1  WAT   795      -7.224  19.005  -3.429  1.00  0.00
ATOM   2437  H2  WAT   795      -7.160  17.508  -3.645  1.00  0.00
TER
ATOM   2438  O   WAT   796      -3.664  18.798  -1.133  1.00  0.00
ATOM   2439  H1  WAT   796      -3.964  18.944  -2.030  1.00  0.00
ATOM   2440  H2  WAT   796      -2.893  18.239  -1.225  1.00  0.00
TER
ATOM   2441  O   WAT   797       6.812  17.779 -16.867  1.00  0.00
ATOM   2442  H1  WAT   797       6.729  18.210 -17.718  1.00  0.00
ATOM   2443  H2  WAT   797       7.532  18.239 -16.435  1.00  0.00
TER
ATOM   2444  O   WAT   798       7.890  20.236  -3.790  1.00  0.00
ATOM   2445  H1  WAT   798       7.165  20.829  -3.987  1.00  0.00
ATOM   2446  H2  WAT   798       8.417  20.228  -4.589  1.00  0.00
TER
ATOM   2447  O   WAT   799      -8.355  18.339 -17.393  1.00  0.00
ATOM   2448  H1  WAT   799      -7.485  18.621 -17.110  1.00  0.00
ATOM   2449  H2  WAT   799      -8.846  19.152 -17.508  1.00  0.00
TER
ATOM   2450  O   WAT   800      -1.191  19.726 -13.272  1.00  0.00
ATOM   2451  H1  WAT   800      -0.735  20.537 -13.046  1.00  0.00
ATOM   2452  H2  WAT   800      -1.542  19.408 -12.441  1.00  0.00
TER
ATOM   2453  O   WAT   801      -5.290  10.070 -12.800  1.00  0.00
ATOM   2454  H1  WAT   801      -5.418  10.062 -11.852  1.00  0.00
ATOM   2455  H2  WAT   801      -6.114  10.408 -13.151  1.00  0.00
TER
ATOM   2456  O   WAT   802      -8.291  11.829  -3.339  1.00  0.00
ATOM   2457  H1  WAT   802      -9.005  12.029  -2.734  1.00  0.00
ATOM   2458  H2  WAT   802      -7.871  11.053  -2.968  1.00  0.00
TER
ATOM   2459  O   WAT   803      -6.370  20.156 -15.265  1.00  0.00
ATOM   2460  H1  WAT   803      -6.977  20.896 -15.255  1.00  0.00
ATOM   2461  H2  WAT   803      -5.895  20.246 -16.091  1.00  0.00
TER
ATOM   2462  O   WAT   804       3.203  14.321  -5.589  1.00  0.00
ATOM   2463  H1  WAT   804       3.571  13.501  -5.261  1.00  0.00
ATOM   2464  H2  WAT   804       2.343  14.381  -5.174  1.00  0.00
TER
ATOM   2465  O   WAT   805       6.570  13.277 -14.781  1.00  0.00
ATOM   2466  H1  WAT   805       5.941  13.382 -15.495  1.00  0.00
ATOM   2467  H2  WAT   805       6.075  13.497 -13.991  1.00  0.00
TER
ATOM   2468  O   WAT   806      -1.462  15.556 -13.365  1.00  0.00
ATOM   2469  H1  WAT   806      -2.170  16.024 -12.923  1.00  0.00
ATOM   2470  H2  WAT   806      -1.178  14.898 -12.730  1.00  0.00
TER
ATOM   2471  O   WAT   807       0.164  16.975  -5.366  1.00  0.00
ATOM   2472  H1  WAT   807       0.662  17.450  -4.700  1.00  0.00
ATOM   2473  H2  WAT   807       0.306  16.052  -5.159  1.00  0.00
TER
ATOM   2474  O   WAT   808       2.570  12.281 -11.925  1.00  0.00
ATOM   2475  H1  WAT   808       2.446  12.299 -12.874  1.00  0.00
ATOM   2476  H2  WAT   808       3.518  12.329 -11.805  1.00  0.00
TER
ATOM   2477  O   WAT   809      -3.259  13.864 -15.990  1.00  0.00
ATOM   2478  H1  WAT   809      -2.409  14.301 -16.056  1.00  0.00
ATOM   2479  H2  WAT   809      -3.625  14.176 -15.162  1.00  0.00
TER
ATOM   2480  O   WAT   810       7.370  13.192  -4.523  1.00  0.00
ATOM   2481  H1  WAT   810       6.868  13.933  -4.183  1.00  0.00
ATOM   2482  H2  WAT   810       8.186  13.580  -4.839  1.00  0.00
TER
ATOM   2483  O   WAT   811       5.662  18.435 -11.077  1.00  0.00
ATOM   2484  H1  WAT   811       4.721  18.450 -10.902  1.00  0.00
ATOM   2485  H2  WAT   811       5.977  17.649 -10.631  1.00  0.00
TER
ATOM   2486  O   WAT   812      -4.359  20.117 -17.516  1.00  0.00
ATOM   2487  H1  WAT   812      -3.593  20.005 -16.954  1.00  0.00
ATOM   2488  H2  WAT   812      -4.282  19.421 -18.168  1.00  0.00
TER
ATOM   2489  O   WAT   813      -5.665  17.550 -16.833  1.00  0.00
ATOM   2490  H1  WAT   813      -5.584  16.603 -16.721  1.00  0.00
ATOM   2491  H2  WAT   813      -4.773  17.881 -16.727  1.00  0.00
TER
ATOM   2492  O   WAT   814      -8.138  19.371  -1.597  1.00  0.00
ATOM   2493  H1  WAT   814      -7.634  18.792  -1.026  1.00  0.00
ATOM   2494  H2  WAT   814      -8.877  19.655  -1.060  1.00  0.00
TER
ATOM   2495  O   WAT   815      -6.105  17.514  -0.702  1.00  0.00
ATOM   2496  H1  WAT   815      -6.065  17.216   0.206  1.00  0.00
ATOM   2497  H2  WAT   815      -5.251  17.915  -0.861  1.00  0.00
TER
ATOM   2498  O   WAT   816      -2.327  20.114 -15.542  1.00  0.00
ATOM   2499  H1  WAT   816      -1.906  19.948 -14.699  1.00  0.00
ATOM   2500  H2  WAT   816      -2.202  19.304 -16.036  1.00  0.00
TER
ATOM   2501  O   WAT   817      -4.165  16.093  -2.735  1.00  0.00
ATOM   2502  H1  WAT   817      -4.695  15.603  -3.362  1.00  0.00
ATOM   2503  H2  WAT   817      -3.496  16.522  -3.269  1.00  0.00
TER
ATOM   2504  O   WAT   818       4.733  20.560  -2.971  1.00  0.00
ATOM   2505  H1  WAT   818       5.147  20.715  -2.122  1.00  0.00
ATOM   2506  H2  WAT   818       3.798  20.686  -2.808  1.00  0.00
TER
ATOM   2507  O   WAT   819       5.205  17.900  -0.967  1.00  0.00
ATOM   2508  H1  WAT   819       5.787  17.145  -1.055  1.00  0.00
ATOM   2509  H2  WAT   819       5.381  18.431  -1.744  1.00  0.00
TER
ATOM   2510  O   WAT   820      -3.678  13.060  -2.655  1.00  0.00
ATOM   2511  H1  WAT   820      -3.772  12.442  -3.380  1.00  0.00
ATOM   2512  H2  WAT   820      -4.258  13.786  -2.882  1.00  0.00
TER
ATOM   2513  O   WAT   821      -0.911  11.617  -5.622  1.00  0.00
ATOM   2514  H1  WAT   821      -1.360  11.639  -6.468  1.00  0.00
ATOM   2515  H2  WAT   821      -1.545  11.219  -5.025  1.00  0.00
TER
ATOM   2516  O   WAT   822       1.831  18.244  -3.617  1.00  0.00
ATOM   2517  H1  WAT   822       1.951  17.648  -2.878  1.00  0.00
ATOM   2518  H2  WAT   822       2.690  18.281  -4.037  1.00  0.00
TER
ATOM   2519  O   WAT   823       4.170  18.798  -5.041  1.00  0.00
ATOM   2520  H1  WAT   823       3.643  19.322  -5.645  1.00  0.00
ATOM   2521  H2  WAT   823       4.513  19.431  -4.410  1.00  0.00
TER
ATOM   2522  O   WAT   824      -1.402  14.786  -2.360  1.00  0.00
ATOM   2523  H1  WAT   824      -0.812  14.478  -1.672  1.00  0.00
ATOM   2524  H2  WAT   824      -2.220  14.314  -2.204  1.00  0.00
TER
ATOM   2525  O   WAT   825       3.417  14.403  -2.126  1.00  0.00
ATOM   2526  H1  WAT   825       2.729  13.741  -2.191  1.00  0.00
ATOM   2527  H2  WAT   825       4.138  13.957  -1.682  1.00  0.00
TER
ATOM   2528  O   WAT   826       4.047  10.998 -16.067  1.00  0.00
ATOM   2529  H1  WAT   826       4.327  10.155 -15.711  1.00  0.00
ATOM   2530  H2  WAT   826       3.274  11.230 -15.553  1.00  0.00
TER
ATOM   2531  O   WAT   827      -1.415  12.231 -17.623  1.00  0.00
ATOM   2532  H1  WAT   827      -1.763  11.553 -18.202  1.00  0.00
ATOM   2533  H2  WAT   827      -1.214  11.770 -16.808  1.00  0.00
TER
ATOM   2534  O   WAT   828       8.425  20.236 -15.457  1.00  0.00
ATOM   2535  H1  WAT   828       9.187  20.805 -15.351  1.00  0.00
ATOM   2536  H2  WAT   828       8.441  19.668 -14.686  1.00  0.00
TER
ATOM   2537  O   WAT   829      -8.074  18.759 -11.226  1.00  0.00
ATOM   2538  H1  WAT   829      -8.729  18.491 -11.870  1.00  0.00
ATOM   2539  H2  WAT   829      -7.236  18.650 -11.676  1.00  0.00
TER
ATOM   2540  O   WAT   830       4.875  13.554 -17.004  1.00  0.00
ATOM   2541  H1  WAT   830       5.293  13.367 -17.845  1.00  0.00
ATOM   2542  H2  WAT   830       4.568  12.701 -16.694  1.00  0.00
TER
ATOM   2543  O   WAT   831       8.374  18.466 -13.307  1.00  0.00
ATOM   2544  H1  WAT   831       7.998  17.699 -13.739  1.00  0.00
ATOM   2545  H2  WAT   831       7.644  18.848 -12.819  1.00  0.00
TER
ATOM   2546  O   WAT   832      -7.037  19.145  -6.686  1.00  0.00
ATOM   2547  H1  WAT   832      -6.669  19.057  -5.806  1.00  0.00
ATOM   2548  H2  WAT   832      -7.606  18.381  -6.785  1.00  0.00
TER
ATOM   2549  O   WAT   833       7.764  17.613  -3.673  1.00  0.00
ATOM   2550  H1  WAT   833       7.532  17.384  -4.573  1.00  0.00
ATOM   2551  H2  WAT   833       8.024  18.533  -3.718  1.00  0.00
TER
ATOM   2552  O   WAT   834      -7.485  16.056  -2.780  1.00  0.00
ATOM   2553  H1  WAT   834      -8.379  16.022  -2.441  1.00  0.00
ATOM   2554  H2  WAT   834      -6.945  16.254  -2.015  1.00  0.00
TER
ATOM   2555  O   WAT   835       6.203  12.839  -0.895  1.00  0.00
ATOM   2556  H1  WAT   835       7.080  12.847  -0.511  1.00  0.00
ATOM   2557  H2  WAT   835       6.215  12.102  -1.506  1.00  0.00
TER
ATOM   2558  O   WAT   836      -8.860  15.969 -15.284  1.00  0.00
ATOM   2559  H1  WAT   836      -9.764  16.232 -15.459  1.00  0.00
ATOM   2560  H2  WAT   836      -8.376  16.240 -16.064  1.00  0.00
TER
ATOM   2561  O   WAT   837       7.649  16.692 -10.006  1.00  0.00
ATOM   2562  H1  WAT   837       8.173  16.198 -10.637  1.00  0.00
ATOM   2563  H2  WAT   837       8.235  16.827  -9.261  1.00  0.00
TER
ATOM   2564  O   WAT   838       7.828  16.776  -6.484  1.00  0.00
ATOM   2565  H1  WAT   838       6.878  16.742  -6.370  1.00  0.00
ATOM   2566  H2  WAT   838       8.009  17.686  -6.719  1.00  0.00
TER
ATOM   2567  O   WAT   839      -6.318  15.026 -17.374  1.00  0.00
ATOM   2568  H1  WAT   839      -5.609  14.604 -17.860  1.00  0.00
ATOM   2569  H2  WAT   839      -7.034  15.093 -18.006  1.00  0.00
TER
ATOM   2570  O   WAT   840       7.139  15.949 -14.067  1.00  0.00
ATOM   2571  H1  WAT   840       7.635  15.716 -13.282  1.00  0.00
ATOM   2572  H2  WAT   840       6.940  15.110 -14.483  1.00  0.00
TER
ATOM   2573  O   WAT   841      -6.981  10.330  -8.432  1.00  0.00
ATOM   2574  H1  WAT   841      -6.333   9.780  -8.872  1.00  0.00
ATOM   2575  H2  WAT   841      -6.561  10.585  -7.610  1.00  0.00
TER
ATOM   2576  O   WAT   842       8.568  14.585 -11.533  1.00  0.00
ATOM   2577  H1  WAT   842       8.458  14.431 -10.595  1.00  0.00
ATOM   2578  H2  WAT   842       9.328  14.057 -11.776  1.00  0.00
TER
ATOM   2579  O   WAT   843       6.914  10.525  -5.075  1.00  0.00
ATOM   2580  H1  WAT   843       7.551  11.138  -4.709  1.00  0.00
ATOM   2581  H2  WAT   843       7.062  10.561  -6.020  1.00  0.00
TER
ATOM   2582  O   WAT   844       9.530  13.187 -15.667  1.00  0.00
ATOM   2583  H1  WAT   844       8.736  13.122 -15.137  1.00  0.00
ATOM   2584  H2  WAT   844       9.735  14.122 -15.678  1.00  0.00
TER
ATOM   2585  O   WAT   845      -7.228  10.486  -5.689  1.00  0.00
ATOM   2586  H1  WAT   845      -7.576  10.942  -4.923  1.00  0.00
ATOM   2587  H2  WAT   845      -7.559   9.592  -5.607  1.00  0.00
TER
ATOM   2588  O   WAT   846       0.285  11.677  -2.167  1.00  0.00
ATOM   2589  H1  WAT   846       0.223  12.269  -1.418  1.00  0.00
ATOM   2590  H2  WAT   846       1.225  11.570  -2.312  1.00  0.00
TER
ATOM   2591  O   WAT   847       2.922  11.334  -2.528  1.00  0.00
ATOM   2592  H1  WAT   847       3.536  11.652  -3.190  1.00  0.00
ATOM   2593  H2  WAT   847       3.467  10.849  -1.908  1.00  0.00
TER
ATOM   2594  O   WAT   848      -6.556  10.014  -2.414  1.00  0.00
ATOM   2595  H1  WAT   848      -6.008   9.832  -3.177  1.00  0.00
ATOM   2596  H2  WAT   848      -6.490   9.223  -1.878  1.00  0.00
TER
ATOM   2597  O   WAT   849       3.663   9.897  -6.201  1.00  0.00
ATOM   2598  H1  WAT   849       2.789  10.231  -6.404  1.00  0.00
ATOM   2599  H2  WAT   849       3.554   9.425  -5.376  1.00  0.00
TER
ATOM   2600  O   WAT   850       4.570  12.104  -4.817  1.00  0.00
ATOM   2601  H1  WAT   850       4.241  11.290  -5.197  1.00  0.00
ATOM   2602  H2  WAT   850       5.518  12.061  -4.940  1.00  0.00
TER
ATOM   2603  O   WAT   851       1.410  10.814  -7.262  1.00  0.00
ATOM   2604  H1  WAT   851       0.628  11.289  -6.982  1.00  0.00
ATOM   2605  H2  WAT   851       1.117   9.910  -7.370  1.00  0.00
TER
ATOM   2606  O   WAT   852       5.962  11.517  -9.217  1.00  0.00
ATOM   2607  H1  WAT   852       6.403  11.461 -10.065  1.00  0.00
ATOM   2608  H2  WAT   852       5.693  12.433  -9.146  1.00  0.00
TER
ATOM   2609  O   WAT   853       7.826  11.148 -11.206  1.00  0.00
ATOM   2610  H1  WAT   853       7.765  10.204 -11.353  1.00  0.00
ATOM   2611  H2  WAT   853       8.606  11.256 -10.661  1.00  0.00
TER
ATOM   2612  O   WAT   854      -7.246  11.119 -14.740  1.00  0.00
ATOM   2613  H1  WAT   854      -6.488  11.232 -15.314  1.00  0.00
ATOM   2614  H2  WAT   854      -7.708  11.956 -14.786  1.00  0.00
TER
ATOM   2615  O   WAT   855      -0.704  13.233 -11.750  1.00  0.00
ATOM   2616  H1  WAT   855      -1.517  12.859 -12.091  1.00  0.00
ATOM   2617  H2  WAT   855      -0.200  12.478 -11.448  1.00  0.00
TER
ATOM   2618  O   WAT   856       3.798   9.897 -10.512  1.00  0.00
ATOM   2619  H1  WAT   856       4.401  10.469 -10.037  1.00  0.00
ATOM   2620  H2  WAT   856       3.058  10.461 -10.734  1.00  0.00
TER
ATOM   2621  O   WAT   857       6.942  10.299 -15.238  1.00  0.00
ATOM   2622  H1  WAT   857       7.137  11.198 -14.971  1.00  0.00
ATOM   2623  H2  WAT   857       6.155  10.068 -14.745  1.00  0.00
TER
ATOM   2624  O   WAT   858      -4.873  11.646 -16.200  1.00  0.00
ATOM   2625  H1  WAT   858      -4.344  10.859 -16.329  1.00  0.00
ATOM   2626  H2  WAT   858      -4.240  12.325 -15.967  1.00  0.00
TER
ATOM   2627  O   WAT   859      -2.679  11.383 -13.146  1.00  0.00
ATOM   2628  H1  WAT   859      -3.309  10.682 -12.979  1.00  0.00
ATOM   2629  H2  WAT   859      -3.219  12.143 -13.362  1.00  0.00
TER
ATOM   2630  O   WAT   860      -2.554  10.661  -0.710  1.00  0.00
ATOM   2631  H1  WAT   860      -2.835  11.165  -1.474  1.00  0.00
ATOM   2632  H2  WAT   860      -2.172   9.864  -1.076  1.00  0.00
TER
ATOM   2633  O   WAT   861       4.048  10.077  -0.132  1.00  0.00
ATOM   2634  H1  WAT   861       3.934  10.396   0.763  1.00  0.00
ATOM   2635  H2  WAT   861       4.865  10.478  -0.429  1.00  0.00
TER
ATOM   2636  O   WAT   862       2.954  -0.678   7.780  1.00  0.00
ATOM   2637  H1  WAT   862       2.873  -1.593   7.509  1.00  0.00
ATOM   2638  H2  WAT   862       2.540  -0.182   7.074  1.00  0.00
TER
ATOM   2639  O   WAT   863       1.085   1.100   9.661  1.00  0.00
ATOM   2640  H1  WAT   863       0.310   0.620   9.951  1.00  0.00
ATOM   2641  H2  WAT   863       1.737   0.420   9.486  1.00  0.00
TER
ATOM   2642  O   WAT   864      -4.898   1.412  10.538  1.00  0.00
ATOM   2643  H1  WAT   864      -5.730   1.156  10.938  1.00  0.00
ATOM   2644  H2  WAT   864      -4.290   1.483  11.274  1.00  0.00
TER
ATOM   2645  O   WAT   865       5.106   5.506   8.441  1.00  0.00
ATOM   2646  H1  WAT   865       4.644   4.734   8.769  1.00  0.00
ATOM   2647  H2  WAT   865       5.919   5.532   8.946  1.00  0.00
TER
ATOM   2648  O   WAT   866      -4.918   5.446  10.734  1.00  0.00
ATOM   2649  H1  WAT   866      -4.615   4.555  10.555  1.00  0.00
ATOM   2650  H2  WAT   866      -4.174   6.003  10.506  1.00  0.00
TER
ATOM   2651  O   WAT   867      -6.489  -3.628   4.323  1.00  0.00
ATOM   2652  H1  WAT   867      -7.377  -3.287   4.221  1.00  0.00
ATOM   2653  H2  WAT   867      -6.205  -3.828   3.431  1.00  0.00
TER
ATOM   2654  O   WAT   868      -8.526  -1.028  10.206  1.00  0.00
ATOM   2655  H1  WAT   868      -7.954  -1.795  10.207  1.00  0.00
ATOM   2656  H2  WAT   868      -8.525  -0.729   9.297  1.00  0.00
TER
ATOM   2657  O   WAT   869       1.332   7.791   8.061  1.00  0.00
ATOM   2658  H1  WAT   869       0.714   8.247   7.490  1.00  0.00
ATOM   2659  H2  WAT   869       2.188   7.947   7.660  1.00  0.00
TER
ATOM   2660  O   WAT   870       0.526   3.775   9.668  1.00  0.00
ATOM   2661  H1  WAT   870       0.457   2.834   9.507  1.00  0.00
ATOM   2662  H2  WAT   870       1.288   3.865  10.240  1.00  0.00
TER
ATOM   2663  O   WAT   871      -7.283  -5.619  11.993  1.00  0.00
ATOM   2664  H1  WAT   871      -7.463  -6.517  12.274  1.00  0.00
ATOM   2665  H2  WAT   871      -7.685  -5.072  12.668  1.00  0.00
TER
ATOM   2666  O   WAT   872       1.557  -3.418   9.895  1.00  0.00
ATOM   2667  H1  WAT   872       1.933  -4.290   9.782  1.00  0.00
ATOM   2668  H2  WAT   872       1.459  -3.082   9.004  1.00  0.00
TER
ATOM   2669  O   WAT   873      -4.313  -5.045   5.356  1.00  0.00
ATOM   2670  H1  WAT   873      -4.206  -4.145   5.663  1.00  0.00
ATOM   2671  H2  WAT   873      -5.223  -5.093   5.066  1.00  0.00
TER
ATOM   2672  O   WAT   874       5.339  -5.923   6.827  1.00  0.00
ATOM   2673  H1  WAT   874       6.160  -6.413   6.870  1.00  0.00
ATOM   2674  H2  WAT   874       5.373  -5.333   7.581  1.00  0.00
TER
ATOM   2675  O   WAT   875      -6.664  -3.123  10.602  1.00  0.00
ATOM   2676  H1  WAT   875      -5.983  -2.859  11.220  1.00  0.00
ATOM   2677  H2  WAT   875      -6.980  -3.963  10.935  1.00  0.00
TER
ATOM   2678  O   WAT   876      -2.472  -2.076   9.689  1.00  0.00
ATOM   2679  H1  WAT   876      -1.964  -1.578  10.329  1.00  0.00
ATOM   2680  H2  WAT   876      -1.941  -2.853   9.513  1.00  0.00
TER
ATOM   2681  O   WAT   877       9.629  -3.906  13.392  1.00  0.00
ATOM   2682  H1  WAT   877       8.924  -3.518  12.873  1.00  0.00
ATOM   2683  H2  WAT   877       9.895  -3.211  13.994  1.00  0.00
TER
ATOM   2684  O   WAT   878      -4.188  -7.437  13.955  1.00  0.00
ATOM   2685  H1  WAT   878      -4.186  -6.919  13.150  1.00  0.00
ATOM   2686  H2  WAT   878      -5.018  -7.914  13.932  1.00  0.00
TER
ATOM   2687  O   WAT   879       2.199   2.675   5.454  1.00  0.00
ATOM   2688  H1  WAT   879       1.581   3.140   4.890  1.00  0.00
ATOM   2689  H2  WAT   879       2.711   3.368   5.871  1.00  0.00
TER
ATOM   2690  O   WAT   880      -2.938   2.203  12.133  1.00  0.00
ATOM   2691  H1  WAT   880      -3.271   2.830  12.775  1.00  0.00
ATOM   2692  H2  WAT   880      -2.761   2.729  11.353  1.00  0.00
TER
ATOM   2693  O   WAT   881       5.575  -3.983   9.600  1.00  0.00
ATOM   2694  H1  WAT   881       4.871  -3.694  10.181  1.00  0.00
ATOM   2695  H2  WAT   881       5.937  -3.173   9.240  1.00  0.00
TER
ATOM   2696  O   WAT   882      -4.507  -5.726  11.962  1.00  0.00
ATOM   2697  H1  WAT   882      -4.165  -4.881  11.668  1.00  0.00
ATOM   2698  H2  WAT   882      -5.445  -5.577  12.079  1.00  0.00
TER
ATOM   2699  O   WAT   883      -3.726   4.171  13.947  1.00  0.00
ATOM   2700  H1  WAT   883      -3.109   4.846  13.666  1.00  0.00
ATOM   2701  H2  WAT   883      -4.587   4.580  13.856  1.00  0.00
TER
ATOM   2702  O   WAT   884       7.192   5.635  11.863  1.00  0.00
ATOM   2703  H1  WAT   884       6.508   6.305  11.855  1.00  0.00
ATOM   2704  H2  WAT   884       7.731   5.833  11.097  1.00  0.00
TER
ATOM   2705  O   WAT   885       8.644  -4.537   9.991  1.00  0.00
ATOM   2706  H1  WAT   885       7.697  -4.503  10.123  1.00  0.00
ATOM   2707  H2  WAT   885       8.969  -3.723  10.376  1.00  0.00
TER
ATOM   2708  O   WAT   886      -0.824  -8.237   8.287  1.00  0.00
ATOM   2709  H1  WAT   886      -0.516  -8.793   7.570  1.00  0.00
ATOM   2710  H2  WAT   886      -1.754  -8.103   8.104  1.00  0.00
TER
ATOM   2711  O   WAT   887       4.728   7.479  10.577  1.00  0.00
ATOM   2712  H1  WAT   887       4.740   7.076   9.710  1.00  0.00
ATOM   2713  H2  WAT   887       4.175   8.254  10.474  1.00  0.00
TER
ATOM   2714  O   WAT   888       6.022   4.201   5.666  1.00  0.00
ATOM   2715  H1  WAT   888       5.912   3.258   5.791  1.00  0.00
ATOM   2716  H2  WAT   888       6.019   4.563   6.553  1.00  0.00
TER
ATOM   2717  O   WAT   889       4.126   2.382  11.906  1.00  0.00
ATOM   2718  H1  WAT   889       4.543   2.168  11.071  1.00  0.00
ATOM   2719  H2  WAT   889       4.850   2.640  12.477  1.00  0.00
TER
ATOM   2720  O   WAT   890       1.564  -0.172   5.023  1.00  0.00
ATOM   2721  H1  WAT   890       0.637  -0.239   5.252  1.00  0.00
ATOM   2722  H2  WAT   890       1.717   0.766   4.908  1.00  0.00
TER
ATOM   2723  O   WAT   891       8.072   0.781  11.997  1.00  0.00
ATOM   2724  H1  WAT   891       7.244   0.850  11.522  1.00  0.00
ATOM   2725  H2  WAT   891       8.667   1.367  11.529  1.00  0.00
TER
ATOM   2726  O   WAT   892       5.594   1.390   5.526  1.00  0.00
ATOM   2727  H1  WAT   892       4.975   1.052   4.879  1.00  0.00
ATOM   2728  H2  WAT   892       5.576   0.746   6.234  1.00  0.00
TER
ATOM   2729  O   WAT   893       5.036  -2.432  12.943  1.00  0.00
ATOM   2730  H1  WAT   893       4.624  -1.607  13.197  1.00  0.00
ATOM   2731  H2  WAT   893       4.304  -3.017  12.750  1.00  0.00
TER
ATOM   2732  O   WAT   894      -2.830   0.354   7.805  1.00  0.00
ATOM   2733  H1  WAT   894      -3.235  -0.358   7.309  1.00  0.00
ATOM   2734  H2  WAT   894      -2.744   0.009   8.694  1.00  0.00
TER
ATOM   2735  O   WAT   895      -2.362   4.041   9.969  1.00  0.00
ATOM   2736  H1  WAT   895      -2.659   3.435   9.289  1.00  0.00
ATOM   2737  H2  WAT   895      -1.412   4.078   9.858  1.00  0.00
TER
ATOM   2738  O   WAT   896      -4.117  -2.872  11.585  1.00  0.00
ATOM   2739  H1  WAT   896      -3.566  -2.762  10.810  1.00  0.00
ATOM   2740  H2  WAT   896      -3.603  -2.498  12.300  1.00  0.00
TER
ATOM   2741  O   WAT   897       5.726   7.614  13.631  1.00  0.00
ATOM   2742  H1  WAT   897       5.250   8.421  13.438  1.00  0.00
ATOM   2743  H2  WAT   897       5.043   6.962  13.784  1.00  0.00
TER
ATOM   2744  O   WAT   898      -3.270   3.779  16.619  1.00  0.00
ATOM   2745  H1  WAT   898      -4.167   4.003  16.867  1.00  0.00
ATOM   2746  H2  WAT   898      -3.245   3.902  15.671  1.00  0.00
TER
ATOM   2747  O   WAT   899      -4.443   0.650  15.195  1.00  0.00
ATOM   2748  H1  WAT   899      -4.582   1.523  15.564  1.00  0.00
ATOM   2749  H2  WAT   899      -5.325   0.308  15.050  1.00  0.00
TER
ATOM   2750  O   WAT   900       1.880   5.568   6.502  1.00  0.00
ATOM   2751  H1  WAT   900       2.319   6.310   6.087  1.00  0.00
ATOM   2752  H2  WAT   900       1.819   5.811   7.426  1.00  0.00
TER
ATOM   2753  O   WAT   901      -2.645   6.592  17.404  1.00  0.00
ATOM   2754  H1  WAT   901      -2.674   6.997  16.537  1.00  0.00
ATOM   2755  H2  WAT   901      -2.809   5.663  17.241  1.00  0.00
TER
ATOM   2756  O   WAT   902       7.352  -8.117   0.848  1.00  0.00
ATOM   2757  H1  WAT   902       7.039  -8.025   1.748  1.00  0.00
ATOM   2758  H2  WAT   902       8.113  -7.539   0.797  1.00  0.00
TER
ATOM   2759  O   WAT   903      -6.130  -0.751   5.305  1.00  0.00
ATOM   2760  H1  WAT   903      -6.250  -0.025   4.694  1.00  0.00
ATOM   2761  H2  WAT   903      -6.440  -1.521   4.828  1.00  0.00
TER
ATOM   2762  O   WAT   904      -8.491   2.420  11.112  1.00  0.00
ATOM   2763  H1  WAT   904      -8.413   2.555  10.168  1.00  0.00
ATOM   2764  H2  WAT   904      -7.877   1.712  11.305  1.00  0.00
TER
ATOM   2765  O   WAT   905      -7.246   4.120   7.523  1.00  0.00
ATOM   2766  H1  WAT   905      -7.654   4.261   6.668  1.00  0.00
ATOM   2767  H2  WAT   905      -6.355   3.836   7.320  1.00  0.00
TER
ATOM   2768  O   WAT   906       8.710   4.566  15.860  1.00  0.00
ATOM   2769  H1  WAT   906       8.836   4.328  14.942  1.00  0.00
ATOM   2770  H2  WAT   906       8.752   3.735  16.332  1.00  0.00
TER
ATOM   2771  O   WAT   907       2.571   8.269  14.430  1.00  0.00
ATOM   2772  H1  WAT   907       3.086   8.180  15.232  1.00  0.00
ATOM   2773  H2  WAT   907       1.728   8.615  14.722  1.00  0.00
TER
ATOM   2774  O   WAT   908       4.547   8.555   3.858  1.00  0.00
ATOM   2775  H1  WAT   908       4.387   8.265   4.756  1.00  0.00
ATOM   2776  H2  WAT   908       4.382   7.779   3.322  1.00  0.00
TER
ATOM   2777  O   WAT   909      -2.974   8.335   5.635  1.00  0.00
ATOM   2778  H1  WAT   909      -3.150   7.418   5.422  1.00  0.00
ATOM   2779  H2  WAT   909      -3.829   8.693   5.875  1.00  0.00
TER
ATOM   2780  O   WAT   910       4.249   6.064   2.418  1.00  0.00
ATOM   2781  H1  WAT   910       3.556   6.061   1.758  1.00  0.00
ATOM   2782  H2  WAT   910       4.992   5.639   1.987  1.00  0.00
TER
ATOM   2783  O   WAT   911       3.814   7.690   6.493  1.00  0.00
ATOM   2784  H1  WAT   911       4.270   6.909   6.806  1.00  0.00
ATOM   2785  H2  WAT   911       4.154   8.400   7.037  1.00  0.00
TER
ATOM   2786  O   WAT   912       8.562  -3.380  16.825  1.00  0.00
ATOM   2787  H1  WAT   912       7.947  -2.872  16.297  1.00  0.00
ATOM   2788  H2  WAT   912       8.242  -4.280  16.768  1.00  0.00
TER
ATOM   2789  O   WAT   913      -8.435   3.461  13.652  1.00  0.00
ATOM   2790  H1  WAT   913      -8.272   2.992  12.834  1.00  0.00
ATOM   2791  H2  WAT   913      -7.970   2.954  14.317  1.00  0.00
TER
ATOM   2792  O   WAT   914      -3.663  -7.408   8.688  1.00  0.00
ATOM   2793  H1  WAT   914      -4.107  -6.627   8.356  1.00  0.00
ATOM   2794  H2  WAT   914      -3.105  -7.085   9.395  1.00  0.00
TER
ATOM   2795  O   WAT   915       0.624  -4.541  14.291  1.00  0.00
ATOM   2796  H1  WAT   915       0.162  -4.333  15.103  1.00  0.00
ATOM   2797  H2  WAT   915       0.221  -5.355  13.988  1.00  0.00
TER
ATOM   2798  O   WAT   916       5.624  -3.320  15.421  1.00  0.00
ATOM   2799  H1  WAT   916       4.773  -3.620  15.742  1.00  0.00
ATOM   2800  H2  WAT   916       5.464  -3.076  14.509  1.00  0.00
TER
ATOM   2801  O   WAT   917       2.719  -1.820  17.521  1.00  0.00
ATOM   2802  H1  WAT   917       3.044  -2.654  17.181  1.00  0.00
ATOM   2803  H2  WAT   917       3.507  -1.297  17.669  1.00  0.00
TER
ATOM   2804  O   WAT   918      -0.548  -7.787   3.568  1.00  0.00
ATOM   2805  H1  WAT   918      -1.172  -7.791   4.294  1.00  0.00
ATOM   2806  H2  WAT   918      -0.635  -8.654   3.172  1.00  0.00
TER
ATOM   2807  O   WAT   919      -1.626  -6.863  10.547  1.00  0.00
ATOM   2808  H1  WAT   919      -1.329  -5.957  10.466  1.00  0.00
ATOM   2809  H2  WAT   919      -1.077  -7.351   9.933  1.00  0.00
TER
ATOM   2810  O   WAT   920      -3.872  -2.285   6.416  1.00  0.00
ATOM   2811  H1  WAT   920      -4.098  -2.501   7.321  1.00  0.00
ATOM   2812  H2  WAT   920      -4.653  -1.852   6.070  1.00  0.00
TER
ATOM   2813  O   WAT   921       3.358  -2.278   5.015  1.00  0.00
ATOM   2814  H1  WAT   921       2.759  -1.555   4.831  1.00  0.00
ATOM   2815  H2  WAT   921       3.906  -2.341   4.233  1.00  0.00
TER
ATOM   2816  O   WAT   922      -1.432  -1.386  17.082  1.00  0.00
ATOM   2817  H1  WAT   922      -1.528  -2.327  16.932  1.00  0.00
ATOM   2818  H2  WAT   922      -0.589  -1.165  16.687  1.00  0.00
TER
ATOM   2819  O   WAT   923       1.964  -3.642   7.045  1.00  0.00
ATOM   2820  H1  WAT   923       2.357  -3.325   6.232  1.00  0.00
ATOM   2821  H2  WAT   923       2.326  -4.521   7.160  1.00  0.00
TER
ATOM   2822  O   WAT   924      -6.301  -4.975  15.235  1.00  0.00
ATOM   2823  H1  WAT   924      -6.695  -4.127  15.443  1.00  0.00
ATOM   2824  H2  WAT   924      -6.989  -5.612  15.426  1.00  0.00
TER
ATOM   2825  O   WAT   925      -8.999  -7.052   9.268  1.00  0.00
ATOM   2826  H1  WAT   925      -9.288  -6.482   9.981  1.00  0.00
ATOM   2827  H2  WAT   925      -8.255  -7.531   9.631  1.00  0.00
TER
ATOM   2828  O   WAT   926      -8.812  -3.110   0.479  1.00  0.00
ATOM   2829  H1  WAT   926      -8.895  -2.167   0.620  1.00  0.00
ATOM   2830  H2  WAT   926      -9.164  -3.252  -0.400  1.00  0.00
TER
ATOM   2831  O   WAT   927       2.550  -1.051  11.140  1.00  0.00
ATOM   2832  H1  WAT   927       1.818  -0.543  11.489  1.00  0.00
ATOM   2833  H2  WAT   927       2.152  -1.868  10.839  1.00  0.00
TER
ATOM   2834  O   WAT   928      -1.012  -4.376   9.546  1.00  0.00
ATOM   2835  H1  WAT   928      -1.009  -4.817   8.696  1.00  0.00
ATOM   2836  H2  WAT   928      -0.117  -4.054   9.653  1.00  0.00
TER
ATOM   2837  O   WAT   929      -5.162  -4.493   8.505  1.00  0.00
ATOM   2838  H1  WAT   929      -5.502  -4.016   9.262  1.00  0.00
ATOM   2839  H2  WAT   929      -5.925  -4.947   8.145  1.00  0.00
TER
ATOM   2840  O   WAT   930       3.012  -5.598  10.553  1.00  0.00
ATOM   2841  H1  WAT   930       3.030  -5.147  11.397  1.00  0.00
ATOM   2842  H2  WAT   930       2.764  -6.497  10.766  1.00  0.00
TER
ATOM   2843  O   WAT   931       6.439  -8.185  16.391  1.00  0.00
ATOM   2844  H1  WAT   931       6.764  -8.916  16.917  1.00  0.00
ATOM   2845  H2  WAT   931       6.475  -8.503  15.489  1.00  0.00
TER
ATOM   2846  O   WAT   932      -6.861   2.837  15.811  1.00  0.00
ATOM   2847  H1  WAT   932      -7.246   2.196  16.410  1.00  0.00
ATOM   2848  H2  WAT   932      -6.550   3.540  16.381  1.00  0.00
TER
ATOM   2849  O   WAT   933      -0.712  -0.316  11.292  1.00  0.00
ATOM   2850  H1  WAT   933      -0.345  -0.790  12.038  1.00  0.00
ATOM   2851  H2  WAT   933      -0.901   0.558  11.633  1.00  0.00
TER
ATOM   2852  O   WAT   934      -7.848  -5.571   7.421  1.00  0.00
ATOM   2853  H1  WAT   934      -8.133  -5.936   8.259  1.00  0.00
ATOM   2854  H2  WAT   934      -7.910  -6.303   6.808  1.00  0.00
TER
ATOM   2855  O   WAT   935      -2.922  -1.275  13.611  1.00  0.00
ATOM   2856  H1  WAT   935      -3.226  -0.396  13.836  1.00  0.00
ATOM   2857  H2  WAT   935      -1.967  -1.215  13.646  1.00  0.00
TER
ATOM   2858  O   WAT   936       6.365   1.928  10.000  1.00  0.00
ATOM   2859  H1  WAT   936       7.085   2.423   9.609  1.00  0.00
ATOM   2860  H2  WAT   936       6.163   1.250   9.355  1.00  0.00
TER
ATOM   2861  O   WAT   937       1.826  -6.678   4.143  1.00  0.00
ATOM   2862  H1  WAT   937       1.013  -7.177   4.067  1.00  0.00
ATOM   2863  H2  WAT   937       1.632  -5.839   3.726  1.00  0.00
TER
ATOM   2864  O   WAT   938       1.747   1.999  15.887  1.00  0.00
ATOM   2865  H1  WAT   938       1.681   1.078  15.633  1.00  0.00
ATOM   2866  H2  WAT   938       1.118   2.096  16.601  1.00  0.00
TER
ATOM   2867  O   WAT   939      -4.350   2.599   7.845  1.00  0.00
ATOM   2868  H1  WAT   939      -3.832   1.796   7.791  1.00  0.00
ATOM   2869  H2  WAT   939      -4.801   2.537   8.687  1.00  0.00
TER
ATOM   2870  O   WAT   940      -6.865  -0.435  14.758  1.00  0.00
ATOM   2871  H1  WAT   940      -7.224   0.231  15.345  1.00  0.00
ATOM   2872  H2  WAT   940      -7.160  -1.266  15.129  1.00  0.00
TER
ATOM   2873  O   WAT   941      -3.664   0.024  17.642  1.00  0.00
ATOM   2874  H1  WAT   941      -3.964   0.170  16.744  1.00  0.00
ATOM   2875  H2  WAT   941      -2.893  -0.536  17.549  1.00  0.00
TER
ATOM   2876  O   WAT   942       1.679   4.821  15.637  1.00  0.00
ATOM   2877  H1  WAT   942       1.693   3.889  15.419  1.00  0.00
ATOM   2878  H2  WAT   942       0.971   4.907  16.276  1.00  0.00
TER
ATOM   2879  O   WAT   943       7.890   1.461  14.984  1.00  0.00
ATOM   2880  H1  WAT   943       7.165   2.054  14.787  1.00  0.00
ATOM   2881  H2  WAT   943       8.417   1.454  14.185  1.00  0.00
TER
ATOM   2882  O   WAT   944       7.841   5.859   4.635  1.00  0.00
ATOM   2883  H1  WAT   944       7.199   5.204   4.910  1.00  0.00
ATOM   2884  H2  WAT   944       7.454   6.264   3.859  1.00  0.00
TER
ATOM   2885  O   WAT   945       3.420   3.187   8.482  1.00  0.00
ATOM   2886  H1  WAT   945       3.772   2.590   7.823  1.00  0.00
ATOM   2887  H2  WAT   945       2.536   2.862   8.653  1.00  0.00
TER
ATOM   2888  O   WAT   946      -0.494   3.947   5.889  1.00  0.00
ATOM   2889  H1  WAT   946       0.193   4.494   6.270  1.00  0.00
ATOM   2890  H2  WAT   946      -1.281   4.491   5.924  1.00  0.00
TER
ATOM   2891  O   WAT   947      -8.355  -0.436   1.381  1.00  0.00
ATOM   2892  H1  WAT   947      -7.485  -0.153   1.665  1.00  0.00
ATOM   2893  H2  WAT   947      -8.846   0.378   1.266  1.00  0.00
TER
ATOM   2894  O   WAT   948       1.112   6.462  12.731  1.00  0.00
ATOM   2895  H1  WAT   948       1.756   6.668  13.409  1.00  0.00
ATOM   2896  H2  WAT   948       1.475   5.701  12.278  1.00  0.00
TER
ATOM   2897  O   WAT   949      -5.290  -8.704   5.974  1.00  0.00
ATOM   2898  H1  WAT   949      -5.418  -8.713   6.923  1.00  0.00
ATOM   2899  H2  WAT   949      -6.114  -8.366   5.623  1.00  0.00
TER
ATOM   2900  O   WAT   950       2.385   4.466  11.449  1.00  0.00
ATOM   2901  H1  WAT   950       3.028   3.765  11.562  1.00  0.00
ATOM   2902  H2  WAT   950       2.910   5.246  11.269  1.00  0.00
TER
ATOM   2903  O   WAT   951       6.231   4.751   1.173  1.00  0.00
ATOM   2904  H1  WAT   951       6.005   4.034   1.765  1.00  0.00
ATOM   2905  H2  WAT   951       5.841   4.502   0.335  1.00  0.00
TER
ATOM   2906  O   WAT   952       4.159   5.265  14.653  1.00  0.00
ATOM   2907  H1  WAT   952       4.495   5.852  15.330  1.00  0.00
ATOM   2908  H2  WAT   952       3.239   5.134  14.882  1.00  0.00
TER
ATOM   2909  O   WAT   953      -7.987   8.777   1.947  1.00  0.00
ATOM   2910  H1  WAT   953      -7.628   9.376   1.293  1.00  0.00
ATOM   2911  H2  WAT   953      -8.128   9.323   2.721  1.00  0.00
TER
ATOM   2912  O   WAT   954      -8.291  -6.945  15.435  1.00  0.00
ATOM   2913  H1  WAT   954      -9.005  -6.746  16.040  1.00  0.00
ATOM   2914  H2  WAT   954      -7.871  -7.721  15.806  1.00  0.00
TER
ATOM   2915  O   WAT   955       5.813   2.668   2.834  1.00  0.00
ATOM   2916  H1  WAT   955       5.525   3.129   3.622  1.00  0.00
ATOM   2917  H2  WAT   955       6.608   2.208   3.103  1.00  0.00
TER
ATOM   2918  O   WAT   956      -8.003   7.043  16.422  1.00  0.00
ATOM   2919  H1  WAT   956      -7.894   6.102  16.281  1.00  0.00
ATOM   2920  H2  WAT   956      -8.655   7.308  15.773  1.00  0.00
TER
ATOM   2921  O   WAT   957      -0.012   5.314  17.821  1.00  0.00
ATOM   2922  H1  WAT   957      -0.332   4.595  18.366  1.00  0.00
ATOM   2923  H2  WAT   957      -0.686   5.990  17.895  1.00  0.00
TER
ATOM   2924  O   WAT   958      -1.971   6.160   2.765  1.00  0.00
ATOM   2925  H1  WAT   958      -1.980   6.893   2.149  1.00  0.00
ATOM   2926  H2  WAT   958      -2.891   5.914   2.857  1.00  0.00
TER
ATOM   2927  O   WAT   959       3.203  -4.453  13.185  1.00  0.00
ATOM   2928  H1  WAT   959       3.571  -5.274  13.513  1.00  0.00
ATOM   2929  H2  WAT   959       2.343  -4.393  13.601  1.00  0.00
TER
ATOM   2930  O   WAT   960       6.570  -5.497   3.994  1.00  0.00
ATOM   2931  H1  WAT   960       5.941  -5.393   3.280  1.00  0.00
ATOM   2932  H2  WAT   960       6.075  -5.278   4.783  1.00  0.00
TER
ATOM   2933  O   WAT   961      -1.462  -3.219   5.410  1.00  0.00
ATOM   2934  H1  WAT   961      -2.170  -2.750   5.851  1.00  0.00
ATOM   2935  H2  WAT   961      -1.178  -3.877   6.044  1.00  0.00
TER
ATOM   2936  O   WAT   962       0.164  -1.799  13.409  1.00  0.00
ATOM   2937  H1  WAT   962       0.662  -1.325  14.074  1.00  0.00
ATOM   2938  H2  WAT   962       0.306  -2.723  13.616  1.00  0.00
TER
ATOM   2939  O   WAT   963       2.570  -6.494   6.849  1.00  0.00
ATOM   2940  H1  WAT   963       2.446  -6.475   5.900  1.00  0.00
ATOM   2941  H2  WAT   963       3.518  -6.446   6.969  1.00  0.00
TER
ATOM   2942  O   WAT   964      -0.343   8.742   6.122  1.00  0.00
ATOM   2943  H1  WAT   964      -0.089   8.704   5.200  1.00  0.00
ATOM   2944  H2  WAT   964      -1.292   8.615   6.115  1.00  0.00
TER
ATOM   2945  O   WAT   965      -3.259  -4.910   2.785  1.00  0.00
ATOM   2946  H1  WAT   965      -2.409  -4.473   2.719  1.00  0.00
ATOM   2947  H2  WAT   965      -3.625  -4.598   3.612  1.00  0.00
TER
ATOM   2948  O   WAT   966       7.370  -5.582  14.252  1.00  0.00
ATOM   2949  H1  WAT   966       6.868  -4.842  14.591  1.00  0.00
ATOM   2950  H2  WAT   966       8.186  -5.194  13.935  1.00  0.00
TER
ATOM   2951  O   WAT   967       5.662  -0.339   7.698  1.00  0.00
ATOM   2952  H1  WAT   967       4.721  -0.324   7.873  1.00  0.00
ATOM   2953  H2  WAT   967       5.977  -1.125   8.144  1.00  0.00
TER
ATOM   2954  O   WAT   968       7.665   6.832   9.373  1.00  0.00
ATOM   2955  H1  WAT   968       7.790   7.655   9.846  1.00  0.00
ATOM   2956  H2  WAT   968       8.532   6.621   9.026  1.00  0.00
TER
ATOM   2957  O   WAT   969      -4.863   8.925   9.045  1.00  0.00
ATOM   2958  H1  WAT   969      -4.127   8.377   9.316  1.00  0.00
ATOM   2959  H2  WAT   969      -4.479   9.791   8.906  1.00  0.00
TER
ATOM   2960  O   WAT   970      -7.979   4.992   4.919  1.00  0.00
ATOM   2961  H1  WAT   970      -8.905   5.234   4.910  1.00  0.00
ATOM   2962  H2  WAT   970      -7.513   5.820   4.798  1.00  0.00
TER
ATOM   2963  O   WAT   971      -1.753   8.098   0.868  1.00  0.00
ATOM   2964  H1  WAT   971      -0.960   8.387   0.416  1.00  0.00
ATOM   2965  H2  WAT   971      -2.273   7.667   0.189  1.00  0.00
TER
ATOM   2966  O   WAT   972       4.409   7.946  16.792  1.00  0.00
ATOM   2967  H1  WAT   972       5.361   7.861  16.742  1.00  0.00
ATOM   2968  H2  WAT   972       4.262   8.610  17.465  1.00  0.00
TER
ATOM   2969  O   WAT   973       7.300   7.325   2.291  1.00  0.00
ATOM   2970  H1  WAT   973       7.014   6.912   1.477  1.00  0.00
ATOM   2971  H2  WAT   973       7.102   8.254   2.171  1.00  0.00
TER
ATOM   2972  O   WAT   974      -8.138   0.597  17.177  1.00  0.00
ATOM   2973  H1  WAT   974      -7.634   0.018  17.749  1.00  0.00
ATOM   2974  H2  WAT   974      -8.877   0.881  17.715  1.00  0.00
TER
ATOM   2975  O   WAT   975      -1.084   2.004  16.711  1.00  0.00
ATOM   2976  H1  WAT   975      -1.849   2.573  16.626  1.00  0.00
ATOM   2977  H2  WAT   975      -0.902   1.712  15.817  1.00  0.00
TER
ATOM   2978  O   WAT   976       6.059   3.735  17.268  1.00  0.00
ATOM   2979  H1  WAT   976       6.799   4.072  16.765  1.00  0.00
ATOM   2980  H2  WAT   976       5.296   3.904  16.715  1.00  0.00
TER
ATOM   2981  O   WAT   977      -4.165  -2.681  16.040  1.00  0.00
ATOM   2982  H1  WAT   977      -4.695  -3.172  15.412  1.00  0.00
ATOM   2983  H2  WAT   977      -3.496  -2.252  15.505  1.00  0.00
TER
ATOM   2984  O   WAT   978       4.733   1.786  15.804  1.00  0.00
ATOM   2985  H1  WAT   978       5.147   1.941  16.653  1.00  0.00
ATOM   2986  H2  WAT   978       3.798   1.912  15.966  1.00  0.00
TER
ATOM   2987  O   WAT   979       5.205  -0.874  17.808  1.00  0.00
ATOM   2988  H1  WAT   979       5.787  -1.629  17.720  1.00  0.00
ATOM   2989  H2  WAT   979       5.381  -0.344  17.031  1.00  0.00
TER
ATOM   2990  O   WAT   980      -3.678  -5.715  16.119  1.00  0.00
ATOM   2991  H1  WAT   980      -3.772  -6.333  15.394  1.00  0.00
ATOM   2992  H2  WAT   980      -4.258  -4.988  15.892  1.00  0.00
TER
ATOM   2993  O   WAT   981      -0.911  -7.157  13.152  1.00  0.00
ATOM   2994  H1  WAT   981      -1.360  -7.135  12.307  1.00  0.00
ATOM   2995  H2  WAT   981      -1.545  -7.555  13.749  1.00  0.00
TER
ATOM   2996  O   WAT   982      -0.505   1.738  13.773  1.00  0.00
ATOM   2997  H1  WAT   982      -0.087   2.581  13.601  1.00  0.00
ATOM   2998  H2  WAT   982      -1.425   1.875  13.544  1.00  0.00
TER
ATOM   2999  O   WAT   983       1.831  -0.530  15.157  1.00  0.00
ATOM   3000  H1  WAT   983       1.951  -1.126  15.897  1.00  0.00
ATOM   3001  H2  WAT   983       2.690  -0.493  14.737  1.00  0.00
TER
ATOM   3002  O   WAT   984       4.170   0.023  13.733  1.00  0.00
ATOM   3003  H1  WAT   984       3.643   0.548  13.130  1.00  0.00
ATOM   3004  H2  WAT   984       4.513   0.656  14.364  1.00  0.00
TER
ATOM   3005  O   WAT   985      -2.655   8.043  14.889  1.00  0.00
ATOM   3006  H1  WAT   985      -3.193   8.768  14.570  1.00  0.00
ATOM   3007  H2  WAT   985      -2.401   7.566  14.099  1.00  0.00
TER
ATOM   3008  O   WAT   986      -1.402  -3.988  16.415  1.00  0.00
ATOM   3009  H1  WAT   986      -0.812  -4.297  17.102  1.00  0.00
ATOM   3010  H2  WAT   986      -2.220  -4.460  16.571  1.00  0.00
TER
ATOM   3011  O   WAT   987       3.417  -4.372  16.648  1.00  0.00
ATOM   3012  H1  WAT   987       2.729  -5.033  16.583  1.00  0.00
ATOM   3013  H2  WAT   987       4.138  -4.818  17.093  1.00  0.00
TER
ATOM   3014  O   WAT   988       4.047  -7.776   2.707  1.00  0.00
ATOM   3015  H1  WAT   988       4.327  -8.620   3.063  1.00  0.00
ATOM   3016  H2  WAT   988       3.274  -7.544   3.221  1.00  0.00
TER
ATOM   3017  O   WAT   989       0.202   9.279  15.148  1.00  0.00
ATOM   3018  H1  WAT   989       0.127  10.182  15.455  1.00  0.00
ATOM   3019  H2  WAT   989      -0.701   8.960  15.120  1.00  0.00
TER
ATOM   3020  O   WAT   990       0.750   8.444   2.770  1.00  0.00
ATOM   3021  H1  WAT   990       1.645   8.783   2.792  1.00  0.00
ATOM   3022  H2  WAT   990       0.782   7.722   2.143  1.00  0.00
TER
ATOM   3023  O   WAT   991      -8.396   6.606   8.451  1.00  0.00
ATOM   3024  H1  WAT   991      -8.065   5.738   8.219  1.00  0.00
ATOM   3025  H2  WAT   991      -7.967   6.812   9.282  1.00  0.00
TER
ATOM   3026  O   WAT   992      -3.800   4.937   6.111  1.00  0.00
ATOM   3027  H1  WAT   992      -4.100   4.813   7.012  1.00  0.00
ATOM   3028  H2  WAT   992      -3.906   4.078   5.703  1.00  0.00
TER
ATOM   3029  O   WAT   993      -7.907   7.473  11.189  1.00  0.00
ATOM   3030  H1  WAT   993      -8.344   7.653  12.022  1.00  0.00
ATOM   3031  H2  WAT   993      -7.339   8.231  11.047  1.00  0.00
TER
ATOM   3032  O   WAT   994       7.730   6.975  15.477  1.00  0.00
ATOM   3033  H1  WAT   994       7.130   7.034  14.733  1.00  0.00
ATOM   3034  H2  WAT   994       7.859   6.035  15.607  1.00  0.00
TER
ATOM   3035  O   WAT   995       8.970   4.717   0.814  1.00  0.00
ATOM   3036  H1  WAT   995       8.139   4.784   1.285  1.00  0.00
ATOM   3037  H2  WAT   995       9.147   5.607   0.511  1.00  0.00
TER
ATOM   3038  O   WAT   996       8.425   1.461   3.317  1.00  0.00
ATOM   3039  H1  WAT   996       9.187   2.031   3.423  1.00  0.00
ATOM   3040  H2  WAT   996       8.441   0.894   4.088  1.00  0.00
TER
ATOM   3041  O   WAT   997      -8.074  -0.015   7.548  1.00  0.00
ATOM   3042  H1  WAT   997      -8.729  -0.284   6.904  1.00  0.00
ATOM   3043  H2  WAT   997      -7.236  -0.124   7.098  1.00  0.00
TER
ATOM   3044  O   WAT   998       9.431   2.316   8.162  1.00  0.00
ATOM   3045  H1  WAT   998       9.802   1.533   7.755  1.00  0.00
ATOM   3046  H2  WAT   998      10.072   3.005   7.983  1.00  0.00
TER
ATOM   3047  O   WAT   999       6.415   3.700  13.575  1.00  0.00
ATOM   3048  H1  WAT   999       5.601   4.130  13.837  1.00  0.00
ATOM   3049  H2  WAT   999       6.822   4.312  12.962  1.00  0.00
TER
ATOM   3050  O   WAT  1000       8.374  -0.308   5.468  1.00  0.00
ATOM   3051  H1  WAT  1000       7.998  -1.076   5.036  1.00  0.00
ATOM   3052  H2  WAT  1000       7.644   0.074   5.955  1.00  0.00
TER
ATOM   3053  O   WAT  1001      -7.037   0.370  12.088  1.00  0.00
ATOM   3054  H1  WAT  1001      -6.669   0.283  12.968  1.00  0.00
ATOM   3055  H2  WAT  1001      -7.606  -0.393  11.989  1.00  0.00
TER
ATOM   3056  O   WAT  1002       7.764  -1.161  15.102  1.00  0.00
ATOM   3057  H1  WAT  1002       7.532  -1.390  14.201  1.00  0.00
ATOM   3058  H2  WAT  1002       8.024  -0.241  15.056  1.00  0.00
TER
ATOM   3059  O   WAT  1003      -7.485  -2.719  15.994  1.00  0.00
ATOM   3060  H1  WAT  1003      -8.379  -2.752  16.334  1.00  0.00
ATOM   3061  H2  WAT  1003      -6.945  -2.520  16.759  1.00  0.00
TER
ATOM   3062  O   WAT  1004       6.203  -5.936  17.879  1.00  0.00
ATOM   3063  H1  WAT  1004       7.080  -5.927  18.263  1.00  0.00
ATOM   3064  H2  WAT  1004       6.215  -6.672  17.269  1.00  0.00
TER
ATOM   3065  O   WAT  1005      -8.860  -2.805   3.491  1.00  0.00
ATOM   3066  H1  WAT  1005      -9.764  -2.542   3.316  1.00  0.00
ATOM   3067  H2  WAT  1005      -8.376  -2.534   2.711  1.00  0.00
TER
ATOM   3068  O   WAT  1006       7.649  -2.083   8.768  1.00  0.00
ATOM   3069  H1  WAT  1006       8.173  -2.576   8.137  1.00  0.00
ATOM   3070  H2  WAT  1006       8.235  -1.948   9.513  1.00  0.00
TER
ATOM   3071  O   WAT  1007       7.828  -1.999  12.290  1.00  0.00
ATOM   3072  H1  WAT  1007       6.878  -2.032  12.405  1.00  0.00
ATOM   3073  H2  WAT  1007       8.009  -1.089  12.055  1.00  0.00
TER
ATOM   3074  O   WAT  1008      -6.318  -3.748   1.400  1.00  0.00
ATOM   3075  H1  WAT  1008      -5.609  -4.170   0.915  1.00  0.00
ATOM   3076  H2  WAT  1008      -7.034  -3.681   0.768  1.00  0.00
TER
ATOM   3077  O   WAT  1009      -6.670  -7.695   0.440  1.00  0.00
ATOM   3078  H1  WAT  1009      -5.947  -7.154   0.758  1.00  0.00
ATOM   3079  H2  WAT  1009      -6.398  -7.968  -0.435  1.00  0.00
TER
ATOM   3080  O   WAT  1010       7.139  -2.825   4.708  1.00  0.00
ATOM   3081  H1  WAT  1010       7.635  -3.058   5.492  1.00  0.00
ATOM   3082  H2  WAT  1010       6.940  -3.664   4.291  1.00  0.00
TER
ATOM   3083  O   WAT  1011      -6.981  -8.444  10.343  1.00  0.00
ATOM   3084  H1  WAT  1011      -6.333  -8.994   9.902  1.00  0.00
ATOM   3085  H2  WAT  1011      -6.561  -8.190  11.164  1.00  0.00
TER
ATOM   3086  O   WAT  1012       8.568  -4.189   7.241  1.00  0.00
ATOM   3087  H1  WAT  1012       8.458  -4.344   8.180  1.00  0.00
ATOM   3088  H2  WAT  1012       9.328  -4.717   6.999  1.00  0.00
TER
ATOM   3089  O   WAT  1013       6.914  -8.250  13.700  1.00  0.00
ATOM   3090  H1  WAT  1013       7.551  -7.636  14.066  1.00  0.00
ATOM   3091  H2  WAT  1013       7.062  -8.214  12.755  1.00  0.00
TER
ATOM   3092  O   WAT  1014       9.457  -6.358   0.482  1.00  0.00
ATOM   3093  H1  WAT  1014      10.382  -6.490   0.274  1.00  0.00
ATOM   3094  H2  WAT  1014       9.434  -6.279   1.436  1.00  0.00
TER
ATOM   3095  O   WAT  1015       9.530  -5.587   3.108  1.00  0.00
ATOM   3096  H1  WAT  1015       8.736  -5.653   3.637  1.00  0.00
ATOM   3097  H2  WAT  1015       9.735  -4.652   3.096  1.00  0.00
TER
ATOM   3098  O   WAT  1016       6.472   8.452   7.101  1.00  0.00
ATOM   3099  H1  WAT  1016       7.068   8.130   6.425  1.00  0.00
ATOM   3100  H2  WAT  1016       6.730   7.979   7.893  1.00  0.00
TER
ATOM   3101  O   WAT  1017      -7.228  -8.288  13.085  1.00  0.00
ATOM   3102  H1  WAT  1017      -7.576  -7.832  13.851  1.00  0.00
ATOM   3103  H2  WAT  1017      -7.559  -9.183  13.167  1.00  0.00
TER
ATOM   3104  O   WAT  1018      -5.621   4.884  17.250  1.00  0.00
ATOM   3105  H1  WAT  1018      -5.664   4.513  18.132  1.00  0.00
ATOM   3106  H2  WAT  1018      -5.490   5.821  17.391  1.00  0.00
TER
ATOM   3107  O   WAT  1019      -1.921   6.440  12.851  1.00  0.00
ATOM   3108  H1  WAT  1019      -2.162   6.707  11.965  1.00  0.00
ATOM   3109  H2  WAT  1019      -0.981   6.610  12.907  1.00  0.00
TER
ATOM   3110  O   WAT  1020       0.285  -7.097  16.607  1.00  0.00
ATOM   3111  H1  WAT  1020       0.223  -6.505  17.357  1.00  0.00
ATOM   3112  H2  WAT  1020       1.225  -7.205  16.462  1.00  0.00
TER
ATOM   3113  O   WAT  1021       2.922  -7.440  16.246  1.00  0.00
ATOM   3114  H1  WAT  1021       3.536  -7.122  15.584  1.00  0.00
ATOM   3115  H2  WAT  1021       3.467  -7.925  16.866  1.00  0.00
TER
ATOM   3116  O   WAT  1022       9.340   8.459  13.653  1.00  0.00
ATOM   3117  H1  WAT  1022       8.845   8.856  12.935  1.00  0.00
ATOM   3118  H2  WAT  1022       8.731   7.834  14.046  1.00  0.00
TER
ATOM   3119  O   WAT  1023      -6.556  -8.761  16.360  1.00  0.00
ATOM   3120  H1  WAT  1023      -6.008  -8.942  15.597  1.00  0.00
ATOM   3121  H2  WAT  1023      -6.490  -9.551  16.896  1.00  0.00
TER
ATOM   3122  O   WAT  1024      -5.783   7.830  14.370  1.00  0.00
ATOM   3123  H1  WAT  1024      -6.377   7.698  15.109  1.00  0.00
ATOM   3124  H2  WAT  1024      -5.790   6.994  13.904  1.00  0.00
TER
ATOM   3125  O   WAT  1025       3.663  -8.877  12.573  1.00  0.00
ATOM   3126  H1  WAT  1025       2.789  -8.543  12.371  1.00  0.00
ATOM   3127  H2  WAT  1025       3.554  -9.350  13.398  1.00  0.00
TER
ATOM   3128  O   WAT  1026       4.570  -6.670  13.957  1.00  0.00
ATOM   3129  H1  WAT  1026       4.241  -7.485  13.578  1.00  0.00
ATOM   3130  H2  WAT  1026       5.518  -6.713  13.834  1.00  0.00
TER
ATOM   3131  O   WAT  1027       7.024   9.101  10.931  1.00  0.00
ATOM   3132  H1  WAT  1027       6.564   9.853  10.557  1.00  0.00
ATOM   3133  H2  WAT  1027       6.395   8.382  10.873  1.00  0.00
TER
ATOM   3134  O   WAT  1028      -6.151   5.196  13.321  1.00  0.00
ATOM   3135  H1  WAT  1028      -6.878   4.576  13.254  1.00  0.00
ATOM   3136  H2  WAT  1028      -6.091   5.590  12.451  1.00  0.00
TER
ATOM   3137  O   WAT  1029      -2.547   7.410  10.106  1.00  0.00
ATOM   3138  H1  WAT  1029      -2.030   6.799   9.581  1.00  0.00
ATOM   3139  H2  WAT  1029      -1.897   7.913  10.597  1.00  0.00
TER
ATOM   3140  O   WAT  1030       0.193   8.301  10.933  1.00  0.00
ATOM   3141  H1  WAT  1030       0.480   8.046  10.056  1.00  0.00
ATOM   3142  H2  WAT  1030       0.705   7.749  11.523  1.00  0.00
TER
ATOM   3143  O   WAT  1031       1.410  -7.960  11.513  1.00  0.00
ATOM   3144  H1  WAT  1031       0.628  -7.485  11.792  1.00  0.00
ATOM   3145  H2  WAT  1031       1.117  -8.864  11.404  1.00  0.00
TER
ATOM   3146  O   WAT  1032       5.962  -7.258   9.557  1.00  0.00
ATOM   3147  H1  WAT  1032       6.403  -7.313   8.710  1.00  0.00
ATOM   3148  H2  WAT  1032       5.693  -6.342   9.628  1.00  0.00
TER
ATOM   3149  O   WAT  1033       7.826  -7.626   7.568  1.00  0.00
ATOM   3150  H1  WAT  1033       7.765  -8.570   7.421  1.00  0.00
ATOM   3151  H2  WAT  1033       8.606  -7.518   8.114  1.00  0.00
TER
ATOM   3152  O   WAT  1034      -7.868   8.513   6.531  1.00  0.00
ATOM   3153  H1  WAT  1034      -8.036   7.880   7.229  1.00  0.00
ATOM   3154  H2  WAT  1034      -8.735   8.719   6.180  1.00  0.00
TER
ATOM   3155  O   WAT  1035      -7.246  -7.655   4.034  1.00  0.00
ATOM   3156  H1  WAT  1035      -6.488  -7.542   3.460  1.00  0.00
ATOM   3157  H2  WAT  1035      -7.708  -6.818   3.988  1.00  0.00
TER
ATOM   3158  O   WAT  1036      -0.704  -5.541   7.024  1.00  0.00
ATOM   3159  H1  WAT  1036      -1.517  -5.916   6.684  1.00  0.00
ATOM   3160  H2  WAT  1036      -0.200  -6.297   7.326  1.00  0.00
TER
ATOM   3161  O   WAT  1037       3.798  -8.877   8.262  1.00  0.00
ATOM   3162  H1  WAT  1037       4.401  -8.305   8.737  1.00  0.00
ATOM   3163  H2  WAT  1037       3.058  -8.313   8.040  1.00  0.00
TER
ATOM   3164  O   WAT  1038       6.942  -8.475   3.536  1.00  0.00
ATOM   3165  H1  WAT  1038       7.137  -7.577   3.803  1.00  0.00
ATOM   3166  H2  WAT  1038       6.155  -8.706   4.030  1.00  0.00
TER
ATOM   3167  O   WAT  1039      -6.262   7.206   3.976  1.00  0.00
ATOM   3168  H1  WAT  1039      -6.787   7.587   3.272  1.00  0.00
ATOM   3169  H2  WAT  1039      -6.338   7.832   4.697  1.00  0.00
TER
ATOM   3170  O   WAT  1040      -4.873  -7.129   2.574  1.00  0.00
ATOM   3171  H1  WAT  1040      -4.344  -7.916   2.445  1.00  0.00
ATOM   3172  H2  WAT  1040      -4.240  -6.450   2.808  1.00  0.00
TER
ATOM   3173  O   WAT  1041      -2.679  -7.391   5.629  1.00  0.00
ATOM   3174  H1  WAT  1041      -3.309  -8.093   5.796  1.00  0.00
ATOM   3175  H2  WAT  1041      -3.219  -6.631   5.412  1.00  0.00
TER
ATOM   3176  O   WAT  1042       0.260   9.223  18.300  1.00  0.00
ATOM   3177  H1  WAT  1042       1.187   8.987  18.343  1.00  0.00
ATOM   3178  H2  WAT  1042       0.245  10.050  17.818  1.00  0.00
TER
ATOM   3179  O   WAT  1043       8.494   8.765   5.297  1.00  0.00
ATOM   3180  H1  WAT  1043       8.670   8.079   4.653  1.00  0.00
ATOM   3181  H2  WAT  1043       7.797   9.290   4.905  1.00  0.00
TER
ATOM   3182  O   WAT  1044      -2.554  -8.113  18.064  1.00  0.00
ATOM   3183  H1  WAT  1044      -2.835  -7.610  17.300  1.00  0.00
ATOM   3184  H2  WAT  1044      -2.172  -8.911  17.698  1.00  0.00
TER
ATOM   3185  O   WAT  1045      -3.663   9.155   2.851  1.00  0.00
ATOM   3186  H1  WAT  1045      -2.931   8.871   2.303  1.00  0.00
ATOM   3187  H2  WAT  1045      -3.403   8.916   3.741  1.00  0.00
TER
ATOM   3188  O   WAT  1046       2.954  -0.678 -10.995  1.00  0.00
ATOM   3189  H1  WAT  1046       2.873  -1.593 -11.265  1.00  0.00
ATOM   3190  H2  WAT  1046       2.540  -0.182 -11.701  1.00  0.00
TER
ATOM   3191  O   WAT  1047       1.085   1.100  -9.114  1.00  0.00
ATOM   3192  H1  WAT  1047       0.310   0.620  -8.824  1.00  0.00
ATOM   3193  H2  WAT  1047       1.737   0.420  -9.288  1.00  0.00
TER
ATOM   3194  O   WAT  1048      -4.898   1.412  -8.236  1.00  0.00
ATOM   3195  H1  WAT  1048      -5.730   1.156  -7.836  1.00  0.00
ATOM   3196  H2  WAT  1048      -4.290   1.483  -7.500  1.00  0.00
TER
ATOM   3197  O   WAT  1049       5.106   5.506 -10.334  1.00  0.00
ATOM   3198  H1  WAT  1049       4.644   4.734 -10.005  1.00  0.00
ATOM   3199  H2  WAT  1049       5.919   5.532  -9.828  1.00  0.00
TER
ATOM   3200  O   WAT  1050      -4.918   5.446  -8.040  1.00  0.00
ATOM   3201  H1  WAT  1050      -4.615   4.555  -8.219  1.00  0.00
ATOM   3202  H2  WAT  1050      -4.174   6.003  -8.268  1.00  0.00
TER
ATOM   3203  O   WAT  1051      -6.489  -3.628 -14.452  1.00  0.00
ATOM   3204  H1  WAT  1051      -7.377  -3.287 -14.554  1.00  0.00
ATOM   3205  H2  WAT  1051      -6.205  -3.828 -15.344  1.00  0.00
TER
ATOM   3206  O   WAT  1052      -8.526  -1.028  -8.568  1.00  0.00
ATOM   3207  H1  WAT  1052      -7.954  -1.795  -8.567  1.00  0.00
ATOM   3208  H2  WAT  1052      -8.525  -0.729  -9.477  1.00  0.00
TER
ATOM   3209  O   WAT  1053       1.332   7.791 -10.713  1.00  0.00
ATOM   3210  H1  WAT  1053       0.714   8.247 -11.284  1.00  0.00
ATOM   3211  H2  WAT  1053       2.188   7.947 -11.114  1.00  0.00
TER
ATOM   3212  O   WAT  1054       0.526   3.775  -9.107  1.00  0.00
ATOM   3213  H1  WAT  1054       0.457   2.834  -9.268  1.00  0.00
ATOM   3214  H2  WAT  1054       1.288   3.865  -8.534  1.00  0.00
TER
ATOM   3215  O   WAT  1055      -7.283  -5.619  -6.781  1.00  0.00
ATOM   3216  H1  WAT  1055      -7.463  -6.517  -6.501  1.00  0.00
ATOM   3217  H2  WAT  1055      -7.685  -5.072  -6.106  1.00  0.00
TER
ATOM   3218  O   WAT  1056       1.557  -3.418  -8.880  1.00  0.00
ATOM   3219  H1  WAT  1056       1.933  -4.290  -8.992  1.00  0.00
ATOM   3220  H2  WAT  1056       1.459  -3.082  -9.771  1.00  0.00
TER
ATOM   3221  O   WAT  1057      -4.313  -5.045 -13.418  1.00  0.00
ATOM   3222  H1  WAT  1057      -4.206  -4.145 -13.111  1.00  0.00
ATOM   3223  H2  WAT  1057      -5.223  -5.093 -13.709  1.00  0.00
TER
ATOM   3224  O   WAT  1058       5.339  -5.923 -11.947  1.00  0.00
ATOM   3225  H1  WAT  1058       6.160  -6.413 -11.904  1.00  0.00
ATOM   3226  H2  WAT  1058       5.373  -5.333 -11.194  1.00  0.00
TER
ATOM   3227  O   WAT  1059      -6.664  -3.123  -8.173  1.00  0.00
ATOM   3228  H1  WAT  1059      -5.983  -2.859  -7.554  1.00  0.00
ATOM   3229  H2  WAT  1059      -6.980  -3.963  -7.839  1.00  0.00
TER
ATOM   3230  O   WAT  1060      -2.472  -2.076  -9.085  1.00  0.00
ATOM   3231  H1  WAT  1060      -1.964  -1.578  -8.445  1.00  0.00
ATOM   3232  H2  WAT  1060      -1.941  -2.853  -9.262  1.00  0.00
TER
ATOM   3233  O   WAT  1061       9.629  -3.906  -5.383  1.00  0.00
ATOM   3234  H1  WAT  1061       8.924  -3.518  -5.901  1.00  0.00
ATOM   3235  H2  WAT  1061       9.895  -3.211  -4.780  1.00  0.00
TER
ATOM   3236  O   WAT  1062      -4.188  -7.437  -4.819  1.00  0.00
ATOM   3237  H1  WAT  1062      -4.186  -6.919  -5.625  1.00  0.00
ATOM   3238  H2  WAT  1062      -5.018  -7.914  -4.842  1.00  0.00
TER
ATOM   3239  O   WAT  1063       2.199   2.675 -13.320  1.00  0.00
ATOM   3240  H1  WAT  1063       1.581   3.140 -13.884  1.00  0.00
ATOM   3241  H2  WAT  1063       2.711   3.368 -12.903  1.00  0.00
TER
ATOM   3242  O   WAT  1064      -2.938   2.203  -6.642  1.00  0.00
ATOM   3243  H1  WAT  1064      -3.271   2.830  -6.000  1.00  0.00
ATOM   3244  H2  WAT  1064      -2.761   2.729  -7.422  1.00  0.00
TER
ATOM   3245  O   WAT  1065       5.575  -3.983  -9.174  1.00  0.00
ATOM   3246  H1  WAT  1065       4.871  -3.694  -8.594  1.00  0.00
ATOM   3247  H2  WAT  1065       5.937  -3.173  -9.534  1.00  0.00
TER
ATOM   3248  O   WAT  1066      -4.507  -5.726  -6.812  1.00  0.00
ATOM   3249  H1  WAT  1066      -4.165  -4.881  -7.107  1.00  0.00
ATOM   3250  H2  WAT  1066      -5.445  -5.577  -6.696  1.00  0.00
TER
ATOM   3251  O   WAT  1067      -3.726   4.171  -4.827  1.00  0.00
ATOM   3252  H1  WAT  1067      -3.109   4.846  -5.108  1.00  0.00
ATOM   3253  H2  WAT  1067      -4.587   4.580  -4.918  1.00  0.00
TER
ATOM   3254  O   WAT  1068      -8.433   3.361 -15.946  1.00  0.00
ATOM   3255  H1  WAT  1068      -8.810   3.850 -16.678  1.00  0.00
ATOM   3256  H2  WAT  1068      -8.176   4.034 -15.316  1.00  0.00
TER
ATOM   3257  O   WAT  1069       7.192   5.635  -6.911  1.00  0.00
ATOM   3258  H1  WAT  1069       6.508   6.305  -6.920  1.00  0.00
ATOM   3259  H2  WAT  1069       7.731   5.833  -7.677  1.00  0.00
TER
ATOM   3260  O   WAT  1070       8.644  -4.537  -8.783  1.00  0.00
ATOM   3261  H1  WAT  1070       7.697  -4.503  -8.652  1.00  0.00
ATOM   3262  H2  WAT  1070       8.969  -3.723  -8.398  1.00  0.00
TER
ATOM   3263  O   WAT  1071      -0.824  -8.237 -10.488  1.00  0.00
ATOM   3264  H1  WAT  1071      -0.516  -8.793 -11.204  1.00  0.00
ATOM   3265  H2  WAT  1071      -1.754  -8.103 -10.670  1.00  0.00
TER
ATOM   3266  O   WAT  1072       4.728   7.479  -8.197  1.00  0.00
ATOM   3267  H1  WAT  1072       4.740   7.076  -9.065  1.00  0.00
ATOM   3268  H2  WAT  1072       4.175   8.254  -8.301  1.00  0.00
TER
ATOM   3269  O   WAT  1073       6.022   4.201 -13.108  1.00  0.00
ATOM   3270  H1  WAT  1073       5.912   3.258 -12.983  1.00  0.00
ATOM   3271  H2  WAT  1073       6.019   4.563 -12.222  1.00  0.00
TER
ATOM   3272  O   WAT  1074       4.126   2.382  -6.869  1.00  0.00
ATOM   3273  H1  WAT  1074       4.543   2.168  -7.703  1.00  0.00
ATOM   3274  H2  WAT  1074       4.850   2.640  -6.298  1.00  0.00
TER
ATOM   3275  O   WAT  1075       1.564  -0.172 -13.752  1.00  0.00
ATOM   3276  H1  WAT  1075       0.637  -0.239 -13.523  1.00  0.00
ATOM   3277  H2  WAT  1075       1.717   0.766 -13.866  1.00  0.00
TER
ATOM   3278  O   WAT  1076       1.551  -3.901 -16.755  1.00  0.00
ATOM   3279  H1  WAT  1076       0.611  -3.739 -16.670  1.00  0.00
ATOM   3280  H2  WAT  1076       1.869  -3.182 -17.301  1.00  0.00
TER
ATOM   3281  O   WAT  1077       8.072   0.781  -6.777  1.00  0.00
ATOM   3282  H1  WAT  1077       7.244   0.850  -7.252  1.00  0.00
ATOM   3283  H2  WAT  1077       8.667   1.367  -7.245  1.00  0.00
TER
ATOM   3284  O   WAT  1078       5.594   1.390 -13.248  1.00  0.00
ATOM   3285  H1  WAT  1078       4.975   1.052 -13.895  1.00  0.00
ATOM   3286  H2  WAT  1078       5.576   0.746 -12.540  1.00  0.00
TER
ATOM   3287  O   WAT  1079       5.036  -2.432  -5.832  1.00  0.00
ATOM   3288  H1  WAT  1079       4.624  -1.607  -5.578  1.00  0.00
ATOM   3289  H2  WAT  1079       4.304  -3.017  -6.024  1.00  0.00
TER
ATOM   3290  O   WAT  1080      -2.830   0.354 -10.970  1.00  0.00
ATOM   3291  H1  WAT  1080      -3.235  -0.358 -11.465  1.00  0.00
ATOM   3292  H2  WAT  1080      -2.744   0.009 -10.081  1.00  0.00
TER
ATOM   3293  O   WAT  1081      -2.362   4.041  -8.806  1.00  0.00
ATOM   3294  H1  WAT  1081      -2.659   3.435  -9.485  1.00  0.00
ATOM   3295  H2  WAT  1081      -1.412   4.078  -8.917  1.00  0.00
TER
ATOM   3296  O   WAT  1082      -4.117  -2.872  -7.190  1.00  0.00
ATOM   3297  H1  WAT  1082      -3.566  -2.762  -7.964  1.00  0.00
ATOM   3298  H2  WAT  1082      -3.603  -2.498  -6.474  1.00  0.00
TER
ATOM   3299  O   WAT  1083       5.726   7.614  -5.143  1.00  0.00
ATOM   3300  H1  WAT  1083       5.250   8.421  -5.336  1.00  0.00
ATOM   3301  H2  WAT  1083       5.043   6.962  -4.991  1.00  0.00
TER
ATOM   3302  O   WAT  1084       3.770   0.628 -16.241  1.00  0.00
ATOM   3303  H1  WAT  1084       4.210  -0.210 -16.387  1.00  0.00
ATOM   3304  H2  WAT  1084       4.483   1.261 -16.154  1.00  0.00
TER
ATOM   3305  O   WAT  1085       1.880   5.568 -12.273  1.00  0.00
ATOM   3306  H1  WAT  1085       2.319   6.310 -12.687  1.00  0.00
ATOM   3307  H2  WAT  1085       1.819   5.811 -11.349  1.00  0.00
TER
ATOM   3308  O   WAT  1086       7.352  -8.117 -17.927  1.00  0.00
ATOM   3309  H1  WAT  1086       7.039  -8.025 -17.027  1.00  0.00
ATOM   3310  H2  WAT  1086       8.113  -7.539 -17.977  1.00  0.00
TER
ATOM   3311  O   WAT  1087      -6.130  -0.751 -13.469  1.00  0.00
ATOM   3312  H1  WAT  1087      -6.250  -0.025 -14.081  1.00  0.00
ATOM   3313  H2  WAT  1087      -6.440  -1.521 -13.946  1.00  0.00
TER
ATOM   3314  O   WAT  1088       9.306   7.375  -0.074  1.00  0.00
ATOM   3315  H1  WAT  1088       9.782   7.853   0.605  1.00  0.00
ATOM   3316  H2  WAT  1088       9.927   7.307  -0.800  1.00  0.00
TER
ATOM   3317  O   WAT  1089      -8.491   2.420  -7.662  1.00  0.00
ATOM   3318  H1  WAT  1089      -8.413   2.555  -8.607  1.00  0.00
ATOM   3319  H2  WAT  1089      -7.877   1.712  -7.469  1.00  0.00
TER
ATOM   3320  O   WAT  1090      -7.246   4.120 -11.251  1.00  0.00
ATOM   3321  H1  WAT  1090      -7.654   4.261 -12.106  1.00  0.00
ATOM   3322  H2  WAT  1090      -6.355   3.836 -11.454  1.00  0.00
TER
ATOM   3323  O   WAT  1091       8.710   4.566  -2.914  1.00  0.00
ATOM   3324  H1  WAT  1091       8.836   4.328  -3.833  1.00  0.00
ATOM   3325  H2  WAT  1091       8.752   3.735  -2.442  1.00  0.00
TER
ATOM   3326  O   WAT  1092       2.571   8.269  -4.345  1.00  0.00
ATOM   3327  H1  WAT  1092       3.086   8.180  -3.543  1.00  0.00
ATOM   3328  H2  WAT  1092       1.728   8.615  -4.052  1.00  0.00
TER
ATOM   3329  O   WAT  1093       4.547   8.555 -14.916  1.00  0.00
ATOM   3330  H1  WAT  1093       4.387   8.265 -14.018  1.00  0.00
ATOM   3331  H2  WAT  1093       4.382   7.779 -15.452  1.00  0.00
TER
ATOM   3332  O   WAT  1094      -2.974   8.335 -13.139  1.00  0.00
ATOM   3333  H1  WAT  1094      -3.150   7.418 -13.352  1.00  0.00
ATOM   3334  H2  WAT  1094      -3.829   8.693 -12.899  1.00  0.00
TER
ATOM   3335  O   WAT  1095       4.249   6.064 -16.357  1.00  0.00
ATOM   3336  H1  WAT  1095       3.556   6.061 -17.016  1.00  0.00
ATOM   3337  H2  WAT  1095       4.992   5.639 -16.787  1.00  0.00
TER
ATOM   3338  O   WAT  1096       3.814   7.690 -12.282  1.00  0.00
ATOM   3339  H1  WAT  1096       4.270   6.909 -11.968  1.00  0.00
ATOM   3340  H2  WAT  1096       4.154   8.400 -11.738  1.00  0.00
TER
ATOM   3341  O   WAT  1097       8.562  -3.380  -1.949  1.00  0.00
ATOM   3342  H1  WAT  1097       7.947  -2.872  -2.478  1.00  0.00
ATOM   3343  H2  WAT  1097       8.242  -4.280  -2.007  1.00  0.00
TER
ATOM   3344  O   WAT  1098      -8.435   3.461  -5.123  1.00  0.00
ATOM   3345  H1  WAT  1098      -8.272   2.992  -5.941  1.00  0.00
ATOM   3346  H2  WAT  1098      -7.970   2.954  -4.458  1.00  0.00
TER
ATOM   3347  O   WAT  1099      -3.663  -7.408 -10.087  1.00  0.00
ATOM   3348  H1  WAT  1099      -4.107  -6.627 -10.418  1.00  0.00
ATOM   3349  H2  WAT  1099      -3.105  -7.085  -9.380  1.00  0.00
TER
ATOM   3350  O   WAT  1100      -0.548  -7.787 -15.206  1.00  0.00
ATOM   3351  H1  WAT  1100      -1.172  -7.791 -14.481  1.00  0.00
ATOM   3352  H2  WAT  1100      -0.635  -8.654 -15.602  1.00  0.00
TER
ATOM   3353  O   WAT  1101      -1.626  -6.863  -8.228  1.00  0.00
ATOM   3354  H1  WAT  1101      -1.329  -5.957  -8.308  1.00  0.00
ATOM   3355  H2  WAT  1101      -1.077  -7.351  -8.842  1.00  0.00
TER
ATOM   3356  O   WAT  1102      -3.872  -2.285 -12.358  1.00  0.00
ATOM   3357  H1  WAT  1102      -4.098  -2.501 -11.454  1.00  0.00
ATOM   3358  H2  WAT  1102      -4.653  -1.852 -12.704  1.00  0.00
TER
ATOM   3359  O   WAT  1103       3.358  -2.278 -13.759  1.00  0.00
ATOM   3360  H1  WAT  1103       2.759  -1.555 -13.943  1.00  0.00
ATOM   3361  H2  WAT  1103       3.906  -2.341 -14.542  1.00  0.00
TER
ATOM   3362  O   WAT  1104       1.964  -3.642 -11.729  1.00  0.00
ATOM   3363  H1  WAT  1104       2.357  -3.325 -12.542  1.00  0.00
ATOM   3364  H2  WAT  1104       2.326  -4.521 -11.615  1.00  0.00
TER
ATOM   3365  O   WAT  1105      -6.301  -4.975  -3.539  1.00  0.00
ATOM   3366  H1  WAT  1105      -6.695  -4.127  -3.332  1.00  0.00
ATOM   3367  H2  WAT  1105      -6.989  -5.612  -3.348  1.00  0.00
TER
ATOM   3368  O   WAT  1106      -8.999  -7.052  -9.506  1.00  0.00
ATOM   3369  H1  WAT  1106      -9.288  -6.482  -8.794  1.00  0.00
ATOM   3370  H2  WAT  1106      -8.255  -7.531  -9.143  1.00  0.00
TER
ATOM   3371  O   WAT  1107       2.550  -1.051  -7.634  1.00  0.00
ATOM   3372  H1  WAT  1107       1.818  -0.543  -7.285  1.00  0.00
ATOM   3373  H2  WAT  1107       2.152  -1.868  -7.935  1.00  0.00
TER
ATOM   3374  O   WAT  1108      -1.012  -4.376  -9.229  1.00  0.00
ATOM   3375  H1  WAT  1108      -1.009  -4.817 -10.078  1.00  0.00
ATOM   3376  H2  WAT  1108      -0.117  -4.054  -9.122  1.00  0.00
TER
ATOM   3377  O   WAT  1109      -5.162  -4.493 -10.269  1.00  0.00
ATOM   3378  H1  WAT  1109      -5.502  -4.016  -9.513  1.00  0.00
ATOM   3379  H2  WAT  1109      -5.925  -4.947 -10.629  1.00  0.00
TER
ATOM   3380  O   WAT  1110      -0.950  -3.375 -16.238  1.00  0.00
ATOM   3381  H1  WAT  1110      -0.829  -3.416 -15.290  1.00  0.00
ATOM   3382  H2  WAT  1110      -1.336  -2.512 -16.393  1.00  0.00
TER
ATOM   3383  O   WAT  1111       3.012  -5.598  -8.222  1.00  0.00
ATOM   3384  H1  WAT  1111       3.030  -5.147  -7.378  1.00  0.00
ATOM   3385  H2  WAT  1111       2.764  -6.497  -8.008  1.00  0.00
TER
ATOM   3386  O   WAT  1112      -1.938  -1.065 -16.840  1.00  0.00
ATOM   3387  H1  WAT  1112      -2.507  -1.513 -17.466  1.00  0.00
ATOM   3388  H2  WAT  1112      -1.229  -0.705 -17.373  1.00  0.00
TER
ATOM   3389  O   WAT  1113       6.439  -8.185  -2.383  1.00  0.00
ATOM   3390  H1  WAT  1113       6.764  -8.916  -1.857  1.00  0.00
ATOM   3391  H2  WAT  1113       6.475  -8.503  -3.285  1.00  0.00
TER
ATOM   3392  O   WAT  1114      -0.712  -0.316  -7.482  1.00  0.00
ATOM   3393  H1  WAT  1114      -0.345  -0.790  -6.736  1.00  0.00
ATOM   3394  H2  WAT  1114      -0.901   0.558  -7.141  1.00  0.00
TER
ATOM   3395  O   WAT  1115      -7.848  -5.571 -11.353  1.00  0.00
ATOM   3396  H1  WAT  1115      -8.133  -5.936 -10.515  1.00  0.00
ATOM   3397  H2  WAT  1115      -7.910  -6.303 -11.967  1.00  0.00
TER
ATOM   3398  O   WAT  1116      -2.922  -1.275  -5.164  1.00  0.00
ATOM   3399  H1  WAT  1116      -3.226  -0.396  -4.939  1.00  0.00
ATOM   3400  H2  WAT  1116      -1.967  -1.215  -5.128  1.00  0.00
TER
ATOM   3401  O   WAT  1117      -4.394   2.931 -14.567  1.00  0.00
ATOM   3402  H1  WAT  1117      -5.167   2.391 -14.727  1.00  0.00
ATOM   3403  H2  WAT  1117      -3.664   2.412 -14.905  1.00  0.00
TER
ATOM   3404  O   WAT  1118       6.365   1.928  -8.774  1.00  0.00
ATOM   3405  H1  WAT  1118       7.085   2.423  -9.165  1.00  0.00
ATOM   3406  H2  WAT  1118       6.163   1.250  -9.419  1.00  0.00
TER
ATOM   3407  O   WAT  1119       1.826  -6.678 -14.632  1.00  0.00
ATOM   3408  H1  WAT  1119       1.013  -7.177 -14.707  1.00  0.00
ATOM   3409  H2  WAT  1119       1.632  -5.839 -15.048  1.00  0.00
TER
ATOM   3410  O   WAT  1120       4.541  -2.307 -16.335  1.00  0.00
ATOM   3411  H1  WAT  1120       5.429  -1.995 -16.510  1.00  0.00
ATOM   3412  H2  WAT  1120       4.512  -3.179 -16.727  1.00  0.00
TER
ATOM   3413  O   WAT  1121      -4.350   2.599 -10.929  1.00  0.00
ATOM   3414  H1  WAT  1121      -3.832   1.796 -10.984  1.00  0.00
ATOM   3415  H2  WAT  1121      -4.801   2.537 -10.088  1.00  0.00
TER
ATOM   3416  O   WAT  1122       0.537   3.866 -15.657  1.00  0.00
ATOM   3417  H1  WAT  1122       0.879   4.610 -16.152  1.00  0.00
ATOM   3418  H2  WAT  1122      -0.292   4.179 -15.294  1.00  0.00
TER
ATOM   3419  O   WAT  1123      -6.865  -0.435  -4.017  1.00  0.00
ATOM   3420  H1  WAT  1123      -7.224   0.231  -3.429  1.00  0.00
ATOM   3421  H2  WAT  1123      -7.160  -1.266  -3.645  1.00  0.00
TER
ATOM   3422  O   WAT  1124       6.812  -0.995 -16.867  1.00  0.00
ATOM   3423  H1  WAT  1124       6.729  -0.564 -17.718  1.00  0.00
ATOM   3424  H2  WAT  1124       7.532  -0.535 -16.435  1.00  0.00
TER
ATOM   3425  O   WAT  1125       7.841   5.859 -14.139  1.00  0.00
ATOM   3426  H1  WAT  1125       7.199   5.204 -13.865  1.00  0.00
ATOM   3427  H2  WAT  1125       7.454   6.264 -14.915  1.00  0.00
TER
ATOM   3428  O   WAT  1126       3.420   3.187 -10.292  1.00  0.00
ATOM   3429  H1  WAT  1126       3.772   2.590 -10.952  1.00  0.00
ATOM   3430  H2  WAT  1126       2.536   2.862 -10.121  1.00  0.00
TER
ATOM   3431  O   WAT  1127      -0.494   3.947 -12.885  1.00  0.00
ATOM   3432  H1  WAT  1127       0.193   4.494 -12.504  1.00  0.00
ATOM   3433  H2  WAT  1127      -1.281   4.491 -12.850  1.00  0.00
TER
ATOM   3434  O   WAT  1128      -8.355  -0.436 -17.393  1.00  0.00
ATOM   3435  H1  WAT  1128      -7.485  -0.153 -17.110  1.00  0.00
ATOM   3436  H2  WAT  1128      -8.846   0.378 -17.508  1.00  0.00
TER
ATOM   3437  O   WAT  1129      -1.191   0.952 -13.272  1.00  0.00
ATOM   3438  H1  WAT  1129      -0.735   1.762 -13.046  1.00  0.00
ATOM   3439  H2  WAT  1129      -1.542   0.634 -12.441  1.00  0.00
TER
ATOM   3440  O   WAT  1130       1.112   6.462  -6.043  1.00  0.00
ATOM   3441  H1  WAT  1130       1.756   6.668  -5.366  1.00  0.00
ATOM   3442  H2  WAT  1130       1.475   5.701  -6.496  1.00  0.00
TER
ATOM   3443  O   WAT  1131      -5.290  -8.704 -12.800  1.00  0.00
ATOM   3444  H1  WAT  1131      -5.418  -8.713 -11.852  1.00  0.00
ATOM   3445  H2  WAT  1131      -6.114  -8.366 -13.151  1.00  0.00
TER
ATOM   3446  O   WAT  1132       2.385   4.466  -7.325  1.00  0.00
ATOM   3447  H1  WAT  1132       3.028   3.765  -7.212  1.00  0.00
ATOM   3448  H2  WAT  1132       2.910   5.246  -7.506  1.00  0.00
TER
ATOM   3449  O   WAT  1133       6.231   4.751 -17.601  1.00  0.00
ATOM   3450  H1  WAT  1133       6.005   4.034 -17.009  1.00  0.00
ATOM   3451  H2  WAT  1133       5.841   4.502 -18.439  1.00  0.00
TER
ATOM   3452  O   WAT  1134       4.159   5.265  -4.122  1.00  0.00
ATOM   3453  H1  WAT  1134       4.495   5.852  -3.444  1.00  0.00
ATOM   3454  H2  WAT  1134       3.239   5.134  -3.892  1.00  0.00
TER
ATOM   3455  O   WAT  1135      -7.987   8.777 -16.827  1.00  0.00
ATOM   3456  H1  WAT  1135      -7.628   9.376 -17.481  1.00  0.00
ATOM   3457  H2  WAT  1135      -8.128   9.323 -16.054  1.00  0.00
TER
ATOM   3458  O   WAT  1136      -8.291  -6.945  -3.339  1.00  0.00
ATOM   3459  H1  WAT  1136      -9.005  -6.746  -2.734  1.00  0.00
ATOM   3460  H2  WAT  1136      -7.871  -7.721  -2.968  1.00  0.00
TER
ATOM   3461  O   WAT  1137       5.813   2.668 -15.940  1.00  0.00
ATOM   3462  H1  WAT  1137       5.525   3.129 -15.152  1.00  0.00
ATOM   3463  H2  WAT  1137       6.608   2.208 -15.672  1.00  0.00
TER
ATOM   3464  O   WAT  1138      -1.971   6.160 -16.010  1.00  0.00
ATOM   3465  H1  WAT  1138      -1.980   6.893 -16.625  1.00  0.00
ATOM   3466  H2  WAT  1138      -2.891   5.914 -15.917  1.00  0.00
TER
ATOM   3467  O   WAT  1139      -6.370   1.382 -15.265  1.00  0.00
ATOM   3468  H1  WAT  1139      -6.977   2.122 -15.255  1.00  0.00
ATOM   3469  H2  WAT  1139      -5.895   1.472 -16.091  1.00  0.00
TER
ATOM   3470  O   WAT  1140       3.203  -4.453  -5.589  1.00  0.00
ATOM   3471  H1  WAT  1140       3.571  -5.274  -5.261  1.00  0.00
ATOM   3472  H2  WAT  1140       2.343  -4.393  -5.174  1.00  0.00
TER
ATOM   3473  O   WAT  1141       6.570  -5.497 -14.781  1.00  0.00
ATOM   3474  H1  WAT  1141       5.941  -5.393 -15.495  1.00  0.00
ATOM   3475  H2  WAT  1141       6.075  -5.278 -13.991  1.00  0.00
TER
ATOM   3476  O   WAT  1142       1.015   6.223 -17.347  1.00  0.00
ATOM   3477  H1  WAT  1142       1.117   6.020 -18.277  1.00  0.00
ATOM   3478  H2  WAT  1142       0.116   5.969 -17.142  1.00  0.00
TER
ATOM   3479  O   WAT  1143      -1.462  -3.219 -13.365  1.00  0.00
ATOM   3480  H1  WAT  1143      -2.170  -2.750 -12.923  1.00  0.00
ATOM   3481  H2  WAT  1143      -1.178  -3.877 -12.730  1.00  0.00
TER
ATOM   3482  O   WAT  1144       2.570  -6.494 -11.925  1.00  0.00
ATOM   3483  H1  WAT  1144       2.446  -6.475 -12.874  1.00  0.00
ATOM   3484  H2  WAT  1144       3.518  -6.446 -11.805  1.00  0.00
TER
ATOM   3485  O   WAT  1145      -0.343   8.742 -12.652  1.00  0.00
ATOM   3486  H1  WAT  1145      -0.089   8.704 -13.574  1.00  0.00
ATOM   3487  H2  WAT  1145      -1.292   8.615 -12.660  1.00  0.00
TER
ATOM   3488  O   WAT  1146      -3.259  -4.910 -15.990  1.00  0.00
ATOM   3489  H1  WAT  1146      -2.409  -4.473 -16.056  1.00  0.00
ATOM   3490  H2  WAT  1146      -3.625  -4.598 -15.162  1.00  0.00
TER
ATOM   3491  O   WAT  1147       7.370  -5.582  -4.523  1.00  0.00
ATOM   3492  H1  WAT  1147       6.868  -4.842  -4.183  1.00  0.00
ATOM   3493  H2  WAT  1147       8.186  -5.194  -4.839  1.00  0.00
TER
ATOM   3494  O   WAT  1148       5.662  -0.339 -11.077  1.00  0.00
ATOM   3495  H1  WAT  1148       4.721  -0.324 -10.902  1.00  0.00
ATOM   3496  H2  WAT  1148       5.977  -1.125 -10.631  1.00  0.00
TER
ATOM   3497  O   WAT  1149      -4.359   1.343 -17.516  1.00  0.00
ATOM   3498  H1  WAT  1149      -3.593   1.231 -16.954  1.00  0.00
ATOM   3499  H2  WAT  1149      -4.282   0.647 -18.168  1.00  0.00
TER
ATOM   3500  O   WAT  1150      -5.665  -1.225 -16.833  1.00  0.00
ATOM   3501  H1  WAT  1150      -5.584  -2.172 -16.721  1.00  0.00
ATOM   3502  H2  WAT  1150      -4.773  -0.894 -16.727  1.00  0.00
TER
ATOM   3503  O   WAT  1151       7.665   6.832  -9.401  1.00  0.00
ATOM   3504  H1  WAT  1151       7.790   7.655  -8.929  1.00  0.00
ATOM   3505  H2  WAT  1151       8.532   6.621  -9.749  1.00  0.00
TER
ATOM   3506  O   WAT  1152      -4.863   8.925  -9.729  1.00  0.00
ATOM   3507  H1  WAT  1152      -4.127   8.377  -9.459  1.00  0.00
ATOM   3508  H2  WAT  1152      -4.479   9.791  -9.869  1.00  0.00
TER
ATOM   3509  O   WAT  1153      -7.979   4.992 -13.855  1.00  0.00
ATOM   3510  H1  WAT  1153      -8.905   5.234 -13.865  1.00  0.00
ATOM   3511  H2  WAT  1153      -7.513   5.820 -13.977  1.00  0.00
TER
ATOM   3512  O   WAT  1154       4.409   7.946  -1.982  1.00  0.00
ATOM   3513  H1  WAT  1154       5.361   7.861  -2.032  1.00  0.00
ATOM   3514  H2  WAT  1154       4.262   8.610  -1.309  1.00  0.00
TER
ATOM   3515  O   WAT  1155       7.300   7.325 -16.483  1.00  0.00
ATOM   3516  H1  WAT  1155       7.014   6.912 -17.298  1.00  0.00
ATOM   3517  H2  WAT  1155       7.102   8.254 -16.603  1.00  0.00
TER
ATOM   3518  O   WAT  1156      -8.138   0.597  -1.597  1.00  0.00
ATOM   3519  H1  WAT  1156      -7.634   0.018  -1.026  1.00  0.00
ATOM   3520  H2  WAT  1156      -8.877   0.881  -1.060  1.00  0.00
TER
ATOM   3521  O   WAT  1157       2.005   2.380 -17.438  1.00  0.00
ATOM   3522  H1  WAT  1157       1.456   2.827 -16.794  1.00  0.00
ATOM   3523  H2  WAT  1157       2.627   1.875 -16.915  1.00  0.00
TER
ATOM   3524  O   WAT  1158      -2.327   1.339 -15.542  1.00  0.00
ATOM   3525  H1  WAT  1158      -1.906   1.173 -14.699  1.00  0.00
ATOM   3526  H2  WAT  1158      -2.202   0.529 -16.036  1.00  0.00
TER
ATOM   3527  O   WAT  1159      -0.911  -7.157  -5.622  1.00  0.00
ATOM   3528  H1  WAT  1159      -1.360  -7.135  -6.468  1.00  0.00
ATOM   3529  H2  WAT  1159      -1.545  -7.555  -5.025  1.00  0.00
TER
ATOM   3530  O   WAT  1160      -2.655   8.043  -3.885  1.00  0.00
ATOM   3531  H1  WAT  1160      -3.193   8.768  -4.204  1.00  0.00
ATOM   3532  H2  WAT  1160      -2.401   7.566  -4.676  1.00  0.00
TER
ATOM   3533  O   WAT  1161       4.047  -7.776 -16.067  1.00  0.00
ATOM   3534  H1  WAT  1161       4.327  -8.620 -15.711  1.00  0.00
ATOM   3535  H2  WAT  1161       3.274  -7.544 -15.553  1.00  0.00
TER
ATOM   3536  O   WAT  1162       0.202   9.279  -3.627  1.00  0.00
ATOM   3537  H1  WAT  1162       0.127  10.182  -3.319  1.00  0.00
ATOM   3538  H2  WAT  1162      -0.701   8.960  -3.654  1.00  0.00
TER
ATOM   3539  O   WAT  1163      -1.415  -6.544 -17.623  1.00  0.00
ATOM   3540  H1  WAT  1163      -1.763  -7.221 -18.202  1.00  0.00
ATOM   3541  H2  WAT  1163      -1.214  -7.005 -16.808  1.00  0.00
TER
ATOM   3542  O   WAT  1164       0.750   8.444 -16.004  1.00  0.00
ATOM   3543  H1  WAT  1164       1.645   8.783 -15.982  1.00  0.00
ATOM   3544  H2  WAT  1164       0.782   7.722 -16.632  1.00  0.00
TER
ATOM   3545  O   WAT  1165      -5.610   3.817 -17.775  1.00  0.00
ATOM   3546  H1  WAT  1165      -5.173   4.360 -17.120  1.00  0.00
ATOM   3547  H2  WAT  1165      -5.126   2.992 -17.766  1.00  0.00
TER
ATOM   3548  O   WAT  1166      -8.396   6.606 -10.323  1.00  0.00
ATOM   3549  H1  WAT  1166      -8.065   5.738 -10.555  1.00  0.00
ATOM   3550  H2  WAT  1166      -7.967   6.812  -9.493  1.00  0.00
TER
ATOM   3551  O   WAT  1167      -3.800   4.937 -12.663  1.00  0.00
ATOM   3552  H1  WAT  1167      -4.100   4.813 -11.763  1.00  0.00
ATOM   3553  H2  WAT  1167      -3.906   4.078 -13.071  1.00  0.00
TER
ATOM   3554  O   WAT  1168      -7.907   7.473  -7.585  1.00  0.00
ATOM   3555  H1  WAT  1168      -8.344   7.653  -6.753  1.00  0.00
ATOM   3556  H2  WAT  1168      -7.339   8.231  -7.727  1.00  0.00
TER
ATOM   3557  O   WAT  1169       7.730   6.975  -3.297  1.00  0.00
ATOM   3558  H1  WAT  1169       7.130   7.034  -4.041  1.00  0.00
ATOM   3559  H2  WAT  1169       7.859   6.035  -3.168  1.00  0.00
TER
ATOM   3560  O   WAT  1170       8.970   4.717 -17.960  1.00  0.00
ATOM   3561  H1  WAT  1170       8.139   4.784 -17.490  1.00  0.00
ATOM   3562  H2  WAT  1170       9.147   5.607 -18.264  1.00  0.00
TER
ATOM   3563  O   WAT  1171       8.425   1.461 -15.457  1.00  0.00
ATOM   3564  H1  WAT  1171       9.187   2.031 -15.351  1.00  0.00
ATOM   3565  H2  WAT  1171       8.441   0.894 -14.686  1.00  0.00
TER
ATOM   3566  O   WAT  1172      -8.074  -0.015 -11.226  1.00  0.00
ATOM   3567  H1  WAT  1172      -8.729  -0.284 -11.870  1.00  0.00
ATOM   3568  H2  WAT  1172      -7.236  -0.124 -11.676  1.00  0.00
TER
ATOM   3569  O   WAT  1173       9.431   2.316 -10.613  1.00  0.00
ATOM   3570  H1  WAT  1173       9.802   1.533 -11.019  1.00  0.00
ATOM   3571  H2  WAT  1173      10.072   3.005 -10.791  1.00  0.00
TER
ATOM   3572  O   WAT  1174       6.415   3.700  -5.200  1.00  0.00
ATOM   3573  H1  WAT  1174       5.601   4.130  -4.937  1.00  0.00
ATOM   3574  H2  WAT  1174       6.822   4.312  -5.813  1.00  0.00
TER
ATOM   3575  O   WAT  1175       8.477   1.755 -18.300  1.00  0.00
ATOM   3576  H1  WAT  1175       8.752   2.663 -18.428  1.00  0.00
ATOM   3577  H2  WAT  1175       8.288   1.691 -17.364  1.00  0.00
TER
ATOM   3578  O   WAT  1176       4.875  -5.221 -17.004  1.00  0.00
ATOM   3579  H1  WAT  1176       5.293  -5.408 -17.845  1.00  0.00
ATOM   3580  H2  WAT  1176       4.568  -6.073 -16.694  1.00  0.00
TER
ATOM   3581  O   WAT  1177       8.374  -0.308 -13.307  1.00  0.00
ATOM   3582  H1  WAT  1177       7.998  -1.076 -13.739  1.00  0.00
ATOM   3583  H2  WAT  1177       7.644   0.074 -12.819  1.00  0.00
TER
ATOM   3584  O   WAT  1178      -7.037   0.370  -6.686  1.00  0.00
ATOM   3585  H1  WAT  1178      -6.669   0.283  -5.806  1.00  0.00
ATOM   3586  H2  WAT  1178      -7.606  -0.393  -6.785  1.00  0.00
TER
ATOM   3587  O   WAT  1179      -7.485  -2.719  -2.780  1.00  0.00
ATOM   3588  H1  WAT  1179      -8.379  -2.752  -2.441  1.00  0.00
ATOM   3589  H2  WAT  1179      -6.945  -2.520  -2.015  1.00  0.00
TER
ATOM   3590  O   WAT  1180      -8.860  -2.805 -15.284  1.00  0.00
ATOM   3591  H1  WAT  1180      -9.764  -2.542 -15.459  1.00  0.00
ATOM   3592  H2  WAT  1180      -8.376  -2.534 -16.064  1.00  0.00
TER
ATOM   3593  O   WAT  1181       7.649  -2.083 -10.006  1.00  0.00
ATOM   3594  H1  WAT  1181       8.173  -2.576 -10.637  1.00  0.00
ATOM   3595  H2  WAT  1181       8.235  -1.948  -9.261  1.00  0.00
TER
ATOM   3596  O   WAT  1182       7.828  -1.999  -6.484  1.00  0.00
ATOM   3597  H1  WAT  1182       6.878  -2.032  -6.370  1.00  0.00
ATOM   3598  H2  WAT  1182       8.009  -1.089  -6.719  1.00  0.00
TER
ATOM   3599  O   WAT  1183      -6.318  -3.748 -17.374  1.00  0.00
ATOM   3600  H1  WAT  1183      -5.609  -4.170 -17.860  1.00  0.00
ATOM   3601  H2  WAT  1183      -7.034  -3.681 -18.006  1.00  0.00
TER
ATOM   3602  O   WAT  1184       7.139  -2.825 -14.067  1.00  0.00
ATOM   3603  H1  WAT  1184       7.635  -3.058 -13.282  1.00  0.00
ATOM   3604  H2  WAT  1184       6.940  -3.664 -14.483  1.00  0.00
TER
ATOM   3605  O   WAT  1185      -6.981  -8.444  -8.432  1.00  0.00
ATOM   3606  H1  WAT  1185      -6.333  -8.994  -8.872  1.00  0.00
ATOM   3607  H2  WAT  1185      -6.561  -8.190  -7.610  1.00  0.00
TER
ATOM   3608  O   WAT  1186       8.568  -4.189 -11.533  1.00  0.00
ATOM   3609  H1  WAT  1186       8.458  -4.344 -10.595  1.00  0.00
ATOM   3610  H2  WAT  1186       9.328  -4.717 -11.776  1.00  0.00
TER
ATOM   3611  O   WAT  1187       6.914  -8.250  -5.075  1.00  0.00
ATOM   3612  H1  WAT  1187       7.551  -7.636  -4.709  1.00  0.00
ATOM   3613  H2  WAT  1187       7.062  -8.214  -6.020  1.00  0.00
TER
ATOM   3614  O   WAT  1188       9.530  -5.587 -15.667  1.00  0.00
ATOM   3615  H1  WAT  1188       8.736  -5.653 -15.137  1.00  0.00
ATOM   3616  H2  WAT  1188       9.735  -4.652 -15.678  1.00  0.00
TER
ATOM   3617  O   WAT  1189       6.472   8.452 -11.673  1.00  0.00
ATOM   3618  H1  WAT  1189       7.068   8.130 -12.349  1.00  0.00
ATOM   3619  H2  WAT  1189       6.730   7.979 -10.882  1.00  0.00
TER
ATOM   3620  O   WAT  1190      -7.228  -8.288  -5.689  1.00  0.00
ATOM   3621  H1  WAT  1190      -7.576  -7.832  -4.923  1.00  0.00
ATOM   3622  H2  WAT  1190      -7.559  -9.183  -5.607  1.00  0.00
TER
ATOM   3623  O   WAT  1191      -1.921   6.440  -5.923  1.00  0.00
ATOM   3624  H1  WAT  1191      -2.162   6.707  -6.810  1.00  0.00
ATOM   3625  H2  WAT  1191      -0.981   6.610  -5.868  1.00  0.00
TER
ATOM   3626  O   WAT  1192       9.340   8.459  -5.122  1.00  0.00
ATOM   3627  H1  WAT  1192       8.845   8.856  -5.839  1.00  0.00
ATOM   3628  H2  WAT  1192       8.731   7.834  -4.728  1.00  0.00
TER
ATOM   3629  O   WAT  1193      -6.556  -8.761  -2.414  1.00  0.00
ATOM   3630  H1  WAT  1193      -6.008  -8.942  -3.177  1.00  0.00
ATOM   3631  H2  WAT  1193      -6.490  -9.551  -1.878  1.00  0.00
TER
ATOM   3632  O   WAT  1194      -5.783   7.830  -4.404  1.00  0.00
ATOM   3633  H1  WAT  1194      -6.377   7.698  -3.665  1.00  0.00
ATOM   3634  H2  WAT  1194      -5.790   6.994  -4.870  1.00  0.00
TER
ATOM   3635  O   WAT  1195       3.663  -8.877  -6.201  1.00  0.00
ATOM   3636  H1  WAT  1195       2.789  -8.543  -6.404  1.00  0.00
ATOM   3637  H2  WAT  1195       3.554  -9.350  -5.376  1.00  0.00
TER
ATOM   3638  O   WAT  1196       4.570  -6.670  -4.817  1.00  0.00
ATOM   3639  H1  WAT  1196       4.241  -7.485  -5.197  1.00  0.00
ATOM   3640  H2  WAT  1196       5.518  -6.713  -4.940  1.00  0.00
TER
ATOM   3641  O   WAT  1197       7.024   9.101  -7.843  1.00  0.00
ATOM   3642  H1  WAT  1197       6.564   9.853  -8.217  1.00  0.00
ATOM   3643  H2  WAT  1197       6.395   8.382  -7.902  1.00  0.00
TER
ATOM   3644  O   WAT  1198      -6.151   5.196  -5.453  1.00  0.00
ATOM   3645  H1  WAT  1198      -6.878   4.576  -5.521  1.00  0.00
ATOM   3646  H2  WAT  1198      -6.091   5.590  -6.323  1.00  0.00
TER
ATOM   3647  O   WAT  1199      -2.547   7.410  -8.668  1.00  0.00
ATOM   3648  H1  WAT  1199      -2.030   6.799  -9.194  1.00  0.00
ATOM   3649  H2  WAT  1199      -1.897   7.913  -8.177  1.00  0.00
TER
ATOM   3650  O   WAT  1200       0.193   8.301  -7.841  1.00  0.00
ATOM   3651  H1  WAT  1200       0.480   8.046  -8.718  1.00  0.00
ATOM   3652  H2  WAT  1200       0.705   7.749  -7.251  1.00  0.00
TER
ATOM   3653  O   WAT  1201       1.410  -7.960  -7.262  1.00  0.00
ATOM   3654  H1  WAT  1201       0.628  -7.485  -6.982  1.00  0.00
ATOM   3655  H2  WAT  1201       1.117  -8.864  -7.370  1.00  0.00
TER
ATOM   3656  O   WAT  1202       5.962  -7.258  -9.217  1.00  0.00
ATOM   3657  H1  WAT  1202       6.403  -7.313 -10.065  1.00  0.00
ATOM   3658  H2  WAT  1202       5.693  -6.342  -9.146  1.00  0.00
TER
ATOM   3659  O   WAT  1203       7.826  -7.626 -11.206  1.00  0.00
ATOM   3660  H1  WAT  1203       7.765  -8.570 -11.353  1.00  0.00
ATOM   3661  H2  WAT  1203       8.606  -7.518 -10.661  1.00  0.00
TER
ATOM   3662  O   WAT  1204      -7.868   8.513 -12.244  1.00  0.00
ATOM   3663  H1  WAT  1204      -8.036   7.880 -11.545  1.00  0.00
ATOM   3664  H2  WAT  1204      -8.735   8.719 -12.594  1.00  0.00
TER
ATOM   3665  O   WAT  1205      -7.246  -7.655 -14.740  1.00  0.00
ATOM   3666  H1  WAT  1205      -6.488  -7.542 -15.314  1.00  0.00
ATOM   3667  H2  WAT  1205      -7.708  -6.818 -14.786  1.00  0.00
TER
ATOM   3668  O   WAT  1206      -0.704  -5.541 -11.750  1.00  0.00
ATOM   3669  H1  WAT  1206      -1.517  -5.916 -12.091  1.00  0.00
ATOM   3670  H2  WAT  1206      -0.200  -6.297 -11.448  1.00  0.00
TER
ATOM   3671  O   WAT  1207       3.798  -8.877 -10.512  1.00  0.00
ATOM   3672  H1  WAT  1207       4.401  -8.305 -10.037  1.00  0.00
ATOM   3673  H2  WAT  1207       3.058  -8.313 -10.734  1.00  0.00
TER
ATOM   3674  O   WAT  1208       6.942  -8.475 -15.238  1.00  0.00
ATOM   3675  H1  WAT  1208       7.137  -7.577 -14.971  1.00  0.00
ATOM   3676  H2  WAT  1208       6.155  -8.706 -14.745  1.00  0.00
TER
ATOM   3677  O   WAT  1209      -6.262   7.206 -14.799  1.00  0.00
ATOM   3678  H1  WAT  1209      -6.787   7.587 -15.502  1.00  0.00
ATOM   3679  H2  WAT  1209      -6.338   7.832 -14.078  1.00  0.00
TER
ATOM   3680  O   WAT  1210      -4.873  -7.129 -16.200  1.00  0.00
ATOM   3681  H1  WAT  1210      -4.344  -7.916 -16.329  1.00  0.00
ATOM   3682  H2  WAT  1210      -4.240  -6.450 -15.967  1.00  0.00
TER
ATOM   3683  O   WAT  1211      -2.679  -7.391 -13.146  1.00  0.00
ATOM   3684  H1  WAT  1211      -3.309  -8.093 -12.979  1.00  0.00
ATOM   3685  H2  WAT  1211      -3.219  -6.631 -13.362  1.00  0.00
TER
ATOM   3686  O   WAT  1212       0.260   9.223  -0.475  1.00  0.00
ATOM   3687  H1  WAT  1212       1.187   8.987  -0.431  1.00  0.00
ATOM   3688  H2  WAT  1212       0.245  10.050  -0.956  1.00  0.00
TER
ATOM   3689  O   WAT  1213       8.494   8.765 -13.477  1.00  0.00
ATOM   3690  H1  WAT  1213       8.670   8.079 -14.121  1.00  0.00
ATOM   3691  H2  WAT  1213       7.797   9.290 -13.870  1.00  0.00
TER
ATOM   3692  O   WAT  1214      -2.554  -8.113  -0.710  1.00  0.00
ATOM   3693  H1  WAT  1214      -2.835  -7.610  -1.474  1.00  0.00
ATOM   3694  H2  WAT  1214      -2.172  -8.911  -1.076  1.00  0.00
TER
ATOM   3695  O   WAT  1215      -3.663   9.155 -15.924  1.00  0.00
ATOM   3696  H1  WAT  1215      -2.931   8.871 -16.471  1.00  0.00
ATOM   3697  H2  WAT  1215      -3.403   8.916 -15.034  1.00  0.00
TER
ATOM   3698  O   WAT  1216      -4.501   5.271 -15.919  1.00  0.00
ATOM   3699  H1  WAT  1216      -5.130   5.740 -15.370  1.00  0.00
ATOM   3700  H2  WAT  1216      -4.387   4.426 -15.484  1.00  0.00
TER
ATOM   3701  O   WAT  1217       4.048  -8.698  -0.132  1.00  0.00
ATOM   3702  H1  WAT  1217       3.934  -8.378   0.763  1.00  0.00
ATOM   3703  H2  WAT  1217       4.865  -8.296  -0.429  1.00  0.00
TER
ATOM   3704  O   WAT  1218       6.828   8.450  -0.651  1.00  0.00
ATOM   3705  H1  WAT  1218       7.620   7.955  -0.858  1.00  0.00
ATOM   3706  H2  WAT  1218       7.121   9.129  -0.043  1.00  0.00
TER
ATOM   3707  O   WAT  1219       2.954 -19.453   7.780  1.00  0.00
ATOM   3708  H1  WAT  1219       2.873 -20.367   7.509  1.00  0.00
ATOM   3709  H2  WAT  1219       2.540 -18.956   7.074  1.00  0.00
TER
ATOM   3710  O   WAT  1220       1.085 -17.675   9.661  1.00  0.00
ATOM   3711  H1  WAT  1220       0.310 -18.155   9.951  1.00  0.00
ATOM   3712  H2  WAT  1220       1.737 -18.354   9.486  1.00  0.00
TER
ATOM   3713  O   WAT  1221      -4.898 -17.363  10.538  1.00  0.00
ATOM   3714  H1  WAT  1221      -5.730 -17.618  10.938  1.00  0.00
ATOM   3715  H2  WAT  1221      -4.290 -17.292  11.274  1.00  0.00
TER
ATOM   3716  O   WAT  1222       5.106 -13.269   8.441  1.00  0.00
ATOM   3717  H1  WAT  1222       4.644 -14.040   8.769  1.00  0.00
ATOM   3718  H2  WAT  1222       5.919 -13.242   8.946  1.00  0.00
TER
ATOM   3719  O   WAT  1223      -4.918 -13.329  10.734  1.00  0.00
ATOM   3720  H1  WAT  1223      -4.615 -14.219  10.555  1.00  0.00
ATOM   3721  H2  WAT  1223      -4.174 -12.772  10.506  1.00  0.00
TER
ATOM   3722  O   WAT  1224      -8.526 -19.802  10.206  1.00  0.00
ATOM   3723  H1  WAT  1224      -7.954 -20.570  10.207  1.00  0.00
ATOM   3724  H2  WAT  1224      -8.525 -19.503   9.297  1.00  0.00
TER
ATOM   3725  O   WAT  1225       1.332 -10.983   8.061  1.00  0.00
ATOM   3726  H1  WAT  1225       0.714 -10.527   7.490  1.00  0.00
ATOM   3727  H2  WAT  1225       2.188 -10.828   7.660  1.00  0.00
TER
ATOM   3728  O   WAT  1226       0.526 -14.999   9.668  1.00  0.00
ATOM   3729  H1  WAT  1226       0.457 -15.940   9.507  1.00  0.00
ATOM   3730  H2  WAT  1226       1.288 -14.909  10.240  1.00  0.00
TER
ATOM   3731  O   WAT  1227       2.199 -16.099   5.454  1.00  0.00
ATOM   3732  H1  WAT  1227       1.581 -15.634   4.890  1.00  0.00
ATOM   3733  H2  WAT  1227       2.711 -15.406   5.871  1.00  0.00
TER
ATOM   3734  O   WAT  1228      -2.938 -16.571  12.133  1.00  0.00
ATOM   3735  H1  WAT  1228      -3.271 -15.945  12.775  1.00  0.00
ATOM   3736  H2  WAT  1228      -2.761 -16.045  11.353  1.00  0.00
TER
ATOM   3737  O   WAT  1229      -3.726 -14.603  13.947  1.00  0.00
ATOM   3738  H1  WAT  1229      -3.109 -13.928  13.666  1.00  0.00
ATOM   3739  H2  WAT  1229      -4.587 -14.195  13.856  1.00  0.00
TER
ATOM   3740  O   WAT  1230      -8.433 -15.413   2.828  1.00  0.00
ATOM   3741  H1  WAT  1230      -8.810 -14.925   2.097  1.00  0.00
ATOM   3742  H2  WAT  1230      -8.176 -14.741   3.459  1.00  0.00
TER
ATOM   3743  O   WAT  1231       7.192 -13.139  11.863  1.00  0.00
ATOM   3744  H1  WAT  1231       6.508 -12.469  11.855  1.00  0.00
ATOM   3745  H2  WAT  1231       7.731 -12.941  11.097  1.00  0.00
TER
ATOM   3746  O   WAT  1232       4.728 -11.295  10.577  1.00  0.00
ATOM   3747  H1  WAT  1232       4.740 -11.699   9.710  1.00  0.00
ATOM   3748  H2  WAT  1232       4.175 -10.520  10.474  1.00  0.00
TER
ATOM   3749  O   WAT  1233       6.022 -14.573   5.666  1.00  0.00
ATOM   3750  H1  WAT  1233       5.912 -15.516   5.791  1.00  0.00
ATOM   3751  H2  WAT  1233       6.019 -14.212   6.553  1.00  0.00
TER
ATOM   3752  O   WAT  1234       4.126 -16.392  11.906  1.00  0.00
ATOM   3753  H1  WAT  1234       4.543 -16.606  11.071  1.00  0.00
ATOM   3754  H2  WAT  1234       4.850 -16.135  12.477  1.00  0.00
TER
ATOM   3755  O   WAT  1235       1.564 -18.947   5.023  1.00  0.00
ATOM   3756  H1  WAT  1235       0.637 -19.013   5.252  1.00  0.00
ATOM   3757  H2  WAT  1235       1.717 -18.009   4.908  1.00  0.00
TER
ATOM   3758  O   WAT  1236       8.072 -17.993  11.997  1.00  0.00
ATOM   3759  H1  WAT  1236       7.244 -17.924  11.522  1.00  0.00
ATOM   3760  H2  WAT  1236       8.667 -17.408  11.529  1.00  0.00
TER
ATOM   3761  O   WAT  1237       5.594 -17.385   5.526  1.00  0.00
ATOM   3762  H1  WAT  1237       4.975 -17.723   4.879  1.00  0.00
ATOM   3763  H2  WAT  1237       5.576 -18.029   6.234  1.00  0.00
TER
ATOM   3764  O   WAT  1238      -2.830 -18.420   7.805  1.00  0.00
ATOM   3765  H1  WAT  1238      -3.235 -19.133   7.309  1.00  0.00
ATOM   3766  H2  WAT  1238      -2.744 -18.765   8.694  1.00  0.00
TER
ATOM   3767  O   WAT  1239      -2.362 -14.734   9.969  1.00  0.00
ATOM   3768  H1  WAT  1239      -2.659 -15.339   9.289  1.00  0.00
ATOM   3769  H2  WAT  1239      -1.412 -14.696   9.858  1.00  0.00
TER
ATOM   3770  O   WAT  1240       5.726 -11.160  13.631  1.00  0.00
ATOM   3771  H1  WAT  1240       5.250 -10.353  13.438  1.00  0.00
ATOM   3772  H2  WAT  1240       5.043 -11.813  13.784  1.00  0.00
TER
ATOM   3773  O   WAT  1241      -3.270 -14.995  16.619  1.00  0.00
ATOM   3774  H1  WAT  1241      -4.167 -14.771  16.867  1.00  0.00
ATOM   3775  H2  WAT  1241      -3.245 -14.872  15.671  1.00  0.00
TER
ATOM   3776  O   WAT  1242       3.770 -18.146   2.534  1.00  0.00
ATOM   3777  H1  WAT  1242       4.210 -18.984   2.387  1.00  0.00
ATOM   3778  H2  WAT  1242       4.483 -17.513   2.620  1.00  0.00
TER
ATOM   3779  O   WAT  1243      -4.443 -18.124  15.195  1.00  0.00
ATOM   3780  H1  WAT  1243      -4.582 -17.252  15.564  1.00  0.00
ATOM   3781  H2  WAT  1243      -5.325 -18.467  15.050  1.00  0.00
TER
ATOM   3782  O   WAT  1244       1.880 -13.206   6.502  1.00  0.00
ATOM   3783  H1  WAT  1244       2.319 -12.464   6.087  1.00  0.00
ATOM   3784  H2  WAT  1244       1.819 -12.964   7.426  1.00  0.00
TER
ATOM   3785  O   WAT  1245      -2.645 -12.182  17.404  1.00  0.00
ATOM   3786  H1  WAT  1245      -2.674 -11.778  16.537  1.00  0.00
ATOM   3787  H2  WAT  1245      -2.809 -13.111  17.241  1.00  0.00
TER
ATOM   3788  O   WAT  1246      -6.130 -19.526   5.305  1.00  0.00
ATOM   3789  H1  WAT  1246      -6.250 -18.800   4.694  1.00  0.00
ATOM   3790  H2  WAT  1246      -6.440 -20.296   4.828  1.00  0.00
TER
ATOM   3791  O   WAT  1247      -8.491 -16.354  11.112  1.00  0.00
ATOM   3792  H1  WAT  1247      -8.413 -16.219  10.168  1.00  0.00
ATOM   3793  H2  WAT  1247      -7.877 -17.063  11.305  1.00  0.00
TER
ATOM   3794  O   WAT  1248      -7.246 -14.654   7.523  1.00  0.00
ATOM   3795  H1  WAT  1248      -7.654 -14.513   6.668  1.00  0.00
ATOM   3796  H2  WAT  1248      -6.355 -14.938   7.320  1.00  0.00
TER
ATOM   3797  O   WAT  1249       8.710 -14.208  15.860  1.00  0.00
ATOM   3798  H1  WAT  1249       8.836 -14.447  14.942  1.00  0.00
ATOM   3799  H2  WAT  1249       8.752 -15.039  16.332  1.00  0.00
TER
ATOM   3800  O   WAT  1250       2.571 -10.505  14.430  1.00  0.00
ATOM   3801  H1  WAT  1250       3.086 -10.594  15.232  1.00  0.00
ATOM   3802  H2  WAT  1250       1.728 -10.159  14.722  1.00  0.00
TER
ATOM   3803  O   WAT  1251       4.547 -10.220   3.858  1.00  0.00
ATOM   3804  H1  WAT  1251       4.387 -10.509   4.756  1.00  0.00
ATOM   3805  H2  WAT  1251       4.382 -10.996   3.322  1.00  0.00
TER
ATOM   3806  O   WAT  1252      -2.974 -10.440   5.635  1.00  0.00
ATOM   3807  H1  WAT  1252      -3.150 -11.356   5.422  1.00  0.00
ATOM   3808  H2  WAT  1252      -3.829 -10.081   5.875  1.00  0.00
TER
ATOM   3809  O   WAT  1253       4.249 -12.711   2.418  1.00  0.00
ATOM   3810  H1  WAT  1253       3.556 -12.713   1.758  1.00  0.00
ATOM   3811  H2  WAT  1253       4.992 -13.135   1.987  1.00  0.00
TER
ATOM   3812  O   WAT  1254       3.814 -11.085   6.493  1.00  0.00
ATOM   3813  H1  WAT  1254       4.270 -11.866   6.806  1.00  0.00
ATOM   3814  H2  WAT  1254       4.154 -10.374   7.037  1.00  0.00
TER
ATOM   3815  O   WAT  1255      -8.435 -15.313  13.652  1.00  0.00
ATOM   3816  H1  WAT  1255      -8.272 -15.782  12.834  1.00  0.00
ATOM   3817  H2  WAT  1255      -7.970 -15.821  14.317  1.00  0.00
TER
ATOM   3818  O   WAT  1256       2.550 -19.826  11.140  1.00  0.00
ATOM   3819  H1  WAT  1256       1.818 -19.317  11.489  1.00  0.00
ATOM   3820  H2  WAT  1256       2.152 -20.643  10.839  1.00  0.00
TER
ATOM   3821  O   WAT  1257      -1.938 -19.839   1.935  1.00  0.00
ATOM   3822  H1  WAT  1257      -2.507 -20.287   1.308  1.00  0.00
ATOM   3823  H2  WAT  1257      -1.229 -19.480   1.401  1.00  0.00
TER
ATOM   3824  O   WAT  1258      -6.861 -15.938  15.811  1.00  0.00
ATOM   3825  H1  WAT  1258      -7.246 -16.578  16.410  1.00  0.00
ATOM   3826  H2  WAT  1258      -6.550 -15.234  16.381  1.00  0.00
TER
ATOM   3827  O   WAT  1259      -0.712 -19.090  11.292  1.00  0.00
ATOM   3828  H1  WAT  1259      -0.345 -19.564  12.038  1.00  0.00
ATOM   3829  H2  WAT  1259      -0.901 -18.216  11.633  1.00  0.00
TER
ATOM   3830  O   WAT  1260      -2.922 -20.049  13.611  1.00  0.00
ATOM   3831  H1  WAT  1260      -3.226 -19.170  13.836  1.00  0.00
ATOM   3832  H2  WAT  1260      -1.967 -19.989  13.646  1.00  0.00
TER
ATOM   3833  O   WAT  1261      -4.394 -15.843   4.207  1.00  0.00
ATOM   3834  H1  WAT  1261      -5.167 -16.383   4.047  1.00  0.00
ATOM   3835  H2  WAT  1261      -3.664 -16.362   3.869  1.00  0.00
TER
ATOM   3836  O   WAT  1262       6.365 -16.847  10.000  1.00  0.00
ATOM   3837  H1  WAT  1262       7.085 -16.351   9.609  1.00  0.00
ATOM   3838  H2  WAT  1262       6.163 -17.525   9.355  1.00  0.00
TER
ATOM   3839  O   WAT  1263       1.747 -16.776  15.887  1.00  0.00
ATOM   3840  H1  WAT  1263       1.681 -17.696  15.633  1.00  0.00
ATOM   3841  H2  WAT  1263       1.118 -16.678  16.601  1.00  0.00
TER
ATOM   3842  O   WAT  1264      -4.350 -16.175   7.845  1.00  0.00
ATOM   3843  H1  WAT  1264      -3.832 -16.978   7.791  1.00  0.00
ATOM   3844  H2  WAT  1264      -4.801 -16.237   8.687  1.00  0.00
TER
ATOM   3845  O   WAT  1265       0.537 -14.908   3.118  1.00  0.00
ATOM   3846  H1  WAT  1265       0.879 -14.164   2.622  1.00  0.00
ATOM   3847  H2  WAT  1265      -0.292 -14.595   3.480  1.00  0.00
TER
ATOM   3848  O   WAT  1266      -6.865 -19.209  14.758  1.00  0.00
ATOM   3849  H1  WAT  1266      -7.224 -18.544  15.345  1.00  0.00
ATOM   3850  H2  WAT  1266      -7.160 -20.041  15.129  1.00  0.00
TER
ATOM   3851  O   WAT  1267      -3.664 -18.751  17.642  1.00  0.00
ATOM   3852  H1  WAT  1267      -3.964 -18.605  16.744  1.00  0.00
ATOM   3853  H2  WAT  1267      -2.893 -19.310  17.549  1.00  0.00
TER
ATOM   3854  O   WAT  1268       1.679 -13.954  15.637  1.00  0.00
ATOM   3855  H1  WAT  1268       1.693 -14.886  15.419  1.00  0.00
ATOM   3856  H2  WAT  1268       0.971 -13.868  16.276  1.00  0.00
TER
ATOM   3857  O   WAT  1269       6.812 -19.770   1.907  1.00  0.00
ATOM   3858  H1  WAT  1269       6.729 -19.338   1.057  1.00  0.00
ATOM   3859  H2  WAT  1269       7.532 -19.310   2.340  1.00  0.00
TER
ATOM   3860  O   WAT  1270       7.890 -17.313  14.984  1.00  0.00
ATOM   3861  H1  WAT  1270       7.165 -16.720  14.787  1.00  0.00
ATOM   3862  H2  WAT  1270       8.417 -17.321  14.185  1.00  0.00
TER
ATOM   3863  O   WAT  1271       7.841 -12.915   4.635  1.00  0.00
ATOM   3864  H1  WAT  1271       7.199 -13.570   4.910  1.00  0.00
ATOM   3865  H2  WAT  1271       7.454 -12.510   3.859  1.00  0.00
TER
ATOM   3866  O   WAT  1272       3.420 -15.587   8.482  1.00  0.00
ATOM   3867  H1  WAT  1272       3.772 -16.184   7.823  1.00  0.00
ATOM   3868  H2  WAT  1272       2.536 -15.912   8.653  1.00  0.00
TER
ATOM   3869  O   WAT  1273      -0.494 -14.827   5.889  1.00  0.00
ATOM   3870  H1  WAT  1273       0.193 -14.280   6.270  1.00  0.00
ATOM   3871  H2  WAT  1273      -1.281 -14.283   5.924  1.00  0.00
TER
ATOM   3872  O   WAT  1274      -8.355 -19.210   1.381  1.00  0.00
ATOM   3873  H1  WAT  1274      -7.485 -18.927   1.665  1.00  0.00
ATOM   3874  H2  WAT  1274      -8.846 -18.396   1.266  1.00  0.00
TER
ATOM   3875  O   WAT  1275      -1.191 -17.823   5.502  1.00  0.00
ATOM   3876  H1  WAT  1275      -0.735 -17.012   5.728  1.00  0.00
ATOM   3877  H2  WAT  1275      -1.542 -18.140   6.334  1.00  0.00
TER
ATOM   3878  O   WAT  1276       1.112 -12.312  12.731  1.00  0.00
ATOM   3879  H1  WAT  1276       1.756 -12.106  13.409  1.00  0.00
ATOM   3880  H2  WAT  1276       1.475 -13.073  12.278  1.00  0.00
TER
ATOM   3881  O   WAT  1277       2.385 -14.309  11.449  1.00  0.00
ATOM   3882  H1  WAT  1277       3.028 -15.009  11.562  1.00  0.00
ATOM   3883  H2  WAT  1277       2.910 -13.529  11.269  1.00  0.00
TER
ATOM   3884  O   WAT  1278       6.231 -14.024   1.173  1.00  0.00
ATOM   3885  H1  WAT  1278       6.005 -14.741   1.765  1.00  0.00
ATOM   3886  H2  WAT  1278       5.841 -14.273   0.335  1.00  0.00
TER
ATOM   3887  O   WAT  1279       4.159 -13.509  14.653  1.00  0.00
ATOM   3888  H1  WAT  1279       4.495 -12.923  15.330  1.00  0.00
ATOM   3889  H2  WAT  1279       3.239 -13.640  14.882  1.00  0.00
TER
ATOM   3890  O   WAT  1280      -7.987  -9.997   1.947  1.00  0.00
ATOM   3891  H1  WAT  1280      -7.628  -9.398   1.293  1.00  0.00
ATOM   3892  H2  WAT  1280      -8.128  -9.451   2.721  1.00  0.00
TER
ATOM   3893  O   WAT  1281       5.813 -16.107   2.834  1.00  0.00
ATOM   3894  H1  WAT  1281       5.525 -15.645   3.622  1.00  0.00
ATOM   3895  H2  WAT  1281       6.608 -16.567   3.103  1.00  0.00
TER
ATOM   3896  O   WAT  1282      -8.003 -11.732  16.422  1.00  0.00
ATOM   3897  H1  WAT  1282      -7.894 -12.672  16.281  1.00  0.00
ATOM   3898  H2  WAT  1282      -8.655 -11.466  15.773  1.00  0.00
TER
ATOM   3899  O   WAT  1283      -0.012 -13.460  17.821  1.00  0.00
ATOM   3900  H1  WAT  1283      -0.332 -14.179  18.366  1.00  0.00
ATOM   3901  H2  WAT  1283      -0.686 -12.785  17.895  1.00  0.00
TER
ATOM   3902  O   WAT  1284      -1.971 -12.614   2.765  1.00  0.00
ATOM   3903  H1  WAT  1284      -1.980 -11.881   2.149  1.00  0.00
ATOM   3904  H2  WAT  1284      -2.891 -12.861   2.857  1.00  0.00
TER
ATOM   3905  O   WAT  1285      -6.370 -17.393   3.509  1.00  0.00
ATOM   3906  H1  WAT  1285      -6.977 -16.653   3.519  1.00  0.00
ATOM   3907  H2  WAT  1285      -5.895 -17.303   2.683  1.00  0.00
TER
ATOM   3908  O   WAT  1286       1.015 -12.551   1.427  1.00  0.00
ATOM   3909  H1  WAT  1286       1.117 -12.755   0.497  1.00  0.00
ATOM   3910  H2  WAT  1286       0.116 -12.805   1.632  1.00  0.00
TER
ATOM   3911  O   WAT  1287      -0.343 -10.033   6.122  1.00  0.00
ATOM   3912  H1  WAT  1287      -0.089 -10.070   5.200  1.00  0.00
ATOM   3913  H2  WAT  1287      -1.292 -10.159   6.115  1.00  0.00
TER
ATOM   3914  O   WAT  1288       5.662 -19.113   7.698  1.00  0.00
ATOM   3915  H1  WAT  1288       4.721 -19.098   7.873  1.00  0.00
ATOM   3916  H2  WAT  1288       5.977 -19.900   8.144  1.00  0.00
TER
ATOM   3917  O   WAT  1289      -4.359 -17.431   1.258  1.00  0.00
ATOM   3918  H1  WAT  1289      -3.593 -17.543   1.821  1.00  0.00
ATOM   3919  H2  WAT  1289      -4.282 -18.128   0.606  1.00  0.00
TER
ATOM   3920  O   WAT  1290       7.665 -11.942   9.373  1.00  0.00
ATOM   3921  H1  WAT  1290       7.790 -11.119   9.846  1.00  0.00
ATOM   3922  H2  WAT  1290       8.532 -12.153   9.026  1.00  0.00
TER
ATOM   3923  O   WAT  1291      -4.863  -9.849   9.045  1.00  0.00
ATOM   3924  H1  WAT  1291      -4.127 -10.398   9.316  1.00  0.00
ATOM   3925  H2  WAT  1291      -4.479  -8.984   8.906  1.00  0.00
TER
ATOM   3926  O   WAT  1292      -7.979 -13.782   4.919  1.00  0.00
ATOM   3927  H1  WAT  1292      -8.905 -13.540   4.910  1.00  0.00
ATOM   3928  H2  WAT  1292      -7.513 -12.955   4.798  1.00  0.00
TER
ATOM   3929  O   WAT  1293      -1.753 -10.676   0.868  1.00  0.00
ATOM   3930  H1  WAT  1293      -0.960 -10.387   0.416  1.00  0.00
ATOM   3931  H2  WAT  1293      -2.273 -11.107   0.189  1.00  0.00
TER
ATOM   3932  O   WAT  1294       4.409 -10.829  16.792  1.00  0.00
ATOM   3933  H1  WAT  1294       5.361 -10.913  16.742  1.00  0.00
ATOM   3934  H2  WAT  1294       4.262 -10.165  17.465  1.00  0.00
TER
ATOM   3935  O   WAT  1295       7.300 -11.449   2.291  1.00  0.00
ATOM   3936  H1  WAT  1295       7.014 -11.863   1.477  1.00  0.00
ATOM   3937  H2  WAT  1295       7.102 -10.521   2.171  1.00  0.00
TER
ATOM   3938  O   WAT  1296      -8.138 -18.177  17.177  1.00  0.00
ATOM   3939  H1  WAT  1296      -7.634 -18.757  17.749  1.00  0.00
ATOM   3940  H2  WAT  1296      -8.877 -17.893  17.715  1.00  0.00
TER
ATOM   3941  O   WAT  1297      -1.235 -15.456   0.732  1.00  0.00
ATOM   3942  H1  WAT  1297      -1.340 -16.071   1.458  1.00  0.00
ATOM   3943  H2  WAT  1297      -1.403 -15.979  -0.052  1.00  0.00
TER
ATOM   3944  O   WAT  1298      -1.084 -16.770  16.711  1.00  0.00
ATOM   3945  H1  WAT  1298      -1.849 -16.202  16.626  1.00  0.00
ATOM   3946  H2  WAT  1298      -0.902 -17.063  15.817  1.00  0.00
TER
ATOM   3947  O   WAT  1299       2.005 -16.394   1.336  1.00  0.00
ATOM   3948  H1  WAT  1299       1.456 -15.947   1.980  1.00  0.00
ATOM   3949  H2  WAT  1299       2.627 -16.899   1.860  1.00  0.00
TER
ATOM   3950  O   WAT  1300       6.059 -15.040  17.268  1.00  0.00
ATOM   3951  H1  WAT  1300       6.799 -14.702  16.765  1.00  0.00
ATOM   3952  H2  WAT  1300       5.296 -14.871  16.715  1.00  0.00
TER
ATOM   3953  O   WAT  1301      -2.327 -17.435   3.232  1.00  0.00
ATOM   3954  H1  WAT  1301      -1.906 -17.601   4.076  1.00  0.00
ATOM   3955  H2  WAT  1301      -2.202 -18.245   2.738  1.00  0.00
TER
ATOM   3956  O   WAT  1302       0.185 -18.411   0.480  1.00  0.00
ATOM   3957  H1  WAT  1302       0.706 -19.126   0.114  1.00  0.00
ATOM   3958  H2  WAT  1302       0.832 -17.773   0.780  1.00  0.00
TER
ATOM   3959  O   WAT  1303       4.733 -16.988  15.804  1.00  0.00
ATOM   3960  H1  WAT  1303       5.147 -16.834  16.653  1.00  0.00
ATOM   3961  H2  WAT  1303       3.798 -16.863  15.966  1.00  0.00
TER
ATOM   3962  O   WAT  1304       5.205 -19.649  17.808  1.00  0.00
ATOM   3963  H1  WAT  1304       5.787 -20.403  17.720  1.00  0.00
ATOM   3964  H2  WAT  1304       5.381 -19.118  17.031  1.00  0.00
TER
ATOM   3965  O   WAT  1305      -0.505 -17.036  13.773  1.00  0.00
ATOM   3966  H1  WAT  1305      -0.087 -16.193  13.601  1.00  0.00
ATOM   3967  H2  WAT  1305      -1.425 -16.899  13.544  1.00  0.00
TER
ATOM   3968  O   WAT  1306       1.831 -19.305  15.157  1.00  0.00
ATOM   3969  H1  WAT  1306       1.951 -19.900  15.897  1.00  0.00
ATOM   3970  H2  WAT  1306       2.690 -19.268  14.737  1.00  0.00
TER
ATOM   3971  O   WAT  1307       4.170 -18.751  13.733  1.00  0.00
ATOM   3972  H1  WAT  1307       3.643 -18.227  13.130  1.00  0.00
ATOM   3973  H2  WAT  1307       4.513 -18.118  14.364  1.00  0.00
TER
ATOM   3974  O   WAT  1308      -2.655 -10.731  14.889  1.00  0.00
ATOM   3975  H1  WAT  1308      -3.193 -10.006  14.570  1.00  0.00
ATOM   3976  H2  WAT  1308      -2.401 -11.208  14.099  1.00  0.00
TER
ATOM   3977  O   WAT  1309       0.202  -9.496  15.148  1.00  0.00
ATOM   3978  H1  WAT  1309       0.127  -8.592  15.455  1.00  0.00
ATOM   3979  H2  WAT  1309      -0.701  -9.815  15.120  1.00  0.00
TER
ATOM   3980  O   WAT  1310       0.750 -10.330   2.770  1.00  0.00
ATOM   3981  H1  WAT  1310       1.645  -9.991   2.792  1.00  0.00
ATOM   3982  H2  WAT  1310       0.782 -11.052   2.143  1.00  0.00
TER
ATOM   3983  O   WAT  1311      -5.610 -14.957   0.999  1.00  0.00
ATOM   3984  H1  WAT  1311      -5.173 -14.414   1.655  1.00  0.00
ATOM   3985  H2  WAT  1311      -5.126 -15.783   1.009  1.00  0.00
TER
ATOM   3986  O   WAT  1312      -8.396 -12.168   8.451  1.00  0.00
ATOM   3987  H1  WAT  1312      -8.065 -13.036   8.219  1.00  0.00
ATOM   3988  H2  WAT  1312      -7.967 -11.962   9.282  1.00  0.00
TER
ATOM   3989  O   WAT  1313      -3.800 -13.837   6.111  1.00  0.00
ATOM   3990  H1  WAT  1313      -4.100 -13.961   7.012  1.00  0.00
ATOM   3991  H2  WAT  1313      -3.906 -14.697   5.703  1.00  0.00
TER
ATOM   3992  O   WAT  1314      -7.907 -11.301  11.189  1.00  0.00
ATOM   3993  H1  WAT  1314      -8.344 -11.121  12.022  1.00  0.00
ATOM   3994  H2  WAT  1314      -7.339 -10.544  11.047  1.00  0.00
TER
ATOM   3995  O   WAT  1315       7.730 -11.800  15.477  1.00  0.00
ATOM   3996  H1  WAT  1315       7.130 -11.740  14.733  1.00  0.00
ATOM   3997  H2  WAT  1315       7.859 -12.739  15.607  1.00  0.00
TER
ATOM   3998  O   WAT  1316       8.970 -14.058   0.814  1.00  0.00
ATOM   3999  H1  WAT  1316       8.139 -13.990   1.285  1.00  0.00
ATOM   4000  H2  WAT  1316       9.147 -13.167   0.511  1.00  0.00
TER
ATOM   4001  O   WAT  1317       8.425 -17.313   3.317  1.00  0.00
ATOM   4002  H1  WAT  1317       9.187 -16.743   3.423  1.00  0.00
ATOM   4003  H2  WAT  1317       8.441 -17.880   4.088  1.00  0.00
TER
ATOM   4004  O   WAT  1318      -8.074 -18.789   7.548  1.00  0.00
ATOM   4005  H1  WAT  1318      -8.729 -19.058   6.904  1.00  0.00
ATOM   4006  H2  WAT  1318      -7.236 -18.899   7.098  1.00  0.00
TER
ATOM   4007  O   WAT  1319       9.431 -16.458   8.162  1.00  0.00
ATOM   4008  H1  WAT  1319       9.802 -17.241   7.755  1.00  0.00
ATOM   4009  H2  WAT  1319      10.072 -15.769   7.983  1.00  0.00
TER
ATOM   4010  O   WAT  1320       6.415 -15.074  13.575  1.00  0.00
ATOM   4011  H1  WAT  1320       5.601 -14.645  13.837  1.00  0.00
ATOM   4012  H2  WAT  1320       6.822 -14.463  12.962  1.00  0.00
TER
ATOM   4013  O   WAT  1321       8.477 -17.020   0.475  1.00  0.00
ATOM   4014  H1  WAT  1321       8.752 -16.112   0.347  1.00  0.00
ATOM   4015  H2  WAT  1321       8.288 -17.083   1.411  1.00  0.00
TER
ATOM   4016  O   WAT  1322       8.374 -19.083   5.468  1.00  0.00
ATOM   4017  H1  WAT  1322       7.998 -19.850   5.036  1.00  0.00
ATOM   4018  H2  WAT  1322       7.644 -18.700   5.955  1.00  0.00
TER
ATOM   4019  O   WAT  1323      -7.037 -18.404  12.088  1.00  0.00
ATOM   4020  H1  WAT  1323      -6.669 -18.491  12.968  1.00  0.00
ATOM   4021  H2  WAT  1323      -7.606 -19.167  11.989  1.00  0.00
TER
ATOM   4022  O   WAT  1324       7.764 -19.936  15.102  1.00  0.00
ATOM   4023  H1  WAT  1324       7.532 -20.164  14.201  1.00  0.00
ATOM   4024  H2  WAT  1324       8.024 -19.016  15.056  1.00  0.00
TER
ATOM   4025  O   WAT  1325       7.828 -20.773  12.290  1.00  0.00
ATOM   4026  H1  WAT  1325       6.878 -20.807  12.405  1.00  0.00
ATOM   4027  H2  WAT  1325       8.009 -19.863  12.055  1.00  0.00
TER
ATOM   4028  O   WAT  1326       6.472 -10.323   7.101  1.00  0.00
ATOM   4029  H1  WAT  1326       7.068 -10.644   6.425  1.00  0.00
ATOM   4030  H2  WAT  1326       6.730 -10.795   7.893  1.00  0.00
TER
ATOM   4031  O   WAT  1327      -5.621 -13.891  17.250  1.00  0.00
ATOM   4032  H1  WAT  1327      -5.664 -14.261  18.132  1.00  0.00
ATOM   4033  H2  WAT  1327      -5.490 -12.953  17.391  1.00  0.00
TER
ATOM   4034  O   WAT  1328      -1.921 -12.335  12.851  1.00  0.00
ATOM   4035  H1  WAT  1328      -2.162 -12.067  11.965  1.00  0.00
ATOM   4036  H2  WAT  1328      -0.981 -12.164  12.907  1.00  0.00
TER
ATOM   4037  O   WAT  1329       9.340 -10.315  13.653  1.00  0.00
ATOM   4038  H1  WAT  1329       8.845  -9.918  12.935  1.00  0.00
ATOM   4039  H2  WAT  1329       8.731 -10.940  14.046  1.00  0.00
TER
ATOM   4040  O   WAT  1330      -5.783 -10.945  14.370  1.00  0.00
ATOM   4041  H1  WAT  1330      -6.377 -11.076  15.109  1.00  0.00
ATOM   4042  H2  WAT  1330      -5.790 -11.781  13.904  1.00  0.00
TER
ATOM   4043  O   WAT  1331       7.024  -9.673  10.931  1.00  0.00
ATOM   4044  H1  WAT  1331       6.564  -8.921  10.557  1.00  0.00
ATOM   4045  H2  WAT  1331       6.395 -10.392  10.873  1.00  0.00
TER
ATOM   4046  O   WAT  1332      -6.151 -13.579  13.321  1.00  0.00
ATOM   4047  H1  WAT  1332      -6.878 -14.198  13.254  1.00  0.00
ATOM   4048  H2  WAT  1332      -6.091 -13.185  12.451  1.00  0.00
TER
ATOM   4049  O   WAT  1333      -2.547 -11.364  10.106  1.00  0.00
ATOM   4050  H1  WAT  1333      -2.030 -11.975   9.581  1.00  0.00
ATOM   4051  H2  WAT  1333      -1.897 -10.861  10.597  1.00  0.00
TER
ATOM   4052  O   WAT  1334       0.193 -10.473  10.933  1.00  0.00
ATOM   4053  H1  WAT  1334       0.480 -10.728  10.056  1.00  0.00
ATOM   4054  H2  WAT  1334       0.705 -11.026  11.523  1.00  0.00
TER
ATOM   4055  O   WAT  1335      -7.868 -10.261   6.531  1.00  0.00
ATOM   4056  H1  WAT  1335      -8.036 -10.894   7.229  1.00  0.00
ATOM   4057  H2  WAT  1335      -8.735 -10.055   6.180  1.00  0.00
TER
ATOM   4058  O   WAT  1336      -6.262 -11.568   3.976  1.00  0.00
ATOM   4059  H1  WAT  1336      -6.787 -11.187   3.272  1.00  0.00
ATOM   4060  H2  WAT  1336      -6.338 -10.943   4.697  1.00  0.00
TER
ATOM   4061  O   WAT  1337       0.260  -9.552  18.300  1.00  0.00
ATOM   4062  H1  WAT  1337       1.187  -9.787  18.343  1.00  0.00
ATOM   4063  H2  WAT  1337       0.245  -8.725  17.818  1.00  0.00
TER
ATOM   4064  O   WAT  1338       8.494 -10.009   5.297  1.00  0.00
ATOM   4065  H1  WAT  1338       8.670 -10.695   4.653  1.00  0.00
ATOM   4066  H2  WAT  1338       7.797  -9.484   4.905  1.00  0.00
TER
ATOM   4067  O   WAT  1339      -3.663  -9.620   2.851  1.00  0.00
ATOM   4068  H1  WAT  1339      -2.931  -9.904   2.303  1.00  0.00
ATOM   4069  H2  WAT  1339      -3.403  -9.858   3.741  1.00  0.00
TER
ATOM   4070  O   WAT  1340      -4.501 -13.503   2.855  1.00  0.00
ATOM   4071  H1  WAT  1340      -5.130 -13.035   3.404  1.00  0.00
ATOM   4072  H2  WAT  1340      -4.387 -14.348   3.290  1.00  0.00
TER
ATOM   4073  O   WAT  1341       2.954 -19.453 -10.995  1.00  0.00
ATOM   4074  H1  WAT  1341       2.873 -20.367 -11.265  1.00  0.00
ATOM   4075  H2  WAT  1341       2.540 -18.956 -11.701  1.00  0.00
TER
ATOM   4076  O   WAT  1342       1.085 -17.675  -9.114  1.00  0.00
ATOM   4077  H1  WAT  1342       0.310 -18.155  -8.824  1.00  0.00
ATOM   4078  H2  WAT  1342       1.737 -18.354  -9.288  1.00  0.00
TER
ATOM   4079  O   WAT  1343      -4.898 -17.363  -8.236  1.00  0.00
ATOM   4080  H1  WAT  1343      -5.730 -17.618  -7.836  1.00  0.00
ATOM   4081  H2  WAT  1343      -4.290 -17.292  -7.500  1.00  0.00
TER
ATOM   4082  O   WAT  1344       5.106 -13.269 -10.334  1.00  0.00
ATOM   4083  H1  WAT  1344       4.644 -14.040 -10.005  1.00  0.00
ATOM   4084  H2  WAT  1344       5.919 -13.242  -9.828  1.00  0.00
TER
ATOM   4085  O   WAT  1345      -4.918 -13.329  -8.040  1.00  0.00
ATOM   4086  H1  WAT  1345      -4.615 -14.219  -8.219  1.00  0.00
ATOM   4087  H2  WAT  1345      -4.174 -12.772  -8.268  1.00  0.00
TER
ATOM   4088  O   WAT  1346      -8.526 -19.802  -8.568  1.00  0.00
ATOM   4089  H1  WAT  1346      -7.954 -20.570  -8.567  1.00  0.00
ATOM   4090  H2  WAT  1346      -8.525 -19.503  -9.477  1.00  0.00
TER
ATOM   4091  O   WAT  1347       1.332 -10.983 -10.713  1.00  0.00
ATOM   4092  H1  WAT  1347       0.714 -10.527 -11.284  1.00  0.00
ATOM   4093  H2  WAT  1347       2.188 -10.828 -11.114  1.00  0.00
TER
ATOM   4094  O   WAT  1348       0.526 -14.999  -9.107  1.00  0.00
ATOM   4095  H1  WAT  1348       0.457 -15.940  -9.268  1.00  0.00
ATOM   4096  H2  WAT  1348       1.288 -14.909  -8.534  1.00  0.00
TER
ATOM   4097  O   WAT  1349       2.199 -16.099 -13.320  1.00  0.00
ATOM   4098  H1  WAT  1349       1.581 -15.634 -13.884  1.00  0.00
ATOM   4099  H2  WAT  1349       2.711 -15.406 -12.903  1.00  0.00
TER
ATOM   4100  O   WAT  1350      -2.938 -16.571  -6.642  1.00  0.00
ATOM   4101  H1  WAT  1350      -3.271 -15.945  -6.000  1.00  0.00
ATOM   4102  H2  WAT  1350      -2.761 -16.045  -7.422  1.00  0.00
TER
ATOM   4103  O   WAT  1351      -3.726 -14.603  -4.827  1.00  0.00
ATOM   4104  H1  WAT  1351      -3.109 -13.928  -5.108  1.00  0.00
ATOM   4105  H2  WAT  1351      -4.587 -14.195  -4.918  1.00  0.00
TER
ATOM   4106  O   WAT  1352      -8.433 -15.413 -15.946  1.00  0.00
ATOM   4107  H1  WAT  1352      -8.810 -14.925 -16.678  1.00  0.00
ATOM   4108  H2  WAT  1352      -8.176 -14.741 -15.316  1.00  0.00
TER
ATOM   4109  O   WAT  1353       7.192 -13.139  -6.911  1.00  0.00
ATOM   4110  H1  WAT  1353       6.508 -12.469  -6.920  1.00  0.00
ATOM   4111  H2  WAT  1353       7.731 -12.941  -7.677  1.00  0.00
TER
ATOM   4112  O   WAT  1354       4.728 -11.295  -8.197  1.00  0.00
ATOM   4113  H1  WAT  1354       4.740 -11.699  -9.065  1.00  0.00
ATOM   4114  H2  WAT  1354       4.175 -10.520  -8.301  1.00  0.00
TER
ATOM   4115  O   WAT  1355       6.022 -14.573 -13.108  1.00  0.00
ATOM   4116  H1  WAT  1355       5.912 -15.516 -12.983  1.00  0.00
ATOM   4117  H2  WAT  1355       6.019 -14.212 -12.222  1.00  0.00
TER
ATOM   4118  O   WAT  1356       4.126 -16.392  -6.869  1.00  0.00
ATOM   4119  H1  WAT  1356       4.543 -16.606  -7.703  1.00  0.00
ATOM   4120  H2  WAT  1356       4.850 -16.135  -6.298  1.00  0.00
TER
ATOM   4121  O   WAT  1357       1.564 -18.947 -13.752  1.00  0.00
ATOM   4122  H1  WAT  1357       0.637 -19.013 -13.523  1.00  0.00
ATOM   4123  H2  WAT  1357       1.717 -18.009 -13.866  1.00  0.00
TER
ATOM   4124  O   WAT  1358       8.072 -17.993  -6.777  1.00  0.00
ATOM   4125  H1  WAT  1358       7.244 -17.924  -7.252  1.00  0.00
ATOM   4126  H2  WAT  1358       8.667 -17.408  -7.245  1.00  0.00
TER
ATOM   4127  O   WAT  1359       5.594 -17.385 -13.248  1.00  0.00
ATOM   4128  H1  WAT  1359       4.975 -17.723 -13.895  1.00  0.00
ATOM   4129  H2  WAT  1359       5.576 -18.029 -12.540  1.00  0.00
TER
ATOM   4130  O   WAT  1360      -2.830 -18.420 -10.970  1.00  0.00
ATOM   4131  H1  WAT  1360      -3.235 -19.133 -11.465  1.00  0.00
ATOM   4132  H2  WAT  1360      -2.744 -18.765 -10.081  1.00  0.00
TER
ATOM   4133  O   WAT  1361      -2.362 -14.734  -8.806  1.00  0.00
ATOM   4134  H1  WAT  1361      -2.659 -15.339  -9.485  1.00  0.00
ATOM   4135  H2  WAT  1361      -1.412 -14.696  -8.917  1.00  0.00
TER
ATOM   4136  O   WAT  1362       5.726 -11.160  -5.143  1.00  0.00
ATOM   4137  H1  WAT  1362       5.250 -10.353  -5.336  1.00  0.00
ATOM   4138  H2  WAT  1362       5.043 -11.813  -4.991  1.00  0.00
TER
ATOM   4139  O   WAT  1363      -3.270 -14.995  -2.155  1.00  0.00
ATOM   4140  H1  WAT  1363      -4.167 -14.771  -1.908  1.00  0.00
ATOM   4141  H2  WAT  1363      -3.245 -14.872  -3.104  1.00  0.00
TER
ATOM   4142  O   WAT  1364       3.770 -18.146 -16.241  1.00  0.00
ATOM   4143  H1  WAT  1364       4.210 -18.984 -16.387  1.00  0.00
ATOM   4144  H2  WAT  1364       4.483 -17.513 -16.154  1.00  0.00
TER
ATOM   4145  O   WAT  1365      -4.443 -18.124  -3.579  1.00  0.00
ATOM   4146  H1  WAT  1365      -4.582 -17.252  -3.210  1.00  0.00
ATOM   4147  H2  WAT  1365      -5.325 -18.467  -3.724  1.00  0.00
TER
ATOM   4148  O   WAT  1366       1.880 -13.206 -12.273  1.00  0.00
ATOM   4149  H1  WAT  1366       2.319 -12.464 -12.687  1.00  0.00
ATOM   4150  H2  WAT  1366       1.819 -12.964 -11.349  1.00  0.00
TER
ATOM   4151  O   WAT  1367      -2.645 -12.182  -1.371  1.00  0.00
ATOM   4152  H1  WAT  1367      -2.674 -11.778  -2.238  1.00  0.00
ATOM   4153  H2  WAT  1367      -2.809 -13.111  -1.534  1.00  0.00
TER
ATOM   4154  O   WAT  1368      -6.130 -19.526 -13.469  1.00  0.00
ATOM   4155  H1  WAT  1368      -6.250 -18.800 -14.081  1.00  0.00
ATOM   4156  H2  WAT  1368      -6.440 -20.296 -13.946  1.00  0.00
TER
ATOM   4157  O   WAT  1369       9.306 -11.399  -0.074  1.00  0.00
ATOM   4158  H1  WAT  1369       9.782 -10.921   0.605  1.00  0.00
ATOM   4159  H2  WAT  1369       9.927 -11.467  -0.800  1.00  0.00
TER
ATOM   4160  O   WAT  1370      -8.491 -16.354  -7.662  1.00  0.00
ATOM   4161  H1  WAT  1370      -8.413 -16.219  -8.607  1.00  0.00
ATOM   4162  H2  WAT  1370      -7.877 -17.063  -7.469  1.00  0.00
TER
ATOM   4163  O   WAT  1371      -7.246 -14.654 -11.251  1.00  0.00
ATOM   4164  H1  WAT  1371      -7.654 -14.513 -12.106  1.00  0.00
ATOM   4165  H2  WAT  1371      -6.355 -14.938 -11.454  1.00  0.00
TER
ATOM   4166  O   WAT  1372       8.710 -14.208  -2.914  1.00  0.00
ATOM   4167  H1  WAT  1372       8.836 -14.447  -3.833  1.00  0.00
ATOM   4168  H2  WAT  1372       8.752 -15.039  -2.442  1.00  0.00
TER
ATOM   4169  O   WAT  1373       2.571 -10.505  -4.345  1.00  0.00
ATOM   4170  H1  WAT  1373       3.086 -10.594  -3.543  1.00  0.00
ATOM   4171  H2  WAT  1373       1.728 -10.159  -4.052  1.00  0.00
TER
ATOM   4172  O   WAT  1374       4.547 -10.220 -14.916  1.00  0.00
ATOM   4173  H1  WAT  1374       4.387 -10.509 -14.018  1.00  0.00
ATOM   4174  H2  WAT  1374       4.382 -10.996 -15.452  1.00  0.00
TER
ATOM   4175  O   WAT  1375      -2.974 -10.440 -13.139  1.00  0.00
ATOM   4176  H1  WAT  1375      -3.150 -11.356 -13.352  1.00  0.00
ATOM   4177  H2  WAT  1375      -3.829 -10.081 -12.899  1.00  0.00
TER
ATOM   4178  O   WAT  1376       4.249 -12.711 -16.357  1.00  0.00
ATOM   4179  H1  WAT  1376       3.556 -12.713 -17.016  1.00  0.00
ATOM   4180  H2  WAT  1376       4.992 -13.135 -16.787  1.00  0.00
TER
ATOM   4181  O   WAT  1377       3.814 -11.085 -12.282  1.00  0.00
ATOM   4182  H1  WAT  1377       4.270 -11.866 -11.968  1.00  0.00
ATOM   4183  H2  WAT  1377       4.154 -10.374 -11.738  1.00  0.00
TER
ATOM   4184  O   WAT  1378      -8.435 -15.313  -5.123  1.00  0.00
ATOM   4185  H1  WAT  1378      -8.272 -15.782  -5.941  1.00  0.00
ATOM   4186  H2  WAT  1378      -7.970 -15.821  -4.458  1.00  0.00
TER
ATOM   4187  O   WAT  1379       2.550 -19.826  -7.634  1.00  0.00
ATOM   4188  H1  WAT  1379       1.818 -19.317  -7.285  1.00  0.00
ATOM   4189  H2  WAT  1379       2.152 -20.643  -7.935  1.00  0.00
TER
ATOM   4190  O   WAT  1380      -1.938 -19.839 -16.840  1.00  0.00
ATOM   4191  H1  WAT  1380      -2.507 -20.287 -17.466  1.00  0.00
ATOM   4192  H2  WAT  1380      -1.229 -19.480 -17.373  1.00  0.00
TER
ATOM   4193  O   WAT  1381      -6.861 -15.938  -2.963  1.00  0.00
ATOM   4194  H1  WAT  1381      -7.246 -16.578  -2.365  1.00  0.00
ATOM   4195  H2  WAT  1381      -6.550 -15.234  -2.394  1.00  0.00
TER
ATOM   4196  O   WAT  1382      -0.712 -19.090  -7.482  1.00  0.00
ATOM   4197  H1  WAT  1382      -0.345 -19.564  -6.736  1.00  0.00
ATOM   4198  H2  WAT  1382      -0.901 -18.216  -7.141  1.00  0.00
TER
ATOM   4199  O   WAT  1383      -2.922 -20.049  -5.164  1.00  0.00
ATOM   4200  H1  WAT  1383      -3.226 -19.170  -4.939  1.00  0.00
ATOM   4201  H2  WAT  1383      -1.967 -19.989  -5.128  1.00  0.00
TER
ATOM   4202  O   WAT  1384      -4.394 -15.843 -14.567  1.00  0.00
ATOM   4203  H1  WAT  1384      -5.167 -16.383 -14.727  1.00  0.00
ATOM   4204  H2  WAT  1384      -3.664 -16.362 -14.905  1.00  0.00
TER
ATOM   4205  O   WAT  1385       6.365 -16.847  -8.774  1.00  0.00
ATOM   4206  H1  WAT  1385       7.085 -16.351  -9.165  1.00  0.00
ATOM   4207  H2  WAT  1385       6.163 -17.525  -9.419  1.00  0.00
TER
ATOM   4208  O   WAT  1386       1.747 -16.776  -2.888  1.00  0.00
ATOM   4209  H1  WAT  1386       1.681 -17.696  -3.142  1.00  0.00
ATOM   4210  H2  WAT  1386       1.118 -16.678  -2.173  1.00  0.00
TER
ATOM   4211  O   WAT  1387      -4.350 -16.175 -10.929  1.00  0.00
ATOM   4212  H1  WAT  1387      -3.832 -16.978 -10.984  1.00  0.00
ATOM   4213  H2  WAT  1387      -4.801 -16.237 -10.088  1.00  0.00
TER
ATOM   4214  O   WAT  1388       0.537 -14.908 -15.657  1.00  0.00
ATOM   4215  H1  WAT  1388       0.879 -14.164 -16.152  1.00  0.00
ATOM   4216  H2  WAT  1388      -0.292 -14.595 -15.294  1.00  0.00
TER
ATOM   4217  O   WAT  1389      -6.865 -19.209  -4.017  1.00  0.00
ATOM   4218  H1  WAT  1389      -7.224 -18.544  -3.429  1.00  0.00
ATOM   4219  H2  WAT  1389      -7.160 -20.041  -3.645  1.00  0.00
TER
ATOM   4220  O   WAT  1390      -3.664 -18.751  -1.133  1.00  0.00
ATOM   4221  H1  WAT  1390      -3.964 -18.605  -2.030  1.00  0.00
ATOM   4222  H2  WAT  1390      -2.893 -19.310  -1.225  1.00  0.00
TER
ATOM   4223  O   WAT  1391       1.679 -13.954  -3.137  1.00  0.00
ATOM   4224  H1  WAT  1391       1.693 -14.886  -3.355  1.00  0.00
ATOM   4225  H2  WAT  1391       0.971 -13.868  -2.498  1.00  0.00
TER
ATOM   4226  O   WAT  1392       6.812 -19.770 -16.867  1.00  0.00
ATOM   4227  H1  WAT  1392       6.729 -19.338 -17.718  1.00  0.00
ATOM   4228  H2  WAT  1392       7.532 -19.310 -16.435  1.00  0.00
TER
ATOM   4229  O   WAT  1393       7.890 -17.313  -3.790  1.00  0.00
ATOM   4230  H1  WAT  1393       7.165 -16.720  -3.987  1.00  0.00
ATOM   4231  H2  WAT  1393       8.417 -17.321  -4.589  1.00  0.00
TER
ATOM   4232  O   WAT  1394       7.841 -12.915 -14.139  1.00  0.00
ATOM   4233  H1  WAT  1394       7.199 -13.570 -13.865  1.00  0.00
ATOM   4234  H2  WAT  1394       7.454 -12.510 -14.915  1.00  0.00
TER
ATOM   4235  O   WAT  1395       3.420 -15.587 -10.292  1.00  0.00
ATOM   4236  H1  WAT  1395       3.772 -16.184 -10.952  1.00  0.00
ATOM   4237  H2  WAT  1395       2.536 -15.912 -10.121  1.00  0.00
TER
ATOM   4238  O   WAT  1396      -0.494 -14.827 -12.885  1.00  0.00
ATOM   4239  H1  WAT  1396       0.193 -14.280 -12.504  1.00  0.00
ATOM   4240  H2  WAT  1396      -1.281 -14.283 -12.850  1.00  0.00
TER
ATOM   4241  O   WAT  1397      -8.355 -19.210 -17.393  1.00  0.00
ATOM   4242  H1  WAT  1397      -7.485 -18.927 -17.110  1.00  0.00
ATOM   4243  H2  WAT  1397      -8.846 -18.396 -17.508  1.00  0.00
TER
ATOM   4244  O   WAT  1398      -1.191 -17.823 -13.272  1.00  0.00
ATOM   4245  H1  WAT  1398      -0.735 -17.012 -13.046  1.00  0.00
ATOM   4246  H2  WAT  1398      -1.542 -18.140 -12.441  1.00  0.00
TER
ATOM   4247  O   WAT  1399       1.112 -12.312  -6.043  1.00  0.00
ATOM   4248  H1  WAT  1399       1.756 -12.106  -5.366  1.00  0.00
ATOM   4249  H2  WAT  1399       1.475 -13.073  -6.496  1.00  0.00
TER
ATOM   4250  O   WAT  1400       2.385 -14.309  -7.325  1.00  0.00
ATOM   4251  H1  WAT  1400       3.028 -15.009  -7.212  1.00  0.00
ATOM   4252  H2  WAT  1400       2.910 -13.529  -7.506  1.00  0.00
TER
ATOM   4253  O   WAT  1401       6.231 -14.024 -17.601  1.00  0.00
ATOM   4254  H1  WAT  1401       6.005 -14.741 -17.009  1.00  0.00
ATOM   4255  H2  WAT  1401       5.841 -14.273 -18.439  1.00  0.00
TER
ATOM   4256  O   WAT  1402       4.159 -13.509  -4.122  1.00  0.00
ATOM   4257  H1  WAT  1402       4.495 -12.923  -3.444  1.00  0.00
ATOM   4258  H2  WAT  1402       3.239 -13.640  -3.892  1.00  0.00
TER
ATOM   4259  O   WAT  1403      -7.987  -9.997 -16.827  1.00  0.00
ATOM   4260  H1  WAT  1403      -7.628  -9.398 -17.481  1.00  0.00
ATOM   4261  H2  WAT  1403      -8.128  -9.451 -16.054  1.00  0.00
TER
ATOM   4262  O   WAT  1404       5.813 -16.107 -15.940  1.00  0.00
ATOM   4263  H1  WAT  1404       5.525 -15.645 -15.152  1.00  0.00
ATOM   4264  H2  WAT  1404       6.608 -16.567 -15.672  1.00  0.00
TER
ATOM   4265  O   WAT  1405      -8.003 -11.732  -2.353  1.00  0.00
ATOM   4266  H1  WAT  1405      -7.894 -12.672  -2.493  1.00  0.00
ATOM   4267  H2  WAT  1405      -8.655 -11.466  -3.001  1.00  0.00
TER
ATOM   4268  O   WAT  1406      -0.012 -13.460  -0.953  1.00  0.00
ATOM   4269  H1  WAT  1406      -0.332 -14.179  -0.408  1.00  0.00
ATOM   4270  H2  WAT  1406      -0.686 -12.785  -0.879  1.00  0.00
TER
ATOM   4271  O   WAT  1407      -1.971 -12.614 -16.010  1.00  0.00
ATOM   4272  H1  WAT  1407      -1.980 -11.881 -16.625  1.00  0.00
ATOM   4273  H2  WAT  1407      -2.891 -12.861 -15.917  1.00  0.00
TER
ATOM   4274  O   WAT  1408      -6.370 -17.393 -15.265  1.00  0.00
ATOM   4275  H1  WAT  1408      -6.977 -16.653 -15.255  1.00  0.00
ATOM   4276  H2  WAT  1408      -5.895 -17.303 -16.091  1.00  0.00
TER
ATOM   4277  O   WAT  1409       1.015 -12.551 -17.347  1.00  0.00
ATOM   4278  H1  WAT  1409       1.117 -12.755 -18.277  1.00  0.00
ATOM   4279  H2  WAT  1409       0.116 -12.805 -17.142  1.00  0.00
TER
ATOM   4280  O   WAT  1410      -0.343 -10.033 -12.652  1.00  0.00
ATOM   4281  H1  WAT  1410      -0.089 -10.070 -13.574  1.00  0.00
ATOM   4282  H2  WAT  1410      -1.292 -10.159 -12.660  1.00  0.00
TER
ATOM   4283  O   WAT  1411       5.662 -19.113 -11.077  1.00  0.00
ATOM   4284  H1  WAT  1411       4.721 -19.098 -10.902  1.00  0.00
ATOM   4285  H2  WAT  1411       5.977 -19.900 -10.631  1.00  0.00
TER
ATOM   4286  O   WAT  1412      -4.359 -17.431 -17.516  1.00  0.00
ATOM   4287  H1  WAT  1412      -3.593 -17.543 -16.954  1.00  0.00
ATOM   4288  H2  WAT  1412      -4.282 -18.128 -18.168  1.00  0.00
TER
ATOM   4289  O   WAT  1413       7.665 -11.942  -9.401  1.00  0.00
ATOM   4290  H1  WAT  1413       7.790 -11.119  -8.929  1.00  0.00
ATOM   4291  H2  WAT  1413       8.532 -12.153  -9.749  1.00  0.00
TER
ATOM   4292  O   WAT  1414      -4.863  -9.849  -9.729  1.00  0.00
ATOM   4293  H1  WAT  1414      -4.127 -10.398  -9.459  1.00  0.00
ATOM   4294  H2  WAT  1414      -4.479  -8.984  -9.869  1.00  0.00
TER
ATOM   4295  O   WAT  1415      -7.979 -13.782 -13.855  1.00  0.00
ATOM   4296  H1  WAT  1415      -8.905 -13.540 -13.865  1.00  0.00
ATOM   4297  H2  WAT  1415      -7.513 -12.955 -13.977  1.00  0.00
TER
ATOM   4298  O   WAT  1416      -5.857 -10.665  -0.541  1.00  0.00
ATOM   4299  H1  WAT  1416      -5.056 -10.344  -0.127  1.00  0.00
ATOM   4300  H2  WAT  1416      -6.372 -11.025   0.181  1.00  0.00
TER
ATOM   4301  O   WAT  1417       2.979 -14.557  -0.593  1.00  0.00
ATOM   4302  H1  WAT  1417       2.373 -14.534  -1.334  1.00  0.00
ATOM   4303  H2  WAT  1417       2.674 -15.288  -0.057  1.00  0.00
TER
ATOM   4304  O   WAT  1418       4.409 -10.829  -1.982  1.00  0.00
ATOM   4305  H1  WAT  1418       5.361 -10.913  -2.032  1.00  0.00
ATOM   4306  H2  WAT  1418       4.262 -10.165  -1.309  1.00  0.00
TER
ATOM   4307  O   WAT  1419       7.300 -11.449 -16.483  1.00  0.00
ATOM   4308  H1  WAT  1419       7.014 -11.863 -17.298  1.00  0.00
ATOM   4309  H2  WAT  1419       7.102 -10.521 -16.603  1.00  0.00
TER
ATOM   4310  O   WAT  1420      -8.138 -18.177  -1.597  1.00  0.00
ATOM   4311  H1  WAT  1420      -7.634 -18.757  -1.026  1.00  0.00
ATOM   4312  H2  WAT  1420      -8.877 -17.893  -1.060  1.00  0.00
TER
ATOM   4313  O   WAT  1421      -1.084 -16.770  -2.064  1.00  0.00
ATOM   4314  H1  WAT  1421      -1.849 -16.202  -2.148  1.00  0.00
ATOM   4315  H2  WAT  1421      -0.902 -17.063  -2.957  1.00  0.00
TER
ATOM   4316  O   WAT  1422       2.005 -16.394 -17.438  1.00  0.00
ATOM   4317  H1  WAT  1422       1.456 -15.947 -16.794  1.00  0.00
ATOM   4318  H2  WAT  1422       2.627 -16.899 -16.915  1.00  0.00
TER
ATOM   4319  O   WAT  1423       6.059 -15.040  -1.506  1.00  0.00
ATOM   4320  H1  WAT  1423       6.799 -14.702  -2.009  1.00  0.00
ATOM   4321  H2  WAT  1423       5.296 -14.871  -2.059  1.00  0.00
TER
ATOM   4322  O   WAT  1424      -6.105 -20.034  -0.702  1.00  0.00
ATOM   4323  H1  WAT  1424      -6.065 -20.333   0.206  1.00  0.00
ATOM   4324  H2  WAT  1424      -5.251 -19.634  -0.861  1.00  0.00
TER
ATOM   4325  O   WAT  1425      -2.327 -17.435 -15.542  1.00  0.00
ATOM   4326  H1  WAT  1425      -1.906 -17.601 -14.699  1.00  0.00
ATOM   4327  H2  WAT  1425      -2.202 -18.245 -16.036  1.00  0.00
TER
ATOM   4328  O   WAT  1426       4.733 -16.988  -2.971  1.00  0.00
ATOM   4329  H1  WAT  1426       5.147 -16.834  -2.122  1.00  0.00
ATOM   4330  H2  WAT  1426       3.798 -16.863  -2.808  1.00  0.00
TER
ATOM   4331  O   WAT  1427       5.205 -19.649  -0.967  1.00  0.00
ATOM   4332  H1  WAT  1427       5.787 -20.403  -1.055  1.00  0.00
ATOM   4333  H2  WAT  1427       5.381 -19.118  -1.744  1.00  0.00
TER
ATOM   4334  O   WAT  1428      -0.505 -17.036  -5.001  1.00  0.00
ATOM   4335  H1  WAT  1428      -0.087 -16.193  -5.173  1.00  0.00
ATOM   4336  H2  WAT  1428      -1.425 -16.899  -5.230  1.00  0.00
TER
ATOM   4337  O   WAT  1429       1.831 -19.305  -3.617  1.00  0.00
ATOM   4338  H1  WAT  1429       1.951 -19.900  -2.878  1.00  0.00
ATOM   4339  H2  WAT  1429       2.690 -19.268  -4.037  1.00  0.00
TER
ATOM   4340  O   WAT  1430       4.170 -18.751  -5.041  1.00  0.00
ATOM   4341  H1  WAT  1430       3.643 -18.227  -5.645  1.00  0.00
ATOM   4342  H2  WAT  1430       4.513 -18.118  -4.410  1.00  0.00
TER
ATOM   4343  O   WAT  1431      -2.655 -10.731  -3.885  1.00  0.00
ATOM   4344  H1  WAT  1431      -3.193 -10.006  -4.204  1.00  0.00
ATOM   4345  H2  WAT  1431      -2.401 -11.208  -4.676  1.00  0.00
TER
ATOM   4346  O   WAT  1432       0.202  -9.496  -3.627  1.00  0.00
ATOM   4347  H1  WAT  1432       0.127  -8.592  -3.319  1.00  0.00
ATOM   4348  H2  WAT  1432      -0.701  -9.815  -3.654  1.00  0.00
TER
ATOM   4349  O   WAT  1433       0.750 -10.330 -16.004  1.00  0.00
ATOM   4350  H1  WAT  1433       1.645  -9.991 -15.982  1.00  0.00
ATOM   4351  H2  WAT  1433       0.782 -11.052 -16.632  1.00  0.00
TER
ATOM   4352  O   WAT  1434      -5.610 -14.957 -17.775  1.00  0.00
ATOM   4353  H1  WAT  1434      -5.173 -14.414 -17.120  1.00  0.00
ATOM   4354  H2  WAT  1434      -5.126 -15.783 -17.766  1.00  0.00
TER
ATOM   4355  O   WAT  1435      -8.396 -12.168 -10.323  1.00  0.00
ATOM   4356  H1  WAT  1435      -8.065 -13.036 -10.555  1.00  0.00
ATOM   4357  H2  WAT  1435      -7.967 -11.962  -9.493  1.00  0.00
TER
ATOM   4358  O   WAT  1436      -3.800 -13.837 -12.663  1.00  0.00
ATOM   4359  H1  WAT  1436      -4.100 -13.961 -11.763  1.00  0.00
ATOM   4360  H2  WAT  1436      -3.906 -14.697 -13.071  1.00  0.00
TER
ATOM   4361  O   WAT  1437      -7.907 -11.301  -7.585  1.00  0.00
ATOM   4362  H1  WAT  1437      -8.344 -11.121  -6.753  1.00  0.00
ATOM   4363  H2  WAT  1437      -7.339 -10.544  -7.727  1.00  0.00
TER
ATOM   4364  O   WAT  1438       7.730 -11.800  -3.297  1.00  0.00
ATOM   4365  H1  WAT  1438       7.130 -11.740  -4.041  1.00  0.00
ATOM   4366  H2  WAT  1438       7.859 -12.739  -3.168  1.00  0.00
TER
ATOM   4367  O   WAT  1439       8.970 -14.058 -17.960  1.00  0.00
ATOM   4368  H1  WAT  1439       8.139 -13.990 -17.490  1.00  0.00
ATOM   4369  H2  WAT  1439       9.147 -13.167 -18.264  1.00  0.00
TER
ATOM   4370  O   WAT  1440       8.425 -17.313 -15.457  1.00  0.00
ATOM   4371  H1  WAT  1440       9.187 -16.743 -15.351  1.00  0.00
ATOM   4372  H2  WAT  1440       8.441 -17.880 -14.686  1.00  0.00
TER
ATOM   4373  O   WAT  1441      -8.074 -18.789 -11.226  1.00  0.00
ATOM   4374  H1  WAT  1441      -8.729 -19.058 -11.870  1.00  0.00
ATOM   4375  H2  WAT  1441      -7.236 -18.899 -11.676  1.00  0.00
TER
ATOM   4376  O   WAT  1442       9.431 -16.458 -10.613  1.00  0.00
ATOM   4377  H1  WAT  1442       9.802 -17.241 -11.019  1.00  0.00
ATOM   4378  H2  WAT  1442      10.072 -15.769 -10.791  1.00  0.00
TER
ATOM   4379  O   WAT  1443       6.415 -15.074  -5.200  1.00  0.00
ATOM   4380  H1  WAT  1443       5.601 -14.645  -4.937  1.00  0.00
ATOM   4381  H2  WAT  1443       6.822 -14.463  -5.813  1.00  0.00
TER
ATOM   4382  O   WAT  1444       8.477 -17.020 -18.300  1.00  0.00
ATOM   4383  H1  WAT  1444       8.752 -16.112 -18.428  1.00  0.00
ATOM   4384  H2  WAT  1444       8.288 -17.083 -17.364  1.00  0.00
TER
ATOM   4385  O   WAT  1445       8.374 -19.083 -13.307  1.00  0.00
ATOM   4386  H1  WAT  1445       7.998 -19.850 -13.739  1.00  0.00
ATOM   4387  H2  WAT  1445       7.644 -18.700 -12.819  1.00  0.00
TER
ATOM   4388  O   WAT  1446      -7.037 -18.404  -6.686  1.00  0.00
ATOM   4389  H1  WAT  1446      -6.669 -18.491  -5.806  1.00  0.00
ATOM   4390  H2  WAT  1446      -7.606 -19.167  -6.785  1.00  0.00
TER
ATOM   4391  O   WAT  1447       7.764 -19.936  -3.673  1.00  0.00
ATOM   4392  H1  WAT  1447       7.532 -20.164  -4.573  1.00  0.00
ATOM   4393  H2  WAT  1447       8.024 -19.016  -3.718  1.00  0.00
TER
ATOM   4394  O   WAT  1448       7.828 -20.773  -6.484  1.00  0.00
ATOM   4395  H1  WAT  1448       6.878 -20.807  -6.370  1.00  0.00
ATOM   4396  H2  WAT  1448       8.009 -19.863  -6.719  1.00  0.00
TER
ATOM   4397  O   WAT  1449       6.472 -10.323 -11.673  1.00  0.00
ATOM   4398  H1  WAT  1449       7.068 -10.644 -12.349  1.00  0.00
ATOM   4399  H2  WAT  1449       6.730 -10.795 -10.882  1.00  0.00
TER
ATOM   4400  O   WAT  1450      -5.621 -13.891  -1.524  1.00  0.00
ATOM   4401  H1  WAT  1450      -5.664 -14.261  -0.642  1.00  0.00
ATOM   4402  H2  WAT  1450      -5.490 -12.953  -1.384  1.00  0.00
TER
ATOM   4403  O   WAT  1451      -1.921 -12.335  -5.923  1.00  0.00
ATOM   4404  H1  WAT  1451      -2.162 -12.067  -6.810  1.00  0.00
ATOM   4405  H2  WAT  1451      -0.981 -12.164  -5.868  1.00  0.00
TER
ATOM   4406  O   WAT  1452       9.340 -10.315  -5.122  1.00  0.00
ATOM   4407  H1  WAT  1452       8.845  -9.918  -5.839  1.00  0.00
ATOM   4408  H2  WAT  1452       8.731 -10.940  -4.728  1.00  0.00
TER
ATOM   4409  O   WAT  1453      -5.783 -10.945  -4.404  1.00  0.00
ATOM   4410  H1  WAT  1453      -6.377 -11.076  -3.665  1.00  0.00
ATOM   4411  H2  WAT  1453      -5.790 -11.781  -4.870  1.00  0.00
TER
ATOM   4412  O   WAT  1454       7.024  -9.673  -7.843  1.00  0.00
ATOM   4413  H1  WAT  1454       6.564  -8.921  -8.217  1.00  0.00
ATOM   4414  H2  WAT  1454       6.395 -10.392  -7.902  1.00  0.00
TER
ATOM   4415  O   WAT  1455      -6.151 -13.579  -5.453  1.00  0.00
ATOM   4416  H1  WAT  1455      -6.878 -14.198  -5.521  1.00  0.00
ATOM   4417  H2  WAT  1455      -6.091 -13.185  -6.323  1.00  0.00
TER
ATOM   4418  O   WAT  1456      -2.547 -11.364  -8.668  1.00  0.00
ATOM   4419  H1  WAT  1456      -2.030 -11.975  -9.194  1.00  0.00
ATOM   4420  H2  WAT  1456      -1.897 -10.861  -8.177  1.00  0.00
TER
ATOM   4421  O   WAT  1457       0.193 -10.473  -7.841  1.00  0.00
ATOM   4422  H1  WAT  1457       0.480 -10.728  -8.718  1.00  0.00
ATOM   4423  H2  WAT  1457       0.705 -11.026  -7.251  1.00  0.00
TER
ATOM   4424  O   WAT  1458      -7.868 -10.261 -12.244  1.00  0.00
ATOM   4425  H1  WAT  1458      -8.036 -10.894 -11.545  1.00  0.00
ATOM   4426  H2  WAT  1458      -8.735 -10.055 -12.594  1.00  0.00
TER
ATOM   4427  O   WAT  1459      -6.262 -11.568 -14.799  1.00  0.00
ATOM   4428  H1  WAT  1459      -6.787 -11.187 -15.502  1.00  0.00
ATOM   4429  H2  WAT  1459      -6.338 -10.943 -14.078  1.00  0.00
TER
ATOM   4430  O   WAT  1460       0.260  -9.552  -0.475  1.00  0.00
ATOM   4431  H1  WAT  1460       1.187  -9.787  -0.431  1.00  0.00
ATOM   4432  H2  WAT  1460       0.245  -8.725  -0.956  1.00  0.00
TER
ATOM   4433  O   WAT  1461       8.494 -10.009 -13.477  1.00  0.00
ATOM   4434  H1  WAT  1461       8.670 -10.695 -14.121  1.00  0.00
ATOM   4435  H2  WAT  1461       7.797  -9.484 -13.870  1.00  0.00
TER
ATOM   4436  O   WAT  1462      -3.663  -9.620 -15.924  1.00  0.00
ATOM   4437  H1  WAT  1462      -2.931  -9.904 -16.471  1.00  0.00
ATOM   4438  H2  WAT  1462      -3.403  -9.858 -15.034  1.00  0.00
TER
ATOM   4439  O   WAT  1463      -4.501 -13.503 -15.919  1.00  0.00
ATOM   4440  H1  WAT  1463      -5.130 -13.035 -15.370  1.00  0.00
ATOM   4441  H2  WAT  1463      -4.387 -14.348 -15.484  1.00  0.00
TER
ATOM   4442  O   WAT  1464       6.828 -10.325  -0.651  1.00  0.00
ATOM   4443  H1  WAT  1464       7.620 -10.820  -0.858  1.00  0.00
ATOM   4444  H2  WAT  1464       7.121  -9.646  -0.043  1.00  0.00
TER
ATOM   4445  O   WAT  1465     -15.821  18.096   7.780  1.00  0.00
ATOM   4446  H1  WAT  1465     -15.901  17.182   7.509  1.00  0.00
ATOM   4447  H2  WAT  1465     -16.234  18.593   7.074  1.00  0.00
TER
ATOM   4448  O   WAT  1466     -17.689  19.874   9.661  1.00  0.00
ATOM   4449  H1  WAT  1466     -18.465  19.394   9.951  1.00  0.00
ATOM   4450  H2  WAT  1466     -17.038  19.195   9.486  1.00  0.00
TER
ATOM   4451  O   WAT  1467     -17.218  15.357   9.895  1.00  0.00
ATOM   4452  H1  WAT  1467     -16.841  14.484   9.782  1.00  0.00
ATOM   4453  H2  WAT  1467     -17.316  15.693   9.004  1.00  0.00
TER
ATOM   4454  O   WAT  1468     -13.435  12.852   6.827  1.00  0.00
ATOM   4455  H1  WAT  1468     -12.614  12.361   6.870  1.00  0.00
ATOM   4456  H2  WAT  1468     -13.402  13.442   7.581  1.00  0.00
TER
ATOM   4457  O   WAT  1469     -21.246  16.698   9.689  1.00  0.00
ATOM   4458  H1  WAT  1469     -20.738  17.196  10.329  1.00  0.00
ATOM   4459  H2  WAT  1469     -20.715  15.921   9.513  1.00  0.00
TER
ATOM   4460  O   WAT  1470      -9.145  14.868  13.392  1.00  0.00
ATOM   4461  H1  WAT  1470      -9.850  15.257  12.873  1.00  0.00
ATOM   4462  H2  WAT  1470      -8.879  15.563  13.994  1.00  0.00
TER
ATOM   4463  O   WAT  1471     -13.199  14.792   9.600  1.00  0.00
ATOM   4464  H1  WAT  1471     -13.903  15.080  10.181  1.00  0.00
ATOM   4465  H2  WAT  1471     -12.838  15.602   9.240  1.00  0.00
TER
ATOM   4466  O   WAT  1472     -10.130  14.237   9.991  1.00  0.00
ATOM   4467  H1  WAT  1472     -11.078  14.271  10.123  1.00  0.00
ATOM   4468  H2  WAT  1472      -9.805  15.051  10.376  1.00  0.00
TER
ATOM   4469  O   WAT  1473     -19.598  10.537   8.287  1.00  0.00
ATOM   4470  H1  WAT  1473     -19.291   9.982   7.570  1.00  0.00
ATOM   4471  H2  WAT  1473     -20.528  10.671   8.104  1.00  0.00
TER
ATOM   4472  O   WAT  1474     -17.210  18.602   5.023  1.00  0.00
ATOM   4473  H1  WAT  1474     -18.137  18.536   5.252  1.00  0.00
ATOM   4474  H2  WAT  1474     -17.058  19.540   4.908  1.00  0.00
TER
ATOM   4475  O   WAT  1475     -17.223  14.874   2.019  1.00  0.00
ATOM   4476  H1  WAT  1475     -18.163  15.035   2.105  1.00  0.00
ATOM   4477  H2  WAT  1475     -16.905  15.592   1.473  1.00  0.00
TER
ATOM   4478  O   WAT  1476     -10.702  19.555  11.997  1.00  0.00
ATOM   4479  H1  WAT  1476     -11.530  19.625  11.522  1.00  0.00
ATOM   4480  H2  WAT  1476     -10.107  20.141  11.529  1.00  0.00
TER
ATOM   4481  O   WAT  1477     -13.181  20.164   5.526  1.00  0.00
ATOM   4482  H1  WAT  1477     -13.799  19.826   4.879  1.00  0.00
ATOM   4483  H2  WAT  1477     -13.198  19.520   6.234  1.00  0.00
TER
ATOM   4484  O   WAT  1478     -13.738  16.342  12.943  1.00  0.00
ATOM   4485  H1  WAT  1478     -14.151  17.168  13.197  1.00  0.00
ATOM   4486  H2  WAT  1478     -14.470  15.757  12.750  1.00  0.00
TER
ATOM   4487  O   WAT  1479     -21.605  19.128   7.805  1.00  0.00
ATOM   4488  H1  WAT  1479     -22.009  18.416   7.309  1.00  0.00
ATOM   4489  H2  WAT  1479     -21.518  18.784   8.694  1.00  0.00
TER
ATOM   4490  O   WAT  1480     -15.004  19.403   2.534  1.00  0.00
ATOM   4491  H1  WAT  1480     -14.565  18.565   2.387  1.00  0.00
ATOM   4492  H2  WAT  1480     -14.291  20.036   2.620  1.00  0.00
TER
ATOM   4493  O   WAT  1481     -11.422  10.657   0.848  1.00  0.00
ATOM   4494  H1  WAT  1481     -11.735  10.750   1.748  1.00  0.00
ATOM   4495  H2  WAT  1481     -10.661  11.235   0.797  1.00  0.00
TER
ATOM   4496  O   WAT  1482     -10.212  15.394  16.825  1.00  0.00
ATOM   4497  H1  WAT  1482     -10.828  15.902  16.297  1.00  0.00
ATOM   4498  H2  WAT  1482     -10.533  14.494  16.768  1.00  0.00
TER
ATOM   4499  O   WAT  1483     -18.151  14.233  14.291  1.00  0.00
ATOM   4500  H1  WAT  1483     -18.613  14.442  15.103  1.00  0.00
ATOM   4501  H2  WAT  1483     -18.553  13.419  13.988  1.00  0.00
TER
ATOM   4502  O   WAT  1484     -13.150  15.454  15.421  1.00  0.00
ATOM   4503  H1  WAT  1484     -14.001  15.155  15.742  1.00  0.00
ATOM   4504  H2  WAT  1484     -13.310  15.698  14.509  1.00  0.00
TER
ATOM   4505  O   WAT  1485     -16.055  16.954  17.521  1.00  0.00
ATOM   4506  H1  WAT  1485     -15.730  16.121  17.181  1.00  0.00
ATOM   4507  H2  WAT  1485     -15.267  17.477  17.669  1.00  0.00
TER
ATOM   4508  O   WAT  1486     -19.322  10.987   3.568  1.00  0.00
ATOM   4509  H1  WAT  1486     -19.946  10.983   4.294  1.00  0.00
ATOM   4510  H2  WAT  1486     -19.409  10.121   3.172  1.00  0.00
TER
ATOM   4511  O   WAT  1487     -20.400  11.911  10.547  1.00  0.00
ATOM   4512  H1  WAT  1487     -20.103  12.817  10.466  1.00  0.00
ATOM   4513  H2  WAT  1487     -19.852  11.423   9.933  1.00  0.00
TER
ATOM   4514  O   WAT  1488     -15.417  16.496   5.015  1.00  0.00
ATOM   4515  H1  WAT  1488     -16.016  17.220   4.831  1.00  0.00
ATOM   4516  H2  WAT  1488     -14.869  16.434   4.233  1.00  0.00
TER
ATOM   4517  O   WAT  1489     -20.206  17.388  17.082  1.00  0.00
ATOM   4518  H1  WAT  1489     -20.302  16.448  16.932  1.00  0.00
ATOM   4519  H2  WAT  1489     -19.363  17.610  16.687  1.00  0.00
TER
ATOM   4520  O   WAT  1490     -16.810  15.132   7.045  1.00  0.00
ATOM   4521  H1  WAT  1490     -16.417  15.450   6.232  1.00  0.00
ATOM   4522  H2  WAT  1490     -16.448  14.254   7.160  1.00  0.00
TER
ATOM   4523  O   WAT  1491     -16.225  17.723  11.140  1.00  0.00
ATOM   4524  H1  WAT  1491     -16.956  18.232  11.489  1.00  0.00
ATOM   4525  H2  WAT  1491     -16.622  16.906  10.839  1.00  0.00
TER
ATOM   4526  O   WAT  1492     -19.787  14.398   9.546  1.00  0.00
ATOM   4527  H1  WAT  1492     -19.783  13.957   8.696  1.00  0.00
ATOM   4528  H2  WAT  1492     -18.892  14.720   9.653  1.00  0.00
TER
ATOM   4529  O   WAT  1493     -19.725  15.400   2.536  1.00  0.00
ATOM   4530  H1  WAT  1493     -19.604  15.358   3.485  1.00  0.00
ATOM   4531  H2  WAT  1493     -20.110  16.262   2.381  1.00  0.00
TER
ATOM   4532  O   WAT  1494     -15.762  13.176  10.553  1.00  0.00
ATOM   4533  H1  WAT  1494     -15.745  13.627  11.397  1.00  0.00
ATOM   4534  H2  WAT  1494     -16.010  12.277  10.766  1.00  0.00
TER
ATOM   4535  O   WAT  1495     -20.713  17.710   1.935  1.00  0.00
ATOM   4536  H1  WAT  1495     -21.281  17.262   1.308  1.00  0.00
ATOM   4537  H2  WAT  1495     -20.004  18.069   1.401  1.00  0.00
TER
ATOM   4538  O   WAT  1496     -12.335  10.590  16.391  1.00  0.00
ATOM   4539  H1  WAT  1496     -12.010   9.859  16.917  1.00  0.00
ATOM   4540  H2  WAT  1496     -12.299  10.271  15.489  1.00  0.00
TER
ATOM   4541  O   WAT  1497     -19.486  18.459  11.292  1.00  0.00
ATOM   4542  H1  WAT  1497     -19.119  17.984  12.038  1.00  0.00
ATOM   4543  H2  WAT  1497     -19.676  19.333  11.633  1.00  0.00
TER
ATOM   4544  O   WAT  1498     -21.696  17.499  13.611  1.00  0.00
ATOM   4545  H1  WAT  1498     -22.000  18.379  13.836  1.00  0.00
ATOM   4546  H2  WAT  1498     -20.741  17.559  13.646  1.00  0.00
TER
ATOM   4547  O   WAT  1499     -16.948  12.096   4.143  1.00  0.00
ATOM   4548  H1  WAT  1499     -17.762  11.597   4.067  1.00  0.00
ATOM   4549  H2  WAT  1499     -17.142  12.936   3.726  1.00  0.00
TER
ATOM   4550  O   WAT  1500     -17.027  20.773  15.887  1.00  0.00
ATOM   4551  H1  WAT  1500     -17.093  19.853  15.633  1.00  0.00
ATOM   4552  H2  WAT  1500     -17.657  20.871  16.601  1.00  0.00
TER
ATOM   4553  O   WAT  1501     -14.233  16.468   2.439  1.00  0.00
ATOM   4554  H1  WAT  1501     -13.345  16.780   2.264  1.00  0.00
ATOM   4555  H2  WAT  1501     -14.263  15.595   2.047  1.00  0.00
TER
ATOM   4556  O   WAT  1502     -11.962  17.779   1.907  1.00  0.00
ATOM   4557  H1  WAT  1502     -12.045  18.210   1.057  1.00  0.00
ATOM   4558  H2  WAT  1502     -11.242  18.239   2.340  1.00  0.00
TER
ATOM   4559  O   WAT  1503     -10.884  20.236  14.984  1.00  0.00
ATOM   4560  H1  WAT  1503     -11.610  20.829  14.787  1.00  0.00
ATOM   4561  H2  WAT  1503     -10.357  20.228  14.185  1.00  0.00
TER
ATOM   4562  O   WAT  1504     -19.965  19.726   5.502  1.00  0.00
ATOM   4563  H1  WAT  1504     -19.509  20.537   5.728  1.00  0.00
ATOM   4564  H2  WAT  1504     -20.317  19.408   6.334  1.00  0.00
TER
ATOM   4565  O   WAT  1505     -15.571  14.321  13.185  1.00  0.00
ATOM   4566  H1  WAT  1505     -15.203  13.501  13.513  1.00  0.00
ATOM   4567  H2  WAT  1505     -16.431  14.381  13.601  1.00  0.00
TER
ATOM   4568  O   WAT  1506     -12.205  13.277   3.994  1.00  0.00
ATOM   4569  H1  WAT  1506     -12.833  13.382   3.280  1.00  0.00
ATOM   4570  H2  WAT  1506     -12.700  13.497   4.783  1.00  0.00
TER
ATOM   4571  O   WAT  1507     -20.236  15.556   5.410  1.00  0.00
ATOM   4572  H1  WAT  1507     -20.945  16.024   5.851  1.00  0.00
ATOM   4573  H2  WAT  1507     -19.952  14.898   6.044  1.00  0.00
TER
ATOM   4574  O   WAT  1508     -18.611  16.975  13.409  1.00  0.00
ATOM   4575  H1  WAT  1508     -18.112  17.450  14.074  1.00  0.00
ATOM   4576  H2  WAT  1508     -18.468  16.052  13.616  1.00  0.00
TER
ATOM   4577  O   WAT  1509     -16.205  12.281   6.849  1.00  0.00
ATOM   4578  H1  WAT  1509     -16.328  12.299   5.900  1.00  0.00
ATOM   4579  H2  WAT  1509     -15.256  12.329   6.969  1.00  0.00
TER
ATOM   4580  O   WAT  1510     -22.033  13.864   2.785  1.00  0.00
ATOM   4581  H1  WAT  1510     -21.184  14.301   2.719  1.00  0.00
ATOM   4582  H2  WAT  1510     -22.400  14.176   3.612  1.00  0.00
TER
ATOM   4583  O   WAT  1511     -11.404  13.192  14.252  1.00  0.00
ATOM   4584  H1  WAT  1511     -11.907  13.933  14.591  1.00  0.00
ATOM   4585  H2  WAT  1511     -10.588  13.580  13.935  1.00  0.00
TER
ATOM   4586  O   WAT  1512     -13.112  18.435   7.698  1.00  0.00
ATOM   4587  H1  WAT  1512     -14.053  18.450   7.873  1.00  0.00
ATOM   4588  H2  WAT  1512     -12.797  17.649   8.144  1.00  0.00
TER
ATOM   4589  O   WAT  1513     -21.102  20.114   3.232  1.00  0.00
ATOM   4590  H1  WAT  1513     -20.680  19.948   4.076  1.00  0.00
ATOM   4591  H2  WAT  1513     -20.977  19.304   2.738  1.00  0.00
TER
ATOM   4592  O   WAT  1514     -18.589  19.138   0.480  1.00  0.00
ATOM   4593  H1  WAT  1514     -18.068  18.422   0.114  1.00  0.00
ATOM   4594  H2  WAT  1514     -17.942  19.776   0.780  1.00  0.00
TER
ATOM   4595  O   WAT  1515     -14.041  20.560  15.804  1.00  0.00
ATOM   4596  H1  WAT  1515     -13.627  20.715  16.653  1.00  0.00
ATOM   4597  H2  WAT  1515     -14.976  20.686  15.966  1.00  0.00
TER
ATOM   4598  O   WAT  1516     -13.569  17.900  17.808  1.00  0.00
ATOM   4599  H1  WAT  1516     -12.987  17.145  17.720  1.00  0.00
ATOM   4600  H2  WAT  1516     -13.393  18.431  17.031  1.00  0.00
TER
ATOM   4601  O   WAT  1517     -19.686  11.617  13.152  1.00  0.00
ATOM   4602  H1  WAT  1517     -20.134  11.639  12.307  1.00  0.00
ATOM   4603  H2  WAT  1517     -20.319  11.219  13.749  1.00  0.00
TER
ATOM   4604  O   WAT  1518     -16.943  18.244  15.157  1.00  0.00
ATOM   4605  H1  WAT  1518     -16.824  17.648  15.897  1.00  0.00
ATOM   4606  H2  WAT  1518     -16.084  18.281  14.737  1.00  0.00
TER
ATOM   4607  O   WAT  1519     -14.605  18.798  13.733  1.00  0.00
ATOM   4608  H1  WAT  1519     -15.131  19.322  13.130  1.00  0.00
ATOM   4609  H2  WAT  1519     -14.261  19.431  14.364  1.00  0.00
TER
ATOM   4610  O   WAT  1520     -22.206  16.187   0.178  1.00  0.00
ATOM   4611  H1  WAT  1520     -22.407  15.324   0.540  1.00  0.00
ATOM   4612  H2  WAT  1520     -22.377  16.100  -0.760  1.00  0.00
TER
ATOM   4613  O   WAT  1521     -20.176  14.786  16.415  1.00  0.00
ATOM   4614  H1  WAT  1521     -19.587  14.478  17.102  1.00  0.00
ATOM   4615  H2  WAT  1521     -20.994  14.314  16.571  1.00  0.00
TER
ATOM   4616  O   WAT  1522     -15.357  14.403  16.648  1.00  0.00
ATOM   4617  H1  WAT  1522     -16.046  13.741  16.583  1.00  0.00
ATOM   4618  H2  WAT  1522     -14.637  13.957  17.093  1.00  0.00
TER
ATOM   4619  O   WAT  1523     -14.727  10.998   2.707  1.00  0.00
ATOM   4620  H1  WAT  1523     -14.447  10.155   3.063  1.00  0.00
ATOM   4621  H2  WAT  1523     -15.501  11.230   3.221  1.00  0.00
TER
ATOM   4622  O   WAT  1524     -20.189  12.231   1.152  1.00  0.00
ATOM   4623  H1  WAT  1524     -20.537  11.553   0.572  1.00  0.00
ATOM   4624  H2  WAT  1524     -19.988  11.770   1.966  1.00  0.00
TER
ATOM   4625  O   WAT  1525     -10.349  20.236   3.317  1.00  0.00
ATOM   4626  H1  WAT  1525      -9.587  20.805   3.423  1.00  0.00
ATOM   4627  H2  WAT  1525     -10.334  19.668   4.088  1.00  0.00
TER
ATOM   4628  O   WAT  1526     -13.900  13.554   1.770  1.00  0.00
ATOM   4629  H1  WAT  1526     -13.481  13.367   0.930  1.00  0.00
ATOM   4630  H2  WAT  1526     -14.206  12.701   2.080  1.00  0.00
TER
ATOM   4631  O   WAT  1527     -10.401  18.466   5.468  1.00  0.00
ATOM   4632  H1  WAT  1527     -10.776  17.699   5.036  1.00  0.00
ATOM   4633  H2  WAT  1527     -11.130  18.848   5.955  1.00  0.00
TER
ATOM   4634  O   WAT  1528     -11.011  17.613  15.102  1.00  0.00
ATOM   4635  H1  WAT  1528     -11.242  17.384  14.201  1.00  0.00
ATOM   4636  H2  WAT  1528     -10.750  18.533  15.056  1.00  0.00
TER
ATOM   4637  O   WAT  1529     -12.572  12.839  17.879  1.00  0.00
ATOM   4638  H1  WAT  1529     -11.695  12.847  18.263  1.00  0.00
ATOM   4639  H2  WAT  1529     -12.560  12.102  17.269  1.00  0.00
TER
ATOM   4640  O   WAT  1530     -11.125  16.692   8.768  1.00  0.00
ATOM   4641  H1  WAT  1530     -10.602  16.198   8.137  1.00  0.00
ATOM   4642  H2  WAT  1530     -10.540  16.827   9.513  1.00  0.00
TER
ATOM   4643  O   WAT  1531     -10.947  16.776  12.290  1.00  0.00
ATOM   4644  H1  WAT  1531     -11.896  16.742  12.405  1.00  0.00
ATOM   4645  H2  WAT  1531     -10.765  17.686  12.055  1.00  0.00
TER
ATOM   4646  O   WAT  1532     -11.635  15.949   4.708  1.00  0.00
ATOM   4647  H1  WAT  1532     -11.140  15.716   5.492  1.00  0.00
ATOM   4648  H2  WAT  1532     -11.834  15.110   4.291  1.00  0.00
TER
ATOM   4649  O   WAT  1533     -10.207  14.585   7.241  1.00  0.00
ATOM   4650  H1  WAT  1533     -10.317  14.431   8.180  1.00  0.00
ATOM   4651  H2  WAT  1533      -9.446  14.057   6.999  1.00  0.00
TER
ATOM   4652  O   WAT  1534     -11.860  10.525  13.700  1.00  0.00
ATOM   4653  H1  WAT  1534     -11.223  11.138  14.066  1.00  0.00
ATOM   4654  H2  WAT  1534     -11.713  10.561  12.755  1.00  0.00
TER
ATOM   4655  O   WAT  1535      -9.318  12.416   0.482  1.00  0.00
ATOM   4656  H1  WAT  1535      -8.393  12.284   0.274  1.00  0.00
ATOM   4657  H2  WAT  1535      -9.340  12.495   1.436  1.00  0.00
TER
ATOM   4658  O   WAT  1536      -9.244  13.187   3.108  1.00  0.00
ATOM   4659  H1  WAT  1536     -10.039  13.122   3.637  1.00  0.00
ATOM   4660  H2  WAT  1536      -9.040  14.122   3.096  1.00  0.00
TER
ATOM   4661  O   WAT  1537     -18.490  11.677  16.607  1.00  0.00
ATOM   4662  H1  WAT  1537     -18.551  12.269  17.357  1.00  0.00
ATOM   4663  H2  WAT  1537     -17.550  11.570  16.462  1.00  0.00
TER
ATOM   4664  O   WAT  1538     -15.852  11.334  16.246  1.00  0.00
ATOM   4665  H1  WAT  1538     -15.238  11.652  15.584  1.00  0.00
ATOM   4666  H2  WAT  1538     -15.307  10.849  16.866  1.00  0.00
TER
ATOM   4667  O   WAT  1539     -15.111   9.897  12.573  1.00  0.00
ATOM   4668  H1  WAT  1539     -15.986  10.231  12.371  1.00  0.00
ATOM   4669  H2  WAT  1539     -15.220   9.425  13.398  1.00  0.00
TER
ATOM   4670  O   WAT  1540     -14.204  12.104  13.957  1.00  0.00
ATOM   4671  H1  WAT  1540     -14.533  11.290  13.578  1.00  0.00
ATOM   4672  H2  WAT  1540     -13.256  12.061  13.834  1.00  0.00
TER
ATOM   4673  O   WAT  1541     -17.364  10.814  11.513  1.00  0.00
ATOM   4674  H1  WAT  1541     -18.147  11.289  11.792  1.00  0.00
ATOM   4675  H2  WAT  1541     -17.658   9.910  11.404  1.00  0.00
TER
ATOM   4676  O   WAT  1542     -12.812  11.517   9.557  1.00  0.00
ATOM   4677  H1  WAT  1542     -12.371  11.461   8.710  1.00  0.00
ATOM   4678  H2  WAT  1542     -13.081  12.433   9.628  1.00  0.00
TER
ATOM   4679  O   WAT  1543     -10.948  11.148   7.568  1.00  0.00
ATOM   4680  H1  WAT  1543     -11.009  10.204   7.421  1.00  0.00
ATOM   4681  H2  WAT  1543     -10.169  11.256   8.114  1.00  0.00
TER
ATOM   4682  O   WAT  1544     -19.479  13.233   7.024  1.00  0.00
ATOM   4683  H1  WAT  1544     -20.291  12.859   6.684  1.00  0.00
ATOM   4684  H2  WAT  1544     -18.974  12.478   7.326  1.00  0.00
TER
ATOM   4685  O   WAT  1545     -14.976   9.897   8.262  1.00  0.00
ATOM   4686  H1  WAT  1545     -14.373  10.469   8.737  1.00  0.00
ATOM   4687  H2  WAT  1545     -15.717  10.461   8.040  1.00  0.00
TER
ATOM   4688  O   WAT  1546     -11.833  10.299   3.536  1.00  0.00
ATOM   4689  H1  WAT  1546     -11.638  11.198   3.803  1.00  0.00
ATOM   4690  H2  WAT  1546     -12.620  10.068   4.030  1.00  0.00
TER
ATOM   4691  O   WAT  1547     -21.454  11.383   5.629  1.00  0.00
ATOM   4692  H1  WAT  1547     -22.083  10.682   5.796  1.00  0.00
ATOM   4693  H2  WAT  1547     -21.993  12.143   5.412  1.00  0.00
TER
ATOM   4694  O   WAT  1548     -21.328  10.661  18.064  1.00  0.00
ATOM   4695  H1  WAT  1548     -21.610  11.165  17.300  1.00  0.00
ATOM   4696  H2  WAT  1548     -20.946   9.864  17.698  1.00  0.00
TER
ATOM   4697  O   WAT  1549     -15.821  18.096 -10.995  1.00  0.00
ATOM   4698  H1  WAT  1549     -15.901  17.182 -11.265  1.00  0.00
ATOM   4699  H2  WAT  1549     -16.234  18.593 -11.701  1.00  0.00
TER
ATOM   4700  O   WAT  1550     -17.689  19.874  -9.114  1.00  0.00
ATOM   4701  H1  WAT  1550     -18.465  19.394  -8.824  1.00  0.00
ATOM   4702  H2  WAT  1550     -17.038  19.195  -9.288  1.00  0.00
TER
ATOM   4703  O   WAT  1551     -17.218  15.357  -8.880  1.00  0.00
ATOM   4704  H1  WAT  1551     -16.841  14.484  -8.992  1.00  0.00
ATOM   4705  H2  WAT  1551     -17.316  15.693  -9.771  1.00  0.00
TER
ATOM   4706  O   WAT  1552     -13.435  12.852 -11.947  1.00  0.00
ATOM   4707  H1  WAT  1552     -12.614  12.361 -11.904  1.00  0.00
ATOM   4708  H2  WAT  1552     -13.402  13.442 -11.194  1.00  0.00
TER
ATOM   4709  O   WAT  1553     -21.246  16.698  -9.085  1.00  0.00
ATOM   4710  H1  WAT  1553     -20.738  17.196  -8.445  1.00  0.00
ATOM   4711  H2  WAT  1553     -20.715  15.921  -9.262  1.00  0.00
TER
ATOM   4712  O   WAT  1554      -9.145  14.868  -5.383  1.00  0.00
ATOM   4713  H1  WAT  1554      -9.850  15.257  -5.901  1.00  0.00
ATOM   4714  H2  WAT  1554      -8.879  15.563  -4.780  1.00  0.00
TER
ATOM   4715  O   WAT  1555     -13.199  14.792  -9.174  1.00  0.00
ATOM   4716  H1  WAT  1555     -13.903  15.080  -8.594  1.00  0.00
ATOM   4717  H2  WAT  1555     -12.838  15.602  -9.534  1.00  0.00
TER
ATOM   4718  O   WAT  1556     -10.130  14.237  -8.783  1.00  0.00
ATOM   4719  H1  WAT  1556     -11.078  14.271  -8.652  1.00  0.00
ATOM   4720  H2  WAT  1556      -9.805  15.051  -8.398  1.00  0.00
TER
ATOM   4721  O   WAT  1557     -19.598  10.537 -10.488  1.00  0.00
ATOM   4722  H1  WAT  1557     -19.291   9.982 -11.204  1.00  0.00
ATOM   4723  H2  WAT  1557     -20.528  10.671 -10.670  1.00  0.00
TER
ATOM   4724  O   WAT  1558     -17.210  18.602 -13.752  1.00  0.00
ATOM   4725  H1  WAT  1558     -18.137  18.536 -13.523  1.00  0.00
ATOM   4726  H2  WAT  1558     -17.058  19.540 -13.866  1.00  0.00
TER
ATOM   4727  O   WAT  1559     -17.223  14.874 -16.755  1.00  0.00
ATOM   4728  H1  WAT  1559     -18.163  15.035 -16.670  1.00  0.00
ATOM   4729  H2  WAT  1559     -16.905  15.592 -17.301  1.00  0.00
TER
ATOM   4730  O   WAT  1560     -10.702  19.555  -6.777  1.00  0.00
ATOM   4731  H1  WAT  1560     -11.530  19.625  -7.252  1.00  0.00
ATOM   4732  H2  WAT  1560     -10.107  20.141  -7.245  1.00  0.00
TER
ATOM   4733  O   WAT  1561     -13.181  20.164 -13.248  1.00  0.00
ATOM   4734  H1  WAT  1561     -13.799  19.826 -13.895  1.00  0.00
ATOM   4735  H2  WAT  1561     -13.198  19.520 -12.540  1.00  0.00
TER
ATOM   4736  O   WAT  1562     -13.738  16.342  -5.832  1.00  0.00
ATOM   4737  H1  WAT  1562     -14.151  17.168  -5.578  1.00  0.00
ATOM   4738  H2  WAT  1562     -14.470  15.757  -6.024  1.00  0.00
TER
ATOM   4739  O   WAT  1563     -21.605  19.128 -10.970  1.00  0.00
ATOM   4740  H1  WAT  1563     -22.009  18.416 -11.465  1.00  0.00
ATOM   4741  H2  WAT  1563     -21.518  18.784 -10.081  1.00  0.00
TER
ATOM   4742  O   WAT  1564     -15.004  19.403 -16.241  1.00  0.00
ATOM   4743  H1  WAT  1564     -14.565  18.565 -16.387  1.00  0.00
ATOM   4744  H2  WAT  1564     -14.291  20.036 -16.154  1.00  0.00
TER
ATOM   4745  O   WAT  1565     -11.422  10.657 -17.927  1.00  0.00
ATOM   4746  H1  WAT  1565     -11.735  10.750 -17.027  1.00  0.00
ATOM   4747  H2  WAT  1565     -10.661  11.235 -17.977  1.00  0.00
TER
ATOM   4748  O   WAT  1566     -10.212  15.394  -1.949  1.00  0.00
ATOM   4749  H1  WAT  1566     -10.828  15.902  -2.478  1.00  0.00
ATOM   4750  H2  WAT  1566     -10.533  14.494  -2.007  1.00  0.00
TER
ATOM   4751  O   WAT  1567     -18.151  14.233  -4.483  1.00  0.00
ATOM   4752  H1  WAT  1567     -18.613  14.442  -3.671  1.00  0.00
ATOM   4753  H2  WAT  1567     -18.553  13.419  -4.786  1.00  0.00
TER
ATOM   4754  O   WAT  1568     -13.150  15.454  -3.353  1.00  0.00
ATOM   4755  H1  WAT  1568     -14.001  15.155  -3.032  1.00  0.00
ATOM   4756  H2  WAT  1568     -13.310  15.698  -4.265  1.00  0.00
TER
ATOM   4757  O   WAT  1569     -16.055  16.954  -1.254  1.00  0.00
ATOM   4758  H1  WAT  1569     -15.730  16.121  -1.593  1.00  0.00
ATOM   4759  H2  WAT  1569     -15.267  17.477  -1.106  1.00  0.00
TER
ATOM   4760  O   WAT  1570     -19.322  10.987 -15.206  1.00  0.00
ATOM   4761  H1  WAT  1570     -19.946  10.983 -14.481  1.00  0.00
ATOM   4762  H2  WAT  1570     -19.409  10.121 -15.602  1.00  0.00
TER
ATOM   4763  O   WAT  1571     -20.400  11.911  -8.228  1.00  0.00
ATOM   4764  H1  WAT  1571     -20.103  12.817  -8.308  1.00  0.00
ATOM   4765  H2  WAT  1571     -19.852  11.423  -8.842  1.00  0.00
TER
ATOM   4766  O   WAT  1572     -15.417  16.496 -13.759  1.00  0.00
ATOM   4767  H1  WAT  1572     -16.016  17.220 -13.943  1.00  0.00
ATOM   4768  H2  WAT  1572     -14.869  16.434 -14.542  1.00  0.00
TER
ATOM   4769  O   WAT  1573     -20.206  17.388  -1.692  1.00  0.00
ATOM   4770  H1  WAT  1573     -20.302  16.448  -1.842  1.00  0.00
ATOM   4771  H2  WAT  1573     -19.363  17.610  -2.088  1.00  0.00
TER
ATOM   4772  O   WAT  1574     -16.810  15.132 -11.729  1.00  0.00
ATOM   4773  H1  WAT  1574     -16.417  15.450 -12.542  1.00  0.00
ATOM   4774  H2  WAT  1574     -16.448  14.254 -11.615  1.00  0.00
TER
ATOM   4775  O   WAT  1575     -18.501  13.883  -0.469  1.00  0.00
ATOM   4776  H1  WAT  1575     -19.191  13.690   0.165  1.00  0.00
ATOM   4777  H2  WAT  1575     -17.758  14.167   0.063  1.00  0.00
TER
ATOM   4778  O   WAT  1576     -16.225  17.723  -7.634  1.00  0.00
ATOM   4779  H1  WAT  1576     -16.956  18.232  -7.285  1.00  0.00
ATOM   4780  H2  WAT  1576     -16.622  16.906  -7.935  1.00  0.00
TER
ATOM   4781  O   WAT  1577     -19.787  14.398  -9.229  1.00  0.00
ATOM   4782  H1  WAT  1577     -19.783  13.957 -10.078  1.00  0.00
ATOM   4783  H2  WAT  1577     -18.892  14.720  -9.122  1.00  0.00
TER
ATOM   4784  O   WAT  1578     -19.725  15.400 -16.238  1.00  0.00
ATOM   4785  H1  WAT  1578     -19.604  15.358 -15.290  1.00  0.00
ATOM   4786  H2  WAT  1578     -20.110  16.262 -16.393  1.00  0.00
TER
ATOM   4787  O   WAT  1579     -15.762  13.176  -8.222  1.00  0.00
ATOM   4788  H1  WAT  1579     -15.745  13.627  -7.378  1.00  0.00
ATOM   4789  H2  WAT  1579     -16.010  12.277  -8.008  1.00  0.00
TER
ATOM   4790  O   WAT  1580     -20.713  17.710 -16.840  1.00  0.00
ATOM   4791  H1  WAT  1580     -21.281  17.262 -17.466  1.00  0.00
ATOM   4792  H2  WAT  1580     -20.004  18.069 -17.373  1.00  0.00
TER
ATOM   4793  O   WAT  1581     -12.335  10.590  -2.383  1.00  0.00
ATOM   4794  H1  WAT  1581     -12.010   9.859  -1.857  1.00  0.00
ATOM   4795  H2  WAT  1581     -12.299  10.271  -3.285  1.00  0.00
TER
ATOM   4796  O   WAT  1582     -19.486  18.459  -7.482  1.00  0.00
ATOM   4797  H1  WAT  1582     -19.119  17.984  -6.736  1.00  0.00
ATOM   4798  H2  WAT  1582     -19.676  19.333  -7.141  1.00  0.00
TER
ATOM   4799  O   WAT  1583     -21.696  17.499  -5.164  1.00  0.00
ATOM   4800  H1  WAT  1583     -22.000  18.379  -4.939  1.00  0.00
ATOM   4801  H2  WAT  1583     -20.741  17.559  -5.128  1.00  0.00
TER
ATOM   4802  O   WAT  1584     -16.948  12.096 -14.632  1.00  0.00
ATOM   4803  H1  WAT  1584     -17.762  11.597 -14.707  1.00  0.00
ATOM   4804  H2  WAT  1584     -17.142  12.936 -15.048  1.00  0.00
TER
ATOM   4805  O   WAT  1585     -17.027  20.773  -2.888  1.00  0.00
ATOM   4806  H1  WAT  1585     -17.093  19.853  -3.142  1.00  0.00
ATOM   4807  H2  WAT  1585     -17.657  20.871  -2.173  1.00  0.00
TER
ATOM   4808  O   WAT  1586     -14.233  16.468 -16.335  1.00  0.00
ATOM   4809  H1  WAT  1586     -13.345  16.780 -16.510  1.00  0.00
ATOM   4810  H2  WAT  1586     -14.263  15.595 -16.727  1.00  0.00
TER
ATOM   4811  O   WAT  1587     -11.962  17.779 -16.867  1.00  0.00
ATOM   4812  H1  WAT  1587     -12.045  18.210 -17.718  1.00  0.00
ATOM   4813  H2  WAT  1587     -11.242  18.239 -16.435  1.00  0.00
TER
ATOM   4814  O   WAT  1588     -10.884  20.236  -3.790  1.00  0.00
ATOM   4815  H1  WAT  1588     -11.610  20.829  -3.987  1.00  0.00
ATOM   4816  H2  WAT  1588     -10.357  20.228  -4.589  1.00  0.00
TER
ATOM   4817  O   WAT  1589     -19.965  19.726 -13.272  1.00  0.00
ATOM   4818  H1  WAT  1589     -19.509  20.537 -13.046  1.00  0.00
ATOM   4819  H2  WAT  1589     -20.317  19.408 -12.441  1.00  0.00
TER
ATOM   4820  O   WAT  1590     -15.571  14.321  -5.589  1.00  0.00
ATOM   4821  H1  WAT  1590     -15.203  13.501  -5.261  1.00  0.00
ATOM   4822  H2  WAT  1590     -16.431  14.381  -5.174  1.00  0.00
TER
ATOM   4823  O   WAT  1591     -12.205  13.277 -14.781  1.00  0.00
ATOM   4824  H1  WAT  1591     -12.833  13.382 -15.495  1.00  0.00
ATOM   4825  H2  WAT  1591     -12.700  13.497 -13.991  1.00  0.00
TER
ATOM   4826  O   WAT  1592     -20.236  15.556 -13.365  1.00  0.00
ATOM   4827  H1  WAT  1592     -20.945  16.024 -12.923  1.00  0.00
ATOM   4828  H2  WAT  1592     -19.952  14.898 -12.730  1.00  0.00
TER
ATOM   4829  O   WAT  1593     -18.611  16.975  -5.366  1.00  0.00
ATOM   4830  H1  WAT  1593     -18.112  17.450  -4.700  1.00  0.00
ATOM   4831  H2  WAT  1593     -18.468  16.052  -5.159  1.00  0.00
TER
ATOM   4832  O   WAT  1594     -16.205  12.281 -11.925  1.00  0.00
ATOM   4833  H1  WAT  1594     -16.328  12.299 -12.874  1.00  0.00
ATOM   4834  H2  WAT  1594     -15.256  12.329 -11.805  1.00  0.00
TER
ATOM   4835  O   WAT  1595     -22.033  13.864 -15.990  1.00  0.00
ATOM   4836  H1  WAT  1595     -21.184  14.301 -16.056  1.00  0.00
ATOM   4837  H2  WAT  1595     -22.400  14.176 -15.162  1.00  0.00
TER
ATOM   4838  O   WAT  1596     -11.404  13.192  -4.523  1.00  0.00
ATOM   4839  H1  WAT  1596     -11.907  13.933  -4.183  1.00  0.00
ATOM   4840  H2  WAT  1596     -10.588  13.580  -4.839  1.00  0.00
TER
ATOM   4841  O   WAT  1597     -13.112  18.435 -11.077  1.00  0.00
ATOM   4842  H1  WAT  1597     -14.053  18.450 -10.902  1.00  0.00
ATOM   4843  H2  WAT  1597     -12.797  17.649 -10.631  1.00  0.00
TER
ATOM   4844  O   WAT  1598     -21.102  20.114 -15.542  1.00  0.00
ATOM   4845  H1  WAT  1598     -20.680  19.948 -14.699  1.00  0.00
ATOM   4846  H2  WAT  1598     -20.977  19.304 -16.036  1.00  0.00
TER
ATOM   4847  O   WAT  1599     -14.041  20.560  -2.971  1.00  0.00
ATOM   4848  H1  WAT  1599     -13.627  20.715  -2.122  1.00  0.00
ATOM   4849  H2  WAT  1599     -14.976  20.686  -2.808  1.00  0.00
TER
ATOM   4850  O   WAT  1600     -13.569  17.900  -0.967  1.00  0.00
ATOM   4851  H1  WAT  1600     -12.987  17.145  -1.055  1.00  0.00
ATOM   4852  H2  WAT  1600     -13.393  18.431  -1.744  1.00  0.00
TER
ATOM   4853  O   WAT  1601     -19.686  11.617  -5.622  1.00  0.00
ATOM   4854  H1  WAT  1601     -20.134  11.639  -6.468  1.00  0.00
ATOM   4855  H2  WAT  1601     -20.319  11.219  -5.025  1.00  0.00
TER
ATOM   4856  O   WAT  1602     -16.943  18.244  -3.617  1.00  0.00
ATOM   4857  H1  WAT  1602     -16.824  17.648  -2.878  1.00  0.00
ATOM   4858  H2  WAT  1602     -16.084  18.281  -4.037  1.00  0.00
TER
ATOM   4859  O   WAT  1603     -14.605  18.798  -5.041  1.00  0.00
ATOM   4860  H1  WAT  1603     -15.131  19.322  -5.645  1.00  0.00
ATOM   4861  H2  WAT  1603     -14.261  19.431  -4.410  1.00  0.00
TER
ATOM   4862  O   WAT  1604     -20.176  14.786  -2.360  1.00  0.00
ATOM   4863  H1  WAT  1604     -19.587  14.478  -1.672  1.00  0.00
ATOM   4864  H2  WAT  1604     -20.994  14.314  -2.204  1.00  0.00
TER
ATOM   4865  O   WAT  1605     -15.357  14.403  -2.126  1.00  0.00
ATOM   4866  H1  WAT  1605     -16.046  13.741  -2.191  1.00  0.00
ATOM   4867  H2  WAT  1605     -14.637  13.957  -1.682  1.00  0.00
TER
ATOM   4868  O   WAT  1606     -14.727  10.998 -16.067  1.00  0.00
ATOM   4869  H1  WAT  1606     -14.447  10.155 -15.711  1.00  0.00
ATOM   4870  H2  WAT  1606     -15.501  11.230 -15.553  1.00  0.00
TER
ATOM   4871  O   WAT  1607     -20.189  12.231 -17.623  1.00  0.00
ATOM   4872  H1  WAT  1607     -20.537  11.553 -18.202  1.00  0.00
ATOM   4873  H2  WAT  1607     -19.988  11.770 -16.808  1.00  0.00
TER
ATOM   4874  O   WAT  1608     -10.349  20.236 -15.457  1.00  0.00
ATOM   4875  H1  WAT  1608      -9.587  20.805 -15.351  1.00  0.00
ATOM   4876  H2  WAT  1608     -10.334  19.668 -14.686  1.00  0.00
TER
ATOM   4877  O   WAT  1609     -13.900  13.554 -17.004  1.00  0.00
ATOM   4878  H1  WAT  1609     -13.481  13.367 -17.845  1.00  0.00
ATOM   4879  H2  WAT  1609     -14.206  12.701 -16.694  1.00  0.00
TER
ATOM   4880  O   WAT  1610     -10.401  18.466 -13.307  1.00  0.00
ATOM   4881  H1  WAT  1610     -10.776  17.699 -13.739  1.00  0.00
ATOM   4882  H2  WAT  1610     -11.130  18.848 -12.819  1.00  0.00
TER
ATOM   4883  O   WAT  1611     -11.011  17.613  -3.673  1.00  0.00
ATOM   4884  H1  WAT  1611     -11.242  17.384  -4.573  1.00  0.00
ATOM   4885  H2  WAT  1611     -10.750  18.533  -3.718  1.00  0.00
TER
ATOM   4886  O   WAT  1612     -12.572  12.839  -0.895  1.00  0.00
ATOM   4887  H1  WAT  1612     -11.695  12.847  -0.511  1.00  0.00
ATOM   4888  H2  WAT  1612     -12.560  12.102  -1.506  1.00  0.00
TER
ATOM   4889  O   WAT  1613     -11.125  16.692 -10.006  1.00  0.00
ATOM   4890  H1  WAT  1613     -10.602  16.198 -10.637  1.00  0.00
ATOM   4891  H2  WAT  1613     -10.540  16.827  -9.261  1.00  0.00
TER
ATOM   4892  O   WAT  1614     -10.947  16.776  -6.484  1.00  0.00
ATOM   4893  H1  WAT  1614     -11.896  16.742  -6.370  1.00  0.00
ATOM   4894  H2  WAT  1614     -10.765  17.686  -6.719  1.00  0.00
TER
ATOM   4895  O   WAT  1615     -11.635  15.949 -14.067  1.00  0.00
ATOM   4896  H1  WAT  1615     -11.140  15.716 -13.282  1.00  0.00
ATOM   4897  H2  WAT  1615     -11.834  15.110 -14.483  1.00  0.00
TER
ATOM   4898  O   WAT  1616     -10.207  14.585 -11.533  1.00  0.00
ATOM   4899  H1  WAT  1616     -10.317  14.431 -10.595  1.00  0.00
ATOM   4900  H2  WAT  1616      -9.446  14.057 -11.776  1.00  0.00
TER
ATOM   4901  O   WAT  1617     -11.860  10.525  -5.075  1.00  0.00
ATOM   4902  H1  WAT  1617     -11.223  11.138  -4.709  1.00  0.00
ATOM   4903  H2  WAT  1617     -11.713  10.561  -6.020  1.00  0.00
TER
ATOM   4904  O   WAT  1618      -9.244  13.187 -15.667  1.00  0.00
ATOM   4905  H1  WAT  1618     -10.039  13.122 -15.137  1.00  0.00
ATOM   4906  H2  WAT  1618      -9.040  14.122 -15.678  1.00  0.00
TER
ATOM   4907  O   WAT  1619     -18.490  11.677  -2.167  1.00  0.00
ATOM   4908  H1  WAT  1619     -18.551  12.269  -1.418  1.00  0.00
ATOM   4909  H2  WAT  1619     -17.550  11.570  -2.312  1.00  0.00
TER
ATOM   4910  O   WAT  1620     -15.852  11.334  -2.528  1.00  0.00
ATOM   4911  H1  WAT  1620     -15.238  11.652  -3.190  1.00  0.00
ATOM   4912  H2  WAT  1620     -15.307  10.849  -1.908  1.00  0.00
TER
ATOM   4913  O   WAT  1621     -15.111   9.897  -6.201  1.00  0.00
ATOM   4914  H1  WAT  1621     -15.986  10.231  -6.404  1.00  0.00
ATOM   4915  H2  WAT  1621     -15.220   9.425  -5.376  1.00  0.00
TER
ATOM   4916  O   WAT  1622     -14.204  12.104  -4.817  1.00  0.00
ATOM   4917  H1  WAT  1622     -14.533  11.290  -5.197  1.00  0.00
ATOM   4918  H2  WAT  1622     -13.256  12.061  -4.940  1.00  0.00
TER
ATOM   4919  O   WAT  1623     -17.364  10.814  -7.262  1.00  0.00
ATOM   4920  H1  WAT  1623     -18.147  11.289  -6.982  1.00  0.00
ATOM   4921  H2  WAT  1623     -17.658   9.910  -7.370  1.00  0.00
TER
ATOM   4922  O   WAT  1624     -12.812  11.517  -9.217  1.00  0.00
ATOM   4923  H1  WAT  1624     -12.371  11.461 -10.065  1.00  0.00
ATOM   4924  H2  WAT  1624     -13.081  12.433  -9.146  1.00  0.00
TER
ATOM   4925  O   WAT  1625     -10.948  11.148 -11.206  1.00  0.00
ATOM   4926  H1  WAT  1625     -11.009  10.204 -11.353  1.00  0.00
ATOM   4927  H2  WAT  1625     -10.169  11.256 -10.661  1.00  0.00
TER
ATOM   4928  O   WAT  1626     -19.479  13.233 -11.750  1.00  0.00
ATOM   4929  H1  WAT  1626     -20.291  12.859 -12.091  1.00  0.00
ATOM   4930  H2  WAT  1626     -18.974  12.478 -11.448  1.00  0.00
TER
ATOM   4931  O   WAT  1627     -14.976   9.897 -10.512  1.00  0.00
ATOM   4932  H1  WAT  1627     -14.373  10.469 -10.037  1.00  0.00
ATOM   4933  H2  WAT  1627     -15.717  10.461 -10.734  1.00  0.00
TER
ATOM   4934  O   WAT  1628     -11.833  10.299 -15.238  1.00  0.00
ATOM   4935  H1  WAT  1628     -11.638  11.198 -14.971  1.00  0.00
ATOM   4936  H2  WAT  1628     -12.620  10.068 -14.745  1.00  0.00
TER
ATOM   4937  O   WAT  1629     -21.454  11.383 -13.146  1.00  0.00
ATOM   4938  H1  WAT  1629     -22.083  10.682 -12.979  1.00  0.00
ATOM   4939  H2  WAT  1629     -21.993  12.143 -13.362  1.00  0.00
TER
ATOM   4940  O   WAT  1630     -21.328  10.661  -0.710  1.00  0.00
ATOM   4941  H1  WAT  1630     -21.610  11.165  -1.474  1.00  0.00
ATOM   4942  H2  WAT  1630     -20.946   9.864  -1.076  1.00  0.00
TER
ATOM   4943  O   WAT  1631     -14.727  10.077  -0.132  1.00  0.00
ATOM   4944  H1  WAT  1631     -14.840  10.396   0.763  1.00  0.00
ATOM   4945  H2  WAT  1631     -13.910  10.478  -0.429  1.00  0.00
TER
ATOM   4946  O   WAT  1632     -15.821  -0.678   7.780  1.00  0.00
ATOM   4947  H1  WAT  1632     -15.901  -1.593   7.509  1.00  0.00
ATOM   4948  H2  WAT  1632     -16.234  -0.182   7.074  1.00  0.00
TER
ATOM   4949  O   WAT  1633     -17.689   1.100   9.661  1.00  0.00
ATOM   4950  H1  WAT  1633     -18.465   0.620   9.951  1.00  0.00
ATOM   4951  H2  WAT  1633     -17.038   0.420   9.486  1.00  0.00
TER
ATOM   4952  O   WAT  1634     -13.668   5.506   8.441  1.00  0.00
ATOM   4953  H1  WAT  1634     -14.130   4.734   8.769  1.00  0.00
ATOM   4954  H2  WAT  1634     -12.856   5.532   8.946  1.00  0.00
TER
ATOM   4955  O   WAT  1635     -17.442   7.791   8.061  1.00  0.00
ATOM   4956  H1  WAT  1635     -18.061   8.247   7.490  1.00  0.00
ATOM   4957  H2  WAT  1635     -16.587   7.947   7.660  1.00  0.00
TER
ATOM   4958  O   WAT  1636     -18.248   3.775   9.668  1.00  0.00
ATOM   4959  H1  WAT  1636     -18.317   2.834   9.507  1.00  0.00
ATOM   4960  H2  WAT  1636     -17.486   3.865  10.240  1.00  0.00
TER
ATOM   4961  O   WAT  1637     -17.218  -3.418   9.895  1.00  0.00
ATOM   4962  H1  WAT  1637     -16.841  -4.290   9.782  1.00  0.00
ATOM   4963  H2  WAT  1637     -17.316  -3.082   9.004  1.00  0.00
TER
ATOM   4964  O   WAT  1638     -13.435  -5.923   6.827  1.00  0.00
ATOM   4965  H1  WAT  1638     -12.614  -6.413   6.870  1.00  0.00
ATOM   4966  H2  WAT  1638     -13.402  -5.333   7.581  1.00  0.00
TER
ATOM   4967  O   WAT  1639     -21.246  -2.076   9.689  1.00  0.00
ATOM   4968  H1  WAT  1639     -20.738  -1.578  10.329  1.00  0.00
ATOM   4969  H2  WAT  1639     -20.715  -2.853   9.513  1.00  0.00
TER
ATOM   4970  O   WAT  1640      -9.145  -3.906  13.392  1.00  0.00
ATOM   4971  H1  WAT  1640      -9.850  -3.518  12.873  1.00  0.00
ATOM   4972  H2  WAT  1640      -8.879  -3.211  13.994  1.00  0.00
TER
ATOM   4973  O   WAT  1641     -16.576   2.675   5.454  1.00  0.00
ATOM   4974  H1  WAT  1641     -17.194   3.140   4.890  1.00  0.00
ATOM   4975  H2  WAT  1641     -16.063   3.368   5.871  1.00  0.00
TER
ATOM   4976  O   WAT  1642     -21.712   2.203  12.133  1.00  0.00
ATOM   4977  H1  WAT  1642     -22.045   2.830  12.775  1.00  0.00
ATOM   4978  H2  WAT  1642     -21.536   2.729  11.353  1.00  0.00
TER
ATOM   4979  O   WAT  1643     -13.199  -3.983   9.600  1.00  0.00
ATOM   4980  H1  WAT  1643     -13.903  -3.694  10.181  1.00  0.00
ATOM   4981  H2  WAT  1643     -12.838  -3.173   9.240  1.00  0.00
TER
ATOM   4982  O   WAT  1644     -11.583   5.635  11.863  1.00  0.00
ATOM   4983  H1  WAT  1644     -12.266   6.305  11.855  1.00  0.00
ATOM   4984  H2  WAT  1644     -11.043   5.833  11.097  1.00  0.00
TER
ATOM   4985  O   WAT  1645     -10.130  -4.537   9.991  1.00  0.00
ATOM   4986  H1  WAT  1645     -11.078  -4.503  10.123  1.00  0.00
ATOM   4987  H2  WAT  1645      -9.805  -3.723  10.376  1.00  0.00
TER
ATOM   4988  O   WAT  1646     -19.598  -8.237   8.287  1.00  0.00
ATOM   4989  H1  WAT  1646     -19.291  -8.793   7.570  1.00  0.00
ATOM   4990  H2  WAT  1646     -20.528  -8.103   8.104  1.00  0.00
TER
ATOM   4991  O   WAT  1647     -14.047   7.479  10.577  1.00  0.00
ATOM   4992  H1  WAT  1647     -14.034   7.076   9.710  1.00  0.00
ATOM   4993  H2  WAT  1647     -14.599   8.254  10.474  1.00  0.00
TER
ATOM   4994  O   WAT  1648     -12.752   4.201   5.666  1.00  0.00
ATOM   4995  H1  WAT  1648     -12.863   3.258   5.791  1.00  0.00
ATOM   4996  H2  WAT  1648     -12.755   4.563   6.553  1.00  0.00
TER
ATOM   4997  O   WAT  1649     -14.648   2.382  11.906  1.00  0.00
ATOM   4998  H1  WAT  1649     -14.231   2.168  11.071  1.00  0.00
ATOM   4999  H2  WAT  1649     -13.924   2.640  12.477  1.00  0.00
TER
ATOM   5000  O   WAT  1650     -17.210  -0.172   5.023  1.00  0.00
ATOM   5001  H1  WAT  1650     -18.137  -0.239   5.252  1.00  0.00
ATOM   5002  H2  WAT  1650     -17.058   0.766   4.908  1.00  0.00
TER
ATOM   5003  O   WAT  1651     -17.223  -3.901   2.019  1.00  0.00
ATOM   5004  H1  WAT  1651     -18.163  -3.739   2.105  1.00  0.00
ATOM   5005  H2  WAT  1651     -16.905  -3.182   1.473  1.00  0.00
TER
ATOM   5006  O   WAT  1652     -10.702   0.781  11.997  1.00  0.00
ATOM   5007  H1  WAT  1652     -11.530   0.850  11.522  1.00  0.00
ATOM   5008  H2  WAT  1652     -10.107   1.367  11.529  1.00  0.00
TER
ATOM   5009  O   WAT  1653     -13.181   1.390   5.526  1.00  0.00
ATOM   5010  H1  WAT  1653     -13.799   1.052   4.879  1.00  0.00
ATOM   5011  H2  WAT  1653     -13.198   0.746   6.234  1.00  0.00
TER
ATOM   5012  O   WAT  1654     -13.738  -2.432  12.943  1.00  0.00
ATOM   5013  H1  WAT  1654     -14.151  -1.607  13.197  1.00  0.00
ATOM   5014  H2  WAT  1654     -14.470  -3.017  12.750  1.00  0.00
TER
ATOM   5015  O   WAT  1655     -21.605   0.354   7.805  1.00  0.00
ATOM   5016  H1  WAT  1655     -22.009  -0.358   7.309  1.00  0.00
ATOM   5017  H2  WAT  1655     -21.518   0.009   8.694  1.00  0.00
TER
ATOM   5018  O   WAT  1656     -21.136   4.041   9.969  1.00  0.00
ATOM   5019  H1  WAT  1656     -21.434   3.435   9.289  1.00  0.00
ATOM   5020  H2  WAT  1656     -20.186   4.078   9.858  1.00  0.00
TER
ATOM   5021  O   WAT  1657     -13.048   7.614  13.631  1.00  0.00
ATOM   5022  H1  WAT  1657     -13.525   8.421  13.438  1.00  0.00
ATOM   5023  H2  WAT  1657     -13.732   6.962  13.784  1.00  0.00
TER
ATOM   5024  O   WAT  1658     -15.004   0.628   2.534  1.00  0.00
ATOM   5025  H1  WAT  1658     -14.565  -0.210   2.387  1.00  0.00
ATOM   5026  H2  WAT  1658     -14.291   1.261   2.620  1.00  0.00
TER
ATOM   5027  O   WAT  1659     -16.895   5.568   6.502  1.00  0.00
ATOM   5028  H1  WAT  1659     -16.455   6.310   6.087  1.00  0.00
ATOM   5029  H2  WAT  1659     -16.956   5.811   7.426  1.00  0.00
TER
ATOM   5030  O   WAT  1660     -21.419   6.592  17.404  1.00  0.00
ATOM   5031  H1  WAT  1660     -21.448   6.997  16.537  1.00  0.00
ATOM   5032  H2  WAT  1660     -21.583   5.663  17.241  1.00  0.00
TER
ATOM   5033  O   WAT  1661     -11.422  -8.117   0.848  1.00  0.00
ATOM   5034  H1  WAT  1661     -11.735  -8.025   1.748  1.00  0.00
ATOM   5035  H2  WAT  1661     -10.661  -7.539   0.797  1.00  0.00
TER
ATOM   5036  O   WAT  1662     -10.065   4.566  15.860  1.00  0.00
ATOM   5037  H1  WAT  1662      -9.938   4.328  14.942  1.00  0.00
ATOM   5038  H2  WAT  1662     -10.022   3.735  16.332  1.00  0.00
TER
ATOM   5039  O   WAT  1663     -16.203   8.269  14.430  1.00  0.00
ATOM   5040  H1  WAT  1663     -15.688   8.180  15.232  1.00  0.00
ATOM   5041  H2  WAT  1663     -17.046   8.615  14.722  1.00  0.00
TER
ATOM   5042  O   WAT  1664     -14.227   8.555   3.858  1.00  0.00
ATOM   5043  H1  WAT  1664     -14.387   8.265   4.756  1.00  0.00
ATOM   5044  H2  WAT  1664     -14.393   7.779   3.322  1.00  0.00
TER
ATOM   5045  O   WAT  1665     -14.525   6.064   2.418  1.00  0.00
ATOM   5046  H1  WAT  1665     -15.218   6.061   1.758  1.00  0.00
ATOM   5047  H2  WAT  1665     -13.783   5.639   1.987  1.00  0.00
TER
ATOM   5048  O   WAT  1666     -14.960   7.690   6.493  1.00  0.00
ATOM   5049  H1  WAT  1666     -14.504   6.909   6.806  1.00  0.00
ATOM   5050  H2  WAT  1666     -14.621   8.400   7.037  1.00  0.00
TER
ATOM   5051  O   WAT  1667     -10.212  -3.380  16.825  1.00  0.00
ATOM   5052  H1  WAT  1667     -10.828  -2.872  16.297  1.00  0.00
ATOM   5053  H2  WAT  1667     -10.533  -4.280  16.768  1.00  0.00
TER
ATOM   5054  O   WAT  1668     -18.151  -4.541  14.291  1.00  0.00
ATOM   5055  H1  WAT  1668     -18.613  -4.333  15.103  1.00  0.00
ATOM   5056  H2  WAT  1668     -18.553  -5.355  13.988  1.00  0.00
TER
ATOM   5057  O   WAT  1669     -13.150  -3.320  15.421  1.00  0.00
ATOM   5058  H1  WAT  1669     -14.001  -3.620  15.742  1.00  0.00
ATOM   5059  H2  WAT  1669     -13.310  -3.076  14.509  1.00  0.00
TER
ATOM   5060  O   WAT  1670     -16.055  -1.820  17.521  1.00  0.00
ATOM   5061  H1  WAT  1670     -15.730  -2.654  17.181  1.00  0.00
ATOM   5062  H2  WAT  1670     -15.267  -1.297  17.669  1.00  0.00
TER
ATOM   5063  O   WAT  1671     -19.322  -7.787   3.568  1.00  0.00
ATOM   5064  H1  WAT  1671     -19.946  -7.791   4.294  1.00  0.00
ATOM   5065  H2  WAT  1671     -19.409  -8.654   3.172  1.00  0.00
TER
ATOM   5066  O   WAT  1672     -20.400  -6.863  10.547  1.00  0.00
ATOM   5067  H1  WAT  1672     -20.103  -5.957  10.466  1.00  0.00
ATOM   5068  H2  WAT  1672     -19.852  -7.351   9.933  1.00  0.00
TER
ATOM   5069  O   WAT  1673     -15.417  -2.278   5.015  1.00  0.00
ATOM   5070  H1  WAT  1673     -16.016  -1.555   4.831  1.00  0.00
ATOM   5071  H2  WAT  1673     -14.869  -2.341   4.233  1.00  0.00
TER
ATOM   5072  O   WAT  1674     -20.206  -1.386  17.082  1.00  0.00
ATOM   5073  H1  WAT  1674     -20.302  -2.327  16.932  1.00  0.00
ATOM   5074  H2  WAT  1674     -19.363  -1.165  16.687  1.00  0.00
TER
ATOM   5075  O   WAT  1675     -16.810  -3.642   7.045  1.00  0.00
ATOM   5076  H1  WAT  1675     -16.417  -3.325   6.232  1.00  0.00
ATOM   5077  H2  WAT  1675     -16.448  -4.521   7.160  1.00  0.00
TER
ATOM   5078  O   WAT  1676     -16.225  -1.051  11.140  1.00  0.00
ATOM   5079  H1  WAT  1676     -16.956  -0.543  11.489  1.00  0.00
ATOM   5080  H2  WAT  1676     -16.622  -1.868  10.839  1.00  0.00
TER
ATOM   5081  O   WAT  1677     -19.787  -4.376   9.546  1.00  0.00
ATOM   5082  H1  WAT  1677     -19.783  -4.817   8.696  1.00  0.00
ATOM   5083  H2  WAT  1677     -18.892  -4.054   9.653  1.00  0.00
TER
ATOM   5084  O   WAT  1678     -19.725  -3.375   2.536  1.00  0.00
ATOM   5085  H1  WAT  1678     -19.604  -3.416   3.485  1.00  0.00
ATOM   5086  H2  WAT  1678     -20.110  -2.512   2.381  1.00  0.00
TER
ATOM   5087  O   WAT  1679     -15.762  -5.598  10.553  1.00  0.00
ATOM   5088  H1  WAT  1679     -15.745  -5.147  11.397  1.00  0.00
ATOM   5089  H2  WAT  1679     -16.010  -6.497  10.766  1.00  0.00
TER
ATOM   5090  O   WAT  1680     -20.713  -1.065   1.935  1.00  0.00
ATOM   5091  H1  WAT  1680     -21.281  -1.513   1.308  1.00  0.00
ATOM   5092  H2  WAT  1680     -20.004  -0.705   1.401  1.00  0.00
TER
ATOM   5093  O   WAT  1681     -12.335  -8.185  16.391  1.00  0.00
ATOM   5094  H1  WAT  1681     -12.010  -8.916  16.917  1.00  0.00
ATOM   5095  H2  WAT  1681     -12.299  -8.503  15.489  1.00  0.00
TER
ATOM   5096  O   WAT  1682     -19.486  -0.316  11.292  1.00  0.00
ATOM   5097  H1  WAT  1682     -19.119  -0.790  12.038  1.00  0.00
ATOM   5098  H2  WAT  1682     -19.676   0.558  11.633  1.00  0.00
TER
ATOM   5099  O   WAT  1683     -21.696  -1.275  13.611  1.00  0.00
ATOM   5100  H1  WAT  1683     -22.000  -0.396  13.836  1.00  0.00
ATOM   5101  H2  WAT  1683     -20.741  -1.215  13.646  1.00  0.00
TER
ATOM   5102  O   WAT  1684     -12.409   1.928  10.000  1.00  0.00
ATOM   5103  H1  WAT  1684     -11.689   2.423   9.609  1.00  0.00
ATOM   5104  H2  WAT  1684     -12.611   1.250   9.355  1.00  0.00
TER
ATOM   5105  O   WAT  1685     -16.948  -6.678   4.143  1.00  0.00
ATOM   5106  H1  WAT  1685     -17.762  -7.177   4.067  1.00  0.00
ATOM   5107  H2  WAT  1685     -17.142  -5.839   3.726  1.00  0.00
TER
ATOM   5108  O   WAT  1686     -17.027   1.999  15.887  1.00  0.00
ATOM   5109  H1  WAT  1686     -17.093   1.078  15.633  1.00  0.00
ATOM   5110  H2  WAT  1686     -17.657   2.096  16.601  1.00  0.00
TER
ATOM   5111  O   WAT  1687     -14.233  -2.307   2.439  1.00  0.00
ATOM   5112  H1  WAT  1687     -13.345  -1.995   2.264  1.00  0.00
ATOM   5113  H2  WAT  1687     -14.263  -3.179   2.047  1.00  0.00
TER
ATOM   5114  O   WAT  1688     -18.237   3.866   3.118  1.00  0.00
ATOM   5115  H1  WAT  1688     -17.896   4.610   2.622  1.00  0.00
ATOM   5116  H2  WAT  1688     -19.066   4.179   3.480  1.00  0.00
TER
ATOM   5117  O   WAT  1689     -17.096   4.821  15.637  1.00  0.00
ATOM   5118  H1  WAT  1689     -17.081   3.889  15.419  1.00  0.00
ATOM   5119  H2  WAT  1689     -17.803   4.907  16.276  1.00  0.00
TER
ATOM   5120  O   WAT  1690     -11.962  -0.995   1.907  1.00  0.00
ATOM   5121  H1  WAT  1690     -12.045  -0.564   1.057  1.00  0.00
ATOM   5122  H2  WAT  1690     -11.242  -0.535   2.340  1.00  0.00
TER
ATOM   5123  O   WAT  1691     -10.884   1.461  14.984  1.00  0.00
ATOM   5124  H1  WAT  1691     -11.610   2.054  14.787  1.00  0.00
ATOM   5125  H2  WAT  1691     -10.357   1.454  14.185  1.00  0.00
TER
ATOM   5126  O   WAT  1692     -10.933   5.859   4.635  1.00  0.00
ATOM   5127  H1  WAT  1692     -11.576   5.204   4.910  1.00  0.00
ATOM   5128  H2  WAT  1692     -11.320   6.264   3.859  1.00  0.00
TER
ATOM   5129  O   WAT  1693     -15.354   3.187   8.482  1.00  0.00
ATOM   5130  H1  WAT  1693     -15.002   2.590   7.823  1.00  0.00
ATOM   5131  H2  WAT  1693     -16.238   2.862   8.653  1.00  0.00
TER
ATOM   5132  O   WAT  1694     -19.268   3.947   5.889  1.00  0.00
ATOM   5133  H1  WAT  1694     -18.581   4.494   6.270  1.00  0.00
ATOM   5134  H2  WAT  1694     -20.055   4.491   5.924  1.00  0.00
TER
ATOM   5135  O   WAT  1695     -19.965   0.952   5.502  1.00  0.00
ATOM   5136  H1  WAT  1695     -19.509   1.762   5.728  1.00  0.00
ATOM   5137  H2  WAT  1695     -20.317   0.634   6.334  1.00  0.00
TER
ATOM   5138  O   WAT  1696     -17.662   6.462  12.731  1.00  0.00
ATOM   5139  H1  WAT  1696     -17.018   6.668  13.409  1.00  0.00
ATOM   5140  H2  WAT  1696     -17.299   5.701  12.278  1.00  0.00
TER
ATOM   5141  O   WAT  1697     -16.389   4.466  11.449  1.00  0.00
ATOM   5142  H1  WAT  1697     -15.747   3.765  11.562  1.00  0.00
ATOM   5143  H2  WAT  1697     -15.864   5.246  11.269  1.00  0.00
TER
ATOM   5144  O   WAT  1698     -12.543   4.751   1.173  1.00  0.00
ATOM   5145  H1  WAT  1698     -12.770   4.034   1.765  1.00  0.00
ATOM   5146  H2  WAT  1698     -12.934   4.502   0.335  1.00  0.00
TER
ATOM   5147  O   WAT  1699     -14.615   5.265  14.653  1.00  0.00
ATOM   5148  H1  WAT  1699     -14.280   5.852  15.330  1.00  0.00
ATOM   5149  H2  WAT  1699     -15.535   5.134  14.882  1.00  0.00
TER
ATOM   5150  O   WAT  1700     -12.962   2.668   2.834  1.00  0.00
ATOM   5151  H1  WAT  1700     -13.250   3.129   3.622  1.00  0.00
ATOM   5152  H2  WAT  1700     -12.167   2.208   3.103  1.00  0.00
TER
ATOM   5153  O   WAT  1701     -18.786   5.314  17.821  1.00  0.00
ATOM   5154  H1  WAT  1701     -19.107   4.595  18.366  1.00  0.00
ATOM   5155  H2  WAT  1701     -19.461   5.990  17.895  1.00  0.00
TER
ATOM   5156  O   WAT  1702     -20.745   6.160   2.765  1.00  0.00
ATOM   5157  H1  WAT  1702     -20.754   6.893   2.149  1.00  0.00
ATOM   5158  H2  WAT  1702     -21.665   5.914   2.857  1.00  0.00
TER
ATOM   5159  O   WAT  1703     -15.571  -4.453  13.185  1.00  0.00
ATOM   5160  H1  WAT  1703     -15.203  -5.274  13.513  1.00  0.00
ATOM   5161  H2  WAT  1703     -16.431  -4.393  13.601  1.00  0.00
TER
ATOM   5162  O   WAT  1704     -12.205  -5.497   3.994  1.00  0.00
ATOM   5163  H1  WAT  1704     -12.833  -5.393   3.280  1.00  0.00
ATOM   5164  H2  WAT  1704     -12.700  -5.278   4.783  1.00  0.00
TER
ATOM   5165  O   WAT  1705     -17.759   6.223   1.427  1.00  0.00
ATOM   5166  H1  WAT  1705     -17.658   6.020   0.497  1.00  0.00
ATOM   5167  H2  WAT  1705     -18.659   5.969   1.632  1.00  0.00
TER
ATOM   5168  O   WAT  1706     -20.236  -3.219   5.410  1.00  0.00
ATOM   5169  H1  WAT  1706     -20.945  -2.750   5.851  1.00  0.00
ATOM   5170  H2  WAT  1706     -19.952  -3.877   6.044  1.00  0.00
TER
ATOM   5171  O   WAT  1707     -18.611  -1.799  13.409  1.00  0.00
ATOM   5172  H1  WAT  1707     -18.112  -1.325  14.074  1.00  0.00
ATOM   5173  H2  WAT  1707     -18.468  -2.723  13.616  1.00  0.00
TER
ATOM   5174  O   WAT  1708     -16.205  -6.494   6.849  1.00  0.00
ATOM   5175  H1  WAT  1708     -16.328  -6.475   5.900  1.00  0.00
ATOM   5176  H2  WAT  1708     -15.256  -6.446   6.969  1.00  0.00
TER
ATOM   5177  O   WAT  1709     -19.117   8.742   6.122  1.00  0.00
ATOM   5178  H1  WAT  1709     -18.863   8.704   5.200  1.00  0.00
ATOM   5179  H2  WAT  1709     -20.066   8.615   6.115  1.00  0.00
TER
ATOM   5180  O   WAT  1710     -22.033  -4.910   2.785  1.00  0.00
ATOM   5181  H1  WAT  1710     -21.184  -4.473   2.719  1.00  0.00
ATOM   5182  H2  WAT  1710     -22.400  -4.598   3.612  1.00  0.00
TER
ATOM   5183  O   WAT  1711     -11.404  -5.582  14.252  1.00  0.00
ATOM   5184  H1  WAT  1711     -11.907  -4.842  14.591  1.00  0.00
ATOM   5185  H2  WAT  1711     -10.588  -5.194  13.935  1.00  0.00
TER
ATOM   5186  O   WAT  1712     -13.112  -0.339   7.698  1.00  0.00
ATOM   5187  H1  WAT  1712     -14.053  -0.324   7.873  1.00  0.00
ATOM   5188  H2  WAT  1712     -12.797  -1.125   8.144  1.00  0.00
TER
ATOM   5189  O   WAT  1713     -11.109   6.832   9.373  1.00  0.00
ATOM   5190  H1  WAT  1713     -10.985   7.655   9.846  1.00  0.00
ATOM   5191  H2  WAT  1713     -10.243   6.621   9.026  1.00  0.00
TER
ATOM   5192  O   WAT  1714     -20.527   8.098   0.868  1.00  0.00
ATOM   5193  H1  WAT  1714     -19.734   8.387   0.416  1.00  0.00
ATOM   5194  H2  WAT  1714     -21.047   7.667   0.189  1.00  0.00
TER
ATOM   5195  O   WAT  1715     -14.365   7.946  16.792  1.00  0.00
ATOM   5196  H1  WAT  1715     -13.413   7.861  16.742  1.00  0.00
ATOM   5197  H2  WAT  1715     -14.512   8.610  17.465  1.00  0.00
TER
ATOM   5198  O   WAT  1716     -11.474   7.325   2.291  1.00  0.00
ATOM   5199  H1  WAT  1716     -11.760   6.912   1.477  1.00  0.00
ATOM   5200  H2  WAT  1716     -11.672   8.254   2.171  1.00  0.00
TER
ATOM   5201  O   WAT  1717     -20.010   3.318   0.732  1.00  0.00
ATOM   5202  H1  WAT  1717     -20.115   2.704   1.458  1.00  0.00
ATOM   5203  H2  WAT  1717     -20.177   2.795  -0.052  1.00  0.00
TER
ATOM   5204  O   WAT  1718     -19.858   2.004  16.711  1.00  0.00
ATOM   5205  H1  WAT  1718     -20.624   2.573  16.626  1.00  0.00
ATOM   5206  H2  WAT  1718     -19.677   1.712  15.817  1.00  0.00
TER
ATOM   5207  O   WAT  1719     -16.769   2.380   1.336  1.00  0.00
ATOM   5208  H1  WAT  1719     -17.318   2.827   1.980  1.00  0.00
ATOM   5209  H2  WAT  1719     -16.147   1.875   1.860  1.00  0.00
TER
ATOM   5210  O   WAT  1720     -12.716   3.735  17.268  1.00  0.00
ATOM   5211  H1  WAT  1720     -11.975   4.072  16.765  1.00  0.00
ATOM   5212  H2  WAT  1720     -13.479   3.904  16.715  1.00  0.00
TER
ATOM   5213  O   WAT  1721     -21.102   1.339   3.232  1.00  0.00
ATOM   5214  H1  WAT  1721     -20.680   1.173   4.076  1.00  0.00
ATOM   5215  H2  WAT  1721     -20.977   0.529   2.738  1.00  0.00
TER
ATOM   5216  O   WAT  1722     -18.589   0.363   0.480  1.00  0.00
ATOM   5217  H1  WAT  1722     -18.068  -0.352   0.114  1.00  0.00
ATOM   5218  H2  WAT  1722     -17.942   1.002   0.780  1.00  0.00
TER
ATOM   5219  O   WAT  1723     -14.041   1.786  15.804  1.00  0.00
ATOM   5220  H1  WAT  1723     -13.627   1.941  16.653  1.00  0.00
ATOM   5221  H2  WAT  1723     -14.976   1.912  15.966  1.00  0.00
TER
ATOM   5222  O   WAT  1724     -13.569  -0.874  17.808  1.00  0.00
ATOM   5223  H1  WAT  1724     -12.987  -1.629  17.720  1.00  0.00
ATOM   5224  H2  WAT  1724     -13.393  -0.344  17.031  1.00  0.00
TER
ATOM   5225  O   WAT  1725     -19.686  -7.157  13.152  1.00  0.00
ATOM   5226  H1  WAT  1725     -20.134  -7.135  12.307  1.00  0.00
ATOM   5227  H2  WAT  1725     -20.319  -7.555  13.749  1.00  0.00
TER
ATOM   5228  O   WAT  1726     -19.280   1.738  13.773  1.00  0.00
ATOM   5229  H1  WAT  1726     -18.861   2.581  13.601  1.00  0.00
ATOM   5230  H2  WAT  1726     -20.199   1.875  13.544  1.00  0.00
TER
ATOM   5231  O   WAT  1727     -16.943  -0.530  15.157  1.00  0.00
ATOM   5232  H1  WAT  1727     -16.824  -1.126  15.897  1.00  0.00
ATOM   5233  H2  WAT  1727     -16.084  -0.493  14.737  1.00  0.00
TER
ATOM   5234  O   WAT  1728     -14.605   0.023  13.733  1.00  0.00
ATOM   5235  H1  WAT  1728     -15.131   0.548  13.130  1.00  0.00
ATOM   5236  H2  WAT  1728     -14.261   0.656  14.364  1.00  0.00
TER
ATOM   5237  O   WAT  1729     -22.206  -2.587   0.178  1.00  0.00
ATOM   5238  H1  WAT  1729     -22.407  -3.450   0.540  1.00  0.00
ATOM   5239  H2  WAT  1729     -22.377  -2.674  -0.760  1.00  0.00
TER
ATOM   5240  O   WAT  1730     -21.429   8.043  14.889  1.00  0.00
ATOM   5241  H1  WAT  1730     -21.967   8.768  14.570  1.00  0.00
ATOM   5242  H2  WAT  1730     -21.176   7.566  14.099  1.00  0.00
TER
ATOM   5243  O   WAT  1731     -20.176  -3.988  16.415  1.00  0.00
ATOM   5244  H1  WAT  1731     -19.587  -4.297  17.102  1.00  0.00
ATOM   5245  H2  WAT  1731     -20.994  -4.460  16.571  1.00  0.00
TER
ATOM   5246  O   WAT  1732     -15.357  -4.372  16.648  1.00  0.00
ATOM   5247  H1  WAT  1732     -16.046  -5.033  16.583  1.00  0.00
ATOM   5248  H2  WAT  1732     -14.637  -4.818  17.093  1.00  0.00
TER
ATOM   5249  O   WAT  1733     -14.727  -7.776   2.707  1.00  0.00
ATOM   5250  H1  WAT  1733     -14.447  -8.620   3.063  1.00  0.00
ATOM   5251  H2  WAT  1733     -15.501  -7.544   3.221  1.00  0.00
TER
ATOM   5252  O   WAT  1734     -18.573   9.279  15.148  1.00  0.00
ATOM   5253  H1  WAT  1734     -18.647  10.182  15.455  1.00  0.00
ATOM   5254  H2  WAT  1734     -19.475   8.960  15.120  1.00  0.00
TER
ATOM   5255  O   WAT  1735     -20.189  -6.544   1.152  1.00  0.00
ATOM   5256  H1  WAT  1735     -20.537  -7.221   0.572  1.00  0.00
ATOM   5257  H2  WAT  1735     -19.988  -7.005   1.966  1.00  0.00
TER
ATOM   5258  O   WAT  1736     -18.024   8.444   2.770  1.00  0.00
ATOM   5259  H1  WAT  1736     -17.129   8.783   2.792  1.00  0.00
ATOM   5260  H2  WAT  1736     -17.992   7.722   2.143  1.00  0.00
TER
ATOM   5261  O   WAT  1737     -11.045   6.975  15.477  1.00  0.00
ATOM   5262  H1  WAT  1737     -11.645   7.034  14.733  1.00  0.00
ATOM   5263  H2  WAT  1737     -10.915   6.035  15.607  1.00  0.00
TER
ATOM   5264  O   WAT  1738     -10.349   1.461   3.317  1.00  0.00
ATOM   5265  H1  WAT  1738      -9.587   2.031   3.423  1.00  0.00
ATOM   5266  H2  WAT  1738     -10.334   0.894   4.088  1.00  0.00
TER
ATOM   5267  O   WAT  1739      -9.343   2.316   8.162  1.00  0.00
ATOM   5268  H1  WAT  1739      -8.972   1.533   7.755  1.00  0.00
ATOM   5269  H2  WAT  1739      -8.703   3.005   7.983  1.00  0.00
TER
ATOM   5270  O   WAT  1740     -12.360   3.700  13.575  1.00  0.00
ATOM   5271  H1  WAT  1740     -13.174   4.130  13.837  1.00  0.00
ATOM   5272  H2  WAT  1740     -11.952   4.312  12.962  1.00  0.00
TER
ATOM   5273  O   WAT  1741     -10.297   1.755   0.475  1.00  0.00
ATOM   5274  H1  WAT  1741     -10.022   2.663   0.347  1.00  0.00
ATOM   5275  H2  WAT  1741     -10.486   1.691   1.411  1.00  0.00
TER
ATOM   5276  O   WAT  1742     -13.900  -5.221   1.770  1.00  0.00
ATOM   5277  H1  WAT  1742     -13.481  -5.408   0.930  1.00  0.00
ATOM   5278  H2  WAT  1742     -14.206  -6.073   2.080  1.00  0.00
TER
ATOM   5279  O   WAT  1743     -10.401  -0.308   5.468  1.00  0.00
ATOM   5280  H1  WAT  1743     -10.776  -1.076   5.036  1.00  0.00
ATOM   5281  H2  WAT  1743     -11.130   0.074   5.955  1.00  0.00
TER
ATOM   5282  O   WAT  1744     -11.011  -1.161  15.102  1.00  0.00
ATOM   5283  H1  WAT  1744     -11.242  -1.390  14.201  1.00  0.00
ATOM   5284  H2  WAT  1744     -10.750  -0.241  15.056  1.00  0.00
TER
ATOM   5285  O   WAT  1745     -12.572  -5.936  17.879  1.00  0.00
ATOM   5286  H1  WAT  1745     -11.695  -5.927  18.263  1.00  0.00
ATOM   5287  H2  WAT  1745     -12.560  -6.672  17.269  1.00  0.00
TER
ATOM   5288  O   WAT  1746     -11.125  -2.083   8.768  1.00  0.00
ATOM   5289  H1  WAT  1746     -10.602  -2.576   8.137  1.00  0.00
ATOM   5290  H2  WAT  1746     -10.540  -1.948   9.513  1.00  0.00
TER
ATOM   5291  O   WAT  1747     -10.947  -1.999  12.290  1.00  0.00
ATOM   5292  H1  WAT  1747     -11.896  -2.032  12.405  1.00  0.00
ATOM   5293  H2  WAT  1747     -10.765  -1.089  12.055  1.00  0.00
TER
ATOM   5294  O   WAT  1748     -11.635  -2.825   4.708  1.00  0.00
ATOM   5295  H1  WAT  1748     -11.140  -3.058   5.492  1.00  0.00
ATOM   5296  H2  WAT  1748     -11.834  -3.664   4.291  1.00  0.00
TER
ATOM   5297  O   WAT  1749     -10.207  -4.189   7.241  1.00  0.00
ATOM   5298  H1  WAT  1749     -10.317  -4.344   8.180  1.00  0.00
ATOM   5299  H2  WAT  1749      -9.446  -4.717   6.999  1.00  0.00
TER
ATOM   5300  O   WAT  1750     -11.860  -8.250  13.700  1.00  0.00
ATOM   5301  H1  WAT  1750     -11.223  -7.636  14.066  1.00  0.00
ATOM   5302  H2  WAT  1750     -11.713  -8.214  12.755  1.00  0.00
TER
ATOM   5303  O   WAT  1751      -9.318  -6.358   0.482  1.00  0.00
ATOM   5304  H1  WAT  1751      -8.393  -6.490   0.274  1.00  0.00
ATOM   5305  H2  WAT  1751      -9.340  -6.279   1.436  1.00  0.00
TER
ATOM   5306  O   WAT  1752      -9.244  -5.587   3.108  1.00  0.00
ATOM   5307  H1  WAT  1752     -10.039  -5.653   3.637  1.00  0.00
ATOM   5308  H2  WAT  1752      -9.040  -4.652   3.096  1.00  0.00
TER
ATOM   5309  O   WAT  1753     -12.302   8.452   7.101  1.00  0.00
ATOM   5310  H1  WAT  1753     -11.706   8.130   6.425  1.00  0.00
ATOM   5311  H2  WAT  1753     -12.044   7.979   7.893  1.00  0.00
TER
ATOM   5312  O   WAT  1754     -20.695   6.440  12.851  1.00  0.00
ATOM   5313  H1  WAT  1754     -20.936   6.707  11.965  1.00  0.00
ATOM   5314  H2  WAT  1754     -19.755   6.610  12.907  1.00  0.00
TER
ATOM   5315  O   WAT  1755     -18.490  -7.097  16.607  1.00  0.00
ATOM   5316  H1  WAT  1755     -18.551  -6.505  17.357  1.00  0.00
ATOM   5317  H2  WAT  1755     -17.550  -7.205  16.462  1.00  0.00
TER
ATOM   5318  O   WAT  1756     -15.852  -7.440  16.246  1.00  0.00
ATOM   5319  H1  WAT  1756     -15.238  -7.122  15.584  1.00  0.00
ATOM   5320  H2  WAT  1756     -15.307  -7.925  16.866  1.00  0.00
TER
ATOM   5321  O   WAT  1757      -9.435   8.459  13.653  1.00  0.00
ATOM   5322  H1  WAT  1757      -9.929   8.856  12.935  1.00  0.00
ATOM   5323  H2  WAT  1757     -10.043   7.834  14.046  1.00  0.00
TER
ATOM   5324  O   WAT  1758     -15.111  -8.877  12.573  1.00  0.00
ATOM   5325  H1  WAT  1758     -15.986  -8.543  12.371  1.00  0.00
ATOM   5326  H2  WAT  1758     -15.220  -9.350  13.398  1.00  0.00
TER
ATOM   5327  O   WAT  1759     -14.204  -6.670  13.957  1.00  0.00
ATOM   5328  H1  WAT  1759     -14.533  -7.485  13.578  1.00  0.00
ATOM   5329  H2  WAT  1759     -13.256  -6.713  13.834  1.00  0.00
TER
ATOM   5330  O   WAT  1760     -11.751   9.101  10.931  1.00  0.00
ATOM   5331  H1  WAT  1760     -12.211   9.853  10.557  1.00  0.00
ATOM   5332  H2  WAT  1760     -12.380   8.382  10.873  1.00  0.00
TER
ATOM   5333  O   WAT  1761     -21.321   7.410  10.106  1.00  0.00
ATOM   5334  H1  WAT  1761     -20.805   6.799   9.581  1.00  0.00
ATOM   5335  H2  WAT  1761     -20.672   7.913  10.597  1.00  0.00
TER
ATOM   5336  O   WAT  1762     -18.582   8.301  10.933  1.00  0.00
ATOM   5337  H1  WAT  1762     -18.294   8.046  10.056  1.00  0.00
ATOM   5338  H2  WAT  1762     -18.069   7.749  11.523  1.00  0.00
TER
ATOM   5339  O   WAT  1763     -17.364  -7.960  11.513  1.00  0.00
ATOM   5340  H1  WAT  1763     -18.147  -7.485  11.792  1.00  0.00
ATOM   5341  H2  WAT  1763     -17.658  -8.864  11.404  1.00  0.00
TER
ATOM   5342  O   WAT  1764     -12.812  -7.258   9.557  1.00  0.00
ATOM   5343  H1  WAT  1764     -12.371  -7.313   8.710  1.00  0.00
ATOM   5344  H2  WAT  1764     -13.081  -6.342   9.628  1.00  0.00
TER
ATOM   5345  O   WAT  1765     -10.948  -7.626   7.568  1.00  0.00
ATOM   5346  H1  WAT  1765     -11.009  -8.570   7.421  1.00  0.00
ATOM   5347  H2  WAT  1765     -10.169  -7.518   8.114  1.00  0.00
TER
ATOM   5348  O   WAT  1766     -19.479  -5.541   7.024  1.00  0.00
ATOM   5349  H1  WAT  1766     -20.291  -5.916   6.684  1.00  0.00
ATOM   5350  H2  WAT  1766     -18.974  -6.297   7.326  1.00  0.00
TER
ATOM   5351  O   WAT  1767     -14.976  -8.877   8.262  1.00  0.00
ATOM   5352  H1  WAT  1767     -14.373  -8.305   8.737  1.00  0.00
ATOM   5353  H2  WAT  1767     -15.717  -8.313   8.040  1.00  0.00
TER
ATOM   5354  O   WAT  1768     -11.833  -8.475   3.536  1.00  0.00
ATOM   5355  H1  WAT  1768     -11.638  -7.577   3.803  1.00  0.00
ATOM   5356  H2  WAT  1768     -12.620  -8.706   4.030  1.00  0.00
TER
ATOM   5357  O   WAT  1769     -21.454  -7.391   5.629  1.00  0.00
ATOM   5358  H1  WAT  1769     -22.083  -8.093   5.796  1.00  0.00
ATOM   5359  H2  WAT  1769     -21.993  -6.631   5.412  1.00  0.00
TER
ATOM   5360  O   WAT  1770     -18.514   9.223  18.300  1.00  0.00
ATOM   5361  H1  WAT  1770     -17.588   8.987  18.343  1.00  0.00
ATOM   5362  H2  WAT  1770     -18.529  10.050  17.818  1.00  0.00
TER
ATOM   5363  O   WAT  1771     -10.280   8.765   5.297  1.00  0.00
ATOM   5364  H1  WAT  1771     -10.105   8.079   4.653  1.00  0.00
ATOM   5365  H2  WAT  1771     -10.978   9.290   4.905  1.00  0.00
TER
ATOM   5366  O   WAT  1772     -21.328  -8.113  18.064  1.00  0.00
ATOM   5367  H1  WAT  1772     -21.610  -7.610  17.300  1.00  0.00
ATOM   5368  H2  WAT  1772     -20.946  -8.911  17.698  1.00  0.00
TER
ATOM   5369  O   WAT  1773     -22.437   9.155   2.851  1.00  0.00
ATOM   5370  H1  WAT  1773     -21.705   8.871   2.303  1.00  0.00
ATOM   5371  H2  WAT  1773     -22.178   8.916   3.741  1.00  0.00
TER
ATOM   5372  O   WAT  1774     -15.821  -0.678 -10.995  1.00  0.00
ATOM   5373  H1  WAT  1774     -15.901  -1.593 -11.265  1.00  0.00
ATOM   5374  H2  WAT  1774     -16.234  -0.182 -11.701  1.00  0.00
TER
ATOM   5375  O   WAT  1775     -17.689   1.100  -9.114  1.00  0.00
ATOM   5376  H1  WAT  1775     -18.465   0.620  -8.824  1.00  0.00
ATOM   5377  H2  WAT  1775     -17.038   0.420  -9.288  1.00  0.00
TER
ATOM   5378  O   WAT  1776     -13.668   5.506 -10.334  1.00  0.00
ATOM   5379  H1  WAT  1776     -14.130   4.734 -10.005  1.00  0.00
ATOM   5380  H2  WAT  1776     -12.856   5.532  -9.828  1.00  0.00
TER
ATOM   5381  O   WAT  1777     -17.442   7.791 -10.713  1.00  0.00
ATOM   5382  H1  WAT  1777     -18.061   8.247 -11.284  1.00  0.00
ATOM   5383  H2  WAT  1777     -16.587   7.947 -11.114  1.00  0.00
TER
ATOM   5384  O   WAT  1778     -18.248   3.775  -9.107  1.00  0.00
ATOM   5385  H1  WAT  1778     -18.317   2.834  -9.268  1.00  0.00
ATOM   5386  H2  WAT  1778     -17.486   3.865  -8.534  1.00  0.00
TER
ATOM   5387  O   WAT  1779     -17.218  -3.418  -8.880  1.00  0.00
ATOM   5388  H1  WAT  1779     -16.841  -4.290  -8.992  1.00  0.00
ATOM   5389  H2  WAT  1779     -17.316  -3.082  -9.771  1.00  0.00
TER
ATOM   5390  O   WAT  1780     -13.435  -5.923 -11.947  1.00  0.00
ATOM   5391  H1  WAT  1780     -12.614  -6.413 -11.904  1.00  0.00
ATOM   5392  H2  WAT  1780     -13.402  -5.333 -11.194  1.00  0.00
TER
ATOM   5393  O   WAT  1781     -21.246  -2.076  -9.085  1.00  0.00
ATOM   5394  H1  WAT  1781     -20.738  -1.578  -8.445  1.00  0.00
ATOM   5395  H2  WAT  1781     -20.715  -2.853  -9.262  1.00  0.00
TER
ATOM   5396  O   WAT  1782      -9.145  -3.906  -5.383  1.00  0.00
ATOM   5397  H1  WAT  1782      -9.850  -3.518  -5.901  1.00  0.00
ATOM   5398  H2  WAT  1782      -8.879  -3.211  -4.780  1.00  0.00
TER
ATOM   5399  O   WAT  1783     -16.576   2.675 -13.320  1.00  0.00
ATOM   5400  H1  WAT  1783     -17.194   3.140 -13.884  1.00  0.00
ATOM   5401  H2  WAT  1783     -16.063   3.368 -12.903  1.00  0.00
TER
ATOM   5402  O   WAT  1784     -21.712   2.203  -6.642  1.00  0.00
ATOM   5403  H1  WAT  1784     -22.045   2.830  -6.000  1.00  0.00
ATOM   5404  H2  WAT  1784     -21.536   2.729  -7.422  1.00  0.00
TER
ATOM   5405  O   WAT  1785     -13.199  -3.983  -9.174  1.00  0.00
ATOM   5406  H1  WAT  1785     -13.903  -3.694  -8.594  1.00  0.00
ATOM   5407  H2  WAT  1785     -12.838  -3.173  -9.534  1.00  0.00
TER
ATOM   5408  O   WAT  1786     -11.583   5.635  -6.911  1.00  0.00
ATOM   5409  H1  WAT  1786     -12.266   6.305  -6.920  1.00  0.00
ATOM   5410  H2  WAT  1786     -11.043   5.833  -7.677  1.00  0.00
TER
ATOM   5411  O   WAT  1787     -10.130  -4.537  -8.783  1.00  0.00
ATOM   5412  H1  WAT  1787     -11.078  -4.503  -8.652  1.00  0.00
ATOM   5413  H2  WAT  1787      -9.805  -3.723  -8.398  1.00  0.00
TER
ATOM   5414  O   WAT  1788     -19.598  -8.237 -10.488  1.00  0.00
ATOM   5415  H1  WAT  1788     -19.291  -8.793 -11.204  1.00  0.00
ATOM   5416  H2  WAT  1788     -20.528  -8.103 -10.670  1.00  0.00
TER
ATOM   5417  O   WAT  1789     -14.047   7.479  -8.197  1.00  0.00
ATOM   5418  H1  WAT  1789     -14.034   7.076  -9.065  1.00  0.00
ATOM   5419  H2  WAT  1789     -14.599   8.254  -8.301  1.00  0.00
TER
ATOM   5420  O   WAT  1790     -12.752   4.201 -13.108  1.00  0.00
ATOM   5421  H1  WAT  1790     -12.863   3.258 -12.983  1.00  0.00
ATOM   5422  H2  WAT  1790     -12.755   4.563 -12.222  1.00  0.00
TER
ATOM   5423  O   WAT  1791     -14.648   2.382  -6.869  1.00  0.00
ATOM   5424  H1  WAT  1791     -14.231   2.168  -7.703  1.00  0.00
ATOM   5425  H2  WAT  1791     -13.924   2.640  -6.298  1.00  0.00
TER
ATOM   5426  O   WAT  1792     -17.210  -0.172 -13.752  1.00  0.00
ATOM   5427  H1  WAT  1792     -18.137  -0.239 -13.523  1.00  0.00
ATOM   5428  H2  WAT  1792     -17.058   0.766 -13.866  1.00  0.00
TER
ATOM   5429  O   WAT  1793     -17.223  -3.901 -16.755  1.00  0.00
ATOM   5430  H1  WAT  1793     -18.163  -3.739 -16.670  1.00  0.00
ATOM   5431  H2  WAT  1793     -16.905  -3.182 -17.301  1.00  0.00
TER
ATOM   5432  O   WAT  1794     -10.702   0.781  -6.777  1.00  0.00
ATOM   5433  H1  WAT  1794     -11.530   0.850  -7.252  1.00  0.00
ATOM   5434  H2  WAT  1794     -10.107   1.367  -7.245  1.00  0.00
TER
ATOM   5435  O   WAT  1795     -13.181   1.390 -13.248  1.00  0.00
ATOM   5436  H1  WAT  1795     -13.799   1.052 -13.895  1.00  0.00
ATOM   5437  H2  WAT  1795     -13.198   0.746 -12.540  1.00  0.00
TER
ATOM   5438  O   WAT  1796     -13.738  -2.432  -5.832  1.00  0.00
ATOM   5439  H1  WAT  1796     -14.151  -1.607  -5.578  1.00  0.00
ATOM   5440  H2  WAT  1796     -14.470  -3.017  -6.024  1.00  0.00
TER
ATOM   5441  O   WAT  1797     -21.605   0.354 -10.970  1.00  0.00
ATOM   5442  H1  WAT  1797     -22.009  -0.358 -11.465  1.00  0.00
ATOM   5443  H2  WAT  1797     -21.518   0.009 -10.081  1.00  0.00
TER
ATOM   5444  O   WAT  1798     -21.136   4.041  -8.806  1.00  0.00
ATOM   5445  H1  WAT  1798     -21.434   3.435  -9.485  1.00  0.00
ATOM   5446  H2  WAT  1798     -20.186   4.078  -8.917  1.00  0.00
TER
ATOM   5447  O   WAT  1799     -13.048   7.614  -5.143  1.00  0.00
ATOM   5448  H1  WAT  1799     -13.525   8.421  -5.336  1.00  0.00
ATOM   5449  H2  WAT  1799     -13.732   6.962  -4.991  1.00  0.00
TER
ATOM   5450  O   WAT  1800     -15.004   0.628 -16.241  1.00  0.00
ATOM   5451  H1  WAT  1800     -14.565  -0.210 -16.387  1.00  0.00
ATOM   5452  H2  WAT  1800     -14.291   1.261 -16.154  1.00  0.00
TER
ATOM   5453  O   WAT  1801     -16.895   5.568 -12.273  1.00  0.00
ATOM   5454  H1  WAT  1801     -16.455   6.310 -12.687  1.00  0.00
ATOM   5455  H2  WAT  1801     -16.956   5.811 -11.349  1.00  0.00
TER
ATOM   5456  O   WAT  1802     -21.419   6.592  -1.371  1.00  0.00
ATOM   5457  H1  WAT  1802     -21.448   6.997  -2.238  1.00  0.00
ATOM   5458  H2  WAT  1802     -21.583   5.663  -1.534  1.00  0.00
TER
ATOM   5459  O   WAT  1803     -11.422  -8.117 -17.927  1.00  0.00
ATOM   5460  H1  WAT  1803     -11.735  -8.025 -17.027  1.00  0.00
ATOM   5461  H2  WAT  1803     -10.661  -7.539 -17.977  1.00  0.00
TER
ATOM   5462  O   WAT  1804      -9.468   7.375  -0.074  1.00  0.00
ATOM   5463  H1  WAT  1804      -8.992   7.853   0.605  1.00  0.00
ATOM   5464  H2  WAT  1804      -8.847   7.307  -0.800  1.00  0.00
TER
ATOM   5465  O   WAT  1805     -10.065   4.566  -2.914  1.00  0.00
ATOM   5466  H1  WAT  1805      -9.938   4.328  -3.833  1.00  0.00
ATOM   5467  H2  WAT  1805     -10.022   3.735  -2.442  1.00  0.00
TER
ATOM   5468  O   WAT  1806     -16.203   8.269  -4.345  1.00  0.00
ATOM   5469  H1  WAT  1806     -15.688   8.180  -3.543  1.00  0.00
ATOM   5470  H2  WAT  1806     -17.046   8.615  -4.052  1.00  0.00
TER
ATOM   5471  O   WAT  1807     -14.227   8.555 -14.916  1.00  0.00
ATOM   5472  H1  WAT  1807     -14.387   8.265 -14.018  1.00  0.00
ATOM   5473  H2  WAT  1807     -14.393   7.779 -15.452  1.00  0.00
TER
ATOM   5474  O   WAT  1808     -14.525   6.064 -16.357  1.00  0.00
ATOM   5475  H1  WAT  1808     -15.218   6.061 -17.016  1.00  0.00
ATOM   5476  H2  WAT  1808     -13.783   5.639 -16.787  1.00  0.00
TER
ATOM   5477  O   WAT  1809     -14.960   7.690 -12.282  1.00  0.00
ATOM   5478  H1  WAT  1809     -14.504   6.909 -11.968  1.00  0.00
ATOM   5479  H2  WAT  1809     -14.621   8.400 -11.738  1.00  0.00
TER
ATOM   5480  O   WAT  1810     -10.212  -3.380  -1.949  1.00  0.00
ATOM   5481  H1  WAT  1810     -10.828  -2.872  -2.478  1.00  0.00
ATOM   5482  H2  WAT  1810     -10.533  -4.280  -2.007  1.00  0.00
TER
ATOM   5483  O   WAT  1811     -18.151  -4.541  -4.483  1.00  0.00
ATOM   5484  H1  WAT  1811     -18.613  -4.333  -3.671  1.00  0.00
ATOM   5485  H2  WAT  1811     -18.553  -5.355  -4.786  1.00  0.00
TER
ATOM   5486  O   WAT  1812     -13.150  -3.320  -3.353  1.00  0.00
ATOM   5487  H1  WAT  1812     -14.001  -3.620  -3.032  1.00  0.00
ATOM   5488  H2  WAT  1812     -13.310  -3.076  -4.265  1.00  0.00
TER
ATOM   5489  O   WAT  1813     -16.055  -1.820  -1.254  1.00  0.00
ATOM   5490  H1  WAT  1813     -15.730  -2.654  -1.593  1.00  0.00
ATOM   5491  H2  WAT  1813     -15.267  -1.297  -1.106  1.00  0.00
TER
ATOM   5492  O   WAT  1814     -19.322  -7.787 -15.206  1.00  0.00
ATOM   5493  H1  WAT  1814     -19.946  -7.791 -14.481  1.00  0.00
ATOM   5494  H2  WAT  1814     -19.409  -8.654 -15.602  1.00  0.00
TER
ATOM   5495  O   WAT  1815     -20.400  -6.863  -8.228  1.00  0.00
ATOM   5496  H1  WAT  1815     -20.103  -5.957  -8.308  1.00  0.00
ATOM   5497  H2  WAT  1815     -19.852  -7.351  -8.842  1.00  0.00
TER
ATOM   5498  O   WAT  1816     -15.417  -2.278 -13.759  1.00  0.00
ATOM   5499  H1  WAT  1816     -16.016  -1.555 -13.943  1.00  0.00
ATOM   5500  H2  WAT  1816     -14.869  -2.341 -14.542  1.00  0.00
TER
ATOM   5501  O   WAT  1817     -20.206  -1.386  -1.692  1.00  0.00
ATOM   5502  H1  WAT  1817     -20.302  -2.327  -1.842  1.00  0.00
ATOM   5503  H2  WAT  1817     -19.363  -1.165  -2.088  1.00  0.00
TER
ATOM   5504  O   WAT  1818     -16.810  -3.642 -11.729  1.00  0.00
ATOM   5505  H1  WAT  1818     -16.417  -3.325 -12.542  1.00  0.00
ATOM   5506  H2  WAT  1818     -16.448  -4.521 -11.615  1.00  0.00
TER
ATOM   5507  O   WAT  1819     -18.501  -4.891  -0.469  1.00  0.00
ATOM   5508  H1  WAT  1819     -19.191  -5.084   0.165  1.00  0.00
ATOM   5509  H2  WAT  1819     -17.758  -4.608   0.063  1.00  0.00
TER
ATOM   5510  O   WAT  1820     -16.225  -1.051  -7.634  1.00  0.00
ATOM   5511  H1  WAT  1820     -16.956  -0.543  -7.285  1.00  0.00
ATOM   5512  H2  WAT  1820     -16.622  -1.868  -7.935  1.00  0.00
TER
ATOM   5513  O   WAT  1821     -19.787  -4.376  -9.229  1.00  0.00
ATOM   5514  H1  WAT  1821     -19.783  -4.817 -10.078  1.00  0.00
ATOM   5515  H2  WAT  1821     -18.892  -4.054  -9.122  1.00  0.00
TER
ATOM   5516  O   WAT  1822     -19.725  -3.375 -16.238  1.00  0.00
ATOM   5517  H1  WAT  1822     -19.604  -3.416 -15.290  1.00  0.00
ATOM   5518  H2  WAT  1822     -20.110  -2.512 -16.393  1.00  0.00
TER
ATOM   5519  O   WAT  1823     -15.762  -5.598  -8.222  1.00  0.00
ATOM   5520  H1  WAT  1823     -15.745  -5.147  -7.378  1.00  0.00
ATOM   5521  H2  WAT  1823     -16.010  -6.497  -8.008  1.00  0.00
TER
ATOM   5522  O   WAT  1824     -20.713  -1.065 -16.840  1.00  0.00
ATOM   5523  H1  WAT  1824     -21.281  -1.513 -17.466  1.00  0.00
ATOM   5524  H2  WAT  1824     -20.004  -0.705 -17.373  1.00  0.00
TER
ATOM   5525  O   WAT  1825     -12.335  -8.185  -2.383  1.00  0.00
ATOM   5526  H1  WAT  1825     -12.010  -8.916  -1.857  1.00  0.00
ATOM   5527  H2  WAT  1825     -12.299  -8.503  -3.285  1.00  0.00
TER
ATOM   5528  O   WAT  1826     -19.486  -0.316  -7.482  1.00  0.00
ATOM   5529  H1  WAT  1826     -19.119  -0.790  -6.736  1.00  0.00
ATOM   5530  H2  WAT  1826     -19.676   0.558  -7.141  1.00  0.00
TER
ATOM   5531  O   WAT  1827     -21.696  -1.275  -5.164  1.00  0.00
ATOM   5532  H1  WAT  1827     -22.000  -0.396  -4.939  1.00  0.00
ATOM   5533  H2  WAT  1827     -20.741  -1.215  -5.128  1.00  0.00
TER
ATOM   5534  O   WAT  1828     -12.409   1.928  -8.774  1.00  0.00
ATOM   5535  H1  WAT  1828     -11.689   2.423  -9.165  1.00  0.00
ATOM   5536  H2  WAT  1828     -12.611   1.250  -9.419  1.00  0.00
TER
ATOM   5537  O   WAT  1829     -16.948  -6.678 -14.632  1.00  0.00
ATOM   5538  H1  WAT  1829     -17.762  -7.177 -14.707  1.00  0.00
ATOM   5539  H2  WAT  1829     -17.142  -5.839 -15.048  1.00  0.00
TER
ATOM   5540  O   WAT  1830     -17.027   1.999  -2.888  1.00  0.00
ATOM   5541  H1  WAT  1830     -17.093   1.078  -3.142  1.00  0.00
ATOM   5542  H2  WAT  1830     -17.657   2.096  -2.173  1.00  0.00
TER
ATOM   5543  O   WAT  1831     -14.233  -2.307 -16.335  1.00  0.00
ATOM   5544  H1  WAT  1831     -13.345  -1.995 -16.510  1.00  0.00
ATOM   5545  H2  WAT  1831     -14.263  -3.179 -16.727  1.00  0.00
TER
ATOM   5546  O   WAT  1832     -18.237   3.866 -15.657  1.00  0.00
ATOM   5547  H1  WAT  1832     -17.896   4.610 -16.152  1.00  0.00
ATOM   5548  H2  WAT  1832     -19.066   4.179 -15.294  1.00  0.00
TER
ATOM   5549  O   WAT  1833     -17.096   4.821  -3.137  1.00  0.00
ATOM   5550  H1  WAT  1833     -17.081   3.889  -3.355  1.00  0.00
ATOM   5551  H2  WAT  1833     -17.803   4.907  -2.498  1.00  0.00
TER
ATOM   5552  O   WAT  1834     -11.962  -0.995 -16.867  1.00  0.00
ATOM   5553  H1  WAT  1834     -12.045  -0.564 -17.718  1.00  0.00
ATOM   5554  H2  WAT  1834     -11.242  -0.535 -16.435  1.00  0.00
TER
ATOM   5555  O   WAT  1835     -10.884   1.461  -3.790  1.00  0.00
ATOM   5556  H1  WAT  1835     -11.610   2.054  -3.987  1.00  0.00
ATOM   5557  H2  WAT  1835     -10.357   1.454  -4.589  1.00  0.00
TER
ATOM   5558  O   WAT  1836     -10.933   5.859 -14.139  1.00  0.00
ATOM   5559  H1  WAT  1836     -11.576   5.204 -13.865  1.00  0.00
ATOM   5560  H2  WAT  1836     -11.320   6.264 -14.915  1.00  0.00
TER
ATOM   5561  O   WAT  1837     -15.354   3.187 -10.292  1.00  0.00
ATOM   5562  H1  WAT  1837     -15.002   2.590 -10.952  1.00  0.00
ATOM   5563  H2  WAT  1837     -16.238   2.862 -10.121  1.00  0.00
TER
ATOM   5564  O   WAT  1838     -19.268   3.947 -12.885  1.00  0.00
ATOM   5565  H1  WAT  1838     -18.581   4.494 -12.504  1.00  0.00
ATOM   5566  H2  WAT  1838     -20.055   4.491 -12.850  1.00  0.00
TER
ATOM   5567  O   WAT  1839     -19.965   0.952 -13.272  1.00  0.00
ATOM   5568  H1  WAT  1839     -19.509   1.762 -13.046  1.00  0.00
ATOM   5569  H2  WAT  1839     -20.317   0.634 -12.441  1.00  0.00
TER
ATOM   5570  O   WAT  1840     -17.662   6.462  -6.043  1.00  0.00
ATOM   5571  H1  WAT  1840     -17.018   6.668  -5.366  1.00  0.00
ATOM   5572  H2  WAT  1840     -17.299   5.701  -6.496  1.00  0.00
TER
ATOM   5573  O   WAT  1841     -16.389   4.466  -7.325  1.00  0.00
ATOM   5574  H1  WAT  1841     -15.747   3.765  -7.212  1.00  0.00
ATOM   5575  H2  WAT  1841     -15.864   5.246  -7.506  1.00  0.00
TER
ATOM   5576  O   WAT  1842     -12.543   4.751 -17.601  1.00  0.00
ATOM   5577  H1  WAT  1842     -12.770   4.034 -17.009  1.00  0.00
ATOM   5578  H2  WAT  1842     -12.934   4.502 -18.439  1.00  0.00
TER
ATOM   5579  O   WAT  1843     -14.615   5.265  -4.122  1.00  0.00
ATOM   5580  H1  WAT  1843     -14.280   5.852  -3.444  1.00  0.00
ATOM   5581  H2  WAT  1843     -15.535   5.134  -3.892  1.00  0.00
TER
ATOM   5582  O   WAT  1844     -12.962   2.668 -15.940  1.00  0.00
ATOM   5583  H1  WAT  1844     -13.250   3.129 -15.152  1.00  0.00
ATOM   5584  H2  WAT  1844     -12.167   2.208 -15.672  1.00  0.00
TER
ATOM   5585  O   WAT  1845     -18.786   5.314  -0.953  1.00  0.00
ATOM   5586  H1  WAT  1845     -19.107   4.595  -0.408  1.00  0.00
ATOM   5587  H2  WAT  1845     -19.461   5.990  -0.879  1.00  0.00
TER
ATOM   5588  O   WAT  1846     -20.745   6.160 -16.010  1.00  0.00
ATOM   5589  H1  WAT  1846     -20.754   6.893 -16.625  1.00  0.00
ATOM   5590  H2  WAT  1846     -21.665   5.914 -15.917  1.00  0.00
TER
ATOM   5591  O   WAT  1847     -15.571  -4.453  -5.589  1.00  0.00
ATOM   5592  H1  WAT  1847     -15.203  -5.274  -5.261  1.00  0.00
ATOM   5593  H2  WAT  1847     -16.431  -4.393  -5.174  1.00  0.00
TER
ATOM   5594  O   WAT  1848     -12.205  -5.497 -14.781  1.00  0.00
ATOM   5595  H1  WAT  1848     -12.833  -5.393 -15.495  1.00  0.00
ATOM   5596  H2  WAT  1848     -12.700  -5.278 -13.991  1.00  0.00
TER
ATOM   5597  O   WAT  1849     -17.759   6.223 -17.347  1.00  0.00
ATOM   5598  H1  WAT  1849     -17.658   6.020 -18.277  1.00  0.00
ATOM   5599  H2  WAT  1849     -18.659   5.969 -17.142  1.00  0.00
TER
ATOM   5600  O   WAT  1850     -20.236  -3.219 -13.365  1.00  0.00
ATOM   5601  H1  WAT  1850     -20.945  -2.750 -12.923  1.00  0.00
ATOM   5602  H2  WAT  1850     -19.952  -3.877 -12.730  1.00  0.00
TER
ATOM   5603  O   WAT  1851     -18.611  -1.799  -5.366  1.00  0.00
ATOM   5604  H1  WAT  1851     -18.112  -1.325  -4.700  1.00  0.00
ATOM   5605  H2  WAT  1851     -18.468  -2.723  -5.159  1.00  0.00
TER
ATOM   5606  O   WAT  1852     -16.205  -6.494 -11.925  1.00  0.00
ATOM   5607  H1  WAT  1852     -16.328  -6.475 -12.874  1.00  0.00
ATOM   5608  H2  WAT  1852     -15.256  -6.446 -11.805  1.00  0.00
TER
ATOM   5609  O   WAT  1853     -19.117   8.742 -12.652  1.00  0.00
ATOM   5610  H1  WAT  1853     -18.863   8.704 -13.574  1.00  0.00
ATOM   5611  H2  WAT  1853     -20.066   8.615 -12.660  1.00  0.00
TER
ATOM   5612  O   WAT  1854     -22.033  -4.910 -15.990  1.00  0.00
ATOM   5613  H1  WAT  1854     -21.184  -4.473 -16.056  1.00  0.00
ATOM   5614  H2  WAT  1854     -22.400  -4.598 -15.162  1.00  0.00
TER
ATOM   5615  O   WAT  1855     -11.404  -5.582  -4.523  1.00  0.00
ATOM   5616  H1  WAT  1855     -11.907  -4.842  -4.183  1.00  0.00
ATOM   5617  H2  WAT  1855     -10.588  -5.194  -4.839  1.00  0.00
TER
ATOM   5618  O   WAT  1856     -13.112  -0.339 -11.077  1.00  0.00
ATOM   5619  H1  WAT  1856     -14.053  -0.324 -10.902  1.00  0.00
ATOM   5620  H2  WAT  1856     -12.797  -1.125 -10.631  1.00  0.00
TER
ATOM   5621  O   WAT  1857     -11.109   6.832  -9.401  1.00  0.00
ATOM   5622  H1  WAT  1857     -10.985   7.655  -8.929  1.00  0.00
ATOM   5623  H2  WAT  1857     -10.243   6.621  -9.749  1.00  0.00
TER
ATOM   5624  O   WAT  1858     -15.795   4.218  -0.593  1.00  0.00
ATOM   5625  H1  WAT  1858     -16.401   4.241  -1.334  1.00  0.00
ATOM   5626  H2  WAT  1858     -16.100   3.486  -0.057  1.00  0.00
TER
ATOM   5627  O   WAT  1859     -14.365   7.946  -1.982  1.00  0.00
ATOM   5628  H1  WAT  1859     -13.413   7.861  -2.032  1.00  0.00
ATOM   5629  H2  WAT  1859     -14.512   8.610  -1.309  1.00  0.00
TER
ATOM   5630  O   WAT  1860     -11.474   7.325 -16.483  1.00  0.00
ATOM   5631  H1  WAT  1860     -11.760   6.912 -17.298  1.00  0.00
ATOM   5632  H2  WAT  1860     -11.672   8.254 -16.603  1.00  0.00
TER
ATOM   5633  O   WAT  1861     -19.858   2.004  -2.064  1.00  0.00
ATOM   5634  H1  WAT  1861     -20.624   2.573  -2.148  1.00  0.00
ATOM   5635  H2  WAT  1861     -19.677   1.712  -2.957  1.00  0.00
TER
ATOM   5636  O   WAT  1862     -16.769   2.380 -17.438  1.00  0.00
ATOM   5637  H1  WAT  1862     -17.318   2.827 -16.794  1.00  0.00
ATOM   5638  H2  WAT  1862     -16.147   1.875 -16.915  1.00  0.00
TER
ATOM   5639  O   WAT  1863     -12.716   3.735  -1.506  1.00  0.00
ATOM   5640  H1  WAT  1863     -11.975   4.072  -2.009  1.00  0.00
ATOM   5641  H2  WAT  1863     -13.479   3.904  -2.059  1.00  0.00
TER
ATOM   5642  O   WAT  1864     -21.102   1.339 -15.542  1.00  0.00
ATOM   5643  H1  WAT  1864     -20.680   1.173 -14.699  1.00  0.00
ATOM   5644  H2  WAT  1864     -20.977   0.529 -16.036  1.00  0.00
TER
ATOM   5645  O   WAT  1865     -14.041   1.786  -2.971  1.00  0.00
ATOM   5646  H1  WAT  1865     -13.627   1.941  -2.122  1.00  0.00
ATOM   5647  H2  WAT  1865     -14.976   1.912  -2.808  1.00  0.00
TER
ATOM   5648  O   WAT  1866     -13.569  -0.874  -0.967  1.00  0.00
ATOM   5649  H1  WAT  1866     -12.987  -1.629  -1.055  1.00  0.00
ATOM   5650  H2  WAT  1866     -13.393  -0.344  -1.744  1.00  0.00
TER
ATOM   5651  O   WAT  1867     -19.686  -7.157  -5.622  1.00  0.00
ATOM   5652  H1  WAT  1867     -20.134  -7.135  -6.468  1.00  0.00
ATOM   5653  H2  WAT  1867     -20.319  -7.555  -5.025  1.00  0.00
TER
ATOM   5654  O   WAT  1868     -19.280   1.738  -5.001  1.00  0.00
ATOM   5655  H1  WAT  1868     -18.861   2.581  -5.173  1.00  0.00
ATOM   5656  H2  WAT  1868     -20.199   1.875  -5.230  1.00  0.00
TER
ATOM   5657  O   WAT  1869     -16.943  -0.530  -3.617  1.00  0.00
ATOM   5658  H1  WAT  1869     -16.824  -1.126  -2.878  1.00  0.00
ATOM   5659  H2  WAT  1869     -16.084  -0.493  -4.037  1.00  0.00
TER
ATOM   5660  O   WAT  1870     -14.605   0.023  -5.041  1.00  0.00
ATOM   5661  H1  WAT  1870     -15.131   0.548  -5.645  1.00  0.00
ATOM   5662  H2  WAT  1870     -14.261   0.656  -4.410  1.00  0.00
TER
ATOM   5663  O   WAT  1871     -21.429   8.043  -3.885  1.00  0.00
ATOM   5664  H1  WAT  1871     -21.967   8.768  -4.204  1.00  0.00
ATOM   5665  H2  WAT  1871     -21.176   7.566  -4.676  1.00  0.00
TER
ATOM   5666  O   WAT  1872     -20.176  -3.988  -2.360  1.00  0.00
ATOM   5667  H1  WAT  1872     -19.587  -4.297  -1.672  1.00  0.00
ATOM   5668  H2  WAT  1872     -20.994  -4.460  -2.204  1.00  0.00
TER
ATOM   5669  O   WAT  1873     -15.357  -4.372  -2.126  1.00  0.00
ATOM   5670  H1  WAT  1873     -16.046  -5.033  -2.191  1.00  0.00
ATOM   5671  H2  WAT  1873     -14.637  -4.818  -1.682  1.00  0.00
TER
ATOM   5672  O   WAT  1874     -14.727  -7.776 -16.067  1.00  0.00
ATOM   5673  H1  WAT  1874     -14.447  -8.620 -15.711  1.00  0.00
ATOM   5674  H2  WAT  1874     -15.501  -7.544 -15.553  1.00  0.00
TER
ATOM   5675  O   WAT  1875     -18.573   9.279  -3.627  1.00  0.00
ATOM   5676  H1  WAT  1875     -18.647  10.182  -3.319  1.00  0.00
ATOM   5677  H2  WAT  1875     -19.475   8.960  -3.654  1.00  0.00
TER
ATOM   5678  O   WAT  1876     -20.189  -6.544 -17.623  1.00  0.00
ATOM   5679  H1  WAT  1876     -20.537  -7.221 -18.202  1.00  0.00
ATOM   5680  H2  WAT  1876     -19.988  -7.005 -16.808  1.00  0.00
TER
ATOM   5681  O   WAT  1877     -18.024   8.444 -16.004  1.00  0.00
ATOM   5682  H1  WAT  1877     -17.129   8.783 -15.982  1.00  0.00
ATOM   5683  H2  WAT  1877     -17.992   7.722 -16.632  1.00  0.00
TER
ATOM   5684  O   WAT  1878     -11.045   6.975  -3.297  1.00  0.00
ATOM   5685  H1  WAT  1878     -11.645   7.034  -4.041  1.00  0.00
ATOM   5686  H2  WAT  1878     -10.915   6.035  -3.168  1.00  0.00
TER
ATOM   5687  O   WAT  1879      -9.805   4.717 -17.960  1.00  0.00
ATOM   5688  H1  WAT  1879     -10.635   4.784 -17.490  1.00  0.00
ATOM   5689  H2  WAT  1879      -9.627   5.607 -18.264  1.00  0.00
TER
ATOM   5690  O   WAT  1880     -10.349   1.461 -15.457  1.00  0.00
ATOM   5691  H1  WAT  1880      -9.587   2.031 -15.351  1.00  0.00
ATOM   5692  H2  WAT  1880     -10.334   0.894 -14.686  1.00  0.00
TER
ATOM   5693  O   WAT  1881      -9.343   2.316 -10.613  1.00  0.00
ATOM   5694  H1  WAT  1881      -8.972   1.533 -11.019  1.00  0.00
ATOM   5695  H2  WAT  1881      -8.703   3.005 -10.791  1.00  0.00
TER
ATOM   5696  O   WAT  1882     -12.360   3.700  -5.200  1.00  0.00
ATOM   5697  H1  WAT  1882     -13.174   4.130  -4.937  1.00  0.00
ATOM   5698  H2  WAT  1882     -11.952   4.312  -5.813  1.00  0.00
TER
ATOM   5699  O   WAT  1883     -10.297   1.755 -18.300  1.00  0.00
ATOM   5700  H1  WAT  1883     -10.022   2.663 -18.428  1.00  0.00
ATOM   5701  H2  WAT  1883     -10.486   1.691 -17.364  1.00  0.00
TER
ATOM   5702  O   WAT  1884     -13.900  -5.221 -17.004  1.00  0.00
ATOM   5703  H1  WAT  1884     -13.481  -5.408 -17.845  1.00  0.00
ATOM   5704  H2  WAT  1884     -14.206  -6.073 -16.694  1.00  0.00
TER
ATOM   5705  O   WAT  1885     -10.401  -0.308 -13.307  1.00  0.00
ATOM   5706  H1  WAT  1885     -10.776  -1.076 -13.739  1.00  0.00
ATOM   5707  H2  WAT  1885     -11.130   0.074 -12.819  1.00  0.00
TER
ATOM   5708  O   WAT  1886     -11.011  -1.161  -3.673  1.00  0.00
ATOM   5709  H1  WAT  1886     -11.242  -1.390  -4.573  1.00  0.00
ATOM   5710  H2  WAT  1886     -10.750  -0.241  -3.718  1.00  0.00
TER
ATOM   5711  O   WAT  1887     -12.572  -5.936  -0.895  1.00  0.00
ATOM   5712  H1  WAT  1887     -11.695  -5.927  -0.511  1.00  0.00
ATOM   5713  H2  WAT  1887     -12.560  -6.672  -1.506  1.00  0.00
TER
ATOM   5714  O   WAT  1888     -11.125  -2.083 -10.006  1.00  0.00
ATOM   5715  H1  WAT  1888     -10.602  -2.576 -10.637  1.00  0.00
ATOM   5716  H2  WAT  1888     -10.540  -1.948  -9.261  1.00  0.00
TER
ATOM   5717  O   WAT  1889     -10.947  -1.999  -6.484  1.00  0.00
ATOM   5718  H1  WAT  1889     -11.896  -2.032  -6.370  1.00  0.00
ATOM   5719  H2  WAT  1889     -10.765  -1.089  -6.719  1.00  0.00
TER
ATOM   5720  O   WAT  1890     -11.635  -2.825 -14.067  1.00  0.00
ATOM   5721  H1  WAT  1890     -11.140  -3.058 -13.282  1.00  0.00
ATOM   5722  H2  WAT  1890     -11.834  -3.664 -14.483  1.00  0.00
TER
ATOM   5723  O   WAT  1891     -10.207  -4.189 -11.533  1.00  0.00
ATOM   5724  H1  WAT  1891     -10.317  -4.344 -10.595  1.00  0.00
ATOM   5725  H2  WAT  1891      -9.446  -4.717 -11.776  1.00  0.00
TER
ATOM   5726  O   WAT  1892     -11.860  -8.250  -5.075  1.00  0.00
ATOM   5727  H1  WAT  1892     -11.223  -7.636  -4.709  1.00  0.00
ATOM   5728  H2  WAT  1892     -11.713  -8.214  -6.020  1.00  0.00
TER
ATOM   5729  O   WAT  1893      -9.244  -5.587 -15.667  1.00  0.00
ATOM   5730  H1  WAT  1893     -10.039  -5.653 -15.137  1.00  0.00
ATOM   5731  H2  WAT  1893      -9.040  -4.652 -15.678  1.00  0.00
TER
ATOM   5732  O   WAT  1894     -12.302   8.452 -11.673  1.00  0.00
ATOM   5733  H1  WAT  1894     -11.706   8.130 -12.349  1.00  0.00
ATOM   5734  H2  WAT  1894     -12.044   7.979 -10.882  1.00  0.00
TER
ATOM   5735  O   WAT  1895     -20.695   6.440  -5.923  1.00  0.00
ATOM   5736  H1  WAT  1895     -20.936   6.707  -6.810  1.00  0.00
ATOM   5737  H2  WAT  1895     -19.755   6.610  -5.868  1.00  0.00
TER
ATOM   5738  O   WAT  1896     -18.490  -7.097  -2.167  1.00  0.00
ATOM   5739  H1  WAT  1896     -18.551  -6.505  -1.418  1.00  0.00
ATOM   5740  H2  WAT  1896     -17.550  -7.205  -2.312  1.00  0.00
TER
ATOM   5741  O   WAT  1897     -15.852  -7.440  -2.528  1.00  0.00
ATOM   5742  H1  WAT  1897     -15.238  -7.122  -3.190  1.00  0.00
ATOM   5743  H2  WAT  1897     -15.307  -7.925  -1.908  1.00  0.00
TER
ATOM   5744  O   WAT  1898      -9.435   8.459  -5.122  1.00  0.00
ATOM   5745  H1  WAT  1898      -9.929   8.856  -5.839  1.00  0.00
ATOM   5746  H2  WAT  1898     -10.043   7.834  -4.728  1.00  0.00
TER
ATOM   5747  O   WAT  1899     -15.111  -8.877  -6.201  1.00  0.00
ATOM   5748  H1  WAT  1899     -15.986  -8.543  -6.404  1.00  0.00
ATOM   5749  H2  WAT  1899     -15.220  -9.350  -5.376  1.00  0.00
TER
ATOM   5750  O   WAT  1900     -14.204  -6.670  -4.817  1.00  0.00
ATOM   5751  H1  WAT  1900     -14.533  -7.485  -5.197  1.00  0.00
ATOM   5752  H2  WAT  1900     -13.256  -6.713  -4.940  1.00  0.00
TER
ATOM   5753  O   WAT  1901     -11.751   9.101  -7.843  1.00  0.00
ATOM   5754  H1  WAT  1901     -12.211   9.853  -8.217  1.00  0.00
ATOM   5755  H2  WAT  1901     -12.380   8.382  -7.902  1.00  0.00
TER
ATOM   5756  O   WAT  1902     -21.321   7.410  -8.668  1.00  0.00
ATOM   5757  H1  WAT  1902     -20.805   6.799  -9.194  1.00  0.00
ATOM   5758  H2  WAT  1902     -20.672   7.913  -8.177  1.00  0.00
TER
ATOM   5759  O   WAT  1903     -18.582   8.301  -7.841  1.00  0.00
ATOM   5760  H1  WAT  1903     -18.294   8.046  -8.718  1.00  0.00
ATOM   5761  H2  WAT  1903     -18.069   7.749  -7.251  1.00  0.00
TER
ATOM   5762  O   WAT  1904     -17.364  -7.960  -7.262  1.00  0.00
ATOM   5763  H1  WAT  1904     -18.147  -7.485  -6.982  1.00  0.00
ATOM   5764  H2  WAT  1904     -17.658  -8.864  -7.370  1.00  0.00
TER
ATOM   5765  O   WAT  1905     -12.812  -7.258  -9.217  1.00  0.00
ATOM   5766  H1  WAT  1905     -12.371  -7.313 -10.065  1.00  0.00
ATOM   5767  H2  WAT  1905     -13.081  -6.342  -9.146  1.00  0.00
TER
ATOM   5768  O   WAT  1906     -10.948  -7.626 -11.206  1.00  0.00
ATOM   5769  H1  WAT  1906     -11.009  -8.570 -11.353  1.00  0.00
ATOM   5770  H2  WAT  1906     -10.169  -7.518 -10.661  1.00  0.00
TER
ATOM   5771  O   WAT  1907     -19.479  -5.541 -11.750  1.00  0.00
ATOM   5772  H1  WAT  1907     -20.291  -5.916 -12.091  1.00  0.00
ATOM   5773  H2  WAT  1907     -18.974  -6.297 -11.448  1.00  0.00
TER
ATOM   5774  O   WAT  1908     -14.976  -8.877 -10.512  1.00  0.00
ATOM   5775  H1  WAT  1908     -14.373  -8.305 -10.037  1.00  0.00
ATOM   5776  H2  WAT  1908     -15.717  -8.313 -10.734  1.00  0.00
TER
ATOM   5777  O   WAT  1909     -11.833  -8.475 -15.238  1.00  0.00
ATOM   5778  H1  WAT  1909     -11.638  -7.577 -14.971  1.00  0.00
ATOM   5779  H2  WAT  1909     -12.620  -8.706 -14.745  1.00  0.00
TER
ATOM   5780  O   WAT  1910     -21.454  -7.391 -13.146  1.00  0.00
ATOM   5781  H1  WAT  1910     -22.083  -8.093 -12.979  1.00  0.00
ATOM   5782  H2  WAT  1910     -21.993  -6.631 -13.362  1.00  0.00
TER
ATOM   5783  O   WAT  1911     -18.514   9.223  -0.475  1.00  0.00
ATOM   5784  H1  WAT  1911     -17.588   8.987  -0.431  1.00  0.00
ATOM   5785  H2  WAT  1911     -18.529  10.050  -0.956  1.00  0.00
TER
ATOM   5786  O   WAT  1912     -10.280   8.765 -13.477  1.00  0.00
ATOM   5787  H1  WAT  1912     -10.105   8.079 -14.121  1.00  0.00
ATOM   5788  H2  WAT  1912     -10.978   9.290 -13.870  1.00  0.00
TER
ATOM   5789  O   WAT  1913     -21.328  -8.113  -0.710  1.00  0.00
ATOM   5790  H1  WAT  1913     -21.610  -7.610  -1.474  1.00  0.00
ATOM   5791  H2  WAT  1913     -20.946  -8.911  -1.076  1.00  0.00
TER
ATOM   5792  O   WAT  1914     -22.437   9.155 -15.924  1.00  0.00
ATOM   5793  H1  WAT  1914     -21.705   8.871 -16.471  1.00  0.00
ATOM   5794  H2  WAT  1914     -22.178   8.916 -15.034  1.00  0.00
TER
ATOM   5795  O   WAT  1915     -14.727  -8.698  -0.132  1.00  0.00
ATOM   5796  H1  WAT  1915     -14.840  -8.378   0.763  1.00  0.00
ATOM   5797  H2  WAT  1915     -13.910  -8.296  -0.429  1.00  0.00
TER
ATOM   5798  O   WAT  1916     -11.947   8.450  -0.651  1.00  0.00
ATOM   5799  H1  WAT  1916     -11.154   7.955  -0.858  1.00  0.00
ATOM   5800  H2  WAT  1916     -11.653   9.129  -0.043  1.00  0.00
TER
ATOM   5801  O   WAT  1917     -15.821 -19.453   7.780  1.00  0.00
ATOM   5802  H1  WAT  1917     -15.901 -20.367   7.509  1.00  0.00
ATOM   5803  H2  WAT  1917     -16.234 -18.956   7.074  1.00  0.00
TER
ATOM   5804  O   WAT  1918     -17.689 -17.675   9.661  1.00  0.00
ATOM   5805  H1  WAT  1918     -18.465 -18.155   9.951  1.00  0.00
ATOM   5806  H2  WAT  1918     -17.038 -18.354   9.486  1.00  0.00
TER
ATOM   5807  O   WAT  1919     -13.668 -13.269   8.441  1.00  0.00
ATOM   5808  H1  WAT  1919     -14.130 -14.040   8.769  1.00  0.00
ATOM   5809  H2  WAT  1919     -12.856 -13.242   8.946  1.00  0.00
TER
ATOM   5810  O   WAT  1920     -17.442 -10.983   8.061  1.00  0.00
ATOM   5811  H1  WAT  1920     -18.061 -10.527   7.490  1.00  0.00
ATOM   5812  H2  WAT  1920     -16.587 -10.828   7.660  1.00  0.00
TER
ATOM   5813  O   WAT  1921     -18.248 -14.999   9.668  1.00  0.00
ATOM   5814  H1  WAT  1921     -18.317 -15.940   9.507  1.00  0.00
ATOM   5815  H2  WAT  1921     -17.486 -14.909  10.240  1.00  0.00
TER
ATOM   5816  O   WAT  1922     -16.576 -16.099   5.454  1.00  0.00
ATOM   5817  H1  WAT  1922     -17.194 -15.634   4.890  1.00  0.00
ATOM   5818  H2  WAT  1922     -16.063 -15.406   5.871  1.00  0.00
TER
ATOM   5819  O   WAT  1923     -21.712 -16.571  12.133  1.00  0.00
ATOM   5820  H1  WAT  1923     -22.045 -15.945  12.775  1.00  0.00
ATOM   5821  H2  WAT  1923     -21.536 -16.045  11.353  1.00  0.00
TER
ATOM   5822  O   WAT  1924     -11.583 -13.139  11.863  1.00  0.00
ATOM   5823  H1  WAT  1924     -12.266 -12.469  11.855  1.00  0.00
ATOM   5824  H2  WAT  1924     -11.043 -12.941  11.097  1.00  0.00
TER
ATOM   5825  O   WAT  1925     -14.047 -11.295  10.577  1.00  0.00
ATOM   5826  H1  WAT  1925     -14.034 -11.699   9.710  1.00  0.00
ATOM   5827  H2  WAT  1925     -14.599 -10.520  10.474  1.00  0.00
TER
ATOM   5828  O   WAT  1926     -12.752 -14.573   5.666  1.00  0.00
ATOM   5829  H1  WAT  1926     -12.863 -15.516   5.791  1.00  0.00
ATOM   5830  H2  WAT  1926     -12.755 -14.212   6.553  1.00  0.00
TER
ATOM   5831  O   WAT  1927     -14.648 -16.392  11.906  1.00  0.00
ATOM   5832  H1  WAT  1927     -14.231 -16.606  11.071  1.00  0.00
ATOM   5833  H2  WAT  1927     -13.924 -16.135  12.477  1.00  0.00
TER
ATOM   5834  O   WAT  1928     -17.210 -18.947   5.023  1.00  0.00
ATOM   5835  H1  WAT  1928     -18.137 -19.013   5.252  1.00  0.00
ATOM   5836  H2  WAT  1928     -17.058 -18.009   4.908  1.00  0.00
TER
ATOM   5837  O   WAT  1929     -10.702 -17.993  11.997  1.00  0.00
ATOM   5838  H1  WAT  1929     -11.530 -17.924  11.522  1.00  0.00
ATOM   5839  H2  WAT  1929     -10.107 -17.408  11.529  1.00  0.00
TER
ATOM   5840  O   WAT  1930     -13.181 -17.385   5.526  1.00  0.00
ATOM   5841  H1  WAT  1930     -13.799 -17.723   4.879  1.00  0.00
ATOM   5842  H2  WAT  1930     -13.198 -18.029   6.234  1.00  0.00
TER
ATOM   5843  O   WAT  1931     -21.605 -18.420   7.805  1.00  0.00
ATOM   5844  H1  WAT  1931     -22.009 -19.133   7.309  1.00  0.00
ATOM   5845  H2  WAT  1931     -21.518 -18.765   8.694  1.00  0.00
TER
ATOM   5846  O   WAT  1932     -21.136 -14.734   9.969  1.00  0.00
ATOM   5847  H1  WAT  1932     -21.434 -15.339   9.289  1.00  0.00
ATOM   5848  H2  WAT  1932     -20.186 -14.696   9.858  1.00  0.00
TER
ATOM   5849  O   WAT  1933     -13.048 -11.160  13.631  1.00  0.00
ATOM   5850  H1  WAT  1933     -13.525 -10.353  13.438  1.00  0.00
ATOM   5851  H2  WAT  1933     -13.732 -11.813  13.784  1.00  0.00
TER
ATOM   5852  O   WAT  1934     -15.004 -18.146   2.534  1.00  0.00
ATOM   5853  H1  WAT  1934     -14.565 -18.984   2.387  1.00  0.00
ATOM   5854  H2  WAT  1934     -14.291 -17.513   2.620  1.00  0.00
TER
[truncated: 31,165 more chars]
