# Supplementary material for: Accuracy and Precision of Alchemical Relative Free Energy Predictions with and without Replica‐Exchange
Source: Adv Theory Simul. 2019 Nov 27;3(1):1900195. doi: 10.1002/adts.201900195 (PMC8427472; doi:10.1002/adts.201900195)
Supplement: Supplementary file 1 — Supporting Information [file ADTS-3-1900195-s001.gz › MCL1/ligand/l2-l32/build/complex.pdb]

ATOM      1  C15 L2      1      -2.591   3.861  -1.848  1.00  0.00
ATOM      2  C16 L2      1      -1.230   3.547  -1.951  1.00  0.00
ATOM      3  H11 L2      1      -0.652   3.940  -2.782  1.00  0.00
ATOM      4  H12 L2      1      -3.065   4.490  -2.595  1.00  0.00
ATOM      5  C14 L2      1      -3.338   3.362  -0.772  1.00  0.00
ATOM      6  H13 L2      1      -4.385   3.597  -0.675  1.00  0.00
ATOM      7  C18 L2      1      -2.714   2.533   0.180  1.00  0.00
ATOM      8  N2  L2      1      -3.222   1.908   1.295  1.00  0.00
ATOM      9  H15 L2      1      -4.183   1.950   1.624  1.00  0.00
ATOM     10  C17 L2      1      -2.233   1.171   1.922  1.00  0.00
ATOM     11  H17 L2      1      -2.454   0.602   2.814  1.00  0.00
ATOM     12  C20 L2      1      -1.058   1.324   1.237  1.00  0.00
ATOM     13  H16 L2      1      -0.116   0.868   1.506  1.00  0.00
ATOM     14  C19 L2      1      -1.326   2.184   0.107  1.00  0.00
ATOM     15  C13 L2      1      -0.584   2.732  -0.995  1.00  0.00
ATOM     16  O3  L2      1       0.758   2.540  -1.256  1.00  0.00
ATOM     17  C12 L2      1       1.575   1.826  -0.337  1.00  0.00
ATOM     18  H9  L2      1       1.572   2.327   0.633  1.00  0.00
ATOM     19  H10 L2      1       1.212   0.810  -0.202  1.00  0.00
ATOM     20  C11 L2      1       3.000   1.791  -0.913  1.00  0.00
ATOM     21  H7  L2      1       3.345   2.808  -1.091  1.00  0.00
ATOM     22  H8  L2      1       3.690   1.364  -0.184  1.00  0.00
ATOM     23  C10 L2      1       3.104   0.997  -2.232  1.00  0.00
ATOM     24  H5  L2      1       2.378   1.378  -2.950  1.00  0.00
ATOM     25  H6  L2      1       4.073   1.168  -2.693  1.00  0.00
ATOM     26  C9  L2      1       2.910  -0.469  -2.021  1.00  0.00
ATOM     27  C2  L2      1       3.864  -1.367  -1.591  1.00  0.00
ATOM     28  C1  L2      1       5.288  -1.269  -1.215  1.00  0.00
ATOM     29  O1  L2      1       5.893  -2.324  -0.908  1.00  0.00
ATOM     30  O2  L2      1       5.844  -0.142  -1.208  1.00  0.00
ATOM     31  N1  L2      1       3.278  -2.621  -1.524  1.00  0.00
ATOM     32  H14 L2      1       3.826  -3.414  -1.219  1.00  0.00
ATOM     33  C3  L2      1       1.948  -2.582  -1.901  1.00  0.00
ATOM     34  C4  L2      1       0.949  -3.573  -1.993  1.00  0.00
ATOM     35  H1  L2      1       1.175  -4.599  -1.753  1.00  0.00
ATOM     36  C5  L2      1      -0.354  -3.203  -2.396  1.00  0.00
ATOM     37  H2  L2      1      -1.132  -3.954  -2.453  1.00  0.00
ATOM     38  C6  L2      1      -0.635  -1.858  -2.705  1.00  0.00
ATOM     39  H3  L2      1      -1.642  -1.580  -3.002  1.00  0.00
ATOM     40  C7  L2      1       0.375  -0.879  -2.616  1.00  0.00
ATOM     41  H4  L2      1       0.131   0.150  -2.853  1.00  0.00
ATOM     42  C8  L2      1       1.691  -1.216  -2.216  1.00  0.00
ATOM     43  C33 L2      1      -0.610   2.810  -1.227  1.00  0.00
ATOM     44  C36 L2      1      -0.902   2.351   0.078  1.00  0.00
ATOM     45  H33 L2      1      -0.116   2.135   0.786  1.00  0.00
ATOM     46  C35 L2      1      -1.677   3.069  -2.110  1.00  0.00
ATOM     47  H28 L2      1      -1.465   3.418  -3.112  1.00  0.00
ATOM     48  C34 L2      1      -3.015   2.893  -1.700  1.00  0.00
ATOM     49  H29 L2      1      -3.817   3.100  -2.392  1.00  0.00
ATOM     50  C38 L2      1      -3.320   2.435  -0.404  1.00  0.00
ATOM     51  C37 L2      1      -2.241   2.159   0.480  1.00  0.00
ATOM     52  C41 L2      1      -2.526   1.682   1.773  1.00  0.00
ATOM     53  H32 L2      1      -1.727   1.444   2.456  1.00  0.00
ATOM     54  C40 L2      1      -3.869   1.528   2.162  1.00  0.00
ATOM     55  H31 L2      1      -4.120   1.174   3.153  1.00  0.00
ATOM     56  C39 L2      1      -4.873   1.839   1.226  1.00  0.00
ATOM     57  H30 L2      1      -5.917   1.733   1.491  1.00  0.00
ATOM     58  N3  L2      1      -4.609   2.267  -0.027  1.00  0.00
TER
ATOM     59  O   WAT     2      19.749  19.700   9.661  1.00  0.00
ATOM     60  H1  WAT     2      18.973  19.220   9.951  1.00  0.00
ATOM     61  H2  WAT     2      20.400  19.021   9.486  1.00  0.00
TER
ATOM     62  O   WAT     3      12.174  14.972   4.323  1.00  0.00
ATOM     63  H1  WAT     3      11.286  15.314   4.221  1.00  0.00
ATOM     64  H2  WAT     3      12.458  14.772   3.431  1.00  0.00
TER
ATOM     65  O   WAT     4      10.138  17.573  10.206  1.00  0.00
ATOM     66  H1  WAT     4      10.709  16.805  10.207  1.00  0.00
ATOM     67  H2  WAT     4      10.138  17.872   9.297  1.00  0.00
TER
ATOM     68  O   WAT     5      11.380  12.981  11.993  1.00  0.00
ATOM     69  H1  WAT     5      11.200  12.084  12.274  1.00  0.00
ATOM     70  H2  WAT     5      10.978  13.529  12.668  1.00  0.00
TER
ATOM     71  O   WAT     6      20.220  15.183   9.895  1.00  0.00
ATOM     72  H1  WAT     6      20.596  14.310   9.782  1.00  0.00
ATOM     73  H2  WAT     6      20.122  15.519   9.004  1.00  0.00
TER
ATOM     74  O   WAT     7      14.351  13.555   5.356  1.00  0.00
ATOM     75  H1  WAT     7      14.457  14.456   5.663  1.00  0.00
ATOM     76  H2  WAT     7      13.440  13.507   5.066  1.00  0.00
TER
ATOM     77  O   WAT     8      11.999  15.477  10.602  1.00  0.00
ATOM     78  H1  WAT     8      12.680  15.741  11.220  1.00  0.00
ATOM     79  H2  WAT     8      11.684  14.637  10.935  1.00  0.00
TER
ATOM     80  O   WAT     9      16.191  16.524   9.689  1.00  0.00
ATOM     81  H1  WAT     9      16.699  17.022  10.329  1.00  0.00
ATOM     82  H2  WAT     9      16.723  15.748   9.513  1.00  0.00
TER
ATOM     83  O   WAT    10      14.475  11.164  13.955  1.00  0.00
ATOM     84  H1  WAT    10      14.477  11.681  13.150  1.00  0.00
ATOM     85  H2  WAT    10      13.645  10.687  13.932  1.00  0.00
TER
ATOM     86  O   WAT    11      14.156  12.875  11.962  1.00  0.00
ATOM     87  H1  WAT    11      14.498  13.719  11.668  1.00  0.00
ATOM     88  H2  WAT    11      13.218  13.023  12.079  1.00  0.00
TER
ATOM     89  O   WAT    12      17.839  10.363   8.287  1.00  0.00
ATOM     90  H1  WAT    12      18.147   9.808   7.570  1.00  0.00
ATOM     91  H2  WAT    12      16.909  10.498   8.104  1.00  0.00
TER
ATOM     92  O   WAT    13      20.227  18.428   5.023  1.00  0.00
ATOM     93  H1  WAT    13      19.300  18.362   5.252  1.00  0.00
ATOM     94  H2  WAT    13      20.380  19.366   4.908  1.00  0.00
TER
ATOM     95  O   WAT    14      20.214  14.700   2.019  1.00  0.00
ATOM     96  H1  WAT    14      19.275  14.861   2.105  1.00  0.00
ATOM     97  H2  WAT    14      20.533  15.418   1.473  1.00  0.00
TER
ATOM     98  O   WAT    15      15.833  18.955   7.805  1.00  0.00
ATOM     99  H1  WAT    15      15.429  18.242   7.309  1.00  0.00
ATOM    100  H2  WAT    15      15.919  18.610   8.694  1.00  0.00
TER
ATOM    101  O   WAT    16      14.546  15.729  11.585  1.00  0.00
ATOM    102  H1  WAT    16      15.097  15.838  10.810  1.00  0.00
ATOM    103  H2  WAT    16      15.060  16.103  12.300  1.00  0.00
TER
ATOM    104  O   WAT    17      12.533  17.849   5.305  1.00  0.00
ATOM    105  H1  WAT    17      12.413  18.575   4.694  1.00  0.00
ATOM    106  H2  WAT    17      12.224  17.079   4.828  1.00  0.00
TER
ATOM    107  O   WAT    18      15.000  11.193   8.688  1.00  0.00
ATOM    108  H1  WAT    18      14.557  11.973   8.356  1.00  0.00
ATOM    109  H2  WAT    18      15.558  11.516   9.395  1.00  0.00
TER
ATOM    110  O   WAT    19      19.287  14.059  14.291  1.00  0.00
ATOM    111  H1  WAT    19      18.825  14.268  15.103  1.00  0.00
ATOM    112  H2  WAT    19      18.885  13.245  13.988  1.00  0.00
TER
ATOM    113  O   WAT    20      18.116  10.814   3.568  1.00  0.00
ATOM    114  H1  WAT    20      17.491  10.810   4.294  1.00  0.00
ATOM    115  H2  WAT    20      18.029   9.947   3.172  1.00  0.00
TER
ATOM    116  O   WAT    21      17.037  11.737  10.547  1.00  0.00
ATOM    117  H1  WAT    21      17.335  12.644  10.466  1.00  0.00
ATOM    118  H2  WAT    21      17.586  11.249   9.933  1.00  0.00
TER
ATOM    119  O   WAT    22      14.791  16.316   6.416  1.00  0.00
ATOM    120  H1  WAT    22      14.565  16.100   7.321  1.00  0.00
ATOM    121  H2  WAT    22      14.010  16.749   6.070  1.00  0.00
TER
ATOM    122  O   WAT    23      17.231  17.214  17.082  1.00  0.00
ATOM    123  H1  WAT    23      17.135  16.274  16.932  1.00  0.00
ATOM    124  H2  WAT    23      18.074  17.436  16.687  1.00  0.00
TER
ATOM    125  O   WAT    24      20.627  14.959   7.045  1.00  0.00
ATOM    126  H1  WAT    24      21.020  15.276   6.232  1.00  0.00
ATOM    127  H2  WAT    24      20.989  14.080   7.160  1.00  0.00
TER
ATOM    128  O   WAT    25      12.362  13.626  15.235  1.00  0.00
ATOM    129  H1  WAT    25      11.969  14.473  15.443  1.00  0.00
ATOM    130  H2  WAT    25      11.674  12.988  15.426  1.00  0.00
TER
ATOM    131  O   WAT    26       9.664  11.549   9.268  1.00  0.00
ATOM    132  H1  WAT    26       9.375  12.119   9.981  1.00  0.00
ATOM    133  H2  WAT    26      10.408  11.069   9.631  1.00  0.00
TER
ATOM    134  O   WAT    27       9.851  15.491   0.479  1.00  0.00
ATOM    135  H1  WAT    27       9.768  16.434   0.620  1.00  0.00
ATOM    136  H2  WAT    27       9.499  15.348  -0.400  1.00  0.00
TER
ATOM    137  O   WAT    28      21.213  17.549  11.140  1.00  0.00
ATOM    138  H1  WAT    28      20.481  18.058  11.489  1.00  0.00
ATOM    139  H2  WAT    28      20.815  16.732  10.839  1.00  0.00
TER
ATOM    140  O   WAT    29      17.651  14.225   9.546  1.00  0.00
ATOM    141  H1  WAT    29      17.654  13.784   8.696  1.00  0.00
ATOM    142  H2  WAT    29      18.546  14.546   9.653  1.00  0.00
TER
ATOM    143  O   WAT    30      13.501  14.107   8.505  1.00  0.00
ATOM    144  H1  WAT    30      13.161  14.585   9.262  1.00  0.00
ATOM    145  H2  WAT    30      12.739  13.654   8.145  1.00  0.00
TER
ATOM    146  O   WAT    31      17.713  15.226   2.536  1.00  0.00
ATOM    147  H1  WAT    31      17.834  15.184   3.485  1.00  0.00
ATOM    148  H2  WAT    31      17.328  16.088   2.381  1.00  0.00
TER
ATOM    149  O   WAT    32      16.725  17.536   1.935  1.00  0.00
ATOM    150  H1  WAT    32      16.157  17.088   1.308  1.00  0.00
ATOM    151  H2  WAT    32      17.434  17.895   1.401  1.00  0.00
TER
ATOM    152  O   WAT    33      17.952  18.285  11.292  1.00  0.00
ATOM    153  H1  WAT    33      18.319  17.811  12.038  1.00  0.00
ATOM    154  H2  WAT    33      17.762  19.159  11.633  1.00  0.00
TER
ATOM    155  O   WAT    34      10.816  13.029   7.421  1.00  0.00
ATOM    156  H1  WAT    34      10.530  12.665   8.259  1.00  0.00
ATOM    157  H2  WAT    34      10.753  12.297   6.808  1.00  0.00
TER
ATOM    158  O   WAT    35      15.741  17.326  13.611  1.00  0.00
ATOM    159  H1  WAT    35      15.437  18.205  13.836  1.00  0.00
ATOM    160  H2  WAT    35      16.696  17.386  13.646  1.00  0.00
TER
ATOM    161  O   WAT    36      20.489  11.922   4.143  1.00  0.00
ATOM    162  H1  WAT    36      19.676  11.423   4.067  1.00  0.00
ATOM    163  H2  WAT    36      20.296  12.762   3.726  1.00  0.00
TER
ATOM    164  O   WAT    37      11.798  18.166  14.758  1.00  0.00
ATOM    165  H1  WAT    37      11.439  18.831  15.345  1.00  0.00
ATOM    166  H2  WAT    37      11.503  17.334  15.129  1.00  0.00
TER
ATOM    167  O   WAT    38      14.999  18.624  17.642  1.00  0.00
ATOM    168  H1  WAT    38      14.699  18.770  16.744  1.00  0.00
ATOM    169  H2  WAT    38      15.770  18.065  17.549  1.00  0.00
TER
ATOM    170  O   WAT    39      10.309  18.165   1.381  1.00  0.00
ATOM    171  H1  WAT    39      11.178  18.448   1.665  1.00  0.00
ATOM    172  H2  WAT    39       9.818  18.979   1.266  1.00  0.00
TER
ATOM    173  O   WAT    40      13.373   9.896   5.974  1.00  0.00
ATOM    174  H1  WAT    40      13.245   9.888   6.923  1.00  0.00
ATOM    175  H2  WAT    40      12.549  10.234   5.623  1.00  0.00
TER
ATOM    176  O   WAT    41      10.373  11.655  15.435  1.00  0.00
ATOM    177  H1  WAT    41       9.659  11.855  16.040  1.00  0.00
ATOM    178  H2  WAT    41      10.792  10.879  15.806  1.00  0.00
TER
ATOM    179  O   WAT    42      17.201  15.382   5.410  1.00  0.00
ATOM    180  H1  WAT    42      16.493  15.850   5.851  1.00  0.00
ATOM    181  H2  WAT    42      17.486  14.724   6.044  1.00  0.00
TER
ATOM    182  O   WAT    43      18.827  16.801  13.409  1.00  0.00
ATOM    183  H1  WAT    43      19.325  17.276  14.074  1.00  0.00
ATOM    184  H2  WAT    43      18.969  15.878  13.616  1.00  0.00
TER
ATOM    185  O   WAT    44      15.405  13.690   2.785  1.00  0.00
ATOM    186  H1  WAT    44      16.254  14.127   2.719  1.00  0.00
ATOM    187  H2  WAT    44      15.038  14.002   3.612  1.00  0.00
TER
ATOM    188  O   WAT    45      14.304  19.943   1.258  1.00  0.00
ATOM    189  H1  WAT    45      15.070  19.832   1.821  1.00  0.00
ATOM    190  H2  WAT    45      14.381  19.247   0.606  1.00  0.00
TER
ATOM    191  O   WAT    46      12.998  17.376   1.942  1.00  0.00
ATOM    192  H1  WAT    46      13.079  16.429   2.053  1.00  0.00
ATOM    193  H2  WAT    46      13.890  17.707   2.048  1.00  0.00
TER
ATOM    194  O   WAT    47      10.526  19.197  17.177  1.00  0.00
ATOM    195  H1  WAT    47      11.029  18.618  17.749  1.00  0.00
ATOM    196  H2  WAT    47       9.786  19.482  17.715  1.00  0.00
TER
ATOM    197  O   WAT    48      16.336  19.940   3.232  1.00  0.00
ATOM    198  H1  WAT    48      16.757  19.774   4.076  1.00  0.00
ATOM    199  H2  WAT    48      16.461  19.130   2.738  1.00  0.00
TER
ATOM    200  O   WAT    49      14.498  15.920  16.040  1.00  0.00
ATOM    201  H1  WAT    49      13.968  15.429  15.412  1.00  0.00
ATOM    202  H2  WAT    49      15.167  16.348  15.505  1.00  0.00
TER
ATOM    203  O   WAT    50      18.848  18.964   0.480  1.00  0.00
ATOM    204  H1  WAT    50      19.369  18.249   0.114  1.00  0.00
ATOM    205  H2  WAT    50      19.495  19.602   0.780  1.00  0.00
TER
ATOM    206  O   WAT    51      14.986  12.886  16.119  1.00  0.00
ATOM    207  H1  WAT    51      14.891  12.268  15.394  1.00  0.00
ATOM    208  H2  WAT    51      14.405  13.613  15.892  1.00  0.00
TER
ATOM    209  O   WAT    52      17.752  11.443  13.152  1.00  0.00
ATOM    210  H1  WAT    52      17.304  11.466  12.307  1.00  0.00
ATOM    211  H2  WAT    52      17.118  11.045  13.749  1.00  0.00
TER
ATOM    212  O   WAT    53      20.494  18.070  15.157  1.00  0.00
ATOM    213  H1  WAT    53      20.614  17.474  15.897  1.00  0.00
ATOM    214  H2  WAT    53      21.354  18.107  14.737  1.00  0.00
TER
ATOM    215  O   WAT    54      15.232  16.013   0.178  1.00  0.00
ATOM    216  H1  WAT    54      15.031  15.150   0.540  1.00  0.00
ATOM    217  H2  WAT    54      15.061  15.927  -0.760  1.00  0.00
TER
ATOM    218  O   WAT    55      17.261  14.612  16.415  1.00  0.00
ATOM    219  H1  WAT    55      17.851  14.304  17.102  1.00  0.00
ATOM    220  H2  WAT    55      16.443  14.140  16.571  1.00  0.00
TER
ATOM    221  O   WAT    56      14.030  13.113   0.166  1.00  0.00
ATOM    222  H1  WAT    56      14.332  13.120  -0.742  1.00  0.00
ATOM    223  H2  WAT    56      14.769  12.763   0.663  1.00  0.00
TER
ATOM    224  O   WAT    57      17.248  12.057   1.152  1.00  0.00
ATOM    225  H1  WAT    57      16.901  11.379   0.572  1.00  0.00
ATOM    226  H2  WAT    57      17.450  11.596   1.966  1.00  0.00
TER
ATOM    227  O   WAT    58      10.589  18.586   7.548  1.00  0.00
ATOM    228  H1  WAT    58       9.934  18.317   6.904  1.00  0.00
ATOM    229  H2  WAT    58      11.427  18.476   7.098  1.00  0.00
TER
ATOM    230  O   WAT    59      11.627  18.971  12.088  1.00  0.00
ATOM    231  H1  WAT    59      11.994  18.884  12.968  1.00  0.00
ATOM    232  H2  WAT    59      11.058  18.208  11.989  1.00  0.00
TER
ATOM    233  O   WAT    60      11.178  15.882  15.994  1.00  0.00
ATOM    234  H1  WAT    60      10.284  15.848  16.334  1.00  0.00
ATOM    235  H2  WAT    60      11.718  16.080  16.759  1.00  0.00
TER
ATOM    236  O   WAT    61       9.803  15.796   3.491  1.00  0.00
ATOM    237  H1  WAT    61       8.899  16.059   3.316  1.00  0.00
ATOM    238  H2  WAT    61      10.287  16.067   2.711  1.00  0.00
TER
ATOM    239  O   WAT    62      12.345  14.852   1.400  1.00  0.00
ATOM    240  H1  WAT    62      13.055  14.430   0.915  1.00  0.00
ATOM    241  H2  WAT    62      11.629  14.920   0.768  1.00  0.00
TER
ATOM    242  O   WAT    63      11.993  10.906   0.440  1.00  0.00
ATOM    243  H1  WAT    63      12.716  11.447   0.758  1.00  0.00
ATOM    244  H2  WAT    63      12.265  10.632  -0.435  1.00  0.00
TER
ATOM    245  O   WAT    64      11.682  10.157  10.343  1.00  0.00
ATOM    246  H1  WAT    64      12.330   9.606   9.902  1.00  0.00
ATOM    247  H2  WAT    64      12.102  10.411  11.164  1.00  0.00
TER
ATOM    248  O   WAT    65      11.435  10.312  13.085  1.00  0.00
ATOM    249  H1  WAT    65      11.087  10.769  13.851  1.00  0.00
ATOM    250  H2  WAT    65      11.104   9.418  13.167  1.00  0.00
TER
ATOM    251  O   WAT    66      18.948  11.503  16.607  1.00  0.00
ATOM    252  H1  WAT    66      18.887  12.096  17.357  1.00  0.00
ATOM    253  H2  WAT    66      19.888  11.396  16.462  1.00  0.00
TER
ATOM    254  O   WAT    67      12.107   9.840  16.360  1.00  0.00
ATOM    255  H1  WAT    67      12.656   9.659  15.597  1.00  0.00
ATOM    256  H2  WAT    67      12.173   9.049  16.896  1.00  0.00
TER
ATOM    257  O   WAT    68      20.074  10.641  11.513  1.00  0.00
ATOM    258  H1  WAT    68      19.291  11.115  11.792  1.00  0.00
ATOM    259  H2  WAT    68      19.780   9.736  11.404  1.00  0.00
TER
ATOM    260  O   WAT    69      11.418  10.945   4.034  1.00  0.00
ATOM    261  H1  WAT    69      12.176  11.058   3.460  1.00  0.00
ATOM    262  H2  WAT    69      10.955  11.782   3.988  1.00  0.00
TER
ATOM    263  O   WAT    70      17.959  13.059   7.024  1.00  0.00
ATOM    264  H1  WAT    70      17.146  12.685   6.684  1.00  0.00
ATOM    265  H2  WAT    70      18.463  12.304   7.326  1.00  0.00
TER
ATOM    266  O   WAT    71      13.790  11.472   2.574  1.00  0.00
ATOM    267  H1  WAT    71      14.319  10.685   2.445  1.00  0.00
ATOM    268  H2  WAT    71      14.423  12.151   2.808  1.00  0.00
TER
ATOM    269  O   WAT    72      15.984  11.209   5.629  1.00  0.00
ATOM    270  H1  WAT    72      15.354  10.508   5.796  1.00  0.00
ATOM    271  H2  WAT    72      15.444  11.970   5.412  1.00  0.00
TER
ATOM    272  O   WAT    73      16.109  10.488  18.064  1.00  0.00
ATOM    273  H1  WAT    73      15.828  10.991  17.300  1.00  0.00
ATOM    274  H2  WAT    73      16.491   9.690  17.698  1.00  0.00
TER
ATOM    275  O   WAT    74      19.749  19.700  -9.114  1.00  0.00
ATOM    276  H1  WAT    74      18.973  19.220  -8.824  1.00  0.00
ATOM    277  H2  WAT    74      20.400  19.021  -9.288  1.00  0.00
TER
ATOM    278  O   WAT    75      12.174  14.972 -14.452  1.00  0.00
ATOM    279  H1  WAT    75      11.286  15.314 -14.554  1.00  0.00
ATOM    280  H2  WAT    75      12.458  14.772 -15.344  1.00  0.00
TER
ATOM    281  O   WAT    76      10.138  17.573  -8.568  1.00  0.00
ATOM    282  H1  WAT    76      10.709  16.805  -8.567  1.00  0.00
ATOM    283  H2  WAT    76      10.138  17.872  -9.477  1.00  0.00
TER
ATOM    284  O   WAT    77      11.380  12.981  -6.781  1.00  0.00
ATOM    285  H1  WAT    77      11.200  12.084  -6.501  1.00  0.00
ATOM    286  H2  WAT    77      10.978  13.529  -6.106  1.00  0.00
TER
ATOM    287  O   WAT    78      20.220  15.183  -8.880  1.00  0.00
ATOM    288  H1  WAT    78      20.596  14.310  -8.992  1.00  0.00
ATOM    289  H2  WAT    78      20.122  15.519  -9.771  1.00  0.00
TER
ATOM    290  O   WAT    79      14.351  13.555 -13.418  1.00  0.00
ATOM    291  H1  WAT    79      14.457  14.456 -13.111  1.00  0.00
ATOM    292  H2  WAT    79      13.440  13.507 -13.709  1.00  0.00
TER
ATOM    293  O   WAT    80      11.999  15.477  -8.173  1.00  0.00
ATOM    294  H1  WAT    80      12.680  15.741  -7.554  1.00  0.00
ATOM    295  H2  WAT    80      11.684  14.637  -7.839  1.00  0.00
TER
ATOM    296  O   WAT    81      16.191  16.524  -9.085  1.00  0.00
ATOM    297  H1  WAT    81      16.699  17.022  -8.445  1.00  0.00
ATOM    298  H2  WAT    81      16.723  15.748  -9.262  1.00  0.00
TER
ATOM    299  O   WAT    82      14.475  11.164  -4.819  1.00  0.00
ATOM    300  H1  WAT    82      14.477  11.681  -5.625  1.00  0.00
ATOM    301  H2  WAT    82      13.645  10.687  -4.842  1.00  0.00
TER
ATOM    302  O   WAT    83      14.156  12.875  -6.812  1.00  0.00
ATOM    303  H1  WAT    83      14.498  13.719  -7.107  1.00  0.00
ATOM    304  H2  WAT    83      13.218  13.023  -6.696  1.00  0.00
TER
ATOM    305  O   WAT    84      17.839  10.363 -10.488  1.00  0.00
ATOM    306  H1  WAT    84      18.147   9.808 -11.204  1.00  0.00
ATOM    307  H2  WAT    84      16.909  10.498 -10.670  1.00  0.00
TER
ATOM    308  O   WAT    85      20.227  18.428 -13.752  1.00  0.00
ATOM    309  H1  WAT    85      19.300  18.362 -13.523  1.00  0.00
ATOM    310  H2  WAT    85      20.380  19.366 -13.866  1.00  0.00
TER
ATOM    311  O   WAT    86      20.214  14.700 -16.755  1.00  0.00
ATOM    312  H1  WAT    86      19.275  14.861 -16.670  1.00  0.00
ATOM    313  H2  WAT    86      20.533  15.418 -17.301  1.00  0.00
TER
ATOM    314  O   WAT    87      15.833  18.955 -10.970  1.00  0.00
ATOM    315  H1  WAT    87      15.429  18.242 -11.465  1.00  0.00
ATOM    316  H2  WAT    87      15.919  18.610 -10.081  1.00  0.00
TER
ATOM    317  O   WAT    88      14.546  15.729  -7.190  1.00  0.00
ATOM    318  H1  WAT    88      15.097  15.838  -7.964  1.00  0.00
ATOM    319  H2  WAT    88      15.060  16.103  -6.474  1.00  0.00
TER
ATOM    320  O   WAT    89      12.533  17.849 -13.469  1.00  0.00
ATOM    321  H1  WAT    89      12.413  18.575 -14.081  1.00  0.00
ATOM    322  H2  WAT    89      12.224  17.079 -13.946  1.00  0.00
TER
ATOM    323  O   WAT    90      15.000  11.193 -10.087  1.00  0.00
ATOM    324  H1  WAT    90      14.557  11.973 -10.418  1.00  0.00
ATOM    325  H2  WAT    90      15.558  11.516  -9.380  1.00  0.00
TER
ATOM    326  O   WAT    91      19.287  14.059  -4.483  1.00  0.00
ATOM    327  H1  WAT    91      18.825  14.268  -3.671  1.00  0.00
ATOM    328  H2  WAT    91      18.885  13.245  -4.786  1.00  0.00
TER
ATOM    329  O   WAT    92      18.116  10.814 -15.206  1.00  0.00
ATOM    330  H1  WAT    92      17.491  10.810 -14.481  1.00  0.00
ATOM    331  H2  WAT    92      18.029   9.947 -15.602  1.00  0.00
TER
ATOM    332  O   WAT    93      17.037  11.737  -8.228  1.00  0.00
ATOM    333  H1  WAT    93      17.335  12.644  -8.308  1.00  0.00
ATOM    334  H2  WAT    93      17.586  11.249  -8.842  1.00  0.00
TER
ATOM    335  O   WAT    94      14.791  16.316 -12.358  1.00  0.00
ATOM    336  H1  WAT    94      14.565  16.100 -11.454  1.00  0.00
ATOM    337  H2  WAT    94      14.010  16.749 -12.704  1.00  0.00
TER
ATOM    338  O   WAT    95      17.231  17.214  -1.692  1.00  0.00
ATOM    339  H1  WAT    95      17.135  16.274  -1.842  1.00  0.00
ATOM    340  H2  WAT    95      18.074  17.436  -2.088  1.00  0.00
TER
ATOM    341  O   WAT    96      20.627  14.959 -11.729  1.00  0.00
ATOM    342  H1  WAT    96      21.020  15.276 -12.542  1.00  0.00
ATOM    343  H2  WAT    96      20.989  14.080 -11.615  1.00  0.00
TER
ATOM    344  O   WAT    97      12.362  13.626  -3.539  1.00  0.00
ATOM    345  H1  WAT    97      11.969  14.473  -3.332  1.00  0.00
ATOM    346  H2  WAT    97      11.674  12.988  -3.348  1.00  0.00
TER
ATOM    347  O   WAT    98      18.937  13.709  -0.469  1.00  0.00
ATOM    348  H1  WAT    98      18.247  13.517   0.165  1.00  0.00
ATOM    349  H2  WAT    98      19.680  13.993   0.063  1.00  0.00
TER
ATOM    350  O   WAT    99       9.664  11.549  -9.506  1.00  0.00
ATOM    351  H1  WAT    99       9.375  12.119  -8.794  1.00  0.00
ATOM    352  H2  WAT    99      10.408  11.069  -9.143  1.00  0.00
TER
ATOM    353  O   WAT   100      21.213  17.549  -7.634  1.00  0.00
ATOM    354  H1  WAT   100      20.481  18.058  -7.285  1.00  0.00
ATOM    355  H2  WAT   100      20.815  16.732  -7.935  1.00  0.00
TER
ATOM    356  O   WAT   101      17.651  14.225  -9.229  1.00  0.00
ATOM    357  H1  WAT   101      17.654  13.784 -10.078  1.00  0.00
ATOM    358  H2  WAT   101      18.546  14.546  -9.122  1.00  0.00
TER
ATOM    359  O   WAT   102      13.501  14.107 -10.269  1.00  0.00
ATOM    360  H1  WAT   102      13.161  14.585  -9.513  1.00  0.00
ATOM    361  H2  WAT   102      12.739  13.654 -10.629  1.00  0.00
TER
ATOM    362  O   WAT   103      17.713  15.226 -16.238  1.00  0.00
ATOM    363  H1  WAT   103      17.834  15.184 -15.290  1.00  0.00
ATOM    364  H2  WAT   103      17.328  16.088 -16.393  1.00  0.00
TER
ATOM    365  O   WAT   104      16.725  17.536 -16.840  1.00  0.00
ATOM    366  H1  WAT   104      16.157  17.088 -17.466  1.00  0.00
ATOM    367  H2  WAT   104      17.434  17.895 -17.373  1.00  0.00
TER
ATOM    368  O   WAT   105      17.952  18.285  -7.482  1.00  0.00
ATOM    369  H1  WAT   105      18.319  17.811  -6.736  1.00  0.00
ATOM    370  H2  WAT   105      17.762  19.159  -7.141  1.00  0.00
TER
ATOM    371  O   WAT   106      10.816  13.029 -11.353  1.00  0.00
ATOM    372  H1  WAT   106      10.530  12.665 -10.515  1.00  0.00
ATOM    373  H2  WAT   106      10.753  12.297 -11.967  1.00  0.00
TER
ATOM    374  O   WAT   107      15.741  17.326  -5.164  1.00  0.00
ATOM    375  H1  WAT   107      15.437  18.205  -4.939  1.00  0.00
ATOM    376  H2  WAT   107      16.696  17.386  -5.128  1.00  0.00
TER
ATOM    377  O   WAT   108      20.489  11.922 -14.632  1.00  0.00
ATOM    378  H1  WAT   108      19.676  11.423 -14.707  1.00  0.00
ATOM    379  H2  WAT   108      20.296  12.762 -15.048  1.00  0.00
TER
ATOM    380  O   WAT   109      11.798  18.166  -4.017  1.00  0.00
ATOM    381  H1  WAT   109      11.439  18.831  -3.429  1.00  0.00
ATOM    382  H2  WAT   109      11.503  17.334  -3.645  1.00  0.00
TER
ATOM    383  O   WAT   110      14.999  18.624  -1.133  1.00  0.00
ATOM    384  H1  WAT   110      14.699  18.770  -2.030  1.00  0.00
ATOM    385  H2  WAT   110      15.770  18.065  -1.225  1.00  0.00
TER
ATOM    386  O   WAT   111      10.309  18.165 -17.393  1.00  0.00
ATOM    387  H1  WAT   111      11.178  18.448 -17.110  1.00  0.00
ATOM    388  H2  WAT   111       9.818  18.979 -17.508  1.00  0.00
TER
ATOM    389  O   WAT   112      13.373   9.896 -12.800  1.00  0.00
ATOM    390  H1  WAT   112      13.245   9.888 -11.852  1.00  0.00
ATOM    391  H2  WAT   112      12.549  10.234 -13.151  1.00  0.00
TER
ATOM    392  O   WAT   113      10.373  11.655  -3.339  1.00  0.00
ATOM    393  H1  WAT   113       9.659  11.855  -2.734  1.00  0.00
ATOM    394  H2  WAT   113      10.792  10.879  -2.968  1.00  0.00
TER
ATOM    395  O   WAT   114      17.201  15.382 -13.365  1.00  0.00
ATOM    396  H1  WAT   114      16.493  15.850 -12.923  1.00  0.00
ATOM    397  H2  WAT   114      17.486  14.724 -12.730  1.00  0.00
TER
ATOM    398  O   WAT   115      18.827  16.801  -5.366  1.00  0.00
ATOM    399  H1  WAT   115      19.325  17.276  -4.700  1.00  0.00
ATOM    400  H2  WAT   115      18.969  15.878  -5.159  1.00  0.00
TER
ATOM    401  O   WAT   116      15.405  13.690 -15.990  1.00  0.00
ATOM    402  H1  WAT   116      16.254  14.127 -16.056  1.00  0.00
ATOM    403  H2  WAT   116      15.038  14.002 -15.162  1.00  0.00
TER
ATOM    404  O   WAT   117      14.304  19.943 -17.516  1.00  0.00
ATOM    405  H1  WAT   117      15.070  19.832 -16.954  1.00  0.00
ATOM    406  H2  WAT   117      14.381  19.247 -18.168  1.00  0.00
TER
ATOM    407  O   WAT   118      12.998  17.376 -16.833  1.00  0.00
ATOM    408  H1  WAT   118      13.079  16.429 -16.721  1.00  0.00
ATOM    409  H2  WAT   118      13.890  17.707 -16.727  1.00  0.00
TER
ATOM    410  O   WAT   119      10.526  19.197  -1.597  1.00  0.00
ATOM    411  H1  WAT   119      11.029  18.618  -1.026  1.00  0.00
ATOM    412  H2  WAT   119       9.786  19.482  -1.060  1.00  0.00
TER
ATOM    413  O   WAT   120      12.558  17.340  -0.702  1.00  0.00
ATOM    414  H1  WAT   120      12.598  17.042   0.206  1.00  0.00
ATOM    415  H2  WAT   120      13.412  17.741  -0.861  1.00  0.00
TER
ATOM    416  O   WAT   121      16.336  19.940 -15.542  1.00  0.00
ATOM    417  H1  WAT   121      16.757  19.774 -14.699  1.00  0.00
ATOM    418  H2  WAT   121      16.461  19.130 -16.036  1.00  0.00
TER
ATOM    419  O   WAT   122      14.498  15.920  -2.735  1.00  0.00
ATOM    420  H1  WAT   122      13.968  15.429  -3.362  1.00  0.00
ATOM    421  H2  WAT   122      15.167  16.348  -3.269  1.00  0.00
TER
ATOM    422  O   WAT   123      14.986  12.886  -2.655  1.00  0.00
ATOM    423  H1  WAT   123      14.891  12.268  -3.380  1.00  0.00
ATOM    424  H2  WAT   123      14.405  13.613  -2.882  1.00  0.00
TER
ATOM    425  O   WAT   124      17.752  11.443  -5.622  1.00  0.00
ATOM    426  H1  WAT   124      17.304  11.466  -6.468  1.00  0.00
ATOM    427  H2  WAT   124      17.118  11.045  -5.025  1.00  0.00
TER
ATOM    428  O   WAT   125      20.494  18.070  -3.617  1.00  0.00
ATOM    429  H1  WAT   125      20.614  17.474  -2.878  1.00  0.00
ATOM    430  H2  WAT   125      21.354  18.107  -4.037  1.00  0.00
TER
ATOM    431  O   WAT   126      17.261  14.612  -2.360  1.00  0.00
ATOM    432  H1  WAT   126      17.851  14.304  -1.672  1.00  0.00
ATOM    433  H2  WAT   126      16.443  14.140  -2.204  1.00  0.00
TER
ATOM    434  O   WAT   127      17.248  12.057 -17.623  1.00  0.00
ATOM    435  H1  WAT   127      16.901  11.379 -18.202  1.00  0.00
ATOM    436  H2  WAT   127      17.450  11.596 -16.808  1.00  0.00
TER
ATOM    437  O   WAT   128      10.589  18.586 -11.226  1.00  0.00
ATOM    438  H1  WAT   128       9.934  18.317 -11.870  1.00  0.00
ATOM    439  H2  WAT   128      11.427  18.476 -11.676  1.00  0.00
TER
ATOM    440  O   WAT   129      11.627  18.971  -6.686  1.00  0.00
ATOM    441  H1  WAT   129      11.994  18.884  -5.806  1.00  0.00
ATOM    442  H2  WAT   129      11.058  18.208  -6.785  1.00  0.00
TER
ATOM    443  O   WAT   130      11.178  15.882  -2.780  1.00  0.00
ATOM    444  H1  WAT   130      10.284  15.848  -2.441  1.00  0.00
ATOM    445  H2  WAT   130      11.718  16.080  -2.015  1.00  0.00
TER
ATOM    446  O   WAT   131       9.803  15.796 -15.284  1.00  0.00
ATOM    447  H1  WAT   131       8.899  16.059 -15.459  1.00  0.00
ATOM    448  H2  WAT   131      10.287  16.067 -16.064  1.00  0.00
TER
ATOM    449  O   WAT   132      12.345  14.852 -17.374  1.00  0.00
ATOM    450  H1  WAT   132      13.055  14.430 -17.860  1.00  0.00
ATOM    451  H2  WAT   132      11.629  14.920 -18.006  1.00  0.00
TER
ATOM    452  O   WAT   133      11.682  10.157  -8.432  1.00  0.00
ATOM    453  H1  WAT   133      12.330   9.606  -8.872  1.00  0.00
ATOM    454  H2  WAT   133      12.102  10.411  -7.610  1.00  0.00
TER
ATOM    455  O   WAT   134      11.435  10.312  -5.689  1.00  0.00
ATOM    456  H1  WAT   134      11.087  10.769  -4.923  1.00  0.00
ATOM    457  H2  WAT   134      11.104   9.418  -5.607  1.00  0.00
TER
ATOM    458  O   WAT   135      18.948  11.503  -2.167  1.00  0.00
ATOM    459  H1  WAT   135      18.887  12.096  -1.418  1.00  0.00
ATOM    460  H2  WAT   135      19.888  11.396  -2.312  1.00  0.00
TER
ATOM    461  O   WAT   136      12.107   9.840  -2.414  1.00  0.00
ATOM    462  H1  WAT   136      12.656   9.659  -3.177  1.00  0.00
ATOM    463  H2  WAT   136      12.173   9.049  -1.878  1.00  0.00
TER
ATOM    464  O   WAT   137      20.074  10.641  -7.262  1.00  0.00
ATOM    465  H1  WAT   137      19.291  11.115  -6.982  1.00  0.00
ATOM    466  H2  WAT   137      19.780   9.736  -7.370  1.00  0.00
TER
ATOM    467  O   WAT   138      11.418  10.945 -14.740  1.00  0.00
ATOM    468  H1  WAT   138      12.176  11.058 -15.314  1.00  0.00
ATOM    469  H2  WAT   138      10.955  11.782 -14.786  1.00  0.00
TER
ATOM    470  O   WAT   139      17.959  13.059 -11.750  1.00  0.00
ATOM    471  H1  WAT   139      17.146  12.685 -12.091  1.00  0.00
ATOM    472  H2  WAT   139      18.463  12.304 -11.448  1.00  0.00
TER
ATOM    473  O   WAT   140      13.790  11.472 -16.200  1.00  0.00
ATOM    474  H1  WAT   140      14.319  10.685 -16.329  1.00  0.00
ATOM    475  H2  WAT   140      14.423  12.151 -15.967  1.00  0.00
TER
ATOM    476  O   WAT   141      15.984  11.209 -13.146  1.00  0.00
ATOM    477  H1  WAT   141      15.354  10.508 -12.979  1.00  0.00
ATOM    478  H2  WAT   141      15.444  11.970 -13.362  1.00  0.00
TER
ATOM    479  O   WAT   142      16.109  10.488  -0.710  1.00  0.00
ATOM    480  H1  WAT   142      15.828  10.991  -1.474  1.00  0.00
ATOM    481  H2  WAT   142      16.491   9.690  -1.076  1.00  0.00
TER
ATOM    482  O   WAT   143      19.749   0.926   9.661  1.00  0.00
ATOM    483  H1  WAT   143      18.973   0.446   9.951  1.00  0.00
ATOM    484  H2  WAT   143      20.400   0.246   9.486  1.00  0.00
TER
ATOM    485  O   WAT   144      13.765   1.238  10.538  1.00  0.00
ATOM    486  H1  WAT   144      12.934   0.983  10.938  1.00  0.00
ATOM    487  H2  WAT   144      14.373   1.309  11.274  1.00  0.00
TER
ATOM    488  O   WAT   145      13.745   5.272  10.734  1.00  0.00
ATOM    489  H1  WAT   145      14.048   4.382  10.555  1.00  0.00
ATOM    490  H2  WAT   145      14.490   5.829  10.506  1.00  0.00
TER
ATOM    491  O   WAT   146      12.174  -3.802   4.323  1.00  0.00
ATOM    492  H1  WAT   146      11.286  -3.460   4.221  1.00  0.00
ATOM    493  H2  WAT   146      12.458  -4.002   3.431  1.00  0.00
TER
ATOM    494  O   WAT   147      10.138  -1.201  10.206  1.00  0.00
ATOM    495  H1  WAT   147      10.709  -1.969  10.207  1.00  0.00
ATOM    496  H2  WAT   147      10.138  -0.903   9.297  1.00  0.00
TER
ATOM    497  O   WAT   148      19.996   7.618   8.061  1.00  0.00
ATOM    498  H1  WAT   148      19.377   8.073   7.490  1.00  0.00
ATOM    499  H2  WAT   148      20.851   7.773   7.660  1.00  0.00
TER
ATOM    500  O   WAT   149      19.189   3.602   9.668  1.00  0.00
ATOM    501  H1  WAT   149      19.120   2.661   9.507  1.00  0.00
ATOM    502  H2  WAT   149      19.951   3.692  10.240  1.00  0.00
TER
ATOM    503  O   WAT   150      11.380  -5.793  11.993  1.00  0.00
ATOM    504  H1  WAT   150      11.200  -6.690  12.274  1.00  0.00
ATOM    505  H2  WAT   150      10.978  -5.246  12.668  1.00  0.00
TER
ATOM    506  O   WAT   151      20.220  -3.591   9.895  1.00  0.00
ATOM    507  H1  WAT   151      20.596  -4.464   9.782  1.00  0.00
ATOM    508  H2  WAT   151      20.122  -3.256   9.004  1.00  0.00
TER
ATOM    509  O   WAT   152      14.351  -5.219   5.356  1.00  0.00
ATOM    510  H1  WAT   152      14.457  -4.319   5.663  1.00  0.00
ATOM    511  H2  WAT   152      13.440  -5.267   5.066  1.00  0.00
TER
ATOM    512  O   WAT   153      11.999  -3.297  10.602  1.00  0.00
ATOM    513  H1  WAT   153      12.680  -3.033  11.220  1.00  0.00
ATOM    514  H2  WAT   153      11.684  -4.137  10.935  1.00  0.00
TER
ATOM    515  O   WAT   154      16.191  -2.250   9.689  1.00  0.00
ATOM    516  H1  WAT   154      16.699  -1.752  10.329  1.00  0.00
ATOM    517  H2  WAT   154      16.723  -3.027   9.513  1.00  0.00
TER
ATOM    518  O   WAT   155      14.475  -7.610  13.955  1.00  0.00
ATOM    519  H1  WAT   155      14.477  -7.093  13.150  1.00  0.00
ATOM    520  H2  WAT   155      13.645  -8.087  13.932  1.00  0.00
TER
ATOM    521  O   WAT   156      20.862   2.502   5.454  1.00  0.00
ATOM    522  H1  WAT   156      20.244   2.966   4.890  1.00  0.00
ATOM    523  H2  WAT   156      21.374   3.194   5.871  1.00  0.00
TER
ATOM    524  O   WAT   157      15.725   2.029  12.133  1.00  0.00
ATOM    525  H1  WAT   157      15.392   2.656  12.775  1.00  0.00
ATOM    526  H2  WAT   157      15.902   2.555  11.353  1.00  0.00
TER
ATOM    527  O   WAT   158      14.156  -5.899  11.962  1.00  0.00
ATOM    528  H1  WAT   158      14.498  -5.055  11.668  1.00  0.00
ATOM    529  H2  WAT   158      13.218  -5.751  12.079  1.00  0.00
TER
ATOM    530  O   WAT   159      14.937   3.997  13.947  1.00  0.00
ATOM    531  H1  WAT   159      15.554   4.672  13.666  1.00  0.00
ATOM    532  H2  WAT   159      14.076   4.406  13.856  1.00  0.00
TER
ATOM    533  O   WAT   160      10.230   3.187   2.828  1.00  0.00
ATOM    534  H1  WAT   160       9.853   3.676   2.097  1.00  0.00
ATOM    535  H2  WAT   160      10.488   3.860   3.459  1.00  0.00
TER
ATOM    536  O   WAT   161      17.839  -8.411   8.287  1.00  0.00
ATOM    537  H1  WAT   161      18.147  -8.966   7.570  1.00  0.00
ATOM    538  H2  WAT   161      16.909  -8.277   8.104  1.00  0.00
TER
ATOM    539  O   WAT   162      20.227  -0.346   5.023  1.00  0.00
ATOM    540  H1  WAT   162      19.300  -0.413   5.252  1.00  0.00
ATOM    541  H2  WAT   162      20.380   0.592   4.908  1.00  0.00
TER
ATOM    542  O   WAT   163      20.214  -4.075   2.019  1.00  0.00
ATOM    543  H1  WAT   163      19.275  -3.913   2.105  1.00  0.00
ATOM    544  H2  WAT   163      20.533  -3.356   1.473  1.00  0.00
TER
ATOM    545  O   WAT   164      15.833   0.180   7.805  1.00  0.00
ATOM    546  H1  WAT   164      15.429  -0.532   7.309  1.00  0.00
ATOM    547  H2  WAT   164      15.919  -0.164   8.694  1.00  0.00
TER
ATOM    548  O   WAT   165      16.301   3.867   9.969  1.00  0.00
ATOM    549  H1  WAT   165      16.004   3.261   9.289  1.00  0.00
ATOM    550  H2  WAT   165      17.251   3.905   9.858  1.00  0.00
TER
ATOM    551  O   WAT   166      14.546  -3.045  11.585  1.00  0.00
ATOM    552  H1  WAT   166      15.097  -2.936  10.810  1.00  0.00
ATOM    553  H2  WAT   166      15.060  -2.672  12.300  1.00  0.00
TER
ATOM    554  O   WAT   167      15.393   3.605  16.619  1.00  0.00
ATOM    555  H1  WAT   167      14.496   3.829  16.867  1.00  0.00
ATOM    556  H2  WAT   167      15.418   3.729  15.671  1.00  0.00
TER
ATOM    557  O   WAT   168      14.220   0.476  15.195  1.00  0.00
ATOM    558  H1  WAT   168      14.081   1.349  15.564  1.00  0.00
ATOM    559  H2  WAT   168      13.338   0.134  15.050  1.00  0.00
TER
ATOM    560  O   WAT   169      20.543   5.394   6.502  1.00  0.00
ATOM    561  H1  WAT   169      20.983   6.136   6.087  1.00  0.00
ATOM    562  H2  WAT   169      20.482   5.637   7.426  1.00  0.00
TER
ATOM    563  O   WAT   170      16.018   6.419  17.404  1.00  0.00
ATOM    564  H1  WAT   170      15.990   6.823  16.537  1.00  0.00
ATOM    565  H2  WAT   170      15.855   5.490  17.241  1.00  0.00
TER
ATOM    566  O   WAT   171      12.533  -0.925   5.305  1.00  0.00
ATOM    567  H1  WAT   171      12.413  -0.199   4.694  1.00  0.00
ATOM    568  H2  WAT   171      12.224  -1.695   4.828  1.00  0.00
TER
ATOM    569  O   WAT   172      10.172   2.246  11.112  1.00  0.00
ATOM    570  H1  WAT   172      10.250   2.381  10.168  1.00  0.00
ATOM    571  H2  WAT   172      10.786   1.538  11.305  1.00  0.00
TER
ATOM    572  O   WAT   173      11.417   3.946   7.523  1.00  0.00
ATOM    573  H1  WAT   173      11.010   4.088   6.668  1.00  0.00
ATOM    574  H2  WAT   173      12.308   3.662   7.320  1.00  0.00
TER
ATOM    575  O   WAT   174      15.689   8.161   5.635  1.00  0.00
ATOM    576  H1  WAT   174      15.513   7.244   5.422  1.00  0.00
ATOM    577  H2  WAT   174      14.834   8.520   5.875  1.00  0.00
TER
ATOM    578  O   WAT   175      10.228   3.288  13.652  1.00  0.00
ATOM    579  H1  WAT   175      10.391   2.818  12.834  1.00  0.00
ATOM    580  H2  WAT   175      10.693   2.780  14.317  1.00  0.00
TER
ATOM    581  O   WAT   176      15.000  -7.582   8.688  1.00  0.00
ATOM    582  H1  WAT   176      14.557  -6.801   8.356  1.00  0.00
ATOM    583  H2  WAT   176      15.558  -7.259   9.395  1.00  0.00
TER
ATOM    584  O   WAT   177      19.287  -4.715  14.291  1.00  0.00
ATOM    585  H1  WAT   177      18.825  -4.507  15.103  1.00  0.00
ATOM    586  H2  WAT   177      18.885  -5.529  13.988  1.00  0.00
TER
ATOM    587  O   WAT   178      18.116  -7.961   3.568  1.00  0.00
ATOM    588  H1  WAT   178      17.491  -7.965   4.294  1.00  0.00
ATOM    589  H2  WAT   178      18.029  -8.828   3.172  1.00  0.00
TER
ATOM    590  O   WAT   179      17.037  -7.037  10.547  1.00  0.00
ATOM    591  H1  WAT   179      17.335  -6.131  10.466  1.00  0.00
ATOM    592  H2  WAT   179      17.586  -7.525   9.933  1.00  0.00
TER
ATOM    593  O   WAT   180      14.791  -2.458   6.416  1.00  0.00
ATOM    594  H1  WAT   180      14.565  -2.675   7.321  1.00  0.00
ATOM    595  H2  WAT   180      14.010  -2.026   6.070  1.00  0.00
TER
ATOM    596  O   WAT   181      17.231  -1.560  17.082  1.00  0.00
ATOM    597  H1  WAT   181      17.135  -2.500  16.932  1.00  0.00
ATOM    598  H2  WAT   181      18.074  -1.338  16.687  1.00  0.00
TER
ATOM    599  O   WAT   182      20.627  -3.816   7.045  1.00  0.00
ATOM    600  H1  WAT   182      21.020  -3.499   6.232  1.00  0.00
ATOM    601  H2  WAT   182      20.989  -4.695   7.160  1.00  0.00
TER
ATOM    602  O   WAT   183      12.362  -5.149  15.235  1.00  0.00
ATOM    603  H1  WAT   183      11.969  -4.301  15.443  1.00  0.00
ATOM    604  H2  WAT   183      11.674  -5.786  15.426  1.00  0.00
TER
ATOM    605  O   WAT   184       9.664  -7.226   9.268  1.00  0.00
ATOM    606  H1  WAT   184       9.375  -6.655   9.981  1.00  0.00
ATOM    607  H2  WAT   184      10.408  -7.705   9.631  1.00  0.00
TER
ATOM    608  O   WAT   185       9.851  -3.284   0.479  1.00  0.00
ATOM    609  H1  WAT   185       9.768  -2.341   0.620  1.00  0.00
ATOM    610  H2  WAT   185       9.499  -3.426  -0.400  1.00  0.00
TER
ATOM    611  O   WAT   186      21.213  -1.225  11.140  1.00  0.00
ATOM    612  H1  WAT   186      20.481  -0.717  11.489  1.00  0.00
ATOM    613  H2  WAT   186      20.815  -2.042  10.839  1.00  0.00
TER
ATOM    614  O   WAT   187      17.651  -4.550   9.546  1.00  0.00
ATOM    615  H1  WAT   187      17.654  -4.991   8.696  1.00  0.00
ATOM    616  H2  WAT   187      18.546  -4.228   9.653  1.00  0.00
TER
ATOM    617  O   WAT   188      13.501  -4.667   8.505  1.00  0.00
ATOM    618  H1  WAT   188      13.161  -4.190   9.262  1.00  0.00
ATOM    619  H2  WAT   188      12.739  -5.121   8.145  1.00  0.00
TER
ATOM    620  O   WAT   189      17.713  -3.549   2.536  1.00  0.00
ATOM    621  H1  WAT   189      17.834  -3.590   3.485  1.00  0.00
ATOM    622  H2  WAT   189      17.328  -2.686   2.381  1.00  0.00
TER
ATOM    623  O   WAT   190      16.725  -1.238   1.935  1.00  0.00
ATOM    624  H1  WAT   190      16.157  -1.687   1.308  1.00  0.00
ATOM    625  H2  WAT   190      17.434  -0.879   1.401  1.00  0.00
TER
ATOM    626  O   WAT   191      11.802   2.663  15.811  1.00  0.00
ATOM    627  H1  WAT   191      11.417   2.022  16.410  1.00  0.00
ATOM    628  H2  WAT   191      12.113   3.366  16.381  1.00  0.00
TER
ATOM    629  O   WAT   192      17.952  -0.490  11.292  1.00  0.00
ATOM    630  H1  WAT   192      18.319  -0.964  12.038  1.00  0.00
ATOM    631  H2  WAT   192      17.762   0.385  11.633  1.00  0.00
TER
ATOM    632  O   WAT   193      10.816  -5.745   7.421  1.00  0.00
ATOM    633  H1  WAT   193      10.530  -6.110   8.259  1.00  0.00
ATOM    634  H2  WAT   193      10.753  -6.477   6.808  1.00  0.00
TER
ATOM    635  O   WAT   194      15.741  -1.449  13.611  1.00  0.00
ATOM    636  H1  WAT   194      15.437  -0.570  13.836  1.00  0.00
ATOM    637  H2  WAT   194      16.696  -1.389  13.646  1.00  0.00
TER
ATOM    638  O   WAT   195      14.270   2.757   4.207  1.00  0.00
ATOM    639  H1  WAT   195      13.496   2.217   4.047  1.00  0.00
ATOM    640  H2  WAT   195      14.999   2.238   3.869  1.00  0.00
TER
ATOM    641  O   WAT   196      20.489  -6.852   4.143  1.00  0.00
ATOM    642  H1  WAT   196      19.676  -7.351   4.067  1.00  0.00
ATOM    643  H2  WAT   196      20.296  -6.012   3.726  1.00  0.00
TER
ATOM    644  O   WAT   197      20.410   1.825  15.887  1.00  0.00
ATOM    645  H1  WAT   197      20.344   0.904  15.633  1.00  0.00
ATOM    646  H2  WAT   197      19.781   1.922  16.601  1.00  0.00
TER
ATOM    647  O   WAT   198      14.313   2.425   7.845  1.00  0.00
ATOM    648  H1  WAT   198      14.831   1.622   7.791  1.00  0.00
ATOM    649  H2  WAT   198      13.862   2.363   8.687  1.00  0.00
TER
ATOM    650  O   WAT   199      19.200   3.692   3.118  1.00  0.00
ATOM    651  H1  WAT   199      19.542   4.436   2.622  1.00  0.00
ATOM    652  H2  WAT   199      18.372   4.005   3.480  1.00  0.00
TER
ATOM    653  O   WAT   200      11.798  -0.608  14.758  1.00  0.00
ATOM    654  H1  WAT   200      11.439   0.057  15.345  1.00  0.00
ATOM    655  H2  WAT   200      11.503  -1.440  15.129  1.00  0.00
TER
ATOM    656  O   WAT   201      14.999  -0.150  17.642  1.00  0.00
ATOM    657  H1  WAT   201      14.699  -0.004  16.744  1.00  0.00
ATOM    658  H2  WAT   201      15.770  -0.709  17.549  1.00  0.00
TER
ATOM    659  O   WAT   202      20.342   4.647  15.637  1.00  0.00
ATOM    660  H1  WAT   202      20.356   3.715  15.419  1.00  0.00
ATOM    661  H2  WAT   202      19.634   4.733  16.276  1.00  0.00
TER
ATOM    662  O   WAT   203      18.169   3.773   5.889  1.00  0.00
ATOM    663  H1  WAT   203      18.857   4.320   6.270  1.00  0.00
ATOM    664  H2  WAT   203      17.383   4.317   5.924  1.00  0.00
TER
ATOM    665  O   WAT   204      10.309  -0.609   1.381  1.00  0.00
ATOM    666  H1  WAT   204      11.178  -0.327   1.665  1.00  0.00
ATOM    667  H2  WAT   204       9.818   0.204   1.266  1.00  0.00
TER
ATOM    668  O   WAT   205      17.472   0.778   5.502  1.00  0.00
ATOM    669  H1  WAT   205      17.928   1.589   5.728  1.00  0.00
ATOM    670  H2  WAT   205      17.121   0.460   6.334  1.00  0.00
TER
ATOM    671  O   WAT   206      19.775   6.289  12.731  1.00  0.00
ATOM    672  H1  WAT   206      20.420   6.495  13.409  1.00  0.00
ATOM    673  H2  WAT   206      20.138   5.527  12.278  1.00  0.00
TER
ATOM    674  O   WAT   207      13.373  -8.878   5.974  1.00  0.00
ATOM    675  H1  WAT   207      13.245  -8.886   6.923  1.00  0.00
ATOM    676  H2  WAT   207      12.549  -8.540   5.623  1.00  0.00
TER
ATOM    677  O   WAT   208      10.676   8.603   1.947  1.00  0.00
ATOM    678  H1  WAT   208      11.036   9.202   1.293  1.00  0.00
ATOM    679  H2  WAT   208      10.535   9.149   2.721  1.00  0.00
TER
ATOM    680  O   WAT   209      10.373  -7.119  15.435  1.00  0.00
ATOM    681  H1  WAT   209       9.659  -6.919  16.040  1.00  0.00
ATOM    682  H2  WAT   209      10.792  -7.895  15.806  1.00  0.00
TER
ATOM    683  O   WAT   210      10.660   6.869  16.422  1.00  0.00
ATOM    684  H1  WAT   210      10.769   5.928  16.281  1.00  0.00
ATOM    685  H2  WAT   210      10.008   7.134  15.773  1.00  0.00
TER
ATOM    686  O   WAT   211      18.651   5.140  17.821  1.00  0.00
ATOM    687  H1  WAT   211      18.331   4.421  18.366  1.00  0.00
ATOM    688  H2  WAT   211      17.977   5.816  17.895  1.00  0.00
TER
ATOM    689  O   WAT   212      16.693   5.987   2.765  1.00  0.00
ATOM    690  H1  WAT   212      16.684   6.720   2.149  1.00  0.00
ATOM    691  H2  WAT   212      15.772   5.740   2.857  1.00  0.00
TER
ATOM    692  O   WAT   213      12.293   1.208   3.509  1.00  0.00
ATOM    693  H1  WAT   213      11.686   1.948   3.519  1.00  0.00
ATOM    694  H2  WAT   213      12.768   1.298   2.683  1.00  0.00
TER
ATOM    695  O   WAT   214      19.679   6.049   1.427  1.00  0.00
ATOM    696  H1  WAT   214      19.780   5.846   0.497  1.00  0.00
ATOM    697  H2  WAT   214      18.779   5.795   1.632  1.00  0.00
TER
ATOM    698  O   WAT   215      17.201  -3.393   5.410  1.00  0.00
ATOM    699  H1  WAT   215      16.493  -2.924   5.851  1.00  0.00
ATOM    700  H2  WAT   215      17.486  -4.050   6.044  1.00  0.00
TER
ATOM    701  O   WAT   216      18.827  -1.973  13.409  1.00  0.00
ATOM    702  H1  WAT   216      19.325  -1.498  14.074  1.00  0.00
ATOM    703  H2  WAT   216      18.969  -2.897  13.616  1.00  0.00
TER
ATOM    704  O   WAT   217      18.320   8.568   6.122  1.00  0.00
ATOM    705  H1  WAT   217      18.575   8.530   5.200  1.00  0.00
ATOM    706  H2  WAT   217      17.372   8.441   6.115  1.00  0.00
TER
ATOM    707  O   WAT   218      15.405  -5.084   2.785  1.00  0.00
ATOM    708  H1  WAT   218      16.254  -4.647   2.719  1.00  0.00
ATOM    709  H2  WAT   218      15.038  -4.772   3.612  1.00  0.00
TER
ATOM    710  O   WAT   219      14.304   1.169   1.258  1.00  0.00
ATOM    711  H1  WAT   219      15.070   1.057   1.821  1.00  0.00
ATOM    712  H2  WAT   219      14.381   0.473   0.606  1.00  0.00
TER
ATOM    713  O   WAT   220      12.998  -1.398   1.942  1.00  0.00
ATOM    714  H1  WAT   220      13.079  -2.346   2.053  1.00  0.00
ATOM    715  H2  WAT   220      13.890  -1.068   2.048  1.00  0.00
TER
ATOM    716  O   WAT   221      13.800   8.751   9.045  1.00  0.00
ATOM    717  H1  WAT   221      14.536   8.203   9.316  1.00  0.00
ATOM    718  H2  WAT   221      14.184   9.617   8.906  1.00  0.00
TER
ATOM    719  O   WAT   222      10.685   4.819   4.919  1.00  0.00
ATOM    720  H1  WAT   222       9.758   5.061   4.910  1.00  0.00
ATOM    721  H2  WAT   222      11.150   5.646   4.798  1.00  0.00
TER
ATOM    722  O   WAT   223      16.910   7.924   0.868  1.00  0.00
ATOM    723  H1  WAT   223      17.703   8.213   0.416  1.00  0.00
ATOM    724  H2  WAT   223      16.391   7.493   0.189  1.00  0.00
TER
ATOM    725  O   WAT   224      10.526   0.423  17.177  1.00  0.00
ATOM    726  H1  WAT   224      11.029  -0.156  17.749  1.00  0.00
ATOM    727  H2  WAT   224       9.786   0.707  17.715  1.00  0.00
TER
ATOM    728  O   WAT   225      17.428   3.145   0.732  1.00  0.00
ATOM    729  H1  WAT   225      17.323   2.530   1.458  1.00  0.00
ATOM    730  H2  WAT   225      17.260   2.621  -0.052  1.00  0.00
TER
ATOM    731  O   WAT   226      17.579   1.830  16.711  1.00  0.00
ATOM    732  H1  WAT   226      16.814   2.399  16.626  1.00  0.00
ATOM    733  H2  WAT   226      17.761   1.538  15.817  1.00  0.00
TER
ATOM    734  O   WAT   227      20.668   2.207   1.336  1.00  0.00
ATOM    735  H1  WAT   227      20.119   2.653   1.980  1.00  0.00
ATOM    736  H2  WAT   227      21.290   1.701   1.860  1.00  0.00
TER
ATOM    737  O   WAT   228      16.336   1.166   3.232  1.00  0.00
ATOM    738  H1  WAT   228      16.757   1.000   4.076  1.00  0.00
ATOM    739  H2  WAT   228      16.461   0.356   2.738  1.00  0.00
TER
ATOM    740  O   WAT   229      14.498  -2.855  16.040  1.00  0.00
ATOM    741  H1  WAT   229      13.968  -3.346  15.412  1.00  0.00
ATOM    742  H2  WAT   229      15.167  -2.426  15.505  1.00  0.00
TER
ATOM    743  O   WAT   230      18.848   0.189   0.480  1.00  0.00
ATOM    744  H1  WAT   230      19.369  -0.526   0.114  1.00  0.00
ATOM    745  H2  WAT   230      19.495   0.828   0.780  1.00  0.00
TER
ATOM    746  O   WAT   231      14.986  -5.888  16.119  1.00  0.00
ATOM    747  H1  WAT   231      14.891  -6.506  15.394  1.00  0.00
ATOM    748  H2  WAT   231      14.405  -5.162  15.892  1.00  0.00
TER
ATOM    749  O   WAT   232      17.752  -7.331  13.152  1.00  0.00
ATOM    750  H1  WAT   232      17.304  -7.309  12.307  1.00  0.00
ATOM    751  H2  WAT   232      17.118  -7.729  13.749  1.00  0.00
TER
ATOM    752  O   WAT   233      18.158   1.564  13.773  1.00  0.00
ATOM    753  H1  WAT   233      18.577   2.408  13.601  1.00  0.00
ATOM    754  H2  WAT   233      17.239   1.702  13.544  1.00  0.00
TER
ATOM    755  O   WAT   234      20.494  -0.704  15.157  1.00  0.00
ATOM    756  H1  WAT   234      20.614  -1.300  15.897  1.00  0.00
ATOM    757  H2  WAT   234      21.354  -0.667  14.737  1.00  0.00
TER
ATOM    758  O   WAT   235      15.232  -2.761   0.178  1.00  0.00
ATOM    759  H1  WAT   235      15.031  -3.624   0.540  1.00  0.00
ATOM    760  H2  WAT   235      15.061  -2.848  -0.760  1.00  0.00
TER
ATOM    761  O   WAT   236      16.009   7.870  14.889  1.00  0.00
ATOM    762  H1  WAT   236      15.471   8.594  14.570  1.00  0.00
ATOM    763  H2  WAT   236      16.262   7.393  14.099  1.00  0.00
TER
ATOM    764  O   WAT   237      17.261  -4.162  16.415  1.00  0.00
ATOM    765  H1  WAT   237      17.851  -4.470  17.102  1.00  0.00
ATOM    766  H2  WAT   237      16.443  -4.634  16.571  1.00  0.00
TER
ATOM    767  O   WAT   238      14.030  -5.661   0.166  1.00  0.00
ATOM    768  H1  WAT   238      14.332  -5.654  -0.742  1.00  0.00
ATOM    769  H2  WAT   238      14.769  -6.011   0.663  1.00  0.00
TER
ATOM    770  O   WAT   239      18.865   9.105  15.148  1.00  0.00
ATOM    771  H1  WAT   239      18.791  10.008  15.455  1.00  0.00
ATOM    772  H2  WAT   239      17.963   8.786  15.120  1.00  0.00
TER
ATOM    773  O   WAT   240      17.248  -6.717   1.152  1.00  0.00
ATOM    774  H1  WAT   240      16.901  -7.395   0.572  1.00  0.00
ATOM    775  H2  WAT   240      17.450  -7.179   1.966  1.00  0.00
TER
ATOM    776  O   WAT   241      19.413   8.271   2.770  1.00  0.00
ATOM    777  H1  WAT   241      20.308   8.609   2.792  1.00  0.00
ATOM    778  H2  WAT   241      19.445   7.549   2.143  1.00  0.00
TER
ATOM    779  O   WAT   242      13.053   3.643   0.999  1.00  0.00
ATOM    780  H1  WAT   242      13.490   4.186   1.655  1.00  0.00
ATOM    781  H2  WAT   242      13.538   2.818   1.009  1.00  0.00
TER
ATOM    782  O   WAT   243      10.267   6.432   8.451  1.00  0.00
ATOM    783  H1  WAT   243      10.598   5.564   8.219  1.00  0.00
ATOM    784  H2  WAT   243      10.697   6.638   9.282  1.00  0.00
TER
ATOM    785  O   WAT   244      14.864   4.763   6.111  1.00  0.00
ATOM    786  H1  WAT   244      14.563   4.640   7.012  1.00  0.00
ATOM    787  H2  WAT   244      14.757   3.904   5.703  1.00  0.00
TER
ATOM    788  O   WAT   245      10.757   7.299  11.189  1.00  0.00
ATOM    789  H1  WAT   245      10.320   7.479  12.022  1.00  0.00
ATOM    790  H2  WAT   245      11.324   8.057  11.047  1.00  0.00
TER
ATOM    791  O   WAT   246      10.589  -0.189   7.548  1.00  0.00
ATOM    792  H1  WAT   246       9.934  -0.458   6.904  1.00  0.00
ATOM    793  H2  WAT   246      11.427  -0.298   7.098  1.00  0.00
TER
ATOM    794  O   WAT   247      11.627   0.197  12.088  1.00  0.00
ATOM    795  H1  WAT   247      11.994   0.109  12.968  1.00  0.00
ATOM    796  H2  WAT   247      11.058  -0.567  11.989  1.00  0.00
TER
ATOM    797  O   WAT   248      11.178  -2.893  15.994  1.00  0.00
ATOM    798  H1  WAT   248      10.284  -2.926  16.334  1.00  0.00
ATOM    799  H2  WAT   248      11.718  -2.694  16.759  1.00  0.00
TER
ATOM    800  O   WAT   249       9.803  -2.979   3.491  1.00  0.00
ATOM    801  H1  WAT   249       8.899  -2.716   3.316  1.00  0.00
ATOM    802  H2  WAT   249      10.287  -2.708   2.711  1.00  0.00
TER
ATOM    803  O   WAT   250      12.345  -3.922   1.400  1.00  0.00
ATOM    804  H1  WAT   250      13.055  -4.344   0.915  1.00  0.00
ATOM    805  H2  WAT   250      11.629  -3.855   0.768  1.00  0.00
TER
ATOM    806  O   WAT   251      11.993  -7.868   0.440  1.00  0.00
ATOM    807  H1  WAT   251      12.716  -7.327   0.758  1.00  0.00
ATOM    808  H2  WAT   251      12.265  -8.142  -0.435  1.00  0.00
TER
ATOM    809  O   WAT   252      11.682  -8.618  10.343  1.00  0.00
ATOM    810  H1  WAT   252      12.330  -9.168   9.902  1.00  0.00
ATOM    811  H2  WAT   252      12.102  -8.363  11.164  1.00  0.00
TER
ATOM    812  O   WAT   253      11.435  -8.462  13.085  1.00  0.00
ATOM    813  H1  WAT   253      11.087  -8.006  13.851  1.00  0.00
ATOM    814  H2  WAT   253      11.104  -9.356  13.167  1.00  0.00
TER
ATOM    815  O   WAT   254      13.042   4.710  17.250  1.00  0.00
ATOM    816  H1  WAT   254      12.999   4.339  18.132  1.00  0.00
ATOM    817  H2  WAT   254      13.173   5.648  17.391  1.00  0.00
TER
ATOM    818  O   WAT   255      16.742   6.266  12.851  1.00  0.00
ATOM    819  H1  WAT   255      16.501   6.533  11.965  1.00  0.00
ATOM    820  H2  WAT   255      17.683   6.436  12.907  1.00  0.00
TER
ATOM    821  O   WAT   256      18.948  -7.271  16.607  1.00  0.00
ATOM    822  H1  WAT   256      18.887  -6.679  17.357  1.00  0.00
ATOM    823  H2  WAT   256      19.888  -7.378  16.462  1.00  0.00
TER
ATOM    824  O   WAT   257      12.107  -8.935  16.360  1.00  0.00
ATOM    825  H1  WAT   257      12.656  -9.116  15.597  1.00  0.00
ATOM    826  H2  WAT   257      12.173  -9.725  16.896  1.00  0.00
TER
ATOM    827  O   WAT   258      12.881   7.656  14.370  1.00  0.00
ATOM    828  H1  WAT   258      12.287   7.524  15.109  1.00  0.00
ATOM    829  H2  WAT   258      12.873   6.820  13.904  1.00  0.00
TER
ATOM    830  O   WAT   259      12.512   5.022  13.321  1.00  0.00
ATOM    831  H1  WAT   259      11.785   4.402  13.254  1.00  0.00
ATOM    832  H2  WAT   259      12.573   5.416  12.451  1.00  0.00
TER
ATOM    833  O   WAT   260      16.116   7.236  10.106  1.00  0.00
ATOM    834  H1  WAT   260      16.633   6.625   9.581  1.00  0.00
ATOM    835  H2  WAT   260      16.766   7.739  10.597  1.00  0.00
TER
ATOM    836  O   WAT   261      18.856   8.127  10.933  1.00  0.00
ATOM    837  H1  WAT   261      19.144   7.873  10.056  1.00  0.00
ATOM    838  H2  WAT   261      19.368   7.575  11.523  1.00  0.00
TER
ATOM    839  O   WAT   262      20.074  -8.134  11.513  1.00  0.00
ATOM    840  H1  WAT   262      19.291  -7.659  11.792  1.00  0.00
ATOM    841  H2  WAT   262      19.780  -9.038  11.404  1.00  0.00
TER
ATOM    842  O   WAT   263      10.795   8.339   6.531  1.00  0.00
ATOM    843  H1  WAT   263      10.627   7.706   7.229  1.00  0.00
ATOM    844  H2  WAT   263       9.928   8.545   6.180  1.00  0.00
TER
ATOM    845  O   WAT   264      11.418  -7.829   4.034  1.00  0.00
ATOM    846  H1  WAT   264      12.176  -7.716   3.460  1.00  0.00
ATOM    847  H2  WAT   264      10.955  -6.992   3.988  1.00  0.00
TER
ATOM    848  O   WAT   265      17.959  -5.715   7.024  1.00  0.00
ATOM    849  H1  WAT   265      17.146  -6.089   6.684  1.00  0.00
ATOM    850  H2  WAT   265      18.463  -6.471   7.326  1.00  0.00
TER
ATOM    851  O   WAT   266      12.401   7.033   3.976  1.00  0.00
ATOM    852  H1  WAT   266      11.876   7.413   3.272  1.00  0.00
ATOM    853  H2  WAT   266      12.325   7.658   4.697  1.00  0.00
TER
ATOM    854  O   WAT   267      13.790  -7.303   2.574  1.00  0.00
ATOM    855  H1  WAT   267      14.319  -8.090   2.445  1.00  0.00
ATOM    856  H2  WAT   267      14.423  -6.624   2.808  1.00  0.00
TER
ATOM    857  O   WAT   268      15.984  -7.565   5.629  1.00  0.00
ATOM    858  H1  WAT   268      15.354  -8.266   5.796  1.00  0.00
ATOM    859  H2  WAT   268      15.444  -6.805   5.412  1.00  0.00
TER
ATOM    860  O   WAT   269      18.923   9.049  18.300  1.00  0.00
ATOM    861  H1  WAT   269      19.850   8.813  18.343  1.00  0.00
ATOM    862  H2  WAT   269      18.908   9.876  17.818  1.00  0.00
TER
ATOM    863  O   WAT   270      16.109  -8.287  18.064  1.00  0.00
ATOM    864  H1  WAT   270      15.828  -7.783  17.300  1.00  0.00
ATOM    865  H2  WAT   270      16.491  -9.085  17.698  1.00  0.00
TER
ATOM    866  O   WAT   271      15.000   8.981   2.851  1.00  0.00
ATOM    867  H1  WAT   271      15.732   8.697   2.303  1.00  0.00
ATOM    868  H2  WAT   271      15.260   8.742   3.741  1.00  0.00
TER
ATOM    869  O   WAT   272      14.162   5.097   2.855  1.00  0.00
ATOM    870  H1  WAT   272      13.533   5.566   3.404  1.00  0.00
ATOM    871  H2  WAT   272      14.277   4.252   3.290  1.00  0.00
TER
ATOM    872  O   WAT   273      19.749   0.926  -9.114  1.00  0.00
ATOM    873  H1  WAT   273      18.973   0.446  -8.824  1.00  0.00
ATOM    874  H2  WAT   273      20.400   0.246  -9.288  1.00  0.00
TER
ATOM    875  O   WAT   274      13.765   1.238  -8.236  1.00  0.00
ATOM    876  H1  WAT   274      12.934   0.983  -7.836  1.00  0.00
ATOM    877  H2  WAT   274      14.373   1.309  -7.500  1.00  0.00
TER
ATOM    878  O   WAT   275      13.745   5.272  -8.040  1.00  0.00
ATOM    879  H1  WAT   275      14.048   4.382  -8.219  1.00  0.00
ATOM    880  H2  WAT   275      14.490   5.829  -8.268  1.00  0.00
TER
ATOM    881  O   WAT   276      12.174  -3.802 -14.452  1.00  0.00
ATOM    882  H1  WAT   276      11.286  -3.460 -14.554  1.00  0.00
ATOM    883  H2  WAT   276      12.458  -4.002 -15.344  1.00  0.00
TER
ATOM    884  O   WAT   277      10.138  -1.201  -8.568  1.00  0.00
ATOM    885  H1  WAT   277      10.709  -1.969  -8.567  1.00  0.00
ATOM    886  H2  WAT   277      10.138  -0.903  -9.477  1.00  0.00
TER
ATOM    887  O   WAT   278      19.996   7.618 -10.713  1.00  0.00
ATOM    888  H1  WAT   278      19.377   8.073 -11.284  1.00  0.00
ATOM    889  H2  WAT   278      20.851   7.773 -11.114  1.00  0.00
TER
ATOM    890  O   WAT   279      19.189   3.602  -9.107  1.00  0.00
ATOM    891  H1  WAT   279      19.120   2.661  -9.268  1.00  0.00
ATOM    892  H2  WAT   279      19.951   3.692  -8.534  1.00  0.00
TER
ATOM    893  O   WAT   280      11.380  -5.793  -6.781  1.00  0.00
ATOM    894  H1  WAT   280      11.200  -6.690  -6.501  1.00  0.00
ATOM    895  H2  WAT   280      10.978  -5.246  -6.106  1.00  0.00
TER
ATOM    896  O   WAT   281      20.220  -3.591  -8.880  1.00  0.00
ATOM    897  H1  WAT   281      20.596  -4.464  -8.992  1.00  0.00
ATOM    898  H2  WAT   281      20.122  -3.256  -9.771  1.00  0.00
TER
ATOM    899  O   WAT   282      14.351  -5.219 -13.418  1.00  0.00
ATOM    900  H1  WAT   282      14.457  -4.319 -13.111  1.00  0.00
ATOM    901  H2  WAT   282      13.440  -5.267 -13.709  1.00  0.00
TER
ATOM    902  O   WAT   283      11.999  -3.297  -8.173  1.00  0.00
ATOM    903  H1  WAT   283      12.680  -3.033  -7.554  1.00  0.00
ATOM    904  H2  WAT   283      11.684  -4.137  -7.839  1.00  0.00
TER
ATOM    905  O   WAT   284      16.191  -2.250  -9.085  1.00  0.00
ATOM    906  H1  WAT   284      16.699  -1.752  -8.445  1.00  0.00
ATOM    907  H2  WAT   284      16.723  -3.027  -9.262  1.00  0.00
TER
ATOM    908  O   WAT   285      14.475  -7.610  -4.819  1.00  0.00
ATOM    909  H1  WAT   285      14.477  -7.093  -5.625  1.00  0.00
ATOM    910  H2  WAT   285      13.645  -8.087  -4.842  1.00  0.00
TER
ATOM    911  O   WAT   286      20.862   2.502 -13.320  1.00  0.00
ATOM    912  H1  WAT   286      20.244   2.966 -13.884  1.00  0.00
ATOM    913  H2  WAT   286      21.374   3.194 -12.903  1.00  0.00
TER
ATOM    914  O   WAT   287      15.725   2.029  -6.642  1.00  0.00
ATOM    915  H1  WAT   287      15.392   2.656  -6.000  1.00  0.00
ATOM    916  H2  WAT   287      15.902   2.555  -7.422  1.00  0.00
TER
ATOM    917  O   WAT   288      14.156  -5.899  -6.812  1.00  0.00
ATOM    918  H1  WAT   288      14.498  -5.055  -7.107  1.00  0.00
ATOM    919  H2  WAT   288      13.218  -5.751  -6.696  1.00  0.00
TER
ATOM    920  O   WAT   289      14.937   3.997  -4.827  1.00  0.00
ATOM    921  H1  WAT   289      15.554   4.672  -5.108  1.00  0.00
ATOM    922  H2  WAT   289      14.076   4.406  -4.918  1.00  0.00
TER
ATOM    923  O   WAT   290      10.230   3.187 -15.946  1.00  0.00
ATOM    924  H1  WAT   290       9.853   3.676 -16.678  1.00  0.00
ATOM    925  H2  WAT   290      10.488   3.860 -15.316  1.00  0.00
TER
ATOM    926  O   WAT   291      17.839  -8.411 -10.488  1.00  0.00
ATOM    927  H1  WAT   291      18.147  -8.966 -11.204  1.00  0.00
ATOM    928  H2  WAT   291      16.909  -8.277 -10.670  1.00  0.00
TER
ATOM    929  O   WAT   292      20.227  -0.346 -13.752  1.00  0.00
ATOM    930  H1  WAT   292      19.300  -0.413 -13.523  1.00  0.00
ATOM    931  H2  WAT   292      20.380   0.592 -13.866  1.00  0.00
TER
ATOM    932  O   WAT   293      20.214  -4.075 -16.755  1.00  0.00
ATOM    933  H1  WAT   293      19.275  -3.913 -16.670  1.00  0.00
ATOM    934  H2  WAT   293      20.533  -3.356 -17.301  1.00  0.00
TER
ATOM    935  O   WAT   294      15.833   0.180 -10.970  1.00  0.00
ATOM    936  H1  WAT   294      15.429  -0.532 -11.465  1.00  0.00
ATOM    937  H2  WAT   294      15.919  -0.164 -10.081  1.00  0.00
TER
ATOM    938  O   WAT   295      16.301   3.867  -8.806  1.00  0.00
ATOM    939  H1  WAT   295      16.004   3.261  -9.485  1.00  0.00
ATOM    940  H2  WAT   295      17.251   3.905  -8.917  1.00  0.00
TER
ATOM    941  O   WAT   296      14.546  -3.045  -7.190  1.00  0.00
ATOM    942  H1  WAT   296      15.097  -2.936  -7.964  1.00  0.00
ATOM    943  H2  WAT   296      15.060  -2.672  -6.474  1.00  0.00
TER
ATOM    944  O   WAT   297      15.393   3.605  -2.155  1.00  0.00
ATOM    945  H1  WAT   297      14.496   3.829  -1.908  1.00  0.00
ATOM    946  H2  WAT   297      15.418   3.729  -3.104  1.00  0.00
TER
ATOM    947  O   WAT   298      14.220   0.476  -3.579  1.00  0.00
ATOM    948  H1  WAT   298      14.081   1.349  -3.210  1.00  0.00
ATOM    949  H2  WAT   298      13.338   0.134  -3.724  1.00  0.00
TER
ATOM    950  O   WAT   299      20.543   5.394 -12.273  1.00  0.00
ATOM    951  H1  WAT   299      20.983   6.136 -12.687  1.00  0.00
ATOM    952  H2  WAT   299      20.482   5.637 -11.349  1.00  0.00
TER
ATOM    953  O   WAT   300      16.018   6.419  -1.371  1.00  0.00
ATOM    954  H1  WAT   300      15.990   6.823  -2.238  1.00  0.00
ATOM    955  H2  WAT   300      15.855   5.490  -1.534  1.00  0.00
TER
ATOM    956  O   WAT   301      12.533  -0.925 -13.469  1.00  0.00
ATOM    957  H1  WAT   301      12.413  -0.199 -14.081  1.00  0.00
ATOM    958  H2  WAT   301      12.224  -1.695 -13.946  1.00  0.00
TER
ATOM    959  O   WAT   302      10.172   2.246  -7.662  1.00  0.00
ATOM    960  H1  WAT   302      10.250   2.381  -8.607  1.00  0.00
ATOM    961  H2  WAT   302      10.786   1.538  -7.469  1.00  0.00
TER
ATOM    962  O   WAT   303      11.417   3.946 -11.251  1.00  0.00
ATOM    963  H1  WAT   303      11.010   4.088 -12.106  1.00  0.00
ATOM    964  H2  WAT   303      12.308   3.662 -11.454  1.00  0.00
TER
ATOM    965  O   WAT   304      15.689   8.161 -13.139  1.00  0.00
ATOM    966  H1  WAT   304      15.513   7.244 -13.352  1.00  0.00
ATOM    967  H2  WAT   304      14.834   8.520 -12.899  1.00  0.00
TER
ATOM    968  O   WAT   305      10.228   3.288  -5.123  1.00  0.00
ATOM    969  H1  WAT   305      10.391   2.818  -5.941  1.00  0.00
ATOM    970  H2  WAT   305      10.693   2.780  -4.458  1.00  0.00
TER
ATOM    971  O   WAT   306      15.000  -7.582 -10.087  1.00  0.00
ATOM    972  H1  WAT   306      14.557  -6.801 -10.418  1.00  0.00
ATOM    973  H2  WAT   306      15.558  -7.259  -9.380  1.00  0.00
TER
ATOM    974  O   WAT   307      19.287  -4.715  -4.483  1.00  0.00
ATOM    975  H1  WAT   307      18.825  -4.507  -3.671  1.00  0.00
ATOM    976  H2  WAT   307      18.885  -5.529  -4.786  1.00  0.00
TER
ATOM    977  O   WAT   308      18.116  -7.961 -15.206  1.00  0.00
ATOM    978  H1  WAT   308      17.491  -7.965 -14.481  1.00  0.00
ATOM    979  H2  WAT   308      18.029  -8.828 -15.602  1.00  0.00
TER
ATOM    980  O   WAT   309      17.037  -7.037  -8.228  1.00  0.00
ATOM    981  H1  WAT   309      17.335  -6.131  -8.308  1.00  0.00
ATOM    982  H2  WAT   309      17.586  -7.525  -8.842  1.00  0.00
TER
ATOM    983  O   WAT   310      14.791  -2.458 -12.358  1.00  0.00
ATOM    984  H1  WAT   310      14.565  -2.675 -11.454  1.00  0.00
ATOM    985  H2  WAT   310      14.010  -2.026 -12.704  1.00  0.00
TER
ATOM    986  O   WAT   311      17.231  -1.560  -1.692  1.00  0.00
ATOM    987  H1  WAT   311      17.135  -2.500  -1.842  1.00  0.00
ATOM    988  H2  WAT   311      18.074  -1.338  -2.088  1.00  0.00
TER
ATOM    989  O   WAT   312      20.627  -3.816 -11.729  1.00  0.00
ATOM    990  H1  WAT   312      21.020  -3.499 -12.542  1.00  0.00
ATOM    991  H2  WAT   312      20.989  -4.695 -11.615  1.00  0.00
TER
ATOM    992  O   WAT   313      12.362  -5.149  -3.539  1.00  0.00
ATOM    993  H1  WAT   313      11.969  -4.301  -3.332  1.00  0.00
ATOM    994  H2  WAT   313      11.674  -5.786  -3.348  1.00  0.00
TER
ATOM    995  O   WAT   314      18.937  -5.065  -0.469  1.00  0.00
ATOM    996  H1  WAT   314      18.247  -5.258   0.165  1.00  0.00
ATOM    997  H2  WAT   314      19.680  -4.782   0.063  1.00  0.00
TER
ATOM    998  O   WAT   315       9.664  -7.226  -9.506  1.00  0.00
ATOM    999  H1  WAT   315       9.375  -6.655  -8.794  1.00  0.00
ATOM   1000  H2  WAT   315      10.408  -7.705  -9.143  1.00  0.00
TER
ATOM   1001  O   WAT   316      21.213  -1.225  -7.634  1.00  0.00
ATOM   1002  H1  WAT   316      20.481  -0.717  -7.285  1.00  0.00
ATOM   1003  H2  WAT   316      20.815  -2.042  -7.935  1.00  0.00
TER
ATOM   1004  O   WAT   317      17.651  -4.550  -9.229  1.00  0.00
ATOM   1005  H1  WAT   317      17.654  -4.991 -10.078  1.00  0.00
ATOM   1006  H2  WAT   317      18.546  -4.228  -9.122  1.00  0.00
TER
ATOM   1007  O   WAT   318      13.501  -4.667 -10.269  1.00  0.00
ATOM   1008  H1  WAT   318      13.161  -4.190  -9.513  1.00  0.00
ATOM   1009  H2  WAT   318      12.739  -5.121 -10.629  1.00  0.00
TER
ATOM   1010  O   WAT   319      17.713  -3.549 -16.238  1.00  0.00
ATOM   1011  H1  WAT   319      17.834  -3.590 -15.290  1.00  0.00
ATOM   1012  H2  WAT   319      17.328  -2.686 -16.393  1.00  0.00
TER
ATOM   1013  O   WAT   320      16.725  -1.238 -16.840  1.00  0.00
ATOM   1014  H1  WAT   320      16.157  -1.687 -17.466  1.00  0.00
ATOM   1015  H2  WAT   320      17.434  -0.879 -17.373  1.00  0.00
TER
ATOM   1016  O   WAT   321      11.802   2.663  -2.963  1.00  0.00
ATOM   1017  H1  WAT   321      11.417   2.022  -2.365  1.00  0.00
ATOM   1018  H2  WAT   321      12.113   3.366  -2.394  1.00  0.00
TER
ATOM   1019  O   WAT   322      17.952  -0.490  -7.482  1.00  0.00
ATOM   1020  H1  WAT   322      18.319  -0.964  -6.736  1.00  0.00
ATOM   1021  H2  WAT   322      17.762   0.385  -7.141  1.00  0.00
TER
ATOM   1022  O   WAT   323      10.816  -5.745 -11.353  1.00  0.00
ATOM   1023  H1  WAT   323      10.530  -6.110 -10.515  1.00  0.00
ATOM   1024  H2  WAT   323      10.753  -6.477 -11.967  1.00  0.00
TER
ATOM   1025  O   WAT   324      15.741  -1.449  -5.164  1.00  0.00
ATOM   1026  H1  WAT   324      15.437  -0.570  -4.939  1.00  0.00
ATOM   1027  H2  WAT   324      16.696  -1.389  -5.128  1.00  0.00
TER
ATOM   1028  O   WAT   325      14.270   2.757 -14.567  1.00  0.00
ATOM   1029  H1  WAT   325      13.496   2.217 -14.727  1.00  0.00
ATOM   1030  H2  WAT   325      14.999   2.238 -14.905  1.00  0.00
TER
ATOM   1031  O   WAT   326      20.489  -6.852 -14.632  1.00  0.00
ATOM   1032  H1  WAT   326      19.676  -7.351 -14.707  1.00  0.00
ATOM   1033  H2  WAT   326      20.296  -6.012 -15.048  1.00  0.00
TER
ATOM   1034  O   WAT   327      20.410   1.825  -2.888  1.00  0.00
ATOM   1035  H1  WAT   327      20.344   0.904  -3.142  1.00  0.00
ATOM   1036  H2  WAT   327      19.781   1.922  -2.173  1.00  0.00
TER
ATOM   1037  O   WAT   328      14.313   2.425 -10.929  1.00  0.00
ATOM   1038  H1  WAT   328      14.831   1.622 -10.984  1.00  0.00
ATOM   1039  H2  WAT   328      13.862   2.363 -10.088  1.00  0.00
TER
ATOM   1040  O   WAT   329      19.200   3.692 -15.657  1.00  0.00
ATOM   1041  H1  WAT   329      19.542   4.436 -16.152  1.00  0.00
ATOM   1042  H2  WAT   329      18.372   4.005 -15.294  1.00  0.00
TER
ATOM   1043  O   WAT   330      11.798  -0.608  -4.017  1.00  0.00
ATOM   1044  H1  WAT   330      11.439   0.057  -3.429  1.00  0.00
ATOM   1045  H2  WAT   330      11.503  -1.440  -3.645  1.00  0.00
TER
ATOM   1046  O   WAT   331      14.999  -0.150  -1.133  1.00  0.00
ATOM   1047  H1  WAT   331      14.699  -0.004  -2.030  1.00  0.00
ATOM   1048  H2  WAT   331      15.770  -0.709  -1.225  1.00  0.00
TER
ATOM   1049  O   WAT   332      20.342   4.647  -3.137  1.00  0.00
ATOM   1050  H1  WAT   332      20.356   3.715  -3.355  1.00  0.00
ATOM   1051  H2  WAT   332      19.634   4.733  -2.498  1.00  0.00
TER
ATOM   1052  O   WAT   333      18.169   3.773 -12.885  1.00  0.00
ATOM   1053  H1  WAT   333      18.857   4.320 -12.504  1.00  0.00
ATOM   1054  H2  WAT   333      17.383   4.317 -12.850  1.00  0.00
TER
ATOM   1055  O   WAT   334      10.309  -0.609 -17.393  1.00  0.00
ATOM   1056  H1  WAT   334      11.178  -0.327 -17.110  1.00  0.00
ATOM   1057  H2  WAT   334       9.818   0.204 -17.508  1.00  0.00
TER
ATOM   1058  O   WAT   335      17.472   0.778 -13.272  1.00  0.00
ATOM   1059  H1  WAT   335      17.928   1.589 -13.046  1.00  0.00
ATOM   1060  H2  WAT   335      17.121   0.460 -12.441  1.00  0.00
TER
ATOM   1061  O   WAT   336      19.775   6.289  -6.043  1.00  0.00
ATOM   1062  H1  WAT   336      20.420   6.495  -5.366  1.00  0.00
ATOM   1063  H2  WAT   336      20.138   5.527  -6.496  1.00  0.00
TER
ATOM   1064  O   WAT   337      13.373  -8.878 -12.800  1.00  0.00
ATOM   1065  H1  WAT   337      13.245  -8.886 -11.852  1.00  0.00
ATOM   1066  H2  WAT   337      12.549  -8.540 -13.151  1.00  0.00
TER
ATOM   1067  O   WAT   338      10.676   8.603 -16.827  1.00  0.00
ATOM   1068  H1  WAT   338      11.036   9.202 -17.481  1.00  0.00
ATOM   1069  H2  WAT   338      10.535   9.149 -16.054  1.00  0.00
TER
ATOM   1070  O   WAT   339      10.373  -7.119  -3.339  1.00  0.00
ATOM   1071  H1  WAT   339       9.659  -6.919  -2.734  1.00  0.00
ATOM   1072  H2  WAT   339      10.792  -7.895  -2.968  1.00  0.00
TER
ATOM   1073  O   WAT   340      10.660   6.869  -2.353  1.00  0.00
ATOM   1074  H1  WAT   340      10.769   5.928  -2.493  1.00  0.00
ATOM   1075  H2  WAT   340      10.008   7.134  -3.001  1.00  0.00
TER
ATOM   1076  O   WAT   341      18.651   5.140  -0.953  1.00  0.00
ATOM   1077  H1  WAT   341      18.331   4.421  -0.408  1.00  0.00
ATOM   1078  H2  WAT   341      17.977   5.816  -0.879  1.00  0.00
TER
ATOM   1079  O   WAT   342      16.693   5.987 -16.010  1.00  0.00
ATOM   1080  H1  WAT   342      16.684   6.720 -16.625  1.00  0.00
ATOM   1081  H2  WAT   342      15.772   5.740 -15.917  1.00  0.00
TER
ATOM   1082  O   WAT   343      12.293   1.208 -15.265  1.00  0.00
ATOM   1083  H1  WAT   343      11.686   1.948 -15.255  1.00  0.00
ATOM   1084  H2  WAT   343      12.768   1.298 -16.091  1.00  0.00
TER
ATOM   1085  O   WAT   344      19.679   6.049 -17.347  1.00  0.00
ATOM   1086  H1  WAT   344      19.780   5.846 -18.277  1.00  0.00
ATOM   1087  H2  WAT   344      18.779   5.795 -17.142  1.00  0.00
TER
ATOM   1088  O   WAT   345      17.201  -3.393 -13.365  1.00  0.00
ATOM   1089  H1  WAT   345      16.493  -2.924 -12.923  1.00  0.00
ATOM   1090  H2  WAT   345      17.486  -4.050 -12.730  1.00  0.00
TER
ATOM   1091  O   WAT   346      18.827  -1.973  -5.366  1.00  0.00
ATOM   1092  H1  WAT   346      19.325  -1.498  -4.700  1.00  0.00
ATOM   1093  H2  WAT   346      18.969  -2.897  -5.159  1.00  0.00
TER
ATOM   1094  O   WAT   347      18.320   8.568 -12.652  1.00  0.00
ATOM   1095  H1  WAT   347      18.575   8.530 -13.574  1.00  0.00
ATOM   1096  H2  WAT   347      17.372   8.441 -12.660  1.00  0.00
TER
ATOM   1097  O   WAT   348      15.405  -5.084 -15.990  1.00  0.00
ATOM   1098  H1  WAT   348      16.254  -4.647 -16.056  1.00  0.00
ATOM   1099  H2  WAT   348      15.038  -4.772 -15.162  1.00  0.00
TER
ATOM   1100  O   WAT   349      14.304   1.169 -17.516  1.00  0.00
ATOM   1101  H1  WAT   349      15.070   1.057 -16.954  1.00  0.00
ATOM   1102  H2  WAT   349      14.381   0.473 -18.168  1.00  0.00
TER
ATOM   1103  O   WAT   350      12.998  -1.398 -16.833  1.00  0.00
ATOM   1104  H1  WAT   350      13.079  -2.346 -16.721  1.00  0.00
ATOM   1105  H2  WAT   350      13.890  -1.068 -16.727  1.00  0.00
TER
ATOM   1106  O   WAT   351      13.800   8.751  -9.729  1.00  0.00
ATOM   1107  H1  WAT   351      14.536   8.203  -9.459  1.00  0.00
ATOM   1108  H2  WAT   351      14.184   9.617  -9.869  1.00  0.00
TER
ATOM   1109  O   WAT   352      10.685   4.819 -13.855  1.00  0.00
ATOM   1110  H1  WAT   352       9.758   5.061 -13.865  1.00  0.00
ATOM   1111  H2  WAT   352      11.150   5.646 -13.977  1.00  0.00
TER
ATOM   1112  O   WAT   353      12.806   7.936  -0.541  1.00  0.00
ATOM   1113  H1  WAT   353      13.607   8.257  -0.127  1.00  0.00
ATOM   1114  H2  WAT   353      12.291   7.575   0.181  1.00  0.00
TER
ATOM   1115  O   WAT   354      16.910   7.924 -17.907  1.00  0.00
ATOM   1116  H1  WAT   354      17.703   8.213 -18.359  1.00  0.00
ATOM   1117  H2  WAT   354      16.391   7.493 -18.586  1.00  0.00
TER
ATOM   1118  O   WAT   355      10.526   0.423  -1.597  1.00  0.00
ATOM   1119  H1  WAT   355      11.029  -0.156  -1.026  1.00  0.00
ATOM   1120  H2  WAT   355       9.786   0.707  -1.060  1.00  0.00
TER
ATOM   1121  O   WAT   356      17.579   1.830  -2.064  1.00  0.00
ATOM   1122  H1  WAT   356      16.814   2.399  -2.148  1.00  0.00
ATOM   1123  H2  WAT   356      17.761   1.538  -2.957  1.00  0.00
TER
ATOM   1124  O   WAT   357      20.668   2.207 -17.438  1.00  0.00
ATOM   1125  H1  WAT   357      20.119   2.653 -16.794  1.00  0.00
ATOM   1126  H2  WAT   357      21.290   1.701 -16.915  1.00  0.00
TER
ATOM   1127  O   WAT   358      12.558  -1.434  -0.702  1.00  0.00
ATOM   1128  H1  WAT   358      12.598  -1.733   0.206  1.00  0.00
ATOM   1129  H2  WAT   358      13.412  -1.033  -0.861  1.00  0.00
TER
ATOM   1130  O   WAT   359      16.336   1.166 -15.542  1.00  0.00
ATOM   1131  H1  WAT   359      16.757   1.000 -14.699  1.00  0.00
ATOM   1132  H2  WAT   359      16.461   0.356 -16.036  1.00  0.00
TER
ATOM   1133  O   WAT   360      14.498  -2.855  -2.735  1.00  0.00
ATOM   1134  H1  WAT   360      13.968  -3.346  -3.362  1.00  0.00
ATOM   1135  H2  WAT   360      15.167  -2.426  -3.269  1.00  0.00
TER
ATOM   1136  O   WAT   361      14.986  -5.888  -2.655  1.00  0.00
ATOM   1137  H1  WAT   361      14.891  -6.506  -3.380  1.00  0.00
ATOM   1138  H2  WAT   361      14.405  -5.162  -2.882  1.00  0.00
TER
ATOM   1139  O   WAT   362      17.752  -7.331  -5.622  1.00  0.00
ATOM   1140  H1  WAT   362      17.304  -7.309  -6.468  1.00  0.00
ATOM   1141  H2  WAT   362      17.118  -7.729  -5.025  1.00  0.00
TER
ATOM   1142  O   WAT   363      18.158   1.564  -5.001  1.00  0.00
ATOM   1143  H1  WAT   363      18.577   2.408  -5.173  1.00  0.00
ATOM   1144  H2  WAT   363      17.239   1.702  -5.230  1.00  0.00
TER
ATOM   1145  O   WAT   364      20.494  -0.704  -3.617  1.00  0.00
ATOM   1146  H1  WAT   364      20.614  -1.300  -2.878  1.00  0.00
ATOM   1147  H2  WAT   364      21.354  -0.667  -4.037  1.00  0.00
TER
ATOM   1148  O   WAT   365      16.009   7.870  -3.885  1.00  0.00
ATOM   1149  H1  WAT   365      15.471   8.594  -4.204  1.00  0.00
ATOM   1150  H2  WAT   365      16.262   7.393  -4.676  1.00  0.00
TER
ATOM   1151  O   WAT   366      17.261  -4.162  -2.360  1.00  0.00
ATOM   1152  H1  WAT   366      17.851  -4.470  -1.672  1.00  0.00
ATOM   1153  H2  WAT   366      16.443  -4.634  -2.204  1.00  0.00
TER
ATOM   1154  O   WAT   367      18.865   9.105  -3.627  1.00  0.00
ATOM   1155  H1  WAT   367      18.791  10.008  -3.319  1.00  0.00
ATOM   1156  H2  WAT   367      17.963   8.786  -3.654  1.00  0.00
TER
ATOM   1157  O   WAT   368      17.248  -6.717 -17.623  1.00  0.00
ATOM   1158  H1  WAT   368      16.901  -7.395 -18.202  1.00  0.00
ATOM   1159  H2  WAT   368      17.450  -7.179 -16.808  1.00  0.00
TER
ATOM   1160  O   WAT   369      19.413   8.271 -16.004  1.00  0.00
ATOM   1161  H1  WAT   369      20.308   8.609 -15.982  1.00  0.00
ATOM   1162  H2  WAT   369      19.445   7.549 -16.632  1.00  0.00
TER
ATOM   1163  O   WAT   370      13.053   3.643 -17.775  1.00  0.00
ATOM   1164  H1  WAT   370      13.490   4.186 -17.120  1.00  0.00
ATOM   1165  H2  WAT   370      13.538   2.818 -17.766  1.00  0.00
TER
ATOM   1166  O   WAT   371      10.267   6.432 -10.323  1.00  0.00
ATOM   1167  H1  WAT   371      10.598   5.564 -10.555  1.00  0.00
ATOM   1168  H2  WAT   371      10.697   6.638  -9.493  1.00  0.00
TER
ATOM   1169  O   WAT   372      14.864   4.763 -12.663  1.00  0.00
ATOM   1170  H1  WAT   372      14.563   4.640 -11.763  1.00  0.00
ATOM   1171  H2  WAT   372      14.757   3.904 -13.071  1.00  0.00
TER
ATOM   1172  O   WAT   373      10.757   7.299  -7.585  1.00  0.00
ATOM   1173  H1  WAT   373      10.320   7.479  -6.753  1.00  0.00
ATOM   1174  H2  WAT   373      11.324   8.057  -7.727  1.00  0.00
TER
ATOM   1175  O   WAT   374      10.589  -0.189 -11.226  1.00  0.00
ATOM   1176  H1  WAT   374       9.934  -0.458 -11.870  1.00  0.00
ATOM   1177  H2  WAT   374      11.427  -0.298 -11.676  1.00  0.00
TER
ATOM   1178  O   WAT   375      11.627   0.197  -6.686  1.00  0.00
ATOM   1179  H1  WAT   375      11.994   0.109  -5.806  1.00  0.00
ATOM   1180  H2  WAT   375      11.058  -0.567  -6.785  1.00  0.00
TER
ATOM   1181  O   WAT   376      11.178  -2.893  -2.780  1.00  0.00
ATOM   1182  H1  WAT   376      10.284  -2.926  -2.441  1.00  0.00
ATOM   1183  H2  WAT   376      11.718  -2.694  -2.015  1.00  0.00
TER
ATOM   1184  O   WAT   377       9.803  -2.979 -15.284  1.00  0.00
ATOM   1185  H1  WAT   377       8.899  -2.716 -15.459  1.00  0.00
ATOM   1186  H2  WAT   377      10.287  -2.708 -16.064  1.00  0.00
TER
ATOM   1187  O   WAT   378      12.345  -3.922 -17.374  1.00  0.00
ATOM   1188  H1  WAT   378      13.055  -4.344 -17.860  1.00  0.00
ATOM   1189  H2  WAT   378      11.629  -3.855 -18.006  1.00  0.00
TER
ATOM   1190  O   WAT   379      11.682  -8.618  -8.432  1.00  0.00
ATOM   1191  H1  WAT   379      12.330  -9.168  -8.872  1.00  0.00
ATOM   1192  H2  WAT   379      12.102  -8.363  -7.610  1.00  0.00
TER
ATOM   1193  O   WAT   380      11.435  -8.462  -5.689  1.00  0.00
ATOM   1194  H1  WAT   380      11.087  -8.006  -4.923  1.00  0.00
ATOM   1195  H2  WAT   380      11.104  -9.356  -5.607  1.00  0.00
TER
ATOM   1196  O   WAT   381      13.042   4.710  -1.524  1.00  0.00
ATOM   1197  H1  WAT   381      12.999   4.339  -0.642  1.00  0.00
ATOM   1198  H2  WAT   381      13.173   5.648  -1.384  1.00  0.00
TER
ATOM   1199  O   WAT   382      16.742   6.266  -5.923  1.00  0.00
ATOM   1200  H1  WAT   382      16.501   6.533  -6.810  1.00  0.00
ATOM   1201  H2  WAT   382      17.683   6.436  -5.868  1.00  0.00
TER
ATOM   1202  O   WAT   383      18.948  -7.271  -2.167  1.00  0.00
ATOM   1203  H1  WAT   383      18.887  -6.679  -1.418  1.00  0.00
ATOM   1204  H2  WAT   383      19.888  -7.378  -2.312  1.00  0.00
TER
ATOM   1205  O   WAT   384      12.107  -8.935  -2.414  1.00  0.00
ATOM   1206  H1  WAT   384      12.656  -9.116  -3.177  1.00  0.00
ATOM   1207  H2  WAT   384      12.173  -9.725  -1.878  1.00  0.00
TER
ATOM   1208  O   WAT   385      12.881   7.656  -4.404  1.00  0.00
ATOM   1209  H1  WAT   385      12.287   7.524  -3.665  1.00  0.00
ATOM   1210  H2  WAT   385      12.873   6.820  -4.870  1.00  0.00
TER
ATOM   1211  O   WAT   386      12.512   5.022  -5.453  1.00  0.00
ATOM   1212  H1  WAT   386      11.785   4.402  -5.521  1.00  0.00
ATOM   1213  H2  WAT   386      12.573   5.416  -6.323  1.00  0.00
TER
ATOM   1214  O   WAT   387      16.116   7.236  -8.668  1.00  0.00
ATOM   1215  H1  WAT   387      16.633   6.625  -9.194  1.00  0.00
ATOM   1216  H2  WAT   387      16.766   7.739  -8.177  1.00  0.00
TER
ATOM   1217  O   WAT   388      18.856   8.127  -7.841  1.00  0.00
ATOM   1218  H1  WAT   388      19.144   7.873  -8.718  1.00  0.00
ATOM   1219  H2  WAT   388      19.368   7.575  -7.251  1.00  0.00
TER
ATOM   1220  O   WAT   389      20.074  -8.134  -7.262  1.00  0.00
ATOM   1221  H1  WAT   389      19.291  -7.659  -6.982  1.00  0.00
ATOM   1222  H2  WAT   389      19.780  -9.038  -7.370  1.00  0.00
TER
ATOM   1223  O   WAT   390      10.795   8.339 -12.244  1.00  0.00
ATOM   1224  H1  WAT   390      10.627   7.706 -11.545  1.00  0.00
ATOM   1225  H2  WAT   390       9.928   8.545 -12.594  1.00  0.00
TER
ATOM   1226  O   WAT   391      11.418  -7.829 -14.740  1.00  0.00
ATOM   1227  H1  WAT   391      12.176  -7.716 -15.314  1.00  0.00
ATOM   1228  H2  WAT   391      10.955  -6.992 -14.786  1.00  0.00
TER
ATOM   1229  O   WAT   392      17.959  -5.715 -11.750  1.00  0.00
ATOM   1230  H1  WAT   392      17.146  -6.089 -12.091  1.00  0.00
ATOM   1231  H2  WAT   392      18.463  -6.471 -11.448  1.00  0.00
TER
ATOM   1232  O   WAT   393      12.401   7.033 -14.799  1.00  0.00
ATOM   1233  H1  WAT   393      11.876   7.413 -15.502  1.00  0.00
ATOM   1234  H2  WAT   393      12.325   7.658 -14.078  1.00  0.00
TER
ATOM   1235  O   WAT   394      13.790  -7.303 -16.200  1.00  0.00
ATOM   1236  H1  WAT   394      14.319  -8.090 -16.329  1.00  0.00
ATOM   1237  H2  WAT   394      14.423  -6.624 -15.967  1.00  0.00
TER
ATOM   1238  O   WAT   395      15.984  -7.565 -13.146  1.00  0.00
ATOM   1239  H1  WAT   395      15.354  -8.266 -12.979  1.00  0.00
ATOM   1240  H2  WAT   395      15.444  -6.805 -13.362  1.00  0.00
TER
ATOM   1241  O   WAT   396      18.923   9.049  -0.475  1.00  0.00
ATOM   1242  H1  WAT   396      19.850   8.813  -0.431  1.00  0.00
ATOM   1243  H2  WAT   396      18.908   9.876  -0.956  1.00  0.00
TER
ATOM   1244  O   WAT   397      16.109  -8.287  -0.710  1.00  0.00
ATOM   1245  H1  WAT   397      15.828  -7.783  -1.474  1.00  0.00
ATOM   1246  H2  WAT   397      16.491  -9.085  -1.076  1.00  0.00
TER
ATOM   1247  O   WAT   398      15.000   8.981 -15.924  1.00  0.00
ATOM   1248  H1  WAT   398      15.732   8.697 -16.471  1.00  0.00
ATOM   1249  H2  WAT   398      15.260   8.742 -15.034  1.00  0.00
TER
ATOM   1250  O   WAT   399      14.162   5.097 -15.919  1.00  0.00
ATOM   1251  H1  WAT   399      13.533   5.566 -15.370  1.00  0.00
ATOM   1252  H2  WAT   399      14.277   4.252 -15.484  1.00  0.00
TER
ATOM   1253  O   WAT   400      19.749 -17.849   9.661  1.00  0.00
ATOM   1254  H1  WAT   400      18.973 -18.329   9.951  1.00  0.00
ATOM   1255  H2  WAT   400      20.400 -18.528   9.486  1.00  0.00
TER
ATOM   1256  O   WAT   401      13.765 -17.537  10.538  1.00  0.00
ATOM   1257  H1  WAT   401      12.934 -17.792  10.938  1.00  0.00
ATOM   1258  H2  WAT   401      14.373 -17.465  11.274  1.00  0.00
TER
ATOM   1259  O   WAT   402      13.745 -13.503  10.734  1.00  0.00
ATOM   1260  H1  WAT   402      14.048 -14.393  10.555  1.00  0.00
ATOM   1261  H2  WAT   402      14.490 -12.946  10.506  1.00  0.00
TER
ATOM   1262  O   WAT   403      19.996 -11.157   8.061  1.00  0.00
ATOM   1263  H1  WAT   403      19.377 -10.701   7.490  1.00  0.00
ATOM   1264  H2  WAT   403      20.851 -11.002   7.660  1.00  0.00
TER
ATOM   1265  O   WAT   404      19.189 -15.173   9.668  1.00  0.00
ATOM   1266  H1  WAT   404      19.120 -16.114   9.507  1.00  0.00
ATOM   1267  H2  WAT   404      19.951 -15.083  10.240  1.00  0.00
TER
ATOM   1268  O   WAT   405      20.862 -16.273   5.454  1.00  0.00
ATOM   1269  H1  WAT   405      20.244 -15.808   4.890  1.00  0.00
ATOM   1270  H2  WAT   405      21.374 -15.580   5.871  1.00  0.00
TER
ATOM   1271  O   WAT   406      15.725 -16.745  12.133  1.00  0.00
ATOM   1272  H1  WAT   406      15.392 -16.118  12.775  1.00  0.00
ATOM   1273  H2  WAT   406      15.902 -16.219  11.353  1.00  0.00
TER
ATOM   1274  O   WAT   407      14.937 -14.777  13.947  1.00  0.00
ATOM   1275  H1  WAT   407      15.554 -14.102  13.666  1.00  0.00
ATOM   1276  H2  WAT   407      14.076 -14.368  13.856  1.00  0.00
TER
ATOM   1277  O   WAT   408      10.230 -15.587   2.828  1.00  0.00
ATOM   1278  H1  WAT   408       9.853 -15.098   2.097  1.00  0.00
ATOM   1279  H2  WAT   408      10.488 -14.915   3.459  1.00  0.00
TER
ATOM   1280  O   WAT   409      20.227 -19.121   5.023  1.00  0.00
ATOM   1281  H1  WAT   409      19.300 -19.187   5.252  1.00  0.00
ATOM   1282  H2  WAT   409      20.380 -18.183   4.908  1.00  0.00
TER
ATOM   1283  O   WAT   410      15.833 -18.594   7.805  1.00  0.00
ATOM   1284  H1  WAT   410      15.429 -19.306   7.309  1.00  0.00
ATOM   1285  H2  WAT   410      15.919 -18.939   8.694  1.00  0.00
TER
ATOM   1286  O   WAT   411      16.301 -14.907   9.969  1.00  0.00
ATOM   1287  H1  WAT   411      16.004 -15.513   9.289  1.00  0.00
ATOM   1288  H2  WAT   411      17.251 -14.870   9.858  1.00  0.00
TER
ATOM   1289  O   WAT   412      15.393 -15.169  16.619  1.00  0.00
ATOM   1290  H1  WAT   412      14.496 -14.945  16.867  1.00  0.00
ATOM   1291  H2  WAT   412      15.418 -15.046  15.671  1.00  0.00
TER
ATOM   1292  O   WAT   413      14.220 -18.298  15.195  1.00  0.00
ATOM   1293  H1  WAT   413      14.081 -17.426  15.564  1.00  0.00
ATOM   1294  H2  WAT   413      13.338 -18.641  15.050  1.00  0.00
TER
ATOM   1295  O   WAT   414      20.543 -13.380   6.502  1.00  0.00
ATOM   1296  H1  WAT   414      20.983 -12.638   6.087  1.00  0.00
ATOM   1297  H2  WAT   414      20.482 -13.138   7.426  1.00  0.00
TER
ATOM   1298  O   WAT   415      16.018 -12.356  17.404  1.00  0.00
ATOM   1299  H1  WAT   415      15.990 -11.951  16.537  1.00  0.00
ATOM   1300  H2  WAT   415      15.855 -13.285  17.241  1.00  0.00
TER
ATOM   1301  O   WAT   416      10.172 -16.528  11.112  1.00  0.00
ATOM   1302  H1  WAT   416      10.250 -16.393  10.168  1.00  0.00
ATOM   1303  H2  WAT   416      10.786 -17.237  11.305  1.00  0.00
TER
ATOM   1304  O   WAT   417      11.417 -14.828   7.523  1.00  0.00
ATOM   1305  H1  WAT   417      11.010 -14.687   6.668  1.00  0.00
ATOM   1306  H2  WAT   417      12.308 -15.112   7.320  1.00  0.00
TER
ATOM   1307  O   WAT   418      15.689 -10.614   5.635  1.00  0.00
ATOM   1308  H1  WAT   418      15.513 -11.530   5.422  1.00  0.00
ATOM   1309  H2  WAT   418      14.834 -10.255   5.875  1.00  0.00
TER
ATOM   1310  O   WAT   419      10.228 -15.487  13.652  1.00  0.00
ATOM   1311  H1  WAT   419      10.391 -15.956  12.834  1.00  0.00
ATOM   1312  H2  WAT   419      10.693 -15.994  14.317  1.00  0.00
TER
ATOM   1313  O   WAT   420      11.802 -16.112  15.811  1.00  0.00
ATOM   1314  H1  WAT   420      11.417 -16.752  16.410  1.00  0.00
ATOM   1315  H2  WAT   420      12.113 -15.408  16.381  1.00  0.00
TER
ATOM   1316  O   WAT   421      17.952 -19.264  11.292  1.00  0.00
ATOM   1317  H1  WAT   421      18.319 -19.738  12.038  1.00  0.00
ATOM   1318  H2  WAT   421      17.762 -18.390  11.633  1.00  0.00
TER
ATOM   1319  O   WAT   422      14.270 -16.017   4.207  1.00  0.00
ATOM   1320  H1  WAT   422      13.496 -16.557   4.047  1.00  0.00
ATOM   1321  H2  WAT   422      14.999 -16.536   3.869  1.00  0.00
TER
ATOM   1322  O   WAT   423      20.410 -16.950  15.887  1.00  0.00
ATOM   1323  H1  WAT   423      20.344 -17.870  15.633  1.00  0.00
ATOM   1324  H2  WAT   423      19.781 -16.852  16.601  1.00  0.00
TER
ATOM   1325  O   WAT   424      14.313 -16.349   7.845  1.00  0.00
ATOM   1326  H1  WAT   424      14.831 -17.152   7.791  1.00  0.00
ATOM   1327  H2  WAT   424      13.862 -16.411   8.687  1.00  0.00
TER
ATOM   1328  O   WAT   425      19.200 -15.082   3.118  1.00  0.00
ATOM   1329  H1  WAT   425      19.542 -14.338   2.622  1.00  0.00
ATOM   1330  H2  WAT   425      18.372 -14.769   3.480  1.00  0.00
TER
ATOM   1331  O   WAT   426      14.999 -18.924  17.642  1.00  0.00
ATOM   1332  H1  WAT   426      14.699 -18.779  16.744  1.00  0.00
ATOM   1333  H2  WAT   426      15.770 -19.484  17.549  1.00  0.00
TER
ATOM   1334  O   WAT   427      20.342 -14.127  15.637  1.00  0.00
ATOM   1335  H1  WAT   427      20.356 -15.059  15.419  1.00  0.00
ATOM   1336  H2  WAT   427      19.634 -14.041  16.276  1.00  0.00
TER
ATOM   1337  O   WAT   428      18.169 -15.001   5.889  1.00  0.00
ATOM   1338  H1  WAT   428      18.857 -14.454   6.270  1.00  0.00
ATOM   1339  H2  WAT   428      17.383 -14.457   5.924  1.00  0.00
TER
ATOM   1340  O   WAT   429      10.309 -19.384   1.381  1.00  0.00
ATOM   1341  H1  WAT   429      11.178 -19.101   1.665  1.00  0.00
ATOM   1342  H2  WAT   429       9.818 -18.570   1.266  1.00  0.00
TER
ATOM   1343  O   WAT   430      17.472 -17.996   5.502  1.00  0.00
ATOM   1344  H1  WAT   430      17.928 -17.186   5.728  1.00  0.00
ATOM   1345  H2  WAT   430      17.121 -18.314   6.334  1.00  0.00
TER
ATOM   1346  O   WAT   431      19.775 -12.486  12.731  1.00  0.00
ATOM   1347  H1  WAT   431      20.420 -12.280  13.409  1.00  0.00
ATOM   1348  H2  WAT   431      20.138 -13.247  12.278  1.00  0.00
TER
ATOM   1349  O   WAT   432      10.676 -10.171   1.947  1.00  0.00
ATOM   1350  H1  WAT   432      11.036  -9.572   1.293  1.00  0.00
ATOM   1351  H2  WAT   432      10.535  -9.625   2.721  1.00  0.00
TER
ATOM   1352  O   WAT   433      10.660 -11.905  16.422  1.00  0.00
ATOM   1353  H1  WAT   433      10.769 -12.846  16.281  1.00  0.00
ATOM   1354  H2  WAT   433      10.008 -11.640  15.773  1.00  0.00
TER
ATOM   1355  O   WAT   434      18.651 -13.634  17.821  1.00  0.00
ATOM   1356  H1  WAT   434      18.331 -14.353  18.366  1.00  0.00
ATOM   1357  H2  WAT   434      17.977 -12.958  17.895  1.00  0.00
TER
ATOM   1358  O   WAT   435      16.693 -12.788   2.765  1.00  0.00
ATOM   1359  H1  WAT   435      16.684 -12.055   2.149  1.00  0.00
ATOM   1360  H2  WAT   435      15.772 -13.035   2.857  1.00  0.00
TER
ATOM   1361  O   WAT   436      12.293 -17.566   3.509  1.00  0.00
ATOM   1362  H1  WAT   436      11.686 -16.826   3.519  1.00  0.00
ATOM   1363  H2  WAT   436      12.768 -17.476   2.683  1.00  0.00
TER
ATOM   1364  O   WAT   437      19.679 -12.725   1.427  1.00  0.00
ATOM   1365  H1  WAT   437      19.780 -12.929   0.497  1.00  0.00
ATOM   1366  H2  WAT   437      18.779 -12.979   1.632  1.00  0.00
TER
ATOM   1367  O   WAT   438      18.320 -10.206   6.122  1.00  0.00
ATOM   1368  H1  WAT   438      18.575 -10.244   5.200  1.00  0.00
ATOM   1369  H2  WAT   438      17.372 -10.333   6.115  1.00  0.00
TER
ATOM   1370  O   WAT   439      14.304 -17.605   1.258  1.00  0.00
ATOM   1371  H1  WAT   439      15.070 -17.717   1.821  1.00  0.00
ATOM   1372  H2  WAT   439      14.381 -18.301   0.606  1.00  0.00
TER
ATOM   1373  O   WAT   440      13.800 -10.023   9.045  1.00  0.00
ATOM   1374  H1  WAT   440      14.536 -10.572   9.316  1.00  0.00
ATOM   1375  H2  WAT   440      14.184  -9.158   8.906  1.00  0.00
TER
ATOM   1376  O   WAT   441      10.685 -13.956   4.919  1.00  0.00
ATOM   1377  H1  WAT   441       9.758 -13.714   4.910  1.00  0.00
ATOM   1378  H2  WAT   441      11.150 -13.128   4.798  1.00  0.00
TER
ATOM   1379  O   WAT   442      16.910 -10.850   0.868  1.00  0.00
ATOM   1380  H1  WAT   442      17.703 -10.561   0.416  1.00  0.00
ATOM   1381  H2  WAT   442      16.391 -11.281   0.189  1.00  0.00
TER
ATOM   1382  O   WAT   443      10.526 -18.351  17.177  1.00  0.00
ATOM   1383  H1  WAT   443      11.029 -18.930  17.749  1.00  0.00
ATOM   1384  H2  WAT   443       9.786 -18.067  17.715  1.00  0.00
TER
ATOM   1385  O   WAT   444      17.428 -15.630   0.732  1.00  0.00
ATOM   1386  H1  WAT   444      17.323 -16.245   1.458  1.00  0.00
ATOM   1387  H2  WAT   444      17.260 -16.153  -0.052  1.00  0.00
TER
ATOM   1388  O   WAT   445      17.579 -16.944  16.711  1.00  0.00
ATOM   1389  H1  WAT   445      16.814 -16.376  16.626  1.00  0.00
ATOM   1390  H2  WAT   445      17.761 -17.236  15.817  1.00  0.00
TER
ATOM   1391  O   WAT   446      20.668 -16.568   1.336  1.00  0.00
ATOM   1392  H1  WAT   446      20.119 -16.121   1.980  1.00  0.00
ATOM   1393  H2  WAT   446      21.290 -17.073   1.860  1.00  0.00
TER
ATOM   1394  O   WAT   447      16.336 -17.609   3.232  1.00  0.00
ATOM   1395  H1  WAT   447      16.757 -17.775   4.076  1.00  0.00
ATOM   1396  H2  WAT   447      16.461 -18.419   2.738  1.00  0.00
TER
ATOM   1397  O   WAT   448      18.848 -18.585   0.480  1.00  0.00
ATOM   1398  H1  WAT   448      19.369 -19.300   0.114  1.00  0.00
ATOM   1399  H2  WAT   448      19.495 -17.946   0.780  1.00  0.00
TER
ATOM   1400  O   WAT   449      18.158 -17.210  13.773  1.00  0.00
ATOM   1401  H1  WAT   449      18.577 -16.367  13.601  1.00  0.00
ATOM   1402  H2  WAT   449      17.239 -17.073  13.544  1.00  0.00
TER
ATOM   1403  O   WAT   450      16.009 -10.905  14.889  1.00  0.00
ATOM   1404  H1  WAT   450      15.471 -10.180  14.570  1.00  0.00
ATOM   1405  H2  WAT   450      16.262 -11.382  14.099  1.00  0.00
TER
ATOM   1406  O   WAT   451      18.865  -9.670  15.148  1.00  0.00
ATOM   1407  H1  WAT   451      18.791  -8.766  15.455  1.00  0.00
ATOM   1408  H2  WAT   451      17.963  -9.988  15.120  1.00  0.00
TER
ATOM   1409  O   WAT   452      19.413 -10.504   2.770  1.00  0.00
ATOM   1410  H1  WAT   452      20.308 -10.165   2.792  1.00  0.00
ATOM   1411  H2  WAT   452      19.445 -11.226   2.143  1.00  0.00
TER
ATOM   1412  O   WAT   453      13.053 -15.131   0.999  1.00  0.00
ATOM   1413  H1  WAT   453      13.490 -14.588   1.655  1.00  0.00
ATOM   1414  H2  WAT   453      13.538 -15.956   1.009  1.00  0.00
TER
ATOM   1415  O   WAT   454      10.267 -12.342   8.451  1.00  0.00
ATOM   1416  H1  WAT   454      10.598 -13.210   8.219  1.00  0.00
ATOM   1417  H2  WAT   454      10.697 -12.136   9.282  1.00  0.00
TER
ATOM   1418  O   WAT   455      14.864 -14.011   6.111  1.00  0.00
ATOM   1419  H1  WAT   455      14.563 -14.135   7.012  1.00  0.00
ATOM   1420  H2  WAT   455      14.757 -14.870   5.703  1.00  0.00
TER
ATOM   1421  O   WAT   456      10.757 -11.475  11.189  1.00  0.00
ATOM   1422  H1  WAT   456      10.320 -11.295  12.022  1.00  0.00
ATOM   1423  H2  WAT   456      11.324 -10.718  11.047  1.00  0.00
TER
ATOM   1424  O   WAT   457      10.589 -18.963   7.548  1.00  0.00
ATOM   1425  H1  WAT   457       9.934 -19.232   6.904  1.00  0.00
ATOM   1426  H2  WAT   457      11.427 -19.073   7.098  1.00  0.00
TER
ATOM   1427  O   WAT   458      11.627 -18.578  12.088  1.00  0.00
ATOM   1428  H1  WAT   458      11.994 -18.665  12.968  1.00  0.00
ATOM   1429  H2  WAT   458      11.058 -19.341  11.989  1.00  0.00
TER
ATOM   1430  O   WAT   459      13.042 -14.065  17.250  1.00  0.00
ATOM   1431  H1  WAT   459      12.999 -14.435  18.132  1.00  0.00
ATOM   1432  H2  WAT   459      13.173 -13.127  17.391  1.00  0.00
TER
ATOM   1433  O   WAT   460      16.742 -12.509  12.851  1.00  0.00
ATOM   1434  H1  WAT   460      16.501 -12.241  11.965  1.00  0.00
ATOM   1435  H2  WAT   460      17.683 -12.338  12.907  1.00  0.00
TER
ATOM   1436  O   WAT   461      12.881 -11.118  14.370  1.00  0.00
ATOM   1437  H1  WAT   461      12.287 -11.250  15.109  1.00  0.00
ATOM   1438  H2  WAT   461      12.873 -11.955  13.904  1.00  0.00
TER
ATOM   1439  O   WAT   462      12.512 -13.752  13.321  1.00  0.00
ATOM   1440  H1  WAT   462      11.785 -14.372  13.254  1.00  0.00
ATOM   1441  H2  WAT   462      12.573 -13.358  12.451  1.00  0.00
TER
ATOM   1442  O   WAT   463      16.116 -11.538  10.106  1.00  0.00
ATOM   1443  H1  WAT   463      16.633 -12.149   9.581  1.00  0.00
ATOM   1444  H2  WAT   463      16.766 -11.035  10.597  1.00  0.00
TER
ATOM   1445  O   WAT   464      18.856 -10.647  10.933  1.00  0.00
ATOM   1446  H1  WAT   464      19.144 -10.902  10.056  1.00  0.00
ATOM   1447  H2  WAT   464      19.368 -11.199  11.523  1.00  0.00
TER
ATOM   1448  O   WAT   465      10.795 -10.435   6.531  1.00  0.00
ATOM   1449  H1  WAT   465      10.627 -11.068   7.229  1.00  0.00
ATOM   1450  H2  WAT   465       9.928 -10.229   6.180  1.00  0.00
TER
ATOM   1451  O   WAT   466      12.401 -11.742   3.976  1.00  0.00
ATOM   1452  H1  WAT   466      11.876 -11.361   3.272  1.00  0.00
ATOM   1453  H2  WAT   466      12.325 -11.117   4.697  1.00  0.00
TER
ATOM   1454  O   WAT   467      18.923  -9.726  18.300  1.00  0.00
ATOM   1455  H1  WAT   467      19.850  -9.961  18.343  1.00  0.00
ATOM   1456  H2  WAT   467      18.908  -8.898  17.818  1.00  0.00
TER
ATOM   1457  O   WAT   468      15.000  -9.793   2.851  1.00  0.00
ATOM   1458  H1  WAT   468      15.732 -10.078   2.303  1.00  0.00
ATOM   1459  H2  WAT   468      15.260 -10.032   3.741  1.00  0.00
TER
ATOM   1460  O   WAT   469      14.162 -13.677   2.855  1.00  0.00
ATOM   1461  H1  WAT   469      13.533 -13.209   3.404  1.00  0.00
ATOM   1462  H2  WAT   469      14.277 -14.522   3.290  1.00  0.00
TER
ATOM   1463  O   WAT   470      19.749 -17.849  -9.114  1.00  0.00
ATOM   1464  H1  WAT   470      18.973 -18.329  -8.824  1.00  0.00
ATOM   1465  H2  WAT   470      20.400 -18.528  -9.288  1.00  0.00
TER
ATOM   1466  O   WAT   471      13.765 -17.537  -8.236  1.00  0.00
ATOM   1467  H1  WAT   471      12.934 -17.792  -7.836  1.00  0.00
ATOM   1468  H2  WAT   471      14.373 -17.465  -7.500  1.00  0.00
TER
ATOM   1469  O   WAT   472      13.745 -13.503  -8.040  1.00  0.00
ATOM   1470  H1  WAT   472      14.048 -14.393  -8.219  1.00  0.00
ATOM   1471  H2  WAT   472      14.490 -12.946  -8.268  1.00  0.00
TER
ATOM   1472  O   WAT   473      19.996 -11.157 -10.713  1.00  0.00
ATOM   1473  H1  WAT   473      19.377 -10.701 -11.284  1.00  0.00
ATOM   1474  H2  WAT   473      20.851 -11.002 -11.114  1.00  0.00
TER
ATOM   1475  O   WAT   474      19.189 -15.173  -9.107  1.00  0.00
ATOM   1476  H1  WAT   474      19.120 -16.114  -9.268  1.00  0.00
ATOM   1477  H2  WAT   474      19.951 -15.083  -8.534  1.00  0.00
TER
ATOM   1478  O   WAT   475      20.862 -16.273 -13.320  1.00  0.00
ATOM   1479  H1  WAT   475      20.244 -15.808 -13.884  1.00  0.00
ATOM   1480  H2  WAT   475      21.374 -15.580 -12.903  1.00  0.00
TER
ATOM   1481  O   WAT   476      15.725 -16.745  -6.642  1.00  0.00
ATOM   1482  H1  WAT   476      15.392 -16.118  -6.000  1.00  0.00
ATOM   1483  H2  WAT   476      15.902 -16.219  -7.422  1.00  0.00
TER
ATOM   1484  O   WAT   477      14.937 -14.777  -4.827  1.00  0.00
ATOM   1485  H1  WAT   477      15.554 -14.102  -5.108  1.00  0.00
ATOM   1486  H2  WAT   477      14.076 -14.368  -4.918  1.00  0.00
TER
ATOM   1487  O   WAT   478      10.230 -15.587 -15.946  1.00  0.00
ATOM   1488  H1  WAT   478       9.853 -15.098 -16.678  1.00  0.00
ATOM   1489  H2  WAT   478      10.488 -14.915 -15.316  1.00  0.00
TER
ATOM   1490  O   WAT   479      20.227 -19.121 -13.752  1.00  0.00
ATOM   1491  H1  WAT   479      19.300 -19.187 -13.523  1.00  0.00
ATOM   1492  H2  WAT   479      20.380 -18.183 -13.866  1.00  0.00
TER
ATOM   1493  O   WAT   480      15.833 -18.594 -10.970  1.00  0.00
ATOM   1494  H1  WAT   480      15.429 -19.306 -11.465  1.00  0.00
ATOM   1495  H2  WAT   480      15.919 -18.939 -10.081  1.00  0.00
TER
ATOM   1496  O   WAT   481      16.301 -14.907  -8.806  1.00  0.00
ATOM   1497  H1  WAT   481      16.004 -15.513  -9.485  1.00  0.00
ATOM   1498  H2  WAT   481      17.251 -14.870  -8.917  1.00  0.00
TER
ATOM   1499  O   WAT   482      15.393 -15.169  -2.155  1.00  0.00
ATOM   1500  H1  WAT   482      14.496 -14.945  -1.908  1.00  0.00
ATOM   1501  H2  WAT   482      15.418 -15.046  -3.104  1.00  0.00
TER
ATOM   1502  O   WAT   483      14.220 -18.298  -3.579  1.00  0.00
ATOM   1503  H1  WAT   483      14.081 -17.426  -3.210  1.00  0.00
ATOM   1504  H2  WAT   483      13.338 -18.641  -3.724  1.00  0.00
TER
ATOM   1505  O   WAT   484      20.543 -13.380 -12.273  1.00  0.00
ATOM   1506  H1  WAT   484      20.983 -12.638 -12.687  1.00  0.00
ATOM   1507  H2  WAT   484      20.482 -13.138 -11.349  1.00  0.00
TER
ATOM   1508  O   WAT   485      16.018 -12.356  -1.371  1.00  0.00
ATOM   1509  H1  WAT   485      15.990 -11.951  -2.238  1.00  0.00
ATOM   1510  H2  WAT   485      15.855 -13.285  -1.534  1.00  0.00
TER
ATOM   1511  O   WAT   486      10.172 -16.528  -7.662  1.00  0.00
ATOM   1512  H1  WAT   486      10.250 -16.393  -8.607  1.00  0.00
ATOM   1513  H2  WAT   486      10.786 -17.237  -7.469  1.00  0.00
TER
ATOM   1514  O   WAT   487      11.417 -14.828 -11.251  1.00  0.00
ATOM   1515  H1  WAT   487      11.010 -14.687 -12.106  1.00  0.00
ATOM   1516  H2  WAT   487      12.308 -15.112 -11.454  1.00  0.00
TER
ATOM   1517  O   WAT   488      15.689 -10.614 -13.139  1.00  0.00
ATOM   1518  H1  WAT   488      15.513 -11.530 -13.352  1.00  0.00
ATOM   1519  H2  WAT   488      14.834 -10.255 -12.899  1.00  0.00
TER
ATOM   1520  O   WAT   489      10.228 -15.487  -5.123  1.00  0.00
ATOM   1521  H1  WAT   489      10.391 -15.956  -5.941  1.00  0.00
ATOM   1522  H2  WAT   489      10.693 -15.994  -4.458  1.00  0.00
TER
ATOM   1523  O   WAT   490      11.802 -16.112  -2.963  1.00  0.00
ATOM   1524  H1  WAT   490      11.417 -16.752  -2.365  1.00  0.00
ATOM   1525  H2  WAT   490      12.113 -15.408  -2.394  1.00  0.00
TER
ATOM   1526  O   WAT   491      17.952 -19.264  -7.482  1.00  0.00
ATOM   1527  H1  WAT   491      18.319 -19.738  -6.736  1.00  0.00
ATOM   1528  H2  WAT   491      17.762 -18.390  -7.141  1.00  0.00
TER
ATOM   1529  O   WAT   492      14.270 -16.017 -14.567  1.00  0.00
ATOM   1530  H1  WAT   492      13.496 -16.557 -14.727  1.00  0.00
ATOM   1531  H2  WAT   492      14.999 -16.536 -14.905  1.00  0.00
TER
ATOM   1532  O   WAT   493      20.410 -16.950  -2.888  1.00  0.00
ATOM   1533  H1  WAT   493      20.344 -17.870  -3.142  1.00  0.00
ATOM   1534  H2  WAT   493      19.781 -16.852  -2.173  1.00  0.00
TER
ATOM   1535  O   WAT   494      14.313 -16.349 -10.929  1.00  0.00
ATOM   1536  H1  WAT   494      14.831 -17.152 -10.984  1.00  0.00
ATOM   1537  H2  WAT   494      13.862 -16.411 -10.088  1.00  0.00
TER
ATOM   1538  O   WAT   495      19.200 -15.082 -15.657  1.00  0.00
ATOM   1539  H1  WAT   495      19.542 -14.338 -16.152  1.00  0.00
ATOM   1540  H2  WAT   495      18.372 -14.769 -15.294  1.00  0.00
TER
ATOM   1541  O   WAT   496      14.999 -18.924  -1.133  1.00  0.00
ATOM   1542  H1  WAT   496      14.699 -18.779  -2.030  1.00  0.00
ATOM   1543  H2  WAT   496      15.770 -19.484  -1.225  1.00  0.00
TER
ATOM   1544  O   WAT   497      20.342 -14.127  -3.137  1.00  0.00
ATOM   1545  H1  WAT   497      20.356 -15.059  -3.355  1.00  0.00
ATOM   1546  H2  WAT   497      19.634 -14.041  -2.498  1.00  0.00
TER
ATOM   1547  O   WAT   498      18.169 -15.001 -12.885  1.00  0.00
ATOM   1548  H1  WAT   498      18.857 -14.454 -12.504  1.00  0.00
ATOM   1549  H2  WAT   498      17.383 -14.457 -12.850  1.00  0.00
TER
ATOM   1550  O   WAT   499      10.309 -19.384 -17.393  1.00  0.00
ATOM   1551  H1  WAT   499      11.178 -19.101 -17.110  1.00  0.00
ATOM   1552  H2  WAT   499       9.818 -18.570 -17.508  1.00  0.00
TER
ATOM   1553  O   WAT   500      17.472 -17.996 -13.272  1.00  0.00
ATOM   1554  H1  WAT   500      17.928 -17.186 -13.046  1.00  0.00
ATOM   1555  H2  WAT   500      17.121 -18.314 -12.441  1.00  0.00
TER
ATOM   1556  O   WAT   501      19.775 -12.486  -6.043  1.00  0.00
ATOM   1557  H1  WAT   501      20.420 -12.280  -5.366  1.00  0.00
ATOM   1558  H2  WAT   501      20.138 -13.247  -6.496  1.00  0.00
TER
ATOM   1559  O   WAT   502      10.676 -10.171 -16.827  1.00  0.00
ATOM   1560  H1  WAT   502      11.036  -9.572 -17.481  1.00  0.00
ATOM   1561  H2  WAT   502      10.535  -9.625 -16.054  1.00  0.00
TER
ATOM   1562  O   WAT   503      10.660 -11.905  -2.353  1.00  0.00
ATOM   1563  H1  WAT   503      10.769 -12.846  -2.493  1.00  0.00
ATOM   1564  H2  WAT   503      10.008 -11.640  -3.001  1.00  0.00
TER
ATOM   1565  O   WAT   504      18.651 -13.634  -0.953  1.00  0.00
ATOM   1566  H1  WAT   504      18.331 -14.353  -0.408  1.00  0.00
ATOM   1567  H2  WAT   504      17.977 -12.958  -0.879  1.00  0.00
TER
ATOM   1568  O   WAT   505      16.693 -12.788 -16.010  1.00  0.00
ATOM   1569  H1  WAT   505      16.684 -12.055 -16.625  1.00  0.00
ATOM   1570  H2  WAT   505      15.772 -13.035 -15.917  1.00  0.00
TER
ATOM   1571  O   WAT   506      12.293 -17.566 -15.265  1.00  0.00
ATOM   1572  H1  WAT   506      11.686 -16.826 -15.255  1.00  0.00
ATOM   1573  H2  WAT   506      12.768 -17.476 -16.091  1.00  0.00
TER
ATOM   1574  O   WAT   507      19.679 -12.725 -17.347  1.00  0.00
ATOM   1575  H1  WAT   507      19.780 -12.929 -18.277  1.00  0.00
ATOM   1576  H2  WAT   507      18.779 -12.979 -17.142  1.00  0.00
TER
ATOM   1577  O   WAT   508      18.320 -10.206 -12.652  1.00  0.00
ATOM   1578  H1  WAT   508      18.575 -10.244 -13.574  1.00  0.00
ATOM   1579  H2  WAT   508      17.372 -10.333 -12.660  1.00  0.00
TER
ATOM   1580  O   WAT   509      14.304 -17.605 -17.516  1.00  0.00
ATOM   1581  H1  WAT   509      15.070 -17.717 -16.954  1.00  0.00
ATOM   1582  H2  WAT   509      14.381 -18.301 -18.168  1.00  0.00
TER
ATOM   1583  O   WAT   510      13.800 -10.023  -9.729  1.00  0.00
ATOM   1584  H1  WAT   510      14.536 -10.572  -9.459  1.00  0.00
ATOM   1585  H2  WAT   510      14.184  -9.158  -9.869  1.00  0.00
TER
ATOM   1586  O   WAT   511      10.685 -13.956 -13.855  1.00  0.00
ATOM   1587  H1  WAT   511       9.758 -13.714 -13.865  1.00  0.00
ATOM   1588  H2  WAT   511      11.150 -13.128 -13.977  1.00  0.00
TER
ATOM   1589  O   WAT   512      12.806 -10.839  -0.541  1.00  0.00
ATOM   1590  H1  WAT   512      13.607 -10.517  -0.127  1.00  0.00
ATOM   1591  H2  WAT   512      12.291 -11.199   0.181  1.00  0.00
TER
ATOM   1592  O   WAT   513      16.910 -10.850 -17.907  1.00  0.00
ATOM   1593  H1  WAT   513      17.703 -10.561 -18.359  1.00  0.00
ATOM   1594  H2  WAT   513      16.391 -11.281 -18.586  1.00  0.00
TER
ATOM   1595  O   WAT   514      10.526 -18.351  -1.597  1.00  0.00
ATOM   1596  H1  WAT   514      11.029 -18.930  -1.026  1.00  0.00
ATOM   1597  H2  WAT   514       9.786 -18.067  -1.060  1.00  0.00
TER
ATOM   1598  O   WAT   515      17.579 -16.944  -2.064  1.00  0.00
ATOM   1599  H1  WAT   515      16.814 -16.376  -2.148  1.00  0.00
ATOM   1600  H2  WAT   515      17.761 -17.236  -2.957  1.00  0.00
TER
ATOM   1601  O   WAT   516      20.668 -16.568 -17.438  1.00  0.00
ATOM   1602  H1  WAT   516      20.119 -16.121 -16.794  1.00  0.00
ATOM   1603  H2  WAT   516      21.290 -17.073 -16.915  1.00  0.00
TER
ATOM   1604  O   WAT   517      16.336 -17.609 -15.542  1.00  0.00
ATOM   1605  H1  WAT   517      16.757 -17.775 -14.699  1.00  0.00
ATOM   1606  H2  WAT   517      16.461 -18.419 -16.036  1.00  0.00
TER
ATOM   1607  O   WAT   518      18.158 -17.210  -5.001  1.00  0.00
ATOM   1608  H1  WAT   518      18.577 -16.367  -5.173  1.00  0.00
ATOM   1609  H2  WAT   518      17.239 -17.073  -5.230  1.00  0.00
TER
ATOM   1610  O   WAT   519      16.009 -10.905  -3.885  1.00  0.00
ATOM   1611  H1  WAT   519      15.471 -10.180  -4.204  1.00  0.00
ATOM   1612  H2  WAT   519      16.262 -11.382  -4.676  1.00  0.00
TER
ATOM   1613  O   WAT   520      18.865  -9.670  -3.627  1.00  0.00
ATOM   1614  H1  WAT   520      18.791  -8.766  -3.319  1.00  0.00
ATOM   1615  H2  WAT   520      17.963  -9.988  -3.654  1.00  0.00
TER
ATOM   1616  O   WAT   521      19.413 -10.504 -16.004  1.00  0.00
ATOM   1617  H1  WAT   521      20.308 -10.165 -15.982  1.00  0.00
ATOM   1618  H2  WAT   521      19.445 -11.226 -16.632  1.00  0.00
TER
ATOM   1619  O   WAT   522      13.053 -15.131 -17.775  1.00  0.00
ATOM   1620  H1  WAT   522      13.490 -14.588 -17.120  1.00  0.00
ATOM   1621  H2  WAT   522      13.538 -15.956 -17.766  1.00  0.00
TER
ATOM   1622  O   WAT   523      10.267 -12.342 -10.323  1.00  0.00
ATOM   1623  H1  WAT   523      10.598 -13.210 -10.555  1.00  0.00
ATOM   1624  H2  WAT   523      10.697 -12.136  -9.493  1.00  0.00
TER
ATOM   1625  O   WAT   524      14.864 -14.011 -12.663  1.00  0.00
ATOM   1626  H1  WAT   524      14.563 -14.135 -11.763  1.00  0.00
ATOM   1627  H2  WAT   524      14.757 -14.870 -13.071  1.00  0.00
TER
ATOM   1628  O   WAT   525      10.757 -11.475  -7.585  1.00  0.00
ATOM   1629  H1  WAT   525      10.320 -11.295  -6.753  1.00  0.00
ATOM   1630  H2  WAT   525      11.324 -10.718  -7.727  1.00  0.00
TER
ATOM   1631  O   WAT   526      10.589 -18.963 -11.226  1.00  0.00
ATOM   1632  H1  WAT   526       9.934 -19.232 -11.870  1.00  0.00
ATOM   1633  H2  WAT   526      11.427 -19.073 -11.676  1.00  0.00
TER
ATOM   1634  O   WAT   527      11.627 -18.578  -6.686  1.00  0.00
ATOM   1635  H1  WAT   527      11.994 -18.665  -5.806  1.00  0.00
ATOM   1636  H2  WAT   527      11.058 -19.341  -6.785  1.00  0.00
TER
ATOM   1637  O   WAT   528      13.042 -14.065  -1.524  1.00  0.00
ATOM   1638  H1  WAT   528      12.999 -14.435  -0.642  1.00  0.00
ATOM   1639  H2  WAT   528      13.173 -13.127  -1.384  1.00  0.00
TER
ATOM   1640  O   WAT   529      16.742 -12.509  -5.923  1.00  0.00
ATOM   1641  H1  WAT   529      16.501 -12.241  -6.810  1.00  0.00
ATOM   1642  H2  WAT   529      17.683 -12.338  -5.868  1.00  0.00
TER
ATOM   1643  O   WAT   530      12.881 -11.118  -4.404  1.00  0.00
ATOM   1644  H1  WAT   530      12.287 -11.250  -3.665  1.00  0.00
ATOM   1645  H2  WAT   530      12.873 -11.955  -4.870  1.00  0.00
TER
ATOM   1646  O   WAT   531      12.512 -13.752  -5.453  1.00  0.00
ATOM   1647  H1  WAT   531      11.785 -14.372  -5.521  1.00  0.00
ATOM   1648  H2  WAT   531      12.573 -13.358  -6.323  1.00  0.00
TER
ATOM   1649  O   WAT   532      16.116 -11.538  -8.668  1.00  0.00
ATOM   1650  H1  WAT   532      16.633 -12.149  -9.194  1.00  0.00
ATOM   1651  H2  WAT   532      16.766 -11.035  -8.177  1.00  0.00
TER
ATOM   1652  O   WAT   533      18.856 -10.647  -7.841  1.00  0.00
ATOM   1653  H1  WAT   533      19.144 -10.902  -8.718  1.00  0.00
ATOM   1654  H2  WAT   533      19.368 -11.199  -7.251  1.00  0.00
TER
ATOM   1655  O   WAT   534      10.795 -10.435 -12.244  1.00  0.00
ATOM   1656  H1  WAT   534      10.627 -11.068 -11.545  1.00  0.00
ATOM   1657  H2  WAT   534       9.928 -10.229 -12.594  1.00  0.00
TER
ATOM   1658  O   WAT   535      12.401 -11.742 -14.799  1.00  0.00
ATOM   1659  H1  WAT   535      11.876 -11.361 -15.502  1.00  0.00
ATOM   1660  H2  WAT   535      12.325 -11.117 -14.078  1.00  0.00
TER
ATOM   1661  O   WAT   536      18.923  -9.726  -0.475  1.00  0.00
ATOM   1662  H1  WAT   536      19.850  -9.961  -0.431  1.00  0.00
ATOM   1663  H2  WAT   536      18.908  -8.898  -0.956  1.00  0.00
TER
ATOM   1664  O   WAT   537      15.000  -9.793 -15.924  1.00  0.00
ATOM   1665  H1  WAT   537      15.732 -10.078 -16.471  1.00  0.00
ATOM   1666  H2  WAT   537      15.260 -10.032 -15.034  1.00  0.00
TER
ATOM   1667  O   WAT   538      14.162 -13.677 -15.919  1.00  0.00
ATOM   1668  H1  WAT   538      13.533 -13.209 -15.370  1.00  0.00
ATOM   1669  H2  WAT   538      14.277 -14.522 -15.484  1.00  0.00
TER
ATOM   1670  O   WAT   539       2.842  17.922   7.780  1.00  0.00
ATOM   1671  H1  WAT   539       2.762  17.008   7.509  1.00  0.00
ATOM   1672  H2  WAT   539       2.429  18.419   7.074  1.00  0.00
TER
ATOM   1673  O   WAT   540       0.974  19.700   9.661  1.00  0.00
ATOM   1674  H1  WAT   540       0.198  19.220   9.951  1.00  0.00
ATOM   1675  H2  WAT   540       1.626  19.021   9.486  1.00  0.00
TER
ATOM   1676  O   WAT   541      -6.600  14.972   4.323  1.00  0.00
ATOM   1677  H1  WAT   541      -7.488  15.314   4.221  1.00  0.00
ATOM   1678  H2  WAT   541      -6.316  14.772   3.431  1.00  0.00
TER
ATOM   1679  O   WAT   542      -8.637  17.573  10.206  1.00  0.00
ATOM   1680  H1  WAT   542      -8.065  16.805  10.207  1.00  0.00
ATOM   1681  H2  WAT   542      -8.637  17.872   9.297  1.00  0.00
TER
ATOM   1682  O   WAT   543      -7.394  12.981  11.993  1.00  0.00
ATOM   1683  H1  WAT   543      -7.574  12.084  12.274  1.00  0.00
ATOM   1684  H2  WAT   543      -7.796  13.529  12.668  1.00  0.00
TER
ATOM   1685  O   WAT   544       1.446  15.183   9.895  1.00  0.00
ATOM   1686  H1  WAT   544       1.822  14.310   9.782  1.00  0.00
ATOM   1687  H2  WAT   544       1.348  15.519   9.004  1.00  0.00
TER
ATOM   1688  O   WAT   545      -4.424  13.555   5.356  1.00  0.00
ATOM   1689  H1  WAT   545      -4.317  14.456   5.663  1.00  0.00
ATOM   1690  H2  WAT   545      -5.335  13.507   5.066  1.00  0.00
TER
ATOM   1691  O   WAT   546       5.228  12.678   6.827  1.00  0.00
ATOM   1692  H1  WAT   546       6.049  12.188   6.870  1.00  0.00
ATOM   1693  H2  WAT   546       5.261  13.268   7.581  1.00  0.00
TER
ATOM   1694  O   WAT   547      -6.776  15.477  10.602  1.00  0.00
ATOM   1695  H1  WAT   547      -6.095  15.741  11.220  1.00  0.00
ATOM   1696  H2  WAT   547      -7.091  14.637  10.935  1.00  0.00
TER
ATOM   1697  O   WAT   548      -2.583  16.524   9.689  1.00  0.00
ATOM   1698  H1  WAT   548      -2.075  17.022  10.329  1.00  0.00
ATOM   1699  H2  WAT   548      -2.052  15.748   9.513  1.00  0.00
TER
ATOM   1700  O   WAT   549       9.518  14.695  13.392  1.00  0.00
ATOM   1701  H1  WAT   549       8.813  15.083  12.873  1.00  0.00
ATOM   1702  H2  WAT   549       9.784  15.390  13.994  1.00  0.00
TER
ATOM   1703  O   WAT   550      -4.299  11.164  13.955  1.00  0.00
ATOM   1704  H1  WAT   550      -4.298  11.681  13.150  1.00  0.00
ATOM   1705  H2  WAT   550      -5.129  10.687  13.932  1.00  0.00
TER
ATOM   1706  O   WAT   551       5.464  14.618   9.600  1.00  0.00
ATOM   1707  H1  WAT   551       4.760  14.906  10.181  1.00  0.00
ATOM   1708  H2  WAT   551       5.825  15.428   9.240  1.00  0.00
TER
ATOM   1709  O   WAT   552      -4.618  12.875  11.962  1.00  0.00
ATOM   1710  H1  WAT   552      -4.276  13.719  11.668  1.00  0.00
ATOM   1711  H2  WAT   552      -5.556  13.023  12.079  1.00  0.00
TER
ATOM   1712  O   WAT   553       8.533  14.063   9.991  1.00  0.00
ATOM   1713  H1  WAT   553       7.585  14.097  10.123  1.00  0.00
ATOM   1714  H2  WAT   553       8.858  14.877  10.376  1.00  0.00
TER
ATOM   1715  O   WAT   554      -0.935  10.363   8.287  1.00  0.00
ATOM   1716  H1  WAT   554      -0.628   9.808   7.570  1.00  0.00
ATOM   1717  H2  WAT   554      -1.865  10.498   8.104  1.00  0.00
TER
ATOM   1718  O   WAT   555       1.453  18.428   5.023  1.00  0.00
ATOM   1719  H1  WAT   555       0.526  18.362   5.252  1.00  0.00
ATOM   1720  H2  WAT   555       1.605  19.366   4.908  1.00  0.00
TER
ATOM   1721  O   WAT   556       1.440  14.700   2.019  1.00  0.00
ATOM   1722  H1  WAT   556       0.500  14.861   2.105  1.00  0.00
ATOM   1723  H2  WAT   556       1.758  15.418   1.473  1.00  0.00
TER
ATOM   1724  O   WAT   557       4.925  16.169  12.943  1.00  0.00
ATOM   1725  H1  WAT   557       4.512  16.994  13.197  1.00  0.00
ATOM   1726  H2  WAT   557       4.193  15.583  12.750  1.00  0.00
TER
ATOM   1727  O   WAT   558      -2.941  18.955   7.805  1.00  0.00
ATOM   1728  H1  WAT   558      -3.346  18.242   7.309  1.00  0.00
ATOM   1729  H2  WAT   558      -2.855  18.610   8.694  1.00  0.00
TER
ATOM   1730  O   WAT   559      -4.229  15.729  11.585  1.00  0.00
ATOM   1731  H1  WAT   559      -3.677  15.838  10.810  1.00  0.00
ATOM   1732  H2  WAT   559      -3.714  16.103  12.300  1.00  0.00
TER
ATOM   1733  O   WAT   560       3.659  19.229   2.534  1.00  0.00
ATOM   1734  H1  WAT   560       4.098  18.391   2.387  1.00  0.00
ATOM   1735  H2  WAT   560       4.372  19.862   2.620  1.00  0.00
TER
ATOM   1736  O   WAT   561       7.241  10.483   0.848  1.00  0.00
ATOM   1737  H1  WAT   561       6.928  10.576   1.748  1.00  0.00
ATOM   1738  H2  WAT   561       8.002  11.061   0.797  1.00  0.00
TER
ATOM   1739  O   WAT   562      -6.241  17.849   5.305  1.00  0.00
ATOM   1740  H1  WAT   562      -6.361  18.575   4.694  1.00  0.00
ATOM   1741  H2  WAT   562      -6.551  17.079   4.828  1.00  0.00
TER
ATOM   1742  O   WAT   563       8.451  15.220  16.825  1.00  0.00
ATOM   1743  H1  WAT   563       7.835  15.728  16.297  1.00  0.00
ATOM   1744  H2  WAT   563       8.131  14.320  16.768  1.00  0.00
TER
ATOM   1745  O   WAT   564      -3.775  11.193   8.688  1.00  0.00
ATOM   1746  H1  WAT   564      -4.218  11.973   8.356  1.00  0.00
ATOM   1747  H2  WAT   564      -3.216  11.516   9.395  1.00  0.00
TER
ATOM   1748  O   WAT   565       0.512  14.059  14.291  1.00  0.00
ATOM   1749  H1  WAT   565       0.050  14.268  15.103  1.00  0.00
ATOM   1750  H2  WAT   565       0.110  13.245  13.988  1.00  0.00
TER
ATOM   1751  O   WAT   566       5.513  15.280  15.421  1.00  0.00
ATOM   1752  H1  WAT   566       4.662  14.981  15.742  1.00  0.00
ATOM   1753  H2  WAT   566       5.353  15.524  14.509  1.00  0.00
TER
ATOM   1754  O   WAT   567       2.608  16.780  17.521  1.00  0.00
ATOM   1755  H1  WAT   567       2.933  15.947  17.181  1.00  0.00
ATOM   1756  H2  WAT   567       3.396  17.303  17.669  1.00  0.00
TER
ATOM   1757  O   WAT   568      -0.659  10.814   3.568  1.00  0.00
ATOM   1758  H1  WAT   568      -1.283  10.810   4.294  1.00  0.00
ATOM   1759  H2  WAT   568      -0.746   9.947   3.172  1.00  0.00
TER
ATOM   1760  O   WAT   569      -1.737  11.737  10.547  1.00  0.00
ATOM   1761  H1  WAT   569      -1.440  12.644  10.466  1.00  0.00
ATOM   1762  H2  WAT   569      -1.188  11.249   9.933  1.00  0.00
TER
ATOM   1763  O   WAT   570      -3.983  16.316   6.416  1.00  0.00
ATOM   1764  H1  WAT   570      -4.209  16.100   7.321  1.00  0.00
ATOM   1765  H2  WAT   570      -4.764  16.749   6.070  1.00  0.00
TER
ATOM   1766  O   WAT   571       3.247  16.322   5.015  1.00  0.00
ATOM   1767  H1  WAT   571       2.648  17.046   4.831  1.00  0.00
ATOM   1768  H2  WAT   571       3.795  16.260   4.233  1.00  0.00
TER
ATOM   1769  O   WAT   572      -1.543  17.214  17.082  1.00  0.00
ATOM   1770  H1  WAT   572      -1.639  16.274  16.932  1.00  0.00
ATOM   1771  H2  WAT   572      -0.700  17.436  16.687  1.00  0.00
TER
ATOM   1772  O   WAT   573       1.853  14.959   7.045  1.00  0.00
ATOM   1773  H1  WAT   573       2.246  15.276   6.232  1.00  0.00
ATOM   1774  H2  WAT   573       2.215  14.080   7.160  1.00  0.00
TER
ATOM   1775  O   WAT   574      -6.412  13.626  15.235  1.00  0.00
ATOM   1776  H1  WAT   574      -6.806  14.473  15.443  1.00  0.00
ATOM   1777  H2  WAT   574      -7.100  12.988  15.426  1.00  0.00
TER
ATOM   1778  O   WAT   575      -9.110  11.549   9.268  1.00  0.00
ATOM   1779  H1  WAT   575      -9.399  12.119   9.981  1.00  0.00
ATOM   1780  H2  WAT   575      -8.366  11.069   9.631  1.00  0.00
TER
ATOM   1781  O   WAT   576      -8.923  15.491   0.479  1.00  0.00
ATOM   1782  H1  WAT   576      -9.006  16.434   0.620  1.00  0.00
ATOM   1783  H2  WAT   576      -9.275  15.348  -0.400  1.00  0.00
TER
ATOM   1784  O   WAT   577       2.439  17.549  11.140  1.00  0.00
ATOM   1785  H1  WAT   577       1.707  18.058  11.489  1.00  0.00
ATOM   1786  H2  WAT   577       2.041  16.732  10.839  1.00  0.00
TER
ATOM   1787  O   WAT   578      -1.124  14.225   9.546  1.00  0.00
ATOM   1788  H1  WAT   578      -1.120  13.784   8.696  1.00  0.00
ATOM   1789  H2  WAT   578      -0.229  14.546   9.653  1.00  0.00
TER
ATOM   1790  O   WAT   579      -5.273  14.107   8.505  1.00  0.00
ATOM   1791  H1  WAT   579      -5.613  14.585   9.262  1.00  0.00
ATOM   1792  H2  WAT   579      -6.036  13.654   8.145  1.00  0.00
TER
ATOM   1793  O   WAT   580      -1.062  15.226   2.536  1.00  0.00
ATOM   1794  H1  WAT   580      -0.940  15.184   3.485  1.00  0.00
ATOM   1795  H2  WAT   580      -1.447  16.088   2.381  1.00  0.00
TER
ATOM   1796  O   WAT   581       2.901  13.003  10.553  1.00  0.00
ATOM   1797  H1  WAT   581       2.918  13.453  11.397  1.00  0.00
ATOM   1798  H2  WAT   581       2.653  12.103  10.766  1.00  0.00
TER
ATOM   1799  O   WAT   582      -2.049  17.536   1.935  1.00  0.00
ATOM   1800  H1  WAT   582      -2.618  17.088   1.308  1.00  0.00
ATOM   1801  H2  WAT   582      -1.341  17.895   1.401  1.00  0.00
TER
ATOM   1802  O   WAT   583       6.328  10.416  16.391  1.00  0.00
ATOM   1803  H1  WAT   583       6.653   9.685  16.917  1.00  0.00
ATOM   1804  H2  WAT   583       6.364  10.097  15.489  1.00  0.00
TER
ATOM   1805  O   WAT   584      -0.823  18.285  11.292  1.00  0.00
ATOM   1806  H1  WAT   584      -0.456  17.811  12.038  1.00  0.00
ATOM   1807  H2  WAT   584      -1.012  19.159  11.633  1.00  0.00
TER
ATOM   1808  O   WAT   585      -7.959  13.029   7.421  1.00  0.00
ATOM   1809  H1  WAT   585      -8.244  12.665   8.259  1.00  0.00
ATOM   1810  H2  WAT   585      -8.021  12.297   6.808  1.00  0.00
TER
ATOM   1811  O   WAT   586      -3.033  17.326  13.611  1.00  0.00
ATOM   1812  H1  WAT   586      -3.337  18.205  13.836  1.00  0.00
ATOM   1813  H2  WAT   586      -2.078  17.386  13.646  1.00  0.00
TER
ATOM   1814  O   WAT   587       1.715  11.922   4.143  1.00  0.00
ATOM   1815  H1  WAT   587       0.902  11.423   4.067  1.00  0.00
ATOM   1816  H2  WAT   587       1.521  12.762   3.726  1.00  0.00
TER
ATOM   1817  O   WAT   588       4.430  16.294   2.439  1.00  0.00
ATOM   1818  H1  WAT   588       5.318  16.606   2.264  1.00  0.00
ATOM   1819  H2  WAT   588       4.400  15.421   2.047  1.00  0.00
TER
ATOM   1820  O   WAT   589      -6.977  18.166  14.758  1.00  0.00
ATOM   1821  H1  WAT   589      -7.335  18.831  15.345  1.00  0.00
ATOM   1822  H2  WAT   589      -7.271  17.334  15.129  1.00  0.00
TER
ATOM   1823  O   WAT   590      -3.775  18.624  17.642  1.00  0.00
ATOM   1824  H1  WAT   590      -4.075  18.770  16.744  1.00  0.00
ATOM   1825  H2  WAT   590      -3.004  18.065  17.549  1.00  0.00
TER
ATOM   1826  O   WAT   591       6.701  17.605   1.907  1.00  0.00
ATOM   1827  H1  WAT   591       6.618  18.037   1.057  1.00  0.00
ATOM   1828  H2  WAT   591       7.421  18.065   2.340  1.00  0.00
TER
ATOM   1829  O   WAT   592      -8.466  18.165   1.381  1.00  0.00
ATOM   1830  H1  WAT   592      -7.596  18.448   1.665  1.00  0.00
ATOM   1831  H2  WAT   592      -8.957  18.979   1.266  1.00  0.00
TER
ATOM   1832  O   WAT   593      -5.401   9.896   5.974  1.00  0.00
ATOM   1833  H1  WAT   593      -5.530   9.888   6.923  1.00  0.00
ATOM   1834  H2  WAT   593      -6.225  10.234   5.623  1.00  0.00
TER
ATOM   1835  O   WAT   594      -8.402  11.655  15.435  1.00  0.00
ATOM   1836  H1  WAT   594      -9.116  11.855  16.040  1.00  0.00
ATOM   1837  H2  WAT   594      -7.982  10.879  15.806  1.00  0.00
TER
ATOM   1838  O   WAT   595       3.092  14.147  13.185  1.00  0.00
ATOM   1839  H1  WAT   595       3.460  13.327  13.513  1.00  0.00
ATOM   1840  H2  WAT   595       2.232  14.208  13.601  1.00  0.00
TER
ATOM   1841  O   WAT   596       6.458  13.103   3.994  1.00  0.00
ATOM   1842  H1  WAT   596       5.830  13.208   3.280  1.00  0.00
ATOM   1843  H2  WAT   596       5.964  13.323   4.783  1.00  0.00
TER
ATOM   1844  O   WAT   597      -1.573  15.382   5.410  1.00  0.00
ATOM   1845  H1  WAT   597      -2.282  15.850   5.851  1.00  0.00
ATOM   1846  H2  WAT   597      -1.289  14.724   6.044  1.00  0.00
TER
ATOM   1847  O   WAT   598       0.052  16.801  13.409  1.00  0.00
ATOM   1848  H1  WAT   598       0.551  17.276  14.074  1.00  0.00
ATOM   1849  H2  WAT   598       0.195  15.878  13.616  1.00  0.00
TER
ATOM   1850  O   WAT   599       2.458  12.107   6.849  1.00  0.00
ATOM   1851  H1  WAT   599       2.335  12.125   5.900  1.00  0.00
ATOM   1852  H2  WAT   599       3.407  12.155   6.969  1.00  0.00
TER
ATOM   1853  O   WAT   600      -3.370  13.690   2.785  1.00  0.00
ATOM   1854  H1  WAT   600      -2.521  14.127   2.719  1.00  0.00
ATOM   1855  H2  WAT   600      -3.737  14.002   3.612  1.00  0.00
TER
ATOM   1856  O   WAT   601       7.259  13.018  14.252  1.00  0.00
ATOM   1857  H1  WAT   601       6.756  13.759  14.591  1.00  0.00
ATOM   1858  H2  WAT   601       8.075  13.407  13.935  1.00  0.00
TER
ATOM   1859  O   WAT   602       5.551  18.262   7.698  1.00  0.00
ATOM   1860  H1  WAT   602       4.610  18.277   7.873  1.00  0.00
ATOM   1861  H2  WAT   602       5.866  17.475   8.144  1.00  0.00
TER
ATOM   1862  O   WAT   603      -4.471  19.943   1.258  1.00  0.00
ATOM   1863  H1  WAT   603      -3.704  19.832   1.821  1.00  0.00
ATOM   1864  H2  WAT   603      -4.393  19.247   0.606  1.00  0.00
TER
ATOM   1865  O   WAT   604      -5.776  17.376   1.942  1.00  0.00
ATOM   1866  H1  WAT   604      -5.696  16.429   2.053  1.00  0.00
ATOM   1867  H2  WAT   604      -4.884  17.707   2.048  1.00  0.00
TER
ATOM   1868  O   WAT   605      -8.249  19.197  17.177  1.00  0.00
ATOM   1869  H1  WAT   605      -7.745  18.618  17.749  1.00  0.00
ATOM   1870  H2  WAT   605      -8.988  19.482  17.715  1.00  0.00
TER
ATOM   1871  O   WAT   606      -2.439  19.940   3.232  1.00  0.00
ATOM   1872  H1  WAT   606      -2.017  19.774   4.076  1.00  0.00
ATOM   1873  H2  WAT   606      -2.314  19.130   2.738  1.00  0.00
TER
ATOM   1874  O   WAT   607      -4.276  15.920  16.040  1.00  0.00
ATOM   1875  H1  WAT   607      -4.806  15.429  15.412  1.00  0.00
ATOM   1876  H2  WAT   607      -3.607  16.348  15.505  1.00  0.00
TER
ATOM   1877  O   WAT   608       0.074  18.964   0.480  1.00  0.00
ATOM   1878  H1  WAT   608       0.595  18.249   0.114  1.00  0.00
ATOM   1879  H2  WAT   608       0.721  19.602   0.780  1.00  0.00
TER
ATOM   1880  O   WAT   609       5.094  17.726  17.808  1.00  0.00
ATOM   1881  H1  WAT   609       5.676  16.971  17.720  1.00  0.00
ATOM   1882  H2  WAT   609       5.270  18.257  17.031  1.00  0.00
TER
ATOM   1883  O   WAT   610      -3.789  12.886  16.119  1.00  0.00
ATOM   1884  H1  WAT   610      -3.883  12.268  15.394  1.00  0.00
ATOM   1885  H2  WAT   610      -4.369  13.613  15.892  1.00  0.00
TER
ATOM   1886  O   WAT   611      -1.023  11.443  13.152  1.00  0.00
ATOM   1887  H1  WAT   611      -1.471  11.466  12.307  1.00  0.00
ATOM   1888  H2  WAT   611      -1.656  11.045  13.749  1.00  0.00
TER
ATOM   1889  O   WAT   612       1.720  18.070  15.157  1.00  0.00
ATOM   1890  H1  WAT   612       1.839  17.474  15.897  1.00  0.00
ATOM   1891  H2  WAT   612       2.579  18.107  14.737  1.00  0.00
TER
ATOM   1892  O   WAT   613       4.059  18.624  13.733  1.00  0.00
ATOM   1893  H1  WAT   613       3.532  19.148  13.130  1.00  0.00
ATOM   1894  H2  WAT   613       4.402  19.257  14.364  1.00  0.00
TER
ATOM   1895  O   WAT   614      -3.543  16.013   0.178  1.00  0.00
ATOM   1896  H1  WAT   614      -3.744  15.150   0.540  1.00  0.00
ATOM   1897  H2  WAT   614      -3.714  15.927  -0.760  1.00  0.00
TER
ATOM   1898  O   WAT   615      -1.513  14.612  16.415  1.00  0.00
ATOM   1899  H1  WAT   615      -0.923  14.304  17.102  1.00  0.00
ATOM   1900  H2  WAT   615      -2.331  14.140  16.571  1.00  0.00
TER
ATOM   1901  O   WAT   616       3.306  14.229  16.648  1.00  0.00
ATOM   1902  H1  WAT   616       2.618  13.567  16.583  1.00  0.00
ATOM   1903  H2  WAT   616       4.027  13.783  17.093  1.00  0.00
TER
ATOM   1904  O   WAT   617       3.936  10.824   2.707  1.00  0.00
ATOM   1905  H1  WAT   617       4.216   9.981   3.063  1.00  0.00
ATOM   1906  H2  WAT   617       3.163  11.056   3.221  1.00  0.00
TER
ATOM   1907  O   WAT   618      -4.744  13.113   0.166  1.00  0.00
ATOM   1908  H1  WAT   618      -4.442  13.120  -0.742  1.00  0.00
ATOM   1909  H2  WAT   618      -4.005  12.763   0.663  1.00  0.00
TER
ATOM   1910  O   WAT   619      -1.526  12.057   1.152  1.00  0.00
ATOM   1911  H1  WAT   619      -1.874  11.379   0.572  1.00  0.00
ATOM   1912  H2  WAT   619      -1.325  11.596   1.966  1.00  0.00
TER
ATOM   1913  O   WAT   620      -8.185  18.586   7.548  1.00  0.00
ATOM   1914  H1  WAT   620      -8.841  18.317   6.904  1.00  0.00
ATOM   1915  H2  WAT   620      -7.348  18.476   7.098  1.00  0.00
TER
ATOM   1916  O   WAT   621       4.764  13.380   1.770  1.00  0.00
ATOM   1917  H1  WAT   621       5.182  13.193   0.930  1.00  0.00
ATOM   1918  H2  WAT   621       4.457  12.528   2.080  1.00  0.00
TER
ATOM   1919  O   WAT   622       8.263  18.292   5.468  1.00  0.00
ATOM   1920  H1  WAT   622       7.887  17.525   5.036  1.00  0.00
ATOM   1921  H2  WAT   622       7.533  18.674   5.955  1.00  0.00
TER
ATOM   1922  O   WAT   623      -7.148  18.971  12.088  1.00  0.00
ATOM   1923  H1  WAT   623      -6.781  18.884  12.968  1.00  0.00
ATOM   1924  H2  WAT   623      -7.717  18.208  11.989  1.00  0.00
TER
ATOM   1925  O   WAT   624       7.653  17.439  15.102  1.00  0.00
ATOM   1926  H1  WAT   624       7.421  17.211  14.201  1.00  0.00
ATOM   1927  H2  WAT   624       7.913  18.359  15.056  1.00  0.00
TER
ATOM   1928  O   WAT   625      -7.596  15.882  15.994  1.00  0.00
ATOM   1929  H1  WAT   625      -8.491  15.848  16.334  1.00  0.00
ATOM   1930  H2  WAT   625      -7.056  16.080  16.759  1.00  0.00
TER
ATOM   1931  O   WAT   626       6.091  12.665  17.879  1.00  0.00
ATOM   1932  H1  WAT   626       6.968  12.673  18.263  1.00  0.00
ATOM   1933  H2  WAT   626       6.103  11.928  17.269  1.00  0.00
TER
ATOM   1934  O   WAT   627      -8.972  15.796   3.491  1.00  0.00
ATOM   1935  H1  WAT   627      -9.875  16.059   3.316  1.00  0.00
ATOM   1936  H2  WAT   627      -8.488  16.067   2.711  1.00  0.00
TER
ATOM   1937  O   WAT   628       7.538  16.518   8.768  1.00  0.00
ATOM   1938  H1  WAT   628       8.061  16.024   8.137  1.00  0.00
ATOM   1939  H2  WAT   628       8.124  16.653   9.513  1.00  0.00
TER
ATOM   1940  O   WAT   629       7.717  16.602  12.290  1.00  0.00
ATOM   1941  H1  WAT   629       6.767  16.568  12.405  1.00  0.00
ATOM   1942  H2  WAT   629       7.898  17.512  12.055  1.00  0.00
TER
ATOM   1943  O   WAT   630      -6.429  14.852   1.400  1.00  0.00
ATOM   1944  H1  WAT   630      -5.720  14.430   0.915  1.00  0.00
ATOM   1945  H2  WAT   630      -7.145  14.920   0.768  1.00  0.00
TER
ATOM   1946  O   WAT   631      -6.781  10.906   0.440  1.00  0.00
ATOM   1947  H1  WAT   631      -6.059  11.447   0.758  1.00  0.00
ATOM   1948  H2  WAT   631      -6.509  10.632  -0.435  1.00  0.00
TER
ATOM   1949  O   WAT   632       7.028  15.775   4.708  1.00  0.00
ATOM   1950  H1  WAT   632       7.524  15.542   5.492  1.00  0.00
ATOM   1951  H2  WAT   632       6.829  14.936   4.291  1.00  0.00
TER
ATOM   1952  O   WAT   633      -7.092  10.157  10.343  1.00  0.00
ATOM   1953  H1  WAT   633      -6.445   9.606   9.902  1.00  0.00
ATOM   1954  H2  WAT   633      -6.672  10.411  11.164  1.00  0.00
TER
ATOM   1955  O   WAT   634       8.456  14.411   7.241  1.00  0.00
ATOM   1956  H1  WAT   634       8.346  14.257   8.180  1.00  0.00
ATOM   1957  H2  WAT   634       9.217  13.883   6.999  1.00  0.00
TER
ATOM   1958  O   WAT   635       6.803  10.351  13.700  1.00  0.00
ATOM   1959  H1  WAT   635       7.440  10.964  14.066  1.00  0.00
ATOM   1960  H2  WAT   635       6.950  10.387  12.755  1.00  0.00
TER
ATOM   1961  O   WAT   636       9.345  12.242   0.482  1.00  0.00
ATOM   1962  H1  WAT   636      10.270  12.110   0.274  1.00  0.00
ATOM   1963  H2  WAT   636       9.323  12.321   1.436  1.00  0.00
TER
ATOM   1964  O   WAT   637       9.419  13.013   3.108  1.00  0.00
ATOM   1965  H1  WAT   637       8.624  12.948   3.637  1.00  0.00
ATOM   1966  H2  WAT   637       9.624  13.948   3.096  1.00  0.00
TER
ATOM   1967  O   WAT   638      -7.339  10.312  13.085  1.00  0.00
ATOM   1968  H1  WAT   638      -7.688  10.769  13.851  1.00  0.00
ATOM   1969  H2  WAT   638      -7.670   9.418  13.167  1.00  0.00
TER
ATOM   1970  O   WAT   639       0.173  11.503  16.607  1.00  0.00
ATOM   1971  H1  WAT   639       0.112  12.096  17.357  1.00  0.00
ATOM   1972  H2  WAT   639       1.113  11.396  16.462  1.00  0.00
TER
ATOM   1973  O   WAT   640       2.811  11.160  16.246  1.00  0.00
ATOM   1974  H1  WAT   640       3.425  11.478  15.584  1.00  0.00
ATOM   1975  H2  WAT   640       3.356  10.675  16.866  1.00  0.00
TER
ATOM   1976  O   WAT   641      -6.667   9.840  16.360  1.00  0.00
ATOM   1977  H1  WAT   641      -6.119   9.659  15.597  1.00  0.00
ATOM   1978  H2  WAT   641      -6.601   9.049  16.896  1.00  0.00
TER
ATOM   1979  O   WAT   642       3.552   9.724  12.573  1.00  0.00
ATOM   1980  H1  WAT   642       2.678  10.057  12.371  1.00  0.00
ATOM   1981  H2  WAT   642       3.443   9.251  13.398  1.00  0.00
TER
ATOM   1982  O   WAT   643       4.459  11.931  13.957  1.00  0.00
ATOM   1983  H1  WAT   643       4.130  11.116  13.578  1.00  0.00
ATOM   1984  H2  WAT   643       5.407  11.888  13.834  1.00  0.00
TER
ATOM   1985  O   WAT   644       1.299  10.641  11.513  1.00  0.00
ATOM   1986  H1  WAT   644       0.516  11.115  11.792  1.00  0.00
ATOM   1987  H2  WAT   644       1.005   9.736  11.404  1.00  0.00
TER
ATOM   1988  O   WAT   645       5.851  11.343   9.557  1.00  0.00
ATOM   1989  H1  WAT   645       6.292  11.287   8.710  1.00  0.00
ATOM   1990  H2  WAT   645       5.582  12.259   9.628  1.00  0.00
TER
ATOM   1991  O   WAT   646       7.715  10.974   7.568  1.00  0.00
ATOM   1992  H1  WAT   646       7.654  10.031   7.421  1.00  0.00
ATOM   1993  H2  WAT   646       8.494  11.082   8.114  1.00  0.00
TER
ATOM   1994  O   WAT   647      -7.357  10.945   4.034  1.00  0.00
ATOM   1995  H1  WAT   647      -6.599  11.058   3.460  1.00  0.00
ATOM   1996  H2  WAT   647      -7.819  11.782   3.988  1.00  0.00
TER
ATOM   1997  O   WAT   648      -0.815  13.059   7.024  1.00  0.00
ATOM   1998  H1  WAT   648      -1.628  12.685   6.684  1.00  0.00
ATOM   1999  H2  WAT   648      -0.311  12.304   7.326  1.00  0.00
TER
ATOM   2000  O   WAT   649       3.687   9.723   8.262  1.00  0.00
ATOM   2001  H1  WAT   649       4.290  10.296   8.737  1.00  0.00
ATOM   2002  H2  WAT   649       2.946  10.287   8.040  1.00  0.00
TER
ATOM   2003  O   WAT   650       6.831  10.126   3.536  1.00  0.00
ATOM   2004  H1  WAT   650       7.026  11.024   3.803  1.00  0.00
ATOM   2005  H2  WAT   650       6.044   9.894   4.030  1.00  0.00
TER
ATOM   2006  O   WAT   651      -4.984  11.472   2.574  1.00  0.00
ATOM   2007  H1  WAT   651      -4.455  10.685   2.445  1.00  0.00
ATOM   2008  H2  WAT   651      -4.351  12.151   2.808  1.00  0.00
TER
ATOM   2009  O   WAT   652      -2.790  11.209   5.629  1.00  0.00
ATOM   2010  H1  WAT   652      -3.420  10.508   5.796  1.00  0.00
ATOM   2011  H2  WAT   652      -3.330  11.970   5.412  1.00  0.00
TER
ATOM   2012  O   WAT   653      -2.665  10.488  18.064  1.00  0.00
ATOM   2013  H1  WAT   653      -2.946  10.991  17.300  1.00  0.00
ATOM   2014  H2  WAT   653      -2.283   9.690  17.698  1.00  0.00
TER
ATOM   2015  O   WAT   654       2.842  17.922 -10.995  1.00  0.00
ATOM   2016  H1  WAT   654       2.762  17.008 -11.265  1.00  0.00
ATOM   2017  H2  WAT   654       2.429  18.419 -11.701  1.00  0.00
TER
ATOM   2018  O   WAT   655       0.974  19.700  -9.114  1.00  0.00
ATOM   2019  H1  WAT   655       0.198  19.220  -8.824  1.00  0.00
ATOM   2020  H2  WAT   655       1.626  19.021  -9.288  1.00  0.00
TER
ATOM   2021  O   WAT   656      -6.600  14.972 -14.452  1.00  0.00
ATOM   2022  H1  WAT   656      -7.488  15.314 -14.554  1.00  0.00
ATOM   2023  H2  WAT   656      -6.316  14.772 -15.344  1.00  0.00
TER
ATOM   2024  O   WAT   657      -8.637  17.573  -8.568  1.00  0.00
ATOM   2025  H1  WAT   657      -8.065  16.805  -8.567  1.00  0.00
ATOM   2026  H2  WAT   657      -8.637  17.872  -9.477  1.00  0.00
TER
ATOM   2027  O   WAT   658      -7.394  12.981  -6.781  1.00  0.00
ATOM   2028  H1  WAT   658      -7.574  12.084  -6.501  1.00  0.00
ATOM   2029  H2  WAT   658      -7.796  13.529  -6.106  1.00  0.00
TER
ATOM   2030  O   WAT   659       1.446  15.183  -8.880  1.00  0.00
ATOM   2031  H1  WAT   659       1.822  14.310  -8.992  1.00  0.00
ATOM   2032  H2  WAT   659       1.348  15.519  -9.771  1.00  0.00
TER
ATOM   2033  O   WAT   660      -4.424  13.555 -13.418  1.00  0.00
ATOM   2034  H1  WAT   660      -4.317  14.456 -13.111  1.00  0.00
ATOM   2035  H2  WAT   660      -5.335  13.507 -13.709  1.00  0.00
TER
ATOM   2036  O   WAT   661       5.228  12.678 -11.947  1.00  0.00
ATOM   2037  H1  WAT   661       6.049  12.188 -11.904  1.00  0.00
ATOM   2038  H2  WAT   661       5.261  13.268 -11.194  1.00  0.00
TER
ATOM   2039  O   WAT   662      -6.776  15.477  -8.173  1.00  0.00
ATOM   2040  H1  WAT   662      -6.095  15.741  -7.554  1.00  0.00
ATOM   2041  H2  WAT   662      -7.091  14.637  -7.839  1.00  0.00
TER
ATOM   2042  O   WAT   663      -2.583  16.524  -9.085  1.00  0.00
ATOM   2043  H1  WAT   663      -2.075  17.022  -8.445  1.00  0.00
ATOM   2044  H2  WAT   663      -2.052  15.748  -9.262  1.00  0.00
TER
ATOM   2045  O   WAT   664       9.518  14.695  -5.383  1.00  0.00
ATOM   2046  H1  WAT   664       8.813  15.083  -5.901  1.00  0.00
ATOM   2047  H2  WAT   664       9.784  15.390  -4.780  1.00  0.00
TER
ATOM   2048  O   WAT   665      -4.299  11.164  -4.819  1.00  0.00
ATOM   2049  H1  WAT   665      -4.298  11.681  -5.625  1.00  0.00
ATOM   2050  H2  WAT   665      -5.129  10.687  -4.842  1.00  0.00
TER
ATOM   2051  O   WAT   666       5.464  14.618  -9.174  1.00  0.00
ATOM   2052  H1  WAT   666       4.760  14.906  -8.594  1.00  0.00
ATOM   2053  H2  WAT   666       5.825  15.428  -9.534  1.00  0.00
TER
ATOM   2054  O   WAT   667      -4.618  12.875  -6.812  1.00  0.00
ATOM   2055  H1  WAT   667      -4.276  13.719  -7.107  1.00  0.00
ATOM   2056  H2  WAT   667      -5.556  13.023  -6.696  1.00  0.00
TER
ATOM   2057  O   WAT   668       8.533  14.063  -8.783  1.00  0.00
ATOM   2058  H1  WAT   668       7.585  14.097  -8.652  1.00  0.00
ATOM   2059  H2  WAT   668       8.858  14.877  -8.398  1.00  0.00
TER
ATOM   2060  O   WAT   669      -0.935  10.363 -10.488  1.00  0.00
ATOM   2061  H1  WAT   669      -0.628   9.808 -11.204  1.00  0.00
ATOM   2062  H2  WAT   669      -1.865  10.498 -10.670  1.00  0.00
TER
ATOM   2063  O   WAT   670       1.453  18.428 -13.752  1.00  0.00
ATOM   2064  H1  WAT   670       0.526  18.362 -13.523  1.00  0.00
ATOM   2065  H2  WAT   670       1.605  19.366 -13.866  1.00  0.00
TER
ATOM   2066  O   WAT   671       1.440  14.700 -16.755  1.00  0.00
ATOM   2067  H1  WAT   671       0.500  14.861 -16.670  1.00  0.00
ATOM   2068  H2  WAT   671       1.758  15.418 -17.301  1.00  0.00
TER
ATOM   2069  O   WAT   672       4.925  16.169  -5.832  1.00  0.00
ATOM   2070  H1  WAT   672       4.512  16.994  -5.578  1.00  0.00
ATOM   2071  H2  WAT   672       4.193  15.583  -6.024  1.00  0.00
TER
ATOM   2072  O   WAT   673      -2.941  18.955 -10.970  1.00  0.00
ATOM   2073  H1  WAT   673      -3.346  18.242 -11.465  1.00  0.00
ATOM   2074  H2  WAT   673      -2.855  18.610 -10.081  1.00  0.00
TER
ATOM   2075  O   WAT   674      -4.229  15.729  -7.190  1.00  0.00
ATOM   2076  H1  WAT   674      -3.677  15.838  -7.964  1.00  0.00
ATOM   2077  H2  WAT   674      -3.714  16.103  -6.474  1.00  0.00
TER
ATOM   2078  O   WAT   675       3.659  19.229 -16.241  1.00  0.00
ATOM   2079  H1  WAT   675       4.098  18.391 -16.387  1.00  0.00
ATOM   2080  H2  WAT   675       4.372  19.862 -16.154  1.00  0.00
TER
ATOM   2081  O   WAT   676       7.241  10.483 -17.927  1.00  0.00
ATOM   2082  H1  WAT   676       6.928  10.576 -17.027  1.00  0.00
ATOM   2083  H2  WAT   676       8.002  11.061 -17.977  1.00  0.00
TER
ATOM   2084  O   WAT   677      -6.241  17.849 -13.469  1.00  0.00
ATOM   2085  H1  WAT   677      -6.361  18.575 -14.081  1.00  0.00
ATOM   2086  H2  WAT   677      -6.551  17.079 -13.946  1.00  0.00
TER
ATOM   2087  O   WAT   678       8.451  15.220  -1.949  1.00  0.00
ATOM   2088  H1  WAT   678       7.835  15.728  -2.478  1.00  0.00
ATOM   2089  H2  WAT   678       8.131  14.320  -2.007  1.00  0.00
TER
ATOM   2090  O   WAT   679      -3.775  11.193 -10.087  1.00  0.00
ATOM   2091  H1  WAT   679      -4.218  11.973 -10.418  1.00  0.00
ATOM   2092  H2  WAT   679      -3.216  11.516  -9.380  1.00  0.00
TER
ATOM   2093  O   WAT   680       0.512  14.059  -4.483  1.00  0.00
ATOM   2094  H1  WAT   680       0.050  14.268  -3.671  1.00  0.00
ATOM   2095  H2  WAT   680       0.110  13.245  -4.786  1.00  0.00
TER
ATOM   2096  O   WAT   681       5.513  15.280  -3.353  1.00  0.00
ATOM   2097  H1  WAT   681       4.662  14.981  -3.032  1.00  0.00
ATOM   2098  H2  WAT   681       5.353  15.524  -4.265  1.00  0.00
TER
ATOM   2099  O   WAT   682       2.608  16.780  -1.254  1.00  0.00
ATOM   2100  H1  WAT   682       2.933  15.947  -1.593  1.00  0.00
ATOM   2101  H2  WAT   682       3.396  17.303  -1.106  1.00  0.00
TER
ATOM   2102  O   WAT   683      -0.659  10.814 -15.206  1.00  0.00
ATOM   2103  H1  WAT   683      -1.283  10.810 -14.481  1.00  0.00
ATOM   2104  H2  WAT   683      -0.746   9.947 -15.602  1.00  0.00
TER
ATOM   2105  O   WAT   684      -1.737  11.737  -8.228  1.00  0.00
ATOM   2106  H1  WAT   684      -1.440  12.644  -8.308  1.00  0.00
ATOM   2107  H2  WAT   684      -1.188  11.249  -8.842  1.00  0.00
TER
ATOM   2108  O   WAT   685      -3.983  16.316 -12.358  1.00  0.00
ATOM   2109  H1  WAT   685      -4.209  16.100 -11.454  1.00  0.00
ATOM   2110  H2  WAT   685      -4.764  16.749 -12.704  1.00  0.00
TER
ATOM   2111  O   WAT   686       3.247  16.322 -13.759  1.00  0.00
ATOM   2112  H1  WAT   686       2.648  17.046 -13.943  1.00  0.00
ATOM   2113  H2  WAT   686       3.795  16.260 -14.542  1.00  0.00
TER
ATOM   2114  O   WAT   687      -1.543  17.214  -1.692  1.00  0.00
ATOM   2115  H1  WAT   687      -1.639  16.274  -1.842  1.00  0.00
ATOM   2116  H2  WAT   687      -0.700  17.436  -2.088  1.00  0.00
TER
ATOM   2117  O   WAT   688       1.853  14.959 -11.729  1.00  0.00
ATOM   2118  H1  WAT   688       2.246  15.276 -12.542  1.00  0.00
ATOM   2119  H2  WAT   688       2.215  14.080 -11.615  1.00  0.00
TER
ATOM   2120  O   WAT   689      -6.412  13.626  -3.539  1.00  0.00
ATOM   2121  H1  WAT   689      -6.806  14.473  -3.332  1.00  0.00
ATOM   2122  H2  WAT   689      -7.100  12.988  -3.348  1.00  0.00
TER
ATOM   2123  O   WAT   690       0.162  13.709  -0.469  1.00  0.00
ATOM   2124  H1  WAT   690      -0.528  13.517   0.165  1.00  0.00
ATOM   2125  H2  WAT   690       0.906  13.993   0.063  1.00  0.00
TER
ATOM   2126  O   WAT   691      -9.110  11.549  -9.506  1.00  0.00
ATOM   2127  H1  WAT   691      -9.399  12.119  -8.794  1.00  0.00
ATOM   2128  H2  WAT   691      -8.366  11.069  -9.143  1.00  0.00
TER
ATOM   2129  O   WAT   692       2.439  17.549  -7.634  1.00  0.00
ATOM   2130  H1  WAT   692       1.707  18.058  -7.285  1.00  0.00
ATOM   2131  H2  WAT   692       2.041  16.732  -7.935  1.00  0.00
TER
ATOM   2132  O   WAT   693      -1.124  14.225  -9.229  1.00  0.00
ATOM   2133  H1  WAT   693      -1.120  13.784 -10.078  1.00  0.00
ATOM   2134  H2  WAT   693      -0.229  14.546  -9.122  1.00  0.00
TER
ATOM   2135  O   WAT   694      -5.273  14.107 -10.269  1.00  0.00
ATOM   2136  H1  WAT   694      -5.613  14.585  -9.513  1.00  0.00
ATOM   2137  H2  WAT   694      -6.036  13.654 -10.629  1.00  0.00
TER
ATOM   2138  O   WAT   695      -1.062  15.226 -16.238  1.00  0.00
ATOM   2139  H1  WAT   695      -0.940  15.184 -15.290  1.00  0.00
ATOM   2140  H2  WAT   695      -1.447  16.088 -16.393  1.00  0.00
TER
ATOM   2141  O   WAT   696       2.901  13.003  -8.222  1.00  0.00
ATOM   2142  H1  WAT   696       2.918  13.453  -7.378  1.00  0.00
ATOM   2143  H2  WAT   696       2.653  12.103  -8.008  1.00  0.00
TER
ATOM   2144  O   WAT   697      -2.049  17.536 -16.840  1.00  0.00
ATOM   2145  H1  WAT   697      -2.618  17.088 -17.466  1.00  0.00
ATOM   2146  H2  WAT   697      -1.341  17.895 -17.373  1.00  0.00
TER
ATOM   2147  O   WAT   698       6.328  10.416  -2.383  1.00  0.00
ATOM   2148  H1  WAT   698       6.653   9.685  -1.857  1.00  0.00
ATOM   2149  H2  WAT   698       6.364  10.097  -3.285  1.00  0.00
TER
ATOM   2150  O   WAT   699      -0.823  18.285  -7.482  1.00  0.00
ATOM   2151  H1  WAT   699      -0.456  17.811  -6.736  1.00  0.00
ATOM   2152  H2  WAT   699      -1.012  19.159  -7.141  1.00  0.00
TER
ATOM   2153  O   WAT   700      -7.959  13.029 -11.353  1.00  0.00
ATOM   2154  H1  WAT   700      -8.244  12.665 -10.515  1.00  0.00
ATOM   2155  H2  WAT   700      -8.021  12.297 -11.967  1.00  0.00
TER
ATOM   2156  O   WAT   701      -3.033  17.326  -5.164  1.00  0.00
ATOM   2157  H1  WAT   701      -3.337  18.205  -4.939  1.00  0.00
ATOM   2158  H2  WAT   701      -2.078  17.386  -5.128  1.00  0.00
TER
ATOM   2159  O   WAT   702       1.715  11.922 -14.632  1.00  0.00
ATOM   2160  H1  WAT   702       0.902  11.423 -14.707  1.00  0.00
ATOM   2161  H2  WAT   702       1.521  12.762 -15.048  1.00  0.00
TER
ATOM   2162  O   WAT   703       4.430  16.294 -16.335  1.00  0.00
ATOM   2163  H1  WAT   703       5.318  16.606 -16.510  1.00  0.00
ATOM   2164  H2  WAT   703       4.400  15.421 -16.727  1.00  0.00
TER
ATOM   2165  O   WAT   704      -6.977  18.166  -4.017  1.00  0.00
ATOM   2166  H1  WAT   704      -7.335  18.831  -3.429  1.00  0.00
ATOM   2167  H2  WAT   704      -7.271  17.334  -3.645  1.00  0.00
TER
ATOM   2168  O   WAT   705      -3.775  18.624  -1.133  1.00  0.00
ATOM   2169  H1  WAT   705      -4.075  18.770  -2.030  1.00  0.00
ATOM   2170  H2  WAT   705      -3.004  18.065  -1.225  1.00  0.00
TER
ATOM   2171  O   WAT   706       6.701  17.605 -16.867  1.00  0.00
ATOM   2172  H1  WAT   706       6.618  18.037 -17.718  1.00  0.00
ATOM   2173  H2  WAT   706       7.421  18.065 -16.435  1.00  0.00
TER
ATOM   2174  O   WAT   707      -8.466  18.165 -17.393  1.00  0.00
ATOM   2175  H1  WAT   707      -7.596  18.448 -17.110  1.00  0.00
ATOM   2176  H2  WAT   707      -8.957  18.979 -17.508  1.00  0.00
TER
ATOM   2177  O   WAT   708      -5.401   9.896 -12.800  1.00  0.00
ATOM   2178  H1  WAT   708      -5.530   9.888 -11.852  1.00  0.00
ATOM   2179  H2  WAT   708      -6.225  10.234 -13.151  1.00  0.00
TER
ATOM   2180  O   WAT   709      -8.402  11.655  -3.339  1.00  0.00
ATOM   2181  H1  WAT   709      -9.116  11.855  -2.734  1.00  0.00
ATOM   2182  H2  WAT   709      -7.982  10.879  -2.968  1.00  0.00
TER
ATOM   2183  O   WAT   710       3.092  14.147  -5.589  1.00  0.00
ATOM   2184  H1  WAT   710       3.460  13.327  -5.261  1.00  0.00
ATOM   2185  H2  WAT   710       2.232  14.208  -5.174  1.00  0.00
TER
ATOM   2186  O   WAT   711       6.458  13.103 -14.781  1.00  0.00
ATOM   2187  H1  WAT   711       5.830  13.208 -15.495  1.00  0.00
ATOM   2188  H2  WAT   711       5.964  13.323 -13.991  1.00  0.00
TER
ATOM   2189  O   WAT   712      -1.573  15.382 -13.365  1.00  0.00
ATOM   2190  H1  WAT   712      -2.282  15.850 -12.923  1.00  0.00
ATOM   2191  H2  WAT   712      -1.289  14.724 -12.730  1.00  0.00
TER
ATOM   2192  O   WAT   713       0.052  16.801  -5.366  1.00  0.00
ATOM   2193  H1  WAT   713       0.551  17.276  -4.700  1.00  0.00
ATOM   2194  H2  WAT   713       0.195  15.878  -5.159  1.00  0.00
TER
ATOM   2195  O   WAT   714       2.458  12.107 -11.925  1.00  0.00
ATOM   2196  H1  WAT   714       2.335  12.125 -12.874  1.00  0.00
ATOM   2197  H2  WAT   714       3.407  12.155 -11.805  1.00  0.00
TER
ATOM   2198  O   WAT   715      -3.370  13.690 -15.990  1.00  0.00
ATOM   2199  H1  WAT   715      -2.521  14.127 -16.056  1.00  0.00
ATOM   2200  H2  WAT   715      -3.737  14.002 -15.162  1.00  0.00
TER
ATOM   2201  O   WAT   716       7.259  13.018  -4.523  1.00  0.00
ATOM   2202  H1  WAT   716       6.756  13.759  -4.183  1.00  0.00
ATOM   2203  H2  WAT   716       8.075  13.407  -4.839  1.00  0.00
TER
ATOM   2204  O   WAT   717       5.551  18.262 -11.077  1.00  0.00
ATOM   2205  H1  WAT   717       4.610  18.277 -10.902  1.00  0.00
ATOM   2206  H2  WAT   717       5.866  17.475 -10.631  1.00  0.00
TER
ATOM   2207  O   WAT   718      -4.471  19.943 -17.516  1.00  0.00
ATOM   2208  H1  WAT   718      -3.704  19.832 -16.954  1.00  0.00
ATOM   2209  H2  WAT   718      -4.393  19.247 -18.168  1.00  0.00
TER
ATOM   2210  O   WAT   719      -5.776  17.376 -16.833  1.00  0.00
ATOM   2211  H1  WAT   719      -5.696  16.429 -16.721  1.00  0.00
ATOM   2212  H2  WAT   719      -4.884  17.707 -16.727  1.00  0.00
TER
ATOM   2213  O   WAT   720      -8.249  19.197  -1.597  1.00  0.00
ATOM   2214  H1  WAT   720      -7.745  18.618  -1.026  1.00  0.00
ATOM   2215  H2  WAT   720      -8.988  19.482  -1.060  1.00  0.00
TER
ATOM   2216  O   WAT   721      -6.216  17.340  -0.702  1.00  0.00
ATOM   2217  H1  WAT   721      -6.176  17.042   0.206  1.00  0.00
ATOM   2218  H2  WAT   721      -5.362  17.741  -0.861  1.00  0.00
TER
ATOM   2219  O   WAT   722      -2.439  19.940 -15.542  1.00  0.00
ATOM   2220  H1  WAT   722      -2.017  19.774 -14.699  1.00  0.00
ATOM   2221  H2  WAT   722      -2.314  19.130 -16.036  1.00  0.00
TER
ATOM   2222  O   WAT   723      -4.276  15.920  -2.735  1.00  0.00
ATOM   2223  H1  WAT   723      -4.806  15.429  -3.362  1.00  0.00
ATOM   2224  H2  WAT   723      -3.607  16.348  -3.269  1.00  0.00
TER
ATOM   2225  O   WAT   724       5.094  17.726  -0.967  1.00  0.00
ATOM   2226  H1  WAT   724       5.676  16.971  -1.055  1.00  0.00
ATOM   2227  H2  WAT   724       5.270  18.257  -1.744  1.00  0.00
TER
ATOM   2228  O   WAT   725      -3.789  12.886  -2.655  1.00  0.00
ATOM   2229  H1  WAT   725      -3.883  12.268  -3.380  1.00  0.00
ATOM   2230  H2  WAT   725      -4.369  13.613  -2.882  1.00  0.00
TER
ATOM   2231  O   WAT   726      -1.023  11.443  -5.622  1.00  0.00
ATOM   2232  H1  WAT   726      -1.471  11.466  -6.468  1.00  0.00
ATOM   2233  H2  WAT   726      -1.656  11.045  -5.025  1.00  0.00
TER
ATOM   2234  O   WAT   727       1.720  18.070  -3.617  1.00  0.00
ATOM   2235  H1  WAT   727       1.839  17.474  -2.878  1.00  0.00
ATOM   2236  H2  WAT   727       2.579  18.107  -4.037  1.00  0.00
TER
ATOM   2237  O   WAT   728       4.059  18.624  -5.041  1.00  0.00
ATOM   2238  H1  WAT   728       3.532  19.148  -5.645  1.00  0.00
ATOM   2239  H2  WAT   728       4.402  19.257  -4.410  1.00  0.00
TER
ATOM   2240  O   WAT   729      -1.513  14.612  -2.360  1.00  0.00
ATOM   2241  H1  WAT   729      -0.923  14.304  -1.672  1.00  0.00
ATOM   2242  H2  WAT   729      -2.331  14.140  -2.204  1.00  0.00
TER
ATOM   2243  O   WAT   730       3.306  14.229  -2.126  1.00  0.00
ATOM   2244  H1  WAT   730       2.618  13.567  -2.191  1.00  0.00
ATOM   2245  H2  WAT   730       4.027  13.783  -1.682  1.00  0.00
TER
ATOM   2246  O   WAT   731       3.936  10.824 -16.067  1.00  0.00
ATOM   2247  H1  WAT   731       4.216   9.981 -15.711  1.00  0.00
ATOM   2248  H2  WAT   731       3.163  11.056 -15.553  1.00  0.00
TER
ATOM   2249  O   WAT   732      -1.526  12.057 -17.623  1.00  0.00
ATOM   2250  H1  WAT   732      -1.874  11.379 -18.202  1.00  0.00
ATOM   2251  H2  WAT   732      -1.325  11.596 -16.808  1.00  0.00
TER
ATOM   2252  O   WAT   733      -8.185  18.586 -11.226  1.00  0.00
ATOM   2253  H1  WAT   733      -8.841  18.317 -11.870  1.00  0.00
ATOM   2254  H2  WAT   733      -7.348  18.476 -11.676  1.00  0.00
TER
ATOM   2255  O   WAT   734       4.764  13.380 -17.004  1.00  0.00
ATOM   2256  H1  WAT   734       5.182  13.193 -17.845  1.00  0.00
ATOM   2257  H2  WAT   734       4.457  12.528 -16.694  1.00  0.00
TER
ATOM   2258  O   WAT   735       8.263  18.292 -13.307  1.00  0.00
ATOM   2259  H1  WAT   735       7.887  17.525 -13.739  1.00  0.00
ATOM   2260  H2  WAT   735       7.533  18.674 -12.819  1.00  0.00
TER
ATOM   2261  O   WAT   736      -7.148  18.971  -6.686  1.00  0.00
ATOM   2262  H1  WAT   736      -6.781  18.884  -5.806  1.00  0.00
ATOM   2263  H2  WAT   736      -7.717  18.208  -6.785  1.00  0.00
TER
ATOM   2264  O   WAT   737       7.653  17.439  -3.673  1.00  0.00
ATOM   2265  H1  WAT   737       7.421  17.211  -4.573  1.00  0.00
ATOM   2266  H2  WAT   737       7.913  18.359  -3.718  1.00  0.00
TER
ATOM   2267  O   WAT   738      -7.596  15.882  -2.780  1.00  0.00
ATOM   2268  H1  WAT   738      -8.491  15.848  -2.441  1.00  0.00
ATOM   2269  H2  WAT   738      -7.056  16.080  -2.015  1.00  0.00
TER
ATOM   2270  O   WAT   739       6.091  12.665  -0.895  1.00  0.00
ATOM   2271  H1  WAT   739       6.968  12.673  -0.511  1.00  0.00
ATOM   2272  H2  WAT   739       6.103  11.928  -1.506  1.00  0.00
TER
ATOM   2273  O   WAT   740      -8.972  15.796 -15.284  1.00  0.00
ATOM   2274  H1  WAT   740      -9.875  16.059 -15.459  1.00  0.00
ATOM   2275  H2  WAT   740      -8.488  16.067 -16.064  1.00  0.00
TER
ATOM   2276  O   WAT   741       7.538  16.518 -10.006  1.00  0.00
ATOM   2277  H1  WAT   741       8.061  16.024 -10.637  1.00  0.00
ATOM   2278  H2  WAT   741       8.124  16.653  -9.261  1.00  0.00
TER
ATOM   2279  O   WAT   742       7.717  16.602  -6.484  1.00  0.00
ATOM   2280  H1  WAT   742       6.767  16.568  -6.370  1.00  0.00
ATOM   2281  H2  WAT   742       7.898  17.512  -6.719  1.00  0.00
TER
ATOM   2282  O   WAT   743      -6.429  14.852 -17.374  1.00  0.00
ATOM   2283  H1  WAT   743      -5.720  14.430 -17.860  1.00  0.00
ATOM   2284  H2  WAT   743      -7.145  14.920 -18.006  1.00  0.00
TER
ATOM   2285  O   WAT   744       7.028  15.775 -14.067  1.00  0.00
ATOM   2286  H1  WAT   744       7.524  15.542 -13.282  1.00  0.00
ATOM   2287  H2  WAT   744       6.829  14.936 -14.483  1.00  0.00
TER
ATOM   2288  O   WAT   745      -7.092  10.157  -8.432  1.00  0.00
ATOM   2289  H1  WAT   745      -6.445   9.606  -8.872  1.00  0.00
ATOM   2290  H2  WAT   745      -6.672  10.411  -7.610  1.00  0.00
TER
ATOM   2291  O   WAT   746       8.456  14.411 -11.533  1.00  0.00
ATOM   2292  H1  WAT   746       8.346  14.257 -10.595  1.00  0.00
ATOM   2293  H2  WAT   746       9.217  13.883 -11.776  1.00  0.00
TER
ATOM   2294  O   WAT   747       6.803  10.351  -5.075  1.00  0.00
ATOM   2295  H1  WAT   747       7.440  10.964  -4.709  1.00  0.00
ATOM   2296  H2  WAT   747       6.950  10.387  -6.020  1.00  0.00
TER
ATOM   2297  O   WAT   748       9.345  12.242 -18.292  1.00  0.00
ATOM   2298  H1  WAT   748      10.270  12.110 -18.501  1.00  0.00
ATOM   2299  H2  WAT   748       9.323  12.321 -17.339  1.00  0.00
TER
ATOM   2300  O   WAT   749       9.419  13.013 -15.667  1.00  0.00
ATOM   2301  H1  WAT   749       8.624  12.948 -15.137  1.00  0.00
ATOM   2302  H2  WAT   749       9.624  13.948 -15.678  1.00  0.00
TER
ATOM   2303  O   WAT   750      -7.339  10.312  -5.689  1.00  0.00
ATOM   2304  H1  WAT   750      -7.688  10.769  -4.923  1.00  0.00
ATOM   2305  H2  WAT   750      -7.670   9.418  -5.607  1.00  0.00
TER
ATOM   2306  O   WAT   751       0.173  11.503  -2.167  1.00  0.00
ATOM   2307  H1  WAT   751       0.112  12.096  -1.418  1.00  0.00
ATOM   2308  H2  WAT   751       1.113  11.396  -2.312  1.00  0.00
TER
ATOM   2309  O   WAT   752       2.811  11.160  -2.528  1.00  0.00
ATOM   2310  H1  WAT   752       3.425  11.478  -3.190  1.00  0.00
ATOM   2311  H2  WAT   752       3.356  10.675  -1.908  1.00  0.00
TER
ATOM   2312  O   WAT   753      -6.667   9.840  -2.414  1.00  0.00
ATOM   2313  H1  WAT   753      -6.119   9.659  -3.177  1.00  0.00
ATOM   2314  H2  WAT   753      -6.601   9.049  -1.878  1.00  0.00
TER
ATOM   2315  O   WAT   754       3.552   9.724  -6.201  1.00  0.00
ATOM   2316  H1  WAT   754       2.678  10.057  -6.404  1.00  0.00
ATOM   2317  H2  WAT   754       3.443   9.251  -5.376  1.00  0.00
TER
ATOM   2318  O   WAT   755       4.459  11.931  -4.817  1.00  0.00
ATOM   2319  H1  WAT   755       4.130  11.116  -5.197  1.00  0.00
ATOM   2320  H2  WAT   755       5.407  11.888  -4.940  1.00  0.00
TER
ATOM   2321  O   WAT   756       1.299  10.641  -7.262  1.00  0.00
ATOM   2322  H1  WAT   756       0.516  11.115  -6.982  1.00  0.00
ATOM   2323  H2  WAT   756       1.005   9.736  -7.370  1.00  0.00
TER
ATOM   2324  O   WAT   757       5.851  11.343  -9.217  1.00  0.00
ATOM   2325  H1  WAT   757       6.292  11.287 -10.065  1.00  0.00
ATOM   2326  H2  WAT   757       5.582  12.259  -9.146  1.00  0.00
TER
ATOM   2327  O   WAT   758       7.715  10.974 -11.206  1.00  0.00
ATOM   2328  H1  WAT   758       7.654  10.031 -11.353  1.00  0.00
ATOM   2329  H2  WAT   758       8.494  11.082 -10.661  1.00  0.00
TER
ATOM   2330  O   WAT   759      -7.357  10.945 -14.740  1.00  0.00
ATOM   2331  H1  WAT   759      -6.599  11.058 -15.314  1.00  0.00
ATOM   2332  H2  WAT   759      -7.819  11.782 -14.786  1.00  0.00
TER
ATOM   2333  O   WAT   760      -0.815  13.059 -11.750  1.00  0.00
ATOM   2334  H1  WAT   760      -1.628  12.685 -12.091  1.00  0.00
ATOM   2335  H2  WAT   760      -0.311  12.304 -11.448  1.00  0.00
TER
ATOM   2336  O   WAT   761       3.687   9.723 -10.512  1.00  0.00
ATOM   2337  H1  WAT   761       4.290  10.296 -10.037  1.00  0.00
ATOM   2338  H2  WAT   761       2.946  10.287 -10.734  1.00  0.00
TER
ATOM   2339  O   WAT   762       6.831  10.126 -15.238  1.00  0.00
ATOM   2340  H1  WAT   762       7.026  11.024 -14.971  1.00  0.00
ATOM   2341  H2  WAT   762       6.044   9.894 -14.745  1.00  0.00
TER
ATOM   2342  O   WAT   763      -4.984  11.472 -16.200  1.00  0.00
ATOM   2343  H1  WAT   763      -4.455  10.685 -16.329  1.00  0.00
ATOM   2344  H2  WAT   763      -4.351  12.151 -15.967  1.00  0.00
TER
ATOM   2345  O   WAT   764      -2.790  11.209 -13.146  1.00  0.00
ATOM   2346  H1  WAT   764      -3.420  10.508 -12.979  1.00  0.00
ATOM   2347  H2  WAT   764      -3.330  11.970 -13.362  1.00  0.00
TER
ATOM   2348  O   WAT   765      -2.665  10.488  -0.710  1.00  0.00
ATOM   2349  H1  WAT   765      -2.946  10.991  -1.474  1.00  0.00
ATOM   2350  H2  WAT   765      -2.283   9.690  -1.076  1.00  0.00
TER
ATOM   2351  O   WAT   766       3.937   9.903  -0.132  1.00  0.00
ATOM   2352  H1  WAT   766       3.823  10.222   0.763  1.00  0.00
ATOM   2353  H2  WAT   766       4.754  10.304  -0.429  1.00  0.00
TER
ATOM   2354  O   WAT   767       2.842  -0.852   7.780  1.00  0.00
ATOM   2355  H1  WAT   767       2.762  -1.767   7.509  1.00  0.00
ATOM   2356  H2  WAT   767       2.429  -0.355   7.074  1.00  0.00
TER
ATOM   2357  O   WAT   768       0.974   0.926   9.661  1.00  0.00
ATOM   2358  H1  WAT   768       0.198   0.446   9.951  1.00  0.00
ATOM   2359  H2  WAT   768       1.626   0.246   9.486  1.00  0.00
TER
ATOM   2360  O   WAT   769      -5.009   1.238  10.538  1.00  0.00
ATOM   2361  H1  WAT   769      -5.841   0.983  10.938  1.00  0.00
ATOM   2362  H2  WAT   769      -4.401   1.309  11.274  1.00  0.00
TER
ATOM   2363  O   WAT   770       4.995   5.332   8.441  1.00  0.00
ATOM   2364  H1  WAT   770       4.533   4.561   8.769  1.00  0.00
ATOM   2365  H2  WAT   770       5.808   5.358   8.946  1.00  0.00
TER
ATOM   2366  O   WAT   771      -5.029   5.272  10.734  1.00  0.00
ATOM   2367  H1  WAT   771      -4.726   4.382  10.555  1.00  0.00
ATOM   2368  H2  WAT   771      -4.285   5.829  10.506  1.00  0.00
TER
ATOM   2369  O   WAT   772      -6.600  -3.802   4.323  1.00  0.00
ATOM   2370  H1  WAT   772      -7.488  -3.460   4.221  1.00  0.00
ATOM   2371  H2  WAT   772      -6.316  -4.002   3.431  1.00  0.00
TER
ATOM   2372  O   WAT   773      -8.637  -1.201  10.206  1.00  0.00
ATOM   2373  H1  WAT   773      -8.065  -1.969  10.207  1.00  0.00
ATOM   2374  H2  WAT   773      -8.637  -0.903   9.297  1.00  0.00
TER
ATOM   2375  O   WAT   774       1.221   7.618   8.061  1.00  0.00
ATOM   2376  H1  WAT   774       0.602   8.073   7.490  1.00  0.00
ATOM   2377  H2  WAT   774       2.076   7.773   7.660  1.00  0.00
TER
ATOM   2378  O   WAT   775       0.415   3.602   9.668  1.00  0.00
ATOM   2379  H1  WAT   775       0.346   2.661   9.507  1.00  0.00
ATOM   2380  H2  WAT   775       1.177   3.692  10.240  1.00  0.00
TER
ATOM   2381  O   WAT   776      -7.394  -5.793  11.993  1.00  0.00
ATOM   2382  H1  WAT   776      -7.574  -6.690  12.274  1.00  0.00
ATOM   2383  H2  WAT   776      -7.796  -5.246  12.668  1.00  0.00
TER
ATOM   2384  O   WAT   777       1.446  -3.591   9.895  1.00  0.00
ATOM   2385  H1  WAT   777       1.822  -4.464   9.782  1.00  0.00
ATOM   2386  H2  WAT   777       1.348  -3.256   9.004  1.00  0.00
TER
ATOM   2387  O   WAT   778      -4.424  -5.219   5.356  1.00  0.00
ATOM   2388  H1  WAT   778      -4.317  -4.319   5.663  1.00  0.00
ATOM   2389  H2  WAT   778      -5.335  -5.267   5.066  1.00  0.00
TER
ATOM   2390  O   WAT   779       5.228  -6.096   6.827  1.00  0.00
ATOM   2391  H1  WAT   779       6.049  -6.587   6.870  1.00  0.00
ATOM   2392  H2  WAT   779       5.261  -5.507   7.581  1.00  0.00
TER
ATOM   2393  O   WAT   780      -6.776  -3.297  10.602  1.00  0.00
ATOM   2394  H1  WAT   780      -6.095  -3.033  11.220  1.00  0.00
ATOM   2395  H2  WAT   780      -7.091  -4.137  10.935  1.00  0.00
TER
ATOM   2396  O   WAT   781      -2.583  -2.250   9.689  1.00  0.00
ATOM   2397  H1  WAT   781      -2.075  -1.752  10.329  1.00  0.00
ATOM   2398  H2  WAT   781      -2.052  -3.027   9.513  1.00  0.00
TER
ATOM   2399  O   WAT   782       9.518  -4.080  13.392  1.00  0.00
ATOM   2400  H1  WAT   782       8.813  -3.692  12.873  1.00  0.00
ATOM   2401  H2  WAT   782       9.784  -3.385  13.994  1.00  0.00
TER
ATOM   2402  O   WAT   783      -4.299  -7.610  13.955  1.00  0.00
ATOM   2403  H1  WAT   783      -4.298  -7.093  13.150  1.00  0.00
ATOM   2404  H2  WAT   783      -5.129  -8.087  13.932  1.00  0.00
TER
ATOM   2405  O   WAT   784       2.088   2.502   5.454  1.00  0.00
ATOM   2406  H1  WAT   784       1.469   2.966   4.890  1.00  0.00
ATOM   2407  H2  WAT   784       2.600   3.194   5.871  1.00  0.00
TER
ATOM   2408  O   WAT   785      -3.049   2.029  12.133  1.00  0.00
ATOM   2409  H1  WAT   785      -3.382   2.656  12.775  1.00  0.00
ATOM   2410  H2  WAT   785      -2.873   2.555  11.353  1.00  0.00
TER
ATOM   2411  O   WAT   786       5.464  -4.156   9.600  1.00  0.00
ATOM   2412  H1  WAT   786       4.760  -3.868  10.181  1.00  0.00
ATOM   2413  H2  WAT   786       5.825  -3.346   9.240  1.00  0.00
TER
ATOM   2414  O   WAT   787      -4.618  -5.899  11.962  1.00  0.00
ATOM   2415  H1  WAT   787      -4.276  -5.055  11.668  1.00  0.00
ATOM   2416  H2  WAT   787      -5.556  -5.751  12.079  1.00  0.00
TER
ATOM   2417  O   WAT   788      -3.837   3.997  13.947  1.00  0.00
ATOM   2418  H1  WAT   788      -3.220   4.672  13.666  1.00  0.00
ATOM   2419  H2  WAT   788      -4.698   4.406  13.856  1.00  0.00
TER
ATOM   2420  O   WAT   789      -8.544   3.187   2.828  1.00  0.00
ATOM   2421  H1  WAT   789      -8.921   3.676   2.097  1.00  0.00
ATOM   2422  H2  WAT   789      -8.287   3.860   3.459  1.00  0.00
TER
ATOM   2423  O   WAT   790       7.080   5.461  11.863  1.00  0.00
ATOM   2424  H1  WAT   790       6.397   6.131  11.855  1.00  0.00
ATOM   2425  H2  WAT   790       7.620   5.659  11.097  1.00  0.00
TER
ATOM   2426  O   WAT   791       8.533  -4.711   9.991  1.00  0.00
ATOM   2427  H1  WAT   791       7.585  -4.677  10.123  1.00  0.00
ATOM   2428  H2  WAT   791       8.858  -3.897  10.376  1.00  0.00
TER
ATOM   2429  O   WAT   792      -0.935  -8.411   8.287  1.00  0.00
ATOM   2430  H1  WAT   792      -0.628  -8.966   7.570  1.00  0.00
ATOM   2431  H2  WAT   792      -1.865  -8.277   8.104  1.00  0.00
TER
ATOM   2432  O   WAT   793       4.616   7.306  10.577  1.00  0.00
ATOM   2433  H1  WAT   793       4.629   6.902   9.710  1.00  0.00
ATOM   2434  H2  WAT   793       4.064   8.080  10.474  1.00  0.00
TER
ATOM   2435  O   WAT   794       5.911   4.027   5.666  1.00  0.00
ATOM   2436  H1  WAT   794       5.801   3.085   5.791  1.00  0.00
ATOM   2437  H2  WAT   794       5.908   4.389   6.553  1.00  0.00
TER
ATOM   2438  O   WAT   795       4.015   2.209  11.906  1.00  0.00
ATOM   2439  H1  WAT   795       4.432   1.995  11.071  1.00  0.00
ATOM   2440  H2  WAT   795       4.739   2.466  12.477  1.00  0.00
TER
ATOM   2441  O   WAT   796       1.453  -0.346   5.023  1.00  0.00
ATOM   2442  H1  WAT   796       0.526  -0.413   5.252  1.00  0.00
ATOM   2443  H2  WAT   796       1.605   0.592   4.908  1.00  0.00
TER
ATOM   2444  O   WAT   797       1.440  -4.075   2.019  1.00  0.00
ATOM   2445  H1  WAT   797       0.500  -3.913   2.105  1.00  0.00
ATOM   2446  H2  WAT   797       1.758  -3.356   1.473  1.00  0.00
TER
ATOM   2447  O   WAT   798       7.961   0.607  11.997  1.00  0.00
ATOM   2448  H1  WAT   798       7.133   0.677  11.522  1.00  0.00
ATOM   2449  H2  WAT   798       8.556   1.193  11.529  1.00  0.00
TER
ATOM   2450  O   WAT   799       5.483   1.216   5.526  1.00  0.00
ATOM   2451  H1  WAT   799       4.864   0.878   4.879  1.00  0.00
ATOM   2452  H2  WAT   799       5.465   0.572   6.234  1.00  0.00
TER
ATOM   2453  O   WAT   800       4.925  -2.606  12.943  1.00  0.00
ATOM   2454  H1  WAT   800       4.512  -1.780  13.197  1.00  0.00
ATOM   2455  H2  WAT   800       4.193  -3.191  12.750  1.00  0.00
TER
ATOM   2456  O   WAT   801      -2.941   0.180   7.805  1.00  0.00
ATOM   2457  H1  WAT   801      -3.346  -0.532   7.309  1.00  0.00
ATOM   2458  H2  WAT   801      -2.855  -0.164   8.694  1.00  0.00
TER
ATOM   2459  O   WAT   802      -2.473   3.867   9.969  1.00  0.00
ATOM   2460  H1  WAT   802      -2.770   3.261   9.289  1.00  0.00
ATOM   2461  H2  WAT   802      -1.523   3.905   9.858  1.00  0.00
TER
ATOM   2462  O   WAT   803      -4.229  -3.045  11.585  1.00  0.00
ATOM   2463  H1  WAT   803      -3.677  -2.936  10.810  1.00  0.00
ATOM   2464  H2  WAT   803      -3.714  -2.672  12.300  1.00  0.00
TER
ATOM   2465  O   WAT   804       5.615   7.440  13.631  1.00  0.00
ATOM   2466  H1  WAT   804       5.138   8.247  13.438  1.00  0.00
ATOM   2467  H2  WAT   804       4.932   6.788  13.784  1.00  0.00
TER
ATOM   2468  O   WAT   805      -3.381   3.605  16.619  1.00  0.00
ATOM   2469  H1  WAT   805      -4.279   3.829  16.867  1.00  0.00
ATOM   2470  H2  WAT   805      -3.356   3.729  15.671  1.00  0.00
TER
ATOM   2471  O   WAT   806      -4.554   0.476  15.195  1.00  0.00
ATOM   2472  H1  WAT   806      -4.693   1.349  15.564  1.00  0.00
ATOM   2473  H2  WAT   806      -5.436   0.134  15.050  1.00  0.00
TER
ATOM   2474  O   WAT   807       1.769   5.394   6.502  1.00  0.00
ATOM   2475  H1  WAT   807       2.208   6.136   6.087  1.00  0.00
ATOM   2476  H2  WAT   807       1.707   5.637   7.426  1.00  0.00
TER
ATOM   2477  O   WAT   808      -2.756   6.419  17.404  1.00  0.00
ATOM   2478  H1  WAT   808      -2.785   6.823  16.537  1.00  0.00
ATOM   2479  H2  WAT   808      -2.920   5.490  17.241  1.00  0.00
TER
ATOM   2480  O   WAT   809       7.241  -8.291   0.848  1.00  0.00
ATOM   2481  H1  WAT   809       6.928  -8.199   1.748  1.00  0.00
ATOM   2482  H2  WAT   809       8.002  -7.713   0.797  1.00  0.00
TER
ATOM   2483  O   WAT   810      -6.241  -0.925   5.305  1.00  0.00
ATOM   2484  H1  WAT   810      -6.361  -0.199   4.694  1.00  0.00
ATOM   2485  H2  WAT   810      -6.551  -1.695   4.828  1.00  0.00
TER
ATOM   2486  O   WAT   811      -8.602   2.246  11.112  1.00  0.00
ATOM   2487  H1  WAT   811      -8.524   2.381  10.168  1.00  0.00
ATOM   2488  H2  WAT   811      -7.988   1.538  11.305  1.00  0.00
TER
ATOM   2489  O   WAT   812      -7.358   3.946   7.523  1.00  0.00
ATOM   2490  H1  WAT   812      -7.765   4.088   6.668  1.00  0.00
ATOM   2491  H2  WAT   812      -6.466   3.662   7.320  1.00  0.00
TER
ATOM   2492  O   WAT   813       8.599   4.393  15.860  1.00  0.00
ATOM   2493  H1  WAT   813       8.725   4.154  14.942  1.00  0.00
ATOM   2494  H2  WAT   813       8.641   3.561  16.332  1.00  0.00
TER
ATOM   2495  O   WAT   814       2.460   8.095  14.430  1.00  0.00
ATOM   2496  H1  WAT   814       2.975   8.006  15.232  1.00  0.00
ATOM   2497  H2  WAT   814       1.617   8.441  14.722  1.00  0.00
TER
ATOM   2498  O   WAT   815       4.436   8.381   3.858  1.00  0.00
ATOM   2499  H1  WAT   815       4.276   8.091   4.756  1.00  0.00
ATOM   2500  H2  WAT   815       4.270   7.605   3.322  1.00  0.00
TER
ATOM   2501  O   WAT   816      -3.085   8.161   5.635  1.00  0.00
ATOM   2502  H1  WAT   816      -3.261   7.244   5.422  1.00  0.00
ATOM   2503  H2  WAT   816      -3.940   8.520   5.875  1.00  0.00
TER
ATOM   2504  O   WAT   817       4.138   5.890   2.418  1.00  0.00
ATOM   2505  H1  WAT   817       3.445   5.887   1.758  1.00  0.00
ATOM   2506  H2  WAT   817       4.881   5.466   1.987  1.00  0.00
TER
ATOM   2507  O   WAT   818       3.703   7.516   6.493  1.00  0.00
ATOM   2508  H1  WAT   818       4.159   6.735   6.806  1.00  0.00
ATOM   2509  H2  WAT   818       4.043   8.227   7.037  1.00  0.00
TER
ATOM   2510  O   WAT   819       8.451  -3.554  16.825  1.00  0.00
ATOM   2511  H1  WAT   819       7.835  -3.046  16.297  1.00  0.00
ATOM   2512  H2  WAT   819       8.131  -4.454  16.768  1.00  0.00
TER
ATOM   2513  O   WAT   820      -8.546   3.288  13.652  1.00  0.00
ATOM   2514  H1  WAT   820      -8.383   2.818  12.834  1.00  0.00
ATOM   2515  H2  WAT   820      -8.081   2.780  14.317  1.00  0.00
TER
ATOM   2516  O   WAT   821      -3.775  -7.582   8.688  1.00  0.00
ATOM   2517  H1  WAT   821      -4.218  -6.801   8.356  1.00  0.00
ATOM   2518  H2  WAT   821      -3.216  -7.259   9.395  1.00  0.00
TER
ATOM   2519  O   WAT   822       0.512  -4.715  14.291  1.00  0.00
ATOM   2520  H1  WAT   822       0.050  -4.507  15.103  1.00  0.00
ATOM   2521  H2  WAT   822       0.110  -5.529  13.988  1.00  0.00
TER
ATOM   2522  O   WAT   823       5.513  -3.494  15.421  1.00  0.00
ATOM   2523  H1  WAT   823       4.662  -3.793  15.742  1.00  0.00
ATOM   2524  H2  WAT   823       5.353  -3.250  14.509  1.00  0.00
TER
ATOM   2525  O   WAT   824       2.608  -1.994  17.521  1.00  0.00
ATOM   2526  H1  WAT   824       2.933  -2.828  17.181  1.00  0.00
ATOM   2527  H2  WAT   824       3.396  -1.471  17.669  1.00  0.00
TER
ATOM   2528  O   WAT   825      -0.659  -7.961   3.568  1.00  0.00
ATOM   2529  H1  WAT   825      -1.283  -7.965   4.294  1.00  0.00
ATOM   2530  H2  WAT   825      -0.746  -8.828   3.172  1.00  0.00
TER
ATOM   2531  O   WAT   826      -1.737  -7.037  10.547  1.00  0.00
ATOM   2532  H1  WAT   826      -1.440  -6.131  10.466  1.00  0.00
ATOM   2533  H2  WAT   826      -1.188  -7.525   9.933  1.00  0.00
TER
ATOM   2534  O   WAT   827      -3.983  -2.458   6.416  1.00  0.00
ATOM   2535  H1  WAT   827      -4.209  -2.675   7.321  1.00  0.00
ATOM   2536  H2  WAT   827      -4.764  -2.026   6.070  1.00  0.00
TER
ATOM   2537  O   WAT   828       3.247  -2.452   5.015  1.00  0.00
ATOM   2538  H1  WAT   828       2.648  -1.729   4.831  1.00  0.00
ATOM   2539  H2  WAT   828       3.795  -2.514   4.233  1.00  0.00
TER
ATOM   2540  O   WAT   829      -1.543  -1.560  17.082  1.00  0.00
ATOM   2541  H1  WAT   829      -1.639  -2.500  16.932  1.00  0.00
ATOM   2542  H2  WAT   829      -0.700  -1.338  16.687  1.00  0.00
TER
ATOM   2543  O   WAT   830       1.853  -3.816   7.045  1.00  0.00
ATOM   2544  H1  WAT   830       2.246  -3.499   6.232  1.00  0.00
ATOM   2545  H2  WAT   830       2.215  -4.695   7.160  1.00  0.00
TER
ATOM   2546  O   WAT   831      -6.412  -5.149  15.235  1.00  0.00
ATOM   2547  H1  WAT   831      -6.806  -4.301  15.443  1.00  0.00
ATOM   2548  H2  WAT   831      -7.100  -5.786  15.426  1.00  0.00
TER
ATOM   2549  O   WAT   832      -9.110  -7.226   9.268  1.00  0.00
ATOM   2550  H1  WAT   832      -9.399  -6.655   9.981  1.00  0.00
ATOM   2551  H2  WAT   832      -8.366  -7.705   9.631  1.00  0.00
TER
ATOM   2552  O   WAT   833      -8.923  -3.284   0.479  1.00  0.00
ATOM   2553  H1  WAT   833      -9.006  -2.341   0.620  1.00  0.00
ATOM   2554  H2  WAT   833      -9.275  -3.426  -0.400  1.00  0.00
TER
ATOM   2555  O   WAT   834       2.439  -1.225  11.140  1.00  0.00
ATOM   2556  H1  WAT   834       1.707  -0.717  11.489  1.00  0.00
ATOM   2557  H2  WAT   834       2.041  -2.042  10.839  1.00  0.00
TER
ATOM   2558  O   WAT   835      -1.124  -4.550   9.546  1.00  0.00
ATOM   2559  H1  WAT   835      -1.120  -4.991   8.696  1.00  0.00
ATOM   2560  H2  WAT   835      -0.229  -4.228   9.653  1.00  0.00
TER
ATOM   2561  O   WAT   836      -5.273  -4.667   8.505  1.00  0.00
ATOM   2562  H1  WAT   836      -5.613  -4.190   9.262  1.00  0.00
ATOM   2563  H2  WAT   836      -6.036  -5.121   8.145  1.00  0.00
TER
ATOM   2564  O   WAT   837      -1.062  -3.549   2.536  1.00  0.00
ATOM   2565  H1  WAT   837      -0.940  -3.590   3.485  1.00  0.00
ATOM   2566  H2  WAT   837      -1.447  -2.686   2.381  1.00  0.00
TER
ATOM   2567  O   WAT   838       2.901  -5.772  10.553  1.00  0.00
ATOM   2568  H1  WAT   838       2.918  -5.321  11.397  1.00  0.00
ATOM   2569  H2  WAT   838       2.653  -6.671  10.766  1.00  0.00
TER
ATOM   2570  O   WAT   839       6.328  -8.359  16.391  1.00  0.00
ATOM   2571  H1  WAT   839       6.653  -9.090  16.917  1.00  0.00
ATOM   2572  H2  WAT   839       6.364  -8.677  15.489  1.00  0.00
TER
ATOM   2573  O   WAT   840      -6.973   2.663  15.811  1.00  0.00
ATOM   2574  H1  WAT   840      -7.357   2.022  16.410  1.00  0.00
ATOM   2575  H2  WAT   840      -6.661   3.366  16.381  1.00  0.00
TER
ATOM   2576  O   WAT   841      -0.823  -0.490  11.292  1.00  0.00
ATOM   2577  H1  WAT   841      -0.456  -0.964  12.038  1.00  0.00
ATOM   2578  H2  WAT   841      -1.012   0.385  11.633  1.00  0.00
TER
ATOM   2579  O   WAT   842      -7.959  -5.745   7.421  1.00  0.00
ATOM   2580  H1  WAT   842      -8.244  -6.110   8.259  1.00  0.00
ATOM   2581  H2  WAT   842      -8.021  -6.477   6.808  1.00  0.00
TER
ATOM   2582  O   WAT   843      -3.033  -1.449  13.611  1.00  0.00
ATOM   2583  H1  WAT   843      -3.337  -0.570  13.836  1.00  0.00
ATOM   2584  H2  WAT   843      -2.078  -1.389  13.646  1.00  0.00
TER
ATOM   2585  O   WAT   844       6.254   1.754  10.000  1.00  0.00
ATOM   2586  H1  WAT   844       6.974   2.249   9.609  1.00  0.00
ATOM   2587  H2  WAT   844       6.052   1.076   9.355  1.00  0.00
TER
ATOM   2588  O   WAT   845       1.715  -6.852   4.143  1.00  0.00
ATOM   2589  H1  WAT   845       0.902  -7.351   4.067  1.00  0.00
ATOM   2590  H2  WAT   845       1.521  -6.012   3.726  1.00  0.00
TER
ATOM   2591  O   WAT   846       1.636   1.825  15.887  1.00  0.00
ATOM   2592  H1  WAT   846       1.570   0.904  15.633  1.00  0.00
ATOM   2593  H2  WAT   846       1.006   1.922  16.601  1.00  0.00
TER
ATOM   2594  O   WAT   847       4.430  -2.480   2.439  1.00  0.00
ATOM   2595  H1  WAT   847       5.318  -2.169   2.264  1.00  0.00
ATOM   2596  H2  WAT   847       4.400  -3.353   2.047  1.00  0.00
TER
ATOM   2597  O   WAT   848      -4.461   2.425   7.845  1.00  0.00
ATOM   2598  H1  WAT   848      -3.943   1.622   7.791  1.00  0.00
ATOM   2599  H2  WAT   848      -4.913   2.363   8.687  1.00  0.00
TER
ATOM   2600  O   WAT   849      -6.977  -0.608  14.758  1.00  0.00
ATOM   2601  H1  WAT   849      -7.335   0.057  15.345  1.00  0.00
ATOM   2602  H2  WAT   849      -7.271  -1.440  15.129  1.00  0.00
TER
ATOM   2603  O   WAT   850      -3.775  -0.150  17.642  1.00  0.00
ATOM   2604  H1  WAT   850      -4.075  -0.004  16.744  1.00  0.00
ATOM   2605  H2  WAT   850      -3.004  -0.709  17.549  1.00  0.00
TER
ATOM   2606  O   WAT   851       1.568   4.647  15.637  1.00  0.00
ATOM   2607  H1  WAT   851       1.582   3.715  15.419  1.00  0.00
ATOM   2608  H2  WAT   851       0.860   4.733  16.276  1.00  0.00
TER
ATOM   2609  O   WAT   852       7.779   1.288  14.984  1.00  0.00
ATOM   2610  H1  WAT   852       7.054   1.880  14.787  1.00  0.00
ATOM   2611  H2  WAT   852       8.306   1.280  14.185  1.00  0.00
TER
ATOM   2612  O   WAT   853       7.730   5.685   4.635  1.00  0.00
ATOM   2613  H1  WAT   853       7.088   5.031   4.910  1.00  0.00
ATOM   2614  H2  WAT   853       7.343   6.091   3.859  1.00  0.00
TER
ATOM   2615  O   WAT   854       3.309   3.014   8.482  1.00  0.00
ATOM   2616  H1  WAT   854       3.661   2.416   7.823  1.00  0.00
ATOM   2617  H2  WAT   854       2.425   2.688   8.653  1.00  0.00
TER
ATOM   2618  O   WAT   855      -0.605   3.773   5.889  1.00  0.00
ATOM   2619  H1  WAT   855       0.082   4.320   6.270  1.00  0.00
ATOM   2620  H2  WAT   855      -1.392   4.317   5.924  1.00  0.00
TER
ATOM   2621  O   WAT   856      -8.466  -0.609   1.381  1.00  0.00
ATOM   2622  H1  WAT   856      -7.596  -0.327   1.665  1.00  0.00
ATOM   2623  H2  WAT   856      -8.957   0.204   1.266  1.00  0.00
TER
ATOM   2624  O   WAT   857       1.001   6.289  12.731  1.00  0.00
ATOM   2625  H1  WAT   857       1.645   6.495  13.409  1.00  0.00
ATOM   2626  H2  WAT   857       1.364   5.527  12.278  1.00  0.00
TER
ATOM   2627  O   WAT   858      -5.401  -8.878   5.974  1.00  0.00
ATOM   2628  H1  WAT   858      -5.530  -8.886   6.923  1.00  0.00
ATOM   2629  H2  WAT   858      -6.225  -8.540   5.623  1.00  0.00
TER
ATOM   2630  O   WAT   859       2.274   4.292  11.449  1.00  0.00
ATOM   2631  H1  WAT   859       2.916   3.591  11.562  1.00  0.00
ATOM   2632  H2  WAT   859       2.799   5.072  11.269  1.00  0.00
TER
ATOM   2633  O   WAT   860       6.120   4.577   1.173  1.00  0.00
ATOM   2634  H1  WAT   860       5.894   3.860   1.765  1.00  0.00
ATOM   2635  H2  WAT   860       5.729   4.328   0.335  1.00  0.00
TER
ATOM   2636  O   WAT   861       4.048   5.091  14.653  1.00  0.00
ATOM   2637  H1  WAT   861       4.384   5.678  15.330  1.00  0.00
ATOM   2638  H2  WAT   861       3.128   4.961  14.882  1.00  0.00
TER
ATOM   2639  O   WAT   862      -8.099   8.603   1.947  1.00  0.00
ATOM   2640  H1  WAT   862      -7.739   9.202   1.293  1.00  0.00
ATOM   2641  H2  WAT   862      -8.239   9.149   2.721  1.00  0.00
TER
ATOM   2642  O   WAT   863      -8.402  -7.119  15.435  1.00  0.00
ATOM   2643  H1  WAT   863      -9.116  -6.919  16.040  1.00  0.00
ATOM   2644  H2  WAT   863      -7.982  -7.895  15.806  1.00  0.00
TER
ATOM   2645  O   WAT   864       5.701   2.494   2.834  1.00  0.00
ATOM   2646  H1  WAT   864       5.414   2.955   3.622  1.00  0.00
ATOM   2647  H2  WAT   864       6.497   2.034   3.103  1.00  0.00
TER
ATOM   2648  O   WAT   865      -8.114   6.869  16.422  1.00  0.00
ATOM   2649  H1  WAT   865      -8.005   5.928  16.281  1.00  0.00
ATOM   2650  H2  WAT   865      -8.766   7.134  15.773  1.00  0.00
TER
ATOM   2651  O   WAT   866      -0.123   5.140  17.821  1.00  0.00
ATOM   2652  H1  WAT   866      -0.443   4.421  18.366  1.00  0.00
ATOM   2653  H2  WAT   866      -0.797   5.816  17.895  1.00  0.00
TER
ATOM   2654  O   WAT   867      -2.082   5.987   2.765  1.00  0.00
ATOM   2655  H1  WAT   867      -2.091   6.720   2.149  1.00  0.00
ATOM   2656  H2  WAT   867      -3.002   5.740   2.857  1.00  0.00
TER
ATOM   2657  O   WAT   868       3.092  -4.627  13.185  1.00  0.00
ATOM   2658  H1  WAT   868       3.460  -5.447  13.513  1.00  0.00
ATOM   2659  H2  WAT   868       2.232  -4.567  13.601  1.00  0.00
TER
ATOM   2660  O   WAT   869       6.458  -5.671   3.994  1.00  0.00
ATOM   2661  H1  WAT   869       5.830  -5.567   3.280  1.00  0.00
ATOM   2662  H2  WAT   869       5.964  -5.452   4.783  1.00  0.00
TER
ATOM   2663  O   WAT   870       0.904   6.049   1.427  1.00  0.00
ATOM   2664  H1  WAT   870       1.005   5.846   0.497  1.00  0.00
ATOM   2665  H2  WAT   870       0.004   5.795   1.632  1.00  0.00
TER
ATOM   2666  O   WAT   871      -1.573  -3.393   5.410  1.00  0.00
ATOM   2667  H1  WAT   871      -2.282  -2.924   5.851  1.00  0.00
ATOM   2668  H2  WAT   871      -1.289  -4.050   6.044  1.00  0.00
TER
ATOM   2669  O   WAT   872       0.052  -1.973  13.409  1.00  0.00
ATOM   2670  H1  WAT   872       0.551  -1.498  14.074  1.00  0.00
ATOM   2671  H2  WAT   872       0.195  -2.897  13.616  1.00  0.00
TER
ATOM   2672  O   WAT   873       2.458  -6.668   6.849  1.00  0.00
ATOM   2673  H1  WAT   873       2.335  -6.649   5.900  1.00  0.00
ATOM   2674  H2  WAT   873       3.407  -6.620   6.969  1.00  0.00
TER
ATOM   2675  O   WAT   874      -0.454   8.568   6.122  1.00  0.00
ATOM   2676  H1  WAT   874      -0.200   8.530   5.200  1.00  0.00
ATOM   2677  H2  WAT   874      -1.403   8.441   6.115  1.00  0.00
TER
ATOM   2678  O   WAT   875      -3.370  -5.084   2.785  1.00  0.00
ATOM   2679  H1  WAT   875      -2.521  -4.647   2.719  1.00  0.00
ATOM   2680  H2  WAT   875      -3.737  -4.772   3.612  1.00  0.00
TER
ATOM   2681  O   WAT   876       7.259  -5.756  14.252  1.00  0.00
ATOM   2682  H1  WAT   876       6.756  -5.016  14.591  1.00  0.00
ATOM   2683  H2  WAT   876       8.075  -5.368  13.935  1.00  0.00
TER
ATOM   2684  O   WAT   877       5.551  -0.513   7.698  1.00  0.00
ATOM   2685  H1  WAT   877       4.610  -0.498   7.873  1.00  0.00
ATOM   2686  H2  WAT   877       5.866  -1.299   8.144  1.00  0.00
TER
ATOM   2687  O   WAT   878       7.554   6.658   9.373  1.00  0.00
ATOM   2688  H1  WAT   878       7.679   7.481   9.846  1.00  0.00
ATOM   2689  H2  WAT   878       8.420   6.447   9.026  1.00  0.00
TER
ATOM   2690  O   WAT   879      -4.974   8.751   9.045  1.00  0.00
ATOM   2691  H1  WAT   879      -4.238   8.203   9.316  1.00  0.00
ATOM   2692  H2  WAT   879      -4.590   9.617   8.906  1.00  0.00
TER
ATOM   2693  O   WAT   880      -8.090   4.819   4.919  1.00  0.00
ATOM   2694  H1  WAT   880      -9.016   5.061   4.910  1.00  0.00
ATOM   2695  H2  WAT   880      -7.624   5.646   4.798  1.00  0.00
TER
ATOM   2696  O   WAT   881      -1.864   7.924   0.868  1.00  0.00
ATOM   2697  H1  WAT   881      -1.071   8.213   0.416  1.00  0.00
ATOM   2698  H2  WAT   881      -2.384   7.493   0.189  1.00  0.00
TER
ATOM   2699  O   WAT   882       4.298   7.772  16.792  1.00  0.00
ATOM   2700  H1  WAT   882       5.250   7.688  16.742  1.00  0.00
ATOM   2701  H2  WAT   882       4.151   8.436  17.465  1.00  0.00
TER
ATOM   2702  O   WAT   883       7.189   7.151   2.291  1.00  0.00
ATOM   2703  H1  WAT   883       6.903   6.738   1.477  1.00  0.00
ATOM   2704  H2  WAT   883       6.991   8.080   2.171  1.00  0.00
TER
ATOM   2705  O   WAT   884      -8.249   0.423  17.177  1.00  0.00
ATOM   2706  H1  WAT   884      -7.745  -0.156  17.749  1.00  0.00
ATOM   2707  H2  WAT   884      -8.988   0.707  17.715  1.00  0.00
TER
ATOM   2708  O   WAT   885      -1.195   1.830  16.711  1.00  0.00
ATOM   2709  H1  WAT   885      -1.960   2.399  16.626  1.00  0.00
ATOM   2710  H2  WAT   885      -1.013   1.538  15.817  1.00  0.00
TER
ATOM   2711  O   WAT   886       5.947   3.561  17.268  1.00  0.00
ATOM   2712  H1  WAT   886       6.688   3.898  16.765  1.00  0.00
ATOM   2713  H2  WAT   886       5.185   3.730  16.715  1.00  0.00
TER
ATOM   2714  O   WAT   887      -4.276  -2.855  16.040  1.00  0.00
ATOM   2715  H1  WAT   887      -4.806  -3.346  15.412  1.00  0.00
ATOM   2716  H2  WAT   887      -3.607  -2.426  15.505  1.00  0.00
TER
ATOM   2717  O   WAT   888       4.622   1.612  15.804  1.00  0.00
ATOM   2718  H1  WAT   888       5.036   1.767  16.653  1.00  0.00
ATOM   2719  H2  WAT   888       3.687   1.738  15.966  1.00  0.00
TER
ATOM   2720  O   WAT   889       5.094  -1.048  17.808  1.00  0.00
ATOM   2721  H1  WAT   889       5.676  -1.803  17.720  1.00  0.00
ATOM   2722  H2  WAT   889       5.270  -0.517  17.031  1.00  0.00
TER
ATOM   2723  O   WAT   890      -3.789  -5.888  16.119  1.00  0.00
ATOM   2724  H1  WAT   890      -3.883  -6.506  15.394  1.00  0.00
ATOM   2725  H2  WAT   890      -4.369  -5.162  15.892  1.00  0.00
TER
ATOM   2726  O   WAT   891      -1.023  -7.331  13.152  1.00  0.00
ATOM   2727  H1  WAT   891      -1.471  -7.309  12.307  1.00  0.00
ATOM   2728  H2  WAT   891      -1.656  -7.729  13.749  1.00  0.00
TER
ATOM   2729  O   WAT   892      -0.617   1.564  13.773  1.00  0.00
ATOM   2730  H1  WAT   892      -0.198   2.408  13.601  1.00  0.00
ATOM   2731  H2  WAT   892      -1.536   1.702  13.544  1.00  0.00
TER
ATOM   2732  O   WAT   893       1.720  -0.704  15.157  1.00  0.00
ATOM   2733  H1  WAT   893       1.839  -1.300  15.897  1.00  0.00
ATOM   2734  H2  WAT   893       2.579  -0.667  14.737  1.00  0.00
TER
ATOM   2735  O   WAT   894       4.059  -0.150  13.733  1.00  0.00
ATOM   2736  H1  WAT   894       3.532   0.374  13.130  1.00  0.00
ATOM   2737  H2  WAT   894       4.402   0.482  14.364  1.00  0.00
TER
ATOM   2738  O   WAT   895      -3.543  -2.761   0.178  1.00  0.00
ATOM   2739  H1  WAT   895      -3.744  -3.624   0.540  1.00  0.00
ATOM   2740  H2  WAT   895      -3.714  -2.848  -0.760  1.00  0.00
TER
ATOM   2741  O   WAT   896      -2.766   7.870  14.889  1.00  0.00
ATOM   2742  H1  WAT   896      -3.304   8.594  14.570  1.00  0.00
ATOM   2743  H2  WAT   896      -2.512   7.393  14.099  1.00  0.00
TER
ATOM   2744  O   WAT   897      -1.513  -4.162  16.415  1.00  0.00
ATOM   2745  H1  WAT   897      -0.923  -4.470  17.102  1.00  0.00
ATOM   2746  H2  WAT   897      -2.331  -4.634  16.571  1.00  0.00
TER
ATOM   2747  O   WAT   898       3.306  -4.545  16.648  1.00  0.00
ATOM   2748  H1  WAT   898       2.618  -5.207  16.583  1.00  0.00
ATOM   2749  H2  WAT   898       4.027  -4.992  17.093  1.00  0.00
TER
ATOM   2750  O   WAT   899       3.936  -7.950   2.707  1.00  0.00
ATOM   2751  H1  WAT   899       4.216  -8.793   3.063  1.00  0.00
ATOM   2752  H2  WAT   899       3.163  -7.718   3.221  1.00  0.00
TER
ATOM   2753  O   WAT   900      -4.744  -5.661   0.166  1.00  0.00
ATOM   2754  H1  WAT   900      -4.442  -5.654  -0.742  1.00  0.00
ATOM   2755  H2  WAT   900      -4.005  -6.011   0.663  1.00  0.00
TER
ATOM   2756  O   WAT   901       0.090   9.105  15.148  1.00  0.00
ATOM   2757  H1  WAT   901       0.016  10.008  15.455  1.00  0.00
ATOM   2758  H2  WAT   901      -0.812   8.786  15.120  1.00  0.00
TER
ATOM   2759  O   WAT   902      -1.526  -6.717   1.152  1.00  0.00
ATOM   2760  H1  WAT   902      -1.874  -7.395   0.572  1.00  0.00
ATOM   2761  H2  WAT   902      -1.325  -7.179   1.966  1.00  0.00
TER
ATOM   2762  O   WAT   903       0.639   8.271   2.770  1.00  0.00
ATOM   2763  H1  WAT   903       1.534   8.609   2.792  1.00  0.00
ATOM   2764  H2  WAT   903       0.671   7.549   2.143  1.00  0.00
TER
ATOM   2765  O   WAT   904      -8.507   6.432   8.451  1.00  0.00
ATOM   2766  H1  WAT   904      -8.177   5.564   8.219  1.00  0.00
ATOM   2767  H2  WAT   904      -8.078   6.638   9.282  1.00  0.00
TER
ATOM   2768  O   WAT   905      -3.911   4.763   6.111  1.00  0.00
ATOM   2769  H1  WAT   905      -4.211   4.640   7.012  1.00  0.00
ATOM   2770  H2  WAT   905      -4.017   3.904   5.703  1.00  0.00
TER
ATOM   2771  O   WAT   906      -8.018   7.299  11.189  1.00  0.00
ATOM   2772  H1  WAT   906      -8.455   7.479  12.022  1.00  0.00
ATOM   2773  H2  WAT   906      -7.450   8.057  11.047  1.00  0.00
TER
ATOM   2774  O   WAT   907       7.618   6.801  15.477  1.00  0.00
ATOM   2775  H1  WAT   907       7.019   6.860  14.733  1.00  0.00
ATOM   2776  H2  WAT   907       7.748   5.861  15.607  1.00  0.00
TER
ATOM   2777  O   WAT   908       8.859   4.543   0.814  1.00  0.00
ATOM   2778  H1  WAT   908       8.028   4.610   1.285  1.00  0.00
ATOM   2779  H2  WAT   908       9.036   5.433   0.511  1.00  0.00
TER
ATOM   2780  O   WAT   909       8.314   1.287   3.317  1.00  0.00
ATOM   2781  H1  WAT   909       9.076   1.857   3.423  1.00  0.00
ATOM   2782  H2  WAT   909       8.330   0.720   4.088  1.00  0.00
TER
ATOM   2783  O   WAT   910      -8.185  -0.189   7.548  1.00  0.00
ATOM   2784  H1  WAT   910      -8.841  -0.458   6.904  1.00  0.00
ATOM   2785  H2  WAT   910      -7.348  -0.298   7.098  1.00  0.00
TER
ATOM   2786  O   WAT   911       9.320   2.142   8.162  1.00  0.00
ATOM   2787  H1  WAT   911       9.691   1.359   7.755  1.00  0.00
ATOM   2788  H2  WAT   911       9.960   2.831   7.983  1.00  0.00
TER
ATOM   2789  O   WAT   912       6.304   3.526  13.575  1.00  0.00
ATOM   2790  H1  WAT   912       5.490   3.956  13.837  1.00  0.00
ATOM   2791  H2  WAT   912       6.711   4.138  12.962  1.00  0.00
TER
ATOM   2792  O   WAT   913       8.366   1.581   0.475  1.00  0.00
ATOM   2793  H1  WAT   913       8.641   2.489   0.347  1.00  0.00
ATOM   2794  H2  WAT   913       8.177   1.517   1.411  1.00  0.00
TER
ATOM   2795  O   WAT   914       4.764  -5.395   1.770  1.00  0.00
ATOM   2796  H1  WAT   914       5.182  -5.582   0.930  1.00  0.00
ATOM   2797  H2  WAT   914       4.457  -6.247   2.080  1.00  0.00
TER
ATOM   2798  O   WAT   915       8.263  -0.482   5.468  1.00  0.00
ATOM   2799  H1  WAT   915       7.887  -1.249   5.036  1.00  0.00
ATOM   2800  H2  WAT   915       7.533  -0.100   5.955  1.00  0.00
TER
ATOM   2801  O   WAT   916      -7.148   0.197  12.088  1.00  0.00
ATOM   2802  H1  WAT   916      -6.781   0.109  12.968  1.00  0.00
ATOM   2803  H2  WAT   916      -7.717  -0.567  11.989  1.00  0.00
TER
ATOM   2804  O   WAT   917       7.653  -1.335  15.102  1.00  0.00
ATOM   2805  H1  WAT   917       7.421  -1.564  14.201  1.00  0.00
ATOM   2806  H2  WAT   917       7.913  -0.415  15.056  1.00  0.00
TER
ATOM   2807  O   WAT   918      -7.596  -2.893  15.994  1.00  0.00
ATOM   2808  H1  WAT   918      -8.491  -2.926  16.334  1.00  0.00
ATOM   2809  H2  WAT   918      -7.056  -2.694  16.759  1.00  0.00
TER
ATOM   2810  O   WAT   919       6.091  -6.109  17.879  1.00  0.00
ATOM   2811  H1  WAT   919       6.968  -6.101  18.263  1.00  0.00
ATOM   2812  H2  WAT   919       6.103  -6.846  17.269  1.00  0.00
TER
ATOM   2813  O   WAT   920      -8.972  -2.979   3.491  1.00  0.00
ATOM   2814  H1  WAT   920      -9.875  -2.716   3.316  1.00  0.00
ATOM   2815  H2  WAT   920      -8.488  -2.708   2.711  1.00  0.00
TER
ATOM   2816  O   WAT   921       7.538  -2.256   8.768  1.00  0.00
ATOM   2817  H1  WAT   921       8.061  -2.750   8.137  1.00  0.00
ATOM   2818  H2  WAT   921       8.124  -2.121   9.513  1.00  0.00
TER
ATOM   2819  O   WAT   922       7.717  -2.172  12.290  1.00  0.00
ATOM   2820  H1  WAT   922       6.767  -2.206  12.405  1.00  0.00
ATOM   2821  H2  WAT   922       7.898  -1.262  12.055  1.00  0.00
TER
ATOM   2822  O   WAT   923      -6.429  -3.922   1.400  1.00  0.00
ATOM   2823  H1  WAT   923      -5.720  -4.344   0.915  1.00  0.00
ATOM   2824  H2  WAT   923      -7.145  -3.855   0.768  1.00  0.00
TER
ATOM   2825  O   WAT   924      -6.781  -7.868   0.440  1.00  0.00
ATOM   2826  H1  WAT   924      -6.059  -7.327   0.758  1.00  0.00
ATOM   2827  H2  WAT   924      -6.509  -8.142  -0.435  1.00  0.00
TER
ATOM   2828  O   WAT   925       7.028  -2.999   4.708  1.00  0.00
ATOM   2829  H1  WAT   925       7.524  -3.232   5.492  1.00  0.00
ATOM   2830  H2  WAT   925       6.829  -3.838   4.291  1.00  0.00
TER
ATOM   2831  O   WAT   926      -7.092  -8.618  10.343  1.00  0.00
ATOM   2832  H1  WAT   926      -6.445  -9.168   9.902  1.00  0.00
ATOM   2833  H2  WAT   926      -6.672  -8.363  11.164  1.00  0.00
TER
ATOM   2834  O   WAT   927       8.456  -4.363   7.241  1.00  0.00
ATOM   2835  H1  WAT   927       8.346  -4.517   8.180  1.00  0.00
ATOM   2836  H2  WAT   927       9.217  -4.891   6.999  1.00  0.00
TER
ATOM   2837  O   WAT   928       6.803  -8.424  13.700  1.00  0.00
ATOM   2838  H1  WAT   928       7.440  -7.810  14.066  1.00  0.00
ATOM   2839  H2  WAT   928       6.950  -8.388  12.755  1.00  0.00
TER
ATOM   2840  O   WAT   929       9.345  -6.532   0.482  1.00  0.00
ATOM   2841  H1  WAT   929      10.270  -6.664   0.274  1.00  0.00
ATOM   2842  H2  WAT   929       9.323  -6.453   1.436  1.00  0.00
TER
ATOM   2843  O   WAT   930       9.419  -5.761   3.108  1.00  0.00
ATOM   2844  H1  WAT   930       8.624  -5.827   3.637  1.00  0.00
ATOM   2845  H2  WAT   930       9.624  -4.826   3.096  1.00  0.00
TER
ATOM   2846  O   WAT   931       6.361   8.278   7.101  1.00  0.00
ATOM   2847  H1  WAT   931       6.957   7.956   6.425  1.00  0.00
ATOM   2848  H2  WAT   931       6.619   7.805   7.893  1.00  0.00
TER
ATOM   2849  O   WAT   932      -7.339  -8.462  13.085  1.00  0.00
ATOM   2850  H1  WAT   932      -7.688  -8.006  13.851  1.00  0.00
ATOM   2851  H2  WAT   932      -7.670  -9.356  13.167  1.00  0.00
TER
ATOM   2852  O   WAT   933      -5.733   4.710  17.250  1.00  0.00
ATOM   2853  H1  WAT   933      -5.776   4.339  18.132  1.00  0.00
ATOM   2854  H2  WAT   933      -5.602   5.648  17.391  1.00  0.00
TER
ATOM   2855  O   WAT   934      -2.032   6.266  12.851  1.00  0.00
ATOM   2856  H1  WAT   934      -2.273   6.533  11.965  1.00  0.00
ATOM   2857  H2  WAT   934      -1.092   6.436  12.907  1.00  0.00
TER
ATOM   2858  O   WAT   935       0.173  -7.271  16.607  1.00  0.00
ATOM   2859  H1  WAT   935       0.112  -6.679  17.357  1.00  0.00
ATOM   2860  H2  WAT   935       1.113  -7.378  16.462  1.00  0.00
TER
ATOM   2861  O   WAT   936       2.811  -7.614  16.246  1.00  0.00
ATOM   2862  H1  WAT   936       3.425  -7.296  15.584  1.00  0.00
ATOM   2863  H2  WAT   936       3.356  -8.099  16.866  1.00  0.00
TER
ATOM   2864  O   WAT   937       9.228   8.285  13.653  1.00  0.00
ATOM   2865  H1  WAT   937       8.734   8.682  12.935  1.00  0.00
ATOM   2866  H2  WAT   937       8.620   7.660  14.046  1.00  0.00
TER
ATOM   2867  O   WAT   938      -6.667  -8.935  16.360  1.00  0.00
ATOM   2868  H1  WAT   938      -6.119  -9.116  15.597  1.00  0.00
ATOM   2869  H2  WAT   938      -6.601  -9.725  16.896  1.00  0.00
TER
ATOM   2870  O   WAT   939      -5.894   7.656  14.370  1.00  0.00
ATOM   2871  H1  WAT   939      -6.488   7.524  15.109  1.00  0.00
ATOM   2872  H2  WAT   939      -5.901   6.820  13.904  1.00  0.00
TER
ATOM   2873  O   WAT   940       3.552  -9.051  12.573  1.00  0.00
ATOM   2874  H1  WAT   940       2.678  -8.717  12.371  1.00  0.00
ATOM   2875  H2  WAT   940       3.443  -9.523  13.398  1.00  0.00
TER
ATOM   2876  O   WAT   941       4.459  -6.844  13.957  1.00  0.00
ATOM   2877  H1  WAT   941       4.130  -7.658  13.578  1.00  0.00
ATOM   2878  H2  WAT   941       5.407  -6.887  13.834  1.00  0.00
TER
ATOM   2879  O   WAT   942       6.912   8.928  10.931  1.00  0.00
ATOM   2880  H1  WAT   942       6.453   9.679  10.557  1.00  0.00
ATOM   2881  H2  WAT   942       6.284   8.208  10.873  1.00  0.00
TER
ATOM   2882  O   WAT   943      -6.263   5.022  13.321  1.00  0.00
ATOM   2883  H1  WAT   943      -6.989   4.402  13.254  1.00  0.00
ATOM   2884  H2  WAT   943      -6.202   5.416  12.451  1.00  0.00
TER
ATOM   2885  O   WAT   944      -2.658   7.236  10.106  1.00  0.00
ATOM   2886  H1  WAT   944      -2.142   6.625   9.581  1.00  0.00
ATOM   2887  H2  WAT   944      -2.008   7.739  10.597  1.00  0.00
TER
ATOM   2888  O   WAT   945       0.081   8.127  10.933  1.00  0.00
ATOM   2889  H1  WAT   945       0.369   7.873  10.056  1.00  0.00
ATOM   2890  H2  WAT   945       0.594   7.575  11.523  1.00  0.00
TER
ATOM   2891  O   WAT   946       1.299  -8.134  11.513  1.00  0.00
ATOM   2892  H1  WAT   946       0.516  -7.659  11.792  1.00  0.00
ATOM   2893  H2  WAT   946       1.005  -9.038  11.404  1.00  0.00
TER
ATOM   2894  O   WAT   947       5.851  -7.431   9.557  1.00  0.00
ATOM   2895  H1  WAT   947       6.292  -7.487   8.710  1.00  0.00
ATOM   2896  H2  WAT   947       5.582  -6.516   9.628  1.00  0.00
TER
ATOM   2897  O   WAT   948       7.715  -7.800   7.568  1.00  0.00
ATOM   2898  H1  WAT   948       7.654  -8.744   7.421  1.00  0.00
ATOM   2899  H2  WAT   948       8.494  -7.692   8.114  1.00  0.00
TER
ATOM   2900  O   WAT   949      -7.980   8.339   6.531  1.00  0.00
ATOM   2901  H1  WAT   949      -8.147   7.706   7.229  1.00  0.00
ATOM   2902  H2  WAT   949      -8.846   8.545   6.180  1.00  0.00
TER
ATOM   2903  O   WAT   950      -7.357  -7.829   4.034  1.00  0.00
ATOM   2904  H1  WAT   950      -6.599  -7.716   3.460  1.00  0.00
ATOM   2905  H2  WAT   950      -7.819  -6.992   3.988  1.00  0.00
TER
ATOM   2906  O   WAT   951      -0.815  -5.715   7.024  1.00  0.00
ATOM   2907  H1  WAT   951      -1.628  -6.089   6.684  1.00  0.00
ATOM   2908  H2  WAT   951      -0.311  -6.471   7.326  1.00  0.00
TER
ATOM   2909  O   WAT   952       3.687  -9.051   8.262  1.00  0.00
ATOM   2910  H1  WAT   952       4.290  -8.479   8.737  1.00  0.00
ATOM   2911  H2  WAT   952       2.946  -8.487   8.040  1.00  0.00
TER
ATOM   2912  O   WAT   953       6.831  -8.649   3.536  1.00  0.00
ATOM   2913  H1  WAT   953       7.026  -7.750   3.803  1.00  0.00
ATOM   2914  H2  WAT   953       6.044  -8.880   4.030  1.00  0.00
TER
ATOM   2915  O   WAT   954      -6.373   7.033   3.976  1.00  0.00
ATOM   2916  H1  WAT   954      -6.899   7.413   3.272  1.00  0.00
ATOM   2917  H2  WAT   954      -6.449   7.658   4.697  1.00  0.00
TER
ATOM   2918  O   WAT   955      -4.984  -7.303   2.574  1.00  0.00
ATOM   2919  H1  WAT   955      -4.455  -8.090   2.445  1.00  0.00
ATOM   2920  H2  WAT   955      -4.351  -6.624   2.808  1.00  0.00
TER
ATOM   2921  O   WAT   956      -2.790  -7.565   5.629  1.00  0.00
ATOM   2922  H1  WAT   956      -3.420  -8.266   5.796  1.00  0.00
ATOM   2923  H2  WAT   956      -3.330  -6.805   5.412  1.00  0.00
TER
ATOM   2924  O   WAT   957       0.149   9.049  18.300  1.00  0.00
ATOM   2925  H1  WAT   957       1.075   8.813  18.343  1.00  0.00
ATOM   2926  H2  WAT   957       0.134   9.876  17.818  1.00  0.00
TER
ATOM   2927  O   WAT   958       8.383   8.591   5.297  1.00  0.00
ATOM   2928  H1  WAT   958       8.558   7.905   4.653  1.00  0.00
ATOM   2929  H2  WAT   958       7.685   9.116   4.905  1.00  0.00
TER
ATOM   2930  O   WAT   959      -2.665  -8.287  18.064  1.00  0.00
ATOM   2931  H1  WAT   959      -2.946  -7.783  17.300  1.00  0.00
ATOM   2932  H2  WAT   959      -2.283  -9.085  17.698  1.00  0.00
TER
ATOM   2933  O   WAT   960      -3.774   8.981   2.851  1.00  0.00
ATOM   2934  H1  WAT   960      -3.042   8.697   2.303  1.00  0.00
ATOM   2935  H2  WAT   960      -3.515   8.742   3.741  1.00  0.00
TER
ATOM   2936  O   WAT   961       2.842  -0.852 -10.995  1.00  0.00
ATOM   2937  H1  WAT   961       2.762  -1.767 -11.265  1.00  0.00
ATOM   2938  H2  WAT   961       2.429  -0.355 -11.701  1.00  0.00
TER
ATOM   2939  O   WAT   962       0.974   0.926  -9.114  1.00  0.00
ATOM   2940  H1  WAT   962       0.198   0.446  -8.824  1.00  0.00
ATOM   2941  H2  WAT   962       1.626   0.246  -9.288  1.00  0.00
TER
ATOM   2942  O   WAT   963      -5.009   1.238  -8.236  1.00  0.00
ATOM   2943  H1  WAT   963      -5.841   0.983  -7.836  1.00  0.00
ATOM   2944  H2  WAT   963      -4.401   1.309  -7.500  1.00  0.00
TER
ATOM   2945  O   WAT   964       4.995   5.332 -10.334  1.00  0.00
ATOM   2946  H1  WAT   964       4.533   4.561 -10.005  1.00  0.00
ATOM   2947  H2  WAT   964       5.808   5.358  -9.828  1.00  0.00
TER
ATOM   2948  O   WAT   965      -5.029   5.272  -8.040  1.00  0.00
ATOM   2949  H1  WAT   965      -4.726   4.382  -8.219  1.00  0.00
ATOM   2950  H2  WAT   965      -4.285   5.829  -8.268  1.00  0.00
TER
ATOM   2951  O   WAT   966      -6.600  -3.802 -14.452  1.00  0.00
ATOM   2952  H1  WAT   966      -7.488  -3.460 -14.554  1.00  0.00
ATOM   2953  H2  WAT   966      -6.316  -4.002 -15.344  1.00  0.00
TER
ATOM   2954  O   WAT   967      -8.637  -1.201  -8.568  1.00  0.00
ATOM   2955  H1  WAT   967      -8.065  -1.969  -8.567  1.00  0.00
ATOM   2956  H2  WAT   967      -8.637  -0.903  -9.477  1.00  0.00
TER
ATOM   2957  O   WAT   968       1.221   7.618 -10.713  1.00  0.00
ATOM   2958  H1  WAT   968       0.602   8.073 -11.284  1.00  0.00
ATOM   2959  H2  WAT   968       2.076   7.773 -11.114  1.00  0.00
TER
ATOM   2960  O   WAT   969       0.415   3.602  -9.107  1.00  0.00
ATOM   2961  H1  WAT   969       0.346   2.661  -9.268  1.00  0.00
ATOM   2962  H2  WAT   969       1.177   3.692  -8.534  1.00  0.00
TER
ATOM   2963  O   WAT   970      -7.394  -5.793  -6.781  1.00  0.00
ATOM   2964  H1  WAT   970      -7.574  -6.690  -6.501  1.00  0.00
ATOM   2965  H2  WAT   970      -7.796  -5.246  -6.106  1.00  0.00
TER
ATOM   2966  O   WAT   971       1.446  -3.591  -8.880  1.00  0.00
ATOM   2967  H1  WAT   971       1.822  -4.464  -8.992  1.00  0.00
ATOM   2968  H2  WAT   971       1.348  -3.256  -9.771  1.00  0.00
TER
ATOM   2969  O   WAT   972      -4.424  -5.219 -13.418  1.00  0.00
ATOM   2970  H1  WAT   972      -4.317  -4.319 -13.111  1.00  0.00
ATOM   2971  H2  WAT   972      -5.335  -5.267 -13.709  1.00  0.00
TER
ATOM   2972  O   WAT   973       5.228  -6.096 -11.947  1.00  0.00
ATOM   2973  H1  WAT   973       6.049  -6.587 -11.904  1.00  0.00
ATOM   2974  H2  WAT   973       5.261  -5.507 -11.194  1.00  0.00
TER
ATOM   2975  O   WAT   974      -6.776  -3.297  -8.173  1.00  0.00
ATOM   2976  H1  WAT   974      -6.095  -3.033  -7.554  1.00  0.00
ATOM   2977  H2  WAT   974      -7.091  -4.137  -7.839  1.00  0.00
TER
ATOM   2978  O   WAT   975      -2.583  -2.250  -9.085  1.00  0.00
ATOM   2979  H1  WAT   975      -2.075  -1.752  -8.445  1.00  0.00
ATOM   2980  H2  WAT   975      -2.052  -3.027  -9.262  1.00  0.00
TER
ATOM   2981  O   WAT   976       9.518  -4.080  -5.383  1.00  0.00
ATOM   2982  H1  WAT   976       8.813  -3.692  -5.901  1.00  0.00
ATOM   2983  H2  WAT   976       9.784  -3.385  -4.780  1.00  0.00
TER
ATOM   2984  O   WAT   977      -4.299  -7.610  -4.819  1.00  0.00
ATOM   2985  H1  WAT   977      -4.298  -7.093  -5.625  1.00  0.00
ATOM   2986  H2  WAT   977      -5.129  -8.087  -4.842  1.00  0.00
TER
ATOM   2987  O   WAT   978       2.088   2.502 -13.320  1.00  0.00
ATOM   2988  H1  WAT   978       1.469   2.966 -13.884  1.00  0.00
ATOM   2989  H2  WAT   978       2.600   3.194 -12.903  1.00  0.00
TER
ATOM   2990  O   WAT   979      -3.049   2.029  -6.642  1.00  0.00
ATOM   2991  H1  WAT   979      -3.382   2.656  -6.000  1.00  0.00
ATOM   2992  H2  WAT   979      -2.873   2.555  -7.422  1.00  0.00
TER
ATOM   2993  O   WAT   980       5.464  -4.156  -9.174  1.00  0.00
ATOM   2994  H1  WAT   980       4.760  -3.868  -8.594  1.00  0.00
ATOM   2995  H2  WAT   980       5.825  -3.346  -9.534  1.00  0.00
TER
ATOM   2996  O   WAT   981      -4.618  -5.899  -6.812  1.00  0.00
ATOM   2997  H1  WAT   981      -4.276  -5.055  -7.107  1.00  0.00
ATOM   2998  H2  WAT   981      -5.556  -5.751  -6.696  1.00  0.00
TER
ATOM   2999  O   WAT   982      -8.544   3.187 -15.946  1.00  0.00
ATOM   3000  H1  WAT   982      -8.921   3.676 -16.678  1.00  0.00
ATOM   3001  H2  WAT   982      -8.287   3.860 -15.316  1.00  0.00
TER
ATOM   3002  O   WAT   983       7.080   5.461  -6.911  1.00  0.00
ATOM   3003  H1  WAT   983       6.397   6.131  -6.920  1.00  0.00
ATOM   3004  H2  WAT   983       7.620   5.659  -7.677  1.00  0.00
TER
ATOM   3005  O   WAT   984       8.533  -4.711  -8.783  1.00  0.00
ATOM   3006  H1  WAT   984       7.585  -4.677  -8.652  1.00  0.00
ATOM   3007  H2  WAT   984       8.858  -3.897  -8.398  1.00  0.00
TER
ATOM   3008  O   WAT   985      -0.935  -8.411 -10.488  1.00  0.00
ATOM   3009  H1  WAT   985      -0.628  -8.966 -11.204  1.00  0.00
ATOM   3010  H2  WAT   985      -1.865  -8.277 -10.670  1.00  0.00
TER
ATOM   3011  O   WAT   986       4.616   7.306  -8.197  1.00  0.00
ATOM   3012  H1  WAT   986       4.629   6.902  -9.065  1.00  0.00
ATOM   3013  H2  WAT   986       4.064   8.080  -8.301  1.00  0.00
TER
ATOM   3014  O   WAT   987       5.911   4.027 -13.108  1.00  0.00
ATOM   3015  H1  WAT   987       5.801   3.085 -12.983  1.00  0.00
ATOM   3016  H2  WAT   987       5.908   4.389 -12.222  1.00  0.00
TER
ATOM   3017  O   WAT   988       4.015   2.209  -6.869  1.00  0.00
ATOM   3018  H1  WAT   988       4.432   1.995  -7.703  1.00  0.00
ATOM   3019  H2  WAT   988       4.739   2.466  -6.298  1.00  0.00
TER
ATOM   3020  O   WAT   989       1.453  -0.346 -13.752  1.00  0.00
ATOM   3021  H1  WAT   989       0.526  -0.413 -13.523  1.00  0.00
ATOM   3022  H2  WAT   989       1.605   0.592 -13.866  1.00  0.00
TER
ATOM   3023  O   WAT   990       1.440  -4.075 -16.755  1.00  0.00
ATOM   3024  H1  WAT   990       0.500  -3.913 -16.670  1.00  0.00
ATOM   3025  H2  WAT   990       1.758  -3.356 -17.301  1.00  0.00
TER
ATOM   3026  O   WAT   991       7.961   0.607  -6.777  1.00  0.00
ATOM   3027  H1  WAT   991       7.133   0.677  -7.252  1.00  0.00
ATOM   3028  H2  WAT   991       8.556   1.193  -7.245  1.00  0.00
TER
ATOM   3029  O   WAT   992       5.483   1.216 -13.248  1.00  0.00
ATOM   3030  H1  WAT   992       4.864   0.878 -13.895  1.00  0.00
ATOM   3031  H2  WAT   992       5.465   0.572 -12.540  1.00  0.00
TER
ATOM   3032  O   WAT   993       4.925  -2.606  -5.832  1.00  0.00
ATOM   3033  H1  WAT   993       4.512  -1.780  -5.578  1.00  0.00
ATOM   3034  H2  WAT   993       4.193  -3.191  -6.024  1.00  0.00
TER
ATOM   3035  O   WAT   994      -2.941   0.180 -10.970  1.00  0.00
ATOM   3036  H1  WAT   994      -3.346  -0.532 -11.465  1.00  0.00
ATOM   3037  H2  WAT   994      -2.855  -0.164 -10.081  1.00  0.00
TER
ATOM   3038  O   WAT   995      -2.473   3.867  -8.806  1.00  0.00
ATOM   3039  H1  WAT   995      -2.770   3.261  -9.485  1.00  0.00
ATOM   3040  H2  WAT   995      -1.523   3.905  -8.917  1.00  0.00
TER
ATOM   3041  O   WAT   996      -4.229  -3.045  -7.190  1.00  0.00
ATOM   3042  H1  WAT   996      -3.677  -2.936  -7.964  1.00  0.00
ATOM   3043  H2  WAT   996      -3.714  -2.672  -6.474  1.00  0.00
TER
ATOM   3044  O   WAT   997       5.615   7.440  -5.143  1.00  0.00
ATOM   3045  H1  WAT   997       5.138   8.247  -5.336  1.00  0.00
ATOM   3046  H2  WAT   997       4.932   6.788  -4.991  1.00  0.00
TER
ATOM   3047  O   WAT   998       3.659   0.454 -16.241  1.00  0.00
ATOM   3048  H1  WAT   998       4.098  -0.383 -16.387  1.00  0.00
ATOM   3049  H2  WAT   998       4.372   1.087 -16.154  1.00  0.00
TER
ATOM   3050  O   WAT   999       1.769   5.394 -12.273  1.00  0.00
ATOM   3051  H1  WAT   999       2.208   6.136 -12.687  1.00  0.00
ATOM   3052  H2  WAT   999       1.707   5.637 -11.349  1.00  0.00
TER
ATOM   3053  O   WAT  1000       7.241  -8.291 -17.927  1.00  0.00
ATOM   3054  H1  WAT  1000       6.928  -8.199 -17.027  1.00  0.00
ATOM   3055  H2  WAT  1000       8.002  -7.713 -17.977  1.00  0.00
TER
ATOM   3056  O   WAT  1001      -6.241  -0.925 -13.469  1.00  0.00
ATOM   3057  H1  WAT  1001      -6.361  -0.199 -14.081  1.00  0.00
ATOM   3058  H2  WAT  1001      -6.551  -1.695 -13.946  1.00  0.00
TER
ATOM   3059  O   WAT  1002       9.195   7.201  -0.074  1.00  0.00
ATOM   3060  H1  WAT  1002       9.671   7.680   0.605  1.00  0.00
ATOM   3061  H2  WAT  1002       9.816   7.133  -0.800  1.00  0.00
TER
ATOM   3062  O   WAT  1003      -8.602   2.246  -7.662  1.00  0.00
ATOM   3063  H1  WAT  1003      -8.524   2.381  -8.607  1.00  0.00
ATOM   3064  H2  WAT  1003      -7.988   1.538  -7.469  1.00  0.00
TER
ATOM   3065  O   WAT  1004      -7.358   3.946 -11.251  1.00  0.00
ATOM   3066  H1  WAT  1004      -7.765   4.088 -12.106  1.00  0.00
ATOM   3067  H2  WAT  1004      -6.466   3.662 -11.454  1.00  0.00
TER
ATOM   3068  O   WAT  1005       8.599   4.393  -2.914  1.00  0.00
ATOM   3069  H1  WAT  1005       8.725   4.154  -3.833  1.00  0.00
ATOM   3070  H2  WAT  1005       8.641   3.561  -2.442  1.00  0.00
TER
ATOM   3071  O   WAT  1006       2.460   8.095  -4.345  1.00  0.00
ATOM   3072  H1  WAT  1006       2.975   8.006  -3.543  1.00  0.00
ATOM   3073  H2  WAT  1006       1.617   8.441  -4.052  1.00  0.00
TER
ATOM   3074  O   WAT  1007       4.436   8.381 -14.916  1.00  0.00
ATOM   3075  H1  WAT  1007       4.276   8.091 -14.018  1.00  0.00
ATOM   3076  H2  WAT  1007       4.270   7.605 -15.452  1.00  0.00
TER
ATOM   3077  O   WAT  1008      -3.085   8.161 -13.139  1.00  0.00
ATOM   3078  H1  WAT  1008      -3.261   7.244 -13.352  1.00  0.00
ATOM   3079  H2  WAT  1008      -3.940   8.520 -12.899  1.00  0.00
TER
ATOM   3080  O   WAT  1009       4.138   5.890 -16.357  1.00  0.00
ATOM   3081  H1  WAT  1009       3.445   5.887 -17.016  1.00  0.00
ATOM   3082  H2  WAT  1009       4.881   5.466 -16.787  1.00  0.00
TER
ATOM   3083  O   WAT  1010       3.703   7.516 -12.282  1.00  0.00
ATOM   3084  H1  WAT  1010       4.159   6.735 -11.968  1.00  0.00
ATOM   3085  H2  WAT  1010       4.043   8.227 -11.738  1.00  0.00
TER
ATOM   3086  O   WAT  1011      -8.546   3.288  -5.123  1.00  0.00
ATOM   3087  H1  WAT  1011      -8.383   2.818  -5.941  1.00  0.00
ATOM   3088  H2  WAT  1011      -8.081   2.780  -4.458  1.00  0.00
TER
ATOM   3089  O   WAT  1012      -3.775  -7.582 -10.087  1.00  0.00
ATOM   3090  H1  WAT  1012      -4.218  -6.801 -10.418  1.00  0.00
ATOM   3091  H2  WAT  1012      -3.216  -7.259  -9.380  1.00  0.00
TER
ATOM   3092  O   WAT  1013      -0.659  -7.961 -15.206  1.00  0.00
ATOM   3093  H1  WAT  1013      -1.283  -7.965 -14.481  1.00  0.00
ATOM   3094  H2  WAT  1013      -0.746  -8.828 -15.602  1.00  0.00
TER
ATOM   3095  O   WAT  1014      -1.737  -7.037  -8.228  1.00  0.00
ATOM   3096  H1  WAT  1014      -1.440  -6.131  -8.308  1.00  0.00
ATOM   3097  H2  WAT  1014      -1.188  -7.525  -8.842  1.00  0.00
TER
ATOM   3098  O   WAT  1015      -3.983  -2.458 -12.358  1.00  0.00
ATOM   3099  H1  WAT  1015      -4.209  -2.675 -11.454  1.00  0.00
ATOM   3100  H2  WAT  1015      -4.764  -2.026 -12.704  1.00  0.00
TER
ATOM   3101  O   WAT  1016       3.247  -2.452 -13.759  1.00  0.00
ATOM   3102  H1  WAT  1016       2.648  -1.729 -13.943  1.00  0.00
ATOM   3103  H2  WAT  1016       3.795  -2.514 -14.542  1.00  0.00
TER
ATOM   3104  O   WAT  1017       1.853  -3.816 -11.729  1.00  0.00
ATOM   3105  H1  WAT  1017       2.246  -3.499 -12.542  1.00  0.00
ATOM   3106  H2  WAT  1017       2.215  -4.695 -11.615  1.00  0.00
TER
ATOM   3107  O   WAT  1018      -6.412  -5.149  -3.539  1.00  0.00
ATOM   3108  H1  WAT  1018      -6.806  -4.301  -3.332  1.00  0.00
ATOM   3109  H2  WAT  1018      -7.100  -5.786  -3.348  1.00  0.00
TER
ATOM   3110  O   WAT  1019      -9.110  -7.226  -9.506  1.00  0.00
ATOM   3111  H1  WAT  1019      -9.399  -6.655  -8.794  1.00  0.00
ATOM   3112  H2  WAT  1019      -8.366  -7.705  -9.143  1.00  0.00
TER
ATOM   3113  O   WAT  1020       2.439  -1.225  -7.634  1.00  0.00
ATOM   3114  H1  WAT  1020       1.707  -0.717  -7.285  1.00  0.00
ATOM   3115  H2  WAT  1020       2.041  -2.042  -7.935  1.00  0.00
TER
ATOM   3116  O   WAT  1021      -1.124  -4.550  -9.229  1.00  0.00
ATOM   3117  H1  WAT  1021      -1.120  -4.991 -10.078  1.00  0.00
ATOM   3118  H2  WAT  1021      -0.229  -4.228  -9.122  1.00  0.00
TER
ATOM   3119  O   WAT  1022      -5.273  -4.667 -10.269  1.00  0.00
ATOM   3120  H1  WAT  1022      -5.613  -4.190  -9.513  1.00  0.00
ATOM   3121  H2  WAT  1022      -6.036  -5.121 -10.629  1.00  0.00
TER
ATOM   3122  O   WAT  1023      -1.062  -3.549 -16.238  1.00  0.00
ATOM   3123  H1  WAT  1023      -0.940  -3.590 -15.290  1.00  0.00
ATOM   3124  H2  WAT  1023      -1.447  -2.686 -16.393  1.00  0.00
TER
ATOM   3125  O   WAT  1024       2.901  -5.772  -8.222  1.00  0.00
ATOM   3126  H1  WAT  1024       2.918  -5.321  -7.378  1.00  0.00
ATOM   3127  H2  WAT  1024       2.653  -6.671  -8.008  1.00  0.00
TER
ATOM   3128  O   WAT  1025      -2.049  -1.238 -16.840  1.00  0.00
ATOM   3129  H1  WAT  1025      -2.618  -1.687 -17.466  1.00  0.00
ATOM   3130  H2  WAT  1025      -1.341  -0.879 -17.373  1.00  0.00
TER
ATOM   3131  O   WAT  1026       6.328  -8.359  -2.383  1.00  0.00
ATOM   3132  H1  WAT  1026       6.653  -9.090  -1.857  1.00  0.00
ATOM   3133  H2  WAT  1026       6.364  -8.677  -3.285  1.00  0.00
TER
ATOM   3134  O   WAT  1027      -6.973   2.663  -2.963  1.00  0.00
ATOM   3135  H1  WAT  1027      -7.357   2.022  -2.365  1.00  0.00
ATOM   3136  H2  WAT  1027      -6.661   3.366  -2.394  1.00  0.00
TER
ATOM   3137  O   WAT  1028      -0.823  -0.490  -7.482  1.00  0.00
ATOM   3138  H1  WAT  1028      -0.456  -0.964  -6.736  1.00  0.00
ATOM   3139  H2  WAT  1028      -1.012   0.385  -7.141  1.00  0.00
TER
ATOM   3140  O   WAT  1029      -7.959  -5.745 -11.353  1.00  0.00
ATOM   3141  H1  WAT  1029      -8.244  -6.110 -10.515  1.00  0.00
ATOM   3142  H2  WAT  1029      -8.021  -6.477 -11.967  1.00  0.00
TER
ATOM   3143  O   WAT  1030      -4.505   2.757 -14.567  1.00  0.00
ATOM   3144  H1  WAT  1030      -5.278   2.217 -14.727  1.00  0.00
ATOM   3145  H2  WAT  1030      -3.775   2.238 -14.905  1.00  0.00
TER
ATOM   3146  O   WAT  1031       6.254   1.754  -8.774  1.00  0.00
ATOM   3147  H1  WAT  1031       6.974   2.249  -9.165  1.00  0.00
ATOM   3148  H2  WAT  1031       6.052   1.076  -9.419  1.00  0.00
TER
ATOM   3149  O   WAT  1032       1.715  -6.852 -14.632  1.00  0.00
ATOM   3150  H1  WAT  1032       0.902  -7.351 -14.707  1.00  0.00
ATOM   3151  H2  WAT  1032       1.521  -6.012 -15.048  1.00  0.00
TER
ATOM   3152  O   WAT  1033       4.430  -2.480 -16.335  1.00  0.00
ATOM   3153  H1  WAT  1033       5.318  -2.169 -16.510  1.00  0.00
ATOM   3154  H2  WAT  1033       4.400  -3.353 -16.727  1.00  0.00
TER
ATOM   3155  O   WAT  1034      -4.461   2.425 -10.929  1.00  0.00
ATOM   3156  H1  WAT  1034      -3.943   1.622 -10.984  1.00  0.00
ATOM   3157  H2  WAT  1034      -4.913   2.363 -10.088  1.00  0.00
TER
ATOM   3158  O   WAT  1035       0.426   3.692 -15.657  1.00  0.00
ATOM   3159  H1  WAT  1035       0.768   4.436 -16.152  1.00  0.00
ATOM   3160  H2  WAT  1035      -0.403   4.005 -15.294  1.00  0.00
TER
ATOM   3161  O   WAT  1036      -6.977  -0.608  -4.017  1.00  0.00
ATOM   3162  H1  WAT  1036      -7.335   0.057  -3.429  1.00  0.00
ATOM   3163  H2  WAT  1036      -7.271  -1.440  -3.645  1.00  0.00
TER
ATOM   3164  O   WAT  1037       6.701  -1.169 -16.867  1.00  0.00
ATOM   3165  H1  WAT  1037       6.618  -0.738 -17.718  1.00  0.00
ATOM   3166  H2  WAT  1037       7.421  -0.709 -16.435  1.00  0.00
TER
ATOM   3167  O   WAT  1038       7.779   1.288  -3.790  1.00  0.00
ATOM   3168  H1  WAT  1038       7.054   1.880  -3.987  1.00  0.00
ATOM   3169  H2  WAT  1038       8.306   1.280  -4.589  1.00  0.00
TER
ATOM   3170  O   WAT  1039       7.730   5.685 -14.139  1.00  0.00
ATOM   3171  H1  WAT  1039       7.088   5.031 -13.865  1.00  0.00
ATOM   3172  H2  WAT  1039       7.343   6.091 -14.915  1.00  0.00
TER
ATOM   3173  O   WAT  1040       3.309   3.014 -10.292  1.00  0.00
ATOM   3174  H1  WAT  1040       3.661   2.416 -10.952  1.00  0.00
ATOM   3175  H2  WAT  1040       2.425   2.688 -10.121  1.00  0.00
TER
ATOM   3176  O   WAT  1041      -0.605   3.773 -12.885  1.00  0.00
ATOM   3177  H1  WAT  1041       0.082   4.320 -12.504  1.00  0.00
ATOM   3178  H2  WAT  1041      -1.392   4.317 -12.850  1.00  0.00
TER
ATOM   3179  O   WAT  1042      -8.466  -0.609 -17.393  1.00  0.00
ATOM   3180  H1  WAT  1042      -7.596  -0.327 -17.110  1.00  0.00
ATOM   3181  H2  WAT  1042      -8.957   0.204 -17.508  1.00  0.00
TER
ATOM   3182  O   WAT  1043      -1.302   0.778 -13.272  1.00  0.00
ATOM   3183  H1  WAT  1043      -0.846   1.589 -13.046  1.00  0.00
ATOM   3184  H2  WAT  1043      -1.653   0.460 -12.441  1.00  0.00
TER
ATOM   3185  O   WAT  1044       1.001   6.289  -6.043  1.00  0.00
ATOM   3186  H1  WAT  1044       1.645   6.495  -5.366  1.00  0.00
ATOM   3187  H2  WAT  1044       1.364   5.527  -6.496  1.00  0.00
TER
ATOM   3188  O   WAT  1045      -5.401  -8.878 -12.800  1.00  0.00
ATOM   3189  H1  WAT  1045      -5.530  -8.886 -11.852  1.00  0.00
ATOM   3190  H2  WAT  1045      -6.225  -8.540 -13.151  1.00  0.00
TER
ATOM   3191  O   WAT  1046       2.274   4.292  -7.325  1.00  0.00
ATOM   3192  H1  WAT  1046       2.916   3.591  -7.212  1.00  0.00
ATOM   3193  H2  WAT  1046       2.799   5.072  -7.506  1.00  0.00
TER
ATOM   3194  O   WAT  1047       6.120   4.577 -17.601  1.00  0.00
ATOM   3195  H1  WAT  1047       5.894   3.860 -17.009  1.00  0.00
ATOM   3196  H2  WAT  1047       5.729   4.328 -18.439  1.00  0.00
TER
ATOM   3197  O   WAT  1048       4.048   5.091  -4.122  1.00  0.00
ATOM   3198  H1  WAT  1048       4.384   5.678  -3.444  1.00  0.00
ATOM   3199  H2  WAT  1048       3.128   4.961  -3.892  1.00  0.00
TER
ATOM   3200  O   WAT  1049      -8.099   8.603 -16.827  1.00  0.00
ATOM   3201  H1  WAT  1049      -7.739   9.202 -17.481  1.00  0.00
ATOM   3202  H2  WAT  1049      -8.239   9.149 -16.054  1.00  0.00
TER
ATOM   3203  O   WAT  1050      -8.402  -7.119  -3.339  1.00  0.00
ATOM   3204  H1  WAT  1050      -9.116  -6.919  -2.734  1.00  0.00
ATOM   3205  H2  WAT  1050      -7.982  -7.895  -2.968  1.00  0.00
TER
ATOM   3206  O   WAT  1051       5.701   2.494 -15.940  1.00  0.00
ATOM   3207  H1  WAT  1051       5.414   2.955 -15.152  1.00  0.00
ATOM   3208  H2  WAT  1051       6.497   2.034 -15.672  1.00  0.00
TER
ATOM   3209  O   WAT  1052      -8.114   6.869  -2.353  1.00  0.00
ATOM   3210  H1  WAT  1052      -8.005   5.928  -2.493  1.00  0.00
ATOM   3211  H2  WAT  1052      -8.766   7.134  -3.001  1.00  0.00
TER
ATOM   3212  O   WAT  1053      -2.082   5.987 -16.010  1.00  0.00
ATOM   3213  H1  WAT  1053      -2.091   6.720 -16.625  1.00  0.00
ATOM   3214  H2  WAT  1053      -3.002   5.740 -15.917  1.00  0.00
TER
ATOM   3215  O   WAT  1054      -6.481   1.208 -15.265  1.00  0.00
ATOM   3216  H1  WAT  1054      -7.088   1.948 -15.255  1.00  0.00
ATOM   3217  H2  WAT  1054      -6.006   1.298 -16.091  1.00  0.00
TER
ATOM   3218  O   WAT  1055       3.092  -4.627  -5.589  1.00  0.00
ATOM   3219  H1  WAT  1055       3.460  -5.447  -5.261  1.00  0.00
ATOM   3220  H2  WAT  1055       2.232  -4.567  -5.174  1.00  0.00
TER
ATOM   3221  O   WAT  1056       6.458  -5.671 -14.781  1.00  0.00
ATOM   3222  H1  WAT  1056       5.830  -5.567 -15.495  1.00  0.00
ATOM   3223  H2  WAT  1056       5.964  -5.452 -13.991  1.00  0.00
TER
ATOM   3224  O   WAT  1057       0.904   6.049 -17.347  1.00  0.00
ATOM   3225  H1  WAT  1057       1.005   5.846 -18.277  1.00  0.00
ATOM   3226  H2  WAT  1057       0.004   5.795 -17.142  1.00  0.00
TER
ATOM   3227  O   WAT  1058      -1.573  -3.393 -13.365  1.00  0.00
ATOM   3228  H1  WAT  1058      -2.282  -2.924 -12.923  1.00  0.00
ATOM   3229  H2  WAT  1058      -1.289  -4.050 -12.730  1.00  0.00
TER
ATOM   3230  O   WAT  1059       2.458  -6.668 -11.925  1.00  0.00
ATOM   3231  H1  WAT  1059       2.335  -6.649 -12.874  1.00  0.00
ATOM   3232  H2  WAT  1059       3.407  -6.620 -11.805  1.00  0.00
TER
ATOM   3233  O   WAT  1060      -0.454   8.568 -12.652  1.00  0.00
ATOM   3234  H1  WAT  1060      -0.200   8.530 -13.574  1.00  0.00
ATOM   3235  H2  WAT  1060      -1.403   8.441 -12.660  1.00  0.00
TER
ATOM   3236  O   WAT  1061      -3.370  -5.084 -15.990  1.00  0.00
ATOM   3237  H1  WAT  1061      -2.521  -4.647 -16.056  1.00  0.00
ATOM   3238  H2  WAT  1061      -3.737  -4.772 -15.162  1.00  0.00
TER
ATOM   3239  O   WAT  1062       7.259  -5.756  -4.523  1.00  0.00
ATOM   3240  H1  WAT  1062       6.756  -5.016  -4.183  1.00  0.00
ATOM   3241  H2  WAT  1062       8.075  -5.368  -4.839  1.00  0.00
TER
ATOM   3242  O   WAT  1063       5.551  -0.513 -11.077  1.00  0.00
ATOM   3243  H1  WAT  1063       4.610  -0.498 -10.902  1.00  0.00
ATOM   3244  H2  WAT  1063       5.866  -1.299 -10.631  1.00  0.00
TER
ATOM   3245  O   WAT  1064      -4.471   1.169 -17.516  1.00  0.00
ATOM   3246  H1  WAT  1064      -3.704   1.057 -16.954  1.00  0.00
ATOM   3247  H2  WAT  1064      -4.393   0.473 -18.168  1.00  0.00
TER
ATOM   3248  O   WAT  1065      -5.776  -1.398 -16.833  1.00  0.00
ATOM   3249  H1  WAT  1065      -5.696  -2.346 -16.721  1.00  0.00
ATOM   3250  H2  WAT  1065      -4.884  -1.068 -16.727  1.00  0.00
TER
ATOM   3251  O   WAT  1066       7.554   6.658  -9.401  1.00  0.00
ATOM   3252  H1  WAT  1066       7.679   7.481  -8.929  1.00  0.00
ATOM   3253  H2  WAT  1066       8.420   6.447  -9.749  1.00  0.00
TER
ATOM   3254  O   WAT  1067      -4.974   8.751  -9.729  1.00  0.00
ATOM   3255  H1  WAT  1067      -4.238   8.203  -9.459  1.00  0.00
ATOM   3256  H2  WAT  1067      -4.590   9.617  -9.869  1.00  0.00
TER
ATOM   3257  O   WAT  1068      -8.090   4.819 -13.855  1.00  0.00
ATOM   3258  H1  WAT  1068      -9.016   5.061 -13.865  1.00  0.00
ATOM   3259  H2  WAT  1068      -7.624   5.646 -13.977  1.00  0.00
TER
ATOM   3260  O   WAT  1069      -5.969   7.936  -0.541  1.00  0.00
ATOM   3261  H1  WAT  1069      -5.167   8.257  -0.127  1.00  0.00
ATOM   3262  H2  WAT  1069      -6.483   7.575   0.181  1.00  0.00
TER
ATOM   3263  O   WAT  1070      -1.864   7.924 -17.907  1.00  0.00
ATOM   3264  H1  WAT  1070      -1.071   8.213 -18.359  1.00  0.00
ATOM   3265  H2  WAT  1070      -2.384   7.493 -18.586  1.00  0.00
TER
ATOM   3266  O   WAT  1071       4.298   7.772  -1.982  1.00  0.00
ATOM   3267  H1  WAT  1071       5.250   7.688  -2.032  1.00  0.00
ATOM   3268  H2  WAT  1071       4.151   8.436  -1.309  1.00  0.00
TER
ATOM   3269  O   WAT  1072       7.189   7.151 -16.483  1.00  0.00
ATOM   3270  H1  WAT  1072       6.903   6.738 -17.298  1.00  0.00
ATOM   3271  H2  WAT  1072       6.991   8.080 -16.603  1.00  0.00
TER
ATOM   3272  O   WAT  1073      -8.249   0.423  -1.597  1.00  0.00
ATOM   3273  H1  WAT  1073      -7.745  -0.156  -1.026  1.00  0.00
ATOM   3274  H2  WAT  1073      -8.988   0.707  -1.060  1.00  0.00
TER
ATOM   3275  O   WAT  1074       1.894   2.207 -17.438  1.00  0.00
ATOM   3276  H1  WAT  1074       1.345   2.653 -16.794  1.00  0.00
ATOM   3277  H2  WAT  1074       2.516   1.701 -16.915  1.00  0.00
TER
ATOM   3278  O   WAT  1075      -6.216  -1.434  -0.702  1.00  0.00
ATOM   3279  H1  WAT  1075      -6.176  -1.733   0.206  1.00  0.00
ATOM   3280  H2  WAT  1075      -5.362  -1.033  -0.861  1.00  0.00
TER
ATOM   3281  O   WAT  1076      -2.439   1.166 -15.542  1.00  0.00
ATOM   3282  H1  WAT  1076      -2.017   1.000 -14.699  1.00  0.00
ATOM   3283  H2  WAT  1076      -2.314   0.356 -16.036  1.00  0.00
TER
ATOM   3284  O   WAT  1077      -3.789  -5.888  -2.655  1.00  0.00
ATOM   3285  H1  WAT  1077      -3.883  -6.506  -3.380  1.00  0.00
ATOM   3286  H2  WAT  1077      -4.369  -5.162  -2.882  1.00  0.00
TER
ATOM   3287  O   WAT  1078      -1.023  -7.331  -5.622  1.00  0.00
ATOM   3288  H1  WAT  1078      -1.471  -7.309  -6.468  1.00  0.00
ATOM   3289  H2  WAT  1078      -1.656  -7.729  -5.025  1.00  0.00
TER
ATOM   3290  O   WAT  1079      -2.766   7.870  -3.885  1.00  0.00
ATOM   3291  H1  WAT  1079      -3.304   8.594  -4.204  1.00  0.00
ATOM   3292  H2  WAT  1079      -2.512   7.393  -4.676  1.00  0.00
TER
ATOM   3293  O   WAT  1080       3.936  -7.950 -16.067  1.00  0.00
ATOM   3294  H1  WAT  1080       4.216  -8.793 -15.711  1.00  0.00
ATOM   3295  H2  WAT  1080       3.163  -7.718 -15.553  1.00  0.00
TER
ATOM   3296  O   WAT  1081       0.090   9.105  -3.627  1.00  0.00
ATOM   3297  H1  WAT  1081       0.016  10.008  -3.319  1.00  0.00
ATOM   3298  H2  WAT  1081      -0.812   8.786  -3.654  1.00  0.00
TER
ATOM   3299  O   WAT  1082      -1.526  -6.717 -17.623  1.00  0.00
ATOM   3300  H1  WAT  1082      -1.874  -7.395 -18.202  1.00  0.00
ATOM   3301  H2  WAT  1082      -1.325  -7.179 -16.808  1.00  0.00
TER
ATOM   3302  O   WAT  1083       0.639   8.271 -16.004  1.00  0.00
ATOM   3303  H1  WAT  1083       1.534   8.609 -15.982  1.00  0.00
ATOM   3304  H2  WAT  1083       0.671   7.549 -16.632  1.00  0.00
TER
ATOM   3305  O   WAT  1084      -5.721   3.643 -17.775  1.00  0.00
ATOM   3306  H1  WAT  1084      -5.284   4.186 -17.120  1.00  0.00
ATOM   3307  H2  WAT  1084      -5.237   2.818 -17.766  1.00  0.00
TER
ATOM   3308  O   WAT  1085      -8.507   6.432 -10.323  1.00  0.00
ATOM   3309  H1  WAT  1085      -8.177   5.564 -10.555  1.00  0.00
ATOM   3310  H2  WAT  1085      -8.078   6.638  -9.493  1.00  0.00
TER
ATOM   3311  O   WAT  1086      -3.911   4.763 -12.663  1.00  0.00
ATOM   3312  H1  WAT  1086      -4.211   4.640 -11.763  1.00  0.00
ATOM   3313  H2  WAT  1086      -4.017   3.904 -13.071  1.00  0.00
TER
ATOM   3314  O   WAT  1087      -8.018   7.299  -7.585  1.00  0.00
ATOM   3315  H1  WAT  1087      -8.455   7.479  -6.753  1.00  0.00
ATOM   3316  H2  WAT  1087      -7.450   8.057  -7.727  1.00  0.00
TER
ATOM   3317  O   WAT  1088       7.618   6.801  -3.297  1.00  0.00
ATOM   3318  H1  WAT  1088       7.019   6.860  -4.041  1.00  0.00
ATOM   3319  H2  WAT  1088       7.748   5.861  -3.168  1.00  0.00
TER
ATOM   3320  O   WAT  1089       8.859   4.543 -17.960  1.00  0.00
ATOM   3321  H1  WAT  1089       8.028   4.610 -17.490  1.00  0.00
ATOM   3322  H2  WAT  1089       9.036   5.433 -18.264  1.00  0.00
TER
ATOM   3323  O   WAT  1090       8.314   1.287 -15.457  1.00  0.00
ATOM   3324  H1  WAT  1090       9.076   1.857 -15.351  1.00  0.00
ATOM   3325  H2  WAT  1090       8.330   0.720 -14.686  1.00  0.00
TER
ATOM   3326  O   WAT  1091      -8.185  -0.189 -11.226  1.00  0.00
ATOM   3327  H1  WAT  1091      -8.841  -0.458 -11.870  1.00  0.00
ATOM   3328  H2  WAT  1091      -7.348  -0.298 -11.676  1.00  0.00
TER
ATOM   3329  O   WAT  1092       9.320   2.142 -10.613  1.00  0.00
ATOM   3330  H1  WAT  1092       9.691   1.359 -11.019  1.00  0.00
ATOM   3331  H2  WAT  1092       9.960   2.831 -10.791  1.00  0.00
TER
ATOM   3332  O   WAT  1093       6.304   3.526  -5.200  1.00  0.00
ATOM   3333  H1  WAT  1093       5.490   3.956  -4.937  1.00  0.00
ATOM   3334  H2  WAT  1093       6.711   4.138  -5.813  1.00  0.00
TER
ATOM   3335  O   WAT  1094       8.366   1.581 -18.300  1.00  0.00
ATOM   3336  H1  WAT  1094       8.641   2.489 -18.428  1.00  0.00
ATOM   3337  H2  WAT  1094       8.177   1.517 -17.364  1.00  0.00
TER
ATOM   3338  O   WAT  1095       4.764  -5.395 -17.004  1.00  0.00
ATOM   3339  H1  WAT  1095       5.182  -5.582 -17.845  1.00  0.00
ATOM   3340  H2  WAT  1095       4.457  -6.247 -16.694  1.00  0.00
TER
ATOM   3341  O   WAT  1096       8.263  -0.482 -13.307  1.00  0.00
ATOM   3342  H1  WAT  1096       7.887  -1.249 -13.739  1.00  0.00
ATOM   3343  H2  WAT  1096       7.533  -0.100 -12.819  1.00  0.00
TER
ATOM   3344  O   WAT  1097      -7.148   0.197  -6.686  1.00  0.00
ATOM   3345  H1  WAT  1097      -6.781   0.109  -5.806  1.00  0.00
ATOM   3346  H2  WAT  1097      -7.717  -0.567  -6.785  1.00  0.00
TER
ATOM   3347  O   WAT  1098      -7.596  -2.893  -2.780  1.00  0.00
ATOM   3348  H1  WAT  1098      -8.491  -2.926  -2.441  1.00  0.00
ATOM   3349  H2  WAT  1098      -7.056  -2.694  -2.015  1.00  0.00
TER
ATOM   3350  O   WAT  1099       6.091  -6.109  -0.895  1.00  0.00
ATOM   3351  H1  WAT  1099       6.968  -6.101  -0.511  1.00  0.00
ATOM   3352  H2  WAT  1099       6.103  -6.846  -1.506  1.00  0.00
TER
ATOM   3353  O   WAT  1100      -8.972  -2.979 -15.284  1.00  0.00
ATOM   3354  H1  WAT  1100      -9.875  -2.716 -15.459  1.00  0.00
ATOM   3355  H2  WAT  1100      -8.488  -2.708 -16.064  1.00  0.00
TER
ATOM   3356  O   WAT  1101       7.538  -2.256 -10.006  1.00  0.00
ATOM   3357  H1  WAT  1101       8.061  -2.750 -10.637  1.00  0.00
ATOM   3358  H2  WAT  1101       8.124  -2.121  -9.261  1.00  0.00
TER
ATOM   3359  O   WAT  1102       7.717  -2.172  -6.484  1.00  0.00
ATOM   3360  H1  WAT  1102       6.767  -2.206  -6.370  1.00  0.00
ATOM   3361  H2  WAT  1102       7.898  -1.262  -6.719  1.00  0.00
TER
ATOM   3362  O   WAT  1103      -6.429  -3.922 -17.374  1.00  0.00
ATOM   3363  H1  WAT  1103      -5.720  -4.344 -17.860  1.00  0.00
ATOM   3364  H2  WAT  1103      -7.145  -3.855 -18.006  1.00  0.00
TER
ATOM   3365  O   WAT  1104       7.028  -2.999 -14.067  1.00  0.00
ATOM   3366  H1  WAT  1104       7.524  -3.232 -13.282  1.00  0.00
ATOM   3367  H2  WAT  1104       6.829  -3.838 -14.483  1.00  0.00
TER
ATOM   3368  O   WAT  1105      -7.092  -8.618  -8.432  1.00  0.00
ATOM   3369  H1  WAT  1105      -6.445  -9.168  -8.872  1.00  0.00
ATOM   3370  H2  WAT  1105      -6.672  -8.363  -7.610  1.00  0.00
TER
ATOM   3371  O   WAT  1106       8.456  -4.363 -11.533  1.00  0.00
ATOM   3372  H1  WAT  1106       8.346  -4.517 -10.595  1.00  0.00
ATOM   3373  H2  WAT  1106       9.217  -4.891 -11.776  1.00  0.00
TER
ATOM   3374  O   WAT  1107       6.803  -8.424  -5.075  1.00  0.00
ATOM   3375  H1  WAT  1107       7.440  -7.810  -4.709  1.00  0.00
ATOM   3376  H2  WAT  1107       6.950  -8.388  -6.020  1.00  0.00
TER
ATOM   3377  O   WAT  1108       9.345  -6.532 -18.292  1.00  0.00
ATOM   3378  H1  WAT  1108      10.270  -6.664 -18.501  1.00  0.00
ATOM   3379  H2  WAT  1108       9.323  -6.453 -17.339  1.00  0.00
TER
ATOM   3380  O   WAT  1109       9.419  -5.761 -15.667  1.00  0.00
ATOM   3381  H1  WAT  1109       8.624  -5.827 -15.137  1.00  0.00
ATOM   3382  H2  WAT  1109       9.624  -4.826 -15.678  1.00  0.00
TER
ATOM   3383  O   WAT  1110       6.361   8.278 -11.673  1.00  0.00
ATOM   3384  H1  WAT  1110       6.957   7.956 -12.349  1.00  0.00
ATOM   3385  H2  WAT  1110       6.619   7.805 -10.882  1.00  0.00
TER
ATOM   3386  O   WAT  1111      -7.339  -8.462  -5.689  1.00  0.00
ATOM   3387  H1  WAT  1111      -7.688  -8.006  -4.923  1.00  0.00
ATOM   3388  H2  WAT  1111      -7.670  -9.356  -5.607  1.00  0.00
TER
ATOM   3389  O   WAT  1112      -2.032   6.266  -5.923  1.00  0.00
ATOM   3390  H1  WAT  1112      -2.273   6.533  -6.810  1.00  0.00
ATOM   3391  H2  WAT  1112      -1.092   6.436  -5.868  1.00  0.00
TER
ATOM   3392  O   WAT  1113       2.811  -7.614  -2.528  1.00  0.00
ATOM   3393  H1  WAT  1113       3.425  -7.296  -3.190  1.00  0.00
ATOM   3394  H2  WAT  1113       3.356  -8.099  -1.908  1.00  0.00
TER
ATOM   3395  O   WAT  1114       9.228   8.285  -5.122  1.00  0.00
ATOM   3396  H1  WAT  1114       8.734   8.682  -5.839  1.00  0.00
ATOM   3397  H2  WAT  1114       8.620   7.660  -4.728  1.00  0.00
TER
ATOM   3398  O   WAT  1115      -6.667  -8.935  -2.414  1.00  0.00
ATOM   3399  H1  WAT  1115      -6.119  -9.116  -3.177  1.00  0.00
ATOM   3400  H2  WAT  1115      -6.601  -9.725  -1.878  1.00  0.00
TER
ATOM   3401  O   WAT  1116      -5.894   7.656  -4.404  1.00  0.00
ATOM   3402  H1  WAT  1116      -6.488   7.524  -3.665  1.00  0.00
ATOM   3403  H2  WAT  1116      -5.901   6.820  -4.870  1.00  0.00
TER
ATOM   3404  O   WAT  1117       3.552  -9.051  -6.201  1.00  0.00
ATOM   3405  H1  WAT  1117       2.678  -8.717  -6.404  1.00  0.00
ATOM   3406  H2  WAT  1117       3.443  -9.523  -5.376  1.00  0.00
TER
ATOM   3407  O   WAT  1118       4.459  -6.844  -4.817  1.00  0.00
ATOM   3408  H1  WAT  1118       4.130  -7.658  -5.197  1.00  0.00
ATOM   3409  H2  WAT  1118       5.407  -6.887  -4.940  1.00  0.00
TER
ATOM   3410  O   WAT  1119       6.912   8.928  -7.843  1.00  0.00
ATOM   3411  H1  WAT  1119       6.453   9.679  -8.217  1.00  0.00
ATOM   3412  H2  WAT  1119       6.284   8.208  -7.902  1.00  0.00
TER
ATOM   3413  O   WAT  1120      -6.263   5.022  -5.453  1.00  0.00
ATOM   3414  H1  WAT  1120      -6.989   4.402  -5.521  1.00  0.00
ATOM   3415  H2  WAT  1120      -6.202   5.416  -6.323  1.00  0.00
TER
ATOM   3416  O   WAT  1121      -2.658   7.236  -8.668  1.00  0.00
ATOM   3417  H1  WAT  1121      -2.142   6.625  -9.194  1.00  0.00
ATOM   3418  H2  WAT  1121      -2.008   7.739  -8.177  1.00  0.00
TER
ATOM   3419  O   WAT  1122       0.081   8.127  -7.841  1.00  0.00
ATOM   3420  H1  WAT  1122       0.369   7.873  -8.718  1.00  0.00
ATOM   3421  H2  WAT  1122       0.594   7.575  -7.251  1.00  0.00
TER
ATOM   3422  O   WAT  1123       1.299  -8.134  -7.262  1.00  0.00
ATOM   3423  H1  WAT  1123       0.516  -7.659  -6.982  1.00  0.00
ATOM   3424  H2  WAT  1123       1.005  -9.038  -7.370  1.00  0.00
TER
ATOM   3425  O   WAT  1124       5.851  -7.431  -9.217  1.00  0.00
ATOM   3426  H1  WAT  1124       6.292  -7.487 -10.065  1.00  0.00
ATOM   3427  H2  WAT  1124       5.582  -6.516  -9.146  1.00  0.00
TER
ATOM   3428  O   WAT  1125       7.715  -7.800 -11.206  1.00  0.00
ATOM   3429  H1  WAT  1125       7.654  -8.744 -11.353  1.00  0.00
ATOM   3430  H2  WAT  1125       8.494  -7.692 -10.661  1.00  0.00
TER
ATOM   3431  O   WAT  1126      -7.980   8.339 -12.244  1.00  0.00
ATOM   3432  H1  WAT  1126      -8.147   7.706 -11.545  1.00  0.00
ATOM   3433  H2  WAT  1126      -8.846   8.545 -12.594  1.00  0.00
TER
ATOM   3434  O   WAT  1127      -7.357  -7.829 -14.740  1.00  0.00
ATOM   3435  H1  WAT  1127      -6.599  -7.716 -15.314  1.00  0.00
ATOM   3436  H2  WAT  1127      -7.819  -6.992 -14.786  1.00  0.00
TER
ATOM   3437  O   WAT  1128      -0.815  -5.715 -11.750  1.00  0.00
ATOM   3438  H1  WAT  1128      -1.628  -6.089 -12.091  1.00  0.00
ATOM   3439  H2  WAT  1128      -0.311  -6.471 -11.448  1.00  0.00
TER
ATOM   3440  O   WAT  1129       3.687  -9.051 -10.512  1.00  0.00
ATOM   3441  H1  WAT  1129       4.290  -8.479 -10.037  1.00  0.00
ATOM   3442  H2  WAT  1129       2.946  -8.487 -10.734  1.00  0.00
TER
ATOM   3443  O   WAT  1130       6.831  -8.649 -15.238  1.00  0.00
ATOM   3444  H1  WAT  1130       7.026  -7.750 -14.971  1.00  0.00
ATOM   3445  H2  WAT  1130       6.044  -8.880 -14.745  1.00  0.00
TER
ATOM   3446  O   WAT  1131      -6.373   7.033 -14.799  1.00  0.00
ATOM   3447  H1  WAT  1131      -6.899   7.413 -15.502  1.00  0.00
ATOM   3448  H2  WAT  1131      -6.449   7.658 -14.078  1.00  0.00
TER
ATOM   3449  O   WAT  1132      -4.984  -7.303 -16.200  1.00  0.00
ATOM   3450  H1  WAT  1132      -4.455  -8.090 -16.329  1.00  0.00
ATOM   3451  H2  WAT  1132      -4.351  -6.624 -15.967  1.00  0.00
TER
ATOM   3452  O   WAT  1133      -2.790  -7.565 -13.146  1.00  0.00
ATOM   3453  H1  WAT  1133      -3.420  -8.266 -12.979  1.00  0.00
ATOM   3454  H2  WAT  1133      -3.330  -6.805 -13.362  1.00  0.00
TER
ATOM   3455  O   WAT  1134       0.149   9.049  -0.475  1.00  0.00
ATOM   3456  H1  WAT  1134       1.075   8.813  -0.431  1.00  0.00
ATOM   3457  H2  WAT  1134       0.134   9.876  -0.956  1.00  0.00
TER
ATOM   3458  O   WAT  1135       8.383   8.591 -13.477  1.00  0.00
ATOM   3459  H1  WAT  1135       8.558   7.905 -14.121  1.00  0.00
ATOM   3460  H2  WAT  1135       7.685   9.116 -13.870  1.00  0.00
TER
ATOM   3461  O   WAT  1136      -2.665  -8.287  -0.710  1.00  0.00
ATOM   3462  H1  WAT  1136      -2.946  -7.783  -1.474  1.00  0.00
ATOM   3463  H2  WAT  1136      -2.283  -9.085  -1.076  1.00  0.00
TER
ATOM   3464  O   WAT  1137      -3.774   8.981 -15.924  1.00  0.00
ATOM   3465  H1  WAT  1137      -3.042   8.697 -16.471  1.00  0.00
ATOM   3466  H2  WAT  1137      -3.515   8.742 -15.034  1.00  0.00
TER
ATOM   3467  O   WAT  1138      -4.613   5.097 -15.919  1.00  0.00
ATOM   3468  H1  WAT  1138      -5.242   5.566 -15.370  1.00  0.00
ATOM   3469  H2  WAT  1138      -4.498   4.252 -15.484  1.00  0.00
TER
ATOM   3470  O   WAT  1139       3.937  -8.871  -0.132  1.00  0.00
ATOM   3471  H1  WAT  1139       3.823  -8.552   0.763  1.00  0.00
ATOM   3472  H2  WAT  1139       4.754  -8.470  -0.429  1.00  0.00
TER
ATOM   3473  O   WAT  1140       6.716   8.276  -0.651  1.00  0.00
ATOM   3474  H1  WAT  1140       7.509   7.781  -0.858  1.00  0.00
ATOM   3475  H2  WAT  1140       7.010   8.955  -0.043  1.00  0.00
TER
ATOM   3476  O   WAT  1141       0.974 -17.849   9.661  1.00  0.00
ATOM   3477  H1  WAT  1141       0.198 -18.329   9.951  1.00  0.00
ATOM   3478  H2  WAT  1141       1.626 -18.528   9.486  1.00  0.00
TER
ATOM   3479  O   WAT  1142      -5.009 -17.537  10.538  1.00  0.00
ATOM   3480  H1  WAT  1142      -5.841 -17.792  10.938  1.00  0.00
ATOM   3481  H2  WAT  1142      -4.401 -17.465  11.274  1.00  0.00
TER
ATOM   3482  O   WAT  1143       4.995 -13.443   8.441  1.00  0.00
ATOM   3483  H1  WAT  1143       4.533 -14.214   8.769  1.00  0.00
ATOM   3484  H2  WAT  1143       5.808 -13.416   8.946  1.00  0.00
TER
ATOM   3485  O   WAT  1144      -5.029 -13.503  10.734  1.00  0.00
ATOM   3486  H1  WAT  1144      -4.726 -14.393  10.555  1.00  0.00
ATOM   3487  H2  WAT  1144      -4.285 -12.946  10.506  1.00  0.00
TER
ATOM   3488  O   WAT  1145       1.221 -11.157   8.061  1.00  0.00
ATOM   3489  H1  WAT  1145       0.602 -10.701   7.490  1.00  0.00
ATOM   3490  H2  WAT  1145       2.076 -11.002   7.660  1.00  0.00
TER
ATOM   3491  O   WAT  1146       0.415 -15.173   9.668  1.00  0.00
ATOM   3492  H1  WAT  1146       0.346 -16.114   9.507  1.00  0.00
ATOM   3493  H2  WAT  1146       1.177 -15.083  10.240  1.00  0.00
TER
ATOM   3494  O   WAT  1147       2.088 -16.273   5.454  1.00  0.00
ATOM   3495  H1  WAT  1147       1.469 -15.808   4.890  1.00  0.00
ATOM   3496  H2  WAT  1147       2.600 -15.580   5.871  1.00  0.00
TER
ATOM   3497  O   WAT  1148      -3.049 -16.745  12.133  1.00  0.00
ATOM   3498  H1  WAT  1148      -3.382 -16.118  12.775  1.00  0.00
ATOM   3499  H2  WAT  1148      -2.873 -16.219  11.353  1.00  0.00
TER
ATOM   3500  O   WAT  1149      -3.837 -14.777  13.947  1.00  0.00
ATOM   3501  H1  WAT  1149      -3.220 -14.102  13.666  1.00  0.00
ATOM   3502  H2  WAT  1149      -4.698 -14.368  13.856  1.00  0.00
TER
ATOM   3503  O   WAT  1150      -8.544 -15.587   2.828  1.00  0.00
ATOM   3504  H1  WAT  1150      -8.921 -15.098   2.097  1.00  0.00
ATOM   3505  H2  WAT  1150      -8.287 -14.915   3.459  1.00  0.00
TER
ATOM   3506  O   WAT  1151       7.080 -13.313  11.863  1.00  0.00
ATOM   3507  H1  WAT  1151       6.397 -12.643  11.855  1.00  0.00
ATOM   3508  H2  WAT  1151       7.620 -13.115  11.097  1.00  0.00
TER
ATOM   3509  O   WAT  1152       4.616 -11.469  10.577  1.00  0.00
ATOM   3510  H1  WAT  1152       4.629 -11.873   9.710  1.00  0.00
ATOM   3511  H2  WAT  1152       4.064 -10.694  10.474  1.00  0.00
TER
ATOM   3512  O   WAT  1153       5.911 -14.747   5.666  1.00  0.00
ATOM   3513  H1  WAT  1153       5.801 -15.690   5.791  1.00  0.00
ATOM   3514  H2  WAT  1153       5.908 -14.386   6.553  1.00  0.00
TER
ATOM   3515  O   WAT  1154       4.015 -16.566  11.906  1.00  0.00
ATOM   3516  H1  WAT  1154       4.432 -16.780  11.071  1.00  0.00
ATOM   3517  H2  WAT  1154       4.739 -16.309  12.477  1.00  0.00
TER
ATOM   3518  O   WAT  1155       1.453 -19.121   5.023  1.00  0.00
ATOM   3519  H1  WAT  1155       0.526 -19.187   5.252  1.00  0.00
ATOM   3520  H2  WAT  1155       1.605 -18.183   4.908  1.00  0.00
TER
ATOM   3521  O   WAT  1156       7.961 -18.167  11.997  1.00  0.00
ATOM   3522  H1  WAT  1156       7.133 -18.098  11.522  1.00  0.00
ATOM   3523  H2  WAT  1156       8.556 -17.582  11.529  1.00  0.00
TER
ATOM   3524  O   WAT  1157       5.483 -17.559   5.526  1.00  0.00
ATOM   3525  H1  WAT  1157       4.864 -17.897   4.879  1.00  0.00
ATOM   3526  H2  WAT  1157       5.465 -18.203   6.234  1.00  0.00
TER
ATOM   3527  O   WAT  1158      -2.941 -18.594   7.805  1.00  0.00
ATOM   3528  H1  WAT  1158      -3.346 -19.306   7.309  1.00  0.00
ATOM   3529  H2  WAT  1158      -2.855 -18.939   8.694  1.00  0.00
TER
ATOM   3530  O   WAT  1159      -2.473 -14.907   9.969  1.00  0.00
ATOM   3531  H1  WAT  1159      -2.770 -15.513   9.289  1.00  0.00
ATOM   3532  H2  WAT  1159      -1.523 -14.870   9.858  1.00  0.00
TER
ATOM   3533  O   WAT  1160       5.615 -11.334  13.631  1.00  0.00
ATOM   3534  H1  WAT  1160       5.138 -10.527  13.438  1.00  0.00
ATOM   3535  H2  WAT  1160       4.932 -11.986  13.784  1.00  0.00
TER
ATOM   3536  O   WAT  1161      -3.381 -15.169  16.619  1.00  0.00
ATOM   3537  H1  WAT  1161      -4.279 -14.945  16.867  1.00  0.00
ATOM   3538  H2  WAT  1161      -3.356 -15.046  15.671  1.00  0.00
TER
ATOM   3539  O   WAT  1162       3.659 -18.320   2.534  1.00  0.00
ATOM   3540  H1  WAT  1162       4.098 -19.158   2.387  1.00  0.00
ATOM   3541  H2  WAT  1162       4.372 -17.687   2.620  1.00  0.00
TER
ATOM   3542  O   WAT  1163      -4.554 -18.298  15.195  1.00  0.00
ATOM   3543  H1  WAT  1163      -4.693 -17.426  15.564  1.00  0.00
ATOM   3544  H2  WAT  1163      -5.436 -18.641  15.050  1.00  0.00
TER
ATOM   3545  O   WAT  1164       1.769 -13.380   6.502  1.00  0.00
ATOM   3546  H1  WAT  1164       2.208 -12.638   6.087  1.00  0.00
ATOM   3547  H2  WAT  1164       1.707 -13.138   7.426  1.00  0.00
TER
ATOM   3548  O   WAT  1165      -2.756 -12.356  17.404  1.00  0.00
ATOM   3549  H1  WAT  1165      -2.785 -11.951  16.537  1.00  0.00
ATOM   3550  H2  WAT  1165      -2.920 -13.285  17.241  1.00  0.00
TER
ATOM   3551  O   WAT  1166      -8.602 -16.528  11.112  1.00  0.00
ATOM   3552  H1  WAT  1166      -8.524 -16.393  10.168  1.00  0.00
ATOM   3553  H2  WAT  1166      -7.988 -17.237  11.305  1.00  0.00
TER
ATOM   3554  O   WAT  1167      -7.358 -14.828   7.523  1.00  0.00
ATOM   3555  H1  WAT  1167      -7.765 -14.687   6.668  1.00  0.00
ATOM   3556  H2  WAT  1167      -6.466 -15.112   7.320  1.00  0.00
TER
ATOM   3557  O   WAT  1168       8.599 -14.382  15.860  1.00  0.00
ATOM   3558  H1  WAT  1168       8.725 -14.621  14.942  1.00  0.00
ATOM   3559  H2  WAT  1168       8.641 -15.213  16.332  1.00  0.00
TER
ATOM   3560  O   WAT  1169       2.460 -10.679  14.430  1.00  0.00
ATOM   3561  H1  WAT  1169       2.975 -10.768  15.232  1.00  0.00
ATOM   3562  H2  WAT  1169       1.617 -10.333  14.722  1.00  0.00
TER
ATOM   3563  O   WAT  1170       4.436 -10.393   3.858  1.00  0.00
ATOM   3564  H1  WAT  1170       4.276 -10.683   4.756  1.00  0.00
ATOM   3565  H2  WAT  1170       4.270 -11.169   3.322  1.00  0.00
TER
ATOM   3566  O   WAT  1171      -3.085 -10.614   5.635  1.00  0.00
ATOM   3567  H1  WAT  1171      -3.261 -11.530   5.422  1.00  0.00
ATOM   3568  H2  WAT  1171      -3.940 -10.255   5.875  1.00  0.00
TER
ATOM   3569  O   WAT  1172       4.138 -12.885   2.418  1.00  0.00
ATOM   3570  H1  WAT  1172       3.445 -12.887   1.758  1.00  0.00
ATOM   3571  H2  WAT  1172       4.881 -13.309   1.987  1.00  0.00
TER
ATOM   3572  O   WAT  1173       3.703 -11.258   6.493  1.00  0.00
ATOM   3573  H1  WAT  1173       4.159 -12.039   6.806  1.00  0.00
ATOM   3574  H2  WAT  1173       4.043 -10.548   7.037  1.00  0.00
TER
ATOM   3575  O   WAT  1174      -8.546 -15.487  13.652  1.00  0.00
ATOM   3576  H1  WAT  1174      -8.383 -15.956  12.834  1.00  0.00
ATOM   3577  H2  WAT  1174      -8.081 -15.994  14.317  1.00  0.00
TER
ATOM   3578  O   WAT  1175      -6.973 -16.112  15.811  1.00  0.00
ATOM   3579  H1  WAT  1175      -7.357 -16.752  16.410  1.00  0.00
ATOM   3580  H2  WAT  1175      -6.661 -15.408  16.381  1.00  0.00
TER
ATOM   3581  O   WAT  1176      -0.823 -19.264  11.292  1.00  0.00
ATOM   3582  H1  WAT  1176      -0.456 -19.738  12.038  1.00  0.00
ATOM   3583  H2  WAT  1176      -1.012 -18.390  11.633  1.00  0.00
TER
ATOM   3584  O   WAT  1177      -4.505 -16.017   4.207  1.00  0.00
ATOM   3585  H1  WAT  1177      -5.278 -16.557   4.047  1.00  0.00
ATOM   3586  H2  WAT  1177      -3.775 -16.536   3.869  1.00  0.00
TER
ATOM   3587  O   WAT  1178       6.254 -17.020  10.000  1.00  0.00
ATOM   3588  H1  WAT  1178       6.974 -16.525   9.609  1.00  0.00
ATOM   3589  H2  WAT  1178       6.052 -17.699   9.355  1.00  0.00
TER
ATOM   3590  O   WAT  1179       1.636 -16.950  15.887  1.00  0.00
ATOM   3591  H1  WAT  1179       1.570 -17.870  15.633  1.00  0.00
ATOM   3592  H2  WAT  1179       1.006 -16.852  16.601  1.00  0.00
TER
ATOM   3593  O   WAT  1180      -4.461 -16.349   7.845  1.00  0.00
ATOM   3594  H1  WAT  1180      -3.943 -17.152   7.791  1.00  0.00
ATOM   3595  H2  WAT  1180      -4.913 -16.411   8.687  1.00  0.00
TER
ATOM   3596  O   WAT  1181       0.426 -15.082   3.118  1.00  0.00
ATOM   3597  H1  WAT  1181       0.768 -14.338   2.622  1.00  0.00
ATOM   3598  H2  WAT  1181      -0.403 -14.769   3.480  1.00  0.00
TER
ATOM   3599  O   WAT  1182      -3.775 -18.924  17.642  1.00  0.00
ATOM   3600  H1  WAT  1182      -4.075 -18.779  16.744  1.00  0.00
ATOM   3601  H2  WAT  1182      -3.004 -19.484  17.549  1.00  0.00
TER
ATOM   3602  O   WAT  1183       1.568 -14.127  15.637  1.00  0.00
ATOM   3603  H1  WAT  1183       1.582 -15.059  15.419  1.00  0.00
ATOM   3604  H2  WAT  1183       0.860 -14.041  16.276  1.00  0.00
TER
ATOM   3605  O   WAT  1184       6.701 -19.943   1.907  1.00  0.00
ATOM   3606  H1  WAT  1184       6.618 -19.512   1.057  1.00  0.00
ATOM   3607  H2  WAT  1184       7.421 -19.484   2.340  1.00  0.00
TER
ATOM   3608  O   WAT  1185       7.779 -17.487  14.984  1.00  0.00
ATOM   3609  H1  WAT  1185       7.054 -16.894  14.787  1.00  0.00
ATOM   3610  H2  WAT  1185       8.306 -17.494  14.185  1.00  0.00
TER
ATOM   3611  O   WAT  1186       7.730 -13.089   4.635  1.00  0.00
ATOM   3612  H1  WAT  1186       7.088 -13.744   4.910  1.00  0.00
ATOM   3613  H2  WAT  1186       7.343 -12.684   3.859  1.00  0.00
TER
ATOM   3614  O   WAT  1187       3.309 -15.761   8.482  1.00  0.00
ATOM   3615  H1  WAT  1187       3.661 -16.358   7.823  1.00  0.00
ATOM   3616  H2  WAT  1187       2.425 -16.086   8.653  1.00  0.00
TER
ATOM   3617  O   WAT  1188      -0.605 -15.001   5.889  1.00  0.00
ATOM   3618  H1  WAT  1188       0.082 -14.454   6.270  1.00  0.00
ATOM   3619  H2  WAT  1188      -1.392 -14.457   5.924  1.00  0.00
TER
ATOM   3620  O   WAT  1189      -8.466 -19.384   1.381  1.00  0.00
ATOM   3621  H1  WAT  1189      -7.596 -19.101   1.665  1.00  0.00
ATOM   3622  H2  WAT  1189      -8.957 -18.570   1.266  1.00  0.00
TER
ATOM   3623  O   WAT  1190      -1.302 -17.996   5.502  1.00  0.00
ATOM   3624  H1  WAT  1190      -0.846 -17.186   5.728  1.00  0.00
ATOM   3625  H2  WAT  1190      -1.653 -18.314   6.334  1.00  0.00
TER
ATOM   3626  O   WAT  1191       1.001 -12.486  12.731  1.00  0.00
ATOM   3627  H1  WAT  1191       1.645 -12.280  13.409  1.00  0.00
ATOM   3628  H2  WAT  1191       1.364 -13.247  12.278  1.00  0.00
TER
ATOM   3629  O   WAT  1192       2.274 -14.482  11.449  1.00  0.00
ATOM   3630  H1  WAT  1192       2.916 -15.183  11.562  1.00  0.00
ATOM   3631  H2  WAT  1192       2.799 -13.703  11.269  1.00  0.00
TER
ATOM   3632  O   WAT  1193       6.120 -14.198   1.173  1.00  0.00
ATOM   3633  H1  WAT  1193       5.894 -14.915   1.765  1.00  0.00
ATOM   3634  H2  WAT  1193       5.729 -14.446   0.335  1.00  0.00
TER
ATOM   3635  O   WAT  1194       4.048 -13.683  14.653  1.00  0.00
ATOM   3636  H1  WAT  1194       4.384 -13.096  15.330  1.00  0.00
ATOM   3637  H2  WAT  1194       3.128 -13.814  14.882  1.00  0.00
TER
ATOM   3638  O   WAT  1195      -8.099 -10.171   1.947  1.00  0.00
ATOM   3639  H1  WAT  1195      -7.739  -9.572   1.293  1.00  0.00
ATOM   3640  H2  WAT  1195      -8.239  -9.625   2.721  1.00  0.00
TER
ATOM   3641  O   WAT  1196       5.701 -16.280   2.834  1.00  0.00
ATOM   3642  H1  WAT  1196       5.414 -15.819   3.622  1.00  0.00
ATOM   3643  H2  WAT  1196       6.497 -16.741   3.103  1.00  0.00
TER
ATOM   3644  O   WAT  1197      -8.114 -11.905  16.422  1.00  0.00
ATOM   3645  H1  WAT  1197      -8.005 -12.846  16.281  1.00  0.00
ATOM   3646  H2  WAT  1197      -8.766 -11.640  15.773  1.00  0.00
TER
ATOM   3647  O   WAT  1198      -0.123 -13.634  17.821  1.00  0.00
ATOM   3648  H1  WAT  1198      -0.443 -14.353  18.366  1.00  0.00
ATOM   3649  H2  WAT  1198      -0.797 -12.958  17.895  1.00  0.00
TER
ATOM   3650  O   WAT  1199      -2.082 -12.788   2.765  1.00  0.00
ATOM   3651  H1  WAT  1199      -2.091 -12.055   2.149  1.00  0.00
ATOM   3652  H2  WAT  1199      -3.002 -13.035   2.857  1.00  0.00
TER
ATOM   3653  O   WAT  1200      -6.481 -17.566   3.509  1.00  0.00
ATOM   3654  H1  WAT  1200      -7.088 -16.826   3.519  1.00  0.00
ATOM   3655  H2  WAT  1200      -6.006 -17.476   2.683  1.00  0.00
TER
ATOM   3656  O   WAT  1201       0.904 -12.725   1.427  1.00  0.00
ATOM   3657  H1  WAT  1201       1.005 -12.929   0.497  1.00  0.00
ATOM   3658  H2  WAT  1201       0.004 -12.979   1.632  1.00  0.00
TER
ATOM   3659  O   WAT  1202      -0.454 -10.206   6.122  1.00  0.00
ATOM   3660  H1  WAT  1202      -0.200 -10.244   5.200  1.00  0.00
ATOM   3661  H2  WAT  1202      -1.403 -10.333   6.115  1.00  0.00
TER
ATOM   3662  O   WAT  1203      -4.471 -17.605   1.258  1.00  0.00
ATOM   3663  H1  WAT  1203      -3.704 -17.717   1.821  1.00  0.00
ATOM   3664  H2  WAT  1203      -4.393 -18.301   0.606  1.00  0.00
TER
ATOM   3665  O   WAT  1204       7.554 -12.116   9.373  1.00  0.00
ATOM   3666  H1  WAT  1204       7.679 -11.293   9.846  1.00  0.00
ATOM   3667  H2  WAT  1204       8.420 -12.327   9.026  1.00  0.00
TER
ATOM   3668  O   WAT  1205      -4.974 -10.023   9.045  1.00  0.00
ATOM   3669  H1  WAT  1205      -4.238 -10.572   9.316  1.00  0.00
ATOM   3670  H2  WAT  1205      -4.590  -9.158   8.906  1.00  0.00
TER
ATOM   3671  O   WAT  1206      -8.090 -13.956   4.919  1.00  0.00
ATOM   3672  H1  WAT  1206      -9.016 -13.714   4.910  1.00  0.00
ATOM   3673  H2  WAT  1206      -7.624 -13.128   4.798  1.00  0.00
TER
ATOM   3674  O   WAT  1207      -1.864 -10.850   0.868  1.00  0.00
ATOM   3675  H1  WAT  1207      -1.071 -10.561   0.416  1.00  0.00
ATOM   3676  H2  WAT  1207      -2.384 -11.281   0.189  1.00  0.00
TER
ATOM   3677  O   WAT  1208       4.298 -11.003  16.792  1.00  0.00
ATOM   3678  H1  WAT  1208       5.250 -11.087  16.742  1.00  0.00
ATOM   3679  H2  WAT  1208       4.151 -10.338  17.465  1.00  0.00
TER
ATOM   3680  O   WAT  1209       7.189 -11.623   2.291  1.00  0.00
ATOM   3681  H1  WAT  1209       6.903 -12.037   1.477  1.00  0.00
ATOM   3682  H2  WAT  1209       6.991 -10.694   2.171  1.00  0.00
TER
ATOM   3683  O   WAT  1210      -8.249 -18.351  17.177  1.00  0.00
ATOM   3684  H1  WAT  1210      -7.745 -18.930  17.749  1.00  0.00
ATOM   3685  H2  WAT  1210      -8.988 -18.067  17.715  1.00  0.00
TER
ATOM   3686  O   WAT  1211      -1.346 -15.630   0.732  1.00  0.00
ATOM   3687  H1  WAT  1211      -1.451 -16.245   1.458  1.00  0.00
ATOM   3688  H2  WAT  1211      -1.514 -16.153  -0.052  1.00  0.00
TER
ATOM   3689  O   WAT  1212      -1.195 -16.944  16.711  1.00  0.00
ATOM   3690  H1  WAT  1212      -1.960 -16.376  16.626  1.00  0.00
ATOM   3691  H2  WAT  1212      -1.013 -17.236  15.817  1.00  0.00
TER
ATOM   3692  O   WAT  1213       1.894 -16.568   1.336  1.00  0.00
ATOM   3693  H1  WAT  1213       1.345 -16.121   1.980  1.00  0.00
ATOM   3694  H2  WAT  1213       2.516 -17.073   1.860  1.00  0.00
TER
ATOM   3695  O   WAT  1214       5.947 -15.214  17.268  1.00  0.00
ATOM   3696  H1  WAT  1214       6.688 -14.876  16.765  1.00  0.00
ATOM   3697  H2  WAT  1214       5.185 -15.044  16.715  1.00  0.00
TER
ATOM   3698  O   WAT  1215      -2.439 -17.609   3.232  1.00  0.00
ATOM   3699  H1  WAT  1215      -2.017 -17.775   4.076  1.00  0.00
ATOM   3700  H2  WAT  1215      -2.314 -18.419   2.738  1.00  0.00
TER
ATOM   3701  O   WAT  1216       0.074 -18.585   0.480  1.00  0.00
ATOM   3702  H1  WAT  1216       0.595 -19.300   0.114  1.00  0.00
ATOM   3703  H2  WAT  1216       0.721 -17.946   0.780  1.00  0.00
TER
ATOM   3704  O   WAT  1217       4.622 -17.162  15.804  1.00  0.00
ATOM   3705  H1  WAT  1217       5.036 -17.008  16.653  1.00  0.00
ATOM   3706  H2  WAT  1217       3.687 -17.037  15.966  1.00  0.00
TER
ATOM   3707  O   WAT  1218      -0.617 -17.210  13.773  1.00  0.00
ATOM   3708  H1  WAT  1218      -0.198 -16.367  13.601  1.00  0.00
ATOM   3709  H2  WAT  1218      -1.536 -17.073  13.544  1.00  0.00
TER
ATOM   3710  O   WAT  1219       4.059 -18.925  13.733  1.00  0.00
ATOM   3711  H1  WAT  1219       3.532 -18.400  13.130  1.00  0.00
ATOM   3712  H2  WAT  1219       4.402 -18.292  14.364  1.00  0.00
TER
ATOM   3713  O   WAT  1220      -2.766 -10.905  14.889  1.00  0.00
ATOM   3714  H1  WAT  1220      -3.304 -10.180  14.570  1.00  0.00
ATOM   3715  H2  WAT  1220      -2.512 -11.382  14.099  1.00  0.00
TER
ATOM   3716  O   WAT  1221       0.090  -9.670  15.148  1.00  0.00
ATOM   3717  H1  WAT  1221       0.016  -8.766  15.455  1.00  0.00
ATOM   3718  H2  WAT  1221      -0.812  -9.988  15.120  1.00  0.00
TER
ATOM   3719  O   WAT  1222       0.639 -10.504   2.770  1.00  0.00
ATOM   3720  H1  WAT  1222       1.534 -10.165   2.792  1.00  0.00
ATOM   3721  H2  WAT  1222       0.671 -11.226   2.143  1.00  0.00
TER
ATOM   3722  O   WAT  1223      -5.721 -15.131   0.999  1.00  0.00
ATOM   3723  H1  WAT  1223      -5.284 -14.588   1.655  1.00  0.00
ATOM   3724  H2  WAT  1223      -5.237 -15.956   1.009  1.00  0.00
TER
ATOM   3725  O   WAT  1224      -8.507 -12.342   8.451  1.00  0.00
ATOM   3726  H1  WAT  1224      -8.177 -13.210   8.219  1.00  0.00
ATOM   3727  H2  WAT  1224      -8.078 -12.136   9.282  1.00  0.00
TER
ATOM   3728  O   WAT  1225      -3.911 -14.011   6.111  1.00  0.00
ATOM   3729  H1  WAT  1225      -4.211 -14.135   7.012  1.00  0.00
ATOM   3730  H2  WAT  1225      -4.017 -14.870   5.703  1.00  0.00
TER
ATOM   3731  O   WAT  1226      -8.018 -11.475  11.189  1.00  0.00
ATOM   3732  H1  WAT  1226      -8.455 -11.295  12.022  1.00  0.00
ATOM   3733  H2  WAT  1226      -7.450 -10.718  11.047  1.00  0.00
TER
ATOM   3734  O   WAT  1227       7.618 -11.973  15.477  1.00  0.00
ATOM   3735  H1  WAT  1227       7.019 -11.914  14.733  1.00  0.00
ATOM   3736  H2  WAT  1227       7.748 -12.913  15.607  1.00  0.00
TER
ATOM   3737  O   WAT  1228       8.859 -14.232   0.814  1.00  0.00
ATOM   3738  H1  WAT  1228       8.028 -14.164   1.285  1.00  0.00
ATOM   3739  H2  WAT  1228       9.036 -13.341   0.511  1.00  0.00
TER
ATOM   3740  O   WAT  1229       8.314 -17.487   3.317  1.00  0.00
ATOM   3741  H1  WAT  1229       9.076 -16.917   3.423  1.00  0.00
ATOM   3742  H2  WAT  1229       8.330 -18.054   4.088  1.00  0.00
TER
ATOM   3743  O   WAT  1230      -8.185 -18.963   7.548  1.00  0.00
ATOM   3744  H1  WAT  1230      -8.841 -19.232   6.904  1.00  0.00
ATOM   3745  H2  WAT  1230      -7.348 -19.073   7.098  1.00  0.00
TER
ATOM   3746  O   WAT  1231       9.320 -16.632   8.162  1.00  0.00
ATOM   3747  H1  WAT  1231       9.691 -17.415   7.755  1.00  0.00
ATOM   3748  H2  WAT  1231       9.960 -15.943   7.983  1.00  0.00
TER
ATOM   3749  O   WAT  1232       6.304 -15.248  13.575  1.00  0.00
ATOM   3750  H1  WAT  1232       5.490 -14.818  13.837  1.00  0.00
ATOM   3751  H2  WAT  1232       6.711 -14.636  12.962  1.00  0.00
TER
ATOM   3752  O   WAT  1233       8.366 -17.193   0.475  1.00  0.00
ATOM   3753  H1  WAT  1233       8.641 -16.286   0.347  1.00  0.00
ATOM   3754  H2  WAT  1233       8.177 -17.257   1.411  1.00  0.00
TER
ATOM   3755  O   WAT  1234       8.263 -19.257   5.468  1.00  0.00
ATOM   3756  H1  WAT  1234       7.887 -20.024   5.036  1.00  0.00
ATOM   3757  H2  WAT  1234       7.533 -18.874   5.955  1.00  0.00
TER
ATOM   3758  O   WAT  1235      -7.148 -18.578  12.088  1.00  0.00
ATOM   3759  H1  WAT  1235      -6.781 -18.665  12.968  1.00  0.00
ATOM   3760  H2  WAT  1235      -7.717 -19.341  11.989  1.00  0.00
TER
ATOM   3761  O   WAT  1236       6.361 -10.496   7.101  1.00  0.00
ATOM   3762  H1  WAT  1236       6.957 -10.818   6.425  1.00  0.00
ATOM   3763  H2  WAT  1236       6.619 -10.969   7.893  1.00  0.00
TER
ATOM   3764  O   WAT  1237      -5.733 -14.065  17.250  1.00  0.00
ATOM   3765  H1  WAT  1237      -5.776 -14.435  18.132  1.00  0.00
ATOM   3766  H2  WAT  1237      -5.602 -13.127  17.391  1.00  0.00
TER
ATOM   3767  O   WAT  1238      -2.032 -12.509  12.851  1.00  0.00
ATOM   3768  H1  WAT  1238      -2.273 -12.241  11.965  1.00  0.00
ATOM   3769  H2  WAT  1238      -1.092 -12.338  12.907  1.00  0.00
TER
ATOM   3770  O   WAT  1239       9.228 -10.489  13.653  1.00  0.00
ATOM   3771  H1  WAT  1239       8.734 -10.092  12.935  1.00  0.00
ATOM   3772  H2  WAT  1239       8.620 -11.114  14.046  1.00  0.00
TER
ATOM   3773  O   WAT  1240      -5.894 -11.118  14.370  1.00  0.00
ATOM   3774  H1  WAT  1240      -6.488 -11.250  15.109  1.00  0.00
ATOM   3775  H2  WAT  1240      -5.901 -11.955  13.904  1.00  0.00
TER
ATOM   3776  O   WAT  1241       6.912  -9.847  10.931  1.00  0.00
ATOM   3777  H1  WAT  1241       6.453  -9.095  10.557  1.00  0.00
ATOM   3778  H2  WAT  1241       6.284 -10.566  10.873  1.00  0.00
TER
ATOM   3779  O   WAT  1242      -6.263 -13.752  13.321  1.00  0.00
ATOM   3780  H1  WAT  1242      -6.989 -14.372  13.254  1.00  0.00
ATOM   3781  H2  WAT  1242      -6.202 -13.358  12.451  1.00  0.00
TER
ATOM   3782  O   WAT  1243      -2.658 -11.538  10.106  1.00  0.00
ATOM   3783  H1  WAT  1243      -2.142 -12.149   9.581  1.00  0.00
ATOM   3784  H2  WAT  1243      -2.008 -11.035  10.597  1.00  0.00
TER
ATOM   3785  O   WAT  1244       0.081 -10.647  10.933  1.00  0.00
ATOM   3786  H1  WAT  1244       0.369 -10.902  10.056  1.00  0.00
ATOM   3787  H2  WAT  1244       0.594 -11.199  11.523  1.00  0.00
TER
ATOM   3788  O   WAT  1245      -7.980 -10.435   6.531  1.00  0.00
ATOM   3789  H1  WAT  1245      -8.147 -11.068   7.229  1.00  0.00
ATOM   3790  H2  WAT  1245      -8.846 -10.229   6.180  1.00  0.00
TER
ATOM   3791  O   WAT  1246      -6.373 -11.742   3.976  1.00  0.00
ATOM   3792  H1  WAT  1246      -6.899 -11.361   3.272  1.00  0.00
ATOM   3793  H2  WAT  1246      -6.449 -11.117   4.697  1.00  0.00
TER
ATOM   3794  O   WAT  1247       0.149  -9.726  18.300  1.00  0.00
ATOM   3795  H1  WAT  1247       1.075  -9.961  18.343  1.00  0.00
ATOM   3796  H2  WAT  1247       0.134  -8.898  17.818  1.00  0.00
TER
ATOM   3797  O   WAT  1248       8.383 -10.183   5.297  1.00  0.00
ATOM   3798  H1  WAT  1248       8.558 -10.869   4.653  1.00  0.00
ATOM   3799  H2  WAT  1248       7.685  -9.658   4.905  1.00  0.00
TER
ATOM   3800  O   WAT  1249      -3.774  -9.793   2.851  1.00  0.00
ATOM   3801  H1  WAT  1249      -3.042 -10.078   2.303  1.00  0.00
ATOM   3802  H2  WAT  1249      -3.515 -10.032   3.741  1.00  0.00
TER
ATOM   3803  O   WAT  1250      -4.613 -13.677   2.855  1.00  0.00
ATOM   3804  H1  WAT  1250      -5.242 -13.209   3.404  1.00  0.00
ATOM   3805  H2  WAT  1250      -4.498 -14.522   3.290  1.00  0.00
TER
ATOM   3806  O   WAT  1251       0.974 -17.849  -9.114  1.00  0.00
ATOM   3807  H1  WAT  1251       0.198 -18.329  -8.824  1.00  0.00
ATOM   3808  H2  WAT  1251       1.626 -18.528  -9.288  1.00  0.00
TER
ATOM   3809  O   WAT  1252      -5.009 -17.537  -8.236  1.00  0.00
ATOM   3810  H1  WAT  1252      -5.841 -17.792  -7.836  1.00  0.00
ATOM   3811  H2  WAT  1252      -4.401 -17.465  -7.500  1.00  0.00
TER
ATOM   3812  O   WAT  1253       4.995 -13.443 -10.334  1.00  0.00
ATOM   3813  H1  WAT  1253       4.533 -14.214 -10.005  1.00  0.00
ATOM   3814  H2  WAT  1253       5.808 -13.416  -9.828  1.00  0.00
TER
ATOM   3815  O   WAT  1254      -5.029 -13.503  -8.040  1.00  0.00
ATOM   3816  H1  WAT  1254      -4.726 -14.393  -8.219  1.00  0.00
ATOM   3817  H2  WAT  1254      -4.285 -12.946  -8.268  1.00  0.00
TER
ATOM   3818  O   WAT  1255       1.221 -11.157 -10.713  1.00  0.00
ATOM   3819  H1  WAT  1255       0.602 -10.701 -11.284  1.00  0.00
ATOM   3820  H2  WAT  1255       2.076 -11.002 -11.114  1.00  0.00
TER
ATOM   3821  O   WAT  1256       0.415 -15.173  -9.107  1.00  0.00
ATOM   3822  H1  WAT  1256       0.346 -16.114  -9.268  1.00  0.00
ATOM   3823  H2  WAT  1256       1.177 -15.083  -8.534  1.00  0.00
TER
ATOM   3824  O   WAT  1257       2.088 -16.273 -13.320  1.00  0.00
ATOM   3825  H1  WAT  1257       1.469 -15.808 -13.884  1.00  0.00
ATOM   3826  H2  WAT  1257       2.600 -15.580 -12.903  1.00  0.00
TER
ATOM   3827  O   WAT  1258      -3.049 -16.745  -6.642  1.00  0.00
ATOM   3828  H1  WAT  1258      -3.382 -16.118  -6.000  1.00  0.00
ATOM   3829  H2  WAT  1258      -2.873 -16.219  -7.422  1.00  0.00
TER
ATOM   3830  O   WAT  1259      -3.837 -14.777  -4.827  1.00  0.00
ATOM   3831  H1  WAT  1259      -3.220 -14.102  -5.108  1.00  0.00
ATOM   3832  H2  WAT  1259      -4.698 -14.368  -4.918  1.00  0.00
TER
ATOM   3833  O   WAT  1260      -8.544 -15.587 -15.946  1.00  0.00
ATOM   3834  H1  WAT  1260      -8.921 -15.098 -16.678  1.00  0.00
ATOM   3835  H2  WAT  1260      -8.287 -14.915 -15.316  1.00  0.00
TER
ATOM   3836  O   WAT  1261       7.080 -13.313  -6.911  1.00  0.00
ATOM   3837  H1  WAT  1261       6.397 -12.643  -6.920  1.00  0.00
ATOM   3838  H2  WAT  1261       7.620 -13.115  -7.677  1.00  0.00
TER
ATOM   3839  O   WAT  1262       4.616 -11.469  -8.197  1.00  0.00
ATOM   3840  H1  WAT  1262       4.629 -11.873  -9.065  1.00  0.00
ATOM   3841  H2  WAT  1262       4.064 -10.694  -8.301  1.00  0.00
TER
ATOM   3842  O   WAT  1263       5.911 -14.747 -13.108  1.00  0.00
ATOM   3843  H1  WAT  1263       5.801 -15.690 -12.983  1.00  0.00
ATOM   3844  H2  WAT  1263       5.908 -14.386 -12.222  1.00  0.00
TER
ATOM   3845  O   WAT  1264       4.015 -16.566  -6.869  1.00  0.00
ATOM   3846  H1  WAT  1264       4.432 -16.780  -7.703  1.00  0.00
ATOM   3847  H2  WAT  1264       4.739 -16.309  -6.298  1.00  0.00
TER
ATOM   3848  O   WAT  1265       1.453 -19.121 -13.752  1.00  0.00
ATOM   3849  H1  WAT  1265       0.526 -19.187 -13.523  1.00  0.00
ATOM   3850  H2  WAT  1265       1.605 -18.183 -13.866  1.00  0.00
TER
ATOM   3851  O   WAT  1266       7.961 -18.167  -6.777  1.00  0.00
ATOM   3852  H1  WAT  1266       7.133 -18.098  -7.252  1.00  0.00
ATOM   3853  H2  WAT  1266       8.556 -17.582  -7.245  1.00  0.00
TER
ATOM   3854  O   WAT  1267       5.483 -17.559 -13.248  1.00  0.00
ATOM   3855  H1  WAT  1267       4.864 -17.897 -13.895  1.00  0.00
ATOM   3856  H2  WAT  1267       5.465 -18.203 -12.540  1.00  0.00
TER
ATOM   3857  O   WAT  1268      -2.941 -18.594 -10.970  1.00  0.00
ATOM   3858  H1  WAT  1268      -3.346 -19.306 -11.465  1.00  0.00
ATOM   3859  H2  WAT  1268      -2.855 -18.939 -10.081  1.00  0.00
TER
ATOM   3860  O   WAT  1269      -2.473 -14.907  -8.806  1.00  0.00
ATOM   3861  H1  WAT  1269      -2.770 -15.513  -9.485  1.00  0.00
ATOM   3862  H2  WAT  1269      -1.523 -14.870  -8.917  1.00  0.00
TER
ATOM   3863  O   WAT  1270       5.615 -11.334  -5.143  1.00  0.00
ATOM   3864  H1  WAT  1270       5.138 -10.527  -5.336  1.00  0.00
ATOM   3865  H2  WAT  1270       4.932 -11.986  -4.991  1.00  0.00
TER
ATOM   3866  O   WAT  1271      -3.381 -15.169  -2.155  1.00  0.00
ATOM   3867  H1  WAT  1271      -4.279 -14.945  -1.908  1.00  0.00
ATOM   3868  H2  WAT  1271      -3.356 -15.046  -3.104  1.00  0.00
TER
ATOM   3869  O   WAT  1272       3.659 -18.320 -16.241  1.00  0.00
ATOM   3870  H1  WAT  1272       4.098 -19.158 -16.387  1.00  0.00
ATOM   3871  H2  WAT  1272       4.372 -17.687 -16.154  1.00  0.00
TER
ATOM   3872  O   WAT  1273      -4.554 -18.298  -3.579  1.00  0.00
ATOM   3873  H1  WAT  1273      -4.693 -17.426  -3.210  1.00  0.00
ATOM   3874  H2  WAT  1273      -5.436 -18.641  -3.724  1.00  0.00
TER
ATOM   3875  O   WAT  1274       1.769 -13.380 -12.273  1.00  0.00
ATOM   3876  H1  WAT  1274       2.208 -12.638 -12.687  1.00  0.00
ATOM   3877  H2  WAT  1274       1.707 -13.138 -11.349  1.00  0.00
TER
ATOM   3878  O   WAT  1275      -2.756 -12.356  -1.371  1.00  0.00
ATOM   3879  H1  WAT  1275      -2.785 -11.951  -2.238  1.00  0.00
ATOM   3880  H2  WAT  1275      -2.920 -13.285  -1.534  1.00  0.00
TER
ATOM   3881  O   WAT  1276       9.195 -11.573  -0.074  1.00  0.00
ATOM   3882  H1  WAT  1276       9.671 -11.095   0.605  1.00  0.00
ATOM   3883  H2  WAT  1276       9.816 -11.641  -0.800  1.00  0.00
TER
ATOM   3884  O   WAT  1277      -8.602 -16.528  -7.662  1.00  0.00
ATOM   3885  H1  WAT  1277      -8.524 -16.393  -8.607  1.00  0.00
ATOM   3886  H2  WAT  1277      -7.988 -17.237  -7.469  1.00  0.00
TER
ATOM   3887  O   WAT  1278      -7.358 -14.828 -11.251  1.00  0.00
ATOM   3888  H1  WAT  1278      -7.765 -14.687 -12.106  1.00  0.00
ATOM   3889  H2  WAT  1278      -6.466 -15.112 -11.454  1.00  0.00
TER
ATOM   3890  O   WAT  1279       8.599 -14.382  -2.914  1.00  0.00
ATOM   3891  H1  WAT  1279       8.725 -14.621  -3.833  1.00  0.00
ATOM   3892  H2  WAT  1279       8.641 -15.213  -2.442  1.00  0.00
TER
ATOM   3893  O   WAT  1280       2.460 -10.679  -4.345  1.00  0.00
ATOM   3894  H1  WAT  1280       2.975 -10.768  -3.543  1.00  0.00
ATOM   3895  H2  WAT  1280       1.617 -10.333  -4.052  1.00  0.00
TER
ATOM   3896  O   WAT  1281       4.436 -10.393 -14.916  1.00  0.00
ATOM   3897  H1  WAT  1281       4.276 -10.683 -14.018  1.00  0.00
ATOM   3898  H2  WAT  1281       4.270 -11.169 -15.452  1.00  0.00
TER
ATOM   3899  O   WAT  1282      -3.085 -10.614 -13.139  1.00  0.00
ATOM   3900  H1  WAT  1282      -3.261 -11.530 -13.352  1.00  0.00
ATOM   3901  H2  WAT  1282      -3.940 -10.255 -12.899  1.00  0.00
TER
ATOM   3902  O   WAT  1283       4.138 -12.885 -16.357  1.00  0.00
ATOM   3903  H1  WAT  1283       3.445 -12.887 -17.016  1.00  0.00
ATOM   3904  H2  WAT  1283       4.881 -13.309 -16.787  1.00  0.00
TER
ATOM   3905  O   WAT  1284       3.703 -11.258 -12.282  1.00  0.00
ATOM   3906  H1  WAT  1284       4.159 -12.039 -11.968  1.00  0.00
ATOM   3907  H2  WAT  1284       4.043 -10.548 -11.738  1.00  0.00
TER
ATOM   3908  O   WAT  1285      -8.546 -15.487  -5.123  1.00  0.00
ATOM   3909  H1  WAT  1285      -8.383 -15.956  -5.941  1.00  0.00
ATOM   3910  H2  WAT  1285      -8.081 -15.994  -4.458  1.00  0.00
TER
ATOM   3911  O   WAT  1286      -6.973 -16.112  -2.963  1.00  0.00
ATOM   3912  H1  WAT  1286      -7.357 -16.752  -2.365  1.00  0.00
ATOM   3913  H2  WAT  1286      -6.661 -15.408  -2.394  1.00  0.00
TER
ATOM   3914  O   WAT  1287      -0.823 -19.264  -7.482  1.00  0.00
ATOM   3915  H1  WAT  1287      -0.456 -19.738  -6.736  1.00  0.00
ATOM   3916  H2  WAT  1287      -1.012 -18.390  -7.141  1.00  0.00
TER
ATOM   3917  O   WAT  1288      -4.505 -16.017 -14.567  1.00  0.00
ATOM   3918  H1  WAT  1288      -5.278 -16.557 -14.727  1.00  0.00
ATOM   3919  H2  WAT  1288      -3.775 -16.536 -14.905  1.00  0.00
TER
ATOM   3920  O   WAT  1289       6.254 -17.020  -8.774  1.00  0.00
ATOM   3921  H1  WAT  1289       6.974 -16.525  -9.165  1.00  0.00
ATOM   3922  H2  WAT  1289       6.052 -17.699  -9.419  1.00  0.00
TER
ATOM   3923  O   WAT  1290       1.636 -16.950  -2.888  1.00  0.00
ATOM   3924  H1  WAT  1290       1.570 -17.870  -3.142  1.00  0.00
ATOM   3925  H2  WAT  1290       1.006 -16.852  -2.173  1.00  0.00
TER
ATOM   3926  O   WAT  1291      -4.461 -16.349 -10.929  1.00  0.00
ATOM   3927  H1  WAT  1291      -3.943 -17.152 -10.984  1.00  0.00
ATOM   3928  H2  WAT  1291      -4.913 -16.411 -10.088  1.00  0.00
TER
ATOM   3929  O   WAT  1292       0.426 -15.082 -15.657  1.00  0.00
ATOM   3930  H1  WAT  1292       0.768 -14.338 -16.152  1.00  0.00
ATOM   3931  H2  WAT  1292      -0.403 -14.769 -15.294  1.00  0.00
TER
ATOM   3932  O   WAT  1293      -3.775 -18.924  -1.133  1.00  0.00
ATOM   3933  H1  WAT  1293      -4.075 -18.779  -2.030  1.00  0.00
ATOM   3934  H2  WAT  1293      -3.004 -19.484  -1.225  1.00  0.00
TER
ATOM   3935  O   WAT  1294       1.568 -14.127  -3.137  1.00  0.00
ATOM   3936  H1  WAT  1294       1.582 -15.059  -3.355  1.00  0.00
ATOM   3937  H2  WAT  1294       0.860 -14.041  -2.498  1.00  0.00
TER
ATOM   3938  O   WAT  1295       6.701 -19.943 -16.867  1.00  0.00
ATOM   3939  H1  WAT  1295       6.618 -19.512 -17.718  1.00  0.00
ATOM   3940  H2  WAT  1295       7.421 -19.484 -16.435  1.00  0.00
TER
ATOM   3941  O   WAT  1296       7.779 -17.487  -3.790  1.00  0.00
ATOM   3942  H1  WAT  1296       7.054 -16.894  -3.987  1.00  0.00
ATOM   3943  H2  WAT  1296       8.306 -17.494  -4.589  1.00  0.00
TER
ATOM   3944  O   WAT  1297       7.730 -13.089 -14.139  1.00  0.00
ATOM   3945  H1  WAT  1297       7.088 -13.744 -13.865  1.00  0.00
ATOM   3946  H2  WAT  1297       7.343 -12.684 -14.915  1.00  0.00
TER
ATOM   3947  O   WAT  1298       3.309 -15.761 -10.292  1.00  0.00
ATOM   3948  H1  WAT  1298       3.661 -16.358 -10.952  1.00  0.00
ATOM   3949  H2  WAT  1298       2.425 -16.086 -10.121  1.00  0.00
TER
ATOM   3950  O   WAT  1299      -0.605 -15.001 -12.885  1.00  0.00
ATOM   3951  H1  WAT  1299       0.082 -14.454 -12.504  1.00  0.00
ATOM   3952  H2  WAT  1299      -1.392 -14.457 -12.850  1.00  0.00
TER
ATOM   3953  O   WAT  1300      -8.466 -19.384 -17.393  1.00  0.00
ATOM   3954  H1  WAT  1300      -7.596 -19.101 -17.110  1.00  0.00
ATOM   3955  H2  WAT  1300      -8.957 -18.570 -17.508  1.00  0.00
TER
ATOM   3956  O   WAT  1301      -1.302 -17.996 -13.272  1.00  0.00
ATOM   3957  H1  WAT  1301      -0.846 -17.186 -13.046  1.00  0.00
ATOM   3958  H2  WAT  1301      -1.653 -18.314 -12.441  1.00  0.00
TER
ATOM   3959  O   WAT  1302       1.001 -12.486  -6.043  1.00  0.00
ATOM   3960  H1  WAT  1302       1.645 -12.280  -5.366  1.00  0.00
ATOM   3961  H2  WAT  1302       1.364 -13.247  -6.496  1.00  0.00
TER
ATOM   3962  O   WAT  1303       2.274 -14.482  -7.325  1.00  0.00
ATOM   3963  H1  WAT  1303       2.916 -15.183  -7.212  1.00  0.00
ATOM   3964  H2  WAT  1303       2.799 -13.703  -7.506  1.00  0.00
TER
ATOM   3965  O   WAT  1304       6.120 -14.198 -17.601  1.00  0.00
ATOM   3966  H1  WAT  1304       5.894 -14.915 -17.009  1.00  0.00
ATOM   3967  H2  WAT  1304       5.729 -14.446 -18.439  1.00  0.00
TER
ATOM   3968  O   WAT  1305       4.048 -13.683  -4.122  1.00  0.00
ATOM   3969  H1  WAT  1305       4.384 -13.096  -3.444  1.00  0.00
ATOM   3970  H2  WAT  1305       3.128 -13.814  -3.892  1.00  0.00
TER
ATOM   3971  O   WAT  1306      -8.099 -10.171 -16.827  1.00  0.00
ATOM   3972  H1  WAT  1306      -7.739  -9.572 -17.481  1.00  0.00
ATOM   3973  H2  WAT  1306      -8.239  -9.625 -16.054  1.00  0.00
TER
ATOM   3974  O   WAT  1307       5.701 -16.280 -15.940  1.00  0.00
ATOM   3975  H1  WAT  1307       5.414 -15.819 -15.152  1.00  0.00
ATOM   3976  H2  WAT  1307       6.497 -16.741 -15.672  1.00  0.00
TER
ATOM   3977  O   WAT  1308      -8.114 -11.905  -2.353  1.00  0.00
ATOM   3978  H1  WAT  1308      -8.005 -12.846  -2.493  1.00  0.00
ATOM   3979  H2  WAT  1308      -8.766 -11.640  -3.001  1.00  0.00
TER
ATOM   3980  O   WAT  1309      -0.123 -13.634  -0.953  1.00  0.00
ATOM   3981  H1  WAT  1309      -0.443 -14.353  -0.408  1.00  0.00
ATOM   3982  H2  WAT  1309      -0.797 -12.958  -0.879  1.00  0.00
TER
ATOM   3983  O   WAT  1310      -2.082 -12.788 -16.010  1.00  0.00
ATOM   3984  H1  WAT  1310      -2.091 -12.055 -16.625  1.00  0.00
ATOM   3985  H2  WAT  1310      -3.002 -13.035 -15.917  1.00  0.00
TER
ATOM   3986  O   WAT  1311      -6.481 -17.566 -15.265  1.00  0.00
ATOM   3987  H1  WAT  1311      -7.088 -16.826 -15.255  1.00  0.00
ATOM   3988  H2  WAT  1311      -6.006 -17.476 -16.091  1.00  0.00
TER
ATOM   3989  O   WAT  1312       0.904 -12.725 -17.347  1.00  0.00
ATOM   3990  H1  WAT  1312       1.005 -12.929 -18.277  1.00  0.00
ATOM   3991  H2  WAT  1312       0.004 -12.979 -17.142  1.00  0.00
TER
ATOM   3992  O   WAT  1313      -0.454 -10.206 -12.652  1.00  0.00
ATOM   3993  H1  WAT  1313      -0.200 -10.244 -13.574  1.00  0.00
ATOM   3994  H2  WAT  1313      -1.403 -10.333 -12.660  1.00  0.00
TER
ATOM   3995  O   WAT  1314      -4.471 -17.605 -17.516  1.00  0.00
ATOM   3996  H1  WAT  1314      -3.704 -17.717 -16.954  1.00  0.00
ATOM   3997  H2  WAT  1314      -4.393 -18.301 -18.168  1.00  0.00
TER
ATOM   3998  O   WAT  1315       7.554 -12.116  -9.401  1.00  0.00
ATOM   3999  H1  WAT  1315       7.679 -11.293  -8.929  1.00  0.00
ATOM   4000  H2  WAT  1315       8.420 -12.327  -9.749  1.00  0.00
TER
ATOM   4001  O   WAT  1316      -4.974 -10.023  -9.729  1.00  0.00
ATOM   4002  H1  WAT  1316      -4.238 -10.572  -9.459  1.00  0.00
ATOM   4003  H2  WAT  1316      -4.590  -9.158  -9.869  1.00  0.00
TER
ATOM   4004  O   WAT  1317      -8.090 -13.956 -13.855  1.00  0.00
ATOM   4005  H1  WAT  1317      -9.016 -13.714 -13.865  1.00  0.00
ATOM   4006  H2  WAT  1317      -7.624 -13.128 -13.977  1.00  0.00
TER
ATOM   4007  O   WAT  1318      -5.969 -10.839  -0.541  1.00  0.00
ATOM   4008  H1  WAT  1318      -5.167 -10.517  -0.127  1.00  0.00
ATOM   4009  H2  WAT  1318      -6.483 -11.199   0.181  1.00  0.00
TER
ATOM   4010  O   WAT  1319      -1.864 -10.850 -17.907  1.00  0.00
ATOM   4011  H1  WAT  1319      -1.071 -10.561 -18.359  1.00  0.00
ATOM   4012  H2  WAT  1319      -2.384 -11.281 -18.586  1.00  0.00
TER
ATOM   4013  O   WAT  1320       2.868 -14.731  -0.593  1.00  0.00
ATOM   4014  H1  WAT  1320       2.262 -14.707  -1.334  1.00  0.00
ATOM   4015  H2  WAT  1320       2.563 -15.462  -0.057  1.00  0.00
TER
ATOM   4016  O   WAT  1321       4.298 -11.003  -1.982  1.00  0.00
ATOM   4017  H1  WAT  1321       5.250 -11.087  -2.032  1.00  0.00
ATOM   4018  H2  WAT  1321       4.151 -10.338  -1.309  1.00  0.00
TER
ATOM   4019  O   WAT  1322       7.189 -11.623 -16.483  1.00  0.00
ATOM   4020  H1  WAT  1322       6.903 -12.037 -17.298  1.00  0.00
ATOM   4021  H2  WAT  1322       6.991 -10.694 -16.603  1.00  0.00
TER
ATOM   4022  O   WAT  1323      -8.249 -18.351  -1.597  1.00  0.00
ATOM   4023  H1  WAT  1323      -7.745 -18.930  -1.026  1.00  0.00
ATOM   4024  H2  WAT  1323      -8.988 -18.067  -1.060  1.00  0.00
TER
ATOM   4025  O   WAT  1324      -1.195 -16.944  -2.064  1.00  0.00
ATOM   4026  H1  WAT  1324      -1.960 -16.376  -2.148  1.00  0.00
ATOM   4027  H2  WAT  1324      -1.013 -17.236  -2.957  1.00  0.00
TER
ATOM   4028  O   WAT  1325       1.894 -16.568 -17.438  1.00  0.00
ATOM   4029  H1  WAT  1325       1.345 -16.121 -16.794  1.00  0.00
ATOM   4030  H2  WAT  1325       2.516 -17.073 -16.915  1.00  0.00
TER
ATOM   4031  O   WAT  1326       5.947 -15.214  -1.506  1.00  0.00
ATOM   4032  H1  WAT  1326       6.688 -14.876  -2.009  1.00  0.00
ATOM   4033  H2  WAT  1326       5.185 -15.044  -2.059  1.00  0.00
TER
ATOM   4034  O   WAT  1327      -2.439 -17.609 -15.542  1.00  0.00
ATOM   4035  H1  WAT  1327      -2.017 -17.775 -14.699  1.00  0.00
ATOM   4036  H2  WAT  1327      -2.314 -18.419 -16.036  1.00  0.00
TER
ATOM   4037  O   WAT  1328       4.622 -17.162  -2.971  1.00  0.00
ATOM   4038  H1  WAT  1328       5.036 -17.008  -2.122  1.00  0.00
ATOM   4039  H2  WAT  1328       3.687 -17.037  -2.808  1.00  0.00
TER
ATOM   4040  O   WAT  1329      -0.617 -17.210  -5.001  1.00  0.00
ATOM   4041  H1  WAT  1329      -0.198 -16.367  -5.173  1.00  0.00
ATOM   4042  H2  WAT  1329      -1.536 -17.073  -5.230  1.00  0.00
TER
ATOM   4043  O   WAT  1330       4.059 -18.925  -5.041  1.00  0.00
ATOM   4044  H1  WAT  1330       3.532 -18.400  -5.645  1.00  0.00
ATOM   4045  H2  WAT  1330       4.402 -18.292  -4.410  1.00  0.00
TER
ATOM   4046  O   WAT  1331      -2.766 -10.905  -3.885  1.00  0.00
ATOM   4047  H1  WAT  1331      -3.304 -10.180  -4.204  1.00  0.00
ATOM   4048  H2  WAT  1331      -2.512 -11.382  -4.676  1.00  0.00
TER
ATOM   4049  O   WAT  1332       0.090  -9.670  -3.627  1.00  0.00
ATOM   4050  H1  WAT  1332       0.016  -8.766  -3.319  1.00  0.00
ATOM   4051  H2  WAT  1332      -0.812  -9.988  -3.654  1.00  0.00
TER
ATOM   4052  O   WAT  1333       0.639 -10.504 -16.004  1.00  0.00
ATOM   4053  H1  WAT  1333       1.534 -10.165 -15.982  1.00  0.00
ATOM   4054  H2  WAT  1333       0.671 -11.226 -16.632  1.00  0.00
TER
ATOM   4055  O   WAT  1334      -5.721 -15.131 -17.775  1.00  0.00
ATOM   4056  H1  WAT  1334      -5.284 -14.588 -17.120  1.00  0.00
ATOM   4057  H2  WAT  1334      -5.237 -15.956 -17.766  1.00  0.00
TER
ATOM   4058  O   WAT  1335      -8.507 -12.342 -10.323  1.00  0.00
ATOM   4059  H1  WAT  1335      -8.177 -13.210 -10.555  1.00  0.00
ATOM   4060  H2  WAT  1335      -8.078 -12.136  -9.493  1.00  0.00
TER
ATOM   4061  O   WAT  1336      -3.911 -14.011 -12.663  1.00  0.00
ATOM   4062  H1  WAT  1336      -4.211 -14.135 -11.763  1.00  0.00
ATOM   4063  H2  WAT  1336      -4.017 -14.870 -13.071  1.00  0.00
TER
ATOM   4064  O   WAT  1337      -8.018 -11.475  -7.585  1.00  0.00
ATOM   4065  H1  WAT  1337      -8.455 -11.295  -6.753  1.00  0.00
ATOM   4066  H2  WAT  1337      -7.450 -10.718  -7.727  1.00  0.00
TER
ATOM   4067  O   WAT  1338       7.618 -11.973  -3.297  1.00  0.00
ATOM   4068  H1  WAT  1338       7.019 -11.914  -4.041  1.00  0.00
ATOM   4069  H2  WAT  1338       7.748 -12.913  -3.168  1.00  0.00
TER
ATOM   4070  O   WAT  1339       8.859 -14.232 -17.960  1.00  0.00
ATOM   4071  H1  WAT  1339       8.028 -14.164 -17.490  1.00  0.00
ATOM   4072  H2  WAT  1339       9.036 -13.341 -18.264  1.00  0.00
TER
ATOM   4073  O   WAT  1340       8.314 -17.487 -15.457  1.00  0.00
ATOM   4074  H1  WAT  1340       9.076 -16.917 -15.351  1.00  0.00
ATOM   4075  H2  WAT  1340       8.330 -18.054 -14.686  1.00  0.00
TER
ATOM   4076  O   WAT  1341      -8.185 -18.963 -11.226  1.00  0.00
ATOM   4077  H1  WAT  1341      -8.841 -19.232 -11.870  1.00  0.00
ATOM   4078  H2  WAT  1341      -7.348 -19.073 -11.676  1.00  0.00
TER
ATOM   4079  O   WAT  1342       9.320 -16.632 -10.613  1.00  0.00
ATOM   4080  H1  WAT  1342       9.691 -17.415 -11.019  1.00  0.00
ATOM   4081  H2  WAT  1342       9.960 -15.943 -10.791  1.00  0.00
TER
ATOM   4082  O   WAT  1343       6.304 -15.248  -5.200  1.00  0.00
ATOM   4083  H1  WAT  1343       5.490 -14.818  -4.937  1.00  0.00
ATOM   4084  H2  WAT  1343       6.711 -14.636  -5.813  1.00  0.00
TER
ATOM   4085  O   WAT  1344       8.366 -17.193 -18.300  1.00  0.00
ATOM   4086  H1  WAT  1344       8.641 -16.286 -18.428  1.00  0.00
ATOM   4087  H2  WAT  1344       8.177 -17.257 -17.364  1.00  0.00
TER
ATOM   4088  O   WAT  1345       8.263 -19.257 -13.307  1.00  0.00
ATOM   4089  H1  WAT  1345       7.887 -20.024 -13.739  1.00  0.00
ATOM   4090  H2  WAT  1345       7.533 -18.874 -12.819  1.00  0.00
TER
ATOM   4091  O   WAT  1346      -7.148 -18.578  -6.686  1.00  0.00
ATOM   4092  H1  WAT  1346      -6.781 -18.665  -5.806  1.00  0.00
ATOM   4093  H2  WAT  1346      -7.717 -19.341  -6.785  1.00  0.00
TER
ATOM   4094  O   WAT  1347       6.361 -10.496 -11.673  1.00  0.00
ATOM   4095  H1  WAT  1347       6.957 -10.818 -12.349  1.00  0.00
ATOM   4096  H2  WAT  1347       6.619 -10.969 -10.882  1.00  0.00
TER
ATOM   4097  O   WAT  1348      -5.733 -14.065  -1.524  1.00  0.00
ATOM   4098  H1  WAT  1348      -5.776 -14.435  -0.642  1.00  0.00
ATOM   4099  H2  WAT  1348      -5.602 -13.127  -1.384  1.00  0.00
TER
ATOM   4100  O   WAT  1349      -2.032 -12.509  -5.923  1.00  0.00
ATOM   4101  H1  WAT  1349      -2.273 -12.241  -6.810  1.00  0.00
ATOM   4102  H2  WAT  1349      -1.092 -12.338  -5.868  1.00  0.00
TER
ATOM   4103  O   WAT  1350       9.228 -10.489  -5.122  1.00  0.00
ATOM   4104  H1  WAT  1350       8.734 -10.092  -5.839  1.00  0.00
ATOM   4105  H2  WAT  1350       8.620 -11.114  -4.728  1.00  0.00
TER
ATOM   4106  O   WAT  1351      -5.894 -11.118  -4.404  1.00  0.00
ATOM   4107  H1  WAT  1351      -6.488 -11.250  -3.665  1.00  0.00
ATOM   4108  H2  WAT  1351      -5.901 -11.955  -4.870  1.00  0.00
TER
ATOM   4109  O   WAT  1352       6.912  -9.847  -7.843  1.00  0.00
ATOM   4110  H1  WAT  1352       6.453  -9.095  -8.217  1.00  0.00
ATOM   4111  H2  WAT  1352       6.284 -10.566  -7.902  1.00  0.00
TER
ATOM   4112  O   WAT  1353      -6.263 -13.752  -5.453  1.00  0.00
ATOM   4113  H1  WAT  1353      -6.989 -14.372  -5.521  1.00  0.00
ATOM   4114  H2  WAT  1353      -6.202 -13.358  -6.323  1.00  0.00
TER
ATOM   4115  O   WAT  1354      -2.658 -11.538  -8.668  1.00  0.00
ATOM   4116  H1  WAT  1354      -2.142 -12.149  -9.194  1.00  0.00
ATOM   4117  H2  WAT  1354      -2.008 -11.035  -8.177  1.00  0.00
TER
ATOM   4118  O   WAT  1355       0.081 -10.647  -7.841  1.00  0.00
ATOM   4119  H1  WAT  1355       0.369 -10.902  -8.718  1.00  0.00
ATOM   4120  H2  WAT  1355       0.594 -11.199  -7.251  1.00  0.00
TER
ATOM   4121  O   WAT  1356      -7.980 -10.435 -12.244  1.00  0.00
ATOM   4122  H1  WAT  1356      -8.147 -11.068 -11.545  1.00  0.00
ATOM   4123  H2  WAT  1356      -8.846 -10.229 -12.594  1.00  0.00
TER
ATOM   4124  O   WAT  1357      -6.373 -11.742 -14.799  1.00  0.00
ATOM   4125  H1  WAT  1357      -6.899 -11.361 -15.502  1.00  0.00
ATOM   4126  H2  WAT  1357      -6.449 -11.117 -14.078  1.00  0.00
TER
ATOM   4127  O   WAT  1358       0.149  -9.726  -0.475  1.00  0.00
ATOM   4128  H1  WAT  1358       1.075  -9.961  -0.431  1.00  0.00
ATOM   4129  H2  WAT  1358       0.134  -8.898  -0.956  1.00  0.00
TER
ATOM   4130  O   WAT  1359       8.383 -10.183 -13.477  1.00  0.00
ATOM   4131  H1  WAT  1359       8.558 -10.869 -14.121  1.00  0.00
ATOM   4132  H2  WAT  1359       7.685  -9.658 -13.870  1.00  0.00
TER
ATOM   4133  O   WAT  1360      -3.774  -9.793 -15.924  1.00  0.00
ATOM   4134  H1  WAT  1360      -3.042 -10.078 -16.471  1.00  0.00
ATOM   4135  H2  WAT  1360      -3.515 -10.032 -15.034  1.00  0.00
TER
ATOM   4136  O   WAT  1361      -4.613 -13.677 -15.919  1.00  0.00
ATOM   4137  H1  WAT  1361      -5.242 -13.209 -15.370  1.00  0.00
ATOM   4138  H2  WAT  1361      -4.498 -14.522 -15.484  1.00  0.00
TER
ATOM   4139  O   WAT  1362       6.716 -10.499  -0.651  1.00  0.00
ATOM   4140  H1  WAT  1362       7.509 -10.994  -0.858  1.00  0.00
ATOM   4141  H2  WAT  1362       7.010  -9.820  -0.043  1.00  0.00
TER
ATOM   4142  O   WAT  1363     -15.932  17.922   7.780  1.00  0.00
ATOM   4143  H1  WAT  1363     -16.013  17.008   7.509  1.00  0.00
ATOM   4144  H2  WAT  1363     -16.345  18.419   7.074  1.00  0.00
TER
ATOM   4145  O   WAT  1364     -17.800  19.700   9.661  1.00  0.00
ATOM   4146  H1  WAT  1364     -18.576  19.220   9.951  1.00  0.00
ATOM   4147  H2  WAT  1364     -17.149  19.021   9.486  1.00  0.00
TER
ATOM   4148  O   WAT  1365     -17.329  15.183   9.895  1.00  0.00
ATOM   4149  H1  WAT  1365     -16.952  14.310   9.782  1.00  0.00
ATOM   4150  H2  WAT  1365     -17.427  15.519   9.004  1.00  0.00
TER
ATOM   4151  O   WAT  1366     -13.546  12.678   6.827  1.00  0.00
ATOM   4152  H1  WAT  1366     -12.725  12.188   6.870  1.00  0.00
ATOM   4153  H2  WAT  1366     -13.513  13.268   7.581  1.00  0.00
TER
ATOM   4154  O   WAT  1367      -9.256  14.695  13.392  1.00  0.00
ATOM   4155  H1  WAT  1367      -9.961  15.083  12.873  1.00  0.00
ATOM   4156  H2  WAT  1367      -8.991  15.390  13.994  1.00  0.00
TER
ATOM   4157  O   WAT  1368     -13.310  14.618   9.600  1.00  0.00
ATOM   4158  H1  WAT  1368     -14.015  14.906  10.181  1.00  0.00
ATOM   4159  H2  WAT  1368     -12.949  15.428   9.240  1.00  0.00
TER
ATOM   4160  O   WAT  1369     -10.241  14.063   9.991  1.00  0.00
ATOM   4161  H1  WAT  1369     -11.189  14.097  10.123  1.00  0.00
ATOM   4162  H2  WAT  1369      -9.916  14.877  10.376  1.00  0.00
TER
ATOM   4163  O   WAT  1370     -19.709  10.363   8.287  1.00  0.00
ATOM   4164  H1  WAT  1370     -19.402   9.808   7.570  1.00  0.00
ATOM   4165  H2  WAT  1370     -20.639  10.498   8.104  1.00  0.00
TER
ATOM   4166  O   WAT  1371     -17.321  18.428   5.023  1.00  0.00
ATOM   4167  H1  WAT  1371     -18.248  18.362   5.252  1.00  0.00
ATOM   4168  H2  WAT  1371     -17.169  19.366   4.908  1.00  0.00
TER
ATOM   4169  O   WAT  1372     -17.335  14.700   2.019  1.00  0.00
ATOM   4170  H1  WAT  1372     -18.274  14.861   2.105  1.00  0.00
ATOM   4171  H2  WAT  1372     -17.016  15.418   1.473  1.00  0.00
TER
ATOM   4172  O   WAT  1373     -13.849  16.169  12.943  1.00  0.00
ATOM   4173  H1  WAT  1373     -14.262  16.994  13.197  1.00  0.00
ATOM   4174  H2  WAT  1373     -14.581  15.583  12.750  1.00  0.00
TER
ATOM   4175  O   WAT  1374     -15.115  19.229   2.534  1.00  0.00
ATOM   4176  H1  WAT  1374     -14.676  18.391   2.387  1.00  0.00
ATOM   4177  H2  WAT  1374     -14.402  19.862   2.620  1.00  0.00
TER
ATOM   4178  O   WAT  1375     -11.533  10.483   0.848  1.00  0.00
ATOM   4179  H1  WAT  1375     -11.846  10.576   1.748  1.00  0.00
ATOM   4180  H2  WAT  1375     -10.772  11.061   0.797  1.00  0.00
TER
ATOM   4181  O   WAT  1376     -10.323  15.220  16.825  1.00  0.00
ATOM   4182  H1  WAT  1376     -10.939  15.728  16.297  1.00  0.00
ATOM   4183  H2  WAT  1376     -10.644  14.320  16.768  1.00  0.00
TER
ATOM   4184  O   WAT  1377     -18.262  14.059  14.291  1.00  0.00
ATOM   4185  H1  WAT  1377     -18.724  14.268  15.103  1.00  0.00
ATOM   4186  H2  WAT  1377     -18.664  13.245  13.988  1.00  0.00
TER
ATOM   4187  O   WAT  1378     -13.261  15.280  15.421  1.00  0.00
ATOM   4188  H1  WAT  1378     -14.112  14.981  15.742  1.00  0.00
ATOM   4189  H2  WAT  1378     -13.421  15.524  14.509  1.00  0.00
TER
ATOM   4190  O   WAT  1379     -16.167  16.780  17.521  1.00  0.00
ATOM   4191  H1  WAT  1379     -15.841  15.947  17.181  1.00  0.00
ATOM   4192  H2  WAT  1379     -15.378  17.303  17.669  1.00  0.00
TER
ATOM   4193  O   WAT  1380     -19.433  10.814   3.568  1.00  0.00
ATOM   4194  H1  WAT  1380     -20.058  10.810   4.294  1.00  0.00
ATOM   4195  H2  WAT  1380     -19.520   9.947   3.172  1.00  0.00
TER
ATOM   4196  O   WAT  1381     -20.511  11.737  10.547  1.00  0.00
ATOM   4197  H1  WAT  1381     -20.214  12.644  10.466  1.00  0.00
ATOM   4198  H2  WAT  1381     -19.963  11.249   9.933  1.00  0.00
TER
ATOM   4199  O   WAT  1382     -15.528  16.322   5.015  1.00  0.00
ATOM   4200  H1  WAT  1382     -16.127  17.046   4.831  1.00  0.00
ATOM   4201  H2  WAT  1382     -14.980  16.260   4.233  1.00  0.00
TER
ATOM   4202  O   WAT  1383     -20.318  17.214  17.082  1.00  0.00
ATOM   4203  H1  WAT  1383     -20.413  16.274  16.932  1.00  0.00
ATOM   4204  H2  WAT  1383     -19.474  17.436  16.687  1.00  0.00
TER
ATOM   4205  O   WAT  1384     -16.921  14.959   7.045  1.00  0.00
ATOM   4206  H1  WAT  1384     -16.528  15.276   6.232  1.00  0.00
ATOM   4207  H2  WAT  1384     -16.560  14.080   7.160  1.00  0.00
TER
ATOM   4208  O   WAT  1385     -16.336  17.549  11.140  1.00  0.00
ATOM   4209  H1  WAT  1385     -17.068  18.058  11.489  1.00  0.00
ATOM   4210  H2  WAT  1385     -16.733  16.732  10.839  1.00  0.00
TER
ATOM   4211  O   WAT  1386     -19.898  14.225   9.546  1.00  0.00
ATOM   4212  H1  WAT  1386     -19.894  13.784   8.696  1.00  0.00
ATOM   4213  H2  WAT  1386     -19.003  14.546   9.653  1.00  0.00
TER
ATOM   4214  O   WAT  1387     -19.836  15.226   2.536  1.00  0.00
ATOM   4215  H1  WAT  1387     -19.715  15.184   3.485  1.00  0.00
ATOM   4216  H2  WAT  1387     -20.221  16.088   2.381  1.00  0.00
TER
ATOM   4217  O   WAT  1388     -15.873  13.003  10.553  1.00  0.00
ATOM   4218  H1  WAT  1388     -15.856  13.453  11.397  1.00  0.00
ATOM   4219  H2  WAT  1388     -16.122  12.103  10.766  1.00  0.00
TER
ATOM   4220  O   WAT  1389     -12.446  10.416  16.391  1.00  0.00
ATOM   4221  H1  WAT  1389     -12.121   9.685  16.917  1.00  0.00
ATOM   4222  H2  WAT  1389     -12.410  10.097  15.489  1.00  0.00
TER
ATOM   4223  O   WAT  1390     -19.597  18.285  11.292  1.00  0.00
ATOM   4224  H1  WAT  1390     -19.230  17.811  12.038  1.00  0.00
ATOM   4225  H2  WAT  1390     -19.787  19.159  11.633  1.00  0.00
TER
ATOM   4226  O   WAT  1391     -17.059  11.922   4.143  1.00  0.00
ATOM   4227  H1  WAT  1391     -17.873  11.423   4.067  1.00  0.00
ATOM   4228  H2  WAT  1391     -17.253  12.762   3.726  1.00  0.00
TER
ATOM   4229  O   WAT  1392     -14.344  16.294   2.439  1.00  0.00
ATOM   4230  H1  WAT  1392     -13.456  16.606   2.264  1.00  0.00
ATOM   4231  H2  WAT  1392     -14.374  15.421   2.047  1.00  0.00
TER
ATOM   4232  O   WAT  1393     -12.073  17.605   1.907  1.00  0.00
ATOM   4233  H1  WAT  1393     -12.157  18.037   1.057  1.00  0.00
ATOM   4234  H2  WAT  1393     -11.354  18.065   2.340  1.00  0.00
TER
ATOM   4235  O   WAT  1394     -15.682  14.147  13.185  1.00  0.00
ATOM   4236  H1  WAT  1394     -15.314  13.327  13.513  1.00  0.00
ATOM   4237  H2  WAT  1394     -16.542  14.208  13.601  1.00  0.00
TER
ATOM   4238  O   WAT  1395     -12.316  13.103   3.994  1.00  0.00
ATOM   4239  H1  WAT  1395     -12.945  13.208   3.280  1.00  0.00
ATOM   4240  H2  WAT  1395     -12.811  13.323   4.783  1.00  0.00
TER
ATOM   4241  O   WAT  1396     -20.348  15.382   5.410  1.00  0.00
ATOM   4242  H1  WAT  1396     -21.056  15.850   5.851  1.00  0.00
ATOM   4243  H2  WAT  1396     -20.063  14.724   6.044  1.00  0.00
TER
ATOM   4244  O   WAT  1397     -18.722  16.801  13.409  1.00  0.00
ATOM   4245  H1  WAT  1397     -18.223  17.276  14.074  1.00  0.00
ATOM   4246  H2  WAT  1397     -18.580  15.878  13.616  1.00  0.00
TER
ATOM   4247  O   WAT  1398     -16.316  12.107   6.849  1.00  0.00
ATOM   4248  H1  WAT  1398     -16.439  12.125   5.900  1.00  0.00
ATOM   4249  H2  WAT  1398     -15.368  12.155   6.969  1.00  0.00
TER
ATOM   4250  O   WAT  1399     -11.515  13.018  14.252  1.00  0.00
ATOM   4251  H1  WAT  1399     -12.018  13.759  14.591  1.00  0.00
ATOM   4252  H2  WAT  1399     -10.700  13.407  13.935  1.00  0.00
TER
ATOM   4253  O   WAT  1400     -13.223  18.262   7.698  1.00  0.00
ATOM   4254  H1  WAT  1400     -14.164  18.277   7.873  1.00  0.00
ATOM   4255  H2  WAT  1400     -12.909  17.475   8.144  1.00  0.00
TER
ATOM   4256  O   WAT  1401     -21.213  19.940   3.232  1.00  0.00
ATOM   4257  H1  WAT  1401     -20.791  19.774   4.076  1.00  0.00
ATOM   4258  H2  WAT  1401     -21.088  19.130   2.738  1.00  0.00
TER
ATOM   4259  O   WAT  1402     -18.700  18.964   0.480  1.00  0.00
ATOM   4260  H1  WAT  1402     -18.180  18.249   0.114  1.00  0.00
ATOM   4261  H2  WAT  1402     -18.053  19.602   0.780  1.00  0.00
TER
ATOM   4262  O   WAT  1403     -13.680  17.726  17.808  1.00  0.00
ATOM   4263  H1  WAT  1403     -13.098  16.971  17.720  1.00  0.00
ATOM   4264  H2  WAT  1403     -13.504  18.257  17.031  1.00  0.00
TER
ATOM   4265  O   WAT  1404     -19.797  11.443  13.152  1.00  0.00
ATOM   4266  H1  WAT  1404     -20.245  11.466  12.307  1.00  0.00
ATOM   4267  H2  WAT  1404     -20.430  11.045  13.749  1.00  0.00
TER
ATOM   4268  O   WAT  1405     -17.055  18.070  15.157  1.00  0.00
ATOM   4269  H1  WAT  1405     -16.935  17.474  15.897  1.00  0.00
ATOM   4270  H2  WAT  1405     -16.195  18.107  14.737  1.00  0.00
TER
ATOM   4271  O   WAT  1406     -14.716  18.624  13.733  1.00  0.00
ATOM   4272  H1  WAT  1406     -15.242  19.148  13.130  1.00  0.00
ATOM   4273  H2  WAT  1406     -14.373  19.257  14.364  1.00  0.00
TER
ATOM   4274  O   WAT  1407     -20.288  14.612  16.415  1.00  0.00
ATOM   4275  H1  WAT  1407     -19.698  14.304  17.102  1.00  0.00
ATOM   4276  H2  WAT  1407     -21.106  14.140  16.571  1.00  0.00
TER
ATOM   4277  O   WAT  1408     -15.468  14.229  16.648  1.00  0.00
ATOM   4278  H1  WAT  1408     -16.157  13.567  16.583  1.00  0.00
ATOM   4279  H2  WAT  1408     -14.748  13.783  17.093  1.00  0.00
TER
ATOM   4280  O   WAT  1409     -14.838  10.824   2.707  1.00  0.00
ATOM   4281  H1  WAT  1409     -14.558   9.981   3.063  1.00  0.00
ATOM   4282  H2  WAT  1409     -15.612  11.056   3.221  1.00  0.00
TER
ATOM   4283  O   WAT  1410     -20.300  12.057   1.152  1.00  0.00
ATOM   4284  H1  WAT  1410     -20.648  11.379   0.572  1.00  0.00
ATOM   4285  H2  WAT  1410     -20.099  11.596   1.966  1.00  0.00
TER
ATOM   4286  O   WAT  1411     -14.011  13.380   1.770  1.00  0.00
ATOM   4287  H1  WAT  1411     -13.592  13.193   0.930  1.00  0.00
ATOM   4288  H2  WAT  1411     -14.317  12.528   2.080  1.00  0.00
TER
ATOM   4289  O   WAT  1412     -10.512  18.292   5.468  1.00  0.00
ATOM   4290  H1  WAT  1412     -10.887  17.525   5.036  1.00  0.00
ATOM   4291  H2  WAT  1412     -11.241  18.674   5.955  1.00  0.00
TER
ATOM   4292  O   WAT  1413     -11.122  17.439  15.102  1.00  0.00
ATOM   4293  H1  WAT  1413     -11.353  17.211  14.201  1.00  0.00
ATOM   4294  H2  WAT  1413     -10.861  18.359  15.056  1.00  0.00
TER
ATOM   4295  O   WAT  1414     -12.683  12.665  17.879  1.00  0.00
ATOM   4296  H1  WAT  1414     -11.806  12.673  18.263  1.00  0.00
ATOM   4297  H2  WAT  1414     -12.671  11.928  17.269  1.00  0.00
TER
ATOM   4298  O   WAT  1415     -11.237  16.518   8.768  1.00  0.00
ATOM   4299  H1  WAT  1415     -10.713  16.024   8.137  1.00  0.00
ATOM   4300  H2  WAT  1415     -10.651  16.653   9.513  1.00  0.00
TER
ATOM   4301  O   WAT  1416     -11.058  16.602  12.290  1.00  0.00
ATOM   4302  H1  WAT  1416     -12.007  16.568  12.405  1.00  0.00
ATOM   4303  H2  WAT  1416     -10.876  17.512  12.055  1.00  0.00
TER
ATOM   4304  O   WAT  1417     -11.747  15.775   4.708  1.00  0.00
ATOM   4305  H1  WAT  1417     -11.251  15.542   5.492  1.00  0.00
ATOM   4306  H2  WAT  1417     -11.945  14.936   4.291  1.00  0.00
TER
ATOM   4307  O   WAT  1418     -10.318  14.411   7.241  1.00  0.00
ATOM   4308  H1  WAT  1418     -10.428  14.257   8.180  1.00  0.00
ATOM   4309  H2  WAT  1418      -9.557  13.883   6.999  1.00  0.00
TER
ATOM   4310  O   WAT  1419     -11.971  10.351  13.700  1.00  0.00
ATOM   4311  H1  WAT  1419     -11.334  10.964  14.066  1.00  0.00
ATOM   4312  H2  WAT  1419     -11.824  10.387  12.755  1.00  0.00
TER
ATOM   4313  O   WAT  1420      -9.429  12.242   0.482  1.00  0.00
ATOM   4314  H1  WAT  1420      -8.504  12.110   0.274  1.00  0.00
ATOM   4315  H2  WAT  1420      -9.451  12.321   1.436  1.00  0.00
TER
ATOM   4316  O   WAT  1421      -9.355  13.013   3.108  1.00  0.00
ATOM   4317  H1  WAT  1421     -10.150  12.948   3.637  1.00  0.00
ATOM   4318  H2  WAT  1421      -9.151  13.948   3.096  1.00  0.00
TER
ATOM   4319  O   WAT  1422     -18.601  11.503  16.607  1.00  0.00
ATOM   4320  H1  WAT  1422     -18.662  12.096  17.357  1.00  0.00
ATOM   4321  H2  WAT  1422     -17.661  11.396  16.462  1.00  0.00
TER
ATOM   4322  O   WAT  1423     -15.963  11.160  16.246  1.00  0.00
ATOM   4323  H1  WAT  1423     -15.349  11.478  15.584  1.00  0.00
ATOM   4324  H2  WAT  1423     -15.418  10.675  16.866  1.00  0.00
TER
ATOM   4325  O   WAT  1424     -15.223   9.724  12.573  1.00  0.00
ATOM   4326  H1  WAT  1424     -16.097  10.057  12.371  1.00  0.00
ATOM   4327  H2  WAT  1424     -15.332   9.251  13.398  1.00  0.00
TER
ATOM   4328  O   WAT  1425     -14.315  11.931  13.957  1.00  0.00
ATOM   4329  H1  WAT  1425     -14.644  11.116  13.578  1.00  0.00
ATOM   4330  H2  WAT  1425     -13.367  11.888  13.834  1.00  0.00
TER
ATOM   4331  O   WAT  1426     -17.475  10.641  11.513  1.00  0.00
ATOM   4332  H1  WAT  1426     -18.258  11.115  11.792  1.00  0.00
ATOM   4333  H2  WAT  1426     -17.769   9.736  11.404  1.00  0.00
TER
ATOM   4334  O   WAT  1427     -12.923  11.343   9.557  1.00  0.00
ATOM   4335  H1  WAT  1427     -12.482  11.287   8.710  1.00  0.00
ATOM   4336  H2  WAT  1427     -13.192  12.259   9.628  1.00  0.00
TER
ATOM   4337  O   WAT  1428     -11.059  10.974   7.568  1.00  0.00
ATOM   4338  H1  WAT  1428     -11.120  10.031   7.421  1.00  0.00
ATOM   4339  H2  WAT  1428     -10.280  11.082   8.114  1.00  0.00
TER
ATOM   4340  O   WAT  1429     -19.590  13.059   7.024  1.00  0.00
ATOM   4341  H1  WAT  1429     -20.402  12.685   6.684  1.00  0.00
ATOM   4342  H2  WAT  1429     -19.086  12.304   7.326  1.00  0.00
TER
ATOM   4343  O   WAT  1430     -15.087   9.723   8.262  1.00  0.00
ATOM   4344  H1  WAT  1430     -14.484  10.296   8.737  1.00  0.00
ATOM   4345  H2  WAT  1430     -15.828  10.287   8.040  1.00  0.00
TER
ATOM   4346  O   WAT  1431     -11.944  10.126   3.536  1.00  0.00
ATOM   4347  H1  WAT  1431     -11.749  11.024   3.803  1.00  0.00
ATOM   4348  H2  WAT  1431     -12.731   9.894   4.030  1.00  0.00
TER
ATOM   4349  O   WAT  1432     -15.932  17.922 -10.995  1.00  0.00
ATOM   4350  H1  WAT  1432     -16.013  17.008 -11.265  1.00  0.00
ATOM   4351  H2  WAT  1432     -16.345  18.419 -11.701  1.00  0.00
TER
ATOM   4352  O   WAT  1433     -17.800  19.700  -9.114  1.00  0.00
ATOM   4353  H1  WAT  1433     -18.576  19.220  -8.824  1.00  0.00
ATOM   4354  H2  WAT  1433     -17.149  19.021  -9.288  1.00  0.00
TER
ATOM   4355  O   WAT  1434     -17.329  15.183  -8.880  1.00  0.00
ATOM   4356  H1  WAT  1434     -16.952  14.310  -8.992  1.00  0.00
ATOM   4357  H2  WAT  1434     -17.427  15.519  -9.771  1.00  0.00
TER
ATOM   4358  O   WAT  1435     -13.546  12.678 -11.947  1.00  0.00
ATOM   4359  H1  WAT  1435     -12.725  12.188 -11.904  1.00  0.00
ATOM   4360  H2  WAT  1435     -13.513  13.268 -11.194  1.00  0.00
TER
ATOM   4361  O   WAT  1436      -9.256  14.695  -5.383  1.00  0.00
ATOM   4362  H1  WAT  1436      -9.961  15.083  -5.901  1.00  0.00
ATOM   4363  H2  WAT  1436      -8.991  15.390  -4.780  1.00  0.00
TER
ATOM   4364  O   WAT  1437     -13.310  14.618  -9.174  1.00  0.00
ATOM   4365  H1  WAT  1437     -14.015  14.906  -8.594  1.00  0.00
ATOM   4366  H2  WAT  1437     -12.949  15.428  -9.534  1.00  0.00
TER
ATOM   4367  O   WAT  1438     -10.241  14.063  -8.783  1.00  0.00
ATOM   4368  H1  WAT  1438     -11.189  14.097  -8.652  1.00  0.00
ATOM   4369  H2  WAT  1438      -9.916  14.877  -8.398  1.00  0.00
TER
ATOM   4370  O   WAT  1439     -19.709  10.363 -10.488  1.00  0.00
ATOM   4371  H1  WAT  1439     -19.402   9.808 -11.204  1.00  0.00
ATOM   4372  H2  WAT  1439     -20.639  10.498 -10.670  1.00  0.00
TER
ATOM   4373  O   WAT  1440     -17.321  18.428 -13.752  1.00  0.00
ATOM   4374  H1  WAT  1440     -18.248  18.362 -13.523  1.00  0.00
ATOM   4375  H2  WAT  1440     -17.169  19.366 -13.866  1.00  0.00
TER
ATOM   4376  O   WAT  1441     -17.335  14.700 -16.755  1.00  0.00
ATOM   4377  H1  WAT  1441     -18.274  14.861 -16.670  1.00  0.00
ATOM   4378  H2  WAT  1441     -17.016  15.418 -17.301  1.00  0.00
TER
ATOM   4379  O   WAT  1442     -13.849  16.169  -5.832  1.00  0.00
ATOM   4380  H1  WAT  1442     -14.262  16.994  -5.578  1.00  0.00
ATOM   4381  H2  WAT  1442     -14.581  15.583  -6.024  1.00  0.00
TER
ATOM   4382  O   WAT  1443     -15.115  19.229 -16.241  1.00  0.00
ATOM   4383  H1  WAT  1443     -14.676  18.391 -16.387  1.00  0.00
ATOM   4384  H2  WAT  1443     -14.402  19.862 -16.154  1.00  0.00
TER
ATOM   4385  O   WAT  1444     -11.533  10.483 -17.927  1.00  0.00
ATOM   4386  H1  WAT  1444     -11.846  10.576 -17.027  1.00  0.00
ATOM   4387  H2  WAT  1444     -10.772  11.061 -17.977  1.00  0.00
TER
ATOM   4388  O   WAT  1445     -10.323  15.220  -1.949  1.00  0.00
ATOM   4389  H1  WAT  1445     -10.939  15.728  -2.478  1.00  0.00
ATOM   4390  H2  WAT  1445     -10.644  14.320  -2.007  1.00  0.00
TER
ATOM   4391  O   WAT  1446     -18.262  14.059  -4.483  1.00  0.00
ATOM   4392  H1  WAT  1446     -18.724  14.268  -3.671  1.00  0.00
ATOM   4393  H2  WAT  1446     -18.664  13.245  -4.786  1.00  0.00
TER
ATOM   4394  O   WAT  1447     -13.261  15.280  -3.353  1.00  0.00
ATOM   4395  H1  WAT  1447     -14.112  14.981  -3.032  1.00  0.00
ATOM   4396  H2  WAT  1447     -13.421  15.524  -4.265  1.00  0.00
TER
ATOM   4397  O   WAT  1448     -16.167  16.780  -1.254  1.00  0.00
ATOM   4398  H1  WAT  1448     -15.841  15.947  -1.593  1.00  0.00
ATOM   4399  H2  WAT  1448     -15.378  17.303  -1.106  1.00  0.00
TER
ATOM   4400  O   WAT  1449     -19.433  10.814 -15.206  1.00  0.00
ATOM   4401  H1  WAT  1449     -20.058  10.810 -14.481  1.00  0.00
ATOM   4402  H2  WAT  1449     -19.520   9.947 -15.602  1.00  0.00
TER
ATOM   4403  O   WAT  1450     -20.511  11.737  -8.228  1.00  0.00
ATOM   4404  H1  WAT  1450     -20.214  12.644  -8.308  1.00  0.00
ATOM   4405  H2  WAT  1450     -19.963  11.249  -8.842  1.00  0.00
TER
ATOM   4406  O   WAT  1451     -15.528  16.322 -13.759  1.00  0.00
ATOM   4407  H1  WAT  1451     -16.127  17.046 -13.943  1.00  0.00
ATOM   4408  H2  WAT  1451     -14.980  16.260 -14.542  1.00  0.00
TER
ATOM   4409  O   WAT  1452     -20.318  17.214  -1.692  1.00  0.00
ATOM   4410  H1  WAT  1452     -20.413  16.274  -1.842  1.00  0.00
ATOM   4411  H2  WAT  1452     -19.474  17.436  -2.088  1.00  0.00
TER
ATOM   4412  O   WAT  1453     -16.921  14.959 -11.729  1.00  0.00
ATOM   4413  H1  WAT  1453     -16.528  15.276 -12.542  1.00  0.00
ATOM   4414  H2  WAT  1453     -16.560  14.080 -11.615  1.00  0.00
TER
ATOM   4415  O   WAT  1454     -18.612  13.709  -0.469  1.00  0.00
ATOM   4416  H1  WAT  1454     -19.302  13.517   0.165  1.00  0.00
ATOM   4417  H2  WAT  1454     -17.869  13.993   0.063  1.00  0.00
TER
ATOM   4418  O   WAT  1455     -16.336  17.549  -7.634  1.00  0.00
ATOM   4419  H1  WAT  1455     -17.068  18.058  -7.285  1.00  0.00
ATOM   4420  H2  WAT  1455     -16.733  16.732  -7.935  1.00  0.00
TER
ATOM   4421  O   WAT  1456     -19.898  14.225  -9.229  1.00  0.00
ATOM   4422  H1  WAT  1456     -19.894  13.784 -10.078  1.00  0.00
ATOM   4423  H2  WAT  1456     -19.003  14.546  -9.122  1.00  0.00
TER
ATOM   4424  O   WAT  1457     -19.836  15.226 -16.238  1.00  0.00
ATOM   4425  H1  WAT  1457     -19.715  15.184 -15.290  1.00  0.00
ATOM   4426  H2  WAT  1457     -20.221  16.088 -16.393  1.00  0.00
TER
ATOM   4427  O   WAT  1458     -15.873  13.003  -8.222  1.00  0.00
ATOM   4428  H1  WAT  1458     -15.856  13.453  -7.378  1.00  0.00
ATOM   4429  H2  WAT  1458     -16.122  12.103  -8.008  1.00  0.00
TER
ATOM   4430  O   WAT  1459     -12.446  10.416  -2.383  1.00  0.00
ATOM   4431  H1  WAT  1459     -12.121   9.685  -1.857  1.00  0.00
ATOM   4432  H2  WAT  1459     -12.410  10.097  -3.285  1.00  0.00
TER
ATOM   4433  O   WAT  1460     -19.597  18.285  -7.482  1.00  0.00
ATOM   4434  H1  WAT  1460     -19.230  17.811  -6.736  1.00  0.00
ATOM   4435  H2  WAT  1460     -19.787  19.159  -7.141  1.00  0.00
TER
ATOM   4436  O   WAT  1461     -17.059  11.922 -14.632  1.00  0.00
ATOM   4437  H1  WAT  1461     -17.873  11.423 -14.707  1.00  0.00
ATOM   4438  H2  WAT  1461     -17.253  12.762 -15.048  1.00  0.00
TER
ATOM   4439  O   WAT  1462     -14.344  16.294 -16.335  1.00  0.00
ATOM   4440  H1  WAT  1462     -13.456  16.606 -16.510  1.00  0.00
ATOM   4441  H2  WAT  1462     -14.374  15.421 -16.727  1.00  0.00
TER
ATOM   4442  O   WAT  1463     -12.073  17.605 -16.867  1.00  0.00
ATOM   4443  H1  WAT  1463     -12.157  18.037 -17.718  1.00  0.00
ATOM   4444  H2  WAT  1463     -11.354  18.065 -16.435  1.00  0.00
TER
ATOM   4445  O   WAT  1464     -15.682  14.147  -5.589  1.00  0.00
ATOM   4446  H1  WAT  1464     -15.314  13.327  -5.261  1.00  0.00
ATOM   4447  H2  WAT  1464     -16.542  14.208  -5.174  1.00  0.00
TER
ATOM   4448  O   WAT  1465     -12.316  13.103 -14.781  1.00  0.00
ATOM   4449  H1  WAT  1465     -12.945  13.208 -15.495  1.00  0.00
ATOM   4450  H2  WAT  1465     -12.811  13.323 -13.991  1.00  0.00
TER
ATOM   4451  O   WAT  1466     -20.348  15.382 -13.365  1.00  0.00
ATOM   4452  H1  WAT  1466     -21.056  15.850 -12.923  1.00  0.00
ATOM   4453  H2  WAT  1466     -20.063  14.724 -12.730  1.00  0.00
TER
ATOM   4454  O   WAT  1467     -18.722  16.801  -5.366  1.00  0.00
ATOM   4455  H1  WAT  1467     -18.223  17.276  -4.700  1.00  0.00
ATOM   4456  H2  WAT  1467     -18.580  15.878  -5.159  1.00  0.00
TER
ATOM   4457  O   WAT  1468     -16.316  12.107 -11.925  1.00  0.00
ATOM   4458  H1  WAT  1468     -16.439  12.125 -12.874  1.00  0.00
ATOM   4459  H2  WAT  1468     -15.368  12.155 -11.805  1.00  0.00
TER
ATOM   4460  O   WAT  1469     -11.515  13.018  -4.523  1.00  0.00
ATOM   4461  H1  WAT  1469     -12.018  13.759  -4.183  1.00  0.00
ATOM   4462  H2  WAT  1469     -10.700  13.407  -4.839  1.00  0.00
TER
ATOM   4463  O   WAT  1470     -13.223  18.262 -11.077  1.00  0.00
ATOM   4464  H1  WAT  1470     -14.164  18.277 -10.902  1.00  0.00
ATOM   4465  H2  WAT  1470     -12.909  17.475 -10.631  1.00  0.00
TER
ATOM   4466  O   WAT  1471     -21.213  19.940 -15.542  1.00  0.00
ATOM   4467  H1  WAT  1471     -20.791  19.774 -14.699  1.00  0.00
ATOM   4468  H2  WAT  1471     -21.088  19.130 -16.036  1.00  0.00
TER
ATOM   4469  O   WAT  1472     -13.680  17.726  -0.967  1.00  0.00
ATOM   4470  H1  WAT  1472     -13.098  16.971  -1.055  1.00  0.00
ATOM   4471  H2  WAT  1472     -13.504  18.257  -1.744  1.00  0.00
TER
ATOM   4472  O   WAT  1473     -19.797  11.443  -5.622  1.00  0.00
ATOM   4473  H1  WAT  1473     -20.245  11.466  -6.468  1.00  0.00
ATOM   4474  H2  WAT  1473     -20.430  11.045  -5.025  1.00  0.00
TER
ATOM   4475  O   WAT  1474     -17.055  18.070  -3.617  1.00  0.00
ATOM   4476  H1  WAT  1474     -16.935  17.474  -2.878  1.00  0.00
ATOM   4477  H2  WAT  1474     -16.195  18.107  -4.037  1.00  0.00
TER
ATOM   4478  O   WAT  1475     -14.716  18.624  -5.041  1.00  0.00
ATOM   4479  H1  WAT  1475     -15.242  19.148  -5.645  1.00  0.00
ATOM   4480  H2  WAT  1475     -14.373  19.257  -4.410  1.00  0.00
TER
ATOM   4481  O   WAT  1476     -20.288  14.612  -2.360  1.00  0.00
ATOM   4482  H1  WAT  1476     -19.698  14.304  -1.672  1.00  0.00
ATOM   4483  H2  WAT  1476     -21.106  14.140  -2.204  1.00  0.00
TER
ATOM   4484  O   WAT  1477     -15.468  14.229  -2.126  1.00  0.00
ATOM   4485  H1  WAT  1477     -16.157  13.567  -2.191  1.00  0.00
ATOM   4486  H2  WAT  1477     -14.748  13.783  -1.682  1.00  0.00
TER
ATOM   4487  O   WAT  1478     -14.838  10.824 -16.067  1.00  0.00
ATOM   4488  H1  WAT  1478     -14.558   9.981 -15.711  1.00  0.00
ATOM   4489  H2  WAT  1478     -15.612  11.056 -15.553  1.00  0.00
TER
ATOM   4490  O   WAT  1479     -20.300  12.057 -17.623  1.00  0.00
ATOM   4491  H1  WAT  1479     -20.648  11.379 -18.202  1.00  0.00
ATOM   4492  H2  WAT  1479     -20.099  11.596 -16.808  1.00  0.00
TER
ATOM   4493  O   WAT  1480     -14.011  13.380 -17.004  1.00  0.00
ATOM   4494  H1  WAT  1480     -13.592  13.193 -17.845  1.00  0.00
ATOM   4495  H2  WAT  1480     -14.317  12.528 -16.694  1.00  0.00
TER
ATOM   4496  O   WAT  1481     -10.512  18.292 -13.307  1.00  0.00
ATOM   4497  H1  WAT  1481     -10.887  17.525 -13.739  1.00  0.00
ATOM   4498  H2  WAT  1481     -11.241  18.674 -12.819  1.00  0.00
TER
ATOM   4499  O   WAT  1482     -11.122  17.439  -3.673  1.00  0.00
ATOM   4500  H1  WAT  1482     -11.353  17.211  -4.573  1.00  0.00
ATOM   4501  H2  WAT  1482     -10.861  18.359  -3.718  1.00  0.00
TER
ATOM   4502  O   WAT  1483     -12.683  12.665  -0.895  1.00  0.00
ATOM   4503  H1  WAT  1483     -11.806  12.673  -0.511  1.00  0.00
ATOM   4504  H2  WAT  1483     -12.671  11.928  -1.506  1.00  0.00
TER
ATOM   4505  O   WAT  1484     -11.237  16.518 -10.006  1.00  0.00
ATOM   4506  H1  WAT  1484     -10.713  16.024 -10.637  1.00  0.00
ATOM   4507  H2  WAT  1484     -10.651  16.653  -9.261  1.00  0.00
TER
ATOM   4508  O   WAT  1485     -11.058  16.602  -6.484  1.00  0.00
ATOM   4509  H1  WAT  1485     -12.007  16.568  -6.370  1.00  0.00
ATOM   4510  H2  WAT  1485     -10.876  17.512  -6.719  1.00  0.00
TER
ATOM   4511  O   WAT  1486     -11.747  15.775 -14.067  1.00  0.00
ATOM   4512  H1  WAT  1486     -11.251  15.542 -13.282  1.00  0.00
ATOM   4513  H2  WAT  1486     -11.945  14.936 -14.483  1.00  0.00
TER
ATOM   4514  O   WAT  1487     -10.318  14.411 -11.533  1.00  0.00
ATOM   4515  H1  WAT  1487     -10.428  14.257 -10.595  1.00  0.00
ATOM   4516  H2  WAT  1487      -9.557  13.883 -11.776  1.00  0.00
TER
ATOM   4517  O   WAT  1488     -11.971  10.351  -5.075  1.00  0.00
ATOM   4518  H1  WAT  1488     -11.334  10.964  -4.709  1.00  0.00
ATOM   4519  H2  WAT  1488     -11.824  10.387  -6.020  1.00  0.00
TER
ATOM   4520  O   WAT  1489      -9.429  12.242 -18.292  1.00  0.00
ATOM   4521  H1  WAT  1489      -8.504  12.110 -18.501  1.00  0.00
ATOM   4522  H2  WAT  1489      -9.451  12.321 -17.339  1.00  0.00
TER
ATOM   4523  O   WAT  1490      -9.355  13.013 -15.667  1.00  0.00
ATOM   4524  H1  WAT  1490     -10.150  12.948 -15.137  1.00  0.00
ATOM   4525  H2  WAT  1490      -9.151  13.948 -15.678  1.00  0.00
TER
ATOM   4526  O   WAT  1491     -18.601  11.503  -2.167  1.00  0.00
ATOM   4527  H1  WAT  1491     -18.662  12.096  -1.418  1.00  0.00
ATOM   4528  H2  WAT  1491     -17.661  11.396  -2.312  1.00  0.00
TER
ATOM   4529  O   WAT  1492     -15.963  11.160  -2.528  1.00  0.00
ATOM   4530  H1  WAT  1492     -15.349  11.478  -3.190  1.00  0.00
ATOM   4531  H2  WAT  1492     -15.418  10.675  -1.908  1.00  0.00
TER
ATOM   4532  O   WAT  1493     -15.223   9.724  -6.201  1.00  0.00
ATOM   4533  H1  WAT  1493     -16.097  10.057  -6.404  1.00  0.00
ATOM   4534  H2  WAT  1493     -15.332   9.251  -5.376  1.00  0.00
TER
ATOM   4535  O   WAT  1494     -14.315  11.931  -4.817  1.00  0.00
ATOM   4536  H1  WAT  1494     -14.644  11.116  -5.197  1.00  0.00
ATOM   4537  H2  WAT  1494     -13.367  11.888  -4.940  1.00  0.00
TER
ATOM   4538  O   WAT  1495     -17.475  10.641  -7.262  1.00  0.00
ATOM   4539  H1  WAT  1495     -18.258  11.115  -6.982  1.00  0.00
ATOM   4540  H2  WAT  1495     -17.769   9.736  -7.370  1.00  0.00
TER
ATOM   4541  O   WAT  1496     -12.923  11.343  -9.217  1.00  0.00
ATOM   4542  H1  WAT  1496     -12.482  11.287 -10.065  1.00  0.00
ATOM   4543  H2  WAT  1496     -13.192  12.259  -9.146  1.00  0.00
TER
ATOM   4544  O   WAT  1497     -11.059  10.974 -11.206  1.00  0.00
ATOM   4545  H1  WAT  1497     -11.120  10.031 -11.353  1.00  0.00
ATOM   4546  H2  WAT  1497     -10.280  11.082 -10.661  1.00  0.00
TER
ATOM   4547  O   WAT  1498     -19.590  13.059 -11.750  1.00  0.00
ATOM   4548  H1  WAT  1498     -20.402  12.685 -12.091  1.00  0.00
ATOM   4549  H2  WAT  1498     -19.086  12.304 -11.448  1.00  0.00
TER
ATOM   4550  O   WAT  1499     -15.087   9.723 -10.512  1.00  0.00
ATOM   4551  H1  WAT  1499     -14.484  10.296 -10.037  1.00  0.00
ATOM   4552  H2  WAT  1499     -15.828  10.287 -10.734  1.00  0.00
TER
ATOM   4553  O   WAT  1500     -11.944  10.126 -15.238  1.00  0.00
ATOM   4554  H1  WAT  1500     -11.749  11.024 -14.971  1.00  0.00
ATOM   4555  H2  WAT  1500     -12.731   9.894 -14.745  1.00  0.00
TER
ATOM   4556  O   WAT  1501     -14.838   9.903  -0.132  1.00  0.00
ATOM   4557  H1  WAT  1501     -14.951  10.222   0.763  1.00  0.00
ATOM   4558  H2  WAT  1501     -14.021  10.304  -0.429  1.00  0.00
TER
ATOM   4559  O   WAT  1502     -15.932  -0.852   7.780  1.00  0.00
ATOM   4560  H1  WAT  1502     -16.013  -1.767   7.509  1.00  0.00
ATOM   4561  H2  WAT  1502     -16.345  -0.355   7.074  1.00  0.00
TER
ATOM   4562  O   WAT  1503     -17.800   0.926   9.661  1.00  0.00
ATOM   4563  H1  WAT  1503     -18.576   0.446   9.951  1.00  0.00
ATOM   4564  H2  WAT  1503     -17.149   0.246   9.486  1.00  0.00
TER
ATOM   4565  O   WAT  1504     -13.779   5.332   8.441  1.00  0.00
ATOM   4566  H1  WAT  1504     -14.241   4.561   8.769  1.00  0.00
ATOM   4567  H2  WAT  1504     -12.967   5.358   8.946  1.00  0.00
TER
ATOM   4568  O   WAT  1505     -17.553   7.618   8.061  1.00  0.00
ATOM   4569  H1  WAT  1505     -18.172   8.073   7.490  1.00  0.00
ATOM   4570  H2  WAT  1505     -16.698   7.773   7.660  1.00  0.00
TER
ATOM   4571  O   WAT  1506     -18.359   3.602   9.668  1.00  0.00
ATOM   4572  H1  WAT  1506     -18.428   2.661   9.507  1.00  0.00
ATOM   4573  H2  WAT  1506     -17.597   3.692  10.240  1.00  0.00
TER
ATOM   4574  O   WAT  1507     -17.329  -3.591   9.895  1.00  0.00
ATOM   4575  H1  WAT  1507     -16.952  -4.464   9.782  1.00  0.00
ATOM   4576  H2  WAT  1507     -17.427  -3.256   9.004  1.00  0.00
TER
ATOM   4577  O   WAT  1508     -13.546  -6.096   6.827  1.00  0.00
ATOM   4578  H1  WAT  1508     -12.725  -6.587   6.870  1.00  0.00
ATOM   4579  H2  WAT  1508     -13.513  -5.507   7.581  1.00  0.00
TER
ATOM   4580  O   WAT  1509      -9.256  -4.080  13.392  1.00  0.00
ATOM   4581  H1  WAT  1509      -9.961  -3.692  12.873  1.00  0.00
ATOM   4582  H2  WAT  1509      -8.991  -3.385  13.994  1.00  0.00
TER
ATOM   4583  O   WAT  1510     -16.687   2.502   5.454  1.00  0.00
ATOM   4584  H1  WAT  1510     -17.305   2.966   4.890  1.00  0.00
ATOM   4585  H2  WAT  1510     -16.174   3.194   5.871  1.00  0.00
TER
ATOM   4586  O   WAT  1511     -13.310  -4.156   9.600  1.00  0.00
ATOM   4587  H1  WAT  1511     -14.015  -3.868  10.181  1.00  0.00
ATOM   4588  H2  WAT  1511     -12.949  -3.346   9.240  1.00  0.00
TER
ATOM   4589  O   WAT  1512     -11.694   5.461  11.863  1.00  0.00
ATOM   4590  H1  WAT  1512     -12.378   6.131  11.855  1.00  0.00
ATOM   4591  H2  WAT  1512     -11.154   5.659  11.097  1.00  0.00
TER
ATOM   4592  O   WAT  1513     -10.241  -4.711   9.991  1.00  0.00
ATOM   4593  H1  WAT  1513     -11.189  -4.677  10.123  1.00  0.00
ATOM   4594  H2  WAT  1513      -9.916  -3.897  10.376  1.00  0.00
TER
ATOM   4595  O   WAT  1514     -19.709  -8.411   8.287  1.00  0.00
ATOM   4596  H1  WAT  1514     -19.402  -8.966   7.570  1.00  0.00
ATOM   4597  H2  WAT  1514     -20.639  -8.277   8.104  1.00  0.00
TER
ATOM   4598  O   WAT  1515     -14.158   7.306  10.577  1.00  0.00
ATOM   4599  H1  WAT  1515     -14.145   6.902   9.710  1.00  0.00
ATOM   4600  H2  WAT  1515     -14.710   8.080  10.474  1.00  0.00
TER
ATOM   4601  O   WAT  1516     -12.863   4.027   5.666  1.00  0.00
ATOM   4602  H1  WAT  1516     -12.974   3.085   5.791  1.00  0.00
ATOM   4603  H2  WAT  1516     -12.867   4.389   6.553  1.00  0.00
TER
ATOM   4604  O   WAT  1517     -14.759   2.209  11.906  1.00  0.00
ATOM   4605  H1  WAT  1517     -14.343   1.995  11.071  1.00  0.00
ATOM   4606  H2  WAT  1517     -14.035   2.466  12.477  1.00  0.00
TER
ATOM   4607  O   WAT  1518     -17.321  -0.346   5.023  1.00  0.00
ATOM   4608  H1  WAT  1518     -18.248  -0.413   5.252  1.00  0.00
ATOM   4609  H2  WAT  1518     -17.169   0.592   4.908  1.00  0.00
TER
ATOM   4610  O   WAT  1519     -17.335  -4.075   2.019  1.00  0.00
ATOM   4611  H1  WAT  1519     -18.274  -3.913   2.105  1.00  0.00
ATOM   4612  H2  WAT  1519     -17.016  -3.356   1.473  1.00  0.00
TER
ATOM   4613  O   WAT  1520     -10.813   0.607  11.997  1.00  0.00
ATOM   4614  H1  WAT  1520     -11.641   0.677  11.522  1.00  0.00
ATOM   4615  H2  WAT  1520     -10.218   1.193  11.529  1.00  0.00
TER
ATOM   4616  O   WAT  1521     -13.292   1.216   5.526  1.00  0.00
ATOM   4617  H1  WAT  1521     -13.910   0.878   4.879  1.00  0.00
ATOM   4618  H2  WAT  1521     -13.309   0.572   6.234  1.00  0.00
TER
ATOM   4619  O   WAT  1522     -13.849  -2.606  12.943  1.00  0.00
ATOM   4620  H1  WAT  1522     -14.262  -1.780  13.197  1.00  0.00
ATOM   4621  H2  WAT  1522     -14.581  -3.191  12.750  1.00  0.00
TER
ATOM   4622  O   WAT  1523     -13.159   7.440  13.631  1.00  0.00
ATOM   4623  H1  WAT  1523     -13.636   8.247  13.438  1.00  0.00
ATOM   4624  H2  WAT  1523     -13.843   6.788  13.784  1.00  0.00
TER
ATOM   4625  O   WAT  1524     -15.115   0.454   2.534  1.00  0.00
ATOM   4626  H1  WAT  1524     -14.676  -0.383   2.387  1.00  0.00
ATOM   4627  H2  WAT  1524     -14.402   1.087   2.620  1.00  0.00
TER
ATOM   4628  O   WAT  1525     -17.006   5.394   6.502  1.00  0.00
ATOM   4629  H1  WAT  1525     -16.566   6.136   6.087  1.00  0.00
ATOM   4630  H2  WAT  1525     -17.067   5.637   7.426  1.00  0.00
TER
ATOM   4631  O   WAT  1526     -11.533  -8.291   0.848  1.00  0.00
ATOM   4632  H1  WAT  1526     -11.846  -8.199   1.748  1.00  0.00
ATOM   4633  H2  WAT  1526     -10.772  -7.713   0.797  1.00  0.00
TER
ATOM   4634  O   WAT  1527     -10.176   4.393  15.860  1.00  0.00
ATOM   4635  H1  WAT  1527     -10.049   4.154  14.942  1.00  0.00
ATOM   4636  H2  WAT  1527     -10.134   3.561  16.332  1.00  0.00
TER
ATOM   4637  O   WAT  1528     -16.314   8.095  14.430  1.00  0.00
ATOM   4638  H1  WAT  1528     -15.800   8.006  15.232  1.00  0.00
ATOM   4639  H2  WAT  1528     -17.157   8.441  14.722  1.00  0.00
TER
ATOM   4640  O   WAT  1529     -14.339   8.381   3.858  1.00  0.00
ATOM   4641  H1  WAT  1529     -14.499   8.091   4.756  1.00  0.00
ATOM   4642  H2  WAT  1529     -14.504   7.605   3.322  1.00  0.00
TER
ATOM   4643  O   WAT  1530     -14.636   5.890   2.418  1.00  0.00
ATOM   4644  H1  WAT  1530     -15.330   5.887   1.758  1.00  0.00
ATOM   4645  H2  WAT  1530     -13.894   5.466   1.987  1.00  0.00
TER
ATOM   4646  O   WAT  1531     -15.071   7.516   6.493  1.00  0.00
ATOM   4647  H1  WAT  1531     -14.615   6.735   6.806  1.00  0.00
ATOM   4648  H2  WAT  1531     -14.732   8.227   7.037  1.00  0.00
TER
ATOM   4649  O   WAT  1532     -10.323  -3.554  16.825  1.00  0.00
ATOM   4650  H1  WAT  1532     -10.939  -3.046  16.297  1.00  0.00
ATOM   4651  H2  WAT  1532     -10.644  -4.454  16.768  1.00  0.00
TER
ATOM   4652  O   WAT  1533     -18.262  -4.715  14.291  1.00  0.00
ATOM   4653  H1  WAT  1533     -18.724  -4.507  15.103  1.00  0.00
ATOM   4654  H2  WAT  1533     -18.664  -5.529  13.988  1.00  0.00
TER
ATOM   4655  O   WAT  1534     -13.261  -3.494  15.421  1.00  0.00
ATOM   4656  H1  WAT  1534     -14.112  -3.793  15.742  1.00  0.00
ATOM   4657  H2  WAT  1534     -13.421  -3.250  14.509  1.00  0.00
TER
ATOM   4658  O   WAT  1535     -16.167  -1.994  17.521  1.00  0.00
ATOM   4659  H1  WAT  1535     -15.841  -2.828  17.181  1.00  0.00
ATOM   4660  H2  WAT  1535     -15.378  -1.471  17.669  1.00  0.00
TER
ATOM   4661  O   WAT  1536     -19.433  -7.961   3.568  1.00  0.00
ATOM   4662  H1  WAT  1536     -20.058  -7.965   4.294  1.00  0.00
ATOM   4663  H2  WAT  1536     -19.520  -8.828   3.172  1.00  0.00
TER
ATOM   4664  O   WAT  1537     -20.511  -7.037  10.547  1.00  0.00
ATOM   4665  H1  WAT  1537     -20.214  -6.131  10.466  1.00  0.00
ATOM   4666  H2  WAT  1537     -19.963  -7.525   9.933  1.00  0.00
TER
ATOM   4667  O   WAT  1538     -15.528  -2.452   5.015  1.00  0.00
ATOM   4668  H1  WAT  1538     -16.127  -1.729   4.831  1.00  0.00
ATOM   4669  H2  WAT  1538     -14.980  -2.514   4.233  1.00  0.00
TER
ATOM   4670  O   WAT  1539     -20.318  -1.560  17.082  1.00  0.00
ATOM   4671  H1  WAT  1539     -20.413  -2.500  16.932  1.00  0.00
ATOM   4672  H2  WAT  1539     -19.474  -1.338  16.687  1.00  0.00
TER
ATOM   4673  O   WAT  1540     -16.921  -3.816   7.045  1.00  0.00
ATOM   4674  H1  WAT  1540     -16.528  -3.499   6.232  1.00  0.00
ATOM   4675  H2  WAT  1540     -16.560  -4.695   7.160  1.00  0.00
TER
ATOM   4676  O   WAT  1541     -16.336  -1.225  11.140  1.00  0.00
ATOM   4677  H1  WAT  1541     -17.068  -0.717  11.489  1.00  0.00
ATOM   4678  H2  WAT  1541     -16.733  -2.042  10.839  1.00  0.00
TER
ATOM   4679  O   WAT  1542     -19.898  -4.550   9.546  1.00  0.00
ATOM   4680  H1  WAT  1542     -19.894  -4.991   8.696  1.00  0.00
ATOM   4681  H2  WAT  1542     -19.003  -4.228   9.653  1.00  0.00
TER
ATOM   4682  O   WAT  1543     -19.836  -3.549   2.536  1.00  0.00
ATOM   4683  H1  WAT  1543     -19.715  -3.590   3.485  1.00  0.00
ATOM   4684  H2  WAT  1543     -20.221  -2.686   2.381  1.00  0.00
TER
ATOM   4685  O   WAT  1544     -15.873  -5.772  10.553  1.00  0.00
ATOM   4686  H1  WAT  1544     -15.856  -5.321  11.397  1.00  0.00
ATOM   4687  H2  WAT  1544     -16.122  -6.671  10.766  1.00  0.00
TER
ATOM   4688  O   WAT  1545     -12.446  -8.359  16.391  1.00  0.00
ATOM   4689  H1  WAT  1545     -12.121  -9.090  16.917  1.00  0.00
ATOM   4690  H2  WAT  1545     -12.410  -8.677  15.489  1.00  0.00
TER
ATOM   4691  O   WAT  1546     -19.597  -0.490  11.292  1.00  0.00
ATOM   4692  H1  WAT  1546     -19.230  -0.964  12.038  1.00  0.00
ATOM   4693  H2  WAT  1546     -19.787   0.385  11.633  1.00  0.00
TER
ATOM   4694  O   WAT  1547     -12.520   1.754  10.000  1.00  0.00
ATOM   4695  H1  WAT  1547     -11.800   2.249   9.609  1.00  0.00
ATOM   4696  H2  WAT  1547     -12.722   1.076   9.355  1.00  0.00
TER
ATOM   4697  O   WAT  1548     -17.059  -6.852   4.143  1.00  0.00
ATOM   4698  H1  WAT  1548     -17.873  -7.351   4.067  1.00  0.00
ATOM   4699  H2  WAT  1548     -17.253  -6.012   3.726  1.00  0.00
TER
ATOM   4700  O   WAT  1549     -17.138   1.825  15.887  1.00  0.00
ATOM   4701  H1  WAT  1549     -17.205   0.904  15.633  1.00  0.00
ATOM   4702  H2  WAT  1549     -17.768   1.922  16.601  1.00  0.00
TER
ATOM   4703  O   WAT  1550     -14.344  -2.480   2.439  1.00  0.00
ATOM   4704  H1  WAT  1550     -13.456  -2.169   2.264  1.00  0.00
ATOM   4705  H2  WAT  1550     -14.374  -3.353   2.047  1.00  0.00
TER
ATOM   4706  O   WAT  1551     -18.348   3.692   3.118  1.00  0.00
ATOM   4707  H1  WAT  1551     -18.007   4.436   2.622  1.00  0.00
ATOM   4708  H2  WAT  1551     -19.177   4.005   3.480  1.00  0.00
TER
ATOM   4709  O   WAT  1552     -17.207   4.647  15.637  1.00  0.00
ATOM   4710  H1  WAT  1552     -17.192   3.715  15.419  1.00  0.00
ATOM   4711  H2  WAT  1552     -17.914   4.733  16.276  1.00  0.00
TER
ATOM   4712  O   WAT  1553     -12.073  -1.169   1.907  1.00  0.00
ATOM   4713  H1  WAT  1553     -12.157  -0.738   1.057  1.00  0.00
ATOM   4714  H2  WAT  1553     -11.354  -0.709   2.340  1.00  0.00
TER
ATOM   4715  O   WAT  1554     -10.996   1.288  14.984  1.00  0.00
ATOM   4716  H1  WAT  1554     -11.721   1.880  14.787  1.00  0.00
ATOM   4717  H2  WAT  1554     -10.468   1.280  14.185  1.00  0.00
TER
ATOM   4718  O   WAT  1555     -11.044   5.685   4.635  1.00  0.00
ATOM   4719  H1  WAT  1555     -11.687   5.031   4.910  1.00  0.00
ATOM   4720  H2  WAT  1555     -11.431   6.091   3.859  1.00  0.00
TER
ATOM   4721  O   WAT  1556     -15.466   3.014   8.482  1.00  0.00
ATOM   4722  H1  WAT  1556     -15.113   2.416   7.823  1.00  0.00
ATOM   4723  H2  WAT  1556     -16.349   2.688   8.653  1.00  0.00
TER
ATOM   4724  O   WAT  1557     -19.379   3.773   5.889  1.00  0.00
ATOM   4725  H1  WAT  1557     -18.692   4.320   6.270  1.00  0.00
ATOM   4726  H2  WAT  1557     -20.166   4.317   5.924  1.00  0.00
TER
ATOM   4727  O   WAT  1558     -20.077   0.778   5.502  1.00  0.00
ATOM   4728  H1  WAT  1558     -19.620   1.589   5.728  1.00  0.00
ATOM   4729  H2  WAT  1558     -20.428   0.460   6.334  1.00  0.00
TER
ATOM   4730  O   WAT  1559     -17.773   6.289  12.731  1.00  0.00
ATOM   4731  H1  WAT  1559     -17.129   6.495  13.409  1.00  0.00
ATOM   4732  H2  WAT  1559     -17.410   5.527  12.278  1.00  0.00
TER
ATOM   4733  O   WAT  1560     -16.500   4.292  11.449  1.00  0.00
ATOM   4734  H1  WAT  1560     -15.858   3.591  11.562  1.00  0.00
ATOM   4735  H2  WAT  1560     -15.975   5.072  11.269  1.00  0.00
TER
ATOM   4736  O   WAT  1561     -12.655   4.577   1.173  1.00  0.00
ATOM   4737  H1  WAT  1561     -12.881   3.860   1.765  1.00  0.00
ATOM   4738  H2  WAT  1561     -13.045   4.328   0.335  1.00  0.00
TER
ATOM   4739  O   WAT  1562     -14.726   5.091  14.653  1.00  0.00
ATOM   4740  H1  WAT  1562     -14.391   5.678  15.330  1.00  0.00
ATOM   4741  H2  WAT  1562     -15.646   4.961  14.882  1.00  0.00
TER
ATOM   4742  O   WAT  1563     -13.073   2.494   2.834  1.00  0.00
ATOM   4743  H1  WAT  1563     -13.361   2.955   3.622  1.00  0.00
ATOM   4744  H2  WAT  1563     -12.278   2.034   3.103  1.00  0.00
TER
ATOM   4745  O   WAT  1564     -18.897   5.140  17.821  1.00  0.00
ATOM   4746  H1  WAT  1564     -19.218   4.421  18.366  1.00  0.00
ATOM   4747  H2  WAT  1564     -19.572   5.816  17.895  1.00  0.00
TER
ATOM   4748  O   WAT  1565     -15.682  -4.627  13.185  1.00  0.00
ATOM   4749  H1  WAT  1565     -15.314  -5.447  13.513  1.00  0.00
ATOM   4750  H2  WAT  1565     -16.542  -4.567  13.601  1.00  0.00
TER
ATOM   4751  O   WAT  1566     -12.316  -5.671   3.994  1.00  0.00
ATOM   4752  H1  WAT  1566     -12.945  -5.567   3.280  1.00  0.00
ATOM   4753  H2  WAT  1566     -12.811  -5.452   4.783  1.00  0.00
TER
ATOM   4754  O   WAT  1567     -17.870   6.049   1.427  1.00  0.00
ATOM   4755  H1  WAT  1567     -17.769   5.846   0.497  1.00  0.00
ATOM   4756  H2  WAT  1567     -18.770   5.795   1.632  1.00  0.00
TER
ATOM   4757  O   WAT  1568     -20.348  -3.393   5.410  1.00  0.00
ATOM   4758  H1  WAT  1568     -21.056  -2.924   5.851  1.00  0.00
ATOM   4759  H2  WAT  1568     -20.063  -4.050   6.044  1.00  0.00
TER
ATOM   4760  O   WAT  1569     -18.722  -1.973  13.409  1.00  0.00
ATOM   4761  H1  WAT  1569     -18.223  -1.498  14.074  1.00  0.00
ATOM   4762  H2  WAT  1569     -18.580  -2.897  13.616  1.00  0.00
TER
ATOM   4763  O   WAT  1570     -16.316  -6.668   6.849  1.00  0.00
ATOM   4764  H1  WAT  1570     -16.439  -6.649   5.900  1.00  0.00
ATOM   4765  H2  WAT  1570     -15.368  -6.620   6.969  1.00  0.00
TER
ATOM   4766  O   WAT  1571     -19.228   8.568   6.122  1.00  0.00
ATOM   4767  H1  WAT  1571     -18.974   8.530   5.200  1.00  0.00
ATOM   4768  H2  WAT  1571     -20.177   8.441   6.115  1.00  0.00
TER
ATOM   4769  O   WAT  1572     -11.515  -5.756  14.252  1.00  0.00
ATOM   4770  H1  WAT  1572     -12.018  -5.016  14.591  1.00  0.00
ATOM   4771  H2  WAT  1572     -10.700  -5.368  13.935  1.00  0.00
TER
ATOM   4772  O   WAT  1573     -13.223  -0.513   7.698  1.00  0.00
ATOM   4773  H1  WAT  1573     -14.164  -0.498   7.873  1.00  0.00
ATOM   4774  H2  WAT  1573     -12.909  -1.299   8.144  1.00  0.00
TER
ATOM   4775  O   WAT  1574     -11.220   6.658   9.373  1.00  0.00
ATOM   4776  H1  WAT  1574     -11.096   7.481   9.846  1.00  0.00
ATOM   4777  H2  WAT  1574     -10.354   6.447   9.026  1.00  0.00
TER
ATOM   4778  O   WAT  1575     -20.639   7.924   0.868  1.00  0.00
ATOM   4779  H1  WAT  1575     -19.846   8.213   0.416  1.00  0.00
ATOM   4780  H2  WAT  1575     -21.158   7.493   0.189  1.00  0.00
TER
ATOM   4781  O   WAT  1576     -14.476   7.772  16.792  1.00  0.00
ATOM   4782  H1  WAT  1576     -13.524   7.688  16.742  1.00  0.00
ATOM   4783  H2  WAT  1576     -14.624   8.436  17.465  1.00  0.00
TER
ATOM   4784  O   WAT  1577     -11.585   7.151   2.291  1.00  0.00
ATOM   4785  H1  WAT  1577     -11.871   6.738   1.477  1.00  0.00
ATOM   4786  H2  WAT  1577     -11.784   8.080   2.171  1.00  0.00
TER
ATOM   4787  O   WAT  1578     -20.121   3.145   0.732  1.00  0.00
ATOM   4788  H1  WAT  1578     -20.226   2.530   1.458  1.00  0.00
ATOM   4789  H2  WAT  1578     -20.288   2.621  -0.052  1.00  0.00
TER
ATOM   4790  O   WAT  1579     -19.969   1.830  16.711  1.00  0.00
ATOM   4791  H1  WAT  1579     -20.735   2.399  16.626  1.00  0.00
ATOM   4792  H2  WAT  1579     -19.788   1.538  15.817  1.00  0.00
TER
ATOM   4793  O   WAT  1580     -16.880   2.207   1.336  1.00  0.00
ATOM   4794  H1  WAT  1580     -17.429   2.653   1.980  1.00  0.00
ATOM   4795  H2  WAT  1580     -16.259   1.701   1.860  1.00  0.00
TER
ATOM   4796  O   WAT  1581     -12.827   3.561  17.268  1.00  0.00
ATOM   4797  H1  WAT  1581     -12.086   3.898  16.765  1.00  0.00
ATOM   4798  H2  WAT  1581     -13.590   3.730  16.715  1.00  0.00
TER
ATOM   4799  O   WAT  1582     -21.213   1.166   3.232  1.00  0.00
ATOM   4800  H1  WAT  1582     -20.791   1.000   4.076  1.00  0.00
ATOM   4801  H2  WAT  1582     -21.088   0.356   2.738  1.00  0.00
TER
ATOM   4802  O   WAT  1583     -18.700   0.189   0.480  1.00  0.00
ATOM   4803  H1  WAT  1583     -18.180  -0.526   0.114  1.00  0.00
ATOM   4804  H2  WAT  1583     -18.053   0.828   0.780  1.00  0.00
TER
ATOM   4805  O   WAT  1584     -14.152   1.612  15.804  1.00  0.00
ATOM   4806  H1  WAT  1584     -13.738   1.767  16.653  1.00  0.00
ATOM   4807  H2  WAT  1584     -15.087   1.738  15.966  1.00  0.00
TER
ATOM   4808  O   WAT  1585     -13.680  -1.048  17.808  1.00  0.00
ATOM   4809  H1  WAT  1585     -13.098  -1.803  17.720  1.00  0.00
ATOM   4810  H2  WAT  1585     -13.504  -0.517  17.031  1.00  0.00
TER
ATOM   4811  O   WAT  1586     -19.797  -7.331  13.152  1.00  0.00
ATOM   4812  H1  WAT  1586     -20.245  -7.309  12.307  1.00  0.00
ATOM   4813  H2  WAT  1586     -20.430  -7.729  13.749  1.00  0.00
TER
ATOM   4814  O   WAT  1587     -19.391   1.564  13.773  1.00  0.00
ATOM   4815  H1  WAT  1587     -18.972   2.408  13.601  1.00  0.00
ATOM   4816  H2  WAT  1587     -20.310   1.702  13.544  1.00  0.00
TER
ATOM   4817  O   WAT  1588     -17.055  -0.704  15.157  1.00  0.00
ATOM   4818  H1  WAT  1588     -16.935  -1.300  15.897  1.00  0.00
ATOM   4819  H2  WAT  1588     -16.195  -0.667  14.737  1.00  0.00
TER
ATOM   4820  O   WAT  1589     -14.716  -0.150  13.733  1.00  0.00
ATOM   4821  H1  WAT  1589     -15.242   0.374  13.130  1.00  0.00
ATOM   4822  H2  WAT  1589     -14.373   0.482  14.364  1.00  0.00
TER
ATOM   4823  O   WAT  1590     -20.288  -4.162  16.415  1.00  0.00
ATOM   4824  H1  WAT  1590     -19.698  -4.470  17.102  1.00  0.00
ATOM   4825  H2  WAT  1590     -21.106  -4.634  16.571  1.00  0.00
TER
ATOM   4826  O   WAT  1591     -15.468  -4.545  16.648  1.00  0.00
ATOM   4827  H1  WAT  1591     -16.157  -5.207  16.583  1.00  0.00
ATOM   4828  H2  WAT  1591     -14.748  -4.992  17.093  1.00  0.00
TER
ATOM   4829  O   WAT  1592     -14.838  -7.950   2.707  1.00  0.00
ATOM   4830  H1  WAT  1592     -14.558  -8.793   3.063  1.00  0.00
ATOM   4831  H2  WAT  1592     -15.612  -7.718   3.221  1.00  0.00
TER
ATOM   4832  O   WAT  1593     -18.684   9.105  15.148  1.00  0.00
ATOM   4833  H1  WAT  1593     -18.758  10.008  15.455  1.00  0.00
ATOM   4834  H2  WAT  1593     -19.586   8.786  15.120  1.00  0.00
TER
ATOM   4835  O   WAT  1594     -20.300  -6.717   1.152  1.00  0.00
ATOM   4836  H1  WAT  1594     -20.648  -7.395   0.572  1.00  0.00
ATOM   4837  H2  WAT  1594     -20.099  -7.179   1.966  1.00  0.00
TER
ATOM   4838  O   WAT  1595     -18.135   8.271   2.770  1.00  0.00
ATOM   4839  H1  WAT  1595     -17.240   8.609   2.792  1.00  0.00
ATOM   4840  H2  WAT  1595     -18.104   7.549   2.143  1.00  0.00
TER
ATOM   4841  O   WAT  1596     -11.156   6.801  15.477  1.00  0.00
ATOM   4842  H1  WAT  1596     -11.756   6.860  14.733  1.00  0.00
ATOM   4843  H2  WAT  1596     -11.027   5.861  15.607  1.00  0.00
TER
ATOM   4844  O   WAT  1597      -9.916   4.543   0.814  1.00  0.00
ATOM   4845  H1  WAT  1597     -10.747   4.610   1.285  1.00  0.00
ATOM   4846  H2  WAT  1597      -9.739   5.433   0.511  1.00  0.00
TER
ATOM   4847  O   WAT  1598     -10.460   1.287   3.317  1.00  0.00
ATOM   4848  H1  WAT  1598      -9.698   1.857   3.423  1.00  0.00
ATOM   4849  H2  WAT  1598     -10.445   0.720   4.088  1.00  0.00
TER
ATOM   4850  O   WAT  1599      -9.454   2.142   8.162  1.00  0.00
ATOM   4851  H1  WAT  1599      -9.083   1.359   7.755  1.00  0.00
ATOM   4852  H2  WAT  1599      -8.814   2.831   7.983  1.00  0.00
TER
ATOM   4853  O   WAT  1600     -12.471   3.526  13.575  1.00  0.00
ATOM   4854  H1  WAT  1600     -13.285   3.956  13.837  1.00  0.00
ATOM   4855  H2  WAT  1600     -12.063   4.138  12.962  1.00  0.00
TER
ATOM   4856  O   WAT  1601     -10.408   1.581   0.475  1.00  0.00
ATOM   4857  H1  WAT  1601     -10.133   2.489   0.347  1.00  0.00
ATOM   4858  H2  WAT  1601     -10.597   1.517   1.411  1.00  0.00
TER
ATOM   4859  O   WAT  1602     -14.011  -5.395   1.770  1.00  0.00
ATOM   4860  H1  WAT  1602     -13.592  -5.582   0.930  1.00  0.00
ATOM   4861  H2  WAT  1602     -14.317  -6.247   2.080  1.00  0.00
TER
ATOM   4862  O   WAT  1603     -10.512  -0.482   5.468  1.00  0.00
ATOM   4863  H1  WAT  1603     -10.887  -1.249   5.036  1.00  0.00
ATOM   4864  H2  WAT  1603     -11.241  -0.100   5.955  1.00  0.00
TER
ATOM   4865  O   WAT  1604     -11.122  -1.335  15.102  1.00  0.00
ATOM   4866  H1  WAT  1604     -11.353  -1.564  14.201  1.00  0.00
ATOM   4867  H2  WAT  1604     -10.861  -0.415  15.056  1.00  0.00
TER
ATOM   4868  O   WAT  1605     -12.683  -6.109  17.879  1.00  0.00
ATOM   4869  H1  WAT  1605     -11.806  -6.101  18.263  1.00  0.00
ATOM   4870  H2  WAT  1605     -12.671  -6.846  17.269  1.00  0.00
TER
ATOM   4871  O   WAT  1606     -11.237  -2.256   8.768  1.00  0.00
ATOM   4872  H1  WAT  1606     -10.713  -2.750   8.137  1.00  0.00
ATOM   4873  H2  WAT  1606     -10.651  -2.121   9.513  1.00  0.00
TER
ATOM   4874  O   WAT  1607     -11.058  -2.172  12.290  1.00  0.00
ATOM   4875  H1  WAT  1607     -12.007  -2.206  12.405  1.00  0.00
ATOM   4876  H2  WAT  1607     -10.876  -1.262  12.055  1.00  0.00
TER
ATOM   4877  O   WAT  1608     -11.747  -2.999   4.708  1.00  0.00
ATOM   4878  H1  WAT  1608     -11.251  -3.232   5.492  1.00  0.00
ATOM   4879  H2  WAT  1608     -11.945  -3.838   4.291  1.00  0.00
TER
ATOM   4880  O   WAT  1609     -10.318  -4.363   7.241  1.00  0.00
ATOM   4881  H1  WAT  1609     -10.428  -4.517   8.180  1.00  0.00
ATOM   4882  H2  WAT  1609      -9.557  -4.891   6.999  1.00  0.00
TER
ATOM   4883  O   WAT  1610     -11.971  -8.424  13.700  1.00  0.00
ATOM   4884  H1  WAT  1610     -11.334  -7.810  14.066  1.00  0.00
ATOM   4885  H2  WAT  1610     -11.824  -8.388  12.755  1.00  0.00
TER
ATOM   4886  O   WAT  1611      -9.429  -6.532   0.482  1.00  0.00
ATOM   4887  H1  WAT  1611      -8.504  -6.664   0.274  1.00  0.00
ATOM   4888  H2  WAT  1611      -9.451  -6.453   1.436  1.00  0.00
TER
ATOM   4889  O   WAT  1612      -9.355  -5.761   3.108  1.00  0.00
ATOM   4890  H1  WAT  1612     -10.150  -5.827   3.637  1.00  0.00
ATOM   4891  H2  WAT  1612      -9.151  -4.826   3.096  1.00  0.00
TER
ATOM   4892  O   WAT  1613     -12.413   8.278   7.101  1.00  0.00
ATOM   4893  H1  WAT  1613     -11.817   7.956   6.425  1.00  0.00
ATOM   4894  H2  WAT  1613     -12.155   7.805   7.893  1.00  0.00
TER
ATOM   4895  O   WAT  1614     -20.806   6.266  12.851  1.00  0.00
ATOM   4896  H1  WAT  1614     -21.047   6.533  11.965  1.00  0.00
ATOM   4897  H2  WAT  1614     -19.866   6.436  12.907  1.00  0.00
TER
ATOM   4898  O   WAT  1615     -18.601  -7.271  16.607  1.00  0.00
ATOM   4899  H1  WAT  1615     -18.662  -6.679  17.357  1.00  0.00
ATOM   4900  H2  WAT  1615     -17.661  -7.378  16.462  1.00  0.00
TER
ATOM   4901  O   WAT  1616     -15.963  -7.614  16.246  1.00  0.00
ATOM   4902  H1  WAT  1616     -15.349  -7.296  15.584  1.00  0.00
ATOM   4903  H2  WAT  1616     -15.418  -8.099  16.866  1.00  0.00
TER
ATOM   4904  O   WAT  1617      -9.546   8.285  13.653  1.00  0.00
ATOM   4905  H1  WAT  1617     -10.040   8.682  12.935  1.00  0.00
ATOM   4906  H2  WAT  1617     -10.155   7.660  14.046  1.00  0.00
TER
ATOM   4907  O   WAT  1618     -15.223  -9.051  12.573  1.00  0.00
ATOM   4908  H1  WAT  1618     -16.097  -8.717  12.371  1.00  0.00
ATOM   4909  H2  WAT  1618     -15.332  -9.523  13.398  1.00  0.00
TER
ATOM   4910  O   WAT  1619     -14.315  -6.844  13.957  1.00  0.00
ATOM   4911  H1  WAT  1619     -14.644  -7.658  13.578  1.00  0.00
ATOM   4912  H2  WAT  1619     -13.367  -6.887  13.834  1.00  0.00
TER
ATOM   4913  O   WAT  1620     -11.862   8.928  10.931  1.00  0.00
ATOM   4914  H1  WAT  1620     -12.322   9.679  10.557  1.00  0.00
ATOM   4915  H2  WAT  1620     -12.491   8.208  10.873  1.00  0.00
TER
ATOM   4916  O   WAT  1621     -18.693   8.127  10.933  1.00  0.00
ATOM   4917  H1  WAT  1621     -18.405   7.873  10.056  1.00  0.00
ATOM   4918  H2  WAT  1621     -18.181   7.575  11.523  1.00  0.00
TER
ATOM   4919  O   WAT  1622     -17.475  -8.134  11.513  1.00  0.00
ATOM   4920  H1  WAT  1622     -18.258  -7.659  11.792  1.00  0.00
ATOM   4921  H2  WAT  1622     -17.769  -9.038  11.404  1.00  0.00
TER
ATOM   4922  O   WAT  1623     -12.923  -7.431   9.557  1.00  0.00
ATOM   4923  H1  WAT  1623     -12.482  -7.487   8.710  1.00  0.00
ATOM   4924  H2  WAT  1623     -13.192  -6.516   9.628  1.00  0.00
TER
ATOM   4925  O   WAT  1624     -11.059  -7.800   7.568  1.00  0.00
ATOM   4926  H1  WAT  1624     -11.120  -8.744   7.421  1.00  0.00
ATOM   4927  H2  WAT  1624     -10.280  -7.692   8.114  1.00  0.00
TER
ATOM   4928  O   WAT  1625     -19.590  -5.715   7.024  1.00  0.00
ATOM   4929  H1  WAT  1625     -20.402  -6.089   6.684  1.00  0.00
ATOM   4930  H2  WAT  1625     -19.086  -6.471   7.326  1.00  0.00
TER
ATOM   4931  O   WAT  1626     -15.087  -9.051   8.262  1.00  0.00
ATOM   4932  H1  WAT  1626     -14.484  -8.479   8.737  1.00  0.00
ATOM   4933  H2  WAT  1626     -15.828  -8.487   8.040  1.00  0.00
TER
ATOM   4934  O   WAT  1627     -11.944  -8.649   3.536  1.00  0.00
ATOM   4935  H1  WAT  1627     -11.749  -7.750   3.803  1.00  0.00
ATOM   4936  H2  WAT  1627     -12.731  -8.880   4.030  1.00  0.00
TER
ATOM   4937  O   WAT  1628     -18.626   9.049  18.300  1.00  0.00
ATOM   4938  H1  WAT  1628     -17.699   8.813  18.343  1.00  0.00
ATOM   4939  H2  WAT  1628     -18.641   9.876  17.818  1.00  0.00
TER
ATOM   4940  O   WAT  1629     -10.391   8.591   5.297  1.00  0.00
ATOM   4941  H1  WAT  1629     -10.216   7.905   4.653  1.00  0.00
ATOM   4942  H2  WAT  1629     -11.089   9.116   4.905  1.00  0.00
TER
ATOM   4943  O   WAT  1630     -15.932  -0.852 -10.995  1.00  0.00
ATOM   4944  H1  WAT  1630     -16.013  -1.767 -11.265  1.00  0.00
ATOM   4945  H2  WAT  1630     -16.345  -0.355 -11.701  1.00  0.00
TER
ATOM   4946  O   WAT  1631     -17.800   0.926  -9.114  1.00  0.00
ATOM   4947  H1  WAT  1631     -18.576   0.446  -8.824  1.00  0.00
ATOM   4948  H2  WAT  1631     -17.149   0.246  -9.288  1.00  0.00
TER
ATOM   4949  O   WAT  1632     -13.779   5.332 -10.334  1.00  0.00
ATOM   4950  H1  WAT  1632     -14.241   4.561 -10.005  1.00  0.00
ATOM   4951  H2  WAT  1632     -12.967   5.358  -9.828  1.00  0.00
TER
ATOM   4952  O   WAT  1633     -17.553   7.618 -10.713  1.00  0.00
ATOM   4953  H1  WAT  1633     -18.172   8.073 -11.284  1.00  0.00
ATOM   4954  H2  WAT  1633     -16.698   7.773 -11.114  1.00  0.00
TER
ATOM   4955  O   WAT  1634     -18.359   3.602  -9.107  1.00  0.00
ATOM   4956  H1  WAT  1634     -18.428   2.661  -9.268  1.00  0.00
ATOM   4957  H2  WAT  1634     -17.597   3.692  -8.534  1.00  0.00
TER
ATOM   4958  O   WAT  1635     -17.329  -3.591  -8.880  1.00  0.00
ATOM   4959  H1  WAT  1635     -16.952  -4.464  -8.992  1.00  0.00
ATOM   4960  H2  WAT  1635     -17.427  -3.256  -9.771  1.00  0.00
TER
ATOM   4961  O   WAT  1636     -13.546  -6.096 -11.947  1.00  0.00
ATOM   4962  H1  WAT  1636     -12.725  -6.587 -11.904  1.00  0.00
ATOM   4963  H2  WAT  1636     -13.513  -5.507 -11.194  1.00  0.00
TER
ATOM   4964  O   WAT  1637      -9.256  -4.080  -5.383  1.00  0.00
ATOM   4965  H1  WAT  1637      -9.961  -3.692  -5.901  1.00  0.00
ATOM   4966  H2  WAT  1637      -8.991  -3.385  -4.780  1.00  0.00
TER
ATOM   4967  O   WAT  1638     -16.687   2.502 -13.320  1.00  0.00
ATOM   4968  H1  WAT  1638     -17.305   2.966 -13.884  1.00  0.00
ATOM   4969  H2  WAT  1638     -16.174   3.194 -12.903  1.00  0.00
TER
ATOM   4970  O   WAT  1639     -13.310  -4.156  -9.174  1.00  0.00
ATOM   4971  H1  WAT  1639     -14.015  -3.868  -8.594  1.00  0.00
ATOM   4972  H2  WAT  1639     -12.949  -3.346  -9.534  1.00  0.00
TER
ATOM   4973  O   WAT  1640     -11.694   5.461  -6.911  1.00  0.00
ATOM   4974  H1  WAT  1640     -12.378   6.131  -6.920  1.00  0.00
ATOM   4975  H2  WAT  1640     -11.154   5.659  -7.677  1.00  0.00
TER
ATOM   4976  O   WAT  1641     -10.241  -4.711  -8.783  1.00  0.00
ATOM   4977  H1  WAT  1641     -11.189  -4.677  -8.652  1.00  0.00
ATOM   4978  H2  WAT  1641      -9.916  -3.897  -8.398  1.00  0.00
TER
ATOM   4979  O   WAT  1642     -19.709  -8.411 -10.488  1.00  0.00
ATOM   4980  H1  WAT  1642     -19.402  -8.966 -11.204  1.00  0.00
ATOM   4981  H2  WAT  1642     -20.639  -8.277 -10.670  1.00  0.00
TER
ATOM   4982  O   WAT  1643     -14.158   7.306  -8.197  1.00  0.00
ATOM   4983  H1  WAT  1643     -14.145   6.902  -9.065  1.00  0.00
ATOM   4984  H2  WAT  1643     -14.710   8.080  -8.301  1.00  0.00
TER
ATOM   4985  O   WAT  1644     -12.863   4.027 -13.108  1.00  0.00
ATOM   4986  H1  WAT  1644     -12.974   3.085 -12.983  1.00  0.00
ATOM   4987  H2  WAT  1644     -12.867   4.389 -12.222  1.00  0.00
TER
ATOM   4988  O   WAT  1645     -14.759   2.209  -6.869  1.00  0.00
ATOM   4989  H1  WAT  1645     -14.343   1.995  -7.703  1.00  0.00
ATOM   4990  H2  WAT  1645     -14.035   2.466  -6.298  1.00  0.00
TER
ATOM   4991  O   WAT  1646     -17.321  -0.346 -13.752  1.00  0.00
ATOM   4992  H1  WAT  1646     -18.248  -0.413 -13.523  1.00  0.00
ATOM   4993  H2  WAT  1646     -17.169   0.592 -13.866  1.00  0.00
TER
ATOM   4994  O   WAT  1647     -17.335  -4.075 -16.755  1.00  0.00
ATOM   4995  H1  WAT  1647     -18.274  -3.913 -16.670  1.00  0.00
ATOM   4996  H2  WAT  1647     -17.016  -3.356 -17.301  1.00  0.00
TER
ATOM   4997  O   WAT  1648     -10.813   0.607  -6.777  1.00  0.00
ATOM   4998  H1  WAT  1648     -11.641   0.677  -7.252  1.00  0.00
ATOM   4999  H2  WAT  1648     -10.218   1.193  -7.245  1.00  0.00
TER
ATOM   5000  O   WAT  1649     -13.292   1.216 -13.248  1.00  0.00
ATOM   5001  H1  WAT  1649     -13.910   0.878 -13.895  1.00  0.00
ATOM   5002  H2  WAT  1649     -13.309   0.572 -12.540  1.00  0.00
TER
ATOM   5003  O   WAT  1650     -13.849  -2.606  -5.832  1.00  0.00
ATOM   5004  H1  WAT  1650     -14.262  -1.780  -5.578  1.00  0.00
ATOM   5005  H2  WAT  1650     -14.581  -3.191  -6.024  1.00  0.00
TER
ATOM   5006  O   WAT  1651     -13.159   7.440  -5.143  1.00  0.00
ATOM   5007  H1  WAT  1651     -13.636   8.247  -5.336  1.00  0.00
ATOM   5008  H2  WAT  1651     -13.843   6.788  -4.991  1.00  0.00
TER
ATOM   5009  O   WAT  1652     -15.115   0.454 -16.241  1.00  0.00
ATOM   5010  H1  WAT  1652     -14.676  -0.383 -16.387  1.00  0.00
ATOM   5011  H2  WAT  1652     -14.402   1.087 -16.154  1.00  0.00
TER
ATOM   5012  O   WAT  1653     -17.006   5.394 -12.273  1.00  0.00
ATOM   5013  H1  WAT  1653     -16.566   6.136 -12.687  1.00  0.00
ATOM   5014  H2  WAT  1653     -17.067   5.637 -11.349  1.00  0.00
TER
ATOM   5015  O   WAT  1654     -11.533  -8.291 -17.927  1.00  0.00
ATOM   5016  H1  WAT  1654     -11.846  -8.199 -17.027  1.00  0.00
ATOM   5017  H2  WAT  1654     -10.772  -7.713 -17.977  1.00  0.00
TER
ATOM   5018  O   WAT  1655      -9.579   7.201  -0.074  1.00  0.00
ATOM   5019  H1  WAT  1655      -9.103   7.680   0.605  1.00  0.00
ATOM   5020  H2  WAT  1655      -8.958   7.133  -0.800  1.00  0.00
TER
ATOM   5021  O   WAT  1656     -10.176   4.393  -2.914  1.00  0.00
ATOM   5022  H1  WAT  1656     -10.049   4.154  -3.833  1.00  0.00
ATOM   5023  H2  WAT  1656     -10.134   3.561  -2.442  1.00  0.00
TER
ATOM   5024  O   WAT  1657     -16.314   8.095  -4.345  1.00  0.00
ATOM   5025  H1  WAT  1657     -15.800   8.006  -3.543  1.00  0.00
ATOM   5026  H2  WAT  1657     -17.157   8.441  -4.052  1.00  0.00
TER
ATOM   5027  O   WAT  1658     -14.339   8.381 -14.916  1.00  0.00
ATOM   5028  H1  WAT  1658     -14.499   8.091 -14.018  1.00  0.00
ATOM   5029  H2  WAT  1658     -14.504   7.605 -15.452  1.00  0.00
TER
ATOM   5030  O   WAT  1659     -14.636   5.890 -16.357  1.00  0.00
ATOM   5031  H1  WAT  1659     -15.330   5.887 -17.016  1.00  0.00
ATOM   5032  H2  WAT  1659     -13.894   5.466 -16.787  1.00  0.00
TER
ATOM   5033  O   WAT  1660     -15.071   7.516 -12.282  1.00  0.00
ATOM   5034  H1  WAT  1660     -14.615   6.735 -11.968  1.00  0.00
ATOM   5035  H2  WAT  1660     -14.732   8.227 -11.738  1.00  0.00
TER
ATOM   5036  O   WAT  1661     -10.323  -3.554  -1.949  1.00  0.00
ATOM   5037  H1  WAT  1661     -10.939  -3.046  -2.478  1.00  0.00
ATOM   5038  H2  WAT  1661     -10.644  -4.454  -2.007  1.00  0.00
TER
ATOM   5039  O   WAT  1662     -18.262  -4.715  -4.483  1.00  0.00
ATOM   5040  H1  WAT  1662     -18.724  -4.507  -3.671  1.00  0.00
ATOM   5041  H2  WAT  1662     -18.664  -5.529  -4.786  1.00  0.00
TER
ATOM   5042  O   WAT  1663     -13.261  -3.494  -3.353  1.00  0.00
ATOM   5043  H1  WAT  1663     -14.112  -3.793  -3.032  1.00  0.00
ATOM   5044  H2  WAT  1663     -13.421  -3.250  -4.265  1.00  0.00
TER
ATOM   5045  O   WAT  1664     -16.167  -1.994  -1.254  1.00  0.00
ATOM   5046  H1  WAT  1664     -15.841  -2.828  -1.593  1.00  0.00
ATOM   5047  H2  WAT  1664     -15.378  -1.471  -1.106  1.00  0.00
TER
ATOM   5048  O   WAT  1665     -19.433  -7.961 -15.206  1.00  0.00
ATOM   5049  H1  WAT  1665     -20.058  -7.965 -14.481  1.00  0.00
ATOM   5050  H2  WAT  1665     -19.520  -8.828 -15.602  1.00  0.00
TER
ATOM   5051  O   WAT  1666     -20.511  -7.037  -8.228  1.00  0.00
ATOM   5052  H1  WAT  1666     -20.214  -6.131  -8.308  1.00  0.00
ATOM   5053  H2  WAT  1666     -19.963  -7.525  -8.842  1.00  0.00
TER
ATOM   5054  O   WAT  1667     -15.528  -2.452 -13.759  1.00  0.00
ATOM   5055  H1  WAT  1667     -16.127  -1.729 -13.943  1.00  0.00
ATOM   5056  H2  WAT  1667     -14.980  -2.514 -14.542  1.00  0.00
TER
ATOM   5057  O   WAT  1668     -20.318  -1.560  -1.692  1.00  0.00
ATOM   5058  H1  WAT  1668     -20.413  -2.500  -1.842  1.00  0.00
ATOM   5059  H2  WAT  1668     -19.474  -1.338  -2.088  1.00  0.00
TER
ATOM   5060  O   WAT  1669     -16.921  -3.816 -11.729  1.00  0.00
ATOM   5061  H1  WAT  1669     -16.528  -3.499 -12.542  1.00  0.00
ATOM   5062  H2  WAT  1669     -16.560  -4.695 -11.615  1.00  0.00
TER
ATOM   5063  O   WAT  1670     -18.612  -5.065  -0.469  1.00  0.00
ATOM   5064  H1  WAT  1670     -19.302  -5.258   0.165  1.00  0.00
ATOM   5065  H2  WAT  1670     -17.869  -4.782   0.063  1.00  0.00
TER
ATOM   5066  O   WAT  1671     -16.336  -1.225  -7.634  1.00  0.00
ATOM   5067  H1  WAT  1671     -17.068  -0.717  -7.285  1.00  0.00
ATOM   5068  H2  WAT  1671     -16.733  -2.042  -7.935  1.00  0.00
TER
ATOM   5069  O   WAT  1672     -19.898  -4.550  -9.229  1.00  0.00
ATOM   5070  H1  WAT  1672     -19.894  -4.991 -10.078  1.00  0.00
ATOM   5071  H2  WAT  1672     -19.003  -4.228  -9.122  1.00  0.00
TER
ATOM   5072  O   WAT  1673     -19.836  -3.549 -16.238  1.00  0.00
ATOM   5073  H1  WAT  1673     -19.715  -3.590 -15.290  1.00  0.00
ATOM   5074  H2  WAT  1673     -20.221  -2.686 -16.393  1.00  0.00
TER
ATOM   5075  O   WAT  1674     -15.873  -5.772  -8.222  1.00  0.00
ATOM   5076  H1  WAT  1674     -15.856  -5.321  -7.378  1.00  0.00
ATOM   5077  H2  WAT  1674     -16.122  -6.671  -8.008  1.00  0.00
TER
ATOM   5078  O   WAT  1675     -12.446  -8.359  -2.383  1.00  0.00
ATOM   5079  H1  WAT  1675     -12.121  -9.090  -1.857  1.00  0.00
ATOM   5080  H2  WAT  1675     -12.410  -8.677  -3.285  1.00  0.00
TER
ATOM   5081  O   WAT  1676     -19.597  -0.490  -7.482  1.00  0.00
ATOM   5082  H1  WAT  1676     -19.230  -0.964  -6.736  1.00  0.00
ATOM   5083  H2  WAT  1676     -19.787   0.385  -7.141  1.00  0.00
TER
ATOM   5084  O   WAT  1677     -12.520   1.754  -8.774  1.00  0.00
ATOM   5085  H1  WAT  1677     -11.800   2.249  -9.165  1.00  0.00
ATOM   5086  H2  WAT  1677     -12.722   1.076  -9.419  1.00  0.00
TER
ATOM   5087  O   WAT  1678     -17.059  -6.852 -14.632  1.00  0.00
ATOM   5088  H1  WAT  1678     -17.873  -7.351 -14.707  1.00  0.00
ATOM   5089  H2  WAT  1678     -17.253  -6.012 -15.048  1.00  0.00
TER
ATOM   5090  O   WAT  1679     -17.138   1.825  -2.888  1.00  0.00
ATOM   5091  H1  WAT  1679     -17.205   0.904  -3.142  1.00  0.00
ATOM   5092  H2  WAT  1679     -17.768   1.922  -2.173  1.00  0.00
TER
ATOM   5093  O   WAT  1680     -14.344  -2.480 -16.335  1.00  0.00
ATOM   5094  H1  WAT  1680     -13.456  -2.169 -16.510  1.00  0.00
ATOM   5095  H2  WAT  1680     -14.374  -3.353 -16.727  1.00  0.00
TER
ATOM   5096  O   WAT  1681     -18.348   3.692 -15.657  1.00  0.00
ATOM   5097  H1  WAT  1681     -18.007   4.436 -16.152  1.00  0.00
ATOM   5098  H2  WAT  1681     -19.177   4.005 -15.294  1.00  0.00
TER
ATOM   5099  O   WAT  1682     -17.207   4.647  -3.137  1.00  0.00
ATOM   5100  H1  WAT  1682     -17.192   3.715  -3.355  1.00  0.00
ATOM   5101  H2  WAT  1682     -17.914   4.733  -2.498  1.00  0.00
TER
ATOM   5102  O   WAT  1683     -12.073  -1.169 -16.867  1.00  0.00
ATOM   5103  H1  WAT  1683     -12.157  -0.738 -17.718  1.00  0.00
ATOM   5104  H2  WAT  1683     -11.354  -0.709 -16.435  1.00  0.00
TER
ATOM   5105  O   WAT  1684     -10.996   1.288  -3.790  1.00  0.00
ATOM   5106  H1  WAT  1684     -11.721   1.880  -3.987  1.00  0.00
ATOM   5107  H2  WAT  1684     -10.468   1.280  -4.589  1.00  0.00
TER
ATOM   5108  O   WAT  1685     -11.044   5.685 -14.139  1.00  0.00
ATOM   5109  H1  WAT  1685     -11.687   5.031 -13.865  1.00  0.00
ATOM   5110  H2  WAT  1685     -11.431   6.091 -14.915  1.00  0.00
TER
ATOM   5111  O   WAT  1686     -15.466   3.014 -10.292  1.00  0.00
ATOM   5112  H1  WAT  1686     -15.113   2.416 -10.952  1.00  0.00
ATOM   5113  H2  WAT  1686     -16.349   2.688 -10.121  1.00  0.00
TER
ATOM   5114  O   WAT  1687     -19.379   3.773 -12.885  1.00  0.00
ATOM   5115  H1  WAT  1687     -18.692   4.320 -12.504  1.00  0.00
ATOM   5116  H2  WAT  1687     -20.166   4.317 -12.850  1.00  0.00
TER
ATOM   5117  O   WAT  1688     -20.077   0.778 -13.272  1.00  0.00
ATOM   5118  H1  WAT  1688     -19.620   1.589 -13.046  1.00  0.00
ATOM   5119  H2  WAT  1688     -20.428   0.460 -12.441  1.00  0.00
TER
ATOM   5120  O   WAT  1689     -17.773   6.289  -6.043  1.00  0.00
ATOM   5121  H1  WAT  1689     -17.129   6.495  -5.366  1.00  0.00
ATOM   5122  H2  WAT  1689     -17.410   5.527  -6.496  1.00  0.00
TER
ATOM   5123  O   WAT  1690     -16.500   4.292  -7.325  1.00  0.00
ATOM   5124  H1  WAT  1690     -15.858   3.591  -7.212  1.00  0.00
ATOM   5125  H2  WAT  1690     -15.975   5.072  -7.506  1.00  0.00
TER
ATOM   5126  O   WAT  1691     -12.655   4.577 -17.601  1.00  0.00
ATOM   5127  H1  WAT  1691     -12.881   3.860 -17.009  1.00  0.00
ATOM   5128  H2  WAT  1691     -13.045   4.328 -18.439  1.00  0.00
TER
ATOM   5129  O   WAT  1692     -14.726   5.091  -4.122  1.00  0.00
ATOM   5130  H1  WAT  1692     -14.391   5.678  -3.444  1.00  0.00
ATOM   5131  H2  WAT  1692     -15.646   4.961  -3.892  1.00  0.00
TER
ATOM   5132  O   WAT  1693     -13.073   2.494 -15.940  1.00  0.00
ATOM   5133  H1  WAT  1693     -13.361   2.955 -15.152  1.00  0.00
ATOM   5134  H2  WAT  1693     -12.278   2.034 -15.672  1.00  0.00
TER
ATOM   5135  O   WAT  1694     -18.897   5.140  -0.953  1.00  0.00
ATOM   5136  H1  WAT  1694     -19.218   4.421  -0.408  1.00  0.00
ATOM   5137  H2  WAT  1694     -19.572   5.816  -0.879  1.00  0.00
TER
ATOM   5138  O   WAT  1695     -15.682  -4.627  -5.589  1.00  0.00
ATOM   5139  H1  WAT  1695     -15.314  -5.447  -5.261  1.00  0.00
ATOM   5140  H2  WAT  1695     -16.542  -4.567  -5.174  1.00  0.00
TER
ATOM   5141  O   WAT  1696     -12.316  -5.671 -14.781  1.00  0.00
ATOM   5142  H1  WAT  1696     -12.945  -5.567 -15.495  1.00  0.00
ATOM   5143  H2  WAT  1696     -12.811  -5.452 -13.991  1.00  0.00
TER
ATOM   5144  O   WAT  1697     -17.870   6.049 -17.347  1.00  0.00
ATOM   5145  H1  WAT  1697     -17.769   5.846 -18.277  1.00  0.00
ATOM   5146  H2  WAT  1697     -18.770   5.795 -17.142  1.00  0.00
TER
ATOM   5147  O   WAT  1698     -20.348  -3.393 -13.365  1.00  0.00
ATOM   5148  H1  WAT  1698     -21.056  -2.924 -12.923  1.00  0.00
ATOM   5149  H2  WAT  1698     -20.063  -4.050 -12.730  1.00  0.00
TER
ATOM   5150  O   WAT  1699     -18.722  -1.973  -5.366  1.00  0.00
ATOM   5151  H1  WAT  1699     -18.223  -1.498  -4.700  1.00  0.00
ATOM   5152  H2  WAT  1699     -18.580  -2.897  -5.159  1.00  0.00
TER
ATOM   5153  O   WAT  1700     -16.316  -6.668 -11.925  1.00  0.00
ATOM   5154  H1  WAT  1700     -16.439  -6.649 -12.874  1.00  0.00
ATOM   5155  H2  WAT  1700     -15.368  -6.620 -11.805  1.00  0.00
TER
ATOM   5156  O   WAT  1701     -19.228   8.568 -12.652  1.00  0.00
ATOM   5157  H1  WAT  1701     -18.974   8.530 -13.574  1.00  0.00
ATOM   5158  H2  WAT  1701     -20.177   8.441 -12.660  1.00  0.00
TER
ATOM   5159  O   WAT  1702     -11.515  -5.756  -4.523  1.00  0.00
ATOM   5160  H1  WAT  1702     -12.018  -5.016  -4.183  1.00  0.00
ATOM   5161  H2  WAT  1702     -10.700  -5.368  -4.839  1.00  0.00
TER
ATOM   5162  O   WAT  1703     -13.223  -0.513 -11.077  1.00  0.00
ATOM   5163  H1  WAT  1703     -14.164  -0.498 -10.902  1.00  0.00
ATOM   5164  H2  WAT  1703     -12.909  -1.299 -10.631  1.00  0.00
TER
ATOM   5165  O   WAT  1704     -11.220   6.658  -9.401  1.00  0.00
ATOM   5166  H1  WAT  1704     -11.096   7.481  -8.929  1.00  0.00
ATOM   5167  H2  WAT  1704     -10.354   6.447  -9.749  1.00  0.00
TER
ATOM   5168  O   WAT  1705     -20.639   7.924 -17.907  1.00  0.00
ATOM   5169  H1  WAT  1705     -19.846   8.213 -18.359  1.00  0.00
ATOM   5170  H2  WAT  1705     -21.158   7.493 -18.586  1.00  0.00
TER
ATOM   5171  O   WAT  1706     -15.906   4.044  -0.593  1.00  0.00
ATOM   5172  H1  WAT  1706     -16.513   4.067  -1.334  1.00  0.00
ATOM   5173  H2  WAT  1706     -16.211   3.312  -0.057  1.00  0.00
TER
ATOM   5174  O   WAT  1707     -14.476   7.772  -1.982  1.00  0.00
ATOM   5175  H1  WAT  1707     -13.524   7.688  -2.032  1.00  0.00
ATOM   5176  H2  WAT  1707     -14.624   8.436  -1.309  1.00  0.00
TER
ATOM   5177  O   WAT  1708     -11.585   7.151 -16.483  1.00  0.00
ATOM   5178  H1  WAT  1708     -11.871   6.738 -17.298  1.00  0.00
ATOM   5179  H2  WAT  1708     -11.784   8.080 -16.603  1.00  0.00
TER
ATOM   5180  O   WAT  1709     -19.969   1.830  -2.064  1.00  0.00
ATOM   5181  H1  WAT  1709     -20.735   2.399  -2.148  1.00  0.00
ATOM   5182  H2  WAT  1709     -19.788   1.538  -2.957  1.00  0.00
TER
ATOM   5183  O   WAT  1710     -16.880   2.207 -17.438  1.00  0.00
ATOM   5184  H1  WAT  1710     -17.429   2.653 -16.794  1.00  0.00
ATOM   5185  H2  WAT  1710     -16.259   1.701 -16.915  1.00  0.00
TER
ATOM   5186  O   WAT  1711     -12.827   3.561  -1.506  1.00  0.00
ATOM   5187  H1  WAT  1711     -12.086   3.898  -2.009  1.00  0.00
ATOM   5188  H2  WAT  1711     -13.590   3.730  -2.059  1.00  0.00
TER
ATOM   5189  O   WAT  1712     -21.213   1.166 -15.542  1.00  0.00
ATOM   5190  H1  WAT  1712     -20.791   1.000 -14.699  1.00  0.00
ATOM   5191  H2  WAT  1712     -21.088   0.356 -16.036  1.00  0.00
TER
ATOM   5192  O   WAT  1713     -14.152   1.612  -2.971  1.00  0.00
ATOM   5193  H1  WAT  1713     -13.738   1.767  -2.122  1.00  0.00
ATOM   5194  H2  WAT  1713     -15.087   1.738  -2.808  1.00  0.00
TER
ATOM   5195  O   WAT  1714     -13.680  -1.048  -0.967  1.00  0.00
ATOM   5196  H1  WAT  1714     -13.098  -1.803  -1.055  1.00  0.00
ATOM   5197  H2  WAT  1714     -13.504  -0.517  -1.744  1.00  0.00
TER
ATOM   5198  O   WAT  1715     -19.797  -7.331  -5.622  1.00  0.00
ATOM   5199  H1  WAT  1715     -20.245  -7.309  -6.468  1.00  0.00
ATOM   5200  H2  WAT  1715     -20.430  -7.729  -5.025  1.00  0.00
TER
ATOM   5201  O   WAT  1716     -19.391   1.564  -5.001  1.00  0.00
ATOM   5202  H1  WAT  1716     -18.972   2.408  -5.173  1.00  0.00
ATOM   5203  H2  WAT  1716     -20.310   1.702  -5.230  1.00  0.00
TER
ATOM   5204  O   WAT  1717     -17.055  -0.704  -3.617  1.00  0.00
ATOM   5205  H1  WAT  1717     -16.935  -1.300  -2.878  1.00  0.00
ATOM   5206  H2  WAT  1717     -16.195  -0.667  -4.037  1.00  0.00
TER
ATOM   5207  O   WAT  1718     -14.716  -0.150  -5.041  1.00  0.00
ATOM   5208  H1  WAT  1718     -15.242   0.374  -5.645  1.00  0.00
ATOM   5209  H2  WAT  1718     -14.373   0.482  -4.410  1.00  0.00
TER
ATOM   5210  O   WAT  1719     -20.288  -4.162  -2.360  1.00  0.00
ATOM   5211  H1  WAT  1719     -19.698  -4.470  -1.672  1.00  0.00
ATOM   5212  H2  WAT  1719     -21.106  -4.634  -2.204  1.00  0.00
TER
ATOM   5213  O   WAT  1720     -15.468  -4.545  -2.126  1.00  0.00
ATOM   5214  H1  WAT  1720     -16.157  -5.207  -2.191  1.00  0.00
ATOM   5215  H2  WAT  1720     -14.748  -4.992  -1.682  1.00  0.00
TER
ATOM   5216  O   WAT  1721     -14.838  -7.950 -16.067  1.00  0.00
ATOM   5217  H1  WAT  1721     -14.558  -8.793 -15.711  1.00  0.00
ATOM   5218  H2  WAT  1721     -15.612  -7.718 -15.553  1.00  0.00
TER
ATOM   5219  O   WAT  1722     -18.684   9.105  -3.627  1.00  0.00
ATOM   5220  H1  WAT  1722     -18.758  10.008  -3.319  1.00  0.00
ATOM   5221  H2  WAT  1722     -19.586   8.786  -3.654  1.00  0.00
TER
ATOM   5222  O   WAT  1723     -20.300  -6.717 -17.623  1.00  0.00
ATOM   5223  H1  WAT  1723     -20.648  -7.395 -18.202  1.00  0.00
ATOM   5224  H2  WAT  1723     -20.099  -7.179 -16.808  1.00  0.00
TER
ATOM   5225  O   WAT  1724     -18.135   8.271 -16.004  1.00  0.00
ATOM   5226  H1  WAT  1724     -17.240   8.609 -15.982  1.00  0.00
ATOM   5227  H2  WAT  1724     -18.104   7.549 -16.632  1.00  0.00
TER
ATOM   5228  O   WAT  1725     -11.156   6.801  -3.297  1.00  0.00
ATOM   5229  H1  WAT  1725     -11.756   6.860  -4.041  1.00  0.00
ATOM   5230  H2  WAT  1725     -11.027   5.861  -3.168  1.00  0.00
TER
ATOM   5231  O   WAT  1726      -9.916   4.543 -17.960  1.00  0.00
ATOM   5232  H1  WAT  1726     -10.747   4.610 -17.490  1.00  0.00
ATOM   5233  H2  WAT  1726      -9.739   5.433 -18.264  1.00  0.00
TER
ATOM   5234  O   WAT  1727     -10.460   1.287 -15.457  1.00  0.00
ATOM   5235  H1  WAT  1727      -9.698   1.857 -15.351  1.00  0.00
ATOM   5236  H2  WAT  1727     -10.445   0.720 -14.686  1.00  0.00
TER
ATOM   5237  O   WAT  1728      -9.454   2.142 -10.613  1.00  0.00
ATOM   5238  H1  WAT  1728      -9.083   1.359 -11.019  1.00  0.00
ATOM   5239  H2  WAT  1728      -8.814   2.831 -10.791  1.00  0.00
TER
ATOM   5240  O   WAT  1729     -12.471   3.526  -5.200  1.00  0.00
ATOM   5241  H1  WAT  1729     -13.285   3.956  -4.937  1.00  0.00
ATOM   5242  H2  WAT  1729     -12.063   4.138  -5.813  1.00  0.00
TER
ATOM   5243  O   WAT  1730     -10.408   1.581 -18.300  1.00  0.00
ATOM   5244  H1  WAT  1730     -10.133   2.489 -18.428  1.00  0.00
ATOM   5245  H2  WAT  1730     -10.597   1.517 -17.364  1.00  0.00
TER
ATOM   5246  O   WAT  1731     -14.011  -5.395 -17.004  1.00  0.00
ATOM   5247  H1  WAT  1731     -13.592  -5.582 -17.845  1.00  0.00
ATOM   5248  H2  WAT  1731     -14.317  -6.247 -16.694  1.00  0.00
TER
ATOM   5249  O   WAT  1732     -10.512  -0.482 -13.307  1.00  0.00
ATOM   5250  H1  WAT  1732     -10.887  -1.249 -13.739  1.00  0.00
ATOM   5251  H2  WAT  1732     -11.241  -0.100 -12.819  1.00  0.00
TER
ATOM   5252  O   WAT  1733     -11.122  -1.335  -3.673  1.00  0.00
ATOM   5253  H1  WAT  1733     -11.353  -1.564  -4.573  1.00  0.00
ATOM   5254  H2  WAT  1733     -10.861  -0.415  -3.718  1.00  0.00
TER
ATOM   5255  O   WAT  1734     -12.683  -6.109  -0.895  1.00  0.00
ATOM   5256  H1  WAT  1734     -11.806  -6.101  -0.511  1.00  0.00
ATOM   5257  H2  WAT  1734     -12.671  -6.846  -1.506  1.00  0.00
TER
ATOM   5258  O   WAT  1735     -11.237  -2.256 -10.006  1.00  0.00
ATOM   5259  H1  WAT  1735     -10.713  -2.750 -10.637  1.00  0.00
ATOM   5260  H2  WAT  1735     -10.651  -2.121  -9.261  1.00  0.00
TER
ATOM   5261  O   WAT  1736     -11.058  -2.172  -6.484  1.00  0.00
ATOM   5262  H1  WAT  1736     -12.007  -2.206  -6.370  1.00  0.00
ATOM   5263  H2  WAT  1736     -10.876  -1.262  -6.719  1.00  0.00
TER
ATOM   5264  O   WAT  1737     -11.747  -2.999 -14.067  1.00  0.00
ATOM   5265  H1  WAT  1737     -11.251  -3.232 -13.282  1.00  0.00
ATOM   5266  H2  WAT  1737     -11.945  -3.838 -14.483  1.00  0.00
TER
ATOM   5267  O   WAT  1738     -10.318  -4.363 -11.533  1.00  0.00
ATOM   5268  H1  WAT  1738     -10.428  -4.517 -10.595  1.00  0.00
ATOM   5269  H2  WAT  1738      -9.557  -4.891 -11.776  1.00  0.00
TER
ATOM   5270  O   WAT  1739     -11.971  -8.424  -5.075  1.00  0.00
ATOM   5271  H1  WAT  1739     -11.334  -7.810  -4.709  1.00  0.00
ATOM   5272  H2  WAT  1739     -11.824  -8.388  -6.020  1.00  0.00
TER
ATOM   5273  O   WAT  1740      -9.429  -6.532 -18.292  1.00  0.00
ATOM   5274  H1  WAT  1740      -8.504  -6.664 -18.501  1.00  0.00
ATOM   5275  H2  WAT  1740      -9.451  -6.453 -17.339  1.00  0.00
TER
ATOM   5276  O   WAT  1741      -9.355  -5.761 -15.667  1.00  0.00
ATOM   5277  H1  WAT  1741     -10.150  -5.827 -15.137  1.00  0.00
ATOM   5278  H2  WAT  1741      -9.151  -4.826 -15.678  1.00  0.00
TER
ATOM   5279  O   WAT  1742     -12.413   8.278 -11.673  1.00  0.00
ATOM   5280  H1  WAT  1742     -11.817   7.956 -12.349  1.00  0.00
ATOM   5281  H2  WAT  1742     -12.155   7.805 -10.882  1.00  0.00
TER
ATOM   5282  O   WAT  1743     -20.806   6.266  -5.923  1.00  0.00
ATOM   5283  H1  WAT  1743     -21.047   6.533  -6.810  1.00  0.00
ATOM   5284  H2  WAT  1743     -19.866   6.436  -5.868  1.00  0.00
TER
ATOM   5285  O   WAT  1744     -18.601  -7.271  -2.167  1.00  0.00
ATOM   5286  H1  WAT  1744     -18.662  -6.679  -1.418  1.00  0.00
ATOM   5287  H2  WAT  1744     -17.661  -7.378  -2.312  1.00  0.00
TER
ATOM   5288  O   WAT  1745     -15.963  -7.614  -2.528  1.00  0.00
ATOM   5289  H1  WAT  1745     -15.349  -7.296  -3.190  1.00  0.00
ATOM   5290  H2  WAT  1745     -15.418  -8.099  -1.908  1.00  0.00
TER
ATOM   5291  O   WAT  1746      -9.546   8.285  -5.122  1.00  0.00
ATOM   5292  H1  WAT  1746     -10.040   8.682  -5.839  1.00  0.00
ATOM   5293  H2  WAT  1746     -10.155   7.660  -4.728  1.00  0.00
TER
ATOM   5294  O   WAT  1747     -15.223  -9.051  -6.201  1.00  0.00
ATOM   5295  H1  WAT  1747     -16.097  -8.717  -6.404  1.00  0.00
ATOM   5296  H2  WAT  1747     -15.332  -9.523  -5.376  1.00  0.00
TER
ATOM   5297  O   WAT  1748     -14.315  -6.844  -4.817  1.00  0.00
ATOM   5298  H1  WAT  1748     -14.644  -7.658  -5.197  1.00  0.00
ATOM   5299  H2  WAT  1748     -13.367  -6.887  -4.940  1.00  0.00
TER
ATOM   5300  O   WAT  1749     -11.862   8.928  -7.843  1.00  0.00
ATOM   5301  H1  WAT  1749     -12.322   9.679  -8.217  1.00  0.00
ATOM   5302  H2  WAT  1749     -12.491   8.208  -7.902  1.00  0.00
TER
ATOM   5303  O   WAT  1750     -18.693   8.127  -7.841  1.00  0.00
ATOM   5304  H1  WAT  1750     -18.405   7.873  -8.718  1.00  0.00
ATOM   5305  H2  WAT  1750     -18.181   7.575  -7.251  1.00  0.00
TER
ATOM   5306  O   WAT  1751     -17.475  -8.134  -7.262  1.00  0.00
ATOM   5307  H1  WAT  1751     -18.258  -7.659  -6.982  1.00  0.00
ATOM   5308  H2  WAT  1751     -17.769  -9.038  -7.370  1.00  0.00
TER
ATOM   5309  O   WAT  1752     -12.923  -7.431  -9.217  1.00  0.00
ATOM   5310  H1  WAT  1752     -12.482  -7.487 -10.065  1.00  0.00
ATOM   5311  H2  WAT  1752     -13.192  -6.516  -9.146  1.00  0.00
TER
ATOM   5312  O   WAT  1753     -11.059  -7.800 -11.206  1.00  0.00
ATOM   5313  H1  WAT  1753     -11.120  -8.744 -11.353  1.00  0.00
ATOM   5314  H2  WAT  1753     -10.280  -7.692 -10.661  1.00  0.00
TER
ATOM   5315  O   WAT  1754     -19.590  -5.715 -11.750  1.00  0.00
ATOM   5316  H1  WAT  1754     -20.402  -6.089 -12.091  1.00  0.00
ATOM   5317  H2  WAT  1754     -19.086  -6.471 -11.448  1.00  0.00
TER
ATOM   5318  O   WAT  1755     -15.087  -9.051 -10.512  1.00  0.00
ATOM   5319  H1  WAT  1755     -14.484  -8.479 -10.037  1.00  0.00
ATOM   5320  H2  WAT  1755     -15.828  -8.487 -10.734  1.00  0.00
TER
ATOM   5321  O   WAT  1756     -11.944  -8.649 -15.238  1.00  0.00
ATOM   5322  H1  WAT  1756     -11.749  -7.750 -14.971  1.00  0.00
ATOM   5323  H2  WAT  1756     -12.731  -8.880 -14.745  1.00  0.00
TER
ATOM   5324  O   WAT  1757     -18.626   9.049  -0.475  1.00  0.00
ATOM   5325  H1  WAT  1757     -17.699   8.813  -0.431  1.00  0.00
ATOM   5326  H2  WAT  1757     -18.641   9.876  -0.956  1.00  0.00
TER
ATOM   5327  O   WAT  1758     -10.391   8.591 -13.477  1.00  0.00
ATOM   5328  H1  WAT  1758     -10.216   7.905 -14.121  1.00  0.00
ATOM   5329  H2  WAT  1758     -11.089   9.116 -13.870  1.00  0.00
TER
ATOM   5330  O   WAT  1759     -14.838  -8.871  -0.132  1.00  0.00
ATOM   5331  H1  WAT  1759     -14.951  -8.552   0.763  1.00  0.00
ATOM   5332  H2  WAT  1759     -14.021  -8.470  -0.429  1.00  0.00
TER
ATOM   5333  O   WAT  1760     -12.058   8.276  -0.651  1.00  0.00
ATOM   5334  H1  WAT  1760     -11.265   7.781  -0.858  1.00  0.00
ATOM   5335  H2  WAT  1760     -11.765   8.955  -0.043  1.00  0.00
TER
ATOM   5336  O   WAT  1761     -17.800 -17.849   9.661  1.00  0.00
ATOM   5337  H1  WAT  1761     -18.576 -18.329   9.951  1.00  0.00
ATOM   5338  H2  WAT  1761     -17.149 -18.528   9.486  1.00  0.00
TER
ATOM   5339  O   WAT  1762     -13.779 -13.443   8.441  1.00  0.00
ATOM   5340  H1  WAT  1762     -14.241 -14.214   8.769  1.00  0.00
ATOM   5341  H2  WAT  1762     -12.967 -13.416   8.946  1.00  0.00
TER
ATOM   5342  O   WAT  1763     -17.553 -11.157   8.061  1.00  0.00
ATOM   5343  H1  WAT  1763     -18.172 -10.701   7.490  1.00  0.00
ATOM   5344  H2  WAT  1763     -16.698 -11.002   7.660  1.00  0.00
TER
ATOM   5345  O   WAT  1764     -18.359 -15.173   9.668  1.00  0.00
ATOM   5346  H1  WAT  1764     -18.428 -16.114   9.507  1.00  0.00
ATOM   5347  H2  WAT  1764     -17.597 -15.083  10.240  1.00  0.00
TER
ATOM   5348  O   WAT  1765     -16.687 -16.273   5.454  1.00  0.00
ATOM   5349  H1  WAT  1765     -17.305 -15.808   4.890  1.00  0.00
ATOM   5350  H2  WAT  1765     -16.174 -15.580   5.871  1.00  0.00
TER
ATOM   5351  O   WAT  1766     -11.694 -13.313  11.863  1.00  0.00
ATOM   5352  H1  WAT  1766     -12.378 -12.643  11.855  1.00  0.00
ATOM   5353  H2  WAT  1766     -11.154 -13.115  11.097  1.00  0.00
TER
ATOM   5354  O   WAT  1767     -14.158 -11.469  10.577  1.00  0.00
ATOM   5355  H1  WAT  1767     -14.145 -11.873   9.710  1.00  0.00
ATOM   5356  H2  WAT  1767     -14.710 -10.694  10.474  1.00  0.00
TER
ATOM   5357  O   WAT  1768     -12.863 -14.747   5.666  1.00  0.00
ATOM   5358  H1  WAT  1768     -12.974 -15.690   5.791  1.00  0.00
ATOM   5359  H2  WAT  1768     -12.867 -14.386   6.553  1.00  0.00
TER
ATOM   5360  O   WAT  1769     -14.759 -16.566  11.906  1.00  0.00
ATOM   5361  H1  WAT  1769     -14.343 -16.780  11.071  1.00  0.00
ATOM   5362  H2  WAT  1769     -14.035 -16.309  12.477  1.00  0.00
TER
ATOM   5363  O   WAT  1770     -17.321 -19.121   5.023  1.00  0.00
ATOM   5364  H1  WAT  1770     -18.248 -19.187   5.252  1.00  0.00
ATOM   5365  H2  WAT  1770     -17.169 -18.183   4.908  1.00  0.00
TER
ATOM   5366  O   WAT  1771     -10.813 -18.167  11.997  1.00  0.00
ATOM   5367  H1  WAT  1771     -11.641 -18.098  11.522  1.00  0.00
ATOM   5368  H2  WAT  1771     -10.218 -17.582  11.529  1.00  0.00
TER
ATOM   5369  O   WAT  1772     -13.292 -17.559   5.526  1.00  0.00
ATOM   5370  H1  WAT  1772     -13.910 -17.897   4.879  1.00  0.00
ATOM   5371  H2  WAT  1772     -13.309 -18.203   6.234  1.00  0.00
TER
ATOM   5372  O   WAT  1773     -13.159 -11.334  13.631  1.00  0.00
ATOM   5373  H1  WAT  1773     -13.636 -10.527  13.438  1.00  0.00
ATOM   5374  H2  WAT  1773     -13.843 -11.986  13.784  1.00  0.00
TER
ATOM   5375  O   WAT  1774     -15.115 -18.320   2.534  1.00  0.00
ATOM   5376  H1  WAT  1774     -14.676 -19.158   2.387  1.00  0.00
ATOM   5377  H2  WAT  1774     -14.402 -17.687   2.620  1.00  0.00
TER
ATOM   5378  O   WAT  1775     -17.006 -13.380   6.502  1.00  0.00
ATOM   5379  H1  WAT  1775     -16.566 -12.638   6.087  1.00  0.00
ATOM   5380  H2  WAT  1775     -17.067 -13.138   7.426  1.00  0.00
TER
ATOM   5381  O   WAT  1776     -10.176 -14.382  15.860  1.00  0.00
ATOM   5382  H1  WAT  1776     -10.049 -14.621  14.942  1.00  0.00
ATOM   5383  H2  WAT  1776     -10.134 -15.213  16.332  1.00  0.00
TER
ATOM   5384  O   WAT  1777     -16.314 -10.679  14.430  1.00  0.00
ATOM   5385  H1  WAT  1777     -15.800 -10.768  15.232  1.00  0.00
ATOM   5386  H2  WAT  1777     -17.157 -10.333  14.722  1.00  0.00
TER
ATOM   5387  O   WAT  1778     -14.339 -10.393   3.858  1.00  0.00
ATOM   5388  H1  WAT  1778     -14.499 -10.683   4.756  1.00  0.00
ATOM   5389  H2  WAT  1778     -14.504 -11.169   3.322  1.00  0.00
TER
ATOM   5390  O   WAT  1779     -14.636 -12.885   2.418  1.00  0.00
ATOM   5391  H1  WAT  1779     -15.330 -12.887   1.758  1.00  0.00
ATOM   5392  H2  WAT  1779     -13.894 -13.309   1.987  1.00  0.00
TER
ATOM   5393  O   WAT  1780     -15.071 -11.258   6.493  1.00  0.00
ATOM   5394  H1  WAT  1780     -14.615 -12.039   6.806  1.00  0.00
ATOM   5395  H2  WAT  1780     -14.732 -10.548   7.037  1.00  0.00
TER
ATOM   5396  O   WAT  1781     -19.597 -19.264  11.292  1.00  0.00
ATOM   5397  H1  WAT  1781     -19.230 -19.738  12.038  1.00  0.00
ATOM   5398  H2  WAT  1781     -19.787 -18.390  11.633  1.00  0.00
TER
ATOM   5399  O   WAT  1782     -12.520 -17.020  10.000  1.00  0.00
ATOM   5400  H1  WAT  1782     -11.800 -16.525   9.609  1.00  0.00
ATOM   5401  H2  WAT  1782     -12.722 -17.699   9.355  1.00  0.00
TER
ATOM   5402  O   WAT  1783     -17.138 -16.950  15.887  1.00  0.00
ATOM   5403  H1  WAT  1783     -17.205 -17.870  15.633  1.00  0.00
ATOM   5404  H2  WAT  1783     -17.768 -16.852  16.601  1.00  0.00
TER
ATOM   5405  O   WAT  1784     -18.348 -15.082   3.118  1.00  0.00
ATOM   5406  H1  WAT  1784     -18.007 -14.338   2.622  1.00  0.00
ATOM   5407  H2  WAT  1784     -19.177 -14.769   3.480  1.00  0.00
TER
ATOM   5408  O   WAT  1785     -17.207 -14.127  15.637  1.00  0.00
ATOM   5409  H1  WAT  1785     -17.192 -15.059  15.419  1.00  0.00
ATOM   5410  H2  WAT  1785     -17.914 -14.041  16.276  1.00  0.00
TER
ATOM   5411  O   WAT  1786     -12.073 -19.943   1.907  1.00  0.00
ATOM   5412  H1  WAT  1786     -12.157 -19.512   1.057  1.00  0.00
ATOM   5413  H2  WAT  1786     -11.354 -19.484   2.340  1.00  0.00
TER
ATOM   5414  O   WAT  1787     -10.996 -17.487  14.984  1.00  0.00
ATOM   5415  H1  WAT  1787     -11.721 -16.894  14.787  1.00  0.00
ATOM   5416  H2  WAT  1787     -10.468 -17.494  14.185  1.00  0.00
TER
ATOM   5417  O   WAT  1788     -11.044 -13.089   4.635  1.00  0.00
ATOM   5418  H1  WAT  1788     -11.687 -13.744   4.910  1.00  0.00
ATOM   5419  H2  WAT  1788     -11.431 -12.684   3.859  1.00  0.00
TER
ATOM   5420  O   WAT  1789     -15.466 -15.761   8.482  1.00  0.00
ATOM   5421  H1  WAT  1789     -15.113 -16.358   7.823  1.00  0.00
ATOM   5422  H2  WAT  1789     -16.349 -16.086   8.653  1.00  0.00
TER
ATOM   5423  O   WAT  1790     -19.379 -15.001   5.889  1.00  0.00
ATOM   5424  H1  WAT  1790     -18.692 -14.454   6.270  1.00  0.00
ATOM   5425  H2  WAT  1790     -20.166 -14.457   5.924  1.00  0.00
TER
ATOM   5426  O   WAT  1791     -20.077 -17.996   5.502  1.00  0.00
ATOM   5427  H1  WAT  1791     -19.620 -17.186   5.728  1.00  0.00
ATOM   5428  H2  WAT  1791     -20.428 -18.314   6.334  1.00  0.00
TER
ATOM   5429  O   WAT  1792     -17.773 -12.486  12.731  1.00  0.00
ATOM   5430  H1  WAT  1792     -17.129 -12.280  13.409  1.00  0.00
ATOM   5431  H2  WAT  1792     -17.410 -13.247  12.278  1.00  0.00
TER
ATOM   5432  O   WAT  1793     -16.500 -14.482  11.449  1.00  0.00
ATOM   5433  H1  WAT  1793     -15.858 -15.183  11.562  1.00  0.00
ATOM   5434  H2  WAT  1793     -15.975 -13.703  11.269  1.00  0.00
TER
ATOM   5435  O   WAT  1794     -12.655 -14.198   1.173  1.00  0.00
ATOM   5436  H1  WAT  1794     -12.881 -14.915   1.765  1.00  0.00
ATOM   5437  H2  WAT  1794     -13.045 -14.446   0.335  1.00  0.00
TER
ATOM   5438  O   WAT  1795     -14.726 -13.683  14.653  1.00  0.00
ATOM   5439  H1  WAT  1795     -14.391 -13.096  15.330  1.00  0.00
ATOM   5440  H2  WAT  1795     -15.646 -13.814  14.882  1.00  0.00
TER
ATOM   5441  O   WAT  1796     -13.073 -16.280   2.834  1.00  0.00
ATOM   5442  H1  WAT  1796     -13.361 -15.819   3.622  1.00  0.00
ATOM   5443  H2  WAT  1796     -12.278 -16.741   3.103  1.00  0.00
TER
ATOM   5444  O   WAT  1797     -18.897 -13.634  17.821  1.00  0.00
ATOM   5445  H1  WAT  1797     -19.218 -14.353  18.366  1.00  0.00
ATOM   5446  H2  WAT  1797     -19.572 -12.958  17.895  1.00  0.00
TER
ATOM   5447  O   WAT  1798     -17.870 -12.725   1.427  1.00  0.00
ATOM   5448  H1  WAT  1798     -17.769 -12.929   0.497  1.00  0.00
ATOM   5449  H2  WAT  1798     -18.770 -12.979   1.632  1.00  0.00
TER
ATOM   5450  O   WAT  1799     -19.228 -10.206   6.122  1.00  0.00
ATOM   5451  H1  WAT  1799     -18.974 -10.244   5.200  1.00  0.00
ATOM   5452  H2  WAT  1799     -20.177 -10.333   6.115  1.00  0.00
TER
ATOM   5453  O   WAT  1800     -11.220 -12.116   9.373  1.00  0.00
ATOM   5454  H1  WAT  1800     -11.096 -11.293   9.846  1.00  0.00
ATOM   5455  H2  WAT  1800     -10.354 -12.327   9.026  1.00  0.00
TER
ATOM   5456  O   WAT  1801     -20.639 -10.850   0.868  1.00  0.00
ATOM   5457  H1  WAT  1801     -19.846 -10.561   0.416  1.00  0.00
ATOM   5458  H2  WAT  1801     -21.158 -11.281   0.189  1.00  0.00
TER
ATOM   5459  O   WAT  1802     -14.476 -11.003  16.792  1.00  0.00
ATOM   5460  H1  WAT  1802     -13.524 -11.087  16.742  1.00  0.00
ATOM   5461  H2  WAT  1802     -14.624 -10.338  17.465  1.00  0.00
TER
ATOM   5462  O   WAT  1803     -11.585 -11.623   2.291  1.00  0.00
ATOM   5463  H1  WAT  1803     -11.871 -12.037   1.477  1.00  0.00
ATOM   5464  H2  WAT  1803     -11.784 -10.694   2.171  1.00  0.00
TER
ATOM   5465  O   WAT  1804     -20.121 -15.630   0.732  1.00  0.00
ATOM   5466  H1  WAT  1804     -20.226 -16.245   1.458  1.00  0.00
ATOM   5467  H2  WAT  1804     -20.288 -16.153  -0.052  1.00  0.00
TER
ATOM   5468  O   WAT  1805     -19.969 -16.944  16.711  1.00  0.00
ATOM   5469  H1  WAT  1805     -20.735 -16.376  16.626  1.00  0.00
ATOM   5470  H2  WAT  1805     -19.788 -17.236  15.817  1.00  0.00
TER
ATOM   5471  O   WAT  1806     -16.880 -16.568   1.336  1.00  0.00
ATOM   5472  H1  WAT  1806     -17.429 -16.121   1.980  1.00  0.00
ATOM   5473  H2  WAT  1806     -16.259 -17.073   1.860  1.00  0.00
TER
ATOM   5474  O   WAT  1807     -12.827 -15.214  17.268  1.00  0.00
ATOM   5475  H1  WAT  1807     -12.086 -14.876  16.765  1.00  0.00
ATOM   5476  H2  WAT  1807     -13.590 -15.044  16.715  1.00  0.00
TER
ATOM   5477  O   WAT  1808     -21.213 -17.609   3.232  1.00  0.00
ATOM   5478  H1  WAT  1808     -20.791 -17.775   4.076  1.00  0.00
ATOM   5479  H2  WAT  1808     -21.088 -18.419   2.738  1.00  0.00
TER
ATOM   5480  O   WAT  1809     -18.700 -18.585   0.480  1.00  0.00
ATOM   5481  H1  WAT  1809     -18.180 -19.300   0.114  1.00  0.00
ATOM   5482  H2  WAT  1809     -18.053 -17.946   0.780  1.00  0.00
TER
ATOM   5483  O   WAT  1810     -14.152 -17.162  15.804  1.00  0.00
ATOM   5484  H1  WAT  1810     -13.738 -17.008  16.653  1.00  0.00
ATOM   5485  H2  WAT  1810     -15.087 -17.037  15.966  1.00  0.00
TER
ATOM   5486  O   WAT  1811     -19.391 -17.210  13.773  1.00  0.00
ATOM   5487  H1  WAT  1811     -18.972 -16.367  13.601  1.00  0.00
ATOM   5488  H2  WAT  1811     -20.310 -17.073  13.544  1.00  0.00
TER
ATOM   5489  O   WAT  1812     -14.716 -18.925  13.733  1.00  0.00
ATOM   5490  H1  WAT  1812     -15.242 -18.400  13.130  1.00  0.00
ATOM   5491  H2  WAT  1812     -14.373 -18.292  14.364  1.00  0.00
TER
ATOM   5492  O   WAT  1813     -18.684  -9.670  15.148  1.00  0.00
ATOM   5493  H1  WAT  1813     -18.758  -8.766  15.455  1.00  0.00
ATOM   5494  H2  WAT  1813     -19.586  -9.988  15.120  1.00  0.00
TER
ATOM   5495  O   WAT  1814     -18.135 -10.504   2.770  1.00  0.00
ATOM   5496  H1  WAT  1814     -17.240 -10.165   2.792  1.00  0.00
ATOM   5497  H2  WAT  1814     -18.104 -11.226   2.143  1.00  0.00
TER
ATOM   5498  O   WAT  1815     -11.156 -11.973  15.477  1.00  0.00
ATOM   5499  H1  WAT  1815     -11.756 -11.914  14.733  1.00  0.00
ATOM   5500  H2  WAT  1815     -11.027 -12.913  15.607  1.00  0.00
TER
ATOM   5501  O   WAT  1816      -9.916 -14.232   0.814  1.00  0.00
ATOM   5502  H1  WAT  1816     -10.747 -14.164   1.285  1.00  0.00
ATOM   5503  H2  WAT  1816      -9.739 -13.341   0.511  1.00  0.00
TER
ATOM   5504  O   WAT  1817     -10.460 -17.487   3.317  1.00  0.00
ATOM   5505  H1  WAT  1817      -9.698 -16.917   3.423  1.00  0.00
ATOM   5506  H2  WAT  1817     -10.445 -18.054   4.088  1.00  0.00
TER
ATOM   5507  O   WAT  1818      -9.454 -16.632   8.162  1.00  0.00
ATOM   5508  H1  WAT  1818      -9.083 -17.415   7.755  1.00  0.00
ATOM   5509  H2  WAT  1818      -8.814 -15.943   7.983  1.00  0.00
TER
ATOM   5510  O   WAT  1819     -12.471 -15.248  13.575  1.00  0.00
ATOM   5511  H1  WAT  1819     -13.285 -14.818  13.837  1.00  0.00
ATOM   5512  H2  WAT  1819     -12.063 -14.636  12.962  1.00  0.00
TER
ATOM   5513  O   WAT  1820     -10.408 -17.193   0.475  1.00  0.00
ATOM   5514  H1  WAT  1820     -10.133 -16.286   0.347  1.00  0.00
ATOM   5515  H2  WAT  1820     -10.597 -17.257   1.411  1.00  0.00
TER
ATOM   5516  O   WAT  1821     -10.512 -19.257   5.468  1.00  0.00
ATOM   5517  H1  WAT  1821     -10.887 -20.024   5.036  1.00  0.00
ATOM   5518  H2  WAT  1821     -11.241 -18.874   5.955  1.00  0.00
TER
ATOM   5519  O   WAT  1822     -12.413 -10.496   7.101  1.00  0.00
ATOM   5520  H1  WAT  1822     -11.817 -10.818   6.425  1.00  0.00
ATOM   5521  H2  WAT  1822     -12.155 -10.969   7.893  1.00  0.00
TER
ATOM   5522  O   WAT  1823     -20.806 -12.509  12.851  1.00  0.00
ATOM   5523  H1  WAT  1823     -21.047 -12.241  11.965  1.00  0.00
ATOM   5524  H2  WAT  1823     -19.866 -12.338  12.907  1.00  0.00
TER
ATOM   5525  O   WAT  1824      -9.546 -10.489  13.653  1.00  0.00
ATOM   5526  H1  WAT  1824     -10.040 -10.092  12.935  1.00  0.00
ATOM   5527  H2  WAT  1824     -10.155 -11.114  14.046  1.00  0.00
TER
ATOM   5528  O   WAT  1825     -11.862  -9.847  10.931  1.00  0.00
ATOM   5529  H1  WAT  1825     -12.322  -9.095  10.557  1.00  0.00
ATOM   5530  H2  WAT  1825     -12.491 -10.566  10.873  1.00  0.00
TER
ATOM   5531  O   WAT  1826     -18.693 -10.647  10.933  1.00  0.00
ATOM   5532  H1  WAT  1826     -18.405 -10.902  10.056  1.00  0.00
ATOM   5533  H2  WAT  1826     -18.181 -11.199  11.523  1.00  0.00
TER
ATOM   5534  O   WAT  1827     -18.626  -9.726  18.300  1.00  0.00
ATOM   5535  H1  WAT  1827     -17.699  -9.961  18.343  1.00  0.00
ATOM   5536  H2  WAT  1827     -18.641  -8.898  17.818  1.00  0.00
TER
ATOM   5537  O   WAT  1828     -10.391 -10.183   5.297  1.00  0.00
ATOM   5538  H1  WAT  1828     -10.216 -10.869   4.653  1.00  0.00
ATOM   5539  H2  WAT  1828     -11.089  -9.658   4.905  1.00  0.00
TER
ATOM   5540  O   WAT  1829     -17.800 -17.849  -9.114  1.00  0.00
ATOM   5541  H1  WAT  1829     -18.576 -18.329  -8.824  1.00  0.00
ATOM   5542  H2  WAT  1829     -17.149 -18.528  -9.288  1.00  0.00
TER
ATOM   5543  O   WAT  1830     -13.779 -13.443 -10.334  1.00  0.00
ATOM   5544  H1  WAT  1830     -14.241 -14.214 -10.005  1.00  0.00
ATOM   5545  H2  WAT  1830     -12.967 -13.416  -9.828  1.00  0.00
TER
ATOM   5546  O   WAT  1831     -17.553 -11.157 -10.713  1.00  0.00
ATOM   5547  H1  WAT  1831     -18.172 -10.701 -11.284  1.00  0.00
ATOM   5548  H2  WAT  1831     -16.698 -11.002 -11.114  1.00  0.00
TER
ATOM   5549  O   WAT  1832     -18.359 -15.173  -9.107  1.00  0.00
ATOM   5550  H1  WAT  1832     -18.428 -16.114  -9.268  1.00  0.00
ATOM   5551  H2  WAT  1832     -17.597 -15.083  -8.534  1.00  0.00
TER
ATOM   5552  O   WAT  1833     -16.687 -16.273 -13.320  1.00  0.00
ATOM   5553  H1  WAT  1833     -17.305 -15.808 -13.884  1.00  0.00
ATOM   5554  H2  WAT  1833     -16.174 -15.580 -12.903  1.00  0.00
TER
ATOM   5555  O   WAT  1834     -11.694 -13.313  -6.911  1.00  0.00
ATOM   5556  H1  WAT  1834     -12.378 -12.643  -6.920  1.00  0.00
ATOM   5557  H2  WAT  1834     -11.154 -13.115  -7.677  1.00  0.00
TER
ATOM   5558  O   WAT  1835     -14.158 -11.469  -8.197  1.00  0.00
ATOM   5559  H1  WAT  1835     -14.145 -11.873  -9.065  1.00  0.00
ATOM   5560  H2  WAT  1835     -14.710 -10.694  -8.301  1.00  0.00
TER
ATOM   5561  O   WAT  1836     -12.863 -14.747 -13.108  1.00  0.00
ATOM   5562  H1  WAT  1836     -12.974 -15.690 -12.983  1.00  0.00
ATOM   5563  H2  WAT  1836     -12.867 -14.386 -12.222  1.00  0.00
TER
ATOM   5564  O   WAT  1837     -14.759 -16.566  -6.869  1.00  0.00
ATOM   5565  H1  WAT  1837     -14.343 -16.780  -7.703  1.00  0.00
ATOM   5566  H2  WAT  1837     -14.035 -16.309  -6.298  1.00  0.00
TER
ATOM   5567  O   WAT  1838     -17.321 -19.121 -13.752  1.00  0.00
ATOM   5568  H1  WAT  1838     -18.248 -19.187 -13.523  1.00  0.00
ATOM   5569  H2  WAT  1838     -17.169 -18.183 -13.866  1.00  0.00
TER
ATOM   5570  O   WAT  1839     -10.813 -18.167  -6.777  1.00  0.00
ATOM   5571  H1  WAT  1839     -11.641 -18.098  -7.252  1.00  0.00
ATOM   5572  H2  WAT  1839     -10.218 -17.582  -7.245  1.00  0.00
TER
ATOM   5573  O   WAT  1840     -13.292 -17.559 -13.248  1.00  0.00
ATOM   5574  H1  WAT  1840     -13.910 -17.897 -13.895  1.00  0.00
ATOM   5575  H2  WAT  1840     -13.309 -18.203 -12.540  1.00  0.00
TER
ATOM   5576  O   WAT  1841     -13.159 -11.334  -5.143  1.00  0.00
ATOM   5577  H1  WAT  1841     -13.636 -10.527  -5.336  1.00  0.00
ATOM   5578  H2  WAT  1841     -13.843 -11.986  -4.991  1.00  0.00
TER
ATOM   5579  O   WAT  1842     -15.115 -18.320 -16.241  1.00  0.00
ATOM   5580  H1  WAT  1842     -14.676 -19.158 -16.387  1.00  0.00
ATOM   5581  H2  WAT  1842     -14.402 -17.687 -16.154  1.00  0.00
TER
ATOM   5582  O   WAT  1843     -17.006 -13.380 -12.273  1.00  0.00
ATOM   5583  H1  WAT  1843     -16.566 -12.638 -12.687  1.00  0.00
ATOM   5584  H2  WAT  1843     -17.067 -13.138 -11.349  1.00  0.00
TER
ATOM   5585  O   WAT  1844      -9.579 -11.573  -0.074  1.00  0.00
ATOM   5586  H1  WAT  1844      -9.103 -11.095   0.605  1.00  0.00
ATOM   5587  H2  WAT  1844      -8.958 -11.641  -0.800  1.00  0.00
TER
ATOM   5588  O   WAT  1845     -10.176 -14.382  -2.914  1.00  0.00
ATOM   5589  H1  WAT  1845     -10.049 -14.621  -3.833  1.00  0.00
ATOM   5590  H2  WAT  1845     -10.134 -15.213  -2.442  1.00  0.00
TER
ATOM   5591  O   WAT  1846     -16.314 -10.679  -4.345  1.00  0.00
ATOM   5592  H1  WAT  1846     -15.800 -10.768  -3.543  1.00  0.00
ATOM   5593  H2  WAT  1846     -17.157 -10.333  -4.052  1.00  0.00
TER
ATOM   5594  O   WAT  1847     -14.339 -10.393 -14.916  1.00  0.00
ATOM   5595  H1  WAT  1847     -14.499 -10.683 -14.018  1.00  0.00
ATOM   5596  H2  WAT  1847     -14.504 -11.169 -15.452  1.00  0.00
TER
ATOM   5597  O   WAT  1848     -14.636 -12.885 -16.357  1.00  0.00
ATOM   5598  H1  WAT  1848     -15.330 -12.887 -17.016  1.00  0.00
ATOM   5599  H2  WAT  1848     -13.894 -13.309 -16.787  1.00  0.00
TER
ATOM   5600  O   WAT  1849     -15.071 -11.258 -12.282  1.00  0.00
ATOM   5601  H1  WAT  1849     -14.615 -12.039 -11.968  1.00  0.00
ATOM   5602  H2  WAT  1849     -14.732 -10.548 -11.738  1.00  0.00
TER
ATOM   5603  O   WAT  1850     -19.597 -19.264  -7.482  1.00  0.00
ATOM   5604  H1  WAT  1850     -19.230 -19.738  -6.736  1.00  0.00
ATOM   5605  H2  WAT  1850     -19.787 -18.390  -7.141  1.00  0.00
TER
ATOM   5606  O   WAT  1851     -12.520 -17.020  -8.774  1.00  0.00
ATOM   5607  H1  WAT  1851     -11.800 -16.525  -9.165  1.00  0.00
ATOM   5608  H2  WAT  1851     -12.722 -17.699  -9.419  1.00  0.00
TER
ATOM   5609  O   WAT  1852     -17.138 -16.950  -2.888  1.00  0.00
ATOM   5610  H1  WAT  1852     -17.205 -17.870  -3.142  1.00  0.00
ATOM   5611  H2  WAT  1852     -17.768 -16.852  -2.173  1.00  0.00
TER
ATOM   5612  O   WAT  1853     -18.348 -15.082 -15.657  1.00  0.00
ATOM   5613  H1  WAT  1853     -18.007 -14.338 -16.152  1.00  0.00
ATOM   5614  H2  WAT  1853     -19.177 -14.769 -15.294  1.00  0.00
TER
ATOM   5615  O   WAT  1854     -17.207 -14.127  -3.137  1.00  0.00
ATOM   5616  H1  WAT  1854     -17.192 -15.059  -3.355  1.00  0.00
ATOM   5617  H2  WAT  1854     -17.914 -14.041  -2.498  1.00  0.00
TER
ATOM   5618  O   WAT  1855     -12.073 -19.943 -16.867  1.00  0.00
ATOM   5619  H1  WAT  1855     -12.157 -19.512 -17.718  1.00  0.00
ATOM   5620  H2  WAT  1855     -11.354 -19.484 -16.435  1.00  0.00
TER
ATOM   5621  O   WAT  1856     -10.996 -17.487  -3.790  1.00  0.00
ATOM   5622  H1  WAT  1856     -11.721 -16.894  -3.987  1.00  0.00
ATOM   5623  H2  WAT  1856     -10.468 -17.494  -4.589  1.00  0.00
TER
ATOM   5624  O   WAT  1857     -11.044 -13.089 -14.139  1.00  0.00
ATOM   5625  H1  WAT  1857     -11.687 -13.744 -13.865  1.00  0.00
ATOM   5626  H2  WAT  1857     -11.431 -12.684 -14.915  1.00  0.00
TER
ATOM   5627  O   WAT  1858     -15.466 -15.761 -10.292  1.00  0.00
ATOM   5628  H1  WAT  1858     -15.113 -16.358 -10.952  1.00  0.00
ATOM   5629  H2  WAT  1858     -16.349 -16.086 -10.121  1.00  0.00
TER
ATOM   5630  O   WAT  1859     -19.379 -15.001 -12.885  1.00  0.00
ATOM   5631  H1  WAT  1859     -18.692 -14.454 -12.504  1.00  0.00
ATOM   5632  H2  WAT  1859     -20.166 -14.457 -12.850  1.00  0.00
TER
ATOM   5633  O   WAT  1860     -20.077 -17.996 -13.272  1.00  0.00
ATOM   5634  H1  WAT  1860     -19.620 -17.186 -13.046  1.00  0.00
ATOM   5635  H2  WAT  1860     -20.428 -18.314 -12.441  1.00  0.00
TER
ATOM   5636  O   WAT  1861     -17.773 -12.486  -6.043  1.00  0.00
ATOM   5637  H1  WAT  1861     -17.129 -12.280  -5.366  1.00  0.00
ATOM   5638  H2  WAT  1861     -17.410 -13.247  -6.496  1.00  0.00
TER
ATOM   5639  O   WAT  1862     -16.500 -14.482  -7.325  1.00  0.00
ATOM   5640  H1  WAT  1862     -15.858 -15.183  -7.212  1.00  0.00
ATOM   5641  H2  WAT  1862     -15.975 -13.703  -7.506  1.00  0.00
TER
ATOM   5642  O   WAT  1863     -12.655 -14.198 -17.601  1.00  0.00
ATOM   5643  H1  WAT  1863     -12.881 -14.915 -17.009  1.00  0.00
ATOM   5644  H2  WAT  1863     -13.045 -14.446 -18.439  1.00  0.00
TER
ATOM   5645  O   WAT  1864     -14.726 -13.683  -4.122  1.00  0.00
ATOM   5646  H1  WAT  1864     -14.391 -13.096  -3.444  1.00  0.00
ATOM   5647  H2  WAT  1864     -15.646 -13.814  -3.892  1.00  0.00
TER
ATOM   5648  O   WAT  1865     -13.073 -16.280 -15.940  1.00  0.00
ATOM   5649  H1  WAT  1865     -13.361 -15.819 -15.152  1.00  0.00
ATOM   5650  H2  WAT  1865     -12.278 -16.741 -15.672  1.00  0.00
TER
ATOM   5651  O   WAT  1866     -18.897 -13.634  -0.953  1.00  0.00
ATOM   5652  H1  WAT  1866     -19.218 -14.353  -0.408  1.00  0.00
ATOM   5653  H2  WAT  1866     -19.572 -12.958  -0.879  1.00  0.00
TER
ATOM   5654  O   WAT  1867     -17.870 -12.725 -17.347  1.00  0.00
ATOM   5655  H1  WAT  1867     -17.769 -12.929 -18.277  1.00  0.00
ATOM   5656  H2  WAT  1867     -18.770 -12.979 -17.142  1.00  0.00
TER
ATOM   5657  O   WAT  1868     -19.228 -10.206 -12.652  1.00  0.00
ATOM   5658  H1  WAT  1868     -18.974 -10.244 -13.574  1.00  0.00
ATOM   5659  H2  WAT  1868     -20.177 -10.333 -12.660  1.00  0.00
TER
ATOM   5660  O   WAT  1869     -11.220 -12.116  -9.401  1.00  0.00
ATOM   5661  H1  WAT  1869     -11.096 -11.293  -8.929  1.00  0.00
ATOM   5662  H2  WAT  1869     -10.354 -12.327  -9.749  1.00  0.00
TER
ATOM   5663  O   WAT  1870     -20.639 -10.850 -17.907  1.00  0.00
ATOM   5664  H1  WAT  1870     -19.846 -10.561 -18.359  1.00  0.00
ATOM   5665  H2  WAT  1870     -21.158 -11.281 -18.586  1.00  0.00
TER
ATOM   5666  O   WAT  1871     -15.906 -14.731  -0.593  1.00  0.00
ATOM   5667  H1  WAT  1871     -16.513 -14.707  -1.334  1.00  0.00
ATOM   5668  H2  WAT  1871     -16.211 -15.462  -0.057  1.00  0.00
TER
ATOM   5669  O   WAT  1872     -14.476 -11.003  -1.982  1.00  0.00
ATOM   5670  H1  WAT  1872     -13.524 -11.087  -2.032  1.00  0.00
ATOM   5671  H2  WAT  1872     -14.624 -10.338  -1.309  1.00  0.00
TER
ATOM   5672  O   WAT  1873     -11.585 -11.623 -16.483  1.00  0.00
ATOM   5673  H1  WAT  1873     -11.871 -12.037 -17.298  1.00  0.00
ATOM   5674  H2  WAT  1873     -11.784 -10.694 -16.603  1.00  0.00
TER
ATOM   5675  O   WAT  1874     -19.969 -16.944  -2.064  1.00  0.00
ATOM   5676  H1  WAT  1874     -20.735 -16.376  -2.148  1.00  0.00
ATOM   5677  H2  WAT  1874     -19.788 -17.236  -2.957  1.00  0.00
TER
ATOM   5678  O   WAT  1875     -16.880 -16.568 -17.438  1.00  0.00
ATOM   5679  H1  WAT  1875     -17.429 -16.121 -16.794  1.00  0.00
ATOM   5680  H2  WAT  1875     -16.259 -17.073 -16.915  1.00  0.00
TER
ATOM   5681  O   WAT  1876     -12.827 -15.214  -1.506  1.00  0.00
ATOM   5682  H1  WAT  1876     -12.086 -14.876  -2.009  1.00  0.00
ATOM   5683  H2  WAT  1876     -13.590 -15.044  -2.059  1.00  0.00
TER
ATOM   5684  O   WAT  1877     -21.213 -17.609 -15.542  1.00  0.00
ATOM   5685  H1  WAT  1877     -20.791 -17.775 -14.699  1.00  0.00
ATOM   5686  H2  WAT  1877     -21.088 -18.419 -16.036  1.00  0.00
TER
ATOM   5687  O   WAT  1878     -14.152 -17.162  -2.971  1.00  0.00
ATOM   5688  H1  WAT  1878     -13.738 -17.008  -2.122  1.00  0.00
ATOM   5689  H2  WAT  1878     -15.087 -17.037  -2.808  1.00  0.00
TER
ATOM   5690  O   WAT  1879     -19.391 -17.210  -5.001  1.00  0.00
ATOM   5691  H1  WAT  1879     -18.972 -16.367  -5.173  1.00  0.00
ATOM   5692  H2  WAT  1879     -20.310 -17.073  -5.230  1.00  0.00
TER
ATOM   5693  O   WAT  1880     -14.716 -18.925  -5.041  1.00  0.00
ATOM   5694  H1  WAT  1880     -15.242 -18.400  -5.645  1.00  0.00
ATOM   5695  H2  WAT  1880     -14.373 -18.292  -4.410  1.00  0.00
TER
ATOM   5696  O   WAT  1881     -18.684  -9.670  -3.627  1.00  0.00
ATOM   5697  H1  WAT  1881     -18.758  -8.766  -3.319  1.00  0.00
ATOM   5698  H2  WAT  1881     -19.586  -9.988  -3.654  1.00  0.00
TER
ATOM   5699  O   WAT  1882     -18.135 -10.504 -16.004  1.00  0.00
ATOM   5700  H1  WAT  1882     -17.240 -10.165 -15.982  1.00  0.00
ATOM   5701  H2  WAT  1882     -18.104 -11.226 -16.632  1.00  0.00
TER
ATOM   5702  O   WAT  1883     -11.156 -11.973  -3.297  1.00  0.00
ATOM   5703  H1  WAT  1883     -11.756 -11.914  -4.041  1.00  0.00
ATOM   5704  H2  WAT  1883     -11.027 -12.913  -3.168  1.00  0.00
TER
ATOM   5705  O   WAT  1884      -9.916 -14.232 -17.960  1.00  0.00
ATOM   5706  H1  WAT  1884     -10.747 -14.164 -17.490  1.00  0.00
ATOM   5707  H2  WAT  1884      -9.739 -13.341 -18.264  1.00  0.00
TER
ATOM   5708  O   WAT  1885     -10.460 -17.487 -15.457  1.00  0.00
ATOM   5709  H1  WAT  1885      -9.698 -16.917 -15.351  1.00  0.00
ATOM   5710  H2  WAT  1885     -10.445 -18.054 -14.686  1.00  0.00
TER
ATOM   5711  O   WAT  1886      -9.454 -16.632 -10.613  1.00  0.00
ATOM   5712  H1  WAT  1886      -9.083 -17.415 -11.019  1.00  0.00
ATOM   5713  H2  WAT  1886      -8.814 -15.943 -10.791  1.00  0.00
TER
ATOM   5714  O   WAT  1887     -12.471 -15.248  -5.200  1.00  0.00
ATOM   5715  H1  WAT  1887     -13.285 -14.818  -4.937  1.00  0.00
ATOM   5716  H2  WAT  1887     -12.063 -14.636  -5.813  1.00  0.00
TER
ATOM   5717  O   WAT  1888     -10.408 -17.193 -18.300  1.00  0.00
ATOM   5718  H1  WAT  1888     -10.133 -16.286 -18.428  1.00  0.00
ATOM   5719  H2  WAT  1888     -10.597 -17.257 -17.364  1.00  0.00
TER
ATOM   5720  O   WAT  1889     -10.512 -19.257 -13.307  1.00  0.00
ATOM   5721  H1  WAT  1889     -10.887 -20.024 -13.739  1.00  0.00
ATOM   5722  H2  WAT  1889     -11.241 -18.874 -12.819  1.00  0.00
TER
ATOM   5723  O   WAT  1890     -12.413 -10.496 -11.673  1.00  0.00
ATOM   5724  H1  WAT  1890     -11.817 -10.818 -12.349  1.00  0.00
ATOM   5725  H2  WAT  1890     -12.155 -10.969 -10.882  1.00  0.00
TER
ATOM   5726  O   WAT  1891     -20.806 -12.509  -5.923  1.00  0.00
ATOM   5727  H1  WAT  1891     -21.047 -12.241  -6.810  1.00  0.00
ATOM   5728  H2  WAT  1891     -19.866 -12.338  -5.868  1.00  0.00
TER
ATOM   5729  O   WAT  1892      -9.546 -10.489  -5.122  1.00  0.00
ATOM   5730  H1  WAT  1892     -10.040 -10.092  -5.839  1.00  0.00
ATOM   5731  H2  WAT  1892     -10.155 -11.114  -4.728  1.00  0.00
TER
ATOM   5732  O   WAT  1893     -11.862  -9.847  -7.843  1.00  0.00
ATOM   5733  H1  WAT  1893     -12.322  -9.095  -8.217  1.00  0.00
ATOM   5734  H2  WAT  1893     -12.491 -10.566  -7.902  1.00  0.00
TER
ATOM   5735  O   WAT  1894     -18.693 -10.647  -7.841  1.00  0.00
ATOM   5736  H1  WAT  1894     -18.405 -10.902  -8.718  1.00  0.00
ATOM   5737  H2  WAT  1894     -18.181 -11.199  -7.251  1.00  0.00
TER
ATOM   5738  O   WAT  1895     -18.626  -9.726  -0.475  1.00  0.00
ATOM   5739  H1  WAT  1895     -17.699  -9.961  -0.431  1.00  0.00
ATOM   5740  H2  WAT  1895     -18.641  -8.898  -0.956  1.00  0.00
TER
ATOM   5741  O   WAT  1896     -10.391 -10.183 -13.477  1.00  0.00
ATOM   5742  H1  WAT  1896     -10.216 -10.869 -14.121  1.00  0.00
ATOM   5743  H2  WAT  1896     -11.089  -9.658 -13.870  1.00  0.00
TER
ATOM   5744  O   WAT  1897     -12.058 -10.499  -0.651  1.00  0.00
ATOM   5745  H1  WAT  1897     -11.265 -10.994  -0.858  1.00  0.00
ATOM   5746  H2  WAT  1897     -11.765  -9.820  -0.043  1.00  0.00
TER
END
