# Supplementary material for: Accuracy and Precision of Alchemical Relative Free Energy Predictions with and without Replica‐Exchange
Source: Adv Theory Simul. 2019 Nov 27;3(1):1900195. doi: 10.1002/adts.201900195 (PMC8427472; doi:10.1002/adts.201900195)
Supplement: Supplementary file 1 — Supporting Information [file ADTS-3-1900195-s001.gz › MCL1/ligand/l2-l4/build/complex.pdb]

ATOM      1  C18 L2      1      -2.985   3.850  -1.823  1.00  0.00
ATOM      2  C19 L2      1      -1.624   3.536  -1.926  1.00  0.00
ATOM      3  H30 L2      1      -1.046   3.929  -2.757  1.00  0.00
ATOM      4  H31 L2      1      -3.459   4.479  -2.570  1.00  0.00
ATOM      5  C17 L2      1      -3.732   3.351  -0.747  1.00  0.00
ATOM      6  H32 L2      1      -4.779   3.586  -0.650  1.00  0.00
ATOM      7  C37 L2      1      -3.108   2.522   0.205  1.00  0.00
ATOM      8  N36 L2      1      -3.616   1.897   1.320  1.00  0.00
ATOM      9  H40 L2      1      -4.577   1.939   1.649  1.00  0.00
ATOM     10  C35 L2      1      -2.627   1.160   1.947  1.00  0.00
ATOM     11  H42 L2      1      -2.848   0.591   2.839  1.00  0.00
ATOM     12  C39 L2      1      -1.452   1.313   1.262  1.00  0.00
ATOM     13  H41 L2      1      -0.510   0.857   1.531  1.00  0.00
ATOM     14  C38 L2      1      -1.720   2.173   0.132  1.00  0.00
ATOM     15  C16 L2      1      -0.978   2.721  -0.970  1.00  0.00
ATOM     16  O15 L2      1       0.364   2.529  -1.231  1.00  0.00
ATOM     17  C14 L2      1       1.181   1.815  -0.312  1.00  0.00
ATOM     18  H28 L2      1       1.178   2.316   0.658  1.00  0.00
ATOM     19  H29 L2      1       0.818   0.799  -0.177  1.00  0.00
ATOM     20  C13 L2      1       2.606   1.780  -0.888  1.00  0.00
ATOM     21  H26 L2      1       2.951   2.797  -1.066  1.00  0.00
ATOM     22  H27 L2      1       3.296   1.353  -0.159  1.00  0.00
ATOM     23  C12 L2      1       2.710   0.986  -2.207  1.00  0.00
ATOM     24  H24 L2      1       1.984   1.367  -2.925  1.00  0.00
ATOM     25  H25 L2      1       3.679   1.157  -2.668  1.00  0.00
ATOM     26  C11 L2      1       2.516  -0.480  -1.996  1.00  0.00
ATOM     27  C4  L2      1       3.470  -1.378  -1.566  1.00  0.00
ATOM     28  C2  L2      1       4.894  -1.280  -1.190  1.00  0.00
ATOM     29  O1  L2      1       5.499  -2.335  -0.883  1.00  0.00
ATOM     30  O3  L2      1       5.450  -0.153  -1.183  1.00  0.00
ATOM     31  N33 L2      1       2.884  -2.632  -1.499  1.00  0.00
ATOM     32  H34 L2      1       3.432  -3.425  -1.194  1.00  0.00
ATOM     33  C5  L2      1       1.554  -2.593  -1.876  1.00  0.00
ATOM     34  C6  L2      1       0.555  -3.584  -1.968  1.00  0.00
ATOM     35  H20 L2      1       0.781  -4.610  -1.728  1.00  0.00
ATOM     36  C7  L2      1      -0.748  -3.214  -2.371  1.00  0.00
ATOM     37  H21 L2      1      -1.526  -3.965  -2.428  1.00  0.00
ATOM     38  C8  L2      1      -1.029  -1.869  -2.680  1.00  0.00
ATOM     39  H22 L2      1      -2.036  -1.591  -2.977  1.00  0.00
ATOM     40  C9  L2      1      -0.019  -0.890  -2.591  1.00  0.00
ATOM     41  H23 L2      1      -0.263   0.139  -2.828  1.00  0.00
ATOM     42  C10 L2      1       1.297  -1.227  -2.191  1.00  0.00
ATOM     43  C48 L2      1      -3.615   2.614   1.944  1.00  0.00
ATOM     44  C49 L2      1      -2.878   2.682   0.635  1.00  0.00
ATOM     45  C46 L2      1      -1.526   2.374   0.412  1.00  0.00
ATOM     46  H54 L2      1      -0.921   2.069   1.249  1.00  0.00
ATOM     47  H59 L2      1      -3.516   1.628   2.400  1.00  0.00
ATOM     48  H60 L2      1      -3.209   3.349   2.632  1.00  0.00
ATOM     49  C47 L2      1      -5.085   2.930   1.567  1.00  0.00
ATOM     50  H57 L2      1      -5.541   3.659   2.240  1.00  0.00
ATOM     51  H58 L2      1      -5.668   2.010   1.646  1.00  0.00
ATOM     52  C51 L2      1      -5.098   3.400   0.094  1.00  0.00
ATOM     53  H55 L2      1      -5.266   4.474   0.023  1.00  0.00
ATOM     54  H56 L2      1      -5.852   2.883  -0.500  1.00  0.00
ATOM     55  C50 L2      1      -3.711   3.086  -0.398  1.00  0.00
ATOM     56  C44 L2      1      -3.244   3.160  -1.722  1.00  0.00
ATOM     57  H53 L2      1      -3.899   3.458  -2.527  1.00  0.00
ATOM     58  C45 L2      1      -1.898   2.823  -1.972  1.00  0.00
ATOM     59  H52 L2      1      -1.522   2.862  -2.985  1.00  0.00
ATOM     60  C43 L2      1      -1.026   2.449  -0.918  1.00  0.00
TER
ATOM     61  O   WAT     2      19.545  19.700   9.491  1.00  0.00
ATOM     62  H1  WAT     2      18.769  19.220   9.781  1.00  0.00
ATOM     63  H2  WAT     2      20.197  19.021   9.317  1.00  0.00
TER
ATOM     64  O   WAT     3      11.971  14.972   4.153  1.00  0.00
ATOM     65  H1  WAT     3      11.083  15.314   4.051  1.00  0.00
ATOM     66  H2  WAT     3      12.255  14.772   3.261  1.00  0.00
TER
ATOM     67  O   WAT     4       9.934  17.573  10.037  1.00  0.00
ATOM     68  H1  WAT     4      10.506  16.805  10.037  1.00  0.00
ATOM     69  H2  WAT     4       9.935  17.872   9.127  1.00  0.00
TER
ATOM     70  O   WAT     5      11.177  12.981  11.824  1.00  0.00
ATOM     71  H1  WAT     5      10.997  12.084  12.104  1.00  0.00
ATOM     72  H2  WAT     5      10.775  13.529  12.498  1.00  0.00
TER
ATOM     73  O   WAT     6      20.017  15.183   9.725  1.00  0.00
ATOM     74  H1  WAT     6      20.393  14.310   9.612  1.00  0.00
ATOM     75  H2  WAT     6      19.919  15.519   8.834  1.00  0.00
TER
ATOM     76  O   WAT     7      14.147  13.555   5.187  1.00  0.00
ATOM     77  H1  WAT     7      14.254  14.456   5.494  1.00  0.00
ATOM     78  H2  WAT     7      13.236  13.507   4.896  1.00  0.00
TER
ATOM     79  O   WAT     8      11.796  15.477  10.432  1.00  0.00
ATOM     80  H1  WAT     8      12.477  15.741  11.051  1.00  0.00
ATOM     81  H2  WAT     8      11.480  14.637  10.766  1.00  0.00
TER
ATOM     82  O   WAT     9      15.988  16.524   9.519  1.00  0.00
ATOM     83  H1  WAT     9      16.496  17.022  10.160  1.00  0.00
ATOM     84  H2  WAT     9      16.519  15.748   9.343  1.00  0.00
TER
ATOM     85  O   WAT    10      14.272  11.164  13.786  1.00  0.00
ATOM     86  H1  WAT    10      14.273  11.681  12.980  1.00  0.00
ATOM     87  H2  WAT    10      13.442  10.687  13.763  1.00  0.00
TER
ATOM     88  O   WAT    11      13.953  12.875  11.793  1.00  0.00
ATOM     89  H1  WAT    11      14.295  13.719  11.498  1.00  0.00
ATOM     90  H2  WAT    11      13.015  13.023  11.909  1.00  0.00
TER
ATOM     91  O   WAT    12      17.636  10.363   8.117  1.00  0.00
ATOM     92  H1  WAT    12      17.943   9.808   7.401  1.00  0.00
ATOM     93  H2  WAT    12      16.706  10.498   7.934  1.00  0.00
TER
ATOM     94  O   WAT    13      20.024  18.428   4.853  1.00  0.00
ATOM     95  H1  WAT    13      19.097  18.362   5.082  1.00  0.00
ATOM     96  H2  WAT    13      20.176  19.366   4.739  1.00  0.00
TER
ATOM     97  O   WAT    14      20.011  14.700   1.850  1.00  0.00
ATOM     98  H1  WAT    14      19.071  14.861   1.935  1.00  0.00
ATOM     99  H2  WAT    14      20.329  15.418   1.303  1.00  0.00
TER
ATOM    100  O   WAT    15      15.630  18.955   7.635  1.00  0.00
ATOM    101  H1  WAT    15      15.225  18.242   7.140  1.00  0.00
ATOM    102  H2  WAT    15      15.716  18.610   8.524  1.00  0.00
TER
ATOM    103  O   WAT    16      14.343  15.729  11.415  1.00  0.00
ATOM    104  H1  WAT    16      14.894  15.838  10.640  1.00  0.00
ATOM    105  H2  WAT    16      14.857  16.103  12.130  1.00  0.00
TER
ATOM    106  O   WAT    17      12.330  17.849   5.136  1.00  0.00
ATOM    107  H1  WAT    17      12.210  18.575   4.524  1.00  0.00
ATOM    108  H2  WAT    17      12.020  17.079   4.659  1.00  0.00
TER
ATOM    109  O   WAT    18      14.796  11.193   8.518  1.00  0.00
ATOM    110  H1  WAT    18      14.353  11.973   8.187  1.00  0.00
ATOM    111  H2  WAT    18      15.355  11.516   9.225  1.00  0.00
TER
ATOM    112  O   WAT    19      19.083  14.059  14.122  1.00  0.00
ATOM    113  H1  WAT    19      18.621  14.268  14.934  1.00  0.00
ATOM    114  H2  WAT    19      18.681  13.245  13.819  1.00  0.00
TER
ATOM    115  O   WAT    20      17.912  10.814   3.399  1.00  0.00
ATOM    116  H1  WAT    20      17.288  10.810   4.124  1.00  0.00
ATOM    117  H2  WAT    20      17.825   9.947   3.002  1.00  0.00
TER
ATOM    118  O   WAT    21      16.834  11.737  10.377  1.00  0.00
ATOM    119  H1  WAT    21      17.131  12.644  10.296  1.00  0.00
ATOM    120  H2  WAT    21      17.383  11.249   9.763  1.00  0.00
TER
ATOM    121  O   WAT    22      14.588  16.316   6.246  1.00  0.00
ATOM    122  H1  WAT    22      14.362  16.100   7.151  1.00  0.00
ATOM    123  H2  WAT    22      13.807  16.749   5.901  1.00  0.00
TER
ATOM    124  O   WAT    23      17.028  17.214  16.912  1.00  0.00
ATOM    125  H1  WAT    23      16.932  16.274  16.762  1.00  0.00
ATOM    126  H2  WAT    23      17.871  17.436  16.517  1.00  0.00
TER
ATOM    127  O   WAT    24      20.424  14.959   6.876  1.00  0.00
ATOM    128  H1  WAT    24      20.817  15.276   6.062  1.00  0.00
ATOM    129  H2  WAT    24      20.786  14.080   6.990  1.00  0.00
TER
ATOM    130  O   WAT    25      12.159  13.626  15.066  1.00  0.00
ATOM    131  H1  WAT    25      11.765  14.473  15.273  1.00  0.00
ATOM    132  H2  WAT    25      11.471  12.988  15.256  1.00  0.00
TER
ATOM    133  O   WAT    26       9.461  11.549   9.099  1.00  0.00
ATOM    134  H1  WAT    26       9.172  12.119   9.811  1.00  0.00
ATOM    135  H2  WAT    26      10.205  11.069   9.462  1.00  0.00
TER
ATOM    136  O   WAT    27       9.648  15.491   0.309  1.00  0.00
ATOM    137  H1  WAT    27       9.565  16.434   0.450  1.00  0.00
ATOM    138  H2  WAT    27       9.296  15.348  -0.570  1.00  0.00
TER
ATOM    139  O   WAT    28      21.010  17.549  10.971  1.00  0.00
ATOM    140  H1  WAT    28      20.278  18.058  11.320  1.00  0.00
ATOM    141  H2  WAT    28      20.612  16.732  10.670  1.00  0.00
TER
ATOM    142  O   WAT    29      17.447  14.225   9.376  1.00  0.00
ATOM    143  H1  WAT    29      17.451  13.784   8.526  1.00  0.00
ATOM    144  H2  WAT    29      18.343  14.546   9.483  1.00  0.00
TER
ATOM    145  O   WAT    30      13.298  14.107   8.335  1.00  0.00
ATOM    146  H1  WAT    30      12.958  14.585   9.092  1.00  0.00
ATOM    147  H2  WAT    30      12.535  13.654   7.975  1.00  0.00
TER
ATOM    148  O   WAT    31      17.509  15.226   2.367  1.00  0.00
ATOM    149  H1  WAT    31      17.631  15.184   3.315  1.00  0.00
ATOM    150  H2  WAT    31      17.124  16.088   2.211  1.00  0.00
TER
ATOM    151  O   WAT    32      16.522  17.536   1.765  1.00  0.00
ATOM    152  H1  WAT    32      15.953  17.088   1.139  1.00  0.00
ATOM    153  H2  WAT    32      17.230  17.895   1.231  1.00  0.00
TER
ATOM    154  O   WAT    33      17.748  18.285  11.122  1.00  0.00
ATOM    155  H1  WAT    33      18.115  17.811  11.869  1.00  0.00
ATOM    156  H2  WAT    33      17.559  19.159  11.463  1.00  0.00
TER
ATOM    157  O   WAT    34      10.612  13.029   7.252  1.00  0.00
ATOM    158  H1  WAT    34      10.327  12.665   8.090  1.00  0.00
ATOM    159  H2  WAT    34      10.550  12.297   6.638  1.00  0.00
TER
ATOM    160  O   WAT    35      15.538  17.326  13.441  1.00  0.00
ATOM    161  H1  WAT    35      15.234  18.205  13.666  1.00  0.00
ATOM    162  H2  WAT    35      16.493  17.386  13.477  1.00  0.00
TER
ATOM    163  O   WAT    36      20.286  11.922   3.973  1.00  0.00
ATOM    164  H1  WAT    36      19.473  11.423   3.898  1.00  0.00
ATOM    165  H2  WAT    36      20.092  12.762   3.557  1.00  0.00
TER
ATOM    166  O   WAT    37      11.595  18.166  14.588  1.00  0.00
ATOM    167  H1  WAT    37      11.236  18.831  15.175  1.00  0.00
ATOM    168  H2  WAT    37      11.300  17.334  14.959  1.00  0.00
TER
ATOM    169  O   WAT    38      14.796  18.624  17.472  1.00  0.00
ATOM    170  H1  WAT    38      14.496  18.770  16.575  1.00  0.00
ATOM    171  H2  WAT    38      15.567  18.065  17.379  1.00  0.00
TER
ATOM    172  O   WAT    39      10.105  18.165   1.211  1.00  0.00
ATOM    173  H1  WAT    39      10.975  18.448   1.495  1.00  0.00
ATOM    174  H2  WAT    39       9.614  18.979   1.096  1.00  0.00
TER
ATOM    175  O   WAT    40      13.170   9.896   5.805  1.00  0.00
ATOM    176  H1  WAT    40      13.041   9.888   6.753  1.00  0.00
ATOM    177  H2  WAT    40      12.346  10.234   5.454  1.00  0.00
TER
ATOM    178  O   WAT    41      10.169  11.655  15.265  1.00  0.00
ATOM    179  H1  WAT    41       9.455  11.855  15.870  1.00  0.00
ATOM    180  H2  WAT    41      10.589  10.879  15.637  1.00  0.00
TER
ATOM    181  O   WAT    42      16.998  15.382   5.240  1.00  0.00
ATOM    182  H1  WAT    42      16.289  15.850   5.681  1.00  0.00
ATOM    183  H2  WAT    42      17.282  14.724   5.874  1.00  0.00
TER
ATOM    184  O   WAT    43      18.623  16.801  13.239  1.00  0.00
ATOM    185  H1  WAT    43      19.122  17.276  13.904  1.00  0.00
ATOM    186  H2  WAT    43      18.766  15.878  13.446  1.00  0.00
TER
ATOM    187  O   WAT    44      15.201  13.690   2.615  1.00  0.00
ATOM    188  H1  WAT    44      16.050  14.127   2.549  1.00  0.00
ATOM    189  H2  WAT    44      14.834  14.002   3.442  1.00  0.00
TER
ATOM    190  O   WAT    45      14.100  19.943   1.089  1.00  0.00
ATOM    191  H1  WAT    45      14.867  19.832   1.651  1.00  0.00
ATOM    192  H2  WAT    45      14.178  19.247   0.436  1.00  0.00
TER
ATOM    193  O   WAT    46      12.795  17.376   1.772  1.00  0.00
ATOM    194  H1  WAT    46      12.876  16.429   1.884  1.00  0.00
ATOM    195  H2  WAT    46      13.687  17.707   1.878  1.00  0.00
TER
ATOM    196  O   WAT    47      10.322  19.197  17.007  1.00  0.00
ATOM    197  H1  WAT    47      10.826  18.618  17.579  1.00  0.00
ATOM    198  H2  WAT    47       9.583  19.482  17.545  1.00  0.00
TER
ATOM    199  O   WAT    48      16.132  19.940   3.063  1.00  0.00
ATOM    200  H1  WAT    48      16.554  19.774   3.906  1.00  0.00
ATOM    201  H2  WAT    48      16.257  19.130   2.568  1.00  0.00
TER
ATOM    202  O   WAT    49      14.295  15.920  15.870  1.00  0.00
ATOM    203  H1  WAT    49      13.765  15.429  15.242  1.00  0.00
ATOM    204  H2  WAT    49      14.964  16.348  15.336  1.00  0.00
TER
ATOM    205  O   WAT    50      18.645  18.964   0.311  1.00  0.00
ATOM    206  H1  WAT    50      19.166  18.249  -0.055  1.00  0.00
ATOM    207  H2  WAT    50      19.292  19.602   0.611  1.00  0.00
TER
ATOM    208  O   WAT    51      14.782  12.886  15.950  1.00  0.00
ATOM    209  H1  WAT    51      14.688  12.268  15.225  1.00  0.00
ATOM    210  H2  WAT    51      14.202  13.613  15.723  1.00  0.00
TER
ATOM    211  O   WAT    52      17.549  11.443  12.982  1.00  0.00
ATOM    212  H1  WAT    52      17.100  11.466  12.137  1.00  0.00
ATOM    213  H2  WAT    52      16.915  11.045  13.579  1.00  0.00
TER
ATOM    214  O   WAT    53      20.291  18.070  14.987  1.00  0.00
ATOM    215  H1  WAT    53      20.410  17.474  15.727  1.00  0.00
ATOM    216  H2  WAT    53      21.150  18.107  14.568  1.00  0.00
TER
ATOM    217  O   WAT    54      15.028  16.013   0.009  1.00  0.00
ATOM    218  H1  WAT    54      14.827  15.150   0.370  1.00  0.00
ATOM    219  H2  WAT    54      14.857  15.927  -0.929  1.00  0.00
TER
ATOM    220  O   WAT    55      17.058  14.612  16.245  1.00  0.00
ATOM    221  H1  WAT    55      17.648  14.304  16.933  1.00  0.00
ATOM    222  H2  WAT    55      16.240  14.140  16.401  1.00  0.00
TER
ATOM    223  O   WAT    56      13.827  13.113  -0.004  1.00  0.00
ATOM    224  H1  WAT    56      14.129  13.120  -0.912  1.00  0.00
ATOM    225  H2  WAT    56      14.566  12.763   0.493  1.00  0.00
TER
ATOM    226  O   WAT    57      17.045  12.057   0.982  1.00  0.00
ATOM    227  H1  WAT    57      16.697  11.379   0.402  1.00  0.00
ATOM    228  H2  WAT    57      17.246  11.596   1.796  1.00  0.00
TER
ATOM    229  O   WAT    58      10.386  18.586   7.378  1.00  0.00
ATOM    230  H1  WAT    58       9.731  18.317   6.734  1.00  0.00
ATOM    231  H2  WAT    58      11.223  18.476   6.929  1.00  0.00
TER
ATOM    232  O   WAT    59      11.423  18.971  11.919  1.00  0.00
ATOM    233  H1  WAT    59      11.791  18.884  12.798  1.00  0.00
ATOM    234  H2  WAT    59      10.854  18.208  11.819  1.00  0.00
TER
ATOM    235  O   WAT    60      10.975  15.882  15.825  1.00  0.00
ATOM    236  H1  WAT    60      10.080  15.848  16.164  1.00  0.00
ATOM    237  H2  WAT    60      11.515  16.080  16.590  1.00  0.00
TER
ATOM    238  O   WAT    61       9.599  15.796   3.321  1.00  0.00
ATOM    239  H1  WAT    61       8.696  16.059   3.146  1.00  0.00
ATOM    240  H2  WAT    61      10.083  16.067   2.541  1.00  0.00
TER
ATOM    241  O   WAT    62      12.142  14.852   1.230  1.00  0.00
ATOM    242  H1  WAT    62      12.851  14.430   0.745  1.00  0.00
ATOM    243  H2  WAT    62      11.426  14.920   0.599  1.00  0.00
TER
ATOM    244  O   WAT    63      11.790  10.906   0.271  1.00  0.00
ATOM    245  H1  WAT    63      12.512  11.447   0.589  1.00  0.00
ATOM    246  H2  WAT    63      12.062  10.632  -0.605  1.00  0.00
TER
ATOM    247  O   WAT    64      11.479  10.157  10.173  1.00  0.00
ATOM    248  H1  WAT    64      12.126   9.606   9.732  1.00  0.00
ATOM    249  H2  WAT    64      11.899  10.411  10.995  1.00  0.00
TER
ATOM    250  O   WAT    65      11.232  10.312  12.916  1.00  0.00
ATOM    251  H1  WAT    65      10.883  10.769  13.681  1.00  0.00
ATOM    252  H2  WAT    65      10.901   9.418  12.998  1.00  0.00
TER
ATOM    253  O   WAT    66      18.744  11.503  16.437  1.00  0.00
ATOM    254  H1  WAT    66      18.683  12.096  17.187  1.00  0.00
ATOM    255  H2  WAT    66      19.685  11.396  16.292  1.00  0.00
TER
ATOM    256  O   WAT    67      11.904   9.840  16.191  1.00  0.00
ATOM    257  H1  WAT    67      12.452   9.659  15.427  1.00  0.00
ATOM    258  H2  WAT    67      11.970   9.049  16.726  1.00  0.00
TER
ATOM    259  O   WAT    68      19.870  10.641  11.343  1.00  0.00
ATOM    260  H1  WAT    68      19.087  11.115  11.623  1.00  0.00
ATOM    261  H2  WAT    68      19.577   9.736  11.234  1.00  0.00
TER
ATOM    262  O   WAT    69      11.214  10.945   3.864  1.00  0.00
ATOM    263  H1  WAT    69      11.972  11.058   3.291  1.00  0.00
ATOM    264  H2  WAT    69      10.752  11.782   3.819  1.00  0.00
TER
ATOM    265  O   WAT    70      17.756  13.059   6.854  1.00  0.00
ATOM    266  H1  WAT    70      16.943  12.685   6.514  1.00  0.00
ATOM    267  H2  WAT    70      18.260  12.304   7.157  1.00  0.00
TER
ATOM    268  O   WAT    71      13.587  11.472   2.404  1.00  0.00
ATOM    269  H1  WAT    71      14.116  10.685   2.275  1.00  0.00
ATOM    270  H2  WAT    71      14.220  12.151   2.638  1.00  0.00
TER
ATOM    271  O   WAT    72      15.781  11.209   5.459  1.00  0.00
ATOM    272  H1  WAT    72      15.151  10.508   5.626  1.00  0.00
ATOM    273  H2  WAT    72      15.241  11.970   5.242  1.00  0.00
TER
ATOM    274  O   WAT    73      15.906  10.488  17.894  1.00  0.00
ATOM    275  H1  WAT    73      15.625  10.991  17.130  1.00  0.00
ATOM    276  H2  WAT    73      16.288   9.690  17.528  1.00  0.00
TER
ATOM    277  O   WAT    74      19.545  19.700  -9.283  1.00  0.00
ATOM    278  H1  WAT    74      18.769  19.220  -8.993  1.00  0.00
ATOM    279  H2  WAT    74      20.197  19.021  -9.458  1.00  0.00
TER
ATOM    280  O   WAT    75      11.971  14.972 -14.621  1.00  0.00
ATOM    281  H1  WAT    75      11.083  15.314 -14.723  1.00  0.00
ATOM    282  H2  WAT    75      12.255  14.772 -15.513  1.00  0.00
TER
ATOM    283  O   WAT    76       9.934  17.573  -8.738  1.00  0.00
ATOM    284  H1  WAT    76      10.506  16.805  -8.737  1.00  0.00
ATOM    285  H2  WAT    76       9.935  17.872  -9.647  1.00  0.00
TER
ATOM    286  O   WAT    77      11.177  12.981  -6.951  1.00  0.00
ATOM    287  H1  WAT    77      10.997  12.084  -6.670  1.00  0.00
ATOM    288  H2  WAT    77      10.775  13.529  -6.276  1.00  0.00
TER
ATOM    289  O   WAT    78      20.017  15.183  -9.049  1.00  0.00
ATOM    290  H1  WAT    78      20.393  14.310  -9.162  1.00  0.00
ATOM    291  H2  WAT    78      19.919  15.519  -9.940  1.00  0.00
TER
ATOM    292  O   WAT    79      14.147  13.555 -13.588  1.00  0.00
ATOM    293  H1  WAT    79      14.254  14.456 -13.281  1.00  0.00
ATOM    294  H2  WAT    79      13.236  13.507 -13.878  1.00  0.00
TER
ATOM    295  O   WAT    80      11.796  15.477  -8.342  1.00  0.00
ATOM    296  H1  WAT    80      12.477  15.741  -7.724  1.00  0.00
ATOM    297  H2  WAT    80      11.480  14.637  -8.009  1.00  0.00
TER
ATOM    298  O   WAT    81      15.988  16.524  -9.255  1.00  0.00
ATOM    299  H1  WAT    81      16.496  17.022  -8.615  1.00  0.00
ATOM    300  H2  WAT    81      16.519  15.748  -9.431  1.00  0.00
TER
ATOM    301  O   WAT    82      14.272  11.164  -4.989  1.00  0.00
ATOM    302  H1  WAT    82      14.273  11.681  -5.794  1.00  0.00
ATOM    303  H2  WAT    82      13.442  10.687  -5.012  1.00  0.00
TER
ATOM    304  O   WAT    83      13.953  12.875  -6.982  1.00  0.00
ATOM    305  H1  WAT    83      14.295  13.719  -7.276  1.00  0.00
ATOM    306  H2  WAT    83      13.015  13.023  -6.865  1.00  0.00
TER
ATOM    307  O   WAT    84      17.636  10.363 -10.657  1.00  0.00
ATOM    308  H1  WAT    84      17.943   9.808 -11.374  1.00  0.00
ATOM    309  H2  WAT    84      16.706  10.498 -10.840  1.00  0.00
TER
ATOM    310  O   WAT    85      20.024  18.428 -13.921  1.00  0.00
ATOM    311  H1  WAT    85      19.097  18.362 -13.692  1.00  0.00
ATOM    312  H2  WAT    85      20.176  19.366 -14.036  1.00  0.00
TER
ATOM    313  O   WAT    86      20.011  14.700 -16.925  1.00  0.00
ATOM    314  H1  WAT    86      19.071  14.861 -16.839  1.00  0.00
ATOM    315  H2  WAT    86      20.329  15.418 -17.471  1.00  0.00
TER
ATOM    316  O   WAT    87      15.630  18.955 -11.139  1.00  0.00
ATOM    317  H1  WAT    87      15.225  18.242 -11.635  1.00  0.00
ATOM    318  H2  WAT    87      15.716  18.610 -10.250  1.00  0.00
TER
ATOM    319  O   WAT    88      14.343  15.729  -7.359  1.00  0.00
ATOM    320  H1  WAT    88      14.894  15.838  -8.134  1.00  0.00
ATOM    321  H2  WAT    88      14.857  16.103  -6.644  1.00  0.00
TER
ATOM    322  O   WAT    89      12.330  17.849 -13.639  1.00  0.00
ATOM    323  H1  WAT    89      12.210  18.575 -14.251  1.00  0.00
ATOM    324  H2  WAT    89      12.020  17.079 -14.116  1.00  0.00
TER
ATOM    325  O   WAT    90      14.796  11.193 -10.256  1.00  0.00
ATOM    326  H1  WAT    90      14.353  11.973 -10.588  1.00  0.00
ATOM    327  H2  WAT    90      15.355  11.516  -9.549  1.00  0.00
TER
ATOM    328  O   WAT    91      19.083  14.059  -4.653  1.00  0.00
ATOM    329  H1  WAT    91      18.621  14.268  -3.841  1.00  0.00
ATOM    330  H2  WAT    91      18.681  13.245  -4.956  1.00  0.00
TER
ATOM    331  O   WAT    92      17.912  10.814 -15.376  1.00  0.00
ATOM    332  H1  WAT    92      17.288  10.810 -14.650  1.00  0.00
ATOM    333  H2  WAT    92      17.825   9.947 -15.772  1.00  0.00
TER
ATOM    334  O   WAT    93      16.834  11.737  -8.397  1.00  0.00
ATOM    335  H1  WAT    93      17.131  12.644  -8.478  1.00  0.00
ATOM    336  H2  WAT    93      17.383  11.249  -9.011  1.00  0.00
TER
ATOM    337  O   WAT    94      14.588  16.316 -12.528  1.00  0.00
ATOM    338  H1  WAT    94      14.362  16.100 -11.623  1.00  0.00
ATOM    339  H2  WAT    94      13.807  16.749 -12.874  1.00  0.00
TER
ATOM    340  O   WAT    95      17.028  17.214  -1.862  1.00  0.00
ATOM    341  H1  WAT    95      16.932  16.274  -2.012  1.00  0.00
ATOM    342  H2  WAT    95      17.871  17.436  -2.257  1.00  0.00
TER
ATOM    343  O   WAT    96      20.424  14.959 -11.899  1.00  0.00
ATOM    344  H1  WAT    96      20.817  15.276 -12.712  1.00  0.00
ATOM    345  H2  WAT    96      20.786  14.080 -11.784  1.00  0.00
TER
ATOM    346  O   WAT    97      12.159  13.626  -3.709  1.00  0.00
ATOM    347  H1  WAT    97      11.765  14.473  -3.501  1.00  0.00
ATOM    348  H2  WAT    97      11.471  12.988  -3.518  1.00  0.00
TER
ATOM    349  O   WAT    98      18.733  13.709  -0.639  1.00  0.00
ATOM    350  H1  WAT    98      18.043  13.517  -0.004  1.00  0.00
ATOM    351  H2  WAT    98      19.477  13.993  -0.107  1.00  0.00
TER
ATOM    352  O   WAT    99       9.461  11.549  -9.676  1.00  0.00
ATOM    353  H1  WAT    99       9.172  12.119  -8.963  1.00  0.00
ATOM    354  H2  WAT    99      10.205  11.069  -9.313  1.00  0.00
TER
ATOM    355  O   WAT   100      21.010  17.549  -7.804  1.00  0.00
ATOM    356  H1  WAT   100      20.278  18.058  -7.455  1.00  0.00
ATOM    357  H2  WAT   100      20.612  16.732  -8.105  1.00  0.00
TER
ATOM    358  O   WAT   101      17.447  14.225  -9.398  1.00  0.00
ATOM    359  H1  WAT   101      17.451  13.784 -10.248  1.00  0.00
ATOM    360  H2  WAT   101      18.343  14.546  -9.291  1.00  0.00
TER
ATOM    361  O   WAT   102      13.298  14.107 -10.439  1.00  0.00
ATOM    362  H1  WAT   102      12.958  14.585  -9.682  1.00  0.00
ATOM    363  H2  WAT   102      12.535  13.654 -10.799  1.00  0.00
TER
ATOM    364  O   WAT   103      17.509  15.226 -16.408  1.00  0.00
ATOM    365  H1  WAT   103      17.631  15.184 -15.459  1.00  0.00
ATOM    366  H2  WAT   103      17.124  16.088 -16.563  1.00  0.00
TER
ATOM    367  O   WAT   104      16.522  17.536 -17.009  1.00  0.00
ATOM    368  H1  WAT   104      15.953  17.088 -17.636  1.00  0.00
ATOM    369  H2  WAT   104      17.230  17.895 -17.543  1.00  0.00
TER
ATOM    370  O   WAT   105      17.748  18.285  -7.652  1.00  0.00
ATOM    371  H1  WAT   105      18.115  17.811  -6.906  1.00  0.00
ATOM    372  H2  WAT   105      17.559  19.159  -7.311  1.00  0.00
TER
ATOM    373  O   WAT   106      10.612  13.029 -11.523  1.00  0.00
ATOM    374  H1  WAT   106      10.327  12.665 -10.685  1.00  0.00
ATOM    375  H2  WAT   106      10.550  12.297 -12.136  1.00  0.00
TER
ATOM    376  O   WAT   107      15.538  17.326  -5.333  1.00  0.00
ATOM    377  H1  WAT   107      15.234  18.205  -5.108  1.00  0.00
ATOM    378  H2  WAT   107      16.493  17.386  -5.298  1.00  0.00
TER
ATOM    379  O   WAT   108      20.286  11.922 -14.801  1.00  0.00
ATOM    380  H1  WAT   108      19.473  11.423 -14.877  1.00  0.00
ATOM    381  H2  WAT   108      20.092  12.762 -15.218  1.00  0.00
TER
ATOM    382  O   WAT   109      11.595  18.166  -4.186  1.00  0.00
ATOM    383  H1  WAT   109      11.236  18.831  -3.599  1.00  0.00
ATOM    384  H2  WAT   109      11.300  17.334  -3.815  1.00  0.00
TER
ATOM    385  O   WAT   110      14.796  18.624  -1.302  1.00  0.00
ATOM    386  H1  WAT   110      14.496  18.770  -2.200  1.00  0.00
ATOM    387  H2  WAT   110      15.567  18.065  -1.395  1.00  0.00
TER
ATOM    388  O   WAT   111      10.105  18.165 -17.563  1.00  0.00
ATOM    389  H1  WAT   111      10.975  18.448 -17.279  1.00  0.00
ATOM    390  H2  WAT   111       9.614  18.979 -17.678  1.00  0.00
TER
ATOM    391  O   WAT   112      13.170   9.896 -12.970  1.00  0.00
ATOM    392  H1  WAT   112      13.041   9.888 -12.021  1.00  0.00
ATOM    393  H2  WAT   112      12.346  10.234 -13.321  1.00  0.00
TER
ATOM    394  O   WAT   113      10.169  11.655  -3.509  1.00  0.00
ATOM    395  H1  WAT   113       9.455  11.855  -2.904  1.00  0.00
ATOM    396  H2  WAT   113      10.589  10.879  -3.138  1.00  0.00
TER
ATOM    397  O   WAT   114      16.998  15.382 -13.534  1.00  0.00
ATOM    398  H1  WAT   114      16.289  15.850 -13.093  1.00  0.00
ATOM    399  H2  WAT   114      17.282  14.724 -12.900  1.00  0.00
TER
ATOM    400  O   WAT   115      18.623  16.801  -5.535  1.00  0.00
ATOM    401  H1  WAT   115      19.122  17.276  -4.870  1.00  0.00
ATOM    402  H2  WAT   115      18.766  15.878  -5.328  1.00  0.00
TER
ATOM    403  O   WAT   116      15.201  13.690 -16.159  1.00  0.00
ATOM    404  H1  WAT   116      16.050  14.127 -16.225  1.00  0.00
ATOM    405  H2  WAT   116      14.834  14.002 -15.332  1.00  0.00
TER
ATOM    406  O   WAT   117      14.100  19.943 -17.686  1.00  0.00
ATOM    407  H1  WAT   117      14.867  19.832 -17.123  1.00  0.00
ATOM    408  H2  WAT   117      14.178  19.247 -18.338  1.00  0.00
TER
ATOM    409  O   WAT   118      12.795  17.376 -17.003  1.00  0.00
ATOM    410  H1  WAT   118      12.876  16.429 -16.891  1.00  0.00
ATOM    411  H2  WAT   118      13.687  17.707 -16.896  1.00  0.00
TER
ATOM    412  O   WAT   119      10.322  19.197  -1.767  1.00  0.00
ATOM    413  H1  WAT   119      10.826  18.618  -1.195  1.00  0.00
ATOM    414  H2  WAT   119       9.583  19.482  -1.229  1.00  0.00
TER
ATOM    415  O   WAT   120      12.355  17.340  -0.872  1.00  0.00
ATOM    416  H1  WAT   120      12.395  17.042   0.037  1.00  0.00
ATOM    417  H2  WAT   120      13.209  17.741  -1.031  1.00  0.00
TER
ATOM    418  O   WAT   121      16.132  19.940 -15.712  1.00  0.00
ATOM    419  H1  WAT   121      16.554  19.774 -14.868  1.00  0.00
ATOM    420  H2  WAT   121      16.257  19.130 -16.206  1.00  0.00
TER
ATOM    421  O   WAT   122      14.295  15.920  -2.904  1.00  0.00
ATOM    422  H1  WAT   122      13.765  15.429  -3.532  1.00  0.00
ATOM    423  H2  WAT   122      14.964  16.348  -3.439  1.00  0.00
TER
ATOM    424  O   WAT   123      14.782  12.886  -2.825  1.00  0.00
ATOM    425  H1  WAT   123      14.688  12.268  -3.550  1.00  0.00
ATOM    426  H2  WAT   123      14.202  13.613  -3.052  1.00  0.00
TER
ATOM    427  O   WAT   124      17.549  11.443  -5.792  1.00  0.00
ATOM    428  H1  WAT   124      17.100  11.466  -6.637  1.00  0.00
ATOM    429  H2  WAT   124      16.915  11.045  -5.195  1.00  0.00
TER
ATOM    430  O   WAT   125      20.291  18.070  -3.787  1.00  0.00
ATOM    431  H1  WAT   125      20.410  17.474  -3.047  1.00  0.00
ATOM    432  H2  WAT   125      21.150  18.107  -4.207  1.00  0.00
TER
ATOM    433  O   WAT   126      17.058  14.612  -2.529  1.00  0.00
ATOM    434  H1  WAT   126      17.648  14.304  -1.842  1.00  0.00
ATOM    435  H2  WAT   126      16.240  14.140  -2.373  1.00  0.00
TER
ATOM    436  O   WAT   127      17.045  12.057 -17.792  1.00  0.00
ATOM    437  H1  WAT   127      16.697  11.379 -18.372  1.00  0.00
ATOM    438  H2  WAT   127      17.246  11.596 -16.978  1.00  0.00
TER
ATOM    439  O   WAT   128      10.386  18.586 -11.396  1.00  0.00
ATOM    440  H1  WAT   128       9.731  18.317 -12.040  1.00  0.00
ATOM    441  H2  WAT   128      11.223  18.476 -11.846  1.00  0.00
TER
ATOM    442  O   WAT   129      11.423  18.971  -6.856  1.00  0.00
ATOM    443  H1  WAT   129      11.791  18.884  -5.976  1.00  0.00
ATOM    444  H2  WAT   129      10.854  18.208  -6.955  1.00  0.00
TER
ATOM    445  O   WAT   130      10.975  15.882  -2.950  1.00  0.00
ATOM    446  H1  WAT   130      10.080  15.848  -2.610  1.00  0.00
ATOM    447  H2  WAT   130      11.515  16.080  -2.185  1.00  0.00
TER
ATOM    448  O   WAT   131       9.599  15.796 -15.453  1.00  0.00
ATOM    449  H1  WAT   131       8.696  16.059 -15.628  1.00  0.00
ATOM    450  H2  WAT   131      10.083  16.067 -16.233  1.00  0.00
TER
ATOM    451  O   WAT   132      12.142  14.852 -17.544  1.00  0.00
ATOM    452  H1  WAT   132      12.851  14.430 -18.029  1.00  0.00
ATOM    453  H2  WAT   132      11.426  14.920 -18.176  1.00  0.00
TER
ATOM    454  O   WAT   133      11.479  10.157  -8.601  1.00  0.00
ATOM    455  H1  WAT   133      12.126   9.606  -9.042  1.00  0.00
ATOM    456  H2  WAT   133      11.899  10.411  -7.780  1.00  0.00
TER
ATOM    457  O   WAT   134      11.232  10.312  -5.859  1.00  0.00
ATOM    458  H1  WAT   134      10.883  10.769  -5.093  1.00  0.00
ATOM    459  H2  WAT   134      10.901   9.418  -5.777  1.00  0.00
TER
ATOM    460  O   WAT   135      18.744  11.503  -2.337  1.00  0.00
ATOM    461  H1  WAT   135      18.683  12.096  -1.587  1.00  0.00
ATOM    462  H2  WAT   135      19.685  11.396  -2.482  1.00  0.00
TER
ATOM    463  O   WAT   136      11.904   9.840  -2.584  1.00  0.00
ATOM    464  H1  WAT   136      12.452   9.659  -3.347  1.00  0.00
ATOM    465  H2  WAT   136      11.970   9.049  -2.048  1.00  0.00
TER
ATOM    466  O   WAT   137      19.870  10.641  -7.431  1.00  0.00
ATOM    467  H1  WAT   137      19.087  11.115  -7.152  1.00  0.00
ATOM    468  H2  WAT   137      19.577   9.736  -7.540  1.00  0.00
TER
ATOM    469  O   WAT   138      11.214  10.945 -14.910  1.00  0.00
ATOM    470  H1  WAT   138      11.972  11.058 -15.484  1.00  0.00
ATOM    471  H2  WAT   138      10.752  11.782 -14.956  1.00  0.00
TER
ATOM    472  O   WAT   139      17.756  13.059 -11.920  1.00  0.00
ATOM    473  H1  WAT   139      16.943  12.685 -12.260  1.00  0.00
ATOM    474  H2  WAT   139      18.260  12.304 -11.618  1.00  0.00
TER
ATOM    475  O   WAT   140      13.587  11.472 -16.370  1.00  0.00
ATOM    476  H1  WAT   140      14.116  10.685 -16.499  1.00  0.00
ATOM    477  H2  WAT   140      14.220  12.151 -16.136  1.00  0.00
TER
ATOM    478  O   WAT   141      15.781  11.209 -13.315  1.00  0.00
ATOM    479  H1  WAT   141      15.151  10.508 -13.148  1.00  0.00
ATOM    480  H2  WAT   141      15.241  11.970 -13.532  1.00  0.00
TER
ATOM    481  O   WAT   142      15.906  10.488  -0.880  1.00  0.00
ATOM    482  H1  WAT   142      15.625  10.991  -1.644  1.00  0.00
ATOM    483  H2  WAT   142      16.288   9.690  -1.246  1.00  0.00
TER
ATOM    484  O   WAT   143      19.545   0.926   9.491  1.00  0.00
ATOM    485  H1  WAT   143      18.769   0.446   9.781  1.00  0.00
ATOM    486  H2  WAT   143      20.197   0.246   9.317  1.00  0.00
TER
ATOM    487  O   WAT   144      13.562   1.238  10.369  1.00  0.00
ATOM    488  H1  WAT   144      12.730   0.983  10.768  1.00  0.00
ATOM    489  H2  WAT   144      14.170   1.309  11.104  1.00  0.00
TER
ATOM    490  O   WAT   145      13.542   5.272  10.564  1.00  0.00
ATOM    491  H1  WAT   145      13.845   4.382  10.385  1.00  0.00
ATOM    492  H2  WAT   145      14.286   5.829  10.337  1.00  0.00
TER
ATOM    493  O   WAT   146      11.971  -3.802   4.153  1.00  0.00
ATOM    494  H1  WAT   146      11.083  -3.460   4.051  1.00  0.00
ATOM    495  H2  WAT   146      12.255  -4.002   3.261  1.00  0.00
TER
ATOM    496  O   WAT   147       9.934  -1.201  10.037  1.00  0.00
ATOM    497  H1  WAT   147      10.506  -1.969  10.037  1.00  0.00
ATOM    498  H2  WAT   147       9.935  -0.903   9.127  1.00  0.00
TER
ATOM    499  O   WAT   148      19.792   7.618   7.891  1.00  0.00
ATOM    500  H1  WAT   148      19.173   8.073   7.321  1.00  0.00
ATOM    501  H2  WAT   148      20.648   7.773   7.490  1.00  0.00
TER
ATOM    502  O   WAT   149      18.986   3.602   9.498  1.00  0.00
ATOM    503  H1  WAT   149      18.917   2.661   9.337  1.00  0.00
ATOM    504  H2  WAT   149      19.748   3.692  10.070  1.00  0.00
TER
ATOM    505  O   WAT   150      11.177  -5.793  11.824  1.00  0.00
ATOM    506  H1  WAT   150      10.997  -6.690  12.104  1.00  0.00
ATOM    507  H2  WAT   150      10.775  -5.246  12.498  1.00  0.00
TER
ATOM    508  O   WAT   151      20.017  -3.591   9.725  1.00  0.00
ATOM    509  H1  WAT   151      20.393  -4.464   9.612  1.00  0.00
ATOM    510  H2  WAT   151      19.919  -3.256   8.834  1.00  0.00
TER
ATOM    511  O   WAT   152      14.147  -5.219   5.187  1.00  0.00
ATOM    512  H1  WAT   152      14.254  -4.319   5.494  1.00  0.00
ATOM    513  H2  WAT   152      13.236  -5.267   4.896  1.00  0.00
TER
ATOM    514  O   WAT   153      11.796  -3.297  10.432  1.00  0.00
ATOM    515  H1  WAT   153      12.477  -3.033  11.051  1.00  0.00
ATOM    516  H2  WAT   153      11.480  -4.137  10.766  1.00  0.00
TER
ATOM    517  O   WAT   154      15.988  -2.250   9.519  1.00  0.00
ATOM    518  H1  WAT   154      16.496  -1.752  10.160  1.00  0.00
ATOM    519  H2  WAT   154      16.519  -3.027   9.343  1.00  0.00
TER
ATOM    520  O   WAT   155      14.272  -7.610  13.786  1.00  0.00
ATOM    521  H1  WAT   155      14.273  -7.093  12.980  1.00  0.00
ATOM    522  H2  WAT   155      13.442  -8.087  13.763  1.00  0.00
TER
ATOM    523  O   WAT   156      15.522   2.029  11.963  1.00  0.00
ATOM    524  H1  WAT   156      15.189   2.656  12.605  1.00  0.00
ATOM    525  H2  WAT   156      15.699   2.555  11.183  1.00  0.00
TER
ATOM    526  O   WAT   157      13.953  -5.899  11.793  1.00  0.00
ATOM    527  H1  WAT   157      14.295  -5.055  11.498  1.00  0.00
ATOM    528  H2  WAT   157      13.015  -5.751  11.909  1.00  0.00
TER
ATOM    529  O   WAT   158      14.734   3.997  13.778  1.00  0.00
ATOM    530  H1  WAT   158      15.351   4.672  13.496  1.00  0.00
ATOM    531  H2  WAT   158      13.873   4.406  13.687  1.00  0.00
TER
ATOM    532  O   WAT   159      10.027   3.187   2.659  1.00  0.00
ATOM    533  H1  WAT   159       9.650   3.676   1.927  1.00  0.00
ATOM    534  H2  WAT   159      10.284   3.860   3.289  1.00  0.00
TER
ATOM    535  O   WAT   160      17.636  -8.411   8.117  1.00  0.00
ATOM    536  H1  WAT   160      17.943  -8.966   7.401  1.00  0.00
ATOM    537  H2  WAT   160      16.706  -8.277   7.934  1.00  0.00
TER
ATOM    538  O   WAT   161      20.024  -0.346   4.853  1.00  0.00
ATOM    539  H1  WAT   161      19.097  -0.413   5.082  1.00  0.00
ATOM    540  H2  WAT   161      20.176   0.592   4.739  1.00  0.00
TER
ATOM    541  O   WAT   162      20.011  -4.075   1.850  1.00  0.00
ATOM    542  H1  WAT   162      19.071  -3.913   1.935  1.00  0.00
ATOM    543  H2  WAT   162      20.329  -3.356   1.303  1.00  0.00
TER
ATOM    544  O   WAT   163      15.630   0.180   7.635  1.00  0.00
ATOM    545  H1  WAT   163      15.225  -0.532   7.140  1.00  0.00
ATOM    546  H2  WAT   163      15.716  -0.164   8.524  1.00  0.00
TER
ATOM    547  O   WAT   164      16.098   3.867   9.799  1.00  0.00
ATOM    548  H1  WAT   164      15.801   3.261   9.120  1.00  0.00
ATOM    549  H2  WAT   164      17.048   3.905   9.688  1.00  0.00
TER
ATOM    550  O   WAT   165      14.343  -3.045  11.415  1.00  0.00
ATOM    551  H1  WAT   165      14.894  -2.936  10.640  1.00  0.00
ATOM    552  H2  WAT   165      14.857  -2.672  12.130  1.00  0.00
TER
ATOM    553  O   WAT   166      15.190   3.605  16.450  1.00  0.00
ATOM    554  H1  WAT   166      14.293   3.829  16.697  1.00  0.00
ATOM    555  H2  WAT   166      15.215   3.729  15.501  1.00  0.00
TER
ATOM    556  O   WAT   167      14.017   0.476  15.025  1.00  0.00
ATOM    557  H1  WAT   167      13.878   1.349  15.394  1.00  0.00
ATOM    558  H2  WAT   167      13.135   0.134  14.880  1.00  0.00
TER
ATOM    559  O   WAT   168      20.340   5.394   6.332  1.00  0.00
ATOM    560  H1  WAT   168      20.779   6.136   5.918  1.00  0.00
ATOM    561  H2  WAT   168      20.278   5.637   7.256  1.00  0.00
TER
ATOM    562  O   WAT   169      15.815   6.419  17.234  1.00  0.00
ATOM    563  H1  WAT   169      15.786   6.823  16.367  1.00  0.00
ATOM    564  H2  WAT   169      15.651   5.490  17.071  1.00  0.00
TER
ATOM    565  O   WAT   170      12.330  -0.925   5.136  1.00  0.00
ATOM    566  H1  WAT   170      12.210  -0.199   4.524  1.00  0.00
ATOM    567  H2  WAT   170      12.020  -1.695   4.659  1.00  0.00
TER
ATOM    568  O   WAT   171       9.969   2.246  10.943  1.00  0.00
ATOM    569  H1  WAT   171      10.047   2.381   9.998  1.00  0.00
ATOM    570  H2  WAT   171      10.583   1.538  11.135  1.00  0.00
TER
ATOM    571  O   WAT   172      11.213   3.946   7.353  1.00  0.00
ATOM    572  H1  WAT   172      10.806   4.088   6.499  1.00  0.00
ATOM    573  H2  WAT   172      12.105   3.662   7.150  1.00  0.00
TER
ATOM    574  O   WAT   173      15.486   8.161   5.465  1.00  0.00
ATOM    575  H1  WAT   173      15.310   7.244   5.252  1.00  0.00
ATOM    576  H2  WAT   173      14.631   8.520   5.705  1.00  0.00
TER
ATOM    577  O   WAT   174      10.025   3.288  13.482  1.00  0.00
ATOM    578  H1  WAT   174      10.188   2.818  12.664  1.00  0.00
ATOM    579  H2  WAT   174      10.490   2.780  14.147  1.00  0.00
TER
ATOM    580  O   WAT   175      14.796  -7.582   8.518  1.00  0.00
ATOM    581  H1  WAT   175      14.353  -6.801   8.187  1.00  0.00
ATOM    582  H2  WAT   175      15.355  -7.259   9.225  1.00  0.00
TER
ATOM    583  O   WAT   176      19.083  -4.715  14.122  1.00  0.00
ATOM    584  H1  WAT   176      18.621  -4.507  14.934  1.00  0.00
ATOM    585  H2  WAT   176      18.681  -5.529  13.819  1.00  0.00
TER
ATOM    586  O   WAT   177      17.912  -7.961   3.399  1.00  0.00
ATOM    587  H1  WAT   177      17.288  -7.965   4.124  1.00  0.00
ATOM    588  H2  WAT   177      17.825  -8.828   3.002  1.00  0.00
TER
ATOM    589  O   WAT   178      16.834  -7.037  10.377  1.00  0.00
ATOM    590  H1  WAT   178      17.131  -6.131  10.296  1.00  0.00
ATOM    591  H2  WAT   178      17.383  -7.525   9.763  1.00  0.00
TER
ATOM    592  O   WAT   179      14.588  -2.458   6.246  1.00  0.00
ATOM    593  H1  WAT   179      14.362  -2.675   7.151  1.00  0.00
ATOM    594  H2  WAT   179      13.807  -2.026   5.901  1.00  0.00
TER
ATOM    595  O   WAT   180      17.028  -1.560  16.912  1.00  0.00
ATOM    596  H1  WAT   180      16.932  -2.500  16.762  1.00  0.00
ATOM    597  H2  WAT   180      17.871  -1.338  16.517  1.00  0.00
TER
ATOM    598  O   WAT   181      20.424  -3.816   6.876  1.00  0.00
ATOM    599  H1  WAT   181      20.817  -3.499   6.062  1.00  0.00
ATOM    600  H2  WAT   181      20.786  -4.695   6.990  1.00  0.00
TER
ATOM    601  O   WAT   182      12.159  -5.149  15.066  1.00  0.00
ATOM    602  H1  WAT   182      11.765  -4.301  15.273  1.00  0.00
ATOM    603  H2  WAT   182      11.471  -5.786  15.256  1.00  0.00
TER
ATOM    604  O   WAT   183       9.461  -7.226   9.099  1.00  0.00
ATOM    605  H1  WAT   183       9.172  -6.655   9.811  1.00  0.00
ATOM    606  H2  WAT   183      10.205  -7.705   9.462  1.00  0.00
TER
ATOM    607  O   WAT   184       9.648  -3.284   0.309  1.00  0.00
ATOM    608  H1  WAT   184       9.565  -2.341   0.450  1.00  0.00
ATOM    609  H2  WAT   184       9.296  -3.426  -0.570  1.00  0.00
TER
ATOM    610  O   WAT   185      21.010  -1.225  10.971  1.00  0.00
ATOM    611  H1  WAT   185      20.278  -0.717  11.320  1.00  0.00
ATOM    612  H2  WAT   185      20.612  -2.042  10.670  1.00  0.00
TER
ATOM    613  O   WAT   186      17.447  -4.550   9.376  1.00  0.00
ATOM    614  H1  WAT   186      17.451  -4.991   8.526  1.00  0.00
ATOM    615  H2  WAT   186      18.343  -4.228   9.483  1.00  0.00
TER
ATOM    616  O   WAT   187      13.298  -4.667   8.335  1.00  0.00
ATOM    617  H1  WAT   187      12.958  -4.190   9.092  1.00  0.00
ATOM    618  H2  WAT   187      12.535  -5.121   7.975  1.00  0.00
TER
ATOM    619  O   WAT   188      17.509  -3.549   2.367  1.00  0.00
ATOM    620  H1  WAT   188      17.631  -3.590   3.315  1.00  0.00
ATOM    621  H2  WAT   188      17.124  -2.686   2.211  1.00  0.00
TER
ATOM    622  O   WAT   189      16.522  -1.238   1.765  1.00  0.00
ATOM    623  H1  WAT   189      15.953  -1.687   1.139  1.00  0.00
ATOM    624  H2  WAT   189      17.230  -0.879   1.231  1.00  0.00
TER
ATOM    625  O   WAT   190      11.598   2.663  15.642  1.00  0.00
ATOM    626  H1  WAT   190      11.214   2.022  16.240  1.00  0.00
ATOM    627  H2  WAT   190      11.910   3.366  16.211  1.00  0.00
TER
ATOM    628  O   WAT   191      17.748  -0.490  11.122  1.00  0.00
ATOM    629  H1  WAT   191      18.115  -0.964  11.869  1.00  0.00
ATOM    630  H2  WAT   191      17.559   0.385  11.463  1.00  0.00
TER
ATOM    631  O   WAT   192      10.612  -5.745   7.252  1.00  0.00
ATOM    632  H1  WAT   192      10.327  -6.110   8.090  1.00  0.00
ATOM    633  H2  WAT   192      10.550  -6.477   6.638  1.00  0.00
TER
ATOM    634  O   WAT   193      15.538  -1.449  13.441  1.00  0.00
ATOM    635  H1  WAT   193      15.234  -0.570  13.666  1.00  0.00
ATOM    636  H2  WAT   193      16.493  -1.389  13.477  1.00  0.00
TER
ATOM    637  O   WAT   194      14.066   2.757   4.038  1.00  0.00
ATOM    638  H1  WAT   194      13.293   2.217   3.877  1.00  0.00
ATOM    639  H2  WAT   194      14.796   2.238   3.699  1.00  0.00
TER
ATOM    640  O   WAT   195      20.286  -6.852   3.973  1.00  0.00
ATOM    641  H1  WAT   195      19.473  -7.351   3.898  1.00  0.00
ATOM    642  H2  WAT   195      20.092  -6.012   3.557  1.00  0.00
TER
ATOM    643  O   WAT   196      20.207   1.825  15.717  1.00  0.00
ATOM    644  H1  WAT   196      20.141   0.904  15.463  1.00  0.00
ATOM    645  H2  WAT   196      19.578   1.922  16.432  1.00  0.00
TER
ATOM    646  O   WAT   197      14.110   2.425   7.675  1.00  0.00
ATOM    647  H1  WAT   197      14.628   1.622   7.621  1.00  0.00
ATOM    648  H2  WAT   197      13.658   2.363   8.517  1.00  0.00
TER
ATOM    649  O   WAT   198      18.997   3.692   2.948  1.00  0.00
ATOM    650  H1  WAT   198      19.339   4.436   2.453  1.00  0.00
ATOM    651  H2  WAT   198      18.168   4.005   3.311  1.00  0.00
TER
ATOM    652  O   WAT   199      11.595  -0.608  14.588  1.00  0.00
ATOM    653  H1  WAT   199      11.236   0.057  15.175  1.00  0.00
ATOM    654  H2  WAT   199      11.300  -1.440  14.959  1.00  0.00
TER
ATOM    655  O   WAT   200      14.796  -0.150  17.472  1.00  0.00
ATOM    656  H1  WAT   200      14.496  -0.004  16.575  1.00  0.00
ATOM    657  H2  WAT   200      15.567  -0.709  17.379  1.00  0.00
TER
ATOM    658  O   WAT   201      20.139   4.647  15.467  1.00  0.00
ATOM    659  H1  WAT   201      20.153   3.715  15.249  1.00  0.00
ATOM    660  H2  WAT   201      19.431   4.733  16.106  1.00  0.00
TER
ATOM    661  O   WAT   202      17.966   3.773   5.720  1.00  0.00
ATOM    662  H1  WAT   202      18.653   4.320   6.101  1.00  0.00
ATOM    663  H2  WAT   202      17.179   4.317   5.755  1.00  0.00
TER
ATOM    664  O   WAT   203      10.105  -0.609   1.211  1.00  0.00
ATOM    665  H1  WAT   203      10.975  -0.327   1.495  1.00  0.00
ATOM    666  H2  WAT   203       9.614   0.204   1.096  1.00  0.00
TER
ATOM    667  O   WAT   204      17.269   0.778   5.332  1.00  0.00
ATOM    668  H1  WAT   204      17.725   1.589   5.558  1.00  0.00
ATOM    669  H2  WAT   204      16.918   0.460   6.164  1.00  0.00
TER
ATOM    670  O   WAT   205      19.572   6.289  12.562  1.00  0.00
ATOM    671  H1  WAT   205      20.216   6.495  13.239  1.00  0.00
ATOM    672  H2  WAT   205      19.935   5.527  12.109  1.00  0.00
TER
ATOM    673  O   WAT   206      13.170  -8.878   5.805  1.00  0.00
ATOM    674  H1  WAT   206      13.041  -8.886   6.753  1.00  0.00
ATOM    675  H2  WAT   206      12.346  -8.540   5.454  1.00  0.00
TER
ATOM    676  O   WAT   207      10.472   8.603   1.778  1.00  0.00
ATOM    677  H1  WAT   207      10.832   9.202   1.123  1.00  0.00
ATOM    678  H2  WAT   207      10.332   9.149   2.551  1.00  0.00
TER
ATOM    679  O   WAT   208      10.169  -7.119  15.265  1.00  0.00
ATOM    680  H1  WAT   208       9.455  -6.919  15.870  1.00  0.00
ATOM    681  H2  WAT   208      10.589  -7.895  15.637  1.00  0.00
TER
ATOM    682  O   WAT   209      10.457   6.869  16.252  1.00  0.00
ATOM    683  H1  WAT   209      10.566   5.928  16.111  1.00  0.00
ATOM    684  H2  WAT   209       9.805   7.134  15.603  1.00  0.00
TER
ATOM    685  O   WAT   210      18.448   5.140  17.652  1.00  0.00
ATOM    686  H1  WAT   210      18.128   4.421  18.196  1.00  0.00
ATOM    687  H2  WAT   210      17.774   5.816  17.725  1.00  0.00
TER
ATOM    688  O   WAT   211      16.489   5.987   2.595  1.00  0.00
ATOM    689  H1  WAT   211      16.480   6.720   1.979  1.00  0.00
ATOM    690  H2  WAT   211      15.569   5.740   2.688  1.00  0.00
TER
ATOM    691  O   WAT   212      12.090   1.208   3.340  1.00  0.00
ATOM    692  H1  WAT   212      11.483   1.948   3.349  1.00  0.00
ATOM    693  H2  WAT   212      12.565   1.298   2.514  1.00  0.00
TER
ATOM    694  O   WAT   213      19.475   6.049   1.258  1.00  0.00
ATOM    695  H1  WAT   213      19.576   5.846   0.328  1.00  0.00
ATOM    696  H2  WAT   213      18.575   5.795   1.462  1.00  0.00
TER
ATOM    697  O   WAT   214      16.998  -3.393   5.240  1.00  0.00
ATOM    698  H1  WAT   214      16.289  -2.924   5.681  1.00  0.00
ATOM    699  H2  WAT   214      17.282  -4.050   5.874  1.00  0.00
TER
ATOM    700  O   WAT   215      18.623  -1.973  13.239  1.00  0.00
ATOM    701  H1  WAT   215      19.122  -1.498  13.904  1.00  0.00
ATOM    702  H2  WAT   215      18.766  -2.897  13.446  1.00  0.00
TER
ATOM    703  O   WAT   216      18.117   8.568   5.952  1.00  0.00
ATOM    704  H1  WAT   216      18.371   8.530   5.030  1.00  0.00
ATOM    705  H2  WAT   216      17.168   8.441   5.945  1.00  0.00
TER
ATOM    706  O   WAT   217      15.201  -5.084   2.615  1.00  0.00
ATOM    707  H1  WAT   217      16.050  -4.647   2.549  1.00  0.00
ATOM    708  H2  WAT   217      14.834  -4.772   3.442  1.00  0.00
TER
ATOM    709  O   WAT   218      14.100   1.169   1.089  1.00  0.00
ATOM    710  H1  WAT   218      14.867   1.057   1.651  1.00  0.00
ATOM    711  H2  WAT   218      14.178   0.473   0.436  1.00  0.00
TER
ATOM    712  O   WAT   219      12.795  -1.398   1.772  1.00  0.00
ATOM    713  H1  WAT   219      12.876  -2.346   1.884  1.00  0.00
ATOM    714  H2  WAT   219      13.687  -1.068   1.878  1.00  0.00
TER
ATOM    715  O   WAT   220      13.597   8.751   8.875  1.00  0.00
ATOM    716  H1  WAT   220      14.333   8.203   9.146  1.00  0.00
ATOM    717  H2  WAT   220      13.981   9.617   8.736  1.00  0.00
TER
ATOM    718  O   WAT   221      10.481   4.819   4.749  1.00  0.00
ATOM    719  H1  WAT   221       9.555   5.061   4.740  1.00  0.00
ATOM    720  H2  WAT   221      10.947   5.646   4.628  1.00  0.00
TER
ATOM    721  O   WAT   222      16.707   7.924   0.698  1.00  0.00
ATOM    722  H1  WAT   222      17.500   8.213   0.246  1.00  0.00
ATOM    723  H2  WAT   222      16.187   7.493   0.019  1.00  0.00
TER
ATOM    724  O   WAT   223      10.322   0.423  17.007  1.00  0.00
ATOM    725  H1  WAT   223      10.826  -0.156  17.579  1.00  0.00
ATOM    726  H2  WAT   223       9.583   0.707  17.545  1.00  0.00
TER
ATOM    727  O   WAT   224      17.225   3.145   0.562  1.00  0.00
ATOM    728  H1  WAT   224      17.120   2.530   1.288  1.00  0.00
ATOM    729  H2  WAT   224      17.057   2.621  -0.222  1.00  0.00
TER
ATOM    730  O   WAT   225      17.376   1.830  16.541  1.00  0.00
ATOM    731  H1  WAT   225      16.611   2.399  16.456  1.00  0.00
ATOM    732  H2  WAT   225      17.558   1.538  15.648  1.00  0.00
TER
ATOM    733  O   WAT   226      20.465   2.207   1.166  1.00  0.00
ATOM    734  H1  WAT   226      19.916   2.653   1.811  1.00  0.00
ATOM    735  H2  WAT   226      21.087   1.701   1.690  1.00  0.00
TER
ATOM    736  O   WAT   227      16.132   1.166   3.063  1.00  0.00
ATOM    737  H1  WAT   227      16.554   1.000   3.906  1.00  0.00
ATOM    738  H2  WAT   227      16.257   0.356   2.568  1.00  0.00
TER
ATOM    739  O   WAT   228      14.295  -2.855  15.870  1.00  0.00
ATOM    740  H1  WAT   228      13.765  -3.346  15.242  1.00  0.00
ATOM    741  H2  WAT   228      14.964  -2.426  15.336  1.00  0.00
TER
ATOM    742  O   WAT   229      18.645   0.189   0.311  1.00  0.00
ATOM    743  H1  WAT   229      19.166  -0.526  -0.055  1.00  0.00
ATOM    744  H2  WAT   229      19.292   0.828   0.611  1.00  0.00
TER
ATOM    745  O   WAT   230      14.782  -5.888  15.950  1.00  0.00
ATOM    746  H1  WAT   230      14.688  -6.506  15.225  1.00  0.00
ATOM    747  H2  WAT   230      14.202  -5.162  15.723  1.00  0.00
TER
ATOM    748  O   WAT   231      17.549  -7.331  12.982  1.00  0.00
ATOM    749  H1  WAT   231      17.100  -7.309  12.137  1.00  0.00
ATOM    750  H2  WAT   231      16.915  -7.729  13.579  1.00  0.00
TER
ATOM    751  O   WAT   232      17.954   1.564  13.604  1.00  0.00
ATOM    752  H1  WAT   232      18.373   2.408  13.431  1.00  0.00
ATOM    753  H2  WAT   232      17.035   1.702  13.374  1.00  0.00
TER
ATOM    754  O   WAT   233      20.291  -0.704  14.987  1.00  0.00
ATOM    755  H1  WAT   233      20.410  -1.300  15.727  1.00  0.00
ATOM    756  H2  WAT   233      21.150  -0.667  14.568  1.00  0.00
TER
ATOM    757  O   WAT   234      15.028  -2.761   0.009  1.00  0.00
ATOM    758  H1  WAT   234      14.827  -3.624   0.370  1.00  0.00
ATOM    759  H2  WAT   234      14.857  -2.848  -0.929  1.00  0.00
TER
ATOM    760  O   WAT   235      15.805   7.870  14.719  1.00  0.00
ATOM    761  H1  WAT   235      15.267   8.594  14.400  1.00  0.00
ATOM    762  H2  WAT   235      16.059   7.393  13.929  1.00  0.00
TER
ATOM    763  O   WAT   236      17.058  -4.162  16.245  1.00  0.00
ATOM    764  H1  WAT   236      17.648  -4.470  16.933  1.00  0.00
ATOM    765  H2  WAT   236      16.240  -4.634  16.401  1.00  0.00
TER
ATOM    766  O   WAT   237      13.827  -5.661  -0.004  1.00  0.00
ATOM    767  H1  WAT   237      14.129  -5.654  -0.912  1.00  0.00
ATOM    768  H2  WAT   237      14.566  -6.011   0.493  1.00  0.00
TER
ATOM    769  O   WAT   238      18.661   9.105  14.978  1.00  0.00
ATOM    770  H1  WAT   238      18.587  10.008  15.285  1.00  0.00
ATOM    771  H2  WAT   238      17.759   8.786  14.950  1.00  0.00
TER
ATOM    772  O   WAT   239      17.045  -6.717   0.982  1.00  0.00
ATOM    773  H1  WAT   239      16.697  -7.395   0.402  1.00  0.00
ATOM    774  H2  WAT   239      17.246  -7.179   1.796  1.00  0.00
TER
ATOM    775  O   WAT   240      19.210   8.271   2.601  1.00  0.00
ATOM    776  H1  WAT   240      20.105   8.609   2.623  1.00  0.00
ATOM    777  H2  WAT   240      19.242   7.549   1.973  1.00  0.00
TER
ATOM    778  O   WAT   241      12.850   3.643   0.829  1.00  0.00
ATOM    779  H1  WAT   241      13.287   4.186   1.485  1.00  0.00
ATOM    780  H2  WAT   241      13.334   2.818   0.839  1.00  0.00
TER
ATOM    781  O   WAT   242      10.064   6.432   8.281  1.00  0.00
ATOM    782  H1  WAT   242      10.394   5.564   8.049  1.00  0.00
ATOM    783  H2  WAT   242      10.493   6.638   9.112  1.00  0.00
TER
ATOM    784  O   WAT   243      14.660   4.763   5.942  1.00  0.00
ATOM    785  H1  WAT   243      14.360   4.640   6.842  1.00  0.00
ATOM    786  H2  WAT   243      14.554   3.904   5.533  1.00  0.00
TER
ATOM    787  O   WAT   244      10.553   7.299  11.020  1.00  0.00
ATOM    788  H1  WAT   244      10.116   7.479  11.852  1.00  0.00
ATOM    789  H2  WAT   244      11.121   8.057  10.878  1.00  0.00
TER
ATOM    790  O   WAT   245      10.386  -0.189   7.378  1.00  0.00
ATOM    791  H1  WAT   245       9.731  -0.458   6.734  1.00  0.00
ATOM    792  H2  WAT   245      11.223  -0.298   6.929  1.00  0.00
TER
ATOM    793  O   WAT   246      11.423   0.197  11.919  1.00  0.00
ATOM    794  H1  WAT   246      11.791   0.109  12.798  1.00  0.00
ATOM    795  H2  WAT   246      10.854  -0.567  11.819  1.00  0.00
TER
ATOM    796  O   WAT   247      10.975  -2.893  15.825  1.00  0.00
ATOM    797  H1  WAT   247      10.080  -2.926  16.164  1.00  0.00
ATOM    798  H2  WAT   247      11.515  -2.694  16.590  1.00  0.00
TER
ATOM    799  O   WAT   248       9.599  -2.979   3.321  1.00  0.00
ATOM    800  H1  WAT   248       8.696  -2.716   3.146  1.00  0.00
ATOM    801  H2  WAT   248      10.083  -2.708   2.541  1.00  0.00
TER
ATOM    802  O   WAT   249      12.142  -3.922   1.230  1.00  0.00
ATOM    803  H1  WAT   249      12.851  -4.344   0.745  1.00  0.00
ATOM    804  H2  WAT   249      11.426  -3.855   0.599  1.00  0.00
TER
ATOM    805  O   WAT   250      11.790  -7.868   0.271  1.00  0.00
ATOM    806  H1  WAT   250      12.512  -7.327   0.589  1.00  0.00
ATOM    807  H2  WAT   250      12.062  -8.142  -0.605  1.00  0.00
TER
ATOM    808  O   WAT   251      11.479  -8.618  10.173  1.00  0.00
ATOM    809  H1  WAT   251      12.126  -9.168   9.732  1.00  0.00
ATOM    810  H2  WAT   251      11.899  -8.363  10.995  1.00  0.00
TER
ATOM    811  O   WAT   252      11.232  -8.462  12.916  1.00  0.00
ATOM    812  H1  WAT   252      10.883  -8.006  13.681  1.00  0.00
ATOM    813  H2  WAT   252      10.901  -9.356  12.998  1.00  0.00
TER
ATOM    814  O   WAT   253      12.838   4.710  17.081  1.00  0.00
ATOM    815  H1  WAT   253      12.795   4.339  17.962  1.00  0.00
ATOM    816  H2  WAT   253      12.970   5.648  17.221  1.00  0.00
TER
ATOM    817  O   WAT   254      16.539   6.266  12.682  1.00  0.00
ATOM    818  H1  WAT   254      16.298   6.533  11.795  1.00  0.00
ATOM    819  H2  WAT   254      17.479   6.436  12.737  1.00  0.00
TER
ATOM    820  O   WAT   255      18.744  -7.271  16.437  1.00  0.00
ATOM    821  H1  WAT   255      18.683  -6.679  17.187  1.00  0.00
ATOM    822  H2  WAT   255      19.685  -7.378  16.292  1.00  0.00
TER
ATOM    823  O   WAT   256      11.904  -8.935  16.191  1.00  0.00
ATOM    824  H1  WAT   256      12.452  -9.116  15.427  1.00  0.00
ATOM    825  H2  WAT   256      11.970  -9.725  16.726  1.00  0.00
TER
ATOM    826  O   WAT   257      12.677   7.656  14.201  1.00  0.00
ATOM    827  H1  WAT   257      12.083   7.524  14.940  1.00  0.00
ATOM    828  H2  WAT   257      12.670   6.820  13.735  1.00  0.00
TER
ATOM    829  O   WAT   258      12.308   5.022  13.151  1.00  0.00
ATOM    830  H1  WAT   258      11.582   4.402  13.084  1.00  0.00
ATOM    831  H2  WAT   258      12.369   5.416  12.281  1.00  0.00
TER
ATOM    832  O   WAT   259      15.913   7.236   9.936  1.00  0.00
ATOM    833  H1  WAT   259      16.429   6.625   9.411  1.00  0.00
ATOM    834  H2  WAT   259      16.563   7.739  10.427  1.00  0.00
TER
ATOM    835  O   WAT   260      18.653   8.127  10.763  1.00  0.00
ATOM    836  H1  WAT   260      18.940   7.873   9.887  1.00  0.00
ATOM    837  H2  WAT   260      19.165   7.575  11.354  1.00  0.00
TER
ATOM    838  O   WAT   261      19.870  -8.134  11.343  1.00  0.00
ATOM    839  H1  WAT   261      19.087  -7.659  11.623  1.00  0.00
ATOM    840  H2  WAT   261      19.577  -9.038  11.234  1.00  0.00
TER
ATOM    841  O   WAT   262      10.591   8.339   6.361  1.00  0.00
ATOM    842  H1  WAT   262      10.424   7.706   7.059  1.00  0.00
ATOM    843  H2  WAT   262       9.725   8.545   6.010  1.00  0.00
TER
ATOM    844  O   WAT   263      11.214  -7.829   3.864  1.00  0.00
ATOM    845  H1  WAT   263      11.972  -7.716   3.291  1.00  0.00
ATOM    846  H2  WAT   263      10.752  -6.992   3.819  1.00  0.00
TER
ATOM    847  O   WAT   264      17.756  -5.715   6.854  1.00  0.00
ATOM    848  H1  WAT   264      16.943  -6.089   6.514  1.00  0.00
ATOM    849  H2  WAT   264      18.260  -6.471   7.157  1.00  0.00
TER
ATOM    850  O   WAT   265      12.198   7.033   3.806  1.00  0.00
ATOM    851  H1  WAT   265      11.672   7.413   3.102  1.00  0.00
ATOM    852  H2  WAT   265      12.122   7.658   4.527  1.00  0.00
TER
ATOM    853  O   WAT   266      13.587  -7.303   2.404  1.00  0.00
ATOM    854  H1  WAT   266      14.116  -8.090   2.275  1.00  0.00
ATOM    855  H2  WAT   266      14.220  -6.624   2.638  1.00  0.00
TER
ATOM    856  O   WAT   267      15.781  -7.565   5.459  1.00  0.00
ATOM    857  H1  WAT   267      15.151  -8.266   5.626  1.00  0.00
ATOM    858  H2  WAT   267      15.241  -6.805   5.242  1.00  0.00
TER
ATOM    859  O   WAT   268      18.720   9.049  18.130  1.00  0.00
ATOM    860  H1  WAT   268      19.646   8.813  18.174  1.00  0.00
ATOM    861  H2  WAT   268      18.705   9.876  17.649  1.00  0.00
TER
ATOM    862  O   WAT   269      15.906  -8.287  17.894  1.00  0.00
ATOM    863  H1  WAT   269      15.625  -7.783  17.130  1.00  0.00
ATOM    864  H2  WAT   269      16.288  -9.085  17.528  1.00  0.00
TER
ATOM    865  O   WAT   270      14.797   8.981   2.681  1.00  0.00
ATOM    866  H1  WAT   270      15.529   8.697   2.133  1.00  0.00
ATOM    867  H2  WAT   270      15.056   8.742   3.571  1.00  0.00
TER
ATOM    868  O   WAT   271      13.959   5.097   2.686  1.00  0.00
ATOM    869  H1  WAT   271      13.329   5.566   3.234  1.00  0.00
ATOM    870  H2  WAT   271      14.073   4.252   3.120  1.00  0.00
TER
ATOM    871  O   WAT   272      19.545   0.926  -9.283  1.00  0.00
ATOM    872  H1  WAT   272      18.769   0.446  -8.993  1.00  0.00
ATOM    873  H2  WAT   272      20.197   0.246  -9.458  1.00  0.00
TER
ATOM    874  O   WAT   273      13.562   1.238  -8.406  1.00  0.00
ATOM    875  H1  WAT   273      12.730   0.983  -8.006  1.00  0.00
ATOM    876  H2  WAT   273      14.170   1.309  -7.670  1.00  0.00
TER
ATOM    877  O   WAT   274      13.542   5.272  -8.210  1.00  0.00
ATOM    878  H1  WAT   274      13.845   4.382  -8.389  1.00  0.00
ATOM    879  H2  WAT   274      14.286   5.829  -8.438  1.00  0.00
TER
ATOM    880  O   WAT   275      11.971  -3.802 -14.621  1.00  0.00
ATOM    881  H1  WAT   275      11.083  -3.460 -14.723  1.00  0.00
ATOM    882  H2  WAT   275      12.255  -4.002 -15.513  1.00  0.00
TER
ATOM    883  O   WAT   276       9.934  -1.201  -8.738  1.00  0.00
ATOM    884  H1  WAT   276      10.506  -1.969  -8.737  1.00  0.00
ATOM    885  H2  WAT   276       9.935  -0.903  -9.647  1.00  0.00
TER
ATOM    886  O   WAT   277      19.792   7.618 -10.883  1.00  0.00
ATOM    887  H1  WAT   277      19.173   8.073 -11.454  1.00  0.00
ATOM    888  H2  WAT   277      20.648   7.773 -11.284  1.00  0.00
TER
ATOM    889  O   WAT   278      18.986   3.602  -9.276  1.00  0.00
ATOM    890  H1  WAT   278      18.917   2.661  -9.437  1.00  0.00
ATOM    891  H2  WAT   278      19.748   3.692  -8.704  1.00  0.00
TER
ATOM    892  O   WAT   279      11.177  -5.793  -6.951  1.00  0.00
ATOM    893  H1  WAT   279      10.997  -6.690  -6.670  1.00  0.00
ATOM    894  H2  WAT   279      10.775  -5.246  -6.276  1.00  0.00
TER
ATOM    895  O   WAT   280      20.017  -3.591  -9.049  1.00  0.00
ATOM    896  H1  WAT   280      20.393  -4.464  -9.162  1.00  0.00
ATOM    897  H2  WAT   280      19.919  -3.256  -9.940  1.00  0.00
TER
ATOM    898  O   WAT   281      14.147  -5.219 -13.588  1.00  0.00
ATOM    899  H1  WAT   281      14.254  -4.319 -13.281  1.00  0.00
ATOM    900  H2  WAT   281      13.236  -5.267 -13.878  1.00  0.00
TER
ATOM    901  O   WAT   282      11.796  -3.297  -8.342  1.00  0.00
ATOM    902  H1  WAT   282      12.477  -3.033  -7.724  1.00  0.00
ATOM    903  H2  WAT   282      11.480  -4.137  -8.009  1.00  0.00
TER
ATOM    904  O   WAT   283      15.988  -2.250  -9.255  1.00  0.00
ATOM    905  H1  WAT   283      16.496  -1.752  -8.615  1.00  0.00
ATOM    906  H2  WAT   283      16.519  -3.027  -9.431  1.00  0.00
TER
ATOM    907  O   WAT   284      14.272  -7.610  -4.989  1.00  0.00
ATOM    908  H1  WAT   284      14.273  -7.093  -5.794  1.00  0.00
ATOM    909  H2  WAT   284      13.442  -8.087  -5.012  1.00  0.00
TER
ATOM    910  O   WAT   285      15.522   2.029  -6.811  1.00  0.00
ATOM    911  H1  WAT   285      15.189   2.656  -6.169  1.00  0.00
ATOM    912  H2  WAT   285      15.699   2.555  -7.591  1.00  0.00
TER
ATOM    913  O   WAT   286      13.953  -5.899  -6.982  1.00  0.00
ATOM    914  H1  WAT   286      14.295  -5.055  -7.276  1.00  0.00
ATOM    915  H2  WAT   286      13.015  -5.751  -6.865  1.00  0.00
TER
ATOM    916  O   WAT   287      14.734   3.997  -4.997  1.00  0.00
ATOM    917  H1  WAT   287      15.351   4.672  -5.278  1.00  0.00
ATOM    918  H2  WAT   287      13.873   4.406  -5.088  1.00  0.00
TER
ATOM    919  O   WAT   288      10.027   3.187 -16.116  1.00  0.00
ATOM    920  H1  WAT   288       9.650   3.676 -16.847  1.00  0.00
ATOM    921  H2  WAT   288      10.284   3.860 -15.485  1.00  0.00
TER
ATOM    922  O   WAT   289      17.636  -8.411 -10.657  1.00  0.00
ATOM    923  H1  WAT   289      17.943  -8.966 -11.374  1.00  0.00
ATOM    924  H2  WAT   289      16.706  -8.277 -10.840  1.00  0.00
TER
ATOM    925  O   WAT   290      20.024  -0.346 -13.921  1.00  0.00
ATOM    926  H1  WAT   290      19.097  -0.413 -13.692  1.00  0.00
ATOM    927  H2  WAT   290      20.176   0.592 -14.036  1.00  0.00
TER
ATOM    928  O   WAT   291      20.011  -4.075 -16.925  1.00  0.00
ATOM    929  H1  WAT   291      19.071  -3.913 -16.839  1.00  0.00
ATOM    930  H2  WAT   291      20.329  -3.356 -17.471  1.00  0.00
TER
ATOM    931  O   WAT   292      15.630   0.180 -11.139  1.00  0.00
ATOM    932  H1  WAT   292      15.225  -0.532 -11.635  1.00  0.00
ATOM    933  H2  WAT   292      15.716  -0.164 -10.250  1.00  0.00
TER
ATOM    934  O   WAT   293      16.098   3.867  -8.975  1.00  0.00
ATOM    935  H1  WAT   293      15.801   3.261  -9.655  1.00  0.00
ATOM    936  H2  WAT   293      17.048   3.905  -9.086  1.00  0.00
TER
ATOM    937  O   WAT   294      14.343  -3.045  -7.359  1.00  0.00
ATOM    938  H1  WAT   294      14.894  -2.936  -8.134  1.00  0.00
ATOM    939  H2  WAT   294      14.857  -2.672  -6.644  1.00  0.00
TER
ATOM    940  O   WAT   295      15.190   3.605  -2.325  1.00  0.00
ATOM    941  H1  WAT   295      14.293   3.829  -2.077  1.00  0.00
ATOM    942  H2  WAT   295      15.215   3.729  -3.273  1.00  0.00
TER
ATOM    943  O   WAT   296      14.017   0.476  -3.749  1.00  0.00
ATOM    944  H1  WAT   296      13.878   1.349  -3.380  1.00  0.00
ATOM    945  H2  WAT   296      13.135   0.134  -3.894  1.00  0.00
TER
ATOM    946  O   WAT   297      20.340   5.394 -12.442  1.00  0.00
ATOM    947  H1  WAT   297      20.779   6.136 -12.857  1.00  0.00
ATOM    948  H2  WAT   297      20.278   5.637 -11.518  1.00  0.00
TER
ATOM    949  O   WAT   298      15.815   6.419  -1.540  1.00  0.00
ATOM    950  H1  WAT   298      15.786   6.823  -2.408  1.00  0.00
ATOM    951  H2  WAT   298      15.651   5.490  -1.703  1.00  0.00
TER
ATOM    952  O   WAT   299      12.330  -0.925 -13.639  1.00  0.00
ATOM    953  H1  WAT   299      12.210  -0.199 -14.251  1.00  0.00
ATOM    954  H2  WAT   299      12.020  -1.695 -14.116  1.00  0.00
TER
ATOM    955  O   WAT   300       9.969   2.246  -7.832  1.00  0.00
ATOM    956  H1  WAT   300      10.047   2.381  -8.776  1.00  0.00
ATOM    957  H2  WAT   300      10.583   1.538  -7.639  1.00  0.00
TER
ATOM    958  O   WAT   301      11.213   3.946 -11.421  1.00  0.00
ATOM    959  H1  WAT   301      10.806   4.088 -12.276  1.00  0.00
ATOM    960  H2  WAT   301      12.105   3.662 -11.624  1.00  0.00
TER
ATOM    961  O   WAT   302      15.486   8.161 -13.309  1.00  0.00
ATOM    962  H1  WAT   302      15.310   7.244 -13.522  1.00  0.00
ATOM    963  H2  WAT   302      14.631   8.520 -13.069  1.00  0.00
TER
ATOM    964  O   WAT   303      10.025   3.288  -5.292  1.00  0.00
ATOM    965  H1  WAT   303      10.188   2.818  -6.110  1.00  0.00
ATOM    966  H2  WAT   303      10.490   2.780  -4.627  1.00  0.00
TER
ATOM    967  O   WAT   304      14.796  -7.582 -10.256  1.00  0.00
ATOM    968  H1  WAT   304      14.353  -6.801 -10.588  1.00  0.00
ATOM    969  H2  WAT   304      15.355  -7.259  -9.549  1.00  0.00
TER
ATOM    970  O   WAT   305      19.083  -4.715  -4.653  1.00  0.00
ATOM    971  H1  WAT   305      18.621  -4.507  -3.841  1.00  0.00
ATOM    972  H2  WAT   305      18.681  -5.529  -4.956  1.00  0.00
TER
ATOM    973  O   WAT   306      17.912  -7.961 -15.376  1.00  0.00
ATOM    974  H1  WAT   306      17.288  -7.965 -14.650  1.00  0.00
ATOM    975  H2  WAT   306      17.825  -8.828 -15.772  1.00  0.00
TER
ATOM    976  O   WAT   307      16.834  -7.037  -8.397  1.00  0.00
ATOM    977  H1  WAT   307      17.131  -6.131  -8.478  1.00  0.00
ATOM    978  H2  WAT   307      17.383  -7.525  -9.011  1.00  0.00
TER
ATOM    979  O   WAT   308      14.588  -2.458 -12.528  1.00  0.00
ATOM    980  H1  WAT   308      14.362  -2.675 -11.623  1.00  0.00
ATOM    981  H2  WAT   308      13.807  -2.026 -12.874  1.00  0.00
TER
ATOM    982  O   WAT   309      17.028  -1.560  -1.862  1.00  0.00
ATOM    983  H1  WAT   309      16.932  -2.500  -2.012  1.00  0.00
ATOM    984  H2  WAT   309      17.871  -1.338  -2.257  1.00  0.00
TER
ATOM    985  O   WAT   310      20.424  -3.816 -11.899  1.00  0.00
ATOM    986  H1  WAT   310      20.817  -3.499 -12.712  1.00  0.00
ATOM    987  H2  WAT   310      20.786  -4.695 -11.784  1.00  0.00
TER
ATOM    988  O   WAT   311      12.159  -5.149  -3.709  1.00  0.00
ATOM    989  H1  WAT   311      11.765  -4.301  -3.501  1.00  0.00
ATOM    990  H2  WAT   311      11.471  -5.786  -3.518  1.00  0.00
TER
ATOM    991  O   WAT   312      18.733  -5.065  -0.639  1.00  0.00
ATOM    992  H1  WAT   312      18.043  -5.258  -0.004  1.00  0.00
ATOM    993  H2  WAT   312      19.477  -4.782  -0.107  1.00  0.00
TER
ATOM    994  O   WAT   313       9.461  -7.226  -9.676  1.00  0.00
ATOM    995  H1  WAT   313       9.172  -6.655  -8.963  1.00  0.00
ATOM    996  H2  WAT   313      10.205  -7.705  -9.313  1.00  0.00
TER
ATOM    997  O   WAT   314      21.010  -1.225  -7.804  1.00  0.00
ATOM    998  H1  WAT   314      20.278  -0.717  -7.455  1.00  0.00
ATOM    999  H2  WAT   314      20.612  -2.042  -8.105  1.00  0.00
TER
ATOM   1000  O   WAT   315      17.447  -4.550  -9.398  1.00  0.00
ATOM   1001  H1  WAT   315      17.451  -4.991 -10.248  1.00  0.00
ATOM   1002  H2  WAT   315      18.343  -4.228  -9.291  1.00  0.00
TER
ATOM   1003  O   WAT   316      13.298  -4.667 -10.439  1.00  0.00
ATOM   1004  H1  WAT   316      12.958  -4.190  -9.682  1.00  0.00
ATOM   1005  H2  WAT   316      12.535  -5.121 -10.799  1.00  0.00
TER
ATOM   1006  O   WAT   317      17.509  -3.549 -16.408  1.00  0.00
ATOM   1007  H1  WAT   317      17.631  -3.590 -15.459  1.00  0.00
ATOM   1008  H2  WAT   317      17.124  -2.686 -16.563  1.00  0.00
TER
ATOM   1009  O   WAT   318      16.522  -1.238 -17.009  1.00  0.00
ATOM   1010  H1  WAT   318      15.953  -1.687 -17.636  1.00  0.00
ATOM   1011  H2  WAT   318      17.230  -0.879 -17.543  1.00  0.00
TER
ATOM   1012  O   WAT   319      11.598   2.663  -3.133  1.00  0.00
ATOM   1013  H1  WAT   319      11.214   2.022  -2.534  1.00  0.00
ATOM   1014  H2  WAT   319      11.910   3.366  -2.563  1.00  0.00
TER
ATOM   1015  O   WAT   320      17.748  -0.490  -7.652  1.00  0.00
ATOM   1016  H1  WAT   320      18.115  -0.964  -6.906  1.00  0.00
ATOM   1017  H2  WAT   320      17.559   0.385  -7.311  1.00  0.00
TER
ATOM   1018  O   WAT   321      10.612  -5.745 -11.523  1.00  0.00
ATOM   1019  H1  WAT   321      10.327  -6.110 -10.685  1.00  0.00
ATOM   1020  H2  WAT   321      10.550  -6.477 -12.136  1.00  0.00
TER
ATOM   1021  O   WAT   322      15.538  -1.449  -5.333  1.00  0.00
ATOM   1022  H1  WAT   322      15.234  -0.570  -5.108  1.00  0.00
ATOM   1023  H2  WAT   322      16.493  -1.389  -5.298  1.00  0.00
TER
ATOM   1024  O   WAT   323      14.066   2.757 -14.737  1.00  0.00
ATOM   1025  H1  WAT   323      13.293   2.217 -14.897  1.00  0.00
ATOM   1026  H2  WAT   323      14.796   2.238 -15.075  1.00  0.00
TER
ATOM   1027  O   WAT   324      20.286  -6.852 -14.801  1.00  0.00
ATOM   1028  H1  WAT   324      19.473  -7.351 -14.877  1.00  0.00
ATOM   1029  H2  WAT   324      20.092  -6.012 -15.218  1.00  0.00
TER
ATOM   1030  O   WAT   325      20.207   1.825  -3.057  1.00  0.00
ATOM   1031  H1  WAT   325      20.141   0.904  -3.311  1.00  0.00
ATOM   1032  H2  WAT   325      19.578   1.922  -2.343  1.00  0.00
TER
ATOM   1033  O   WAT   326      14.110   2.425 -11.099  1.00  0.00
ATOM   1034  H1  WAT   326      14.628   1.622 -11.153  1.00  0.00
ATOM   1035  H2  WAT   326      13.658   2.363 -10.257  1.00  0.00
TER
ATOM   1036  O   WAT   327      18.997   3.692 -15.826  1.00  0.00
ATOM   1037  H1  WAT   327      19.339   4.436 -16.322  1.00  0.00
ATOM   1038  H2  WAT   327      18.168   4.005 -15.464  1.00  0.00
TER
ATOM   1039  O   WAT   328      11.595  -0.608  -4.186  1.00  0.00
ATOM   1040  H1  WAT   328      11.236   0.057  -3.599  1.00  0.00
ATOM   1041  H2  WAT   328      11.300  -1.440  -3.815  1.00  0.00
TER
ATOM   1042  O   WAT   329      14.796  -0.150  -1.302  1.00  0.00
ATOM   1043  H1  WAT   329      14.496  -0.004  -2.200  1.00  0.00
ATOM   1044  H2  WAT   329      15.567  -0.709  -1.395  1.00  0.00
TER
ATOM   1045  O   WAT   330      20.139   4.647  -3.307  1.00  0.00
ATOM   1046  H1  WAT   330      20.153   3.715  -3.525  1.00  0.00
ATOM   1047  H2  WAT   330      19.431   4.733  -2.668  1.00  0.00
TER
ATOM   1048  O   WAT   331      17.966   3.773 -13.055  1.00  0.00
ATOM   1049  H1  WAT   331      18.653   4.320 -12.674  1.00  0.00
ATOM   1050  H2  WAT   331      17.179   4.317 -13.020  1.00  0.00
TER
ATOM   1051  O   WAT   332      10.105  -0.609 -17.563  1.00  0.00
ATOM   1052  H1  WAT   332      10.975  -0.327 -17.279  1.00  0.00
ATOM   1053  H2  WAT   332       9.614   0.204 -17.678  1.00  0.00
TER
ATOM   1054  O   WAT   333      17.269   0.778 -13.442  1.00  0.00
ATOM   1055  H1  WAT   333      17.725   1.589 -13.216  1.00  0.00
ATOM   1056  H2  WAT   333      16.918   0.460 -12.610  1.00  0.00
TER
ATOM   1057  O   WAT   334      19.572   6.289  -6.213  1.00  0.00
ATOM   1058  H1  WAT   334      20.216   6.495  -5.535  1.00  0.00
ATOM   1059  H2  WAT   334      19.935   5.527  -6.666  1.00  0.00
TER
ATOM   1060  O   WAT   335      13.170  -8.878 -12.970  1.00  0.00
ATOM   1061  H1  WAT   335      13.041  -8.886 -12.021  1.00  0.00
ATOM   1062  H2  WAT   335      12.346  -8.540 -13.321  1.00  0.00
TER
ATOM   1063  O   WAT   336      10.472   8.603 -16.997  1.00  0.00
ATOM   1064  H1  WAT   336      10.832   9.202 -17.651  1.00  0.00
ATOM   1065  H2  WAT   336      10.332   9.149 -16.223  1.00  0.00
TER
ATOM   1066  O   WAT   337      10.169  -7.119  -3.509  1.00  0.00
ATOM   1067  H1  WAT   337       9.455  -6.919  -2.904  1.00  0.00
ATOM   1068  H2  WAT   337      10.589  -7.895  -3.138  1.00  0.00
TER
ATOM   1069  O   WAT   338      10.457   6.869  -2.522  1.00  0.00
ATOM   1070  H1  WAT   338      10.566   5.928  -2.663  1.00  0.00
ATOM   1071  H2  WAT   338       9.805   7.134  -3.171  1.00  0.00
TER
ATOM   1072  O   WAT   339      18.448   5.140  -1.123  1.00  0.00
ATOM   1073  H1  WAT   339      18.128   4.421  -0.578  1.00  0.00
ATOM   1074  H2  WAT   339      17.774   5.816  -1.049  1.00  0.00
TER
ATOM   1075  O   WAT   340      16.489   5.987 -16.179  1.00  0.00
ATOM   1076  H1  WAT   340      16.480   6.720 -16.795  1.00  0.00
ATOM   1077  H2  WAT   340      15.569   5.740 -16.087  1.00  0.00
TER
ATOM   1078  O   WAT   341      12.090   1.208 -15.435  1.00  0.00
ATOM   1079  H1  WAT   341      11.483   1.948 -15.425  1.00  0.00
ATOM   1080  H2  WAT   341      12.565   1.298 -16.261  1.00  0.00
TER
ATOM   1081  O   WAT   342      19.475   6.049 -17.517  1.00  0.00
ATOM   1082  H1  WAT   342      19.576   5.846 -18.447  1.00  0.00
ATOM   1083  H2  WAT   342      18.575   5.795 -17.312  1.00  0.00
TER
ATOM   1084  O   WAT   343      16.998  -3.393 -13.534  1.00  0.00
ATOM   1085  H1  WAT   343      16.289  -2.924 -13.093  1.00  0.00
ATOM   1086  H2  WAT   343      17.282  -4.050 -12.900  1.00  0.00
TER
ATOM   1087  O   WAT   344      18.623  -1.973  -5.535  1.00  0.00
ATOM   1088  H1  WAT   344      19.122  -1.498  -4.870  1.00  0.00
ATOM   1089  H2  WAT   344      18.766  -2.897  -5.328  1.00  0.00
TER
ATOM   1090  O   WAT   345      18.117   8.568 -12.822  1.00  0.00
ATOM   1091  H1  WAT   345      18.371   8.530 -13.744  1.00  0.00
ATOM   1092  H2  WAT   345      17.168   8.441 -12.829  1.00  0.00
TER
ATOM   1093  O   WAT   346      15.201  -5.084 -16.159  1.00  0.00
ATOM   1094  H1  WAT   346      16.050  -4.647 -16.225  1.00  0.00
ATOM   1095  H2  WAT   346      14.834  -4.772 -15.332  1.00  0.00
TER
ATOM   1096  O   WAT   347      14.100   1.169 -17.686  1.00  0.00
ATOM   1097  H1  WAT   347      14.867   1.057 -17.123  1.00  0.00
ATOM   1098  H2  WAT   347      14.178   0.473 -18.338  1.00  0.00
TER
ATOM   1099  O   WAT   348      12.795  -1.398 -17.003  1.00  0.00
ATOM   1100  H1  WAT   348      12.876  -2.346 -16.891  1.00  0.00
ATOM   1101  H2  WAT   348      13.687  -1.068 -16.896  1.00  0.00
TER
ATOM   1102  O   WAT   349      13.597   8.751  -9.899  1.00  0.00
ATOM   1103  H1  WAT   349      14.333   8.203  -9.628  1.00  0.00
ATOM   1104  H2  WAT   349      13.981   9.617 -10.038  1.00  0.00
TER
ATOM   1105  O   WAT   350      10.481   4.819 -14.025  1.00  0.00
ATOM   1106  H1  WAT   350       9.555   5.061 -14.034  1.00  0.00
ATOM   1107  H2  WAT   350      10.947   5.646 -14.146  1.00  0.00
TER
ATOM   1108  O   WAT   351      12.602   7.936  -0.711  1.00  0.00
ATOM   1109  H1  WAT   351      13.404   8.257  -0.297  1.00  0.00
ATOM   1110  H2  WAT   351      12.088   7.575   0.011  1.00  0.00
TER
ATOM   1111  O   WAT   352      10.322   0.423  -1.767  1.00  0.00
ATOM   1112  H1  WAT   352      10.826  -0.156  -1.195  1.00  0.00
ATOM   1113  H2  WAT   352       9.583   0.707  -1.229  1.00  0.00
TER
ATOM   1114  O   WAT   353      17.376   1.830  -2.233  1.00  0.00
ATOM   1115  H1  WAT   353      16.611   2.399  -2.318  1.00  0.00
ATOM   1116  H2  WAT   353      17.558   1.538  -3.127  1.00  0.00
TER
ATOM   1117  O   WAT   354      20.465   2.207 -17.608  1.00  0.00
ATOM   1118  H1  WAT   354      19.916   2.653 -16.964  1.00  0.00
ATOM   1119  H2  WAT   354      21.087   1.701 -17.084  1.00  0.00
TER
ATOM   1120  O   WAT   355      12.355  -1.434  -0.872  1.00  0.00
ATOM   1121  H1  WAT   355      12.395  -1.733   0.037  1.00  0.00
ATOM   1122  H2  WAT   355      13.209  -1.033  -1.031  1.00  0.00
TER
ATOM   1123  O   WAT   356      16.132   1.166 -15.712  1.00  0.00
ATOM   1124  H1  WAT   356      16.554   1.000 -14.868  1.00  0.00
ATOM   1125  H2  WAT   356      16.257   0.356 -16.206  1.00  0.00
TER
ATOM   1126  O   WAT   357      14.295  -2.855  -2.904  1.00  0.00
ATOM   1127  H1  WAT   357      13.765  -3.346  -3.532  1.00  0.00
ATOM   1128  H2  WAT   357      14.964  -2.426  -3.439  1.00  0.00
TER
ATOM   1129  O   WAT   358      14.782  -5.888  -2.825  1.00  0.00
ATOM   1130  H1  WAT   358      14.688  -6.506  -3.550  1.00  0.00
ATOM   1131  H2  WAT   358      14.202  -5.162  -3.052  1.00  0.00
TER
ATOM   1132  O   WAT   359      17.549  -7.331  -5.792  1.00  0.00
ATOM   1133  H1  WAT   359      17.100  -7.309  -6.637  1.00  0.00
ATOM   1134  H2  WAT   359      16.915  -7.729  -5.195  1.00  0.00
TER
ATOM   1135  O   WAT   360      17.954   1.564  -5.171  1.00  0.00
ATOM   1136  H1  WAT   360      18.373   2.408  -5.343  1.00  0.00
ATOM   1137  H2  WAT   360      17.035   1.702  -5.400  1.00  0.00
TER
ATOM   1138  O   WAT   361      20.291  -0.704  -3.787  1.00  0.00
ATOM   1139  H1  WAT   361      20.410  -1.300  -3.047  1.00  0.00
ATOM   1140  H2  WAT   361      21.150  -0.667  -4.207  1.00  0.00
TER
ATOM   1141  O   WAT   362      15.805   7.870  -4.055  1.00  0.00
ATOM   1142  H1  WAT   362      15.267   8.594  -4.374  1.00  0.00
ATOM   1143  H2  WAT   362      16.059   7.393  -4.845  1.00  0.00
TER
ATOM   1144  O   WAT   363      17.058  -4.162  -2.529  1.00  0.00
ATOM   1145  H1  WAT   363      17.648  -4.470  -1.842  1.00  0.00
ATOM   1146  H2  WAT   363      16.240  -4.634  -2.373  1.00  0.00
TER
ATOM   1147  O   WAT   364      18.661   9.105  -3.796  1.00  0.00
ATOM   1148  H1  WAT   364      18.587  10.008  -3.489  1.00  0.00
ATOM   1149  H2  WAT   364      17.759   8.786  -3.824  1.00  0.00
TER
ATOM   1150  O   WAT   365      17.045  -6.717 -17.792  1.00  0.00
ATOM   1151  H1  WAT   365      16.697  -7.395 -18.372  1.00  0.00
ATOM   1152  H2  WAT   365      17.246  -7.179 -16.978  1.00  0.00
TER
ATOM   1153  O   WAT   366      19.210   8.271 -16.174  1.00  0.00
ATOM   1154  H1  WAT   366      20.105   8.609 -16.152  1.00  0.00
ATOM   1155  H2  WAT   366      19.242   7.549 -16.801  1.00  0.00
TER
ATOM   1156  O   WAT   367      12.850   3.643 -17.945  1.00  0.00
ATOM   1157  H1  WAT   367      13.287   4.186 -17.289  1.00  0.00
ATOM   1158  H2  WAT   367      13.334   2.818 -17.935  1.00  0.00
TER
ATOM   1159  O   WAT   368      10.064   6.432 -10.493  1.00  0.00
ATOM   1160  H1  WAT   368      10.394   5.564 -10.725  1.00  0.00
ATOM   1161  H2  WAT   368      10.493   6.638  -9.662  1.00  0.00
TER
ATOM   1162  O   WAT   369      14.660   4.763 -12.833  1.00  0.00
ATOM   1163  H1  WAT   369      14.360   4.640 -11.932  1.00  0.00
ATOM   1164  H2  WAT   369      14.554   3.904 -13.241  1.00  0.00
TER
ATOM   1165  O   WAT   370      10.553   7.299  -7.755  1.00  0.00
ATOM   1166  H1  WAT   370      10.116   7.479  -6.922  1.00  0.00
ATOM   1167  H2  WAT   370      11.121   8.057  -7.897  1.00  0.00
TER
ATOM   1168  O   WAT   371      10.386  -0.189 -11.396  1.00  0.00
ATOM   1169  H1  WAT   371       9.731  -0.458 -12.040  1.00  0.00
ATOM   1170  H2  WAT   371      11.223  -0.298 -11.846  1.00  0.00
TER
ATOM   1171  O   WAT   372      11.423   0.197  -6.856  1.00  0.00
ATOM   1172  H1  WAT   372      11.791   0.109  -5.976  1.00  0.00
ATOM   1173  H2  WAT   372      10.854  -0.567  -6.955  1.00  0.00
TER
ATOM   1174  O   WAT   373      10.975  -2.893  -2.950  1.00  0.00
ATOM   1175  H1  WAT   373      10.080  -2.926  -2.610  1.00  0.00
ATOM   1176  H2  WAT   373      11.515  -2.694  -2.185  1.00  0.00
TER
ATOM   1177  O   WAT   374       9.599  -2.979 -15.453  1.00  0.00
ATOM   1178  H1  WAT   374       8.696  -2.716 -15.628  1.00  0.00
ATOM   1179  H2  WAT   374      10.083  -2.708 -16.233  1.00  0.00
TER
ATOM   1180  O   WAT   375      12.142  -3.922 -17.544  1.00  0.00
ATOM   1181  H1  WAT   375      12.851  -4.344 -18.029  1.00  0.00
ATOM   1182  H2  WAT   375      11.426  -3.855 -18.176  1.00  0.00
TER
ATOM   1183  O   WAT   376      11.479  -8.618  -8.601  1.00  0.00
ATOM   1184  H1  WAT   376      12.126  -9.168  -9.042  1.00  0.00
ATOM   1185  H2  WAT   376      11.899  -8.363  -7.780  1.00  0.00
TER
ATOM   1186  O   WAT   377      11.232  -8.462  -5.859  1.00  0.00
ATOM   1187  H1  WAT   377      10.883  -8.006  -5.093  1.00  0.00
ATOM   1188  H2  WAT   377      10.901  -9.356  -5.777  1.00  0.00
TER
ATOM   1189  O   WAT   378      12.838   4.710  -1.694  1.00  0.00
ATOM   1190  H1  WAT   378      12.795   4.339  -0.812  1.00  0.00
ATOM   1191  H2  WAT   378      12.970   5.648  -1.553  1.00  0.00
TER
ATOM   1192  O   WAT   379      16.539   6.266  -6.093  1.00  0.00
ATOM   1193  H1  WAT   379      16.298   6.533  -6.980  1.00  0.00
ATOM   1194  H2  WAT   379      17.479   6.436  -6.037  1.00  0.00
TER
ATOM   1195  O   WAT   380      18.744  -7.271  -2.337  1.00  0.00
ATOM   1196  H1  WAT   380      18.683  -6.679  -1.587  1.00  0.00
ATOM   1197  H2  WAT   380      19.685  -7.378  -2.482  1.00  0.00
TER
ATOM   1198  O   WAT   381      11.904  -8.935  -2.584  1.00  0.00
ATOM   1199  H1  WAT   381      12.452  -9.116  -3.347  1.00  0.00
ATOM   1200  H2  WAT   381      11.970  -9.725  -2.048  1.00  0.00
TER
ATOM   1201  O   WAT   382      12.677   7.656  -4.574  1.00  0.00
ATOM   1202  H1  WAT   382      12.083   7.524  -3.835  1.00  0.00
ATOM   1203  H2  WAT   382      12.670   6.820  -5.040  1.00  0.00
TER
ATOM   1204  O   WAT   383      12.308   5.022  -5.623  1.00  0.00
ATOM   1205  H1  WAT   383      11.582   4.402  -5.690  1.00  0.00
ATOM   1206  H2  WAT   383      12.369   5.416  -6.493  1.00  0.00
TER
ATOM   1207  O   WAT   384      15.913   7.236  -8.838  1.00  0.00
ATOM   1208  H1  WAT   384      16.429   6.625  -9.363  1.00  0.00
ATOM   1209  H2  WAT   384      16.563   7.739  -8.347  1.00  0.00
TER
ATOM   1210  O   WAT   385      18.653   8.127  -8.011  1.00  0.00
ATOM   1211  H1  WAT   385      18.940   7.873  -8.888  1.00  0.00
ATOM   1212  H2  WAT   385      19.165   7.575  -7.421  1.00  0.00
TER
ATOM   1213  O   WAT   386      19.870  -8.134  -7.431  1.00  0.00
ATOM   1214  H1  WAT   386      19.087  -7.659  -7.152  1.00  0.00
ATOM   1215  H2  WAT   386      19.577  -9.038  -7.540  1.00  0.00
TER
ATOM   1216  O   WAT   387      10.591   8.339 -12.413  1.00  0.00
ATOM   1217  H1  WAT   387      10.424   7.706 -11.715  1.00  0.00
ATOM   1218  H2  WAT   387       9.725   8.545 -12.764  1.00  0.00
TER
ATOM   1219  O   WAT   388      11.214  -7.829 -14.910  1.00  0.00
ATOM   1220  H1  WAT   388      11.972  -7.716 -15.484  1.00  0.00
ATOM   1221  H2  WAT   388      10.752  -6.992 -14.956  1.00  0.00
TER
ATOM   1222  O   WAT   389      17.756  -5.715 -11.920  1.00  0.00
ATOM   1223  H1  WAT   389      16.943  -6.089 -12.260  1.00  0.00
ATOM   1224  H2  WAT   389      18.260  -6.471 -11.618  1.00  0.00
TER
ATOM   1225  O   WAT   390      12.198   7.033 -14.968  1.00  0.00
ATOM   1226  H1  WAT   390      11.672   7.413 -15.672  1.00  0.00
ATOM   1227  H2  WAT   390      12.122   7.658 -14.247  1.00  0.00
TER
ATOM   1228  O   WAT   391      13.587  -7.303 -16.370  1.00  0.00
ATOM   1229  H1  WAT   391      14.116  -8.090 -16.499  1.00  0.00
ATOM   1230  H2  WAT   391      14.220  -6.624 -16.136  1.00  0.00
TER
ATOM   1231  O   WAT   392      15.781  -7.565 -13.315  1.00  0.00
ATOM   1232  H1  WAT   392      15.151  -8.266 -13.148  1.00  0.00
ATOM   1233  H2  WAT   392      15.241  -6.805 -13.532  1.00  0.00
TER
ATOM   1234  O   WAT   393      18.720   9.049  -0.644  1.00  0.00
ATOM   1235  H1  WAT   393      19.646   8.813  -0.601  1.00  0.00
ATOM   1236  H2  WAT   393      18.705   9.876  -1.126  1.00  0.00
TER
ATOM   1237  O   WAT   394      15.906  -8.287  -0.880  1.00  0.00
ATOM   1238  H1  WAT   394      15.625  -7.783  -1.644  1.00  0.00
ATOM   1239  H2  WAT   394      16.288  -9.085  -1.246  1.00  0.00
TER
ATOM   1240  O   WAT   395      14.797   8.981 -16.093  1.00  0.00
ATOM   1241  H1  WAT   395      15.529   8.697 -16.641  1.00  0.00
ATOM   1242  H2  WAT   395      15.056   8.742 -15.203  1.00  0.00
TER
ATOM   1243  O   WAT   396      13.959   5.097 -16.089  1.00  0.00
ATOM   1244  H1  WAT   396      13.329   5.566 -15.540  1.00  0.00
ATOM   1245  H2  WAT   396      14.073   4.252 -15.654  1.00  0.00
TER
ATOM   1246  O   WAT   397      19.545 -17.849   9.491  1.00  0.00
ATOM   1247  H1  WAT   397      18.769 -18.329   9.781  1.00  0.00
ATOM   1248  H2  WAT   397      20.197 -18.528   9.317  1.00  0.00
TER
ATOM   1249  O   WAT   398      13.562 -17.537  10.369  1.00  0.00
ATOM   1250  H1  WAT   398      12.730 -17.792  10.768  1.00  0.00
ATOM   1251  H2  WAT   398      14.170 -17.465  11.104  1.00  0.00
TER
ATOM   1252  O   WAT   399      13.542 -13.503  10.564  1.00  0.00
ATOM   1253  H1  WAT   399      13.845 -14.393  10.385  1.00  0.00
ATOM   1254  H2  WAT   399      14.286 -12.946  10.337  1.00  0.00
TER
ATOM   1255  O   WAT   400      19.792 -11.157   7.891  1.00  0.00
ATOM   1256  H1  WAT   400      19.173 -10.701   7.321  1.00  0.00
ATOM   1257  H2  WAT   400      20.648 -11.002   7.490  1.00  0.00
TER
ATOM   1258  O   WAT   401      18.986 -15.173   9.498  1.00  0.00
ATOM   1259  H1  WAT   401      18.917 -16.114   9.337  1.00  0.00
ATOM   1260  H2  WAT   401      19.748 -15.083  10.070  1.00  0.00
TER
ATOM   1261  O   WAT   402      15.522 -16.745  11.963  1.00  0.00
ATOM   1262  H1  WAT   402      15.189 -16.118  12.605  1.00  0.00
ATOM   1263  H2  WAT   402      15.699 -16.219  11.183  1.00  0.00
TER
ATOM   1264  O   WAT   403      14.734 -14.777  13.778  1.00  0.00
ATOM   1265  H1  WAT   403      15.351 -14.102  13.496  1.00  0.00
ATOM   1266  H2  WAT   403      13.873 -14.368  13.687  1.00  0.00
TER
ATOM   1267  O   WAT   404      10.027 -15.587   2.659  1.00  0.00
ATOM   1268  H1  WAT   404       9.650 -15.098   1.927  1.00  0.00
ATOM   1269  H2  WAT   404      10.284 -14.915   3.289  1.00  0.00
TER
ATOM   1270  O   WAT   405      20.024 -19.121   4.853  1.00  0.00
ATOM   1271  H1  WAT   405      19.097 -19.187   5.082  1.00  0.00
ATOM   1272  H2  WAT   405      20.176 -18.183   4.739  1.00  0.00
TER
ATOM   1273  O   WAT   406      15.630 -18.594   7.635  1.00  0.00
ATOM   1274  H1  WAT   406      15.225 -19.306   7.140  1.00  0.00
ATOM   1275  H2  WAT   406      15.716 -18.939   8.524  1.00  0.00
TER
ATOM   1276  O   WAT   407      16.098 -14.907   9.799  1.00  0.00
ATOM   1277  H1  WAT   407      15.801 -15.513   9.120  1.00  0.00
ATOM   1278  H2  WAT   407      17.048 -14.870   9.688  1.00  0.00
TER
ATOM   1279  O   WAT   408      15.190 -15.169  16.450  1.00  0.00
ATOM   1280  H1  WAT   408      14.293 -14.945  16.697  1.00  0.00
ATOM   1281  H2  WAT   408      15.215 -15.046  15.501  1.00  0.00
TER
ATOM   1282  O   WAT   409      14.017 -18.298  15.025  1.00  0.00
ATOM   1283  H1  WAT   409      13.878 -17.426  15.394  1.00  0.00
ATOM   1284  H2  WAT   409      13.135 -18.641  14.880  1.00  0.00
TER
ATOM   1285  O   WAT   410      20.340 -13.380   6.332  1.00  0.00
ATOM   1286  H1  WAT   410      20.779 -12.638   5.918  1.00  0.00
ATOM   1287  H2  WAT   410      20.278 -13.138   7.256  1.00  0.00
TER
ATOM   1288  O   WAT   411      15.815 -12.356  17.234  1.00  0.00
ATOM   1289  H1  WAT   411      15.786 -11.951  16.367  1.00  0.00
ATOM   1290  H2  WAT   411      15.651 -13.285  17.071  1.00  0.00
TER
ATOM   1291  O   WAT   412       9.969 -16.528  10.943  1.00  0.00
ATOM   1292  H1  WAT   412      10.047 -16.393   9.998  1.00  0.00
ATOM   1293  H2  WAT   412      10.583 -17.237  11.135  1.00  0.00
TER
ATOM   1294  O   WAT   413      11.213 -14.828   7.353  1.00  0.00
ATOM   1295  H1  WAT   413      10.806 -14.687   6.499  1.00  0.00
ATOM   1296  H2  WAT   413      12.105 -15.112   7.150  1.00  0.00
TER
ATOM   1297  O   WAT   414      15.486 -10.614   5.465  1.00  0.00
ATOM   1298  H1  WAT   414      15.310 -11.530   5.252  1.00  0.00
ATOM   1299  H2  WAT   414      14.631 -10.255   5.705  1.00  0.00
TER
ATOM   1300  O   WAT   415      10.025 -15.487  13.482  1.00  0.00
ATOM   1301  H1  WAT   415      10.188 -15.956  12.664  1.00  0.00
ATOM   1302  H2  WAT   415      10.490 -15.994  14.147  1.00  0.00
TER
ATOM   1303  O   WAT   416      11.598 -16.112  15.642  1.00  0.00
ATOM   1304  H1  WAT   416      11.214 -16.752  16.240  1.00  0.00
ATOM   1305  H2  WAT   416      11.910 -15.408  16.211  1.00  0.00
TER
ATOM   1306  O   WAT   417      17.748 -19.264  11.122  1.00  0.00
ATOM   1307  H1  WAT   417      18.115 -19.738  11.869  1.00  0.00
ATOM   1308  H2  WAT   417      17.559 -18.390  11.463  1.00  0.00
TER
ATOM   1309  O   WAT   418      14.066 -16.017   4.038  1.00  0.00
ATOM   1310  H1  WAT   418      13.293 -16.557   3.877  1.00  0.00
ATOM   1311  H2  WAT   418      14.796 -16.536   3.699  1.00  0.00
TER
ATOM   1312  O   WAT   419      20.207 -16.950  15.717  1.00  0.00
ATOM   1313  H1  WAT   419      20.141 -17.870  15.463  1.00  0.00
ATOM   1314  H2  WAT   419      19.578 -16.852  16.432  1.00  0.00
TER
ATOM   1315  O   WAT   420      14.110 -16.349   7.675  1.00  0.00
ATOM   1316  H1  WAT   420      14.628 -17.152   7.621  1.00  0.00
ATOM   1317  H2  WAT   420      13.658 -16.411   8.517  1.00  0.00
TER
ATOM   1318  O   WAT   421      18.997 -15.082   2.948  1.00  0.00
ATOM   1319  H1  WAT   421      19.339 -14.338   2.453  1.00  0.00
ATOM   1320  H2  WAT   421      18.168 -14.769   3.311  1.00  0.00
TER
ATOM   1321  O   WAT   422      14.796 -18.924  17.472  1.00  0.00
ATOM   1322  H1  WAT   422      14.496 -18.779  16.575  1.00  0.00
ATOM   1323  H2  WAT   422      15.567 -19.484  17.379  1.00  0.00
TER
ATOM   1324  O   WAT   423      20.139 -14.127  15.467  1.00  0.00
ATOM   1325  H1  WAT   423      20.153 -15.059  15.249  1.00  0.00
ATOM   1326  H2  WAT   423      19.431 -14.041  16.106  1.00  0.00
TER
ATOM   1327  O   WAT   424      17.966 -15.001   5.720  1.00  0.00
ATOM   1328  H1  WAT   424      18.653 -14.454   6.101  1.00  0.00
ATOM   1329  H2  WAT   424      17.179 -14.457   5.755  1.00  0.00
TER
ATOM   1330  O   WAT   425      10.105 -19.384   1.211  1.00  0.00
ATOM   1331  H1  WAT   425      10.975 -19.101   1.495  1.00  0.00
ATOM   1332  H2  WAT   425       9.614 -18.570   1.096  1.00  0.00
TER
ATOM   1333  O   WAT   426      17.269 -17.996   5.332  1.00  0.00
ATOM   1334  H1  WAT   426      17.725 -17.186   5.558  1.00  0.00
ATOM   1335  H2  WAT   426      16.918 -18.314   6.164  1.00  0.00
TER
ATOM   1336  O   WAT   427      19.572 -12.486  12.562  1.00  0.00
ATOM   1337  H1  WAT   427      20.216 -12.280  13.239  1.00  0.00
ATOM   1338  H2  WAT   427      19.935 -13.247  12.109  1.00  0.00
TER
ATOM   1339  O   WAT   428      10.472 -10.171   1.778  1.00  0.00
ATOM   1340  H1  WAT   428      10.832  -9.572   1.123  1.00  0.00
ATOM   1341  H2  WAT   428      10.332  -9.625   2.551  1.00  0.00
TER
ATOM   1342  O   WAT   429      10.457 -11.905  16.252  1.00  0.00
ATOM   1343  H1  WAT   429      10.566 -12.846  16.111  1.00  0.00
ATOM   1344  H2  WAT   429       9.805 -11.640  15.603  1.00  0.00
TER
ATOM   1345  O   WAT   430      18.448 -13.634  17.652  1.00  0.00
ATOM   1346  H1  WAT   430      18.128 -14.353  18.196  1.00  0.00
ATOM   1347  H2  WAT   430      17.774 -12.958  17.725  1.00  0.00
TER
ATOM   1348  O   WAT   431      16.489 -12.788   2.595  1.00  0.00
ATOM   1349  H1  WAT   431      16.480 -12.055   1.979  1.00  0.00
ATOM   1350  H2  WAT   431      15.569 -13.035   2.688  1.00  0.00
TER
ATOM   1351  O   WAT   432      12.090 -17.566   3.340  1.00  0.00
ATOM   1352  H1  WAT   432      11.483 -16.826   3.349  1.00  0.00
ATOM   1353  H2  WAT   432      12.565 -17.476   2.514  1.00  0.00
TER
ATOM   1354  O   WAT   433      19.475 -12.725   1.258  1.00  0.00
ATOM   1355  H1  WAT   433      19.576 -12.929   0.328  1.00  0.00
ATOM   1356  H2  WAT   433      18.575 -12.979   1.462  1.00  0.00
TER
ATOM   1357  O   WAT   434      18.117 -10.206   5.952  1.00  0.00
ATOM   1358  H1  WAT   434      18.371 -10.244   5.030  1.00  0.00
ATOM   1359  H2  WAT   434      17.168 -10.333   5.945  1.00  0.00
TER
ATOM   1360  O   WAT   435      14.100 -17.605   1.089  1.00  0.00
ATOM   1361  H1  WAT   435      14.867 -17.717   1.651  1.00  0.00
ATOM   1362  H2  WAT   435      14.178 -18.301   0.436  1.00  0.00
TER
ATOM   1363  O   WAT   436      13.597 -10.023   8.875  1.00  0.00
ATOM   1364  H1  WAT   436      14.333 -10.572   9.146  1.00  0.00
ATOM   1365  H2  WAT   436      13.981  -9.158   8.736  1.00  0.00
TER
ATOM   1366  O   WAT   437      10.481 -13.956   4.749  1.00  0.00
ATOM   1367  H1  WAT   437       9.555 -13.714   4.740  1.00  0.00
ATOM   1368  H2  WAT   437      10.947 -13.128   4.628  1.00  0.00
TER
ATOM   1369  O   WAT   438      16.707 -10.850   0.698  1.00  0.00
ATOM   1370  H1  WAT   438      17.500 -10.561   0.246  1.00  0.00
ATOM   1371  H2  WAT   438      16.187 -11.281   0.019  1.00  0.00
TER
ATOM   1372  O   WAT   439      10.322 -18.351  17.007  1.00  0.00
ATOM   1373  H1  WAT   439      10.826 -18.930  17.579  1.00  0.00
ATOM   1374  H2  WAT   439       9.583 -18.067  17.545  1.00  0.00
TER
ATOM   1375  O   WAT   440      17.225 -15.630   0.562  1.00  0.00
ATOM   1376  H1  WAT   440      17.120 -16.245   1.288  1.00  0.00
ATOM   1377  H2  WAT   440      17.057 -16.153  -0.222  1.00  0.00
TER
ATOM   1378  O   WAT   441      17.376 -16.944  16.541  1.00  0.00
ATOM   1379  H1  WAT   441      16.611 -16.376  16.456  1.00  0.00
ATOM   1380  H2  WAT   441      17.558 -17.236  15.648  1.00  0.00
TER
ATOM   1381  O   WAT   442      20.465 -16.568   1.166  1.00  0.00
ATOM   1382  H1  WAT   442      19.916 -16.121   1.811  1.00  0.00
ATOM   1383  H2  WAT   442      21.087 -17.073   1.690  1.00  0.00
TER
ATOM   1384  O   WAT   443      16.132 -17.609   3.063  1.00  0.00
ATOM   1385  H1  WAT   443      16.554 -17.775   3.906  1.00  0.00
ATOM   1386  H2  WAT   443      16.257 -18.419   2.568  1.00  0.00
TER
ATOM   1387  O   WAT   444      18.645 -18.585   0.311  1.00  0.00
ATOM   1388  H1  WAT   444      19.166 -19.300  -0.055  1.00  0.00
ATOM   1389  H2  WAT   444      19.292 -17.946   0.611  1.00  0.00
TER
ATOM   1390  O   WAT   445      17.954 -17.210  13.604  1.00  0.00
ATOM   1391  H1  WAT   445      18.373 -16.367  13.431  1.00  0.00
ATOM   1392  H2  WAT   445      17.035 -17.073  13.374  1.00  0.00
TER
ATOM   1393  O   WAT   446      15.805 -10.905  14.719  1.00  0.00
ATOM   1394  H1  WAT   446      15.267 -10.180  14.400  1.00  0.00
ATOM   1395  H2  WAT   446      16.059 -11.382  13.929  1.00  0.00
TER
ATOM   1396  O   WAT   447      18.661  -9.670  14.978  1.00  0.00
ATOM   1397  H1  WAT   447      18.587  -8.766  15.285  1.00  0.00
ATOM   1398  H2  WAT   447      17.759  -9.988  14.950  1.00  0.00
TER
ATOM   1399  O   WAT   448      19.210 -10.504   2.601  1.00  0.00
ATOM   1400  H1  WAT   448      20.105 -10.165   2.623  1.00  0.00
ATOM   1401  H2  WAT   448      19.242 -11.226   1.973  1.00  0.00
TER
ATOM   1402  O   WAT   449      12.850 -15.131   0.829  1.00  0.00
ATOM   1403  H1  WAT   449      13.287 -14.588   1.485  1.00  0.00
ATOM   1404  H2  WAT   449      13.334 -15.956   0.839  1.00  0.00
TER
ATOM   1405  O   WAT   450      10.064 -12.342   8.281  1.00  0.00
ATOM   1406  H1  WAT   450      10.394 -13.210   8.049  1.00  0.00
ATOM   1407  H2  WAT   450      10.493 -12.136   9.112  1.00  0.00
TER
ATOM   1408  O   WAT   451      14.660 -14.011   5.942  1.00  0.00
ATOM   1409  H1  WAT   451      14.360 -14.135   6.842  1.00  0.00
ATOM   1410  H2  WAT   451      14.554 -14.870   5.533  1.00  0.00
TER
ATOM   1411  O   WAT   452      10.553 -11.475  11.020  1.00  0.00
ATOM   1412  H1  WAT   452      10.116 -11.295  11.852  1.00  0.00
ATOM   1413  H2  WAT   452      11.121 -10.718  10.878  1.00  0.00
TER
ATOM   1414  O   WAT   453      10.386 -18.963   7.378  1.00  0.00
ATOM   1415  H1  WAT   453       9.731 -19.232   6.734  1.00  0.00
ATOM   1416  H2  WAT   453      11.223 -19.073   6.929  1.00  0.00
TER
ATOM   1417  O   WAT   454      11.423 -18.578  11.919  1.00  0.00
ATOM   1418  H1  WAT   454      11.791 -18.665  12.798  1.00  0.00
ATOM   1419  H2  WAT   454      10.854 -19.341  11.819  1.00  0.00
TER
ATOM   1420  O   WAT   455      12.838 -14.065  17.081  1.00  0.00
ATOM   1421  H1  WAT   455      12.795 -14.435  17.962  1.00  0.00
ATOM   1422  H2  WAT   455      12.970 -13.127  17.221  1.00  0.00
TER
ATOM   1423  O   WAT   456      16.539 -12.509  12.682  1.00  0.00
ATOM   1424  H1  WAT   456      16.298 -12.241  11.795  1.00  0.00
ATOM   1425  H2  WAT   456      17.479 -12.338  12.737  1.00  0.00
TER
ATOM   1426  O   WAT   457      12.677 -11.118  14.201  1.00  0.00
ATOM   1427  H1  WAT   457      12.083 -11.250  14.940  1.00  0.00
ATOM   1428  H2  WAT   457      12.670 -11.955  13.735  1.00  0.00
TER
ATOM   1429  O   WAT   458      12.308 -13.752  13.151  1.00  0.00
ATOM   1430  H1  WAT   458      11.582 -14.372  13.084  1.00  0.00
ATOM   1431  H2  WAT   458      12.369 -13.358  12.281  1.00  0.00
TER
ATOM   1432  O   WAT   459      15.913 -11.538   9.936  1.00  0.00
ATOM   1433  H1  WAT   459      16.429 -12.149   9.411  1.00  0.00
ATOM   1434  H2  WAT   459      16.563 -11.035  10.427  1.00  0.00
TER
ATOM   1435  O   WAT   460      18.653 -10.647  10.763  1.00  0.00
ATOM   1436  H1  WAT   460      18.940 -10.902   9.887  1.00  0.00
ATOM   1437  H2  WAT   460      19.165 -11.199  11.354  1.00  0.00
TER
ATOM   1438  O   WAT   461      10.591 -10.435   6.361  1.00  0.00
ATOM   1439  H1  WAT   461      10.424 -11.068   7.059  1.00  0.00
ATOM   1440  H2  WAT   461       9.725 -10.229   6.010  1.00  0.00
TER
ATOM   1441  O   WAT   462      12.198 -11.742   3.806  1.00  0.00
ATOM   1442  H1  WAT   462      11.672 -11.361   3.102  1.00  0.00
ATOM   1443  H2  WAT   462      12.122 -11.117   4.527  1.00  0.00
TER
ATOM   1444  O   WAT   463      18.720  -9.726  18.130  1.00  0.00
ATOM   1445  H1  WAT   463      19.646  -9.961  18.174  1.00  0.00
ATOM   1446  H2  WAT   463      18.705  -8.898  17.649  1.00  0.00
TER
ATOM   1447  O   WAT   464      14.797  -9.793   2.681  1.00  0.00
ATOM   1448  H1  WAT   464      15.529 -10.078   2.133  1.00  0.00
ATOM   1449  H2  WAT   464      15.056 -10.032   3.571  1.00  0.00
TER
ATOM   1450  O   WAT   465      13.959 -13.677   2.686  1.00  0.00
ATOM   1451  H1  WAT   465      13.329 -13.209   3.234  1.00  0.00
ATOM   1452  H2  WAT   465      14.073 -14.522   3.120  1.00  0.00
TER
ATOM   1453  O   WAT   466      19.545 -17.849  -9.283  1.00  0.00
ATOM   1454  H1  WAT   466      18.769 -18.329  -8.993  1.00  0.00
ATOM   1455  H2  WAT   466      20.197 -18.528  -9.458  1.00  0.00
TER
ATOM   1456  O   WAT   467      13.562 -17.537  -8.406  1.00  0.00
ATOM   1457  H1  WAT   467      12.730 -17.792  -8.006  1.00  0.00
ATOM   1458  H2  WAT   467      14.170 -17.465  -7.670  1.00  0.00
TER
ATOM   1459  O   WAT   468      13.542 -13.503  -8.210  1.00  0.00
ATOM   1460  H1  WAT   468      13.845 -14.393  -8.389  1.00  0.00
ATOM   1461  H2  WAT   468      14.286 -12.946  -8.438  1.00  0.00
TER
ATOM   1462  O   WAT   469      19.792 -11.157 -10.883  1.00  0.00
ATOM   1463  H1  WAT   469      19.173 -10.701 -11.454  1.00  0.00
ATOM   1464  H2  WAT   469      20.648 -11.002 -11.284  1.00  0.00
TER
ATOM   1465  O   WAT   470      18.986 -15.173  -9.276  1.00  0.00
ATOM   1466  H1  WAT   470      18.917 -16.114  -9.437  1.00  0.00
ATOM   1467  H2  WAT   470      19.748 -15.083  -8.704  1.00  0.00
TER
ATOM   1468  O   WAT   471      15.522 -16.745  -6.811  1.00  0.00
ATOM   1469  H1  WAT   471      15.189 -16.118  -6.169  1.00  0.00
ATOM   1470  H2  WAT   471      15.699 -16.219  -7.591  1.00  0.00
TER
ATOM   1471  O   WAT   472      14.734 -14.777  -4.997  1.00  0.00
ATOM   1472  H1  WAT   472      15.351 -14.102  -5.278  1.00  0.00
ATOM   1473  H2  WAT   472      13.873 -14.368  -5.088  1.00  0.00
TER
ATOM   1474  O   WAT   473      10.027 -15.587 -16.116  1.00  0.00
ATOM   1475  H1  WAT   473       9.650 -15.098 -16.847  1.00  0.00
ATOM   1476  H2  WAT   473      10.284 -14.915 -15.485  1.00  0.00
TER
ATOM   1477  O   WAT   474      20.024 -19.121 -13.921  1.00  0.00
ATOM   1478  H1  WAT   474      19.097 -19.187 -13.692  1.00  0.00
ATOM   1479  H2  WAT   474      20.176 -18.183 -14.036  1.00  0.00
TER
ATOM   1480  O   WAT   475      15.630 -18.594 -11.139  1.00  0.00
ATOM   1481  H1  WAT   475      15.225 -19.306 -11.635  1.00  0.00
ATOM   1482  H2  WAT   475      15.716 -18.939 -10.250  1.00  0.00
TER
ATOM   1483  O   WAT   476      16.098 -14.907  -8.975  1.00  0.00
ATOM   1484  H1  WAT   476      15.801 -15.513  -9.655  1.00  0.00
ATOM   1485  H2  WAT   476      17.048 -14.870  -9.086  1.00  0.00
TER
ATOM   1486  O   WAT   477      15.190 -15.169  -2.325  1.00  0.00
ATOM   1487  H1  WAT   477      14.293 -14.945  -2.077  1.00  0.00
ATOM   1488  H2  WAT   477      15.215 -15.046  -3.273  1.00  0.00
TER
ATOM   1489  O   WAT   478      14.017 -18.298  -3.749  1.00  0.00
ATOM   1490  H1  WAT   478      13.878 -17.426  -3.380  1.00  0.00
ATOM   1491  H2  WAT   478      13.135 -18.641  -3.894  1.00  0.00
TER
ATOM   1492  O   WAT   479      20.340 -13.380 -12.442  1.00  0.00
ATOM   1493  H1  WAT   479      20.779 -12.638 -12.857  1.00  0.00
ATOM   1494  H2  WAT   479      20.278 -13.138 -11.518  1.00  0.00
TER
ATOM   1495  O   WAT   480      15.815 -12.356  -1.540  1.00  0.00
ATOM   1496  H1  WAT   480      15.786 -11.951  -2.408  1.00  0.00
ATOM   1497  H2  WAT   480      15.651 -13.285  -1.703  1.00  0.00
TER
ATOM   1498  O   WAT   481       9.969 -16.528  -7.832  1.00  0.00
ATOM   1499  H1  WAT   481      10.047 -16.393  -8.776  1.00  0.00
ATOM   1500  H2  WAT   481      10.583 -17.237  -7.639  1.00  0.00
TER
ATOM   1501  O   WAT   482      11.213 -14.828 -11.421  1.00  0.00
ATOM   1502  H1  WAT   482      10.806 -14.687 -12.276  1.00  0.00
ATOM   1503  H2  WAT   482      12.105 -15.112 -11.624  1.00  0.00
TER
ATOM   1504  O   WAT   483      15.486 -10.614 -13.309  1.00  0.00
ATOM   1505  H1  WAT   483      15.310 -11.530 -13.522  1.00  0.00
ATOM   1506  H2  WAT   483      14.631 -10.255 -13.069  1.00  0.00
TER
ATOM   1507  O   WAT   484      10.025 -15.487  -5.292  1.00  0.00
ATOM   1508  H1  WAT   484      10.188 -15.956  -6.110  1.00  0.00
ATOM   1509  H2  WAT   484      10.490 -15.994  -4.627  1.00  0.00
TER
ATOM   1510  O   WAT   485      11.598 -16.112  -3.133  1.00  0.00
ATOM   1511  H1  WAT   485      11.214 -16.752  -2.534  1.00  0.00
ATOM   1512  H2  WAT   485      11.910 -15.408  -2.563  1.00  0.00
TER
ATOM   1513  O   WAT   486      17.748 -19.264  -7.652  1.00  0.00
ATOM   1514  H1  WAT   486      18.115 -19.738  -6.906  1.00  0.00
ATOM   1515  H2  WAT   486      17.559 -18.390  -7.311  1.00  0.00
TER
ATOM   1516  O   WAT   487      14.066 -16.017 -14.737  1.00  0.00
ATOM   1517  H1  WAT   487      13.293 -16.557 -14.897  1.00  0.00
ATOM   1518  H2  WAT   487      14.796 -16.536 -15.075  1.00  0.00
TER
ATOM   1519  O   WAT   488      20.207 -16.950  -3.057  1.00  0.00
ATOM   1520  H1  WAT   488      20.141 -17.870  -3.311  1.00  0.00
ATOM   1521  H2  WAT   488      19.578 -16.852  -2.343  1.00  0.00
TER
ATOM   1522  O   WAT   489      14.110 -16.349 -11.099  1.00  0.00
ATOM   1523  H1  WAT   489      14.628 -17.152 -11.153  1.00  0.00
ATOM   1524  H2  WAT   489      13.658 -16.411 -10.257  1.00  0.00
TER
ATOM   1525  O   WAT   490      18.997 -15.082 -15.826  1.00  0.00
ATOM   1526  H1  WAT   490      19.339 -14.338 -16.322  1.00  0.00
ATOM   1527  H2  WAT   490      18.168 -14.769 -15.464  1.00  0.00
TER
ATOM   1528  O   WAT   491      14.796 -18.924  -1.302  1.00  0.00
ATOM   1529  H1  WAT   491      14.496 -18.779  -2.200  1.00  0.00
ATOM   1530  H2  WAT   491      15.567 -19.484  -1.395  1.00  0.00
TER
ATOM   1531  O   WAT   492      20.139 -14.127  -3.307  1.00  0.00
ATOM   1532  H1  WAT   492      20.153 -15.059  -3.525  1.00  0.00
ATOM   1533  H2  WAT   492      19.431 -14.041  -2.668  1.00  0.00
TER
ATOM   1534  O   WAT   493      17.966 -15.001 -13.055  1.00  0.00
ATOM   1535  H1  WAT   493      18.653 -14.454 -12.674  1.00  0.00
ATOM   1536  H2  WAT   493      17.179 -14.457 -13.020  1.00  0.00
TER
ATOM   1537  O   WAT   494      10.105 -19.384 -17.563  1.00  0.00
ATOM   1538  H1  WAT   494      10.975 -19.101 -17.279  1.00  0.00
ATOM   1539  H2  WAT   494       9.614 -18.570 -17.678  1.00  0.00
TER
ATOM   1540  O   WAT   495      17.269 -17.996 -13.442  1.00  0.00
ATOM   1541  H1  WAT   495      17.725 -17.186 -13.216  1.00  0.00
ATOM   1542  H2  WAT   495      16.918 -18.314 -12.610  1.00  0.00
TER
ATOM   1543  O   WAT   496      19.572 -12.486  -6.213  1.00  0.00
ATOM   1544  H1  WAT   496      20.216 -12.280  -5.535  1.00  0.00
ATOM   1545  H2  WAT   496      19.935 -13.247  -6.666  1.00  0.00
TER
ATOM   1546  O   WAT   497      10.472 -10.171 -16.997  1.00  0.00
ATOM   1547  H1  WAT   497      10.832  -9.572 -17.651  1.00  0.00
ATOM   1548  H2  WAT   497      10.332  -9.625 -16.223  1.00  0.00
TER
ATOM   1549  O   WAT   498      10.457 -11.905  -2.522  1.00  0.00
ATOM   1550  H1  WAT   498      10.566 -12.846  -2.663  1.00  0.00
ATOM   1551  H2  WAT   498       9.805 -11.640  -3.171  1.00  0.00
TER
ATOM   1552  O   WAT   499      18.448 -13.634  -1.123  1.00  0.00
ATOM   1553  H1  WAT   499      18.128 -14.353  -0.578  1.00  0.00
ATOM   1554  H2  WAT   499      17.774 -12.958  -1.049  1.00  0.00
TER
ATOM   1555  O   WAT   500      16.489 -12.788 -16.179  1.00  0.00
ATOM   1556  H1  WAT   500      16.480 -12.055 -16.795  1.00  0.00
ATOM   1557  H2  WAT   500      15.569 -13.035 -16.087  1.00  0.00
TER
ATOM   1558  O   WAT   501      12.090 -17.566 -15.435  1.00  0.00
ATOM   1559  H1  WAT   501      11.483 -16.826 -15.425  1.00  0.00
ATOM   1560  H2  WAT   501      12.565 -17.476 -16.261  1.00  0.00
TER
ATOM   1561  O   WAT   502      19.475 -12.725 -17.517  1.00  0.00
ATOM   1562  H1  WAT   502      19.576 -12.929 -18.447  1.00  0.00
ATOM   1563  H2  WAT   502      18.575 -12.979 -17.312  1.00  0.00
TER
ATOM   1564  O   WAT   503      18.117 -10.206 -12.822  1.00  0.00
ATOM   1565  H1  WAT   503      18.371 -10.244 -13.744  1.00  0.00
ATOM   1566  H2  WAT   503      17.168 -10.333 -12.829  1.00  0.00
TER
ATOM   1567  O   WAT   504      14.100 -17.605 -17.686  1.00  0.00
ATOM   1568  H1  WAT   504      14.867 -17.717 -17.123  1.00  0.00
ATOM   1569  H2  WAT   504      14.178 -18.301 -18.338  1.00  0.00
TER
ATOM   1570  O   WAT   505      13.597 -10.023  -9.899  1.00  0.00
ATOM   1571  H1  WAT   505      14.333 -10.572  -9.628  1.00  0.00
ATOM   1572  H2  WAT   505      13.981  -9.158 -10.038  1.00  0.00
TER
ATOM   1573  O   WAT   506      10.481 -13.956 -14.025  1.00  0.00
ATOM   1574  H1  WAT   506       9.555 -13.714 -14.034  1.00  0.00
ATOM   1575  H2  WAT   506      10.947 -13.128 -14.146  1.00  0.00
TER
ATOM   1576  O   WAT   507      12.602 -10.839  -0.711  1.00  0.00
ATOM   1577  H1  WAT   507      13.404 -10.517  -0.297  1.00  0.00
ATOM   1578  H2  WAT   507      12.088 -11.199   0.011  1.00  0.00
TER
ATOM   1579  O   WAT   508      10.322 -18.351  -1.767  1.00  0.00
ATOM   1580  H1  WAT   508      10.826 -18.930  -1.195  1.00  0.00
ATOM   1581  H2  WAT   508       9.583 -18.067  -1.229  1.00  0.00
TER
ATOM   1582  O   WAT   509      17.376 -16.944  -2.233  1.00  0.00
ATOM   1583  H1  WAT   509      16.611 -16.376  -2.318  1.00  0.00
ATOM   1584  H2  WAT   509      17.558 -17.236  -3.127  1.00  0.00
TER
ATOM   1585  O   WAT   510      20.465 -16.568 -17.608  1.00  0.00
ATOM   1586  H1  WAT   510      19.916 -16.121 -16.964  1.00  0.00
ATOM   1587  H2  WAT   510      21.087 -17.073 -17.084  1.00  0.00
TER
ATOM   1588  O   WAT   511      16.132 -17.609 -15.712  1.00  0.00
ATOM   1589  H1  WAT   511      16.554 -17.775 -14.868  1.00  0.00
ATOM   1590  H2  WAT   511      16.257 -18.419 -16.206  1.00  0.00
TER
ATOM   1591  O   WAT   512      17.954 -17.210  -5.171  1.00  0.00
ATOM   1592  H1  WAT   512      18.373 -16.367  -5.343  1.00  0.00
ATOM   1593  H2  WAT   512      17.035 -17.073  -5.400  1.00  0.00
TER
ATOM   1594  O   WAT   513      15.805 -10.905  -4.055  1.00  0.00
ATOM   1595  H1  WAT   513      15.267 -10.180  -4.374  1.00  0.00
ATOM   1596  H2  WAT   513      16.059 -11.382  -4.845  1.00  0.00
TER
ATOM   1597  O   WAT   514      18.661  -9.670  -3.796  1.00  0.00
ATOM   1598  H1  WAT   514      18.587  -8.766  -3.489  1.00  0.00
ATOM   1599  H2  WAT   514      17.759  -9.988  -3.824  1.00  0.00
TER
ATOM   1600  O   WAT   515      19.210 -10.504 -16.174  1.00  0.00
ATOM   1601  H1  WAT   515      20.105 -10.165 -16.152  1.00  0.00
ATOM   1602  H2  WAT   515      19.242 -11.226 -16.801  1.00  0.00
TER
ATOM   1603  O   WAT   516      12.850 -15.131 -17.945  1.00  0.00
ATOM   1604  H1  WAT   516      13.287 -14.588 -17.289  1.00  0.00
ATOM   1605  H2  WAT   516      13.334 -15.956 -17.935  1.00  0.00
TER
ATOM   1606  O   WAT   517      10.064 -12.342 -10.493  1.00  0.00
ATOM   1607  H1  WAT   517      10.394 -13.210 -10.725  1.00  0.00
ATOM   1608  H2  WAT   517      10.493 -12.136  -9.662  1.00  0.00
TER
ATOM   1609  O   WAT   518      14.660 -14.011 -12.833  1.00  0.00
ATOM   1610  H1  WAT   518      14.360 -14.135 -11.932  1.00  0.00
ATOM   1611  H2  WAT   518      14.554 -14.870 -13.241  1.00  0.00
TER
ATOM   1612  O   WAT   519      10.553 -11.475  -7.755  1.00  0.00
ATOM   1613  H1  WAT   519      10.116 -11.295  -6.922  1.00  0.00
ATOM   1614  H2  WAT   519      11.121 -10.718  -7.897  1.00  0.00
TER
ATOM   1615  O   WAT   520      10.386 -18.963 -11.396  1.00  0.00
ATOM   1616  H1  WAT   520       9.731 -19.232 -12.040  1.00  0.00
ATOM   1617  H2  WAT   520      11.223 -19.073 -11.846  1.00  0.00
TER
ATOM   1618  O   WAT   521      11.423 -18.578  -6.856  1.00  0.00
ATOM   1619  H1  WAT   521      11.791 -18.665  -5.976  1.00  0.00
ATOM   1620  H2  WAT   521      10.854 -19.341  -6.955  1.00  0.00
TER
ATOM   1621  O   WAT   522      12.838 -14.065  -1.694  1.00  0.00
ATOM   1622  H1  WAT   522      12.795 -14.435  -0.812  1.00  0.00
ATOM   1623  H2  WAT   522      12.970 -13.127  -1.553  1.00  0.00
TER
ATOM   1624  O   WAT   523      16.539 -12.509  -6.093  1.00  0.00
ATOM   1625  H1  WAT   523      16.298 -12.241  -6.980  1.00  0.00
ATOM   1626  H2  WAT   523      17.479 -12.338  -6.037  1.00  0.00
TER
ATOM   1627  O   WAT   524      12.677 -11.118  -4.574  1.00  0.00
ATOM   1628  H1  WAT   524      12.083 -11.250  -3.835  1.00  0.00
ATOM   1629  H2  WAT   524      12.670 -11.955  -5.040  1.00  0.00
TER
ATOM   1630  O   WAT   525      12.308 -13.752  -5.623  1.00  0.00
ATOM   1631  H1  WAT   525      11.582 -14.372  -5.690  1.00  0.00
ATOM   1632  H2  WAT   525      12.369 -13.358  -6.493  1.00  0.00
TER
ATOM   1633  O   WAT   526      15.913 -11.538  -8.838  1.00  0.00
ATOM   1634  H1  WAT   526      16.429 -12.149  -9.363  1.00  0.00
ATOM   1635  H2  WAT   526      16.563 -11.035  -8.347  1.00  0.00
TER
ATOM   1636  O   WAT   527      18.653 -10.647  -8.011  1.00  0.00
ATOM   1637  H1  WAT   527      18.940 -10.902  -8.888  1.00  0.00
ATOM   1638  H2  WAT   527      19.165 -11.199  -7.421  1.00  0.00
TER
ATOM   1639  O   WAT   528      10.591 -10.435 -12.413  1.00  0.00
ATOM   1640  H1  WAT   528      10.424 -11.068 -11.715  1.00  0.00
ATOM   1641  H2  WAT   528       9.725 -10.229 -12.764  1.00  0.00
TER
ATOM   1642  O   WAT   529      12.198 -11.742 -14.968  1.00  0.00
ATOM   1643  H1  WAT   529      11.672 -11.361 -15.672  1.00  0.00
ATOM   1644  H2  WAT   529      12.122 -11.117 -14.247  1.00  0.00
TER
ATOM   1645  O   WAT   530      18.720  -9.726  -0.644  1.00  0.00
ATOM   1646  H1  WAT   530      19.646  -9.961  -0.601  1.00  0.00
ATOM   1647  H2  WAT   530      18.705  -8.898  -1.126  1.00  0.00
TER
ATOM   1648  O   WAT   531      14.797  -9.793 -16.093  1.00  0.00
ATOM   1649  H1  WAT   531      15.529 -10.078 -16.641  1.00  0.00
ATOM   1650  H2  WAT   531      15.056 -10.032 -15.203  1.00  0.00
TER
ATOM   1651  O   WAT   532      13.959 -13.677 -16.089  1.00  0.00
ATOM   1652  H1  WAT   532      13.329 -13.209 -15.540  1.00  0.00
ATOM   1653  H2  WAT   532      14.073 -14.522 -15.654  1.00  0.00
TER
ATOM   1654  O   WAT   533       2.639  17.922   7.610  1.00  0.00
ATOM   1655  H1  WAT   533       2.559  17.008   7.339  1.00  0.00
ATOM   1656  H2  WAT   533       2.226  18.419   6.904  1.00  0.00
TER
ATOM   1657  O   WAT   534       0.771  19.700   9.491  1.00  0.00
ATOM   1658  H1  WAT   534      -0.005  19.220   9.781  1.00  0.00
ATOM   1659  H2  WAT   534       1.422  19.021   9.317  1.00  0.00
TER
ATOM   1660  O   WAT   535      -6.803  14.972   4.153  1.00  0.00
ATOM   1661  H1  WAT   535      -7.692  15.314   4.051  1.00  0.00
ATOM   1662  H2  WAT   535      -6.519  14.772   3.261  1.00  0.00
TER
ATOM   1663  O   WAT   536      -8.840  17.573  10.037  1.00  0.00
ATOM   1664  H1  WAT   536      -8.268  16.805  10.037  1.00  0.00
ATOM   1665  H2  WAT   536      -8.840  17.872   9.127  1.00  0.00
TER
ATOM   1666  O   WAT   537      -7.598  12.981  11.824  1.00  0.00
ATOM   1667  H1  WAT   537      -7.777  12.084  12.104  1.00  0.00
ATOM   1668  H2  WAT   537      -7.999  13.529  12.498  1.00  0.00
TER
ATOM   1669  O   WAT   538       1.242  15.183   9.725  1.00  0.00
ATOM   1670  H1  WAT   538       1.619  14.310   9.612  1.00  0.00
ATOM   1671  H2  WAT   538       1.144  15.519   8.834  1.00  0.00
TER
ATOM   1672  O   WAT   539      -4.627  13.555   5.187  1.00  0.00
ATOM   1673  H1  WAT   539      -4.520  14.456   5.494  1.00  0.00
ATOM   1674  H2  WAT   539      -5.538  13.507   4.896  1.00  0.00
TER
ATOM   1675  O   WAT   540       5.025  12.678   6.658  1.00  0.00
ATOM   1676  H1  WAT   540       5.846  12.188   6.700  1.00  0.00
ATOM   1677  H2  WAT   540       5.058  13.268   7.411  1.00  0.00
TER
ATOM   1678  O   WAT   541      -6.979  15.477  10.432  1.00  0.00
ATOM   1679  H1  WAT   541      -6.298  15.741  11.051  1.00  0.00
ATOM   1680  H2  WAT   541      -7.294  14.637  10.766  1.00  0.00
TER
ATOM   1681  O   WAT   542      -2.786  16.524   9.519  1.00  0.00
ATOM   1682  H1  WAT   542      -2.279  17.022  10.160  1.00  0.00
ATOM   1683  H2  WAT   542      -2.255  15.748   9.343  1.00  0.00
TER
ATOM   1684  O   WAT   543       9.315  14.695  13.222  1.00  0.00
ATOM   1685  H1  WAT   543       8.610  15.083  12.704  1.00  0.00
ATOM   1686  H2  WAT   543       9.581  15.390  13.824  1.00  0.00
TER
ATOM   1687  O   WAT   544      -4.503  11.164  13.786  1.00  0.00
ATOM   1688  H1  WAT   544      -4.501  11.681  12.980  1.00  0.00
ATOM   1689  H2  WAT   544      -5.332  10.687  13.763  1.00  0.00
TER
ATOM   1690  O   WAT   545       5.261  14.618   9.431  1.00  0.00
ATOM   1691  H1  WAT   545       4.556  14.906  10.011  1.00  0.00
ATOM   1692  H2  WAT   545       5.622  15.428   9.071  1.00  0.00
TER
ATOM   1693  O   WAT   546      -4.821  12.875  11.793  1.00  0.00
ATOM   1694  H1  WAT   546      -4.480  13.719  11.498  1.00  0.00
ATOM   1695  H2  WAT   546      -5.760  13.023  11.909  1.00  0.00
TER
ATOM   1696  O   WAT   547       8.330  14.063   9.821  1.00  0.00
ATOM   1697  H1  WAT   547       7.382  14.097   9.953  1.00  0.00
ATOM   1698  H2  WAT   547       8.655  14.877  10.206  1.00  0.00
TER
ATOM   1699  O   WAT   548      -1.138  10.363   8.117  1.00  0.00
ATOM   1700  H1  WAT   548      -0.831   9.808   7.401  1.00  0.00
ATOM   1701  H2  WAT   548      -2.068  10.498   7.934  1.00  0.00
TER
ATOM   1702  O   WAT   549       1.250  18.428   4.853  1.00  0.00
ATOM   1703  H1  WAT   549       0.323  18.362   5.082  1.00  0.00
ATOM   1704  H2  WAT   549       1.402  19.366   4.739  1.00  0.00
TER
ATOM   1705  O   WAT   550       1.237  14.700   1.850  1.00  0.00
ATOM   1706  H1  WAT   550       0.297  14.861   1.935  1.00  0.00
ATOM   1707  H2  WAT   550       1.555  15.418   1.303  1.00  0.00
TER
ATOM   1708  O   WAT   551       4.722  16.169  12.773  1.00  0.00
ATOM   1709  H1  WAT   551       4.309  16.994  13.027  1.00  0.00
ATOM   1710  H2  WAT   551       3.990  15.583  12.581  1.00  0.00
TER
ATOM   1711  O   WAT   552      -3.145  18.955   7.635  1.00  0.00
ATOM   1712  H1  WAT   552      -3.549  18.242   7.140  1.00  0.00
ATOM   1713  H2  WAT   552      -3.058  18.610   8.524  1.00  0.00
TER
ATOM   1714  O   WAT   553      -4.432  15.729  11.415  1.00  0.00
ATOM   1715  H1  WAT   553      -3.880  15.838  10.640  1.00  0.00
ATOM   1716  H2  WAT   553      -3.917  16.103  12.130  1.00  0.00
TER
ATOM   1717  O   WAT   554       3.456  19.229   2.364  1.00  0.00
ATOM   1718  H1  WAT   554       3.895  18.391   2.218  1.00  0.00
ATOM   1719  H2  WAT   554       4.169  19.862   2.450  1.00  0.00
TER
ATOM   1720  O   WAT   555       7.038  10.483   0.678  1.00  0.00
ATOM   1721  H1  WAT   555       6.725  10.576   1.578  1.00  0.00
ATOM   1722  H2  WAT   555       7.799  11.061   0.628  1.00  0.00
TER
ATOM   1723  O   WAT   556      -6.444  17.849   5.136  1.00  0.00
ATOM   1724  H1  WAT   556      -6.564  18.575   4.524  1.00  0.00
ATOM   1725  H2  WAT   556      -6.754  17.079   4.659  1.00  0.00
TER
ATOM   1726  O   WAT   557       8.248  15.220  16.655  1.00  0.00
ATOM   1727  H1  WAT   557       7.632  15.728  16.127  1.00  0.00
ATOM   1728  H2  WAT   557       7.927  14.320  16.598  1.00  0.00
TER
ATOM   1729  O   WAT   558      -3.978  11.193   8.518  1.00  0.00
ATOM   1730  H1  WAT   558      -4.421  11.973   8.187  1.00  0.00
ATOM   1731  H2  WAT   558      -3.419  11.516   9.225  1.00  0.00
TER
ATOM   1732  O   WAT   559       0.309  14.059  14.122  1.00  0.00
ATOM   1733  H1  WAT   559      -0.153  14.268  14.934  1.00  0.00
ATOM   1734  H2  WAT   559      -0.093  13.245  13.819  1.00  0.00
TER
ATOM   1735  O   WAT   560       5.310  15.280  15.251  1.00  0.00
ATOM   1736  H1  WAT   560       4.459  14.981  15.572  1.00  0.00
ATOM   1737  H2  WAT   560       5.150  15.524  14.340  1.00  0.00
TER
ATOM   1738  O   WAT   561       2.405  16.780  17.351  1.00  0.00
ATOM   1739  H1  WAT   561       2.730  15.947  17.011  1.00  0.00
ATOM   1740  H2  WAT   561       3.193  17.303  17.499  1.00  0.00
TER
ATOM   1741  O   WAT   562      -0.862  10.814   3.399  1.00  0.00
ATOM   1742  H1  WAT   562      -1.487  10.810   4.124  1.00  0.00
ATOM   1743  H2  WAT   562      -0.949   9.947   3.002  1.00  0.00
TER
ATOM   1744  O   WAT   563      -1.940  11.737  10.377  1.00  0.00
ATOM   1745  H1  WAT   563      -1.643  12.644  10.296  1.00  0.00
ATOM   1746  H2  WAT   563      -1.392  11.249   9.763  1.00  0.00
TER
ATOM   1747  O   WAT   564      -4.186  16.316   6.246  1.00  0.00
ATOM   1748  H1  WAT   564      -4.412  16.100   7.151  1.00  0.00
ATOM   1749  H2  WAT   564      -4.967  16.749   5.901  1.00  0.00
TER
ATOM   1750  O   WAT   565       3.043  16.322   4.845  1.00  0.00
ATOM   1751  H1  WAT   565       2.444  17.046   4.662  1.00  0.00
ATOM   1752  H2  WAT   565       3.591  16.260   4.063  1.00  0.00
TER
ATOM   1753  O   WAT   566      -1.747  17.214  16.912  1.00  0.00
ATOM   1754  H1  WAT   566      -1.842  16.274  16.762  1.00  0.00
ATOM   1755  H2  WAT   566      -0.903  17.436  16.517  1.00  0.00
TER
ATOM   1756  O   WAT   567       1.650  14.959   6.876  1.00  0.00
ATOM   1757  H1  WAT   567       2.043  15.276   6.062  1.00  0.00
ATOM   1758  H2  WAT   567       2.011  14.080   6.990  1.00  0.00
TER
ATOM   1759  O   WAT   568      -6.615  13.626  15.066  1.00  0.00
ATOM   1760  H1  WAT   568      -7.009  14.473  15.273  1.00  0.00
ATOM   1761  H2  WAT   568      -7.304  12.988  15.256  1.00  0.00
TER
ATOM   1762  O   WAT   569      -9.314  11.549   9.099  1.00  0.00
ATOM   1763  H1  WAT   569      -9.602  12.119   9.811  1.00  0.00
ATOM   1764  H2  WAT   569      -8.569  11.069   9.462  1.00  0.00
TER
ATOM   1765  O   WAT   570      -9.127  15.491   0.309  1.00  0.00
ATOM   1766  H1  WAT   570      -9.209  16.434   0.450  1.00  0.00
ATOM   1767  H2  WAT   570      -9.478  15.348  -0.570  1.00  0.00
TER
ATOM   1768  O   WAT   571       2.235  17.549  10.971  1.00  0.00
ATOM   1769  H1  WAT   571       1.503  18.058  11.320  1.00  0.00
ATOM   1770  H2  WAT   571       1.838  16.732  10.670  1.00  0.00
TER
ATOM   1771  O   WAT   572      -1.327  14.225   9.376  1.00  0.00
ATOM   1772  H1  WAT   572      -1.323  13.784   8.526  1.00  0.00
ATOM   1773  H2  WAT   572      -0.432  14.546   9.483  1.00  0.00
TER
ATOM   1774  O   WAT   573      -5.477  14.107   8.335  1.00  0.00
ATOM   1775  H1  WAT   573      -5.817  14.585   9.092  1.00  0.00
ATOM   1776  H2  WAT   573      -6.239  13.654   7.975  1.00  0.00
TER
ATOM   1777  O   WAT   574      -1.265  15.226   2.367  1.00  0.00
ATOM   1778  H1  WAT   574      -1.144  15.184   3.315  1.00  0.00
ATOM   1779  H2  WAT   574      -1.650  16.088   2.211  1.00  0.00
TER
ATOM   1780  O   WAT   575       2.698  13.003  10.383  1.00  0.00
ATOM   1781  H1  WAT   575       2.715  13.453  11.227  1.00  0.00
ATOM   1782  H2  WAT   575       2.449  12.103  10.596  1.00  0.00
TER
ATOM   1783  O   WAT   576      -2.253  17.536   1.765  1.00  0.00
ATOM   1784  H1  WAT   576      -2.821  17.088   1.139  1.00  0.00
ATOM   1785  H2  WAT   576      -1.544  17.895   1.231  1.00  0.00
TER
ATOM   1786  O   WAT   577       6.125  10.416  16.222  1.00  0.00
ATOM   1787  H1  WAT   577       6.450   9.685  16.747  1.00  0.00
ATOM   1788  H2  WAT   577       6.161  10.097  15.320  1.00  0.00
TER
ATOM   1789  O   WAT   578      -1.026  18.285  11.122  1.00  0.00
ATOM   1790  H1  WAT   578      -0.659  17.811  11.869  1.00  0.00
ATOM   1791  H2  WAT   578      -1.216  19.159  11.463  1.00  0.00
TER
ATOM   1792  O   WAT   579      -8.162  13.029   7.252  1.00  0.00
ATOM   1793  H1  WAT   579      -8.447  12.665   8.090  1.00  0.00
ATOM   1794  H2  WAT   579      -8.224  12.297   6.638  1.00  0.00
TER
ATOM   1795  O   WAT   580      -3.236  17.326  13.441  1.00  0.00
ATOM   1796  H1  WAT   580      -3.541  18.205  13.666  1.00  0.00
ATOM   1797  H2  WAT   580      -2.282  17.386  13.477  1.00  0.00
TER
ATOM   1798  O   WAT   581       1.512  11.922   3.973  1.00  0.00
ATOM   1799  H1  WAT   581       0.698  11.423   3.898  1.00  0.00
ATOM   1800  H2  WAT   581       1.318  12.762   3.557  1.00  0.00
TER
ATOM   1801  O   WAT   582       4.227  16.294   2.269  1.00  0.00
ATOM   1802  H1  WAT   582       5.115  16.606   2.095  1.00  0.00
ATOM   1803  H2  WAT   582       4.197  15.421   1.877  1.00  0.00
TER
ATOM   1804  O   WAT   583      -7.180  18.166  14.588  1.00  0.00
ATOM   1805  H1  WAT   583      -7.538  18.831  15.175  1.00  0.00
ATOM   1806  H2  WAT   583      -7.474  17.334  14.959  1.00  0.00
TER
ATOM   1807  O   WAT   584      -3.979  18.624  17.472  1.00  0.00
ATOM   1808  H1  WAT   584      -4.279  18.770  16.575  1.00  0.00
ATOM   1809  H2  WAT   584      -3.207  18.065  17.379  1.00  0.00
TER
ATOM   1810  O   WAT   585       6.498  17.605   1.737  1.00  0.00
ATOM   1811  H1  WAT   585       6.414  18.037   0.887  1.00  0.00
ATOM   1812  H2  WAT   585       7.217  18.065   2.170  1.00  0.00
TER
ATOM   1813  O   WAT   586      -8.669  18.165   1.211  1.00  0.00
ATOM   1814  H1  WAT   586      -7.800  18.448   1.495  1.00  0.00
ATOM   1815  H2  WAT   586      -9.160  18.979   1.096  1.00  0.00
TER
ATOM   1816  O   WAT   587      -5.604   9.896   5.805  1.00  0.00
ATOM   1817  H1  WAT   587      -5.733   9.888   6.753  1.00  0.00
ATOM   1818  H2  WAT   587      -6.428  10.234   5.454  1.00  0.00
TER
ATOM   1819  O   WAT   588      -8.605  11.655  15.265  1.00  0.00
ATOM   1820  H1  WAT   588      -9.319  11.855  15.870  1.00  0.00
ATOM   1821  H2  WAT   588      -8.185  10.879  15.637  1.00  0.00
TER
ATOM   1822  O   WAT   589       2.889  14.147  13.015  1.00  0.00
ATOM   1823  H1  WAT   589       3.257  13.327  13.343  1.00  0.00
ATOM   1824  H2  WAT   589       2.029  14.208  13.431  1.00  0.00
TER
ATOM   1825  O   WAT   590       6.255  13.103   3.824  1.00  0.00
ATOM   1826  H1  WAT   590       5.626  13.208   3.110  1.00  0.00
ATOM   1827  H2  WAT   590       5.760  13.323   4.614  1.00  0.00
TER
ATOM   1828  O   WAT   591      -1.776  15.382   5.240  1.00  0.00
ATOM   1829  H1  WAT   591      -2.485  15.850   5.681  1.00  0.00
ATOM   1830  H2  WAT   591      -1.492  14.724   5.874  1.00  0.00
TER
ATOM   1831  O   WAT   592      -0.151  16.801  13.239  1.00  0.00
ATOM   1832  H1  WAT   592       0.348  17.276  13.904  1.00  0.00
ATOM   1833  H2  WAT   592      -0.009  15.878  13.446  1.00  0.00
TER
ATOM   1834  O   WAT   593       2.255  12.107   6.680  1.00  0.00
ATOM   1835  H1  WAT   593       2.132  12.125   5.730  1.00  0.00
ATOM   1836  H2  WAT   593       3.204  12.155   6.799  1.00  0.00
TER
ATOM   1837  O   WAT   594      -3.573  13.690   2.615  1.00  0.00
ATOM   1838  H1  WAT   594      -2.724  14.127   2.549  1.00  0.00
ATOM   1839  H2  WAT   594      -3.940  14.002   3.442  1.00  0.00
TER
ATOM   1840  O   WAT   595       7.056  13.018  14.082  1.00  0.00
ATOM   1841  H1  WAT   595       6.553  13.759  14.421  1.00  0.00
ATOM   1842  H2  WAT   595       7.871  13.407  13.766  1.00  0.00
TER
ATOM   1843  O   WAT   596       5.348  18.262   7.528  1.00  0.00
ATOM   1844  H1  WAT   596       4.407  18.277   7.703  1.00  0.00
ATOM   1845  H2  WAT   596       5.662  17.475   7.974  1.00  0.00
TER
ATOM   1846  O   WAT   597      -4.674  19.943   1.089  1.00  0.00
ATOM   1847  H1  WAT   597      -3.908  19.832   1.651  1.00  0.00
ATOM   1848  H2  WAT   597      -4.596  19.247   0.436  1.00  0.00
TER
ATOM   1849  O   WAT   598      -5.979  17.376   1.772  1.00  0.00
ATOM   1850  H1  WAT   598      -5.899  16.429   1.884  1.00  0.00
ATOM   1851  H2  WAT   598      -5.087  17.707   1.878  1.00  0.00
TER
ATOM   1852  O   WAT   599      -8.452  19.197  17.007  1.00  0.00
ATOM   1853  H1  WAT   599      -7.948  18.618  17.579  1.00  0.00
ATOM   1854  H2  WAT   599      -9.191  19.482  17.545  1.00  0.00
TER
ATOM   1855  O   WAT   600      -2.642  19.940   3.063  1.00  0.00
ATOM   1856  H1  WAT   600      -2.220  19.774   3.906  1.00  0.00
ATOM   1857  H2  WAT   600      -2.517  19.130   2.568  1.00  0.00
TER
ATOM   1858  O   WAT   601      -4.479  15.920  15.870  1.00  0.00
ATOM   1859  H1  WAT   601      -5.010  15.429  15.242  1.00  0.00
ATOM   1860  H2  WAT   601      -3.810  16.348  15.336  1.00  0.00
TER
ATOM   1861  O   WAT   602      -0.129  18.964   0.311  1.00  0.00
ATOM   1862  H1  WAT   602       0.391  18.249  -0.055  1.00  0.00
ATOM   1863  H2  WAT   602       0.518  19.602   0.611  1.00  0.00
TER
ATOM   1864  O   WAT   603       4.891  17.726  17.638  1.00  0.00
ATOM   1865  H1  WAT   603       5.473  16.971  17.550  1.00  0.00
ATOM   1866  H2  WAT   603       5.067  18.257  16.861  1.00  0.00
TER
ATOM   1867  O   WAT   604      -3.992  12.886  15.950  1.00  0.00
ATOM   1868  H1  WAT   604      -4.086  12.268  15.225  1.00  0.00
ATOM   1869  H2  WAT   604      -4.572  13.613  15.723  1.00  0.00
TER
ATOM   1870  O   WAT   605      -1.226  11.443  12.982  1.00  0.00
ATOM   1871  H1  WAT   605      -1.674  11.466  12.137  1.00  0.00
ATOM   1872  H2  WAT   605      -1.859  11.045  13.579  1.00  0.00
TER
ATOM   1873  O   WAT   606       1.517  18.070  14.987  1.00  0.00
ATOM   1874  H1  WAT   606       1.636  17.474  15.727  1.00  0.00
ATOM   1875  H2  WAT   606       2.376  18.107  14.568  1.00  0.00
TER
ATOM   1876  O   WAT   607       3.855  18.624  13.564  1.00  0.00
ATOM   1877  H1  WAT   607       3.329  19.148  12.960  1.00  0.00
ATOM   1878  H2  WAT   607       4.198  19.257  14.195  1.00  0.00
TER
ATOM   1879  O   WAT   608      -3.746  16.013   0.009  1.00  0.00
ATOM   1880  H1  WAT   608      -3.947  15.150   0.370  1.00  0.00
ATOM   1881  H2  WAT   608      -3.917  15.927  -0.929  1.00  0.00
TER
ATOM   1882  O   WAT   609      -1.717  14.612  16.245  1.00  0.00
ATOM   1883  H1  WAT   609      -1.127  14.304  16.933  1.00  0.00
ATOM   1884  H2  WAT   609      -2.535  14.140  16.401  1.00  0.00
TER
ATOM   1885  O   WAT   610       3.103  14.229  16.478  1.00  0.00
ATOM   1886  H1  WAT   610       2.414  13.567  16.413  1.00  0.00
ATOM   1887  H2  WAT   610       3.823  13.783  16.923  1.00  0.00
TER
ATOM   1888  O   WAT   611       3.733  10.824   2.537  1.00  0.00
ATOM   1889  H1  WAT   611       4.013   9.981   2.893  1.00  0.00
ATOM   1890  H2  WAT   611       2.959  11.056   3.051  1.00  0.00
TER
ATOM   1891  O   WAT   612      -4.948  13.113  -0.004  1.00  0.00
ATOM   1892  H1  WAT   612      -4.645  13.120  -0.912  1.00  0.00
ATOM   1893  H2  WAT   612      -4.208  12.763   0.493  1.00  0.00
TER
ATOM   1894  O   WAT   613      -1.729  12.057   0.982  1.00  0.00
ATOM   1895  H1  WAT   613      -2.077  11.379   0.402  1.00  0.00
ATOM   1896  H2  WAT   613      -1.528  11.596   1.796  1.00  0.00
TER
ATOM   1897  O   WAT   614      -8.389  18.586   7.378  1.00  0.00
ATOM   1898  H1  WAT   614      -9.044  18.317   6.734  1.00  0.00
ATOM   1899  H2  WAT   614      -7.551  18.476   6.929  1.00  0.00
TER
ATOM   1900  O   WAT   615       4.560  13.380   1.600  1.00  0.00
ATOM   1901  H1  WAT   615       4.979  13.193   0.760  1.00  0.00
ATOM   1902  H2  WAT   615       4.254  12.528   1.911  1.00  0.00
TER
ATOM   1903  O   WAT   616       8.059  18.292   5.298  1.00  0.00
ATOM   1904  H1  WAT   616       7.684  17.525   4.866  1.00  0.00
ATOM   1905  H2  WAT   616       7.330  18.674   5.785  1.00  0.00
TER
ATOM   1906  O   WAT   617      -7.351  18.971  11.919  1.00  0.00
ATOM   1907  H1  WAT   617      -6.984  18.884  12.798  1.00  0.00
ATOM   1908  H2  WAT   617      -7.920  18.208  11.819  1.00  0.00
TER
ATOM   1909  O   WAT   618       7.449  17.439  14.932  1.00  0.00
ATOM   1910  H1  WAT   618       7.218  17.211  14.032  1.00  0.00
ATOM   1911  H2  WAT   618       7.710  18.359  14.886  1.00  0.00
TER
ATOM   1912  O   WAT   619      -7.800  15.882  15.825  1.00  0.00
ATOM   1913  H1  WAT   619      -8.694  15.848  16.164  1.00  0.00
ATOM   1914  H2  WAT   619      -7.260  16.080  16.590  1.00  0.00
TER
ATOM   1915  O   WAT   620       5.888  12.665  17.710  1.00  0.00
ATOM   1916  H1  WAT   620       6.765  12.673  18.093  1.00  0.00
ATOM   1917  H2  WAT   620       5.900  11.928  17.099  1.00  0.00
TER
ATOM   1918  O   WAT   621      -9.175  15.796   3.321  1.00  0.00
ATOM   1919  H1  WAT   621     -10.079  16.059   3.146  1.00  0.00
ATOM   1920  H2  WAT   621      -8.691  16.067   2.541  1.00  0.00
TER
ATOM   1921  O   WAT   622       7.334  16.518   8.599  1.00  0.00
ATOM   1922  H1  WAT   622       7.858  16.024   7.968  1.00  0.00
ATOM   1923  H2  WAT   622       7.920  16.653   9.343  1.00  0.00
TER
ATOM   1924  O   WAT   623       7.513  16.602  12.121  1.00  0.00
ATOM   1925  H1  WAT   623       6.564  16.568  12.235  1.00  0.00
ATOM   1926  H2  WAT   623       7.695  17.512  11.886  1.00  0.00
TER
ATOM   1927  O   WAT   624      -6.632  14.852   1.230  1.00  0.00
ATOM   1928  H1  WAT   624      -5.923  14.430   0.745  1.00  0.00
ATOM   1929  H2  WAT   624      -7.348  14.920   0.599  1.00  0.00
TER
ATOM   1930  O   WAT   625      -6.985  10.906   0.271  1.00  0.00
ATOM   1931  H1  WAT   625      -6.262  11.447   0.589  1.00  0.00
ATOM   1932  H2  WAT   625      -6.712  10.632  -0.605  1.00  0.00
TER
ATOM   1933  O   WAT   626       6.824  15.775   4.538  1.00  0.00
ATOM   1934  H1  WAT   626       7.320  15.542   5.323  1.00  0.00
ATOM   1935  H2  WAT   626       6.626  14.936   4.122  1.00  0.00
TER
ATOM   1936  O   WAT   627      -7.296  10.157  10.173  1.00  0.00
ATOM   1937  H1  WAT   627      -6.648   9.606   9.732  1.00  0.00
ATOM   1938  H2  WAT   627      -6.875  10.411  10.995  1.00  0.00
TER
ATOM   1939  O   WAT   628       8.253  14.411   7.072  1.00  0.00
ATOM   1940  H1  WAT   628       8.143  14.257   8.010  1.00  0.00
ATOM   1941  H2  WAT   628       9.014  13.883   6.829  1.00  0.00
TER
ATOM   1942  O   WAT   629       6.600  10.351  13.530  1.00  0.00
ATOM   1943  H1  WAT   629       7.237  10.964  13.896  1.00  0.00
ATOM   1944  H2  WAT   629       6.747  10.387  12.585  1.00  0.00
TER
ATOM   1945  O   WAT   630       9.142  12.242   0.312  1.00  0.00
ATOM   1946  H1  WAT   630      10.067  12.110   0.104  1.00  0.00
ATOM   1947  H2  WAT   630       9.120  12.321   1.266  1.00  0.00
TER
ATOM   1948  O   WAT   631       9.216  13.013   2.938  1.00  0.00
ATOM   1949  H1  WAT   631       8.421  12.948   3.467  1.00  0.00
ATOM   1950  H2  WAT   631       9.420  13.948   2.926  1.00  0.00
TER
ATOM   1951  O   WAT   632      -7.542  10.312  12.916  1.00  0.00
ATOM   1952  H1  WAT   632      -7.891  10.769  13.681  1.00  0.00
ATOM   1953  H2  WAT   632      -7.874   9.418  12.998  1.00  0.00
TER
ATOM   1954  O   WAT   633      -0.030  11.503  16.437  1.00  0.00
ATOM   1955  H1  WAT   633      -0.091  12.096  17.187  1.00  0.00
ATOM   1956  H2  WAT   633       0.910  11.396  16.292  1.00  0.00
TER
ATOM   1957  O   WAT   634       2.608  11.160  16.077  1.00  0.00
ATOM   1958  H1  WAT   634       3.222  11.478  15.415  1.00  0.00
ATOM   1959  H2  WAT   634       3.153  10.675  16.696  1.00  0.00
TER
ATOM   1960  O   WAT   635      -6.870   9.840  16.191  1.00  0.00
ATOM   1961  H1  WAT   635      -6.322   9.659  15.427  1.00  0.00
ATOM   1962  H2  WAT   635      -6.805   9.049  16.726  1.00  0.00
TER
ATOM   1963  O   WAT   636       3.348   9.724  12.404  1.00  0.00
ATOM   1964  H1  WAT   636       2.474  10.057  12.201  1.00  0.00
ATOM   1965  H2  WAT   636       3.239   9.251  13.229  1.00  0.00
TER
ATOM   1966  O   WAT   637       4.256  11.931  13.788  1.00  0.00
ATOM   1967  H1  WAT   637       3.927  11.116  13.408  1.00  0.00
ATOM   1968  H2  WAT   637       5.204  11.888  13.664  1.00  0.00
TER
ATOM   1969  O   WAT   638       1.096  10.641  11.343  1.00  0.00
ATOM   1970  H1  WAT   638       0.313  11.115  11.623  1.00  0.00
ATOM   1971  H2  WAT   638       0.802   9.736  11.234  1.00  0.00
TER
ATOM   1972  O   WAT   639       5.648  11.343   9.388  1.00  0.00
ATOM   1973  H1  WAT   639       6.089  11.287   8.540  1.00  0.00
ATOM   1974  H2  WAT   639       5.379  12.259   9.459  1.00  0.00
TER
ATOM   1975  O   WAT   640       7.512  10.974   7.399  1.00  0.00
ATOM   1976  H1  WAT   640       7.451  10.031   7.252  1.00  0.00
ATOM   1977  H2  WAT   640       8.291  11.082   7.944  1.00  0.00
TER
ATOM   1978  O   WAT   641      -7.560  10.945   3.864  1.00  0.00
ATOM   1979  H1  WAT   641      -6.802  11.058   3.291  1.00  0.00
ATOM   1980  H2  WAT   641      -8.022  11.782   3.819  1.00  0.00
TER
ATOM   1981  O   WAT   642      -1.019  13.059   6.854  1.00  0.00
ATOM   1982  H1  WAT   642      -1.831  12.685   6.514  1.00  0.00
ATOM   1983  H2  WAT   642      -0.515  12.304   7.157  1.00  0.00
TER
ATOM   1984  O   WAT   643       3.484   9.723   8.093  1.00  0.00
ATOM   1985  H1  WAT   643       4.087  10.296   8.568  1.00  0.00
ATOM   1986  H2  WAT   643       2.743  10.287   7.870  1.00  0.00
TER
ATOM   1987  O   WAT   644       6.627  10.126   3.367  1.00  0.00
ATOM   1988  H1  WAT   644       6.822  11.024   3.634  1.00  0.00
ATOM   1989  H2  WAT   644       5.840   9.894   3.860  1.00  0.00
TER
ATOM   1990  O   WAT   645      -5.188  11.472   2.404  1.00  0.00
ATOM   1991  H1  WAT   645      -4.658  10.685   2.275  1.00  0.00
ATOM   1992  H2  WAT   645      -4.555  12.151   2.638  1.00  0.00
TER
ATOM   1993  O   WAT   646      -2.994  11.209   5.459  1.00  0.00
ATOM   1994  H1  WAT   646      -3.624  10.508   5.626  1.00  0.00
ATOM   1995  H2  WAT   646      -3.533  11.970   5.242  1.00  0.00
TER
ATOM   1996  O   WAT   647      -2.868  10.488  17.894  1.00  0.00
ATOM   1997  H1  WAT   647      -3.150  10.991  17.130  1.00  0.00
ATOM   1998  H2  WAT   647      -2.486   9.690  17.528  1.00  0.00
TER
ATOM   1999  O   WAT   648       2.639  17.922 -11.164  1.00  0.00
ATOM   2000  H1  WAT   648       2.559  17.008 -11.435  1.00  0.00
ATOM   2001  H2  WAT   648       2.226  18.419 -11.870  1.00  0.00
TER
ATOM   2002  O   WAT   649       0.771  19.700  -9.283  1.00  0.00
ATOM   2003  H1  WAT   649      -0.005  19.220  -8.993  1.00  0.00
ATOM   2004  H2  WAT   649       1.422  19.021  -9.458  1.00  0.00
TER
ATOM   2005  O   WAT   650      -6.803  14.972 -14.621  1.00  0.00
ATOM   2006  H1  WAT   650      -7.692  15.314 -14.723  1.00  0.00
ATOM   2007  H2  WAT   650      -6.519  14.772 -15.513  1.00  0.00
TER
ATOM   2008  O   WAT   651      -8.840  17.573  -8.738  1.00  0.00
ATOM   2009  H1  WAT   651      -8.268  16.805  -8.737  1.00  0.00
ATOM   2010  H2  WAT   651      -8.840  17.872  -9.647  1.00  0.00
TER
ATOM   2011  O   WAT   652      -7.598  12.981  -6.951  1.00  0.00
ATOM   2012  H1  WAT   652      -7.777  12.084  -6.670  1.00  0.00
ATOM   2013  H2  WAT   652      -7.999  13.529  -6.276  1.00  0.00
TER
ATOM   2014  O   WAT   653       1.242  15.183  -9.049  1.00  0.00
ATOM   2015  H1  WAT   653       1.619  14.310  -9.162  1.00  0.00
ATOM   2016  H2  WAT   653       1.144  15.519  -9.940  1.00  0.00
TER
ATOM   2017  O   WAT   654      -4.627  13.555 -13.588  1.00  0.00
ATOM   2018  H1  WAT   654      -4.520  14.456 -13.281  1.00  0.00
ATOM   2019  H2  WAT   654      -5.538  13.507 -13.878  1.00  0.00
TER
ATOM   2020  O   WAT   655       5.025  12.678 -12.117  1.00  0.00
ATOM   2021  H1  WAT   655       5.846  12.188 -12.074  1.00  0.00
ATOM   2022  H2  WAT   655       5.058  13.268 -11.363  1.00  0.00
TER
ATOM   2023  O   WAT   656      -6.979  15.477  -8.342  1.00  0.00
ATOM   2024  H1  WAT   656      -6.298  15.741  -7.724  1.00  0.00
ATOM   2025  H2  WAT   656      -7.294  14.637  -8.009  1.00  0.00
TER
ATOM   2026  O   WAT   657      -2.786  16.524  -9.255  1.00  0.00
ATOM   2027  H1  WAT   657      -2.279  17.022  -8.615  1.00  0.00
ATOM   2028  H2  WAT   657      -2.255  15.748  -9.431  1.00  0.00
TER
ATOM   2029  O   WAT   658       9.315  14.695  -5.552  1.00  0.00
ATOM   2030  H1  WAT   658       8.610  15.083  -6.071  1.00  0.00
ATOM   2031  H2  WAT   658       9.581  15.390  -4.950  1.00  0.00
TER
ATOM   2032  O   WAT   659      -4.503  11.164  -4.989  1.00  0.00
ATOM   2033  H1  WAT   659      -4.501  11.681  -5.794  1.00  0.00
ATOM   2034  H2  WAT   659      -5.332  10.687  -5.012  1.00  0.00
TER
ATOM   2035  O   WAT   660       5.261  14.618  -9.344  1.00  0.00
ATOM   2036  H1  WAT   660       4.556  14.906  -8.763  1.00  0.00
ATOM   2037  H2  WAT   660       5.622  15.428  -9.704  1.00  0.00
TER
ATOM   2038  O   WAT   661      -4.821  12.875  -6.982  1.00  0.00
ATOM   2039  H1  WAT   661      -4.480  13.719  -7.276  1.00  0.00
ATOM   2040  H2  WAT   661      -5.760  13.023  -6.865  1.00  0.00
TER
ATOM   2041  O   WAT   662       8.330  14.063  -8.953  1.00  0.00
ATOM   2042  H1  WAT   662       7.382  14.097  -8.821  1.00  0.00
ATOM   2043  H2  WAT   662       8.655  14.877  -8.568  1.00  0.00
TER
ATOM   2044  O   WAT   663      -1.138  10.363 -10.657  1.00  0.00
ATOM   2045  H1  WAT   663      -0.831   9.808 -11.374  1.00  0.00
ATOM   2046  H2  WAT   663      -2.068  10.498 -10.840  1.00  0.00
TER
ATOM   2047  O   WAT   664       1.250  18.428 -13.921  1.00  0.00
ATOM   2048  H1  WAT   664       0.323  18.362 -13.692  1.00  0.00
ATOM   2049  H2  WAT   664       1.402  19.366 -14.036  1.00  0.00
TER
ATOM   2050  O   WAT   665       1.237  14.700 -16.925  1.00  0.00
ATOM   2051  H1  WAT   665       0.297  14.861 -16.839  1.00  0.00
ATOM   2052  H2  WAT   665       1.555  15.418 -17.471  1.00  0.00
TER
ATOM   2053  O   WAT   666       4.722  16.169  -6.001  1.00  0.00
ATOM   2054  H1  WAT   666       4.309  16.994  -5.747  1.00  0.00
ATOM   2055  H2  WAT   666       3.990  15.583  -6.194  1.00  0.00
TER
ATOM   2056  O   WAT   667      -3.145  18.955 -11.139  1.00  0.00
ATOM   2057  H1  WAT   667      -3.549  18.242 -11.635  1.00  0.00
ATOM   2058  H2  WAT   667      -3.058  18.610 -10.250  1.00  0.00
TER
ATOM   2059  O   WAT   668      -4.432  15.729  -7.359  1.00  0.00
ATOM   2060  H1  WAT   668      -3.880  15.838  -8.134  1.00  0.00
ATOM   2061  H2  WAT   668      -3.917  16.103  -6.644  1.00  0.00
TER
ATOM   2062  O   WAT   669       3.456  19.229 -16.410  1.00  0.00
ATOM   2063  H1  WAT   669       3.895  18.391 -16.557  1.00  0.00
ATOM   2064  H2  WAT   669       4.169  19.862 -16.324  1.00  0.00
TER
ATOM   2065  O   WAT   670       7.038  10.483 -18.096  1.00  0.00
ATOM   2066  H1  WAT   670       6.725  10.576 -17.196  1.00  0.00
ATOM   2067  H2  WAT   670       7.799  11.061 -18.147  1.00  0.00
TER
ATOM   2068  O   WAT   671      -6.444  17.849 -13.639  1.00  0.00
ATOM   2069  H1  WAT   671      -6.564  18.575 -14.251  1.00  0.00
ATOM   2070  H2  WAT   671      -6.754  17.079 -14.116  1.00  0.00
TER
ATOM   2071  O   WAT   672       8.248  15.220  -2.119  1.00  0.00
ATOM   2072  H1  WAT   672       7.632  15.728  -2.647  1.00  0.00
ATOM   2073  H2  WAT   672       7.927  14.320  -2.176  1.00  0.00
TER
ATOM   2074  O   WAT   673      -3.978  11.193 -10.256  1.00  0.00
ATOM   2075  H1  WAT   673      -4.421  11.973 -10.588  1.00  0.00
ATOM   2076  H2  WAT   673      -3.419  11.516  -9.549  1.00  0.00
TER
ATOM   2077  O   WAT   674       0.309  14.059  -4.653  1.00  0.00
ATOM   2078  H1  WAT   674      -0.153  14.268  -3.841  1.00  0.00
ATOM   2079  H2  WAT   674      -0.093  13.245  -4.956  1.00  0.00
TER
ATOM   2080  O   WAT   675       5.310  15.280  -3.523  1.00  0.00
ATOM   2081  H1  WAT   675       4.459  14.981  -3.202  1.00  0.00
ATOM   2082  H2  WAT   675       5.150  15.524  -4.435  1.00  0.00
TER
ATOM   2083  O   WAT   676       2.405  16.780  -1.423  1.00  0.00
ATOM   2084  H1  WAT   676       2.730  15.947  -1.763  1.00  0.00
ATOM   2085  H2  WAT   676       3.193  17.303  -1.275  1.00  0.00
TER
ATOM   2086  O   WAT   677      -0.862  10.814 -15.376  1.00  0.00
ATOM   2087  H1  WAT   677      -1.487  10.810 -14.650  1.00  0.00
ATOM   2088  H2  WAT   677      -0.949   9.947 -15.772  1.00  0.00
TER
ATOM   2089  O   WAT   678      -1.940  11.737  -8.397  1.00  0.00
ATOM   2090  H1  WAT   678      -1.643  12.644  -8.478  1.00  0.00
ATOM   2091  H2  WAT   678      -1.392  11.249  -9.011  1.00  0.00
TER
ATOM   2092  O   WAT   679      -4.186  16.316 -12.528  1.00  0.00
ATOM   2093  H1  WAT   679      -4.412  16.100 -11.623  1.00  0.00
ATOM   2094  H2  WAT   679      -4.967  16.749 -12.874  1.00  0.00
TER
ATOM   2095  O   WAT   680       3.043  16.322 -13.929  1.00  0.00
ATOM   2096  H1  WAT   680       2.444  17.046 -14.113  1.00  0.00
ATOM   2097  H2  WAT   680       3.591  16.260 -14.711  1.00  0.00
TER
ATOM   2098  O   WAT   681      -1.747  17.214  -1.862  1.00  0.00
ATOM   2099  H1  WAT   681      -1.842  16.274  -2.012  1.00  0.00
ATOM   2100  H2  WAT   681      -0.903  17.436  -2.257  1.00  0.00
TER
ATOM   2101  O   WAT   682       1.650  14.959 -11.899  1.00  0.00
ATOM   2102  H1  WAT   682       2.043  15.276 -12.712  1.00  0.00
ATOM   2103  H2  WAT   682       2.011  14.080 -11.784  1.00  0.00
TER
ATOM   2104  O   WAT   683      -6.615  13.626  -3.709  1.00  0.00
ATOM   2105  H1  WAT   683      -7.009  14.473  -3.501  1.00  0.00
ATOM   2106  H2  WAT   683      -7.304  12.988  -3.518  1.00  0.00
TER
ATOM   2107  O   WAT   684      -0.041  13.709  -0.639  1.00  0.00
ATOM   2108  H1  WAT   684      -0.731  13.517  -0.004  1.00  0.00
ATOM   2109  H2  WAT   684       0.702  13.993  -0.107  1.00  0.00
TER
ATOM   2110  O   WAT   685      -9.314  11.549  -9.676  1.00  0.00
ATOM   2111  H1  WAT   685      -9.602  12.119  -8.963  1.00  0.00
ATOM   2112  H2  WAT   685      -8.569  11.069  -9.313  1.00  0.00
TER
ATOM   2113  O   WAT   686       2.235  17.549  -7.804  1.00  0.00
ATOM   2114  H1  WAT   686       1.503  18.058  -7.455  1.00  0.00
ATOM   2115  H2  WAT   686       1.838  16.732  -8.105  1.00  0.00
TER
ATOM   2116  O   WAT   687      -1.327  14.225  -9.398  1.00  0.00
ATOM   2117  H1  WAT   687      -1.323  13.784 -10.248  1.00  0.00
ATOM   2118  H2  WAT   687      -0.432  14.546  -9.291  1.00  0.00
TER
ATOM   2119  O   WAT   688      -5.477  14.107 -10.439  1.00  0.00
ATOM   2120  H1  WAT   688      -5.817  14.585  -9.682  1.00  0.00
ATOM   2121  H2  WAT   688      -6.239  13.654 -10.799  1.00  0.00
TER
ATOM   2122  O   WAT   689      -1.265  15.226 -16.408  1.00  0.00
ATOM   2123  H1  WAT   689      -1.144  15.184 -15.459  1.00  0.00
ATOM   2124  H2  WAT   689      -1.650  16.088 -16.563  1.00  0.00
TER
ATOM   2125  O   WAT   690       2.698  13.003  -8.391  1.00  0.00
ATOM   2126  H1  WAT   690       2.715  13.453  -7.547  1.00  0.00
ATOM   2127  H2  WAT   690       2.449  12.103  -8.178  1.00  0.00
TER
ATOM   2128  O   WAT   691      -2.253  17.536 -17.009  1.00  0.00
ATOM   2129  H1  WAT   691      -2.821  17.088 -17.636  1.00  0.00
ATOM   2130  H2  WAT   691      -1.544  17.895 -17.543  1.00  0.00
TER
ATOM   2131  O   WAT   692       6.125  10.416  -2.553  1.00  0.00
ATOM   2132  H1  WAT   692       6.450   9.685  -2.027  1.00  0.00
ATOM   2133  H2  WAT   692       6.161  10.097  -3.455  1.00  0.00
TER
ATOM   2134  O   WAT   693      -1.026  18.285  -7.652  1.00  0.00
ATOM   2135  H1  WAT   693      -0.659  17.811  -6.906  1.00  0.00
ATOM   2136  H2  WAT   693      -1.216  19.159  -7.311  1.00  0.00
TER
ATOM   2137  O   WAT   694      -8.162  13.029 -11.523  1.00  0.00
ATOM   2138  H1  WAT   694      -8.447  12.665 -10.685  1.00  0.00
ATOM   2139  H2  WAT   694      -8.224  12.297 -12.136  1.00  0.00
TER
ATOM   2140  O   WAT   695      -3.236  17.326  -5.333  1.00  0.00
ATOM   2141  H1  WAT   695      -3.541  18.205  -5.108  1.00  0.00
ATOM   2142  H2  WAT   695      -2.282  17.386  -5.298  1.00  0.00
TER
ATOM   2143  O   WAT   696       1.512  11.922 -14.801  1.00  0.00
ATOM   2144  H1  WAT   696       0.698  11.423 -14.877  1.00  0.00
ATOM   2145  H2  WAT   696       1.318  12.762 -15.218  1.00  0.00
TER
ATOM   2146  O   WAT   697       4.227  16.294 -16.505  1.00  0.00
ATOM   2147  H1  WAT   697       5.115  16.606 -16.680  1.00  0.00
ATOM   2148  H2  WAT   697       4.197  15.421 -16.897  1.00  0.00
TER
ATOM   2149  O   WAT   698      -7.180  18.166  -4.186  1.00  0.00
ATOM   2150  H1  WAT   698      -7.538  18.831  -3.599  1.00  0.00
ATOM   2151  H2  WAT   698      -7.474  17.334  -3.815  1.00  0.00
TER
ATOM   2152  O   WAT   699      -3.979  18.624  -1.302  1.00  0.00
ATOM   2153  H1  WAT   699      -4.279  18.770  -2.200  1.00  0.00
ATOM   2154  H2  WAT   699      -3.207  18.065  -1.395  1.00  0.00
TER
ATOM   2155  O   WAT   700       6.498  17.605 -17.037  1.00  0.00
ATOM   2156  H1  WAT   700       6.414  18.037 -17.887  1.00  0.00
ATOM   2157  H2  WAT   700       7.217  18.065 -16.604  1.00  0.00
TER
ATOM   2158  O   WAT   701      -8.669  18.165 -17.563  1.00  0.00
ATOM   2159  H1  WAT   701      -7.800  18.448 -17.279  1.00  0.00
ATOM   2160  H2  WAT   701      -9.160  18.979 -17.678  1.00  0.00
TER
ATOM   2161  O   WAT   702      -5.604   9.896 -12.970  1.00  0.00
ATOM   2162  H1  WAT   702      -5.733   9.888 -12.021  1.00  0.00
ATOM   2163  H2  WAT   702      -6.428  10.234 -13.321  1.00  0.00
TER
ATOM   2164  O   WAT   703      -8.605  11.655  -3.509  1.00  0.00
ATOM   2165  H1  WAT   703      -9.319  11.855  -2.904  1.00  0.00
ATOM   2166  H2  WAT   703      -8.185  10.879  -3.138  1.00  0.00
TER
ATOM   2167  O   WAT   704       2.889  14.147  -5.759  1.00  0.00
ATOM   2168  H1  WAT   704       3.257  13.327  -5.431  1.00  0.00
ATOM   2169  H2  WAT   704       2.029  14.208  -5.343  1.00  0.00
TER
ATOM   2170  O   WAT   705       6.255  13.103 -14.950  1.00  0.00
ATOM   2171  H1  WAT   705       5.626  13.208 -15.664  1.00  0.00
ATOM   2172  H2  WAT   705       5.760  13.323 -14.161  1.00  0.00
TER
ATOM   2173  O   WAT   706      -1.776  15.382 -13.534  1.00  0.00
ATOM   2174  H1  WAT   706      -2.485  15.850 -13.093  1.00  0.00
ATOM   2175  H2  WAT   706      -1.492  14.724 -12.900  1.00  0.00
TER
ATOM   2176  O   WAT   707      -0.151  16.801  -5.535  1.00  0.00
ATOM   2177  H1  WAT   707       0.348  17.276  -4.870  1.00  0.00
ATOM   2178  H2  WAT   707      -0.009  15.878  -5.328  1.00  0.00
TER
ATOM   2179  O   WAT   708       2.255  12.107 -12.095  1.00  0.00
ATOM   2180  H1  WAT   708       2.132  12.125 -13.044  1.00  0.00
ATOM   2181  H2  WAT   708       3.204  12.155 -11.975  1.00  0.00
TER
ATOM   2182  O   WAT   709      -3.573  13.690 -16.159  1.00  0.00
ATOM   2183  H1  WAT   709      -2.724  14.127 -16.225  1.00  0.00
ATOM   2184  H2  WAT   709      -3.940  14.002 -15.332  1.00  0.00
TER
ATOM   2185  O   WAT   710       7.056  13.018  -4.692  1.00  0.00
ATOM   2186  H1  WAT   710       6.553  13.759  -4.353  1.00  0.00
ATOM   2187  H2  WAT   710       7.871  13.407  -5.009  1.00  0.00
TER
ATOM   2188  O   WAT   711       5.348  18.262 -11.246  1.00  0.00
ATOM   2189  H1  WAT   711       4.407  18.277 -11.071  1.00  0.00
ATOM   2190  H2  WAT   711       5.662  17.475 -10.800  1.00  0.00
TER
ATOM   2191  O   WAT   712      -4.674  19.943 -17.686  1.00  0.00
ATOM   2192  H1  WAT   712      -3.908  19.832 -17.123  1.00  0.00
ATOM   2193  H2  WAT   712      -4.596  19.247 -18.338  1.00  0.00
TER
ATOM   2194  O   WAT   713      -5.979  17.376 -17.003  1.00  0.00
ATOM   2195  H1  WAT   713      -5.899  16.429 -16.891  1.00  0.00
ATOM   2196  H2  WAT   713      -5.087  17.707 -16.896  1.00  0.00
TER
ATOM   2197  O   WAT   714      -8.452  19.197  -1.767  1.00  0.00
ATOM   2198  H1  WAT   714      -7.948  18.618  -1.195  1.00  0.00
ATOM   2199  H2  WAT   714      -9.191  19.482  -1.229  1.00  0.00
TER
ATOM   2200  O   WAT   715      -6.420  17.340  -0.872  1.00  0.00
ATOM   2201  H1  WAT   715      -6.379  17.042   0.037  1.00  0.00
ATOM   2202  H2  WAT   715      -5.565  17.741  -1.031  1.00  0.00
TER
ATOM   2203  O   WAT   716      -2.642  19.940 -15.712  1.00  0.00
ATOM   2204  H1  WAT   716      -2.220  19.774 -14.868  1.00  0.00
ATOM   2205  H2  WAT   716      -2.517  19.130 -16.206  1.00  0.00
TER
ATOM   2206  O   WAT   717      -4.479  15.920  -2.904  1.00  0.00
ATOM   2207  H1  WAT   717      -5.010  15.429  -3.532  1.00  0.00
ATOM   2208  H2  WAT   717      -3.810  16.348  -3.439  1.00  0.00
TER
ATOM   2209  O   WAT   718       4.891  17.726  -1.136  1.00  0.00
ATOM   2210  H1  WAT   718       5.473  16.971  -1.224  1.00  0.00
ATOM   2211  H2  WAT   718       5.067  18.257  -1.913  1.00  0.00
TER
ATOM   2212  O   WAT   719      -3.992  12.886  -2.825  1.00  0.00
ATOM   2213  H1  WAT   719      -4.086  12.268  -3.550  1.00  0.00
ATOM   2214  H2  WAT   719      -4.572  13.613  -3.052  1.00  0.00
TER
ATOM   2215  O   WAT   720      -1.226  11.443  -5.792  1.00  0.00
ATOM   2216  H1  WAT   720      -1.674  11.466  -6.637  1.00  0.00
ATOM   2217  H2  WAT   720      -1.859  11.045  -5.195  1.00  0.00
TER
ATOM   2218  O   WAT   721       1.517  18.070  -3.787  1.00  0.00
ATOM   2219  H1  WAT   721       1.636  17.474  -3.047  1.00  0.00
ATOM   2220  H2  WAT   721       2.376  18.107  -4.207  1.00  0.00
TER
ATOM   2221  O   WAT   722       3.855  18.624  -5.211  1.00  0.00
ATOM   2222  H1  WAT   722       3.329  19.148  -5.814  1.00  0.00
ATOM   2223  H2  WAT   722       4.198  19.257  -4.580  1.00  0.00
TER
ATOM   2224  O   WAT   723      -1.717  14.612  -2.529  1.00  0.00
ATOM   2225  H1  WAT   723      -1.127  14.304  -1.842  1.00  0.00
ATOM   2226  H2  WAT   723      -2.535  14.140  -2.373  1.00  0.00
TER
ATOM   2227  O   WAT   724       3.103  14.229  -2.296  1.00  0.00
ATOM   2228  H1  WAT   724       2.414  13.567  -2.361  1.00  0.00
ATOM   2229  H2  WAT   724       3.823  13.783  -1.851  1.00  0.00
TER
ATOM   2230  O   WAT   725       3.733  10.824 -16.237  1.00  0.00
ATOM   2231  H1  WAT   725       4.013   9.981 -15.881  1.00  0.00
ATOM   2232  H2  WAT   725       2.959  11.056 -15.723  1.00  0.00
TER
ATOM   2233  O   WAT   726      -1.729  12.057 -17.792  1.00  0.00
ATOM   2234  H1  WAT   726      -2.077  11.379 -18.372  1.00  0.00
ATOM   2235  H2  WAT   726      -1.528  11.596 -16.978  1.00  0.00
TER
ATOM   2236  O   WAT   727      -8.389  18.586 -11.396  1.00  0.00
ATOM   2237  H1  WAT   727      -9.044  18.317 -12.040  1.00  0.00
ATOM   2238  H2  WAT   727      -7.551  18.476 -11.846  1.00  0.00
TER
ATOM   2239  O   WAT   728       4.560  13.380 -17.174  1.00  0.00
ATOM   2240  H1  WAT   728       4.979  13.193 -18.014  1.00  0.00
ATOM   2241  H2  WAT   728       4.254  12.528 -16.864  1.00  0.00
TER
ATOM   2242  O   WAT   729       8.059  18.292 -13.476  1.00  0.00
ATOM   2243  H1  WAT   729       7.684  17.525 -13.908  1.00  0.00
ATOM   2244  H2  WAT   729       7.330  18.674 -12.989  1.00  0.00
TER
ATOM   2245  O   WAT   730      -7.351  18.971  -6.856  1.00  0.00
ATOM   2246  H1  WAT   730      -6.984  18.884  -5.976  1.00  0.00
ATOM   2247  H2  WAT   730      -7.920  18.208  -6.955  1.00  0.00
TER
ATOM   2248  O   WAT   731       7.449  17.439  -3.842  1.00  0.00
ATOM   2249  H1  WAT   731       7.218  17.211  -4.743  1.00  0.00
ATOM   2250  H2  WAT   731       7.710  18.359  -3.888  1.00  0.00
TER
ATOM   2251  O   WAT   732      -7.800  15.882  -2.950  1.00  0.00
ATOM   2252  H1  WAT   732      -8.694  15.848  -2.610  1.00  0.00
ATOM   2253  H2  WAT   732      -7.260  16.080  -2.185  1.00  0.00
TER
ATOM   2254  O   WAT   733       5.888  12.665  -1.065  1.00  0.00
ATOM   2255  H1  WAT   733       6.765  12.673  -0.681  1.00  0.00
ATOM   2256  H2  WAT   733       5.900  11.928  -1.675  1.00  0.00
TER
ATOM   2257  O   WAT   734      -9.175  15.796 -15.453  1.00  0.00
ATOM   2258  H1  WAT   734     -10.079  16.059 -15.628  1.00  0.00
ATOM   2259  H2  WAT   734      -8.691  16.067 -16.233  1.00  0.00
TER
ATOM   2260  O   WAT   735       7.334  16.518 -10.176  1.00  0.00
ATOM   2261  H1  WAT   735       7.858  16.024 -10.807  1.00  0.00
ATOM   2262  H2  WAT   735       7.920  16.653  -9.431  1.00  0.00
TER
ATOM   2263  O   WAT   736       7.513  16.602  -6.654  1.00  0.00
ATOM   2264  H1  WAT   736       6.564  16.568  -6.539  1.00  0.00
ATOM   2265  H2  WAT   736       7.695  17.512  -6.889  1.00  0.00
TER
ATOM   2266  O   WAT   737      -6.632  14.852 -17.544  1.00  0.00
ATOM   2267  H1  WAT   737      -5.923  14.430 -18.029  1.00  0.00
ATOM   2268  H2  WAT   737      -7.348  14.920 -18.176  1.00  0.00
TER
ATOM   2269  O   WAT   738       6.824  15.775 -14.236  1.00  0.00
ATOM   2270  H1  WAT   738       7.320  15.542 -13.452  1.00  0.00
ATOM   2271  H2  WAT   738       6.626  14.936 -14.653  1.00  0.00
TER
ATOM   2272  O   WAT   739      -7.296  10.157  -8.601  1.00  0.00
ATOM   2273  H1  WAT   739      -6.648   9.606  -9.042  1.00  0.00
ATOM   2274  H2  WAT   739      -6.875  10.411  -7.780  1.00  0.00
TER
ATOM   2275  O   WAT   740       8.253  14.411 -11.703  1.00  0.00
ATOM   2276  H1  WAT   740       8.143  14.257 -10.764  1.00  0.00
ATOM   2277  H2  WAT   740       9.014  13.883 -11.945  1.00  0.00
TER
ATOM   2278  O   WAT   741       6.600  10.351  -5.244  1.00  0.00
ATOM   2279  H1  WAT   741       7.237  10.964  -4.878  1.00  0.00
ATOM   2280  H2  WAT   741       6.747  10.387  -6.189  1.00  0.00
TER
ATOM   2281  O   WAT   742       9.216  13.013 -15.836  1.00  0.00
ATOM   2282  H1  WAT   742       8.421  12.948 -15.307  1.00  0.00
ATOM   2283  H2  WAT   742       9.420  13.948 -15.848  1.00  0.00
TER
ATOM   2284  O   WAT   743      -7.542  10.312  -5.859  1.00  0.00
ATOM   2285  H1  WAT   743      -7.891  10.769  -5.093  1.00  0.00
ATOM   2286  H2  WAT   743      -7.874   9.418  -5.777  1.00  0.00
TER
ATOM   2287  O   WAT   744      -0.030  11.503  -2.337  1.00  0.00
ATOM   2288  H1  WAT   744      -0.091  12.096  -1.587  1.00  0.00
ATOM   2289  H2  WAT   744       0.910  11.396  -2.482  1.00  0.00
TER
ATOM   2290  O   WAT   745       2.608  11.160  -2.698  1.00  0.00
ATOM   2291  H1  WAT   745       3.222  11.478  -3.360  1.00  0.00
ATOM   2292  H2  WAT   745       3.153  10.675  -2.078  1.00  0.00
TER
ATOM   2293  O   WAT   746      -6.870   9.840  -2.584  1.00  0.00
ATOM   2294  H1  WAT   746      -6.322   9.659  -3.347  1.00  0.00
ATOM   2295  H2  WAT   746      -6.805   9.049  -2.048  1.00  0.00
TER
ATOM   2296  O   WAT   747       3.348   9.724  -6.371  1.00  0.00
ATOM   2297  H1  WAT   747       2.474  10.057  -6.573  1.00  0.00
ATOM   2298  H2  WAT   747       3.239   9.251  -5.546  1.00  0.00
TER
ATOM   2299  O   WAT   748       4.256  11.931  -4.987  1.00  0.00
ATOM   2300  H1  WAT   748       3.927  11.116  -5.366  1.00  0.00
ATOM   2301  H2  WAT   748       5.204  11.888  -5.110  1.00  0.00
TER
ATOM   2302  O   WAT   749       1.096  10.641  -7.431  1.00  0.00
ATOM   2303  H1  WAT   749       0.313  11.115  -7.152  1.00  0.00
ATOM   2304  H2  WAT   749       0.802   9.736  -7.540  1.00  0.00
TER
ATOM   2305  O   WAT   750       5.648  11.343  -9.387  1.00  0.00
ATOM   2306  H1  WAT   750       6.089  11.287 -10.234  1.00  0.00
ATOM   2307  H2  WAT   750       5.379  12.259  -9.316  1.00  0.00
TER
ATOM   2308  O   WAT   751       7.512  10.974 -11.376  1.00  0.00
ATOM   2309  H1  WAT   751       7.451  10.031 -11.523  1.00  0.00
ATOM   2310  H2  WAT   751       8.291  11.082 -10.830  1.00  0.00
TER
ATOM   2311  O   WAT   752      -7.560  10.945 -14.910  1.00  0.00
ATOM   2312  H1  WAT   752      -6.802  11.058 -15.484  1.00  0.00
ATOM   2313  H2  WAT   752      -8.022  11.782 -14.956  1.00  0.00
TER
ATOM   2314  O   WAT   753      -1.019  13.059 -11.920  1.00  0.00
ATOM   2315  H1  WAT   753      -1.831  12.685 -12.260  1.00  0.00
ATOM   2316  H2  WAT   753      -0.515  12.304 -11.618  1.00  0.00
TER
ATOM   2317  O   WAT   754       3.484   9.723 -10.682  1.00  0.00
ATOM   2318  H1  WAT   754       4.087  10.296 -10.207  1.00  0.00
ATOM   2319  H2  WAT   754       2.743  10.287 -10.904  1.00  0.00
TER
ATOM   2320  O   WAT   755       6.627  10.126 -15.408  1.00  0.00
ATOM   2321  H1  WAT   755       6.822  11.024 -15.141  1.00  0.00
ATOM   2322  H2  WAT   755       5.840   9.894 -14.914  1.00  0.00
TER
ATOM   2323  O   WAT   756      -5.188  11.472 -16.370  1.00  0.00
ATOM   2324  H1  WAT   756      -4.658  10.685 -16.499  1.00  0.00
ATOM   2325  H2  WAT   756      -4.555  12.151 -16.136  1.00  0.00
TER
ATOM   2326  O   WAT   757      -2.994  11.209 -13.315  1.00  0.00
ATOM   2327  H1  WAT   757      -3.624  10.508 -13.148  1.00  0.00
ATOM   2328  H2  WAT   757      -3.533  11.970 -13.532  1.00  0.00
TER
ATOM   2329  O   WAT   758      -2.868  10.488  -0.880  1.00  0.00
ATOM   2330  H1  WAT   758      -3.150  10.991  -1.644  1.00  0.00
ATOM   2331  H2  WAT   758      -2.486   9.690  -1.246  1.00  0.00
TER
ATOM   2332  O   WAT   759       3.733   9.903  -0.302  1.00  0.00
ATOM   2333  H1  WAT   759       3.620  10.222   0.593  1.00  0.00
ATOM   2334  H2  WAT   759       4.550  10.304  -0.598  1.00  0.00
TER
ATOM   2335  O   WAT   760       2.639  -0.852   7.610  1.00  0.00
ATOM   2336  H1  WAT   760       2.559  -1.767   7.339  1.00  0.00
ATOM   2337  H2  WAT   760       2.226  -0.355   6.904  1.00  0.00
TER
ATOM   2338  O   WAT   761       0.771   0.926   9.491  1.00  0.00
ATOM   2339  H1  WAT   761      -0.005   0.446   9.781  1.00  0.00
ATOM   2340  H2  WAT   761       1.422   0.246   9.317  1.00  0.00
TER
ATOM   2341  O   WAT   762      -5.212   1.238  10.369  1.00  0.00
ATOM   2342  H1  WAT   762      -6.044   0.983  10.768  1.00  0.00
ATOM   2343  H2  WAT   762      -4.604   1.309  11.104  1.00  0.00
TER
ATOM   2344  O   WAT   763       4.792   5.332   8.271  1.00  0.00
ATOM   2345  H1  WAT   763       4.330   4.561   8.600  1.00  0.00
ATOM   2346  H2  WAT   763       5.604   5.358   8.776  1.00  0.00
TER
ATOM   2347  O   WAT   764      -5.232   5.272  10.564  1.00  0.00
ATOM   2348  H1  WAT   764      -4.930   4.382  10.385  1.00  0.00
ATOM   2349  H2  WAT   764      -4.488   5.829  10.337  1.00  0.00
TER
ATOM   2350  O   WAT   765      -6.803  -3.802   4.153  1.00  0.00
ATOM   2351  H1  WAT   765      -7.692  -3.460   4.051  1.00  0.00
ATOM   2352  H2  WAT   765      -6.519  -4.002   3.261  1.00  0.00
TER
ATOM   2353  O   WAT   766      -8.840  -1.201  10.037  1.00  0.00
ATOM   2354  H1  WAT   766      -8.268  -1.969  10.037  1.00  0.00
ATOM   2355  H2  WAT   766      -8.840  -0.903   9.127  1.00  0.00
TER
ATOM   2356  O   WAT   767       1.018   7.618   7.891  1.00  0.00
ATOM   2357  H1  WAT   767       0.399   8.073   7.321  1.00  0.00
ATOM   2358  H2  WAT   767       1.873   7.773   7.490  1.00  0.00
TER
ATOM   2359  O   WAT   768       0.212   3.602   9.498  1.00  0.00
ATOM   2360  H1  WAT   768       0.143   2.661   9.337  1.00  0.00
ATOM   2361  H2  WAT   768       0.974   3.692  10.070  1.00  0.00
TER
ATOM   2362  O   WAT   769      -7.598  -5.793  11.824  1.00  0.00
ATOM   2363  H1  WAT   769      -7.777  -6.690  12.104  1.00  0.00
ATOM   2364  H2  WAT   769      -7.999  -5.246  12.498  1.00  0.00
TER
ATOM   2365  O   WAT   770       1.242  -3.591   9.725  1.00  0.00
ATOM   2366  H1  WAT   770       1.619  -4.464   9.612  1.00  0.00
ATOM   2367  H2  WAT   770       1.144  -3.256   8.834  1.00  0.00
TER
ATOM   2368  O   WAT   771      -4.627  -5.219   5.187  1.00  0.00
ATOM   2369  H1  WAT   771      -4.520  -4.319   5.494  1.00  0.00
ATOM   2370  H2  WAT   771      -5.538  -5.267   4.896  1.00  0.00
TER
ATOM   2371  O   WAT   772       5.025  -6.096   6.658  1.00  0.00
ATOM   2372  H1  WAT   772       5.846  -6.587   6.700  1.00  0.00
ATOM   2373  H2  WAT   772       5.058  -5.507   7.411  1.00  0.00
TER
ATOM   2374  O   WAT   773      -6.979  -3.297  10.432  1.00  0.00
ATOM   2375  H1  WAT   773      -6.298  -3.033  11.051  1.00  0.00
ATOM   2376  H2  WAT   773      -7.294  -4.137  10.766  1.00  0.00
TER
ATOM   2377  O   WAT   774      -2.786  -2.250   9.519  1.00  0.00
ATOM   2378  H1  WAT   774      -2.279  -1.752  10.160  1.00  0.00
ATOM   2379  H2  WAT   774      -2.255  -3.027   9.343  1.00  0.00
TER
ATOM   2380  O   WAT   775       9.315  -4.080  13.222  1.00  0.00
ATOM   2381  H1  WAT   775       8.610  -3.692  12.704  1.00  0.00
ATOM   2382  H2  WAT   775       9.581  -3.385  13.824  1.00  0.00
TER
ATOM   2383  O   WAT   776      -4.503  -7.610  13.786  1.00  0.00
ATOM   2384  H1  WAT   776      -4.501  -7.093  12.980  1.00  0.00
ATOM   2385  H2  WAT   776      -5.332  -8.087  13.763  1.00  0.00
TER
ATOM   2386  O   WAT   777       1.884   2.502   5.285  1.00  0.00
ATOM   2387  H1  WAT   777       1.266   2.966   4.721  1.00  0.00
ATOM   2388  H2  WAT   777       2.397   3.194   5.702  1.00  0.00
TER
ATOM   2389  O   WAT   778      -3.252   2.029  11.963  1.00  0.00
ATOM   2390  H1  WAT   778      -3.586   2.656  12.605  1.00  0.00
ATOM   2391  H2  WAT   778      -3.076   2.555  11.183  1.00  0.00
TER
ATOM   2392  O   WAT   779       5.261  -4.156   9.431  1.00  0.00
ATOM   2393  H1  WAT   779       4.556  -3.868  10.011  1.00  0.00
ATOM   2394  H2  WAT   779       5.622  -3.346   9.071  1.00  0.00
TER
ATOM   2395  O   WAT   780      -4.821  -5.899  11.793  1.00  0.00
ATOM   2396  H1  WAT   780      -4.480  -5.055  11.498  1.00  0.00
ATOM   2397  H2  WAT   780      -5.760  -5.751  11.909  1.00  0.00
TER
ATOM   2398  O   WAT   781      -4.041   3.997  13.778  1.00  0.00
ATOM   2399  H1  WAT   781      -3.423   4.672  13.496  1.00  0.00
ATOM   2400  H2  WAT   781      -4.901   4.406  13.687  1.00  0.00
TER
ATOM   2401  O   WAT   782      -8.747   3.187   2.659  1.00  0.00
ATOM   2402  H1  WAT   782      -9.125   3.676   1.927  1.00  0.00
ATOM   2403  H2  WAT   782      -8.490   3.860   3.289  1.00  0.00
TER
ATOM   2404  O   WAT   783       6.877   5.461  11.693  1.00  0.00
ATOM   2405  H1  WAT   783       6.194   6.131  11.685  1.00  0.00
ATOM   2406  H2  WAT   783       7.417   5.659  10.928  1.00  0.00
TER
ATOM   2407  O   WAT   784       8.330  -4.711   9.821  1.00  0.00
ATOM   2408  H1  WAT   784       7.382  -4.677   9.953  1.00  0.00
ATOM   2409  H2  WAT   784       8.655  -3.897  10.206  1.00  0.00
TER
ATOM   2410  O   WAT   785      -1.138  -8.411   8.117  1.00  0.00
ATOM   2411  H1  WAT   785      -0.831  -8.966   7.401  1.00  0.00
ATOM   2412  H2  WAT   785      -2.068  -8.277   7.934  1.00  0.00
TER
ATOM   2413  O   WAT   786       4.413   7.306  10.408  1.00  0.00
ATOM   2414  H1  WAT   786       4.426   6.902   9.540  1.00  0.00
ATOM   2415  H2  WAT   786       3.861   8.080  10.304  1.00  0.00
TER
ATOM   2416  O   WAT   787       5.708   4.027   5.497  1.00  0.00
ATOM   2417  H1  WAT   787       5.597   3.085   5.622  1.00  0.00
ATOM   2418  H2  WAT   787       5.704   4.389   6.383  1.00  0.00
TER
ATOM   2419  O   WAT   788       3.812   2.209  11.736  1.00  0.00
ATOM   2420  H1  WAT   788       4.228   1.995  10.901  1.00  0.00
ATOM   2421  H2  WAT   788       4.536   2.466  12.307  1.00  0.00
TER
ATOM   2422  O   WAT   789       1.250  -0.346   4.853  1.00  0.00
ATOM   2423  H1  WAT   789       0.323  -0.413   5.082  1.00  0.00
ATOM   2424  H2  WAT   789       1.402   0.592   4.739  1.00  0.00
TER
ATOM   2425  O   WAT   790       1.237  -4.075   1.850  1.00  0.00
ATOM   2426  H1  WAT   790       0.297  -3.913   1.935  1.00  0.00
ATOM   2427  H2  WAT   790       1.555  -3.356   1.303  1.00  0.00
TER
ATOM   2428  O   WAT   791       7.758   0.607  11.828  1.00  0.00
ATOM   2429  H1  WAT   791       6.930   0.677  11.353  1.00  0.00
ATOM   2430  H2  WAT   791       8.353   1.193  11.359  1.00  0.00
TER
ATOM   2431  O   WAT   792       5.279   1.216   5.357  1.00  0.00
ATOM   2432  H1  WAT   792       4.661   0.878   4.709  1.00  0.00
ATOM   2433  H2  WAT   792       5.262   0.572   6.065  1.00  0.00
TER
ATOM   2434  O   WAT   793       4.722  -2.606  12.773  1.00  0.00
ATOM   2435  H1  WAT   793       4.309  -1.780  13.027  1.00  0.00
ATOM   2436  H2  WAT   793       3.990  -3.191  12.581  1.00  0.00
TER
ATOM   2437  O   WAT   794      -3.145   0.180   7.635  1.00  0.00
ATOM   2438  H1  WAT   794      -3.549  -0.532   7.140  1.00  0.00
ATOM   2439  H2  WAT   794      -3.058  -0.164   8.524  1.00  0.00
TER
ATOM   2440  O   WAT   795      -2.677   3.867   9.799  1.00  0.00
ATOM   2441  H1  WAT   795      -2.974   3.261   9.120  1.00  0.00
ATOM   2442  H2  WAT   795      -1.727   3.905   9.688  1.00  0.00
TER
ATOM   2443  O   WAT   796      -4.432  -3.045  11.415  1.00  0.00
ATOM   2444  H1  WAT   796      -3.880  -2.936  10.640  1.00  0.00
ATOM   2445  H2  WAT   796      -3.917  -2.672  12.130  1.00  0.00
TER
ATOM   2446  O   WAT   797       5.412   7.440  13.461  1.00  0.00
ATOM   2447  H1  WAT   797       4.935   8.247  13.269  1.00  0.00
ATOM   2448  H2  WAT   797       4.728   6.788  13.614  1.00  0.00
TER
ATOM   2449  O   WAT   798      -3.585   3.605  16.450  1.00  0.00
ATOM   2450  H1  WAT   798      -4.482   3.829  16.697  1.00  0.00
ATOM   2451  H2  WAT   798      -3.559   3.729  15.501  1.00  0.00
TER
ATOM   2452  O   WAT   799      -4.758   0.476  15.025  1.00  0.00
ATOM   2453  H1  WAT   799      -4.897   1.349  15.394  1.00  0.00
ATOM   2454  H2  WAT   799      -5.639   0.134  14.880  1.00  0.00
TER
ATOM   2455  O   WAT   800       1.565   5.394   6.332  1.00  0.00
ATOM   2456  H1  WAT   800       2.005   6.136   5.918  1.00  0.00
ATOM   2457  H2  WAT   800       1.504   5.637   7.256  1.00  0.00
TER
ATOM   2458  O   WAT   801      -2.960   6.419  17.234  1.00  0.00
ATOM   2459  H1  WAT   801      -2.988   6.823  16.367  1.00  0.00
ATOM   2460  H2  WAT   801      -3.123   5.490  17.071  1.00  0.00
TER
ATOM   2461  O   WAT   802       7.038  -8.291   0.678  1.00  0.00
ATOM   2462  H1  WAT   802       6.725  -8.199   1.578  1.00  0.00
ATOM   2463  H2  WAT   802       7.799  -7.713   0.628  1.00  0.00
TER
ATOM   2464  O   WAT   803      -6.444  -0.925   5.136  1.00  0.00
ATOM   2465  H1  WAT   803      -6.564  -0.199   4.524  1.00  0.00
ATOM   2466  H2  WAT   803      -6.754  -1.695   4.659  1.00  0.00
TER
ATOM   2467  O   WAT   804      -8.806   2.246  10.943  1.00  0.00
ATOM   2468  H1  WAT   804      -8.728   2.381   9.998  1.00  0.00
ATOM   2469  H2  WAT   804      -8.192   1.538  11.135  1.00  0.00
TER
ATOM   2470  O   WAT   805      -7.561   3.946   7.353  1.00  0.00
ATOM   2471  H1  WAT   805      -7.968   4.088   6.499  1.00  0.00
ATOM   2472  H2  WAT   805      -6.670   3.662   7.150  1.00  0.00
TER
ATOM   2473  O   WAT   806       8.395   4.393  15.690  1.00  0.00
ATOM   2474  H1  WAT   806       8.522   4.154  14.772  1.00  0.00
ATOM   2475  H2  WAT   806       8.437   3.561  16.163  1.00  0.00
TER
ATOM   2476  O   WAT   807       2.257   8.095  14.260  1.00  0.00
ATOM   2477  H1  WAT   807       2.771   8.006  15.062  1.00  0.00
ATOM   2478  H2  WAT   807       1.414   8.441  14.553  1.00  0.00
TER
ATOM   2479  O   WAT   808       4.232   8.381   3.688  1.00  0.00
ATOM   2480  H1  WAT   808       4.072   8.091   4.586  1.00  0.00
ATOM   2481  H2  WAT   808       4.067   7.605   3.153  1.00  0.00
TER
ATOM   2482  O   WAT   809      -3.289   8.161   5.465  1.00  0.00
ATOM   2483  H1  WAT   809      -3.465   7.244   5.252  1.00  0.00
ATOM   2484  H2  WAT   809      -4.143   8.520   5.705  1.00  0.00
TER
ATOM   2485  O   WAT   810       3.935   5.890   2.248  1.00  0.00
ATOM   2486  H1  WAT   810       3.242   5.887   1.588  1.00  0.00
ATOM   2487  H2  WAT   810       4.677   5.466   1.818  1.00  0.00
TER
ATOM   2488  O   WAT   811       3.500   7.516   6.323  1.00  0.00
ATOM   2489  H1  WAT   811       3.956   6.735   6.637  1.00  0.00
ATOM   2490  H2  WAT   811       3.839   8.227   6.867  1.00  0.00
TER
ATOM   2491  O   WAT   812       8.248  -3.554  16.655  1.00  0.00
ATOM   2492  H1  WAT   812       7.632  -3.046  16.127  1.00  0.00
ATOM   2493  H2  WAT   812       7.927  -4.454  16.598  1.00  0.00
TER
ATOM   2494  O   WAT   813      -8.750   3.288  13.482  1.00  0.00
ATOM   2495  H1  WAT   813      -8.587   2.818  12.664  1.00  0.00
ATOM   2496  H2  WAT   813      -8.285   2.780  14.147  1.00  0.00
TER
ATOM   2497  O   WAT   814      -3.978  -7.582   8.518  1.00  0.00
ATOM   2498  H1  WAT   814      -4.421  -6.801   8.187  1.00  0.00
ATOM   2499  H2  WAT   814      -3.419  -7.259   9.225  1.00  0.00
TER
ATOM   2500  O   WAT   815       0.309  -4.715  14.122  1.00  0.00
ATOM   2501  H1  WAT   815      -0.153  -4.507  14.934  1.00  0.00
ATOM   2502  H2  WAT   815      -0.093  -5.529  13.819  1.00  0.00
TER
ATOM   2503  O   WAT   816       5.310  -3.494  15.251  1.00  0.00
ATOM   2504  H1  WAT   816       4.459  -3.793  15.572  1.00  0.00
ATOM   2505  H2  WAT   816       5.150  -3.250  14.340  1.00  0.00
TER
ATOM   2506  O   WAT   817       2.405  -1.994  17.351  1.00  0.00
ATOM   2507  H1  WAT   817       2.730  -2.828  17.011  1.00  0.00
ATOM   2508  H2  WAT   817       3.193  -1.471  17.499  1.00  0.00
TER
ATOM   2509  O   WAT   818      -0.862  -7.961   3.399  1.00  0.00
ATOM   2510  H1  WAT   818      -1.487  -7.965   4.124  1.00  0.00
ATOM   2511  H2  WAT   818      -0.949  -8.828   3.002  1.00  0.00
TER
ATOM   2512  O   WAT   819      -1.940  -7.037  10.377  1.00  0.00
ATOM   2513  H1  WAT   819      -1.643  -6.131  10.296  1.00  0.00
ATOM   2514  H2  WAT   819      -1.392  -7.525   9.763  1.00  0.00
TER
ATOM   2515  O   WAT   820      -4.186  -2.458   6.246  1.00  0.00
ATOM   2516  H1  WAT   820      -4.412  -2.675   7.151  1.00  0.00
ATOM   2517  H2  WAT   820      -4.967  -2.026   5.901  1.00  0.00
TER
ATOM   2518  O   WAT   821       3.043  -2.452   4.845  1.00  0.00
ATOM   2519  H1  WAT   821       2.444  -1.729   4.662  1.00  0.00
ATOM   2520  H2  WAT   821       3.591  -2.514   4.063  1.00  0.00
TER
ATOM   2521  O   WAT   822      -1.747  -1.560  16.912  1.00  0.00
ATOM   2522  H1  WAT   822      -1.842  -2.500  16.762  1.00  0.00
ATOM   2523  H2  WAT   822      -0.903  -1.338  16.517  1.00  0.00
TER
ATOM   2524  O   WAT   823       1.650  -3.816   6.876  1.00  0.00
ATOM   2525  H1  WAT   823       2.043  -3.499   6.062  1.00  0.00
ATOM   2526  H2  WAT   823       2.011  -4.695   6.990  1.00  0.00
TER
ATOM   2527  O   WAT   824      -6.615  -5.149  15.066  1.00  0.00
ATOM   2528  H1  WAT   824      -7.009  -4.301  15.273  1.00  0.00
ATOM   2529  H2  WAT   824      -7.304  -5.786  15.256  1.00  0.00
TER
ATOM   2530  O   WAT   825      -9.314  -7.226   9.099  1.00  0.00
ATOM   2531  H1  WAT   825      -9.602  -6.655   9.811  1.00  0.00
ATOM   2532  H2  WAT   825      -8.569  -7.705   9.462  1.00  0.00
TER
ATOM   2533  O   WAT   826      -9.127  -3.284   0.309  1.00  0.00
ATOM   2534  H1  WAT   826      -9.209  -2.341   0.450  1.00  0.00
ATOM   2535  H2  WAT   826      -9.478  -3.426  -0.570  1.00  0.00
TER
ATOM   2536  O   WAT   827       2.235  -1.225  10.971  1.00  0.00
ATOM   2537  H1  WAT   827       1.503  -0.717  11.320  1.00  0.00
ATOM   2538  H2  WAT   827       1.838  -2.042  10.670  1.00  0.00
TER
ATOM   2539  O   WAT   828      -1.327  -4.550   9.376  1.00  0.00
ATOM   2540  H1  WAT   828      -1.323  -4.991   8.526  1.00  0.00
ATOM   2541  H2  WAT   828      -0.432  -4.228   9.483  1.00  0.00
TER
ATOM   2542  O   WAT   829      -5.477  -4.667   8.335  1.00  0.00
ATOM   2543  H1  WAT   829      -5.817  -4.190   9.092  1.00  0.00
ATOM   2544  H2  WAT   829      -6.239  -5.121   7.975  1.00  0.00
TER
ATOM   2545  O   WAT   830      -1.265  -3.549   2.367  1.00  0.00
ATOM   2546  H1  WAT   830      -1.144  -3.590   3.315  1.00  0.00
ATOM   2547  H2  WAT   830      -1.650  -2.686   2.211  1.00  0.00
TER
ATOM   2548  O   WAT   831       2.698  -5.772  10.383  1.00  0.00
ATOM   2549  H1  WAT   831       2.715  -5.321  11.227  1.00  0.00
ATOM   2550  H2  WAT   831       2.449  -6.671  10.596  1.00  0.00
TER
ATOM   2551  O   WAT   832       6.125  -8.359  16.222  1.00  0.00
ATOM   2552  H1  WAT   832       6.450  -9.090  16.747  1.00  0.00
ATOM   2553  H2  WAT   832       6.161  -8.677  15.320  1.00  0.00
TER
ATOM   2554  O   WAT   833      -7.176   2.663  15.642  1.00  0.00
ATOM   2555  H1  WAT   833      -7.560   2.022  16.240  1.00  0.00
ATOM   2556  H2  WAT   833      -6.865   3.366  16.211  1.00  0.00
TER
ATOM   2557  O   WAT   834      -1.026  -0.490  11.122  1.00  0.00
ATOM   2558  H1  WAT   834      -0.659  -0.964  11.869  1.00  0.00
ATOM   2559  H2  WAT   834      -1.216   0.385  11.463  1.00  0.00
TER
ATOM   2560  O   WAT   835      -8.162  -5.745   7.252  1.00  0.00
ATOM   2561  H1  WAT   835      -8.447  -6.110   8.090  1.00  0.00
ATOM   2562  H2  WAT   835      -8.224  -6.477   6.638  1.00  0.00
TER
ATOM   2563  O   WAT   836      -3.236  -1.449  13.441  1.00  0.00
ATOM   2564  H1  WAT   836      -3.541  -0.570  13.666  1.00  0.00
ATOM   2565  H2  WAT   836      -2.282  -1.389  13.477  1.00  0.00
TER
ATOM   2566  O   WAT   837       6.051   1.754   9.830  1.00  0.00
ATOM   2567  H1  WAT   837       6.771   2.249   9.440  1.00  0.00
ATOM   2568  H2  WAT   837       5.849   1.076   9.186  1.00  0.00
TER
ATOM   2569  O   WAT   838       1.512  -6.852   3.973  1.00  0.00
ATOM   2570  H1  WAT   838       0.698  -7.351   3.898  1.00  0.00
ATOM   2571  H2  WAT   838       1.318  -6.012   3.557  1.00  0.00
TER
ATOM   2572  O   WAT   839       1.433   1.825  15.717  1.00  0.00
ATOM   2573  H1  WAT   839       1.366   0.904  15.463  1.00  0.00
ATOM   2574  H2  WAT   839       0.803   1.922  16.432  1.00  0.00
TER
ATOM   2575  O   WAT   840      -4.664   2.425   7.675  1.00  0.00
ATOM   2576  H1  WAT   840      -4.146   1.622   7.621  1.00  0.00
ATOM   2577  H2  WAT   840      -5.116   2.363   8.517  1.00  0.00
TER
ATOM   2578  O   WAT   841      -7.180  -0.608  14.588  1.00  0.00
ATOM   2579  H1  WAT   841      -7.538   0.057  15.175  1.00  0.00
ATOM   2580  H2  WAT   841      -7.474  -1.440  14.959  1.00  0.00
TER
ATOM   2581  O   WAT   842      -3.979  -0.150  17.472  1.00  0.00
ATOM   2582  H1  WAT   842      -4.279  -0.004  16.575  1.00  0.00
ATOM   2583  H2  WAT   842      -3.207  -0.709  17.379  1.00  0.00
TER
ATOM   2584  O   WAT   843       1.364   4.647  15.467  1.00  0.00
ATOM   2585  H1  WAT   843       1.379   3.715  15.249  1.00  0.00
ATOM   2586  H2  WAT   843       0.657   4.733  16.106  1.00  0.00
TER
ATOM   2587  O   WAT   844       7.575   1.288  14.814  1.00  0.00
ATOM   2588  H1  WAT   844       6.850   1.880  14.617  1.00  0.00
ATOM   2589  H2  WAT   844       8.103   1.280  14.016  1.00  0.00
TER
ATOM   2590  O   WAT   845       7.527   5.685   4.466  1.00  0.00
ATOM   2591  H1  WAT   845       6.884   5.031   4.740  1.00  0.00
ATOM   2592  H2  WAT   845       7.140   6.091   3.690  1.00  0.00
TER
ATOM   2593  O   WAT   846       3.105   3.014   8.313  1.00  0.00
ATOM   2594  H1  WAT   846       3.458   2.416   7.653  1.00  0.00
ATOM   2595  H2  WAT   846       2.222   2.688   8.484  1.00  0.00
TER
ATOM   2596  O   WAT   847      -0.808   3.773   5.720  1.00  0.00
ATOM   2597  H1  WAT   847      -0.121   4.320   6.101  1.00  0.00
ATOM   2598  H2  WAT   847      -1.595   4.317   5.755  1.00  0.00
TER
ATOM   2599  O   WAT   848      -8.669  -0.609   1.211  1.00  0.00
ATOM   2600  H1  WAT   848      -7.800  -0.327   1.495  1.00  0.00
ATOM   2601  H2  WAT   848      -9.160   0.204   1.096  1.00  0.00
TER
ATOM   2602  O   WAT   849       0.798   6.289  12.562  1.00  0.00
ATOM   2603  H1  WAT   849       1.442   6.495  13.239  1.00  0.00
ATOM   2604  H2  WAT   849       1.161   5.527  12.109  1.00  0.00
TER
ATOM   2605  O   WAT   850      -5.604  -8.878   5.805  1.00  0.00
ATOM   2606  H1  WAT   850      -5.733  -8.886   6.753  1.00  0.00
ATOM   2607  H2  WAT   850      -6.428  -8.540   5.454  1.00  0.00
TER
ATOM   2608  O   WAT   851       2.071   4.292  11.279  1.00  0.00
ATOM   2609  H1  WAT   851       2.713   3.591  11.393  1.00  0.00
ATOM   2610  H2  WAT   851       2.596   5.072  11.099  1.00  0.00
TER
ATOM   2611  O   WAT   852       5.916   4.577   1.003  1.00  0.00
ATOM   2612  H1  WAT   852       5.690   3.860   1.596  1.00  0.00
ATOM   2613  H2  WAT   852       5.526   4.328   0.165  1.00  0.00
TER
ATOM   2614  O   WAT   853       3.845   5.091  14.483  1.00  0.00
ATOM   2615  H1  WAT   853       4.180   5.678  15.161  1.00  0.00
ATOM   2616  H2  WAT   853       2.925   4.961  14.713  1.00  0.00
TER
ATOM   2617  O   WAT   854      -8.302   8.603   1.778  1.00  0.00
ATOM   2618  H1  WAT   854      -7.942   9.202   1.123  1.00  0.00
ATOM   2619  H2  WAT   854      -8.443   9.149   2.551  1.00  0.00
TER
ATOM   2620  O   WAT   855      -8.605  -7.119  15.265  1.00  0.00
ATOM   2621  H1  WAT   855      -9.319  -6.919  15.870  1.00  0.00
ATOM   2622  H2  WAT   855      -8.185  -7.895  15.637  1.00  0.00
TER
ATOM   2623  O   WAT   856       5.498   2.494   2.665  1.00  0.00
ATOM   2624  H1  WAT   856       5.210   2.955   3.452  1.00  0.00
ATOM   2625  H2  WAT   856       6.293   2.034   2.933  1.00  0.00
TER
ATOM   2626  O   WAT   857      -8.318   6.869  16.252  1.00  0.00
ATOM   2627  H1  WAT   857      -8.209   5.928  16.111  1.00  0.00
ATOM   2628  H2  WAT   857      -8.970   7.134  15.603  1.00  0.00
TER
ATOM   2629  O   WAT   858      -0.326   5.140  17.652  1.00  0.00
ATOM   2630  H1  WAT   858      -0.647   4.421  18.196  1.00  0.00
ATOM   2631  H2  WAT   858      -1.001   5.816  17.725  1.00  0.00
TER
ATOM   2632  O   WAT   859       2.889  -4.627  13.015  1.00  0.00
ATOM   2633  H1  WAT   859       3.257  -5.447  13.343  1.00  0.00
ATOM   2634  H2  WAT   859       2.029  -4.567  13.431  1.00  0.00
TER
ATOM   2635  O   WAT   860       6.255  -5.671   3.824  1.00  0.00
ATOM   2636  H1  WAT   860       5.626  -5.567   3.110  1.00  0.00
ATOM   2637  H2  WAT   860       5.760  -5.452   4.614  1.00  0.00
TER
ATOM   2638  O   WAT   861       0.701   6.049   1.258  1.00  0.00
ATOM   2639  H1  WAT   861       0.802   5.846   0.328  1.00  0.00
ATOM   2640  H2  WAT   861      -0.199   5.795   1.462  1.00  0.00
TER
ATOM   2641  O   WAT   862      -1.776  -3.393   5.240  1.00  0.00
ATOM   2642  H1  WAT   862      -2.485  -2.924   5.681  1.00  0.00
ATOM   2643  H2  WAT   862      -1.492  -4.050   5.874  1.00  0.00
TER
ATOM   2644  O   WAT   863      -0.151  -1.973  13.239  1.00  0.00
ATOM   2645  H1  WAT   863       0.348  -1.498  13.904  1.00  0.00
ATOM   2646  H2  WAT   863      -0.009  -2.897  13.446  1.00  0.00
TER
ATOM   2647  O   WAT   864       2.255  -6.668   6.680  1.00  0.00
ATOM   2648  H1  WAT   864       2.132  -6.649   5.730  1.00  0.00
ATOM   2649  H2  WAT   864       3.204  -6.620   6.799  1.00  0.00
TER
ATOM   2650  O   WAT   865      -0.657   8.568   5.952  1.00  0.00
ATOM   2651  H1  WAT   865      -0.403   8.530   5.030  1.00  0.00
ATOM   2652  H2  WAT   865      -1.606   8.441   5.945  1.00  0.00
TER
ATOM   2653  O   WAT   866      -3.573  -5.084   2.615  1.00  0.00
ATOM   2654  H1  WAT   866      -2.724  -4.647   2.549  1.00  0.00
ATOM   2655  H2  WAT   866      -3.940  -4.772   3.442  1.00  0.00
TER
ATOM   2656  O   WAT   867       7.056  -5.756  14.082  1.00  0.00
ATOM   2657  H1  WAT   867       6.553  -5.016  14.421  1.00  0.00
ATOM   2658  H2  WAT   867       7.871  -5.368  13.766  1.00  0.00
TER
ATOM   2659  O   WAT   868       5.348  -0.513   7.528  1.00  0.00
ATOM   2660  H1  WAT   868       4.407  -0.498   7.703  1.00  0.00
ATOM   2661  H2  WAT   868       5.662  -1.299   7.974  1.00  0.00
TER
ATOM   2662  O   WAT   869      -5.979  -1.398   1.772  1.00  0.00
ATOM   2663  H1  WAT   869      -5.899  -2.346   1.884  1.00  0.00
ATOM   2664  H2  WAT   869      -5.087  -1.068   1.878  1.00  0.00
TER
ATOM   2665  O   WAT   870       7.351   6.658   9.204  1.00  0.00
ATOM   2666  H1  WAT   870       7.475   7.481   9.676  1.00  0.00
ATOM   2667  H2  WAT   870       8.217   6.447   8.856  1.00  0.00
TER
ATOM   2668  O   WAT   871      -5.178   8.751   8.875  1.00  0.00
ATOM   2669  H1  WAT   871      -4.441   8.203   9.146  1.00  0.00
ATOM   2670  H2  WAT   871      -4.794   9.617   8.736  1.00  0.00
TER
ATOM   2671  O   WAT   872      -8.293   4.819   4.749  1.00  0.00
ATOM   2672  H1  WAT   872      -9.219   5.061   4.740  1.00  0.00
ATOM   2673  H2  WAT   872      -7.828   5.646   4.628  1.00  0.00
TER
ATOM   2674  O   WAT   873      -2.067   7.924   0.698  1.00  0.00
ATOM   2675  H1  WAT   873      -1.275   8.213   0.246  1.00  0.00
ATOM   2676  H2  WAT   873      -2.587   7.493   0.019  1.00  0.00
TER
ATOM   2677  O   WAT   874       4.095   7.772  16.622  1.00  0.00
ATOM   2678  H1  WAT   874       5.047   7.688  16.572  1.00  0.00
ATOM   2679  H2  WAT   874       3.947   8.436  17.296  1.00  0.00
TER
ATOM   2680  O   WAT   875       6.986   7.151   2.122  1.00  0.00
ATOM   2681  H1  WAT   875       6.700   6.738   1.307  1.00  0.00
ATOM   2682  H2  WAT   875       6.787   8.080   2.002  1.00  0.00
TER
ATOM   2683  O   WAT   876      -8.452   0.423  17.007  1.00  0.00
ATOM   2684  H1  WAT   876      -7.948  -0.156  17.579  1.00  0.00
ATOM   2685  H2  WAT   876      -9.191   0.707  17.545  1.00  0.00
TER
ATOM   2686  O   WAT   877      -1.398   1.830  16.541  1.00  0.00
ATOM   2687  H1  WAT   877      -2.164   2.399  16.456  1.00  0.00
ATOM   2688  H2  WAT   877      -1.217   1.538  15.648  1.00  0.00
TER
ATOM   2689  O   WAT   878       5.744   3.561  17.099  1.00  0.00
ATOM   2690  H1  WAT   878       6.485   3.898  16.595  1.00  0.00
ATOM   2691  H2  WAT   878       4.981   3.730  16.545  1.00  0.00
TER
ATOM   2692  O   WAT   879      -4.479  -2.855  15.870  1.00  0.00
ATOM   2693  H1  WAT   879      -5.010  -3.346  15.242  1.00  0.00
ATOM   2694  H2  WAT   879      -3.810  -2.426  15.336  1.00  0.00
TER
ATOM   2695  O   WAT   880       4.419   1.612  15.634  1.00  0.00
ATOM   2696  H1  WAT   880       4.833   1.767  16.483  1.00  0.00
ATOM   2697  H2  WAT   880       3.484   1.738  15.797  1.00  0.00
TER
ATOM   2698  O   WAT   881       4.891  -1.048  17.638  1.00  0.00
ATOM   2699  H1  WAT   881       5.473  -1.803  17.550  1.00  0.00
ATOM   2700  H2  WAT   881       5.067  -0.517  16.861  1.00  0.00
TER
ATOM   2701  O   WAT   882      -3.992  -5.888  15.950  1.00  0.00
ATOM   2702  H1  WAT   882      -4.086  -6.506  15.225  1.00  0.00
ATOM   2703  H2  WAT   882      -4.572  -5.162  15.723  1.00  0.00
TER
ATOM   2704  O   WAT   883      -1.226  -7.331  12.982  1.00  0.00
ATOM   2705  H1  WAT   883      -1.674  -7.309  12.137  1.00  0.00
ATOM   2706  H2  WAT   883      -1.859  -7.729  13.579  1.00  0.00
TER
ATOM   2707  O   WAT   884      -0.820   1.564  13.604  1.00  0.00
ATOM   2708  H1  WAT   884      -0.401   2.408  13.431  1.00  0.00
ATOM   2709  H2  WAT   884      -1.739   1.702  13.374  1.00  0.00
TER
ATOM   2710  O   WAT   885       1.517  -0.704  14.987  1.00  0.00
ATOM   2711  H1  WAT   885       1.636  -1.300  15.727  1.00  0.00
ATOM   2712  H2  WAT   885       2.376  -0.667  14.568  1.00  0.00
TER
ATOM   2713  O   WAT   886       3.855  -0.150  13.564  1.00  0.00
ATOM   2714  H1  WAT   886       3.329   0.374  12.960  1.00  0.00
ATOM   2715  H2  WAT   886       4.198   0.482  14.195  1.00  0.00
TER
ATOM   2716  O   WAT   887      -3.746  -2.761   0.009  1.00  0.00
ATOM   2717  H1  WAT   887      -3.947  -3.624   0.370  1.00  0.00
ATOM   2718  H2  WAT   887      -3.917  -2.848  -0.929  1.00  0.00
TER
ATOM   2719  O   WAT   888      -2.969   7.870  14.719  1.00  0.00
ATOM   2720  H1  WAT   888      -3.507   8.594  14.400  1.00  0.00
ATOM   2721  H2  WAT   888      -2.716   7.393  13.929  1.00  0.00
TER
ATOM   2722  O   WAT   889      -1.717  -4.162  16.245  1.00  0.00
ATOM   2723  H1  WAT   889      -1.127  -4.470  16.933  1.00  0.00
ATOM   2724  H2  WAT   889      -2.535  -4.634  16.401  1.00  0.00
TER
ATOM   2725  O   WAT   890       3.103  -4.545  16.478  1.00  0.00
ATOM   2726  H1  WAT   890       2.414  -5.207  16.413  1.00  0.00
ATOM   2727  H2  WAT   890       3.823  -4.992  16.923  1.00  0.00
TER
ATOM   2728  O   WAT   891       3.733  -7.950   2.537  1.00  0.00
ATOM   2729  H1  WAT   891       4.013  -8.793   2.893  1.00  0.00
ATOM   2730  H2  WAT   891       2.959  -7.718   3.051  1.00  0.00
TER
ATOM   2731  O   WAT   892      -4.948  -5.661  -0.004  1.00  0.00
ATOM   2732  H1  WAT   892      -4.645  -5.654  -0.912  1.00  0.00
ATOM   2733  H2  WAT   892      -4.208  -6.011   0.493  1.00  0.00
TER
ATOM   2734  O   WAT   893      -0.113   9.105  14.978  1.00  0.00
ATOM   2735  H1  WAT   893      -0.187  10.008  15.285  1.00  0.00
ATOM   2736  H2  WAT   893      -1.015   8.786  14.950  1.00  0.00
TER
ATOM   2737  O   WAT   894      -1.729  -6.717   0.982  1.00  0.00
ATOM   2738  H1  WAT   894      -2.077  -7.395   0.402  1.00  0.00
ATOM   2739  H2  WAT   894      -1.528  -7.179   1.796  1.00  0.00
TER
ATOM   2740  O   WAT   895       0.436   8.271   2.601  1.00  0.00
ATOM   2741  H1  WAT   895       1.331   8.609   2.623  1.00  0.00
ATOM   2742  H2  WAT   895       0.467   7.549   1.973  1.00  0.00
TER
ATOM   2743  O   WAT   896      -8.710   6.432   8.281  1.00  0.00
ATOM   2744  H1  WAT   896      -8.380   5.564   8.049  1.00  0.00
ATOM   2745  H2  WAT   896      -8.281   6.638   9.112  1.00  0.00
TER
ATOM   2746  O   WAT   897      -4.114   4.763   5.942  1.00  0.00
ATOM   2747  H1  WAT   897      -4.414   4.640   6.842  1.00  0.00
ATOM   2748  H2  WAT   897      -4.220   3.904   5.533  1.00  0.00
TER
ATOM   2749  O   WAT   898      -8.221   7.299  11.020  1.00  0.00
ATOM   2750  H1  WAT   898      -8.658   7.479  11.852  1.00  0.00
ATOM   2751  H2  WAT   898      -7.653   8.057  10.878  1.00  0.00
TER
ATOM   2752  O   WAT   899       7.415   6.801  15.307  1.00  0.00
ATOM   2753  H1  WAT   899       6.815   6.860  14.564  1.00  0.00
ATOM   2754  H2  WAT   899       7.544   5.861  15.437  1.00  0.00
TER
ATOM   2755  O   WAT   900       8.655   4.543   0.644  1.00  0.00
ATOM   2756  H1  WAT   900       7.824   4.610   1.115  1.00  0.00
ATOM   2757  H2  WAT   900       8.832   5.433   0.341  1.00  0.00
TER
ATOM   2758  O   WAT   901       8.111   1.287   3.148  1.00  0.00
ATOM   2759  H1  WAT   901       8.873   1.857   3.254  1.00  0.00
ATOM   2760  H2  WAT   901       8.126   0.720   3.919  1.00  0.00
TER
ATOM   2761  O   WAT   902      -8.389  -0.189   7.378  1.00  0.00
ATOM   2762  H1  WAT   902      -9.044  -0.458   6.734  1.00  0.00
ATOM   2763  H2  WAT   902      -7.551  -0.298   6.929  1.00  0.00
TER
ATOM   2764  O   WAT   903       9.117   2.142   7.992  1.00  0.00
ATOM   2765  H1  WAT   903       9.488   1.359   7.585  1.00  0.00
ATOM   2766  H2  WAT   903       9.757   2.831   7.814  1.00  0.00
TER
ATOM   2767  O   WAT   904       6.100   3.526  13.405  1.00  0.00
ATOM   2768  H1  WAT   904       5.286   3.956  13.668  1.00  0.00
ATOM   2769  H2  WAT   904       6.508   4.138  12.792  1.00  0.00
TER
ATOM   2770  O   WAT   905       8.163   1.581   0.305  1.00  0.00
ATOM   2771  H1  WAT   905       8.438   2.489   0.177  1.00  0.00
ATOM   2772  H2  WAT   905       7.974   1.517   1.241  1.00  0.00
TER
ATOM   2773  O   WAT   906       4.560  -5.395   1.600  1.00  0.00
ATOM   2774  H1  WAT   906       4.979  -5.582   0.760  1.00  0.00
ATOM   2775  H2  WAT   906       4.254  -6.247   1.911  1.00  0.00
TER
ATOM   2776  O   WAT   907       8.059  -0.482   5.298  1.00  0.00
ATOM   2777  H1  WAT   907       7.684  -1.249   4.866  1.00  0.00
ATOM   2778  H2  WAT   907       7.330  -0.100   5.785  1.00  0.00
TER
ATOM   2779  O   WAT   908      -7.351   0.197  11.919  1.00  0.00
ATOM   2780  H1  WAT   908      -6.984   0.109  12.798  1.00  0.00
ATOM   2781  H2  WAT   908      -7.920  -0.567  11.819  1.00  0.00
TER
ATOM   2782  O   WAT   909       7.449  -1.335  14.932  1.00  0.00
ATOM   2783  H1  WAT   909       7.218  -1.564  14.032  1.00  0.00
ATOM   2784  H2  WAT   909       7.710  -0.415  14.886  1.00  0.00
TER
ATOM   2785  O   WAT   910      -7.800  -2.893  15.825  1.00  0.00
ATOM   2786  H1  WAT   910      -8.694  -2.926  16.164  1.00  0.00
ATOM   2787  H2  WAT   910      -7.260  -2.694  16.590  1.00  0.00
TER
ATOM   2788  O   WAT   911       5.888  -6.109  17.710  1.00  0.00
ATOM   2789  H1  WAT   911       6.765  -6.101  18.093  1.00  0.00
ATOM   2790  H2  WAT   911       5.900  -6.846  17.099  1.00  0.00
TER
ATOM   2791  O   WAT   912      -9.175  -2.979   3.321  1.00  0.00
ATOM   2792  H1  WAT   912     -10.079  -2.716   3.146  1.00  0.00
ATOM   2793  H2  WAT   912      -8.691  -2.708   2.541  1.00  0.00
TER
ATOM   2794  O   WAT   913       7.334  -2.256   8.599  1.00  0.00
ATOM   2795  H1  WAT   913       7.858  -2.750   7.968  1.00  0.00
ATOM   2796  H2  WAT   913       7.920  -2.121   9.343  1.00  0.00
TER
ATOM   2797  O   WAT   914       7.513  -2.172  12.121  1.00  0.00
ATOM   2798  H1  WAT   914       6.564  -2.206  12.235  1.00  0.00
ATOM   2799  H2  WAT   914       7.695  -1.262  11.886  1.00  0.00
TER
ATOM   2800  O   WAT   915      -6.632  -3.922   1.230  1.00  0.00
ATOM   2801  H1  WAT   915      -5.923  -4.344   0.745  1.00  0.00
ATOM   2802  H2  WAT   915      -7.348  -3.855   0.599  1.00  0.00
TER
ATOM   2803  O   WAT   916      -6.985  -7.868   0.271  1.00  0.00
ATOM   2804  H1  WAT   916      -6.262  -7.327   0.589  1.00  0.00
ATOM   2805  H2  WAT   916      -6.712  -8.142  -0.605  1.00  0.00
TER
ATOM   2806  O   WAT   917       6.824  -2.999   4.538  1.00  0.00
ATOM   2807  H1  WAT   917       7.320  -3.232   5.323  1.00  0.00
ATOM   2808  H2  WAT   917       6.626  -3.838   4.122  1.00  0.00
TER
ATOM   2809  O   WAT   918      -7.296  -8.618  10.173  1.00  0.00
ATOM   2810  H1  WAT   918      -6.648  -9.168   9.732  1.00  0.00
ATOM   2811  H2  WAT   918      -6.875  -8.363  10.995  1.00  0.00
TER
ATOM   2812  O   WAT   919       8.253  -4.363   7.072  1.00  0.00
ATOM   2813  H1  WAT   919       8.143  -4.517   8.010  1.00  0.00
ATOM   2814  H2  WAT   919       9.014  -4.891   6.829  1.00  0.00
TER
ATOM   2815  O   WAT   920       6.600  -8.424  13.530  1.00  0.00
ATOM   2816  H1  WAT   920       7.237  -7.810  13.896  1.00  0.00
ATOM   2817  H2  WAT   920       6.747  -8.388  12.585  1.00  0.00
TER
ATOM   2818  O   WAT   921       9.142  -6.532   0.312  1.00  0.00
ATOM   2819  H1  WAT   921      10.067  -6.664   0.104  1.00  0.00
ATOM   2820  H2  WAT   921       9.120  -6.453   1.266  1.00  0.00
TER
ATOM   2821  O   WAT   922       9.216  -5.761   2.938  1.00  0.00
ATOM   2822  H1  WAT   922       8.421  -5.827   3.467  1.00  0.00
ATOM   2823  H2  WAT   922       9.420  -4.826   2.926  1.00  0.00
TER
ATOM   2824  O   WAT   923       6.158   8.278   6.932  1.00  0.00
ATOM   2825  H1  WAT   923       6.754   7.956   6.255  1.00  0.00
ATOM   2826  H2  WAT   923       6.416   7.805   7.723  1.00  0.00
TER
ATOM   2827  O   WAT   924      -7.542  -8.462  12.916  1.00  0.00
ATOM   2828  H1  WAT   924      -7.891  -8.006  13.681  1.00  0.00
ATOM   2829  H2  WAT   924      -7.874  -9.356  12.998  1.00  0.00
TER
ATOM   2830  O   WAT   925      -5.936   4.710  17.081  1.00  0.00
ATOM   2831  H1  WAT   925      -5.979   4.339  17.962  1.00  0.00
ATOM   2832  H2  WAT   925      -5.805   5.648  17.221  1.00  0.00
TER
ATOM   2833  O   WAT   926      -2.235   6.266  12.682  1.00  0.00
ATOM   2834  H1  WAT   926      -2.476   6.533  11.795  1.00  0.00
ATOM   2835  H2  WAT   926      -1.295   6.436  12.737  1.00  0.00
TER
ATOM   2836  O   WAT   927      -0.030  -7.271  16.437  1.00  0.00
ATOM   2837  H1  WAT   927      -0.091  -6.679  17.187  1.00  0.00
ATOM   2838  H2  WAT   927       0.910  -7.378  16.292  1.00  0.00
TER
ATOM   2839  O   WAT   928       2.608  -7.614  16.077  1.00  0.00
ATOM   2840  H1  WAT   928       3.222  -7.296  15.415  1.00  0.00
ATOM   2841  H2  WAT   928       3.153  -8.099  16.696  1.00  0.00
TER
ATOM   2842  O   WAT   929       9.025   8.285  13.483  1.00  0.00
ATOM   2843  H1  WAT   929       8.531   8.682  12.766  1.00  0.00
ATOM   2844  H2  WAT   929       8.416   7.660  13.877  1.00  0.00
TER
ATOM   2845  O   WAT   930      -6.870  -8.935  16.191  1.00  0.00
ATOM   2846  H1  WAT   930      -6.322  -9.116  15.427  1.00  0.00
ATOM   2847  H2  WAT   930      -6.805  -9.725  16.726  1.00  0.00
TER
ATOM   2848  O   WAT   931      -6.097   7.656  14.201  1.00  0.00
ATOM   2849  H1  WAT   931      -6.691   7.524  14.940  1.00  0.00
ATOM   2850  H2  WAT   931      -6.105   6.820  13.735  1.00  0.00
TER
ATOM   2851  O   WAT   932       3.348  -9.051  12.404  1.00  0.00
ATOM   2852  H1  WAT   932       2.474  -8.717  12.201  1.00  0.00
ATOM   2853  H2  WAT   932       3.239  -9.523  13.229  1.00  0.00
TER
ATOM   2854  O   WAT   933       4.256  -6.844  13.788  1.00  0.00
ATOM   2855  H1  WAT   933       3.927  -7.658  13.408  1.00  0.00
ATOM   2856  H2  WAT   933       5.204  -6.887  13.664  1.00  0.00
TER
ATOM   2857  O   WAT   934       6.709   8.928  10.762  1.00  0.00
ATOM   2858  H1  WAT   934       6.249   9.679  10.387  1.00  0.00
ATOM   2859  H2  WAT   934       6.080   8.208  10.703  1.00  0.00
TER
ATOM   2860  O   WAT   935      -6.466   5.022  13.151  1.00  0.00
ATOM   2861  H1  WAT   935      -7.192   4.402  13.084  1.00  0.00
ATOM   2862  H2  WAT   935      -6.405   5.416  12.281  1.00  0.00
TER
ATOM   2863  O   WAT   936      -2.861   7.236   9.936  1.00  0.00
ATOM   2864  H1  WAT   936      -2.345   6.625   9.411  1.00  0.00
ATOM   2865  H2  WAT   936      -2.212   7.739  10.427  1.00  0.00
TER
ATOM   2866  O   WAT   937      -0.122   8.127  10.763  1.00  0.00
ATOM   2867  H1  WAT   937       0.166   7.873   9.887  1.00  0.00
ATOM   2868  H2  WAT   937       0.390   7.575  11.354  1.00  0.00
TER
ATOM   2869  O   WAT   938       1.096  -8.134  11.343  1.00  0.00
ATOM   2870  H1  WAT   938       0.313  -7.659  11.623  1.00  0.00
ATOM   2871  H2  WAT   938       0.802  -9.038  11.234  1.00  0.00
TER
ATOM   2872  O   WAT   939       5.648  -7.431   9.388  1.00  0.00
ATOM   2873  H1  WAT   939       6.089  -7.487   8.540  1.00  0.00
ATOM   2874  H2  WAT   939       5.379  -6.516   9.459  1.00  0.00
TER
ATOM   2875  O   WAT   940       7.512  -7.800   7.399  1.00  0.00
ATOM   2876  H1  WAT   940       7.451  -8.744   7.252  1.00  0.00
ATOM   2877  H2  WAT   940       8.291  -7.692   7.944  1.00  0.00
TER
ATOM   2878  O   WAT   941      -8.183   8.339   6.361  1.00  0.00
ATOM   2879  H1  WAT   941      -8.351   7.706   7.059  1.00  0.00
ATOM   2880  H2  WAT   941      -9.049   8.545   6.010  1.00  0.00
TER
ATOM   2881  O   WAT   942      -7.560  -7.829   3.864  1.00  0.00
ATOM   2882  H1  WAT   942      -6.802  -7.716   3.291  1.00  0.00
ATOM   2883  H2  WAT   942      -8.022  -6.992   3.819  1.00  0.00
TER
ATOM   2884  O   WAT   943      -1.019  -5.715   6.854  1.00  0.00
ATOM   2885  H1  WAT   943      -1.831  -6.089   6.514  1.00  0.00
ATOM   2886  H2  WAT   943      -0.515  -6.471   7.157  1.00  0.00
TER
ATOM   2887  O   WAT   944       3.484  -9.051   8.093  1.00  0.00
ATOM   2888  H1  WAT   944       4.087  -8.479   8.568  1.00  0.00
ATOM   2889  H2  WAT   944       2.743  -8.487   7.870  1.00  0.00
TER
ATOM   2890  O   WAT   945       6.627  -8.649   3.367  1.00  0.00
ATOM   2891  H1  WAT   945       6.822  -7.750   3.634  1.00  0.00
ATOM   2892  H2  WAT   945       5.840  -8.880   3.860  1.00  0.00
TER
ATOM   2893  O   WAT   946      -6.577   7.033   3.806  1.00  0.00
ATOM   2894  H1  WAT   946      -7.102   7.413   3.102  1.00  0.00
ATOM   2895  H2  WAT   946      -6.652   7.658   4.527  1.00  0.00
TER
ATOM   2896  O   WAT   947      -5.188  -7.303   2.404  1.00  0.00
ATOM   2897  H1  WAT   947      -4.658  -8.090   2.275  1.00  0.00
ATOM   2898  H2  WAT   947      -4.555  -6.624   2.638  1.00  0.00
TER
ATOM   2899  O   WAT   948      -2.994  -7.565   5.459  1.00  0.00
ATOM   2900  H1  WAT   948      -3.624  -8.266   5.626  1.00  0.00
ATOM   2901  H2  WAT   948      -3.533  -6.805   5.242  1.00  0.00
TER
ATOM   2902  O   WAT   949      -0.055   9.049  18.130  1.00  0.00
ATOM   2903  H1  WAT   949       0.872   8.813  18.174  1.00  0.00
ATOM   2904  H2  WAT   949      -0.070   9.876  17.649  1.00  0.00
TER
ATOM   2905  O   WAT   950       8.180   8.591   5.127  1.00  0.00
ATOM   2906  H1  WAT   950       8.355   7.905   4.484  1.00  0.00
ATOM   2907  H2  WAT   950       7.482   9.116   4.735  1.00  0.00
TER
ATOM   2908  O   WAT   951      -2.868  -8.287  17.894  1.00  0.00
ATOM   2909  H1  WAT   951      -3.150  -7.783  17.130  1.00  0.00
ATOM   2910  H2  WAT   951      -2.486  -9.085  17.528  1.00  0.00
TER
ATOM   2911  O   WAT   952      -3.977   8.981   2.681  1.00  0.00
ATOM   2912  H1  WAT   952      -3.245   8.697   2.133  1.00  0.00
ATOM   2913  H2  WAT   952      -3.718   8.742   3.571  1.00  0.00
TER
ATOM   2914  O   WAT   953       2.639  -0.852 -11.164  1.00  0.00
ATOM   2915  H1  WAT   953       2.559  -1.767 -11.435  1.00  0.00
ATOM   2916  H2  WAT   953       2.226  -0.355 -11.870  1.00  0.00
TER
ATOM   2917  O   WAT   954       0.771   0.926  -9.283  1.00  0.00
ATOM   2918  H1  WAT   954      -0.005   0.446  -8.993  1.00  0.00
ATOM   2919  H2  WAT   954       1.422   0.246  -9.458  1.00  0.00
TER
ATOM   2920  O   WAT   955      -5.212   1.238  -8.406  1.00  0.00
ATOM   2921  H1  WAT   955      -6.044   0.983  -8.006  1.00  0.00
ATOM   2922  H2  WAT   955      -4.604   1.309  -7.670  1.00  0.00
TER
ATOM   2923  O   WAT   956       4.792   5.332 -10.503  1.00  0.00
ATOM   2924  H1  WAT   956       4.330   4.561 -10.175  1.00  0.00
ATOM   2925  H2  WAT   956       5.604   5.358  -9.998  1.00  0.00
TER
ATOM   2926  O   WAT   957      -5.232   5.272  -8.210  1.00  0.00
ATOM   2927  H1  WAT   957      -4.930   4.382  -8.389  1.00  0.00
ATOM   2928  H2  WAT   957      -4.488   5.829  -8.438  1.00  0.00
TER
ATOM   2929  O   WAT   958      -6.803  -3.802 -14.621  1.00  0.00
ATOM   2930  H1  WAT   958      -7.692  -3.460 -14.723  1.00  0.00
ATOM   2931  H2  WAT   958      -6.519  -4.002 -15.513  1.00  0.00
TER
ATOM   2932  O   WAT   959      -8.840  -1.201  -8.738  1.00  0.00
ATOM   2933  H1  WAT   959      -8.268  -1.969  -8.737  1.00  0.00
ATOM   2934  H2  WAT   959      -8.840  -0.903  -9.647  1.00  0.00
TER
ATOM   2935  O   WAT   960       1.018   7.618 -10.883  1.00  0.00
ATOM   2936  H1  WAT   960       0.399   8.073 -11.454  1.00  0.00
ATOM   2937  H2  WAT   960       1.873   7.773 -11.284  1.00  0.00
TER
ATOM   2938  O   WAT   961       0.212   3.602  -9.276  1.00  0.00
ATOM   2939  H1  WAT   961       0.143   2.661  -9.437  1.00  0.00
ATOM   2940  H2  WAT   961       0.974   3.692  -8.704  1.00  0.00
TER
ATOM   2941  O   WAT   962      -7.598  -5.793  -6.951  1.00  0.00
ATOM   2942  H1  WAT   962      -7.777  -6.690  -6.670  1.00  0.00
ATOM   2943  H2  WAT   962      -7.999  -5.246  -6.276  1.00  0.00
TER
ATOM   2944  O   WAT   963       1.242  -3.591  -9.049  1.00  0.00
ATOM   2945  H1  WAT   963       1.619  -4.464  -9.162  1.00  0.00
ATOM   2946  H2  WAT   963       1.144  -3.256  -9.940  1.00  0.00
TER
ATOM   2947  O   WAT   964      -4.627  -5.219 -13.588  1.00  0.00
ATOM   2948  H1  WAT   964      -4.520  -4.319 -13.281  1.00  0.00
ATOM   2949  H2  WAT   964      -5.538  -5.267 -13.878  1.00  0.00
TER
ATOM   2950  O   WAT   965       5.025  -6.096 -12.117  1.00  0.00
ATOM   2951  H1  WAT   965       5.846  -6.587 -12.074  1.00  0.00
ATOM   2952  H2  WAT   965       5.058  -5.507 -11.363  1.00  0.00
TER
ATOM   2953  O   WAT   966      -6.979  -3.297  -8.342  1.00  0.00
ATOM   2954  H1  WAT   966      -6.298  -3.033  -7.724  1.00  0.00
ATOM   2955  H2  WAT   966      -7.294  -4.137  -8.009  1.00  0.00
TER
ATOM   2956  O   WAT   967      -2.786  -2.250  -9.255  1.00  0.00
ATOM   2957  H1  WAT   967      -2.279  -1.752  -8.615  1.00  0.00
ATOM   2958  H2  WAT   967      -2.255  -3.027  -9.431  1.00  0.00
TER
ATOM   2959  O   WAT   968       9.315  -4.080  -5.552  1.00  0.00
ATOM   2960  H1  WAT   968       8.610  -3.692  -6.071  1.00  0.00
ATOM   2961  H2  WAT   968       9.581  -3.385  -4.950  1.00  0.00
TER
ATOM   2962  O   WAT   969      -4.503  -7.610  -4.989  1.00  0.00
ATOM   2963  H1  WAT   969      -4.501  -7.093  -5.794  1.00  0.00
ATOM   2964  H2  WAT   969      -5.332  -8.087  -5.012  1.00  0.00
TER
ATOM   2965  O   WAT   970       1.884   2.502 -13.490  1.00  0.00
ATOM   2966  H1  WAT   970       1.266   2.966 -14.054  1.00  0.00
ATOM   2967  H2  WAT   970       2.397   3.194 -13.073  1.00  0.00
TER
ATOM   2968  O   WAT   971      -3.252   2.029  -6.811  1.00  0.00
ATOM   2969  H1  WAT   971      -3.586   2.656  -6.169  1.00  0.00
ATOM   2970  H2  WAT   971      -3.076   2.555  -7.591  1.00  0.00
TER
ATOM   2971  O   WAT   972       5.261  -4.156  -9.344  1.00  0.00
ATOM   2972  H1  WAT   972       4.556  -3.868  -8.763  1.00  0.00
ATOM   2973  H2  WAT   972       5.622  -3.346  -9.704  1.00  0.00
TER
ATOM   2974  O   WAT   973      -4.821  -5.899  -6.982  1.00  0.00
ATOM   2975  H1  WAT   973      -4.480  -5.055  -7.276  1.00  0.00
ATOM   2976  H2  WAT   973      -5.760  -5.751  -6.865  1.00  0.00
TER
ATOM   2977  O   WAT   974      -8.747   3.187 -16.116  1.00  0.00
ATOM   2978  H1  WAT   974      -9.125   3.676 -16.847  1.00  0.00
ATOM   2979  H2  WAT   974      -8.490   3.860 -15.485  1.00  0.00
TER
ATOM   2980  O   WAT   975       6.877   5.461  -7.081  1.00  0.00
ATOM   2981  H1  WAT   975       6.194   6.131  -7.089  1.00  0.00
ATOM   2982  H2  WAT   975       7.417   5.659  -7.847  1.00  0.00
TER
ATOM   2983  O   WAT   976       8.330  -4.711  -8.953  1.00  0.00
ATOM   2984  H1  WAT   976       7.382  -4.677  -8.821  1.00  0.00
ATOM   2985  H2  WAT   976       8.655  -3.897  -8.568  1.00  0.00
TER
ATOM   2986  O   WAT   977      -1.138  -8.411 -10.657  1.00  0.00
ATOM   2987  H1  WAT   977      -0.831  -8.966 -11.374  1.00  0.00
ATOM   2988  H2  WAT   977      -2.068  -8.277 -10.840  1.00  0.00
TER
ATOM   2989  O   WAT   978       4.413   7.306  -8.367  1.00  0.00
ATOM   2990  H1  WAT   978       4.426   6.902  -9.234  1.00  0.00
ATOM   2991  H2  WAT   978       3.861   8.080  -8.470  1.00  0.00
TER
ATOM   2992  O   WAT   979       5.708   4.027 -13.278  1.00  0.00
ATOM   2993  H1  WAT   979       5.597   3.085 -13.153  1.00  0.00
ATOM   2994  H2  WAT   979       5.704   4.389 -12.391  1.00  0.00
TER
ATOM   2995  O   WAT   980       3.812   2.209  -7.038  1.00  0.00
ATOM   2996  H1  WAT   980       4.228   1.995  -7.873  1.00  0.00
ATOM   2997  H2  WAT   980       4.536   2.466  -6.467  1.00  0.00
TER
ATOM   2998  O   WAT   981       1.250  -0.346 -13.921  1.00  0.00
ATOM   2999  H1  WAT   981       0.323  -0.413 -13.692  1.00  0.00
ATOM   3000  H2  WAT   981       1.402   0.592 -14.036  1.00  0.00
TER
ATOM   3001  O   WAT   982       1.237  -4.075 -16.925  1.00  0.00
ATOM   3002  H1  WAT   982       0.297  -3.913 -16.839  1.00  0.00
ATOM   3003  H2  WAT   982       1.555  -3.356 -17.471  1.00  0.00
TER
ATOM   3004  O   WAT   983       7.758   0.607  -6.947  1.00  0.00
ATOM   3005  H1  WAT   983       6.930   0.677  -7.422  1.00  0.00
ATOM   3006  H2  WAT   983       8.353   1.193  -7.415  1.00  0.00
TER
ATOM   3007  O   WAT   984       5.279   1.216 -13.418  1.00  0.00
ATOM   3008  H1  WAT   984       4.661   0.878 -14.065  1.00  0.00
ATOM   3009  H2  WAT   984       5.262   0.572 -12.710  1.00  0.00
TER
ATOM   3010  O   WAT   985       4.722  -2.606  -6.001  1.00  0.00
ATOM   3011  H1  WAT   985       4.309  -1.780  -5.747  1.00  0.00
ATOM   3012  H2  WAT   985       3.990  -3.191  -6.194  1.00  0.00
TER
ATOM   3013  O   WAT   986      -3.145   0.180 -11.139  1.00  0.00
ATOM   3014  H1  WAT   986      -3.549  -0.532 -11.635  1.00  0.00
ATOM   3015  H2  WAT   986      -3.058  -0.164 -10.250  1.00  0.00
TER
ATOM   3016  O   WAT   987      -2.677   3.867  -8.975  1.00  0.00
ATOM   3017  H1  WAT   987      -2.974   3.261  -9.655  1.00  0.00
ATOM   3018  H2  WAT   987      -1.727   3.905  -9.086  1.00  0.00
TER
ATOM   3019  O   WAT   988      -4.432  -3.045  -7.359  1.00  0.00
ATOM   3020  H1  WAT   988      -3.880  -2.936  -8.134  1.00  0.00
ATOM   3021  H2  WAT   988      -3.917  -2.672  -6.644  1.00  0.00
TER
ATOM   3022  O   WAT   989       5.412   7.440  -5.313  1.00  0.00
ATOM   3023  H1  WAT   989       4.935   8.247  -5.506  1.00  0.00
ATOM   3024  H2  WAT   989       4.728   6.788  -5.160  1.00  0.00
TER
ATOM   3025  O   WAT   990       3.456   0.454 -16.410  1.00  0.00
ATOM   3026  H1  WAT   990       3.895  -0.383 -16.557  1.00  0.00
ATOM   3027  H2  WAT   990       4.169   1.087 -16.324  1.00  0.00
TER
ATOM   3028  O   WAT   991      -4.758   0.476  -3.749  1.00  0.00
ATOM   3029  H1  WAT   991      -4.897   1.349  -3.380  1.00  0.00
ATOM   3030  H2  WAT   991      -5.639   0.134  -3.894  1.00  0.00
TER
ATOM   3031  O   WAT   992       1.565   5.394 -12.442  1.00  0.00
ATOM   3032  H1  WAT   992       2.005   6.136 -12.857  1.00  0.00
ATOM   3033  H2  WAT   992       1.504   5.637 -11.518  1.00  0.00
TER
ATOM   3034  O   WAT   993       7.038  -8.291 -18.096  1.00  0.00
ATOM   3035  H1  WAT   993       6.725  -8.199 -17.196  1.00  0.00
ATOM   3036  H2  WAT   993       7.799  -7.713 -18.147  1.00  0.00
TER
ATOM   3037  O   WAT   994      -6.444  -0.925 -13.639  1.00  0.00
ATOM   3038  H1  WAT   994      -6.564  -0.199 -14.251  1.00  0.00
ATOM   3039  H2  WAT   994      -6.754  -1.695 -14.116  1.00  0.00
TER
ATOM   3040  O   WAT   995       8.992   7.201  -0.244  1.00  0.00
ATOM   3041  H1  WAT   995       9.468   7.680   0.435  1.00  0.00
ATOM   3042  H2  WAT   995       9.613   7.133  -0.969  1.00  0.00
TER
ATOM   3043  O   WAT   996      -8.806   2.246  -7.832  1.00  0.00
ATOM   3044  H1  WAT   996      -8.728   2.381  -8.776  1.00  0.00
ATOM   3045  H2  WAT   996      -8.192   1.538  -7.639  1.00  0.00
TER
ATOM   3046  O   WAT   997      -7.561   3.946 -11.421  1.00  0.00
ATOM   3047  H1  WAT   997      -7.968   4.088 -12.276  1.00  0.00
ATOM   3048  H2  WAT   997      -6.670   3.662 -11.624  1.00  0.00
TER
ATOM   3049  O   WAT   998       8.395   4.393  -3.084  1.00  0.00
ATOM   3050  H1  WAT   998       8.522   4.154  -4.002  1.00  0.00
ATOM   3051  H2  WAT   998       8.437   3.561  -2.612  1.00  0.00
TER
ATOM   3052  O   WAT   999       2.257   8.095  -4.514  1.00  0.00
ATOM   3053  H1  WAT   999       2.771   8.006  -3.712  1.00  0.00
ATOM   3054  H2  WAT   999       1.414   8.441  -4.222  1.00  0.00
TER
ATOM   3055  O   WAT  1000       4.232   8.381 -15.086  1.00  0.00
ATOM   3056  H1  WAT  1000       4.072   8.091 -14.188  1.00  0.00
ATOM   3057  H2  WAT  1000       4.067   7.605 -15.622  1.00  0.00
TER
ATOM   3058  O   WAT  1001      -3.289   8.161 -13.309  1.00  0.00
ATOM   3059  H1  WAT  1001      -3.465   7.244 -13.522  1.00  0.00
ATOM   3060  H2  WAT  1001      -4.143   8.520 -13.069  1.00  0.00
TER
ATOM   3061  O   WAT  1002       3.935   5.890 -16.526  1.00  0.00
ATOM   3062  H1  WAT  1002       3.242   5.887 -17.186  1.00  0.00
ATOM   3063  H2  WAT  1002       4.677   5.466 -16.957  1.00  0.00
TER
ATOM   3064  O   WAT  1003       3.500   7.516 -12.451  1.00  0.00
ATOM   3065  H1  WAT  1003       3.956   6.735 -12.138  1.00  0.00
ATOM   3066  H2  WAT  1003       3.839   8.227 -11.907  1.00  0.00
TER
ATOM   3067  O   WAT  1004      -8.750   3.288  -5.292  1.00  0.00
ATOM   3068  H1  WAT  1004      -8.587   2.818  -6.110  1.00  0.00
ATOM   3069  H2  WAT  1004      -8.285   2.780  -4.627  1.00  0.00
TER
ATOM   3070  O   WAT  1005      -3.978  -7.582 -10.256  1.00  0.00
ATOM   3071  H1  WAT  1005      -4.421  -6.801 -10.588  1.00  0.00
ATOM   3072  H2  WAT  1005      -3.419  -7.259  -9.549  1.00  0.00
TER
ATOM   3073  O   WAT  1006      -0.862  -7.961 -15.376  1.00  0.00
ATOM   3074  H1  WAT  1006      -1.487  -7.965 -14.650  1.00  0.00
ATOM   3075  H2  WAT  1006      -0.949  -8.828 -15.772  1.00  0.00
TER
ATOM   3076  O   WAT  1007      -1.940  -7.037  -8.397  1.00  0.00
ATOM   3077  H1  WAT  1007      -1.643  -6.131  -8.478  1.00  0.00
ATOM   3078  H2  WAT  1007      -1.392  -7.525  -9.011  1.00  0.00
TER
ATOM   3079  O   WAT  1008      -4.186  -2.458 -12.528  1.00  0.00
ATOM   3080  H1  WAT  1008      -4.412  -2.675 -11.623  1.00  0.00
ATOM   3081  H2  WAT  1008      -4.967  -2.026 -12.874  1.00  0.00
TER
ATOM   3082  O   WAT  1009       3.043  -2.452 -13.929  1.00  0.00
ATOM   3083  H1  WAT  1009       2.444  -1.729 -14.113  1.00  0.00
ATOM   3084  H2  WAT  1009       3.591  -2.514 -14.711  1.00  0.00
TER
ATOM   3085  O   WAT  1010       1.650  -3.816 -11.899  1.00  0.00
ATOM   3086  H1  WAT  1010       2.043  -3.499 -12.712  1.00  0.00
ATOM   3087  H2  WAT  1010       2.011  -4.695 -11.784  1.00  0.00
TER
ATOM   3088  O   WAT  1011      -6.615  -5.149  -3.709  1.00  0.00
ATOM   3089  H1  WAT  1011      -7.009  -4.301  -3.501  1.00  0.00
ATOM   3090  H2  WAT  1011      -7.304  -5.786  -3.518  1.00  0.00
TER
ATOM   3091  O   WAT  1012      -9.314  -7.226  -9.676  1.00  0.00
ATOM   3092  H1  WAT  1012      -9.602  -6.655  -8.963  1.00  0.00
ATOM   3093  H2  WAT  1012      -8.569  -7.705  -9.313  1.00  0.00
TER
ATOM   3094  O   WAT  1013       2.235  -1.225  -7.804  1.00  0.00
ATOM   3095  H1  WAT  1013       1.503  -0.717  -7.455  1.00  0.00
ATOM   3096  H2  WAT  1013       1.838  -2.042  -8.105  1.00  0.00
TER
ATOM   3097  O   WAT  1014      -1.327  -4.550  -9.398  1.00  0.00
ATOM   3098  H1  WAT  1014      -1.323  -4.991 -10.248  1.00  0.00
ATOM   3099  H2  WAT  1014      -0.432  -4.228  -9.291  1.00  0.00
TER
ATOM   3100  O   WAT  1015      -5.477  -4.667 -10.439  1.00  0.00
ATOM   3101  H1  WAT  1015      -5.817  -4.190  -9.682  1.00  0.00
ATOM   3102  H2  WAT  1015      -6.239  -5.121 -10.799  1.00  0.00
TER
ATOM   3103  O   WAT  1016      -1.265  -3.549 -16.408  1.00  0.00
ATOM   3104  H1  WAT  1016      -1.144  -3.590 -15.459  1.00  0.00
ATOM   3105  H2  WAT  1016      -1.650  -2.686 -16.563  1.00  0.00
TER
ATOM   3106  O   WAT  1017       2.698  -5.772  -8.391  1.00  0.00
ATOM   3107  H1  WAT  1017       2.715  -5.321  -7.547  1.00  0.00
ATOM   3108  H2  WAT  1017       2.449  -6.671  -8.178  1.00  0.00
TER
ATOM   3109  O   WAT  1018      -2.253  -1.238 -17.009  1.00  0.00
ATOM   3110  H1  WAT  1018      -2.821  -1.687 -17.636  1.00  0.00
ATOM   3111  H2  WAT  1018      -1.544  -0.879 -17.543  1.00  0.00
TER
ATOM   3112  O   WAT  1019       6.125  -8.359  -2.553  1.00  0.00
ATOM   3113  H1  WAT  1019       6.450  -9.090  -2.027  1.00  0.00
ATOM   3114  H2  WAT  1019       6.161  -8.677  -3.455  1.00  0.00
TER
ATOM   3115  O   WAT  1020      -1.026  -0.490  -7.652  1.00  0.00
ATOM   3116  H1  WAT  1020      -0.659  -0.964  -6.906  1.00  0.00
ATOM   3117  H2  WAT  1020      -1.216   0.385  -7.311  1.00  0.00
TER
ATOM   3118  O   WAT  1021      -8.162  -5.745 -11.523  1.00  0.00
ATOM   3119  H1  WAT  1021      -8.447  -6.110 -10.685  1.00  0.00
ATOM   3120  H2  WAT  1021      -8.224  -6.477 -12.136  1.00  0.00
TER
ATOM   3121  O   WAT  1022      -4.708   2.757 -14.737  1.00  0.00
ATOM   3122  H1  WAT  1022      -5.482   2.217 -14.897  1.00  0.00
ATOM   3123  H2  WAT  1022      -3.979   2.238 -15.075  1.00  0.00
TER
ATOM   3124  O   WAT  1023       6.051   1.754  -8.944  1.00  0.00
ATOM   3125  H1  WAT  1023       6.771   2.249  -9.335  1.00  0.00
ATOM   3126  H2  WAT  1023       5.849   1.076  -9.589  1.00  0.00
TER
ATOM   3127  O   WAT  1024       1.512  -6.852 -14.801  1.00  0.00
ATOM   3128  H1  WAT  1024       0.698  -7.351 -14.877  1.00  0.00
ATOM   3129  H2  WAT  1024       1.318  -6.012 -15.218  1.00  0.00
TER
ATOM   3130  O   WAT  1025       4.227  -2.480 -16.505  1.00  0.00
ATOM   3131  H1  WAT  1025       5.115  -2.169 -16.680  1.00  0.00
ATOM   3132  H2  WAT  1025       4.197  -3.353 -16.897  1.00  0.00
TER
ATOM   3133  O   WAT  1026      -4.664   2.425 -11.099  1.00  0.00
ATOM   3134  H1  WAT  1026      -4.146   1.622 -11.153  1.00  0.00
ATOM   3135  H2  WAT  1026      -5.116   2.363 -10.257  1.00  0.00
TER
ATOM   3136  O   WAT  1027       0.223   3.692 -15.826  1.00  0.00
ATOM   3137  H1  WAT  1027       0.564   4.436 -16.322  1.00  0.00
ATOM   3138  H2  WAT  1027      -0.606   4.005 -15.464  1.00  0.00
TER
ATOM   3139  O   WAT  1028      -7.180  -0.608  -4.186  1.00  0.00
ATOM   3140  H1  WAT  1028      -7.538   0.057  -3.599  1.00  0.00
ATOM   3141  H2  WAT  1028      -7.474  -1.440  -3.815  1.00  0.00
TER
ATOM   3142  O   WAT  1029       6.498  -1.169 -17.037  1.00  0.00
ATOM   3143  H1  WAT  1029       6.414  -0.738 -17.887  1.00  0.00
ATOM   3144  H2  WAT  1029       7.217  -0.709 -16.604  1.00  0.00
TER
ATOM   3145  O   WAT  1030       7.575   1.288  -3.960  1.00  0.00
ATOM   3146  H1  WAT  1030       6.850   1.880  -4.157  1.00  0.00
ATOM   3147  H2  WAT  1030       8.103   1.280  -4.759  1.00  0.00
TER
ATOM   3148  O   WAT  1031       7.527   5.685 -14.309  1.00  0.00
ATOM   3149  H1  WAT  1031       6.884   5.031 -14.034  1.00  0.00
ATOM   3150  H2  WAT  1031       7.140   6.091 -15.085  1.00  0.00
TER
ATOM   3151  O   WAT  1032       3.105   3.014 -10.462  1.00  0.00
ATOM   3152  H1  WAT  1032       3.458   2.416 -11.121  1.00  0.00
ATOM   3153  H2  WAT  1032       2.222   2.688 -10.291  1.00  0.00
TER
ATOM   3154  O   WAT  1033      -0.808   3.773 -13.055  1.00  0.00
ATOM   3155  H1  WAT  1033      -0.121   4.320 -12.674  1.00  0.00
ATOM   3156  H2  WAT  1033      -1.595   4.317 -13.020  1.00  0.00
TER
ATOM   3157  O   WAT  1034      -8.669  -0.609 -17.563  1.00  0.00
ATOM   3158  H1  WAT  1034      -7.800  -0.327 -17.279  1.00  0.00
ATOM   3159  H2  WAT  1034      -9.160   0.204 -17.678  1.00  0.00
TER
ATOM   3160  O   WAT  1035      -1.506   0.778 -13.442  1.00  0.00
ATOM   3161  H1  WAT  1035      -1.049   1.589 -13.216  1.00  0.00
ATOM   3162  H2  WAT  1035      -1.857   0.460 -12.610  1.00  0.00
TER
ATOM   3163  O   WAT  1036       0.798   6.289  -6.213  1.00  0.00
ATOM   3164  H1  WAT  1036       1.442   6.495  -5.535  1.00  0.00
ATOM   3165  H2  WAT  1036       1.161   5.527  -6.666  1.00  0.00
TER
ATOM   3166  O   WAT  1037      -5.604  -8.878 -12.970  1.00  0.00
ATOM   3167  H1  WAT  1037      -5.733  -8.886 -12.021  1.00  0.00
ATOM   3168  H2  WAT  1037      -6.428  -8.540 -13.321  1.00  0.00
TER
ATOM   3169  O   WAT  1038       2.071   4.292  -7.495  1.00  0.00
ATOM   3170  H1  WAT  1038       2.713   3.591  -7.382  1.00  0.00
ATOM   3171  H2  WAT  1038       2.596   5.072  -7.675  1.00  0.00
TER
ATOM   3172  O   WAT  1039       3.845   5.091  -4.291  1.00  0.00
ATOM   3173  H1  WAT  1039       4.180   5.678  -3.614  1.00  0.00
ATOM   3174  H2  WAT  1039       2.925   4.961  -4.062  1.00  0.00
TER
ATOM   3175  O   WAT  1040      -8.302   8.603 -16.997  1.00  0.00
ATOM   3176  H1  WAT  1040      -7.942   9.202 -17.651  1.00  0.00
ATOM   3177  H2  WAT  1040      -8.443   9.149 -16.223  1.00  0.00
TER
ATOM   3178  O   WAT  1041      -8.605  -7.119  -3.509  1.00  0.00
ATOM   3179  H1  WAT  1041      -9.319  -6.919  -2.904  1.00  0.00
ATOM   3180  H2  WAT  1041      -8.185  -7.895  -3.138  1.00  0.00
TER
ATOM   3181  O   WAT  1042       5.498   2.494 -16.110  1.00  0.00
ATOM   3182  H1  WAT  1042       5.210   2.955 -15.322  1.00  0.00
ATOM   3183  H2  WAT  1042       6.293   2.034 -15.841  1.00  0.00
TER
ATOM   3184  O   WAT  1043      -8.318   6.869  -2.522  1.00  0.00
ATOM   3185  H1  WAT  1043      -8.209   5.928  -2.663  1.00  0.00
ATOM   3186  H2  WAT  1043      -8.970   7.134  -3.171  1.00  0.00
TER
ATOM   3187  O   WAT  1044      -2.285   5.987 -16.179  1.00  0.00
ATOM   3188  H1  WAT  1044      -2.294   6.720 -16.795  1.00  0.00
ATOM   3189  H2  WAT  1044      -3.205   5.740 -16.087  1.00  0.00
TER
ATOM   3190  O   WAT  1045      -6.684   1.208 -15.435  1.00  0.00
ATOM   3191  H1  WAT  1045      -7.292   1.948 -15.425  1.00  0.00
ATOM   3192  H2  WAT  1045      -6.209   1.298 -16.261  1.00  0.00
TER
ATOM   3193  O   WAT  1046       2.889  -4.627  -5.759  1.00  0.00
ATOM   3194  H1  WAT  1046       3.257  -5.447  -5.431  1.00  0.00
ATOM   3195  H2  WAT  1046       2.029  -4.567  -5.343  1.00  0.00
TER
ATOM   3196  O   WAT  1047       6.255  -5.671 -14.950  1.00  0.00
ATOM   3197  H1  WAT  1047       5.626  -5.567 -15.664  1.00  0.00
ATOM   3198  H2  WAT  1047       5.760  -5.452 -14.161  1.00  0.00
TER
ATOM   3199  O   WAT  1048       0.701   6.049 -17.517  1.00  0.00
ATOM   3200  H1  WAT  1048       0.802   5.846 -18.447  1.00  0.00
ATOM   3201  H2  WAT  1048      -0.199   5.795 -17.312  1.00  0.00
TER
ATOM   3202  O   WAT  1049      -1.776  -3.393 -13.534  1.00  0.00
ATOM   3203  H1  WAT  1049      -2.485  -2.924 -13.093  1.00  0.00
ATOM   3204  H2  WAT  1049      -1.492  -4.050 -12.900  1.00  0.00
TER
ATOM   3205  O   WAT  1050       2.255  -6.668 -12.095  1.00  0.00
ATOM   3206  H1  WAT  1050       2.132  -6.649 -13.044  1.00  0.00
ATOM   3207  H2  WAT  1050       3.204  -6.620 -11.975  1.00  0.00
TER
ATOM   3208  O   WAT  1051      -0.657   8.568 -12.822  1.00  0.00
ATOM   3209  H1  WAT  1051      -0.403   8.530 -13.744  1.00  0.00
ATOM   3210  H2  WAT  1051      -1.606   8.441 -12.829  1.00  0.00
TER
ATOM   3211  O   WAT  1052      -3.573  -5.084 -16.159  1.00  0.00
ATOM   3212  H1  WAT  1052      -2.724  -4.647 -16.225  1.00  0.00
ATOM   3213  H2  WAT  1052      -3.940  -4.772 -15.332  1.00  0.00
TER
ATOM   3214  O   WAT  1053       7.056  -5.756  -4.692  1.00  0.00
ATOM   3215  H1  WAT  1053       6.553  -5.016  -4.353  1.00  0.00
ATOM   3216  H2  WAT  1053       7.871  -5.368  -5.009  1.00  0.00
TER
ATOM   3217  O   WAT  1054       5.348  -0.513 -11.246  1.00  0.00
ATOM   3218  H1  WAT  1054       4.407  -0.498 -11.071  1.00  0.00
ATOM   3219  H2  WAT  1054       5.662  -1.299 -10.800  1.00  0.00
TER
ATOM   3220  O   WAT  1055      -4.674   1.169 -17.686  1.00  0.00
ATOM   3221  H1  WAT  1055      -3.908   1.057 -17.123  1.00  0.00
ATOM   3222  H2  WAT  1055      -4.596   0.473 -18.338  1.00  0.00
TER
ATOM   3223  O   WAT  1056      -5.979  -1.398 -17.003  1.00  0.00
ATOM   3224  H1  WAT  1056      -5.899  -2.346 -16.891  1.00  0.00
ATOM   3225  H2  WAT  1056      -5.087  -1.068 -16.896  1.00  0.00
TER
ATOM   3226  O   WAT  1057       7.351   6.658  -9.571  1.00  0.00
ATOM   3227  H1  WAT  1057       7.475   7.481  -9.098  1.00  0.00
ATOM   3228  H2  WAT  1057       8.217   6.447  -9.918  1.00  0.00
TER
ATOM   3229  O   WAT  1058      -5.178   8.751  -9.899  1.00  0.00
ATOM   3230  H1  WAT  1058      -4.441   8.203  -9.628  1.00  0.00
ATOM   3231  H2  WAT  1058      -4.794   9.617 -10.038  1.00  0.00
TER
ATOM   3232  O   WAT  1059      -8.293   4.819 -14.025  1.00  0.00
ATOM   3233  H1  WAT  1059      -9.219   5.061 -14.034  1.00  0.00
ATOM   3234  H2  WAT  1059      -7.828   5.646 -14.146  1.00  0.00
TER
ATOM   3235  O   WAT  1060      -6.172   7.936  -0.711  1.00  0.00
ATOM   3236  H1  WAT  1060      -5.371   8.257  -0.297  1.00  0.00
ATOM   3237  H2  WAT  1060      -6.687   7.575   0.011  1.00  0.00
TER
ATOM   3238  O   WAT  1061       4.095   7.772  -2.152  1.00  0.00
ATOM   3239  H1  WAT  1061       5.047   7.688  -2.202  1.00  0.00
ATOM   3240  H2  WAT  1061       3.947   8.436  -1.479  1.00  0.00
TER
ATOM   3241  O   WAT  1062       6.986   7.151 -16.653  1.00  0.00
ATOM   3242  H1  WAT  1062       6.700   6.738 -17.467  1.00  0.00
ATOM   3243  H2  WAT  1062       6.787   8.080 -16.773  1.00  0.00
TER
ATOM   3244  O   WAT  1063      -8.452   0.423  -1.767  1.00  0.00
ATOM   3245  H1  WAT  1063      -7.948  -0.156  -1.195  1.00  0.00
ATOM   3246  H2  WAT  1063      -9.191   0.707  -1.229  1.00  0.00
TER
ATOM   3247  O   WAT  1064       1.691   2.207 -17.608  1.00  0.00
ATOM   3248  H1  WAT  1064       1.142   2.653 -16.964  1.00  0.00
ATOM   3249  H2  WAT  1064       2.312   1.701 -17.084  1.00  0.00
TER
ATOM   3250  O   WAT  1065      -6.420  -1.434  -0.872  1.00  0.00
ATOM   3251  H1  WAT  1065      -6.379  -1.733   0.037  1.00  0.00
ATOM   3252  H2  WAT  1065      -5.565  -1.033  -1.031  1.00  0.00
TER
ATOM   3253  O   WAT  1066      -2.642   1.166 -15.712  1.00  0.00
ATOM   3254  H1  WAT  1066      -2.220   1.000 -14.868  1.00  0.00
ATOM   3255  H2  WAT  1066      -2.517   0.356 -16.206  1.00  0.00
TER
ATOM   3256  O   WAT  1067      -1.226  -7.331  -5.792  1.00  0.00
ATOM   3257  H1  WAT  1067      -1.674  -7.309  -6.637  1.00  0.00
ATOM   3258  H2  WAT  1067      -1.859  -7.729  -5.195  1.00  0.00
TER
ATOM   3259  O   WAT  1068      -2.969   7.870  -4.055  1.00  0.00
ATOM   3260  H1  WAT  1068      -3.507   8.594  -4.374  1.00  0.00
ATOM   3261  H2  WAT  1068      -2.716   7.393  -4.845  1.00  0.00
TER
ATOM   3262  O   WAT  1069       3.733  -7.950 -16.237  1.00  0.00
ATOM   3263  H1  WAT  1069       4.013  -8.793 -15.881  1.00  0.00
ATOM   3264  H2  WAT  1069       2.959  -7.718 -15.723  1.00  0.00
TER
ATOM   3265  O   WAT  1070      -0.113   9.105  -3.796  1.00  0.00
ATOM   3266  H1  WAT  1070      -0.187  10.008  -3.489  1.00  0.00
ATOM   3267  H2  WAT  1070      -1.015   8.786  -3.824  1.00  0.00
TER
ATOM   3268  O   WAT  1071      -1.729  -6.717 -17.792  1.00  0.00
ATOM   3269  H1  WAT  1071      -2.077  -7.395 -18.372  1.00  0.00
ATOM   3270  H2  WAT  1071      -1.528  -7.179 -16.978  1.00  0.00
TER
ATOM   3271  O   WAT  1072       0.436   8.271 -16.174  1.00  0.00
ATOM   3272  H1  WAT  1072       1.331   8.609 -16.152  1.00  0.00
ATOM   3273  H2  WAT  1072       0.467   7.549 -16.801  1.00  0.00
TER
ATOM   3274  O   WAT  1073      -5.925   3.643 -17.945  1.00  0.00
ATOM   3275  H1  WAT  1073      -5.487   4.186 -17.289  1.00  0.00
ATOM   3276  H2  WAT  1073      -5.440   2.818 -17.935  1.00  0.00
TER
ATOM   3277  O   WAT  1074      -8.710   6.432 -10.493  1.00  0.00
ATOM   3278  H1  WAT  1074      -8.380   5.564 -10.725  1.00  0.00
ATOM   3279  H2  WAT  1074      -8.281   6.638  -9.662  1.00  0.00
TER
ATOM   3280  O   WAT  1075      -4.114   4.763 -12.833  1.00  0.00
ATOM   3281  H1  WAT  1075      -4.414   4.640 -11.932  1.00  0.00
ATOM   3282  H2  WAT  1075      -4.220   3.904 -13.241  1.00  0.00
TER
ATOM   3283  O   WAT  1076      -8.221   7.299  -7.755  1.00  0.00
ATOM   3284  H1  WAT  1076      -8.658   7.479  -6.922  1.00  0.00
ATOM   3285  H2  WAT  1076      -7.653   8.057  -7.897  1.00  0.00
TER
ATOM   3286  O   WAT  1077       7.415   6.801  -3.467  1.00  0.00
ATOM   3287  H1  WAT  1077       6.815   6.860  -4.211  1.00  0.00
ATOM   3288  H2  WAT  1077       7.544   5.861  -3.337  1.00  0.00
TER
ATOM   3289  O   WAT  1078       8.655   4.543 -18.130  1.00  0.00
ATOM   3290  H1  WAT  1078       7.824   4.610 -17.659  1.00  0.00
ATOM   3291  H2  WAT  1078       8.832   5.433 -18.433  1.00  0.00
TER
ATOM   3292  O   WAT  1079       8.111   1.287 -15.627  1.00  0.00
ATOM   3293  H1  WAT  1079       8.873   1.857 -15.521  1.00  0.00
ATOM   3294  H2  WAT  1079       8.126   0.720 -14.856  1.00  0.00
TER
ATOM   3295  O   WAT  1080      -8.389  -0.189 -11.396  1.00  0.00
ATOM   3296  H1  WAT  1080      -9.044  -0.458 -12.040  1.00  0.00
ATOM   3297  H2  WAT  1080      -7.551  -0.298 -11.846  1.00  0.00
TER
ATOM   3298  O   WAT  1081       9.117   2.142 -10.782  1.00  0.00
ATOM   3299  H1  WAT  1081       9.488   1.359 -11.189  1.00  0.00
ATOM   3300  H2  WAT  1081       9.757   2.831 -10.961  1.00  0.00
TER
ATOM   3301  O   WAT  1082       6.100   3.526  -5.369  1.00  0.00
ATOM   3302  H1  WAT  1082       5.286   3.956  -5.107  1.00  0.00
ATOM   3303  H2  WAT  1082       6.508   4.138  -5.983  1.00  0.00
TER
ATOM   3304  O   WAT  1083       4.560  -5.395 -17.174  1.00  0.00
ATOM   3305  H1  WAT  1083       4.979  -5.582 -18.014  1.00  0.00
ATOM   3306  H2  WAT  1083       4.254  -6.247 -16.864  1.00  0.00
TER
ATOM   3307  O   WAT  1084       8.059  -0.482 -13.476  1.00  0.00
ATOM   3308  H1  WAT  1084       7.684  -1.249 -13.908  1.00  0.00
ATOM   3309  H2  WAT  1084       7.330  -0.100 -12.989  1.00  0.00
TER
ATOM   3310  O   WAT  1085      -7.351   0.197  -6.856  1.00  0.00
ATOM   3311  H1  WAT  1085      -6.984   0.109  -5.976  1.00  0.00
ATOM   3312  H2  WAT  1085      -7.920  -0.567  -6.955  1.00  0.00
TER
ATOM   3313  O   WAT  1086       7.449  -1.335  -3.842  1.00  0.00
ATOM   3314  H1  WAT  1086       7.218  -1.564  -4.743  1.00  0.00
ATOM   3315  H2  WAT  1086       7.710  -0.415  -3.888  1.00  0.00
TER
ATOM   3316  O   WAT  1087      -7.800  -2.893  -2.950  1.00  0.00
ATOM   3317  H1  WAT  1087      -8.694  -2.926  -2.610  1.00  0.00
ATOM   3318  H2  WAT  1087      -7.260  -2.694  -2.185  1.00  0.00
TER
ATOM   3319  O   WAT  1088       5.888  -6.109  -1.065  1.00  0.00
ATOM   3320  H1  WAT  1088       6.765  -6.101  -0.681  1.00  0.00
ATOM   3321  H2  WAT  1088       5.900  -6.846  -1.675  1.00  0.00
TER
ATOM   3322  O   WAT  1089      -9.175  -2.979 -15.453  1.00  0.00
ATOM   3323  H1  WAT  1089     -10.079  -2.716 -15.628  1.00  0.00
ATOM   3324  H2  WAT  1089      -8.691  -2.708 -16.233  1.00  0.00
TER
ATOM   3325  O   WAT  1090       7.334  -2.256 -10.176  1.00  0.00
ATOM   3326  H1  WAT  1090       7.858  -2.750 -10.807  1.00  0.00
ATOM   3327  H2  WAT  1090       7.920  -2.121  -9.431  1.00  0.00
TER
ATOM   3328  O   WAT  1091       7.513  -2.172  -6.654  1.00  0.00
ATOM   3329  H1  WAT  1091       6.564  -2.206  -6.539  1.00  0.00
ATOM   3330  H2  WAT  1091       7.695  -1.262  -6.889  1.00  0.00
TER
ATOM   3331  O   WAT  1092      -6.632  -3.922 -17.544  1.00  0.00
ATOM   3332  H1  WAT  1092      -5.923  -4.344 -18.029  1.00  0.00
ATOM   3333  H2  WAT  1092      -7.348  -3.855 -18.176  1.00  0.00
TER
ATOM   3334  O   WAT  1093       6.824  -2.999 -14.236  1.00  0.00
ATOM   3335  H1  WAT  1093       7.320  -3.232 -13.452  1.00  0.00
ATOM   3336  H2  WAT  1093       6.626  -3.838 -14.653  1.00  0.00
TER
ATOM   3337  O   WAT  1094      -7.296  -8.618  -8.601  1.00  0.00
ATOM   3338  H1  WAT  1094      -6.648  -9.168  -9.042  1.00  0.00
ATOM   3339  H2  WAT  1094      -6.875  -8.363  -7.780  1.00  0.00
TER
ATOM   3340  O   WAT  1095       8.253  -4.363 -11.703  1.00  0.00
ATOM   3341  H1  WAT  1095       8.143  -4.517 -10.764  1.00  0.00
ATOM   3342  H2  WAT  1095       9.014  -4.891 -11.945  1.00  0.00
TER
ATOM   3343  O   WAT  1096       6.600  -8.424  -5.244  1.00  0.00
ATOM   3344  H1  WAT  1096       7.237  -7.810  -4.878  1.00  0.00
ATOM   3345  H2  WAT  1096       6.747  -8.388  -6.189  1.00  0.00
TER
ATOM   3346  O   WAT  1097       9.216  -5.761 -15.836  1.00  0.00
ATOM   3347  H1  WAT  1097       8.421  -5.827 -15.307  1.00  0.00
ATOM   3348  H2  WAT  1097       9.420  -4.826 -15.848  1.00  0.00
TER
ATOM   3349  O   WAT  1098       6.158   8.278 -11.843  1.00  0.00
ATOM   3350  H1  WAT  1098       6.754   7.956 -12.519  1.00  0.00
ATOM   3351  H2  WAT  1098       6.416   7.805 -11.051  1.00  0.00
TER
ATOM   3352  O   WAT  1099      -7.542  -8.462  -5.859  1.00  0.00
ATOM   3353  H1  WAT  1099      -7.891  -8.006  -5.093  1.00  0.00
ATOM   3354  H2  WAT  1099      -7.874  -9.356  -5.777  1.00  0.00
TER
ATOM   3355  O   WAT  1100      -2.235   6.266  -6.093  1.00  0.00
ATOM   3356  H1  WAT  1100      -2.476   6.533  -6.980  1.00  0.00
ATOM   3357  H2  WAT  1100      -1.295   6.436  -6.037  1.00  0.00
TER
ATOM   3358  O   WAT  1101       2.608  -7.614  -2.698  1.00  0.00
ATOM   3359  H1  WAT  1101       3.222  -7.296  -3.360  1.00  0.00
ATOM   3360  H2  WAT  1101       3.153  -8.099  -2.078  1.00  0.00
TER
ATOM   3361  O   WAT  1102       9.025   8.285  -5.291  1.00  0.00
ATOM   3362  H1  WAT  1102       8.531   8.682  -6.009  1.00  0.00
ATOM   3363  H2  WAT  1102       8.416   7.660  -4.898  1.00  0.00
TER
ATOM   3364  O   WAT  1103      -6.870  -8.935  -2.584  1.00  0.00
ATOM   3365  H1  WAT  1103      -6.322  -9.116  -3.347  1.00  0.00
ATOM   3366  H2  WAT  1103      -6.805  -9.725  -2.048  1.00  0.00
TER
ATOM   3367  O   WAT  1104      -6.097   7.656  -4.574  1.00  0.00
ATOM   3368  H1  WAT  1104      -6.691   7.524  -3.835  1.00  0.00
ATOM   3369  H2  WAT  1104      -6.105   6.820  -5.040  1.00  0.00
TER
ATOM   3370  O   WAT  1105       3.348  -9.051  -6.371  1.00  0.00
ATOM   3371  H1  WAT  1105       2.474  -8.717  -6.573  1.00  0.00
ATOM   3372  H2  WAT  1105       3.239  -9.523  -5.546  1.00  0.00
TER
ATOM   3373  O   WAT  1106       4.256  -6.844  -4.987  1.00  0.00
ATOM   3374  H1  WAT  1106       3.927  -7.658  -5.366  1.00  0.00
ATOM   3375  H2  WAT  1106       5.204  -6.887  -5.110  1.00  0.00
TER
ATOM   3376  O   WAT  1107       6.709   8.928  -8.013  1.00  0.00
ATOM   3377  H1  WAT  1107       6.249   9.679  -8.387  1.00  0.00
ATOM   3378  H2  WAT  1107       6.080   8.208  -8.071  1.00  0.00
TER
ATOM   3379  O   WAT  1108      -6.466   5.022  -5.623  1.00  0.00
ATOM   3380  H1  WAT  1108      -7.192   4.402  -5.690  1.00  0.00
ATOM   3381  H2  WAT  1108      -6.405   5.416  -6.493  1.00  0.00
TER
ATOM   3382  O   WAT  1109      -2.861   7.236  -8.838  1.00  0.00
ATOM   3383  H1  WAT  1109      -2.345   6.625  -9.363  1.00  0.00
ATOM   3384  H2  WAT  1109      -2.212   7.739  -8.347  1.00  0.00
TER
ATOM   3385  O   WAT  1110      -0.122   8.127  -8.011  1.00  0.00
ATOM   3386  H1  WAT  1110       0.166   7.873  -8.888  1.00  0.00
ATOM   3387  H2  WAT  1110       0.390   7.575  -7.421  1.00  0.00
TER
ATOM   3388  O   WAT  1111       1.096  -8.134  -7.431  1.00  0.00
ATOM   3389  H1  WAT  1111       0.313  -7.659  -7.152  1.00  0.00
ATOM   3390  H2  WAT  1111       0.802  -9.038  -7.540  1.00  0.00
TER
ATOM   3391  O   WAT  1112       5.648  -7.431  -9.387  1.00  0.00
ATOM   3392  H1  WAT  1112       6.089  -7.487 -10.234  1.00  0.00
ATOM   3393  H2  WAT  1112       5.379  -6.516  -9.316  1.00  0.00
TER
ATOM   3394  O   WAT  1113       7.512  -7.800 -11.376  1.00  0.00
ATOM   3395  H1  WAT  1113       7.451  -8.744 -11.523  1.00  0.00
ATOM   3396  H2  WAT  1113       8.291  -7.692 -10.830  1.00  0.00
TER
ATOM   3397  O   WAT  1114      -8.183   8.339 -12.413  1.00  0.00
ATOM   3398  H1  WAT  1114      -8.351   7.706 -11.715  1.00  0.00
ATOM   3399  H2  WAT  1114      -9.049   8.545 -12.764  1.00  0.00
TER
ATOM   3400  O   WAT  1115      -7.560  -7.829 -14.910  1.00  0.00
ATOM   3401  H1  WAT  1115      -6.802  -7.716 -15.484  1.00  0.00
ATOM   3402  H2  WAT  1115      -8.022  -6.992 -14.956  1.00  0.00
TER
ATOM   3403  O   WAT  1116      -1.019  -5.715 -11.920  1.00  0.00
ATOM   3404  H1  WAT  1116      -1.831  -6.089 -12.260  1.00  0.00
ATOM   3405  H2  WAT  1116      -0.515  -6.471 -11.618  1.00  0.00
TER
ATOM   3406  O   WAT  1117       3.484  -9.051 -10.682  1.00  0.00
ATOM   3407  H1  WAT  1117       4.087  -8.479 -10.207  1.00  0.00
ATOM   3408  H2  WAT  1117       2.743  -8.487 -10.904  1.00  0.00
TER
ATOM   3409  O   WAT  1118       6.627  -8.649 -15.408  1.00  0.00
ATOM   3410  H1  WAT  1118       6.822  -7.750 -15.141  1.00  0.00
ATOM   3411  H2  WAT  1118       5.840  -8.880 -14.914  1.00  0.00
TER
ATOM   3412  O   WAT  1119      -6.577   7.033 -14.968  1.00  0.00
ATOM   3413  H1  WAT  1119      -7.102   7.413 -15.672  1.00  0.00
ATOM   3414  H2  WAT  1119      -6.652   7.658 -14.247  1.00  0.00
TER
ATOM   3415  O   WAT  1120      -5.188  -7.303 -16.370  1.00  0.00
ATOM   3416  H1  WAT  1120      -4.658  -8.090 -16.499  1.00  0.00
ATOM   3417  H2  WAT  1120      -4.555  -6.624 -16.136  1.00  0.00
TER
ATOM   3418  O   WAT  1121      -2.994  -7.565 -13.315  1.00  0.00
ATOM   3419  H1  WAT  1121      -3.624  -8.266 -13.148  1.00  0.00
ATOM   3420  H2  WAT  1121      -3.533  -6.805 -13.532  1.00  0.00
TER
ATOM   3421  O   WAT  1122      -0.055   9.049  -0.644  1.00  0.00
ATOM   3422  H1  WAT  1122       0.872   8.813  -0.601  1.00  0.00
ATOM   3423  H2  WAT  1122      -0.070   9.876  -1.126  1.00  0.00
TER
ATOM   3424  O   WAT  1123       8.180   8.591 -13.647  1.00  0.00
ATOM   3425  H1  WAT  1123       8.355   7.905 -14.291  1.00  0.00
ATOM   3426  H2  WAT  1123       7.482   9.116 -14.039  1.00  0.00
TER
ATOM   3427  O   WAT  1124      -2.868  -8.287  -0.880  1.00  0.00
ATOM   3428  H1  WAT  1124      -3.150  -7.783  -1.644  1.00  0.00
ATOM   3429  H2  WAT  1124      -2.486  -9.085  -1.246  1.00  0.00
TER
ATOM   3430  O   WAT  1125      -3.977   8.981 -16.093  1.00  0.00
ATOM   3431  H1  WAT  1125      -3.245   8.697 -16.641  1.00  0.00
ATOM   3432  H2  WAT  1125      -3.718   8.742 -15.203  1.00  0.00
TER
ATOM   3433  O   WAT  1126      -4.816   5.097 -16.089  1.00  0.00
ATOM   3434  H1  WAT  1126      -5.445   5.566 -15.540  1.00  0.00
ATOM   3435  H2  WAT  1126      -4.701   4.252 -15.654  1.00  0.00
TER
ATOM   3436  O   WAT  1127       3.733  -8.871  -0.302  1.00  0.00
ATOM   3437  H1  WAT  1127       3.620  -8.552   0.593  1.00  0.00
ATOM   3438  H2  WAT  1127       4.550  -8.470  -0.598  1.00  0.00
TER
ATOM   3439  O   WAT  1128       6.513   8.276  -0.820  1.00  0.00
ATOM   3440  H1  WAT  1128       7.306   7.781  -1.028  1.00  0.00
ATOM   3441  H2  WAT  1128       6.806   8.955  -0.213  1.00  0.00
TER
ATOM   3442  O   WAT  1129       0.771 -17.849   9.491  1.00  0.00
ATOM   3443  H1  WAT  1129      -0.005 -18.329   9.781  1.00  0.00
ATOM   3444  H2  WAT  1129       1.422 -18.528   9.317  1.00  0.00
TER
ATOM   3445  O   WAT  1130      -5.212 -17.537  10.369  1.00  0.00
ATOM   3446  H1  WAT  1130      -6.044 -17.792  10.768  1.00  0.00
ATOM   3447  H2  WAT  1130      -4.604 -17.465  11.104  1.00  0.00
TER
ATOM   3448  O   WAT  1131       4.792 -13.443   8.271  1.00  0.00
ATOM   3449  H1  WAT  1131       4.330 -14.214   8.600  1.00  0.00
ATOM   3450  H2  WAT  1131       5.604 -13.416   8.776  1.00  0.00
TER
ATOM   3451  O   WAT  1132      -5.232 -13.503  10.564  1.00  0.00
ATOM   3452  H1  WAT  1132      -4.930 -14.393  10.385  1.00  0.00
ATOM   3453  H2  WAT  1132      -4.488 -12.946  10.337  1.00  0.00
TER
ATOM   3454  O   WAT  1133       1.018 -11.157   7.891  1.00  0.00
ATOM   3455  H1  WAT  1133       0.399 -10.701   7.321  1.00  0.00
ATOM   3456  H2  WAT  1133       1.873 -11.002   7.490  1.00  0.00
TER
ATOM   3457  O   WAT  1134       0.212 -15.173   9.498  1.00  0.00
ATOM   3458  H1  WAT  1134       0.143 -16.114   9.337  1.00  0.00
ATOM   3459  H2  WAT  1134       0.974 -15.083  10.070  1.00  0.00
TER
ATOM   3460  O   WAT  1135       1.884 -16.273   5.285  1.00  0.00
ATOM   3461  H1  WAT  1135       1.266 -15.808   4.721  1.00  0.00
ATOM   3462  H2  WAT  1135       2.397 -15.580   5.702  1.00  0.00
TER
ATOM   3463  O   WAT  1136      -3.252 -16.745  11.963  1.00  0.00
ATOM   3464  H1  WAT  1136      -3.586 -16.118  12.605  1.00  0.00
ATOM   3465  H2  WAT  1136      -3.076 -16.219  11.183  1.00  0.00
TER
ATOM   3466  O   WAT  1137      -4.041 -14.777  13.778  1.00  0.00
ATOM   3467  H1  WAT  1137      -3.423 -14.102  13.496  1.00  0.00
ATOM   3468  H2  WAT  1137      -4.901 -14.368  13.687  1.00  0.00
TER
ATOM   3469  O   WAT  1138      -8.747 -15.587   2.659  1.00  0.00
ATOM   3470  H1  WAT  1138      -9.125 -15.098   1.927  1.00  0.00
ATOM   3471  H2  WAT  1138      -8.490 -14.915   3.289  1.00  0.00
TER
ATOM   3472  O   WAT  1139       6.877 -13.313  11.693  1.00  0.00
ATOM   3473  H1  WAT  1139       6.194 -12.643  11.685  1.00  0.00
ATOM   3474  H2  WAT  1139       7.417 -13.115  10.928  1.00  0.00
TER
ATOM   3475  O   WAT  1140       4.413 -11.469  10.408  1.00  0.00
ATOM   3476  H1  WAT  1140       4.426 -11.873   9.540  1.00  0.00
ATOM   3477  H2  WAT  1140       3.861 -10.694  10.304  1.00  0.00
TER
ATOM   3478  O   WAT  1141       5.708 -14.747   5.497  1.00  0.00
ATOM   3479  H1  WAT  1141       5.597 -15.690   5.622  1.00  0.00
ATOM   3480  H2  WAT  1141       5.704 -14.386   6.383  1.00  0.00
TER
ATOM   3481  O   WAT  1142       3.812 -16.566  11.736  1.00  0.00
ATOM   3482  H1  WAT  1142       4.228 -16.780  10.901  1.00  0.00
ATOM   3483  H2  WAT  1142       4.536 -16.309  12.307  1.00  0.00
TER
ATOM   3484  O   WAT  1143       1.250 -19.121   4.853  1.00  0.00
ATOM   3485  H1  WAT  1143       0.323 -19.187   5.082  1.00  0.00
ATOM   3486  H2  WAT  1143       1.402 -18.183   4.739  1.00  0.00
TER
ATOM   3487  O   WAT  1144       7.758 -18.167  11.828  1.00  0.00
ATOM   3488  H1  WAT  1144       6.930 -18.098  11.353  1.00  0.00
ATOM   3489  H2  WAT  1144       8.353 -17.582  11.359  1.00  0.00
TER
ATOM   3490  O   WAT  1145       5.279 -17.559   5.357  1.00  0.00
ATOM   3491  H1  WAT  1145       4.661 -17.897   4.709  1.00  0.00
ATOM   3492  H2  WAT  1145       5.262 -18.203   6.065  1.00  0.00
TER
ATOM   3493  O   WAT  1146      -3.145 -18.594   7.635  1.00  0.00
ATOM   3494  H1  WAT  1146      -3.549 -19.306   7.140  1.00  0.00
ATOM   3495  H2  WAT  1146      -3.058 -18.939   8.524  1.00  0.00
TER
ATOM   3496  O   WAT  1147      -2.677 -14.907   9.799  1.00  0.00
ATOM   3497  H1  WAT  1147      -2.974 -15.513   9.120  1.00  0.00
ATOM   3498  H2  WAT  1147      -1.727 -14.870   9.688  1.00  0.00
TER
ATOM   3499  O   WAT  1148       5.412 -11.334  13.461  1.00  0.00
ATOM   3500  H1  WAT  1148       4.935 -10.527  13.269  1.00  0.00
ATOM   3501  H2  WAT  1148       4.728 -11.986  13.614  1.00  0.00
TER
ATOM   3502  O   WAT  1149      -3.585 -15.169  16.450  1.00  0.00
ATOM   3503  H1  WAT  1149      -4.482 -14.945  16.697  1.00  0.00
ATOM   3504  H2  WAT  1149      -3.559 -15.046  15.501  1.00  0.00
TER
ATOM   3505  O   WAT  1150       3.456 -18.320   2.364  1.00  0.00
ATOM   3506  H1  WAT  1150       3.895 -19.158   2.218  1.00  0.00
ATOM   3507  H2  WAT  1150       4.169 -17.687   2.450  1.00  0.00
TER
ATOM   3508  O   WAT  1151      -4.758 -18.298  15.025  1.00  0.00
ATOM   3509  H1  WAT  1151      -4.897 -17.426  15.394  1.00  0.00
ATOM   3510  H2  WAT  1151      -5.639 -18.641  14.880  1.00  0.00
TER
ATOM   3511  O   WAT  1152       1.565 -13.380   6.332  1.00  0.00
ATOM   3512  H1  WAT  1152       2.005 -12.638   5.918  1.00  0.00
ATOM   3513  H2  WAT  1152       1.504 -13.138   7.256  1.00  0.00
TER
ATOM   3514  O   WAT  1153      -2.960 -12.356  17.234  1.00  0.00
ATOM   3515  H1  WAT  1153      -2.988 -11.951  16.367  1.00  0.00
ATOM   3516  H2  WAT  1153      -3.123 -13.285  17.071  1.00  0.00
TER
ATOM   3517  O   WAT  1154      -8.806 -16.528  10.943  1.00  0.00
ATOM   3518  H1  WAT  1154      -8.728 -16.393   9.998  1.00  0.00
ATOM   3519  H2  WAT  1154      -8.192 -17.237  11.135  1.00  0.00
TER
ATOM   3520  O   WAT  1155      -7.561 -14.828   7.353  1.00  0.00
ATOM   3521  H1  WAT  1155      -7.968 -14.687   6.499  1.00  0.00
ATOM   3522  H2  WAT  1155      -6.670 -15.112   7.150  1.00  0.00
TER
ATOM   3523  O   WAT  1156       8.395 -14.382  15.690  1.00  0.00
ATOM   3524  H1  WAT  1156       8.522 -14.621  14.772  1.00  0.00
ATOM   3525  H2  WAT  1156       8.437 -15.213  16.163  1.00  0.00
TER
ATOM   3526  O   WAT  1157       2.257 -10.679  14.260  1.00  0.00
ATOM   3527  H1  WAT  1157       2.771 -10.768  15.062  1.00  0.00
ATOM   3528  H2  WAT  1157       1.414 -10.333  14.553  1.00  0.00
TER
ATOM   3529  O   WAT  1158       4.232 -10.393   3.688  1.00  0.00
ATOM   3530  H1  WAT  1158       4.072 -10.683   4.586  1.00  0.00
ATOM   3531  H2  WAT  1158       4.067 -11.169   3.153  1.00  0.00
TER
ATOM   3532  O   WAT  1159      -3.289 -10.614   5.465  1.00  0.00
ATOM   3533  H1  WAT  1159      -3.465 -11.530   5.252  1.00  0.00
ATOM   3534  H2  WAT  1159      -4.143 -10.255   5.705  1.00  0.00
TER
ATOM   3535  O   WAT  1160       3.935 -12.885   2.248  1.00  0.00
ATOM   3536  H1  WAT  1160       3.242 -12.887   1.588  1.00  0.00
ATOM   3537  H2  WAT  1160       4.677 -13.309   1.818  1.00  0.00
TER
ATOM   3538  O   WAT  1161       3.500 -11.258   6.323  1.00  0.00
ATOM   3539  H1  WAT  1161       3.956 -12.039   6.637  1.00  0.00
ATOM   3540  H2  WAT  1161       3.839 -10.548   6.867  1.00  0.00
TER
ATOM   3541  O   WAT  1162      -8.750 -15.487  13.482  1.00  0.00
ATOM   3542  H1  WAT  1162      -8.587 -15.956  12.664  1.00  0.00
ATOM   3543  H2  WAT  1162      -8.285 -15.994  14.147  1.00  0.00
TER
ATOM   3544  O   WAT  1163      -7.176 -16.112  15.642  1.00  0.00
ATOM   3545  H1  WAT  1163      -7.560 -16.752  16.240  1.00  0.00
ATOM   3546  H2  WAT  1163      -6.865 -15.408  16.211  1.00  0.00
TER
ATOM   3547  O   WAT  1164      -1.026 -19.264  11.122  1.00  0.00
ATOM   3548  H1  WAT  1164      -0.659 -19.738  11.869  1.00  0.00
ATOM   3549  H2  WAT  1164      -1.216 -18.390  11.463  1.00  0.00
TER
ATOM   3550  O   WAT  1165      -4.708 -16.017   4.038  1.00  0.00
ATOM   3551  H1  WAT  1165      -5.482 -16.557   3.877  1.00  0.00
ATOM   3552  H2  WAT  1165      -3.979 -16.536   3.699  1.00  0.00
TER
ATOM   3553  O   WAT  1166       6.051 -17.020   9.830  1.00  0.00
ATOM   3554  H1  WAT  1166       6.771 -16.525   9.440  1.00  0.00
ATOM   3555  H2  WAT  1166       5.849 -17.699   9.186  1.00  0.00
TER
ATOM   3556  O   WAT  1167       1.433 -16.950  15.717  1.00  0.00
ATOM   3557  H1  WAT  1167       1.366 -17.870  15.463  1.00  0.00
ATOM   3558  H2  WAT  1167       0.803 -16.852  16.432  1.00  0.00
TER
ATOM   3559  O   WAT  1168      -4.664 -16.349   7.675  1.00  0.00
ATOM   3560  H1  WAT  1168      -4.146 -17.152   7.621  1.00  0.00
ATOM   3561  H2  WAT  1168      -5.116 -16.411   8.517  1.00  0.00
TER
ATOM   3562  O   WAT  1169       0.223 -15.082   2.948  1.00  0.00
ATOM   3563  H1  WAT  1169       0.564 -14.338   2.453  1.00  0.00
ATOM   3564  H2  WAT  1169      -0.606 -14.769   3.311  1.00  0.00
TER
ATOM   3565  O   WAT  1170      -3.979 -18.924  17.472  1.00  0.00
ATOM   3566  H1  WAT  1170      -4.279 -18.779  16.575  1.00  0.00
ATOM   3567  H2  WAT  1170      -3.207 -19.484  17.379  1.00  0.00
TER
ATOM   3568  O   WAT  1171       1.364 -14.127  15.467  1.00  0.00
ATOM   3569  H1  WAT  1171       1.379 -15.059  15.249  1.00  0.00
ATOM   3570  H2  WAT  1171       0.657 -14.041  16.106  1.00  0.00
TER
ATOM   3571  O   WAT  1172       6.498 -19.943   1.737  1.00  0.00
ATOM   3572  H1  WAT  1172       6.414 -19.512   0.887  1.00  0.00
ATOM   3573  H2  WAT  1172       7.217 -19.484   2.170  1.00  0.00
TER
ATOM   3574  O   WAT  1173       7.575 -17.487  14.814  1.00  0.00
ATOM   3575  H1  WAT  1173       6.850 -16.894  14.617  1.00  0.00
ATOM   3576  H2  WAT  1173       8.103 -17.494  14.016  1.00  0.00
TER
ATOM   3577  O   WAT  1174       7.527 -13.089   4.466  1.00  0.00
ATOM   3578  H1  WAT  1174       6.884 -13.744   4.740  1.00  0.00
ATOM   3579  H2  WAT  1174       7.140 -12.684   3.690  1.00  0.00
TER
ATOM   3580  O   WAT  1175       3.105 -15.761   8.313  1.00  0.00
ATOM   3581  H1  WAT  1175       3.458 -16.358   7.653  1.00  0.00
ATOM   3582  H2  WAT  1175       2.222 -16.086   8.484  1.00  0.00
TER
ATOM   3583  O   WAT  1176      -0.808 -15.001   5.720  1.00  0.00
ATOM   3584  H1  WAT  1176      -0.121 -14.454   6.101  1.00  0.00
ATOM   3585  H2  WAT  1176      -1.595 -14.457   5.755  1.00  0.00
TER
ATOM   3586  O   WAT  1177      -8.669 -19.384   1.211  1.00  0.00
ATOM   3587  H1  WAT  1177      -7.800 -19.101   1.495  1.00  0.00
ATOM   3588  H2  WAT  1177      -9.160 -18.570   1.096  1.00  0.00
TER
ATOM   3589  O   WAT  1178      -1.506 -17.996   5.332  1.00  0.00
ATOM   3590  H1  WAT  1178      -1.049 -17.186   5.558  1.00  0.00
ATOM   3591  H2  WAT  1178      -1.857 -18.314   6.164  1.00  0.00
TER
ATOM   3592  O   WAT  1179       0.798 -12.486  12.562  1.00  0.00
ATOM   3593  H1  WAT  1179       1.442 -12.280  13.239  1.00  0.00
ATOM   3594  H2  WAT  1179       1.161 -13.247  12.109  1.00  0.00
TER
ATOM   3595  O   WAT  1180       2.071 -14.482  11.279  1.00  0.00
ATOM   3596  H1  WAT  1180       2.713 -15.183  11.393  1.00  0.00
ATOM   3597  H2  WAT  1180       2.596 -13.703  11.099  1.00  0.00
TER
ATOM   3598  O   WAT  1181       5.916 -14.198   1.003  1.00  0.00
ATOM   3599  H1  WAT  1181       5.690 -14.915   1.596  1.00  0.00
ATOM   3600  H2  WAT  1181       5.526 -14.446   0.165  1.00  0.00
TER
ATOM   3601  O   WAT  1182       3.845 -13.683  14.483  1.00  0.00
ATOM   3602  H1  WAT  1182       4.180 -13.096  15.161  1.00  0.00
ATOM   3603  H2  WAT  1182       2.925 -13.814  14.713  1.00  0.00
TER
ATOM   3604  O   WAT  1183      -8.302 -10.171   1.778  1.00  0.00
ATOM   3605  H1  WAT  1183      -7.942  -9.572   1.123  1.00  0.00
ATOM   3606  H2  WAT  1183      -8.443  -9.625   2.551  1.00  0.00
TER
ATOM   3607  O   WAT  1184       5.498 -16.280   2.665  1.00  0.00
ATOM   3608  H1  WAT  1184       5.210 -15.819   3.452  1.00  0.00
ATOM   3609  H2  WAT  1184       6.293 -16.741   2.933  1.00  0.00
TER
ATOM   3610  O   WAT  1185      -8.318 -11.905  16.252  1.00  0.00
ATOM   3611  H1  WAT  1185      -8.209 -12.846  16.111  1.00  0.00
ATOM   3612  H2  WAT  1185      -8.970 -11.640  15.603  1.00  0.00
TER
ATOM   3613  O   WAT  1186      -0.326 -13.634  17.652  1.00  0.00
ATOM   3614  H1  WAT  1186      -0.647 -14.353  18.196  1.00  0.00
ATOM   3615  H2  WAT  1186      -1.001 -12.958  17.725  1.00  0.00
TER
ATOM   3616  O   WAT  1187      -2.285 -12.788   2.595  1.00  0.00
ATOM   3617  H1  WAT  1187      -2.294 -12.055   1.979  1.00  0.00
ATOM   3618  H2  WAT  1187      -3.205 -13.035   2.688  1.00  0.00
TER
ATOM   3619  O   WAT  1188      -6.684 -17.566   3.340  1.00  0.00
ATOM   3620  H1  WAT  1188      -7.292 -16.826   3.349  1.00  0.00
ATOM   3621  H2  WAT  1188      -6.209 -17.476   2.514  1.00  0.00
TER
ATOM   3622  O   WAT  1189       0.701 -12.725   1.258  1.00  0.00
ATOM   3623  H1  WAT  1189       0.802 -12.929   0.328  1.00  0.00
ATOM   3624  H2  WAT  1189      -0.199 -12.979   1.462  1.00  0.00
TER
ATOM   3625  O   WAT  1190      -0.657 -10.206   5.952  1.00  0.00
ATOM   3626  H1  WAT  1190      -0.403 -10.244   5.030  1.00  0.00
ATOM   3627  H2  WAT  1190      -1.606 -10.333   5.945  1.00  0.00
TER
ATOM   3628  O   WAT  1191      -4.674 -17.605   1.089  1.00  0.00
ATOM   3629  H1  WAT  1191      -3.908 -17.717   1.651  1.00  0.00
ATOM   3630  H2  WAT  1191      -4.596 -18.301   0.436  1.00  0.00
TER
ATOM   3631  O   WAT  1192       7.351 -12.116   9.204  1.00  0.00
ATOM   3632  H1  WAT  1192       7.475 -11.293   9.676  1.00  0.00
ATOM   3633  H2  WAT  1192       8.217 -12.327   8.856  1.00  0.00
TER
ATOM   3634  O   WAT  1193      -5.178 -10.023   8.875  1.00  0.00
ATOM   3635  H1  WAT  1193      -4.441 -10.572   9.146  1.00  0.00
ATOM   3636  H2  WAT  1193      -4.794  -9.158   8.736  1.00  0.00
TER
ATOM   3637  O   WAT  1194      -8.293 -13.956   4.749  1.00  0.00
ATOM   3638  H1  WAT  1194      -9.219 -13.714   4.740  1.00  0.00
ATOM   3639  H2  WAT  1194      -7.828 -13.128   4.628  1.00  0.00
TER
ATOM   3640  O   WAT  1195      -2.067 -10.850   0.698  1.00  0.00
ATOM   3641  H1  WAT  1195      -1.275 -10.561   0.246  1.00  0.00
ATOM   3642  H2  WAT  1195      -2.587 -11.281   0.019  1.00  0.00
TER
ATOM   3643  O   WAT  1196       4.095 -11.003  16.622  1.00  0.00
ATOM   3644  H1  WAT  1196       5.047 -11.087  16.572  1.00  0.00
ATOM   3645  H2  WAT  1196       3.947 -10.338  17.296  1.00  0.00
TER
ATOM   3646  O   WAT  1197       6.986 -11.623   2.122  1.00  0.00
ATOM   3647  H1  WAT  1197       6.700 -12.037   1.307  1.00  0.00
ATOM   3648  H2  WAT  1197       6.787 -10.694   2.002  1.00  0.00
TER
ATOM   3649  O   WAT  1198      -8.452 -18.351  17.007  1.00  0.00
ATOM   3650  H1  WAT  1198      -7.948 -18.930  17.579  1.00  0.00
ATOM   3651  H2  WAT  1198      -9.191 -18.067  17.545  1.00  0.00
TER
ATOM   3652  O   WAT  1199      -1.550 -15.630   0.562  1.00  0.00
ATOM   3653  H1  WAT  1199      -1.655 -16.245   1.288  1.00  0.00
ATOM   3654  H2  WAT  1199      -1.717 -16.153  -0.222  1.00  0.00
TER
ATOM   3655  O   WAT  1200      -1.398 -16.944  16.541  1.00  0.00
ATOM   3656  H1  WAT  1200      -2.164 -16.376  16.456  1.00  0.00
ATOM   3657  H2  WAT  1200      -1.217 -17.236  15.648  1.00  0.00
TER
ATOM   3658  O   WAT  1201       1.691 -16.568   1.166  1.00  0.00
ATOM   3659  H1  WAT  1201       1.142 -16.121   1.811  1.00  0.00
ATOM   3660  H2  WAT  1201       2.312 -17.073   1.690  1.00  0.00
TER
ATOM   3661  O   WAT  1202       5.744 -15.214  17.099  1.00  0.00
ATOM   3662  H1  WAT  1202       6.485 -14.876  16.595  1.00  0.00
ATOM   3663  H2  WAT  1202       4.981 -15.044  16.545  1.00  0.00
TER
ATOM   3664  O   WAT  1203      -2.642 -17.609   3.063  1.00  0.00
ATOM   3665  H1  WAT  1203      -2.220 -17.775   3.906  1.00  0.00
ATOM   3666  H2  WAT  1203      -2.517 -18.419   2.568  1.00  0.00
TER
ATOM   3667  O   WAT  1204      -0.129 -18.585   0.311  1.00  0.00
ATOM   3668  H1  WAT  1204       0.391 -19.300  -0.055  1.00  0.00
ATOM   3669  H2  WAT  1204       0.518 -17.946   0.611  1.00  0.00
TER
ATOM   3670  O   WAT  1205       4.419 -17.162  15.634  1.00  0.00
ATOM   3671  H1  WAT  1205       4.833 -17.008  16.483  1.00  0.00
ATOM   3672  H2  WAT  1205       3.484 -17.037  15.797  1.00  0.00
TER
ATOM   3673  O   WAT  1206      -0.820 -17.210  13.604  1.00  0.00
ATOM   3674  H1  WAT  1206      -0.401 -16.367  13.431  1.00  0.00
ATOM   3675  H2  WAT  1206      -1.739 -17.073  13.374  1.00  0.00
TER
ATOM   3676  O   WAT  1207       3.855 -18.925  13.564  1.00  0.00
ATOM   3677  H1  WAT  1207       3.329 -18.400  12.960  1.00  0.00
ATOM   3678  H2  WAT  1207       4.198 -18.292  14.195  1.00  0.00
TER
ATOM   3679  O   WAT  1208      -2.969 -10.905  14.719  1.00  0.00
ATOM   3680  H1  WAT  1208      -3.507 -10.180  14.400  1.00  0.00
ATOM   3681  H2  WAT  1208      -2.716 -11.382  13.929  1.00  0.00
TER
ATOM   3682  O   WAT  1209      -0.113  -9.670  14.978  1.00  0.00
ATOM   3683  H1  WAT  1209      -0.187  -8.766  15.285  1.00  0.00
ATOM   3684  H2  WAT  1209      -1.015  -9.988  14.950  1.00  0.00
TER
ATOM   3685  O   WAT  1210       0.436 -10.504   2.601  1.00  0.00
ATOM   3686  H1  WAT  1210       1.331 -10.165   2.623  1.00  0.00
ATOM   3687  H2  WAT  1210       0.467 -11.226   1.973  1.00  0.00
TER
ATOM   3688  O   WAT  1211      -5.925 -15.131   0.829  1.00  0.00
ATOM   3689  H1  WAT  1211      -5.487 -14.588   1.485  1.00  0.00
ATOM   3690  H2  WAT  1211      -5.440 -15.956   0.839  1.00  0.00
TER
ATOM   3691  O   WAT  1212      -8.710 -12.342   8.281  1.00  0.00
ATOM   3692  H1  WAT  1212      -8.380 -13.210   8.049  1.00  0.00
ATOM   3693  H2  WAT  1212      -8.281 -12.136   9.112  1.00  0.00
TER
ATOM   3694  O   WAT  1213      -4.114 -14.011   5.942  1.00  0.00
ATOM   3695  H1  WAT  1213      -4.414 -14.135   6.842  1.00  0.00
ATOM   3696  H2  WAT  1213      -4.220 -14.870   5.533  1.00  0.00
TER
ATOM   3697  O   WAT  1214      -8.221 -11.475  11.020  1.00  0.00
ATOM   3698  H1  WAT  1214      -8.658 -11.295  11.852  1.00  0.00
ATOM   3699  H2  WAT  1214      -7.653 -10.718  10.878  1.00  0.00
TER
ATOM   3700  O   WAT  1215       7.415 -11.973  15.307  1.00  0.00
ATOM   3701  H1  WAT  1215       6.815 -11.914  14.564  1.00  0.00
ATOM   3702  H2  WAT  1215       7.544 -12.913  15.437  1.00  0.00
TER
ATOM   3703  O   WAT  1216       8.655 -14.232   0.644  1.00  0.00
ATOM   3704  H1  WAT  1216       7.824 -14.164   1.115  1.00  0.00
ATOM   3705  H2  WAT  1216       8.832 -13.341   0.341  1.00  0.00
TER
ATOM   3706  O   WAT  1217       8.111 -17.487   3.148  1.00  0.00
ATOM   3707  H1  WAT  1217       8.873 -16.917   3.254  1.00  0.00
ATOM   3708  H2  WAT  1217       8.126 -18.054   3.919  1.00  0.00
TER
ATOM   3709  O   WAT  1218      -8.389 -18.963   7.378  1.00  0.00
ATOM   3710  H1  WAT  1218      -9.044 -19.232   6.734  1.00  0.00
ATOM   3711  H2  WAT  1218      -7.551 -19.073   6.929  1.00  0.00
TER
ATOM   3712  O   WAT  1219       9.117 -16.632   7.992  1.00  0.00
ATOM   3713  H1  WAT  1219       9.488 -17.415   7.585  1.00  0.00
ATOM   3714  H2  WAT  1219       9.757 -15.943   7.814  1.00  0.00
TER
ATOM   3715  O   WAT  1220       6.100 -15.248  13.405  1.00  0.00
ATOM   3716  H1  WAT  1220       5.286 -14.818  13.668  1.00  0.00
ATOM   3717  H2  WAT  1220       6.508 -14.636  12.792  1.00  0.00
TER
ATOM   3718  O   WAT  1221       8.163 -17.193   0.305  1.00  0.00
ATOM   3719  H1  WAT  1221       8.438 -16.286   0.177  1.00  0.00
ATOM   3720  H2  WAT  1221       7.974 -17.257   1.241  1.00  0.00
TER
ATOM   3721  O   WAT  1222       8.059 -19.257   5.298  1.00  0.00
ATOM   3722  H1  WAT  1222       7.684 -20.024   4.866  1.00  0.00
ATOM   3723  H2  WAT  1222       7.330 -18.874   5.785  1.00  0.00
TER
ATOM   3724  O   WAT  1223      -7.351 -18.578  11.919  1.00  0.00
ATOM   3725  H1  WAT  1223      -6.984 -18.665  12.798  1.00  0.00
ATOM   3726  H2  WAT  1223      -7.920 -19.341  11.819  1.00  0.00
TER
ATOM   3727  O   WAT  1224       6.158 -10.496   6.932  1.00  0.00
ATOM   3728  H1  WAT  1224       6.754 -10.818   6.255  1.00  0.00
ATOM   3729  H2  WAT  1224       6.416 -10.969   7.723  1.00  0.00
TER
ATOM   3730  O   WAT  1225      -5.936 -14.065  17.081  1.00  0.00
ATOM   3731  H1  WAT  1225      -5.979 -14.435  17.962  1.00  0.00
ATOM   3732  H2  WAT  1225      -5.805 -13.127  17.221  1.00  0.00
TER
ATOM   3733  O   WAT  1226      -2.235 -12.509  12.682  1.00  0.00
ATOM   3734  H1  WAT  1226      -2.476 -12.241  11.795  1.00  0.00
ATOM   3735  H2  WAT  1226      -1.295 -12.338  12.737  1.00  0.00
TER
ATOM   3736  O   WAT  1227       9.025 -10.489  13.483  1.00  0.00
ATOM   3737  H1  WAT  1227       8.531 -10.092  12.766  1.00  0.00
ATOM   3738  H2  WAT  1227       8.416 -11.114  13.877  1.00  0.00
TER
ATOM   3739  O   WAT  1228      -6.097 -11.118  14.201  1.00  0.00
ATOM   3740  H1  WAT  1228      -6.691 -11.250  14.940  1.00  0.00
ATOM   3741  H2  WAT  1228      -6.105 -11.955  13.735  1.00  0.00
TER
ATOM   3742  O   WAT  1229       6.709  -9.847  10.762  1.00  0.00
ATOM   3743  H1  WAT  1229       6.249  -9.095  10.387  1.00  0.00
ATOM   3744  H2  WAT  1229       6.080 -10.566  10.703  1.00  0.00
TER
ATOM   3745  O   WAT  1230      -6.466 -13.752  13.151  1.00  0.00
ATOM   3746  H1  WAT  1230      -7.192 -14.372  13.084  1.00  0.00
ATOM   3747  H2  WAT  1230      -6.405 -13.358  12.281  1.00  0.00
TER
ATOM   3748  O   WAT  1231      -2.861 -11.538   9.936  1.00  0.00
ATOM   3749  H1  WAT  1231      -2.345 -12.149   9.411  1.00  0.00
ATOM   3750  H2  WAT  1231      -2.212 -11.035  10.427  1.00  0.00
TER
ATOM   3751  O   WAT  1232      -0.122 -10.647  10.763  1.00  0.00
ATOM   3752  H1  WAT  1232       0.166 -10.902   9.887  1.00  0.00
ATOM   3753  H2  WAT  1232       0.390 -11.199  11.354  1.00  0.00
TER
ATOM   3754  O   WAT  1233      -8.183 -10.435   6.361  1.00  0.00
ATOM   3755  H1  WAT  1233      -8.351 -11.068   7.059  1.00  0.00
ATOM   3756  H2  WAT  1233      -9.049 -10.229   6.010  1.00  0.00
TER
ATOM   3757  O   WAT  1234      -6.577 -11.742   3.806  1.00  0.00
ATOM   3758  H1  WAT  1234      -7.102 -11.361   3.102  1.00  0.00
ATOM   3759  H2  WAT  1234      -6.652 -11.117   4.527  1.00  0.00
TER
ATOM   3760  O   WAT  1235      -0.055  -9.726  18.130  1.00  0.00
ATOM   3761  H1  WAT  1235       0.872  -9.961  18.174  1.00  0.00
ATOM   3762  H2  WAT  1235      -0.070  -8.898  17.649  1.00  0.00
TER
ATOM   3763  O   WAT  1236       8.180 -10.183   5.127  1.00  0.00
ATOM   3764  H1  WAT  1236       8.355 -10.869   4.484  1.00  0.00
ATOM   3765  H2  WAT  1236       7.482  -9.658   4.735  1.00  0.00
TER
ATOM   3766  O   WAT  1237      -3.977  -9.793   2.681  1.00  0.00
ATOM   3767  H1  WAT  1237      -3.245 -10.078   2.133  1.00  0.00
ATOM   3768  H2  WAT  1237      -3.718 -10.032   3.571  1.00  0.00
TER
ATOM   3769  O   WAT  1238      -4.816 -13.677   2.686  1.00  0.00
ATOM   3770  H1  WAT  1238      -5.445 -13.209   3.234  1.00  0.00
ATOM   3771  H2  WAT  1238      -4.701 -14.522   3.120  1.00  0.00
TER
ATOM   3772  O   WAT  1239       0.771 -17.849  -9.283  1.00  0.00
ATOM   3773  H1  WAT  1239      -0.005 -18.329  -8.993  1.00  0.00
ATOM   3774  H2  WAT  1239       1.422 -18.528  -9.458  1.00  0.00
TER
ATOM   3775  O   WAT  1240      -5.212 -17.537  -8.406  1.00  0.00
ATOM   3776  H1  WAT  1240      -6.044 -17.792  -8.006  1.00  0.00
ATOM   3777  H2  WAT  1240      -4.604 -17.465  -7.670  1.00  0.00
TER
ATOM   3778  O   WAT  1241       4.792 -13.443 -10.503  1.00  0.00
ATOM   3779  H1  WAT  1241       4.330 -14.214 -10.175  1.00  0.00
ATOM   3780  H2  WAT  1241       5.604 -13.416  -9.998  1.00  0.00
TER
ATOM   3781  O   WAT  1242      -5.232 -13.503  -8.210  1.00  0.00
ATOM   3782  H1  WAT  1242      -4.930 -14.393  -8.389  1.00  0.00
ATOM   3783  H2  WAT  1242      -4.488 -12.946  -8.438  1.00  0.00
TER
ATOM   3784  O   WAT  1243       1.018 -11.157 -10.883  1.00  0.00
ATOM   3785  H1  WAT  1243       0.399 -10.701 -11.454  1.00  0.00
ATOM   3786  H2  WAT  1243       1.873 -11.002 -11.284  1.00  0.00
TER
ATOM   3787  O   WAT  1244       0.212 -15.173  -9.276  1.00  0.00
ATOM   3788  H1  WAT  1244       0.143 -16.114  -9.437  1.00  0.00
ATOM   3789  H2  WAT  1244       0.974 -15.083  -8.704  1.00  0.00
TER
ATOM   3790  O   WAT  1245       1.884 -16.273 -13.490  1.00  0.00
ATOM   3791  H1  WAT  1245       1.266 -15.808 -14.054  1.00  0.00
ATOM   3792  H2  WAT  1245       2.397 -15.580 -13.073  1.00  0.00
TER
ATOM   3793  O   WAT  1246      -3.252 -16.745  -6.811  1.00  0.00
ATOM   3794  H1  WAT  1246      -3.586 -16.118  -6.169  1.00  0.00
ATOM   3795  H2  WAT  1246      -3.076 -16.219  -7.591  1.00  0.00
TER
ATOM   3796  O   WAT  1247      -4.041 -14.777  -4.997  1.00  0.00
ATOM   3797  H1  WAT  1247      -3.423 -14.102  -5.278  1.00  0.00
ATOM   3798  H2  WAT  1247      -4.901 -14.368  -5.088  1.00  0.00
TER
ATOM   3799  O   WAT  1248      -8.747 -15.587 -16.116  1.00  0.00
ATOM   3800  H1  WAT  1248      -9.125 -15.098 -16.847  1.00  0.00
ATOM   3801  H2  WAT  1248      -8.490 -14.915 -15.485  1.00  0.00
TER
ATOM   3802  O   WAT  1249       6.877 -13.313  -7.081  1.00  0.00
ATOM   3803  H1  WAT  1249       6.194 -12.643  -7.089  1.00  0.00
ATOM   3804  H2  WAT  1249       7.417 -13.115  -7.847  1.00  0.00
TER
ATOM   3805  O   WAT  1250       4.413 -11.469  -8.367  1.00  0.00
ATOM   3806  H1  WAT  1250       4.426 -11.873  -9.234  1.00  0.00
ATOM   3807  H2  WAT  1250       3.861 -10.694  -8.470  1.00  0.00
TER
ATOM   3808  O   WAT  1251       5.708 -14.747 -13.278  1.00  0.00
ATOM   3809  H1  WAT  1251       5.597 -15.690 -13.153  1.00  0.00
ATOM   3810  H2  WAT  1251       5.704 -14.386 -12.391  1.00  0.00
TER
ATOM   3811  O   WAT  1252       3.812 -16.566  -7.038  1.00  0.00
ATOM   3812  H1  WAT  1252       4.228 -16.780  -7.873  1.00  0.00
ATOM   3813  H2  WAT  1252       4.536 -16.309  -6.467  1.00  0.00
TER
ATOM   3814  O   WAT  1253       1.250 -19.121 -13.921  1.00  0.00
ATOM   3815  H1  WAT  1253       0.323 -19.187 -13.692  1.00  0.00
ATOM   3816  H2  WAT  1253       1.402 -18.183 -14.036  1.00  0.00
TER
ATOM   3817  O   WAT  1254       7.758 -18.167  -6.947  1.00  0.00
ATOM   3818  H1  WAT  1254       6.930 -18.098  -7.422  1.00  0.00
ATOM   3819  H2  WAT  1254       8.353 -17.582  -7.415  1.00  0.00
TER
ATOM   3820  O   WAT  1255       5.279 -17.559 -13.418  1.00  0.00
ATOM   3821  H1  WAT  1255       4.661 -17.897 -14.065  1.00  0.00
ATOM   3822  H2  WAT  1255       5.262 -18.203 -12.710  1.00  0.00
TER
ATOM   3823  O   WAT  1256      -3.145 -18.594 -11.139  1.00  0.00
ATOM   3824  H1  WAT  1256      -3.549 -19.306 -11.635  1.00  0.00
ATOM   3825  H2  WAT  1256      -3.058 -18.939 -10.250  1.00  0.00
TER
ATOM   3826  O   WAT  1257      -2.677 -14.907  -8.975  1.00  0.00
ATOM   3827  H1  WAT  1257      -2.974 -15.513  -9.655  1.00  0.00
ATOM   3828  H2  WAT  1257      -1.727 -14.870  -9.086  1.00  0.00
TER
ATOM   3829  O   WAT  1258       5.412 -11.334  -5.313  1.00  0.00
ATOM   3830  H1  WAT  1258       4.935 -10.527  -5.506  1.00  0.00
ATOM   3831  H2  WAT  1258       4.728 -11.986  -5.160  1.00  0.00
TER
ATOM   3832  O   WAT  1259      -3.585 -15.169  -2.325  1.00  0.00
ATOM   3833  H1  WAT  1259      -4.482 -14.945  -2.077  1.00  0.00
ATOM   3834  H2  WAT  1259      -3.559 -15.046  -3.273  1.00  0.00
TER
ATOM   3835  O   WAT  1260       3.456 -18.320 -16.410  1.00  0.00
ATOM   3836  H1  WAT  1260       3.895 -19.158 -16.557  1.00  0.00
ATOM   3837  H2  WAT  1260       4.169 -17.687 -16.324  1.00  0.00
TER
ATOM   3838  O   WAT  1261      -4.758 -18.298  -3.749  1.00  0.00
ATOM   3839  H1  WAT  1261      -4.897 -17.426  -3.380  1.00  0.00
ATOM   3840  H2  WAT  1261      -5.639 -18.641  -3.894  1.00  0.00
TER
ATOM   3841  O   WAT  1262       1.565 -13.380 -12.442  1.00  0.00
ATOM   3842  H1  WAT  1262       2.005 -12.638 -12.857  1.00  0.00
ATOM   3843  H2  WAT  1262       1.504 -13.138 -11.518  1.00  0.00
TER
ATOM   3844  O   WAT  1263      -2.960 -12.356  -1.540  1.00  0.00
ATOM   3845  H1  WAT  1263      -2.988 -11.951  -2.408  1.00  0.00
ATOM   3846  H2  WAT  1263      -3.123 -13.285  -1.703  1.00  0.00
TER
ATOM   3847  O   WAT  1264       8.992 -11.573  -0.244  1.00  0.00
ATOM   3848  H1  WAT  1264       9.468 -11.095   0.435  1.00  0.00
ATOM   3849  H2  WAT  1264       9.613 -11.641  -0.969  1.00  0.00
TER
ATOM   3850  O   WAT  1265      -8.806 -16.528  -7.832  1.00  0.00
ATOM   3851  H1  WAT  1265      -8.728 -16.393  -8.776  1.00  0.00
ATOM   3852  H2  WAT  1265      -8.192 -17.237  -7.639  1.00  0.00
TER
ATOM   3853  O   WAT  1266      -7.561 -14.828 -11.421  1.00  0.00
ATOM   3854  H1  WAT  1266      -7.968 -14.687 -12.276  1.00  0.00
ATOM   3855  H2  WAT  1266      -6.670 -15.112 -11.624  1.00  0.00
TER
ATOM   3856  O   WAT  1267       8.395 -14.382  -3.084  1.00  0.00
ATOM   3857  H1  WAT  1267       8.522 -14.621  -4.002  1.00  0.00
ATOM   3858  H2  WAT  1267       8.437 -15.213  -2.612  1.00  0.00
TER
ATOM   3859  O   WAT  1268       2.257 -10.679  -4.514  1.00  0.00
ATOM   3860  H1  WAT  1268       2.771 -10.768  -3.712  1.00  0.00
ATOM   3861  H2  WAT  1268       1.414 -10.333  -4.222  1.00  0.00
TER
ATOM   3862  O   WAT  1269       4.232 -10.393 -15.086  1.00  0.00
ATOM   3863  H1  WAT  1269       4.072 -10.683 -14.188  1.00  0.00
ATOM   3864  H2  WAT  1269       4.067 -11.169 -15.622  1.00  0.00
TER
ATOM   3865  O   WAT  1270      -3.289 -10.614 -13.309  1.00  0.00
ATOM   3866  H1  WAT  1270      -3.465 -11.530 -13.522  1.00  0.00
ATOM   3867  H2  WAT  1270      -4.143 -10.255 -13.069  1.00  0.00
TER
ATOM   3868  O   WAT  1271       3.935 -12.885 -16.526  1.00  0.00
ATOM   3869  H1  WAT  1271       3.242 -12.887 -17.186  1.00  0.00
ATOM   3870  H2  WAT  1271       4.677 -13.309 -16.957  1.00  0.00
TER
ATOM   3871  O   WAT  1272       3.500 -11.258 -12.451  1.00  0.00
ATOM   3872  H1  WAT  1272       3.956 -12.039 -12.138  1.00  0.00
ATOM   3873  H2  WAT  1272       3.839 -10.548 -11.907  1.00  0.00
TER
ATOM   3874  O   WAT  1273      -8.750 -15.487  -5.292  1.00  0.00
ATOM   3875  H1  WAT  1273      -8.587 -15.956  -6.110  1.00  0.00
ATOM   3876  H2  WAT  1273      -8.285 -15.994  -4.627  1.00  0.00
TER
ATOM   3877  O   WAT  1274      -7.176 -16.112  -3.133  1.00  0.00
ATOM   3878  H1  WAT  1274      -7.560 -16.752  -2.534  1.00  0.00
ATOM   3879  H2  WAT  1274      -6.865 -15.408  -2.563  1.00  0.00
TER
ATOM   3880  O   WAT  1275      -1.026 -19.264  -7.652  1.00  0.00
ATOM   3881  H1  WAT  1275      -0.659 -19.738  -6.906  1.00  0.00
ATOM   3882  H2  WAT  1275      -1.216 -18.390  -7.311  1.00  0.00
TER
ATOM   3883  O   WAT  1276      -4.708 -16.017 -14.737  1.00  0.00
ATOM   3884  H1  WAT  1276      -5.482 -16.557 -14.897  1.00  0.00
ATOM   3885  H2  WAT  1276      -3.979 -16.536 -15.075  1.00  0.00
TER
ATOM   3886  O   WAT  1277       6.051 -17.020  -8.944  1.00  0.00
ATOM   3887  H1  WAT  1277       6.771 -16.525  -9.335  1.00  0.00
ATOM   3888  H2  WAT  1277       5.849 -17.699  -9.589  1.00  0.00
TER
ATOM   3889  O   WAT  1278       1.433 -16.950  -3.057  1.00  0.00
ATOM   3890  H1  WAT  1278       1.366 -17.870  -3.311  1.00  0.00
ATOM   3891  H2  WAT  1278       0.803 -16.852  -2.343  1.00  0.00
TER
ATOM   3892  O   WAT  1279      -4.664 -16.349 -11.099  1.00  0.00
ATOM   3893  H1  WAT  1279      -4.146 -17.152 -11.153  1.00  0.00
ATOM   3894  H2  WAT  1279      -5.116 -16.411 -10.257  1.00  0.00
TER
ATOM   3895  O   WAT  1280       0.223 -15.082 -15.826  1.00  0.00
ATOM   3896  H1  WAT  1280       0.564 -14.338 -16.322  1.00  0.00
ATOM   3897  H2  WAT  1280      -0.606 -14.769 -15.464  1.00  0.00
TER
ATOM   3898  O   WAT  1281      -3.979 -18.924  -1.302  1.00  0.00
ATOM   3899  H1  WAT  1281      -4.279 -18.779  -2.200  1.00  0.00
ATOM   3900  H2  WAT  1281      -3.207 -19.484  -1.395  1.00  0.00
TER
ATOM   3901  O   WAT  1282       1.364 -14.127  -3.307  1.00  0.00
ATOM   3902  H1  WAT  1282       1.379 -15.059  -3.525  1.00  0.00
ATOM   3903  H2  WAT  1282       0.657 -14.041  -2.668  1.00  0.00
TER
ATOM   3904  O   WAT  1283       6.498 -19.943 -17.037  1.00  0.00
ATOM   3905  H1  WAT  1283       6.414 -19.512 -17.887  1.00  0.00
ATOM   3906  H2  WAT  1283       7.217 -19.484 -16.604  1.00  0.00
TER
ATOM   3907  O   WAT  1284       7.575 -17.487  -3.960  1.00  0.00
ATOM   3908  H1  WAT  1284       6.850 -16.894  -4.157  1.00  0.00
ATOM   3909  H2  WAT  1284       8.103 -17.494  -4.759  1.00  0.00
TER
ATOM   3910  O   WAT  1285       7.527 -13.089 -14.309  1.00  0.00
ATOM   3911  H1  WAT  1285       6.884 -13.744 -14.034  1.00  0.00
ATOM   3912  H2  WAT  1285       7.140 -12.684 -15.085  1.00  0.00
TER
ATOM   3913  O   WAT  1286       3.105 -15.761 -10.462  1.00  0.00
ATOM   3914  H1  WAT  1286       3.458 -16.358 -11.121  1.00  0.00
ATOM   3915  H2  WAT  1286       2.222 -16.086 -10.291  1.00  0.00
TER
ATOM   3916  O   WAT  1287      -0.808 -15.001 -13.055  1.00  0.00
ATOM   3917  H1  WAT  1287      -0.121 -14.454 -12.674  1.00  0.00
ATOM   3918  H2  WAT  1287      -1.595 -14.457 -13.020  1.00  0.00
TER
ATOM   3919  O   WAT  1288      -8.669 -19.384 -17.563  1.00  0.00
ATOM   3920  H1  WAT  1288      -7.800 -19.101 -17.279  1.00  0.00
ATOM   3921  H2  WAT  1288      -9.160 -18.570 -17.678  1.00  0.00
TER
ATOM   3922  O   WAT  1289      -1.506 -17.996 -13.442  1.00  0.00
ATOM   3923  H1  WAT  1289      -1.049 -17.186 -13.216  1.00  0.00
ATOM   3924  H2  WAT  1289      -1.857 -18.314 -12.610  1.00  0.00
TER
ATOM   3925  O   WAT  1290       0.798 -12.486  -6.213  1.00  0.00
ATOM   3926  H1  WAT  1290       1.442 -12.280  -5.535  1.00  0.00
ATOM   3927  H2  WAT  1290       1.161 -13.247  -6.666  1.00  0.00
TER
ATOM   3928  O   WAT  1291       2.071 -14.482  -7.495  1.00  0.00
ATOM   3929  H1  WAT  1291       2.713 -15.183  -7.382  1.00  0.00
ATOM   3930  H2  WAT  1291       2.596 -13.703  -7.675  1.00  0.00
TER
ATOM   3931  O   WAT  1292       3.845 -13.683  -4.291  1.00  0.00
ATOM   3932  H1  WAT  1292       4.180 -13.096  -3.614  1.00  0.00
ATOM   3933  H2  WAT  1292       2.925 -13.814  -4.062  1.00  0.00
TER
ATOM   3934  O   WAT  1293      -8.302 -10.171 -16.997  1.00  0.00
ATOM   3935  H1  WAT  1293      -7.942  -9.572 -17.651  1.00  0.00
ATOM   3936  H2  WAT  1293      -8.443  -9.625 -16.223  1.00  0.00
TER
ATOM   3937  O   WAT  1294       5.498 -16.280 -16.110  1.00  0.00
ATOM   3938  H1  WAT  1294       5.210 -15.819 -15.322  1.00  0.00
ATOM   3939  H2  WAT  1294       6.293 -16.741 -15.841  1.00  0.00
TER
ATOM   3940  O   WAT  1295      -8.318 -11.905  -2.522  1.00  0.00
ATOM   3941  H1  WAT  1295      -8.209 -12.846  -2.663  1.00  0.00
ATOM   3942  H2  WAT  1295      -8.970 -11.640  -3.171  1.00  0.00
TER
ATOM   3943  O   WAT  1296      -0.326 -13.634  -1.123  1.00  0.00
ATOM   3944  H1  WAT  1296      -0.647 -14.353  -0.578  1.00  0.00
ATOM   3945  H2  WAT  1296      -1.001 -12.958  -1.049  1.00  0.00
TER
ATOM   3946  O   WAT  1297      -2.285 -12.788 -16.179  1.00  0.00
ATOM   3947  H1  WAT  1297      -2.294 -12.055 -16.795  1.00  0.00
ATOM   3948  H2  WAT  1297      -3.205 -13.035 -16.087  1.00  0.00
TER
ATOM   3949  O   WAT  1298      -6.684 -17.566 -15.435  1.00  0.00
ATOM   3950  H1  WAT  1298      -7.292 -16.826 -15.425  1.00  0.00
ATOM   3951  H2  WAT  1298      -6.209 -17.476 -16.261  1.00  0.00
TER
ATOM   3952  O   WAT  1299       0.701 -12.725 -17.517  1.00  0.00
ATOM   3953  H1  WAT  1299       0.802 -12.929 -18.447  1.00  0.00
ATOM   3954  H2  WAT  1299      -0.199 -12.979 -17.312  1.00  0.00
TER
ATOM   3955  O   WAT  1300      -0.657 -10.206 -12.822  1.00  0.00
ATOM   3956  H1  WAT  1300      -0.403 -10.244 -13.744  1.00  0.00
ATOM   3957  H2  WAT  1300      -1.606 -10.333 -12.829  1.00  0.00
TER
ATOM   3958  O   WAT  1301      -4.674 -17.605 -17.686  1.00  0.00
ATOM   3959  H1  WAT  1301      -3.908 -17.717 -17.123  1.00  0.00
ATOM   3960  H2  WAT  1301      -4.596 -18.301 -18.338  1.00  0.00
TER
ATOM   3961  O   WAT  1302       7.351 -12.116  -9.571  1.00  0.00
ATOM   3962  H1  WAT  1302       7.475 -11.293  -9.098  1.00  0.00
ATOM   3963  H2  WAT  1302       8.217 -12.327  -9.918  1.00  0.00
TER
ATOM   3964  O   WAT  1303      -5.178 -10.023  -9.899  1.00  0.00
ATOM   3965  H1  WAT  1303      -4.441 -10.572  -9.628  1.00  0.00
ATOM   3966  H2  WAT  1303      -4.794  -9.158 -10.038  1.00  0.00
TER
ATOM   3967  O   WAT  1304      -8.293 -13.956 -14.025  1.00  0.00
ATOM   3968  H1  WAT  1304      -9.219 -13.714 -14.034  1.00  0.00
ATOM   3969  H2  WAT  1304      -7.828 -13.128 -14.146  1.00  0.00
TER
ATOM   3970  O   WAT  1305      -6.172 -10.839  -0.711  1.00  0.00
ATOM   3971  H1  WAT  1305      -5.371 -10.517  -0.297  1.00  0.00
ATOM   3972  H2  WAT  1305      -6.687 -11.199   0.011  1.00  0.00
TER
ATOM   3973  O   WAT  1306       2.665 -14.731  -0.763  1.00  0.00
ATOM   3974  H1  WAT  1306       2.058 -14.707  -1.503  1.00  0.00
ATOM   3975  H2  WAT  1306       2.360 -15.462  -0.226  1.00  0.00
TER
ATOM   3976  O   WAT  1307       4.095 -11.003  -2.152  1.00  0.00
ATOM   3977  H1  WAT  1307       5.047 -11.087  -2.202  1.00  0.00
ATOM   3978  H2  WAT  1307       3.947 -10.338  -1.479  1.00  0.00
TER
ATOM   3979  O   WAT  1308       6.986 -11.623 -16.653  1.00  0.00
ATOM   3980  H1  WAT  1308       6.700 -12.037 -17.467  1.00  0.00
ATOM   3981  H2  WAT  1308       6.787 -10.694 -16.773  1.00  0.00
TER
ATOM   3982  O   WAT  1309      -8.452 -18.351  -1.767  1.00  0.00
ATOM   3983  H1  WAT  1309      -7.948 -18.930  -1.195  1.00  0.00
ATOM   3984  H2  WAT  1309      -9.191 -18.067  -1.229  1.00  0.00
TER
ATOM   3985  O   WAT  1310      -1.398 -16.944  -2.233  1.00  0.00
ATOM   3986  H1  WAT  1310      -2.164 -16.376  -2.318  1.00  0.00
ATOM   3987  H2  WAT  1310      -1.217 -17.236  -3.127  1.00  0.00
TER
ATOM   3988  O   WAT  1311       1.691 -16.568 -17.608  1.00  0.00
ATOM   3989  H1  WAT  1311       1.142 -16.121 -16.964  1.00  0.00
ATOM   3990  H2  WAT  1311       2.312 -17.073 -17.084  1.00  0.00
TER
ATOM   3991  O   WAT  1312       5.744 -15.214  -1.676  1.00  0.00
ATOM   3992  H1  WAT  1312       6.485 -14.876  -2.179  1.00  0.00
ATOM   3993  H2  WAT  1312       4.981 -15.044  -2.229  1.00  0.00
TER
ATOM   3994  O   WAT  1313      -2.642 -17.609 -15.712  1.00  0.00
ATOM   3995  H1  WAT  1313      -2.220 -17.775 -14.868  1.00  0.00
ATOM   3996  H2  WAT  1313      -2.517 -18.419 -16.206  1.00  0.00
TER
ATOM   3997  O   WAT  1314       4.419 -17.162  -3.140  1.00  0.00
ATOM   3998  H1  WAT  1314       4.833 -17.008  -2.291  1.00  0.00
ATOM   3999  H2  WAT  1314       3.484 -17.037  -2.978  1.00  0.00
TER
ATOM   4000  O   WAT  1315      -0.820 -17.210  -5.171  1.00  0.00
ATOM   4001  H1  WAT  1315      -0.401 -16.367  -5.343  1.00  0.00
ATOM   4002  H2  WAT  1315      -1.739 -17.073  -5.400  1.00  0.00
TER
ATOM   4003  O   WAT  1316       3.855 -18.925  -5.211  1.00  0.00
ATOM   4004  H1  WAT  1316       3.329 -18.400  -5.814  1.00  0.00
ATOM   4005  H2  WAT  1316       4.198 -18.292  -4.580  1.00  0.00
TER
ATOM   4006  O   WAT  1317      -2.969 -10.905  -4.055  1.00  0.00
ATOM   4007  H1  WAT  1317      -3.507 -10.180  -4.374  1.00  0.00
ATOM   4008  H2  WAT  1317      -2.716 -11.382  -4.845  1.00  0.00
TER
ATOM   4009  O   WAT  1318      -0.113  -9.670  -3.796  1.00  0.00
ATOM   4010  H1  WAT  1318      -0.187  -8.766  -3.489  1.00  0.00
ATOM   4011  H2  WAT  1318      -1.015  -9.988  -3.824  1.00  0.00
TER
ATOM   4012  O   WAT  1319       0.436 -10.504 -16.174  1.00  0.00
ATOM   4013  H1  WAT  1319       1.331 -10.165 -16.152  1.00  0.00
ATOM   4014  H2  WAT  1319       0.467 -11.226 -16.801  1.00  0.00
TER
ATOM   4015  O   WAT  1320      -5.925 -15.131 -17.945  1.00  0.00
ATOM   4016  H1  WAT  1320      -5.487 -14.588 -17.289  1.00  0.00
ATOM   4017  H2  WAT  1320      -5.440 -15.956 -17.935  1.00  0.00
TER
ATOM   4018  O   WAT  1321      -8.710 -12.342 -10.493  1.00  0.00
ATOM   4019  H1  WAT  1321      -8.380 -13.210 -10.725  1.00  0.00
ATOM   4020  H2  WAT  1321      -8.281 -12.136  -9.662  1.00  0.00
TER
ATOM   4021  O   WAT  1322      -4.114 -14.011 -12.833  1.00  0.00
ATOM   4022  H1  WAT  1322      -4.414 -14.135 -11.932  1.00  0.00
ATOM   4023  H2  WAT  1322      -4.220 -14.870 -13.241  1.00  0.00
TER
ATOM   4024  O   WAT  1323      -8.221 -11.475  -7.755  1.00  0.00
ATOM   4025  H1  WAT  1323      -8.658 -11.295  -6.922  1.00  0.00
ATOM   4026  H2  WAT  1323      -7.653 -10.718  -7.897  1.00  0.00
TER
ATOM   4027  O   WAT  1324       7.415 -11.973  -3.467  1.00  0.00
ATOM   4028  H1  WAT  1324       6.815 -11.914  -4.211  1.00  0.00
ATOM   4029  H2  WAT  1324       7.544 -12.913  -3.337  1.00  0.00
TER
ATOM   4030  O   WAT  1325       8.655 -14.232 -18.130  1.00  0.00
ATOM   4031  H1  WAT  1325       7.824 -14.164 -17.659  1.00  0.00
ATOM   4032  H2  WAT  1325       8.832 -13.341 -18.433  1.00  0.00
TER
ATOM   4033  O   WAT  1326       8.111 -17.487 -15.627  1.00  0.00
ATOM   4034  H1  WAT  1326       8.873 -16.917 -15.521  1.00  0.00
ATOM   4035  H2  WAT  1326       8.126 -18.054 -14.856  1.00  0.00
TER
ATOM   4036  O   WAT  1327      -8.389 -18.963 -11.396  1.00  0.00
ATOM   4037  H1  WAT  1327      -9.044 -19.232 -12.040  1.00  0.00
ATOM   4038  H2  WAT  1327      -7.551 -19.073 -11.846  1.00  0.00
TER
ATOM   4039  O   WAT  1328       9.117 -16.632 -10.782  1.00  0.00
ATOM   4040  H1  WAT  1328       9.488 -17.415 -11.189  1.00  0.00
ATOM   4041  H2  WAT  1328       9.757 -15.943 -10.961  1.00  0.00
TER
ATOM   4042  O   WAT  1329       6.100 -15.248  -5.369  1.00  0.00
ATOM   4043  H1  WAT  1329       5.286 -14.818  -5.107  1.00  0.00
ATOM   4044  H2  WAT  1329       6.508 -14.636  -5.983  1.00  0.00
TER
ATOM   4045  O   WAT  1330       8.059 -19.257 -13.476  1.00  0.00
ATOM   4046  H1  WAT  1330       7.684 -20.024 -13.908  1.00  0.00
ATOM   4047  H2  WAT  1330       7.330 -18.874 -12.989  1.00  0.00
TER
ATOM   4048  O   WAT  1331      -7.351 -18.578  -6.856  1.00  0.00
ATOM   4049  H1  WAT  1331      -6.984 -18.665  -5.976  1.00  0.00
ATOM   4050  H2  WAT  1331      -7.920 -19.341  -6.955  1.00  0.00
TER
ATOM   4051  O   WAT  1332       6.158 -10.496 -11.843  1.00  0.00
ATOM   4052  H1  WAT  1332       6.754 -10.818 -12.519  1.00  0.00
ATOM   4053  H2  WAT  1332       6.416 -10.969 -11.051  1.00  0.00
TER
ATOM   4054  O   WAT  1333      -5.936 -14.065  -1.694  1.00  0.00
ATOM   4055  H1  WAT  1333      -5.979 -14.435  -0.812  1.00  0.00
ATOM   4056  H2  WAT  1333      -5.805 -13.127  -1.553  1.00  0.00
TER
ATOM   4057  O   WAT  1334      -2.235 -12.509  -6.093  1.00  0.00
ATOM   4058  H1  WAT  1334      -2.476 -12.241  -6.980  1.00  0.00
ATOM   4059  H2  WAT  1334      -1.295 -12.338  -6.037  1.00  0.00
TER
ATOM   4060  O   WAT  1335       9.025 -10.489  -5.291  1.00  0.00
ATOM   4061  H1  WAT  1335       8.531 -10.092  -6.009  1.00  0.00
ATOM   4062  H2  WAT  1335       8.416 -11.114  -4.898  1.00  0.00
TER
ATOM   4063  O   WAT  1336      -6.097 -11.118  -4.574  1.00  0.00
ATOM   4064  H1  WAT  1336      -6.691 -11.250  -3.835  1.00  0.00
ATOM   4065  H2  WAT  1336      -6.105 -11.955  -5.040  1.00  0.00
TER
ATOM   4066  O   WAT  1337       6.709  -9.847  -8.013  1.00  0.00
ATOM   4067  H1  WAT  1337       6.249  -9.095  -8.387  1.00  0.00
ATOM   4068  H2  WAT  1337       6.080 -10.566  -8.071  1.00  0.00
TER
ATOM   4069  O   WAT  1338      -6.466 -13.752  -5.623  1.00  0.00
ATOM   4070  H1  WAT  1338      -7.192 -14.372  -5.690  1.00  0.00
ATOM   4071  H2  WAT  1338      -6.405 -13.358  -6.493  1.00  0.00
TER
ATOM   4072  O   WAT  1339      -2.861 -11.538  -8.838  1.00  0.00
ATOM   4073  H1  WAT  1339      -2.345 -12.149  -9.363  1.00  0.00
ATOM   4074  H2  WAT  1339      -2.212 -11.035  -8.347  1.00  0.00
TER
ATOM   4075  O   WAT  1340      -0.122 -10.647  -8.011  1.00  0.00
ATOM   4076  H1  WAT  1340       0.166 -10.902  -8.888  1.00  0.00
ATOM   4077  H2  WAT  1340       0.390 -11.199  -7.421  1.00  0.00
TER
ATOM   4078  O   WAT  1341      -8.183 -10.435 -12.413  1.00  0.00
ATOM   4079  H1  WAT  1341      -8.351 -11.068 -11.715  1.00  0.00
ATOM   4080  H2  WAT  1341      -9.049 -10.229 -12.764  1.00  0.00
TER
ATOM   4081  O   WAT  1342      -6.577 -11.742 -14.968  1.00  0.00
ATOM   4082  H1  WAT  1342      -7.102 -11.361 -15.672  1.00  0.00
ATOM   4083  H2  WAT  1342      -6.652 -11.117 -14.247  1.00  0.00
TER
ATOM   4084  O   WAT  1343      -0.055  -9.726  -0.644  1.00  0.00
ATOM   4085  H1  WAT  1343       0.872  -9.961  -0.601  1.00  0.00
ATOM   4086  H2  WAT  1343      -0.070  -8.898  -1.126  1.00  0.00
TER
ATOM   4087  O   WAT  1344       8.180 -10.183 -13.647  1.00  0.00
ATOM   4088  H1  WAT  1344       8.355 -10.869 -14.291  1.00  0.00
ATOM   4089  H2  WAT  1344       7.482  -9.658 -14.039  1.00  0.00
TER
ATOM   4090  O   WAT  1345      -3.977  -9.793 -16.093  1.00  0.00
ATOM   4091  H1  WAT  1345      -3.245 -10.078 -16.641  1.00  0.00
ATOM   4092  H2  WAT  1345      -3.718 -10.032 -15.203  1.00  0.00
TER
ATOM   4093  O   WAT  1346      -4.816 -13.677 -16.089  1.00  0.00
ATOM   4094  H1  WAT  1346      -5.445 -13.209 -15.540  1.00  0.00
ATOM   4095  H2  WAT  1346      -4.701 -14.522 -15.654  1.00  0.00
TER
ATOM   4096  O   WAT  1347       6.513 -10.499  -0.820  1.00  0.00
ATOM   4097  H1  WAT  1347       7.306 -10.994  -1.028  1.00  0.00
ATOM   4098  H2  WAT  1347       6.806  -9.820  -0.213  1.00  0.00
TER
ATOM   4099  O   WAT  1348     -16.135  17.922   7.610  1.00  0.00
ATOM   4100  H1  WAT  1348     -16.216  17.008   7.339  1.00  0.00
ATOM   4101  H2  WAT  1348     -16.549  18.419   6.904  1.00  0.00
TER
ATOM   4102  O   WAT  1349     -18.003  19.700   9.491  1.00  0.00
ATOM   4103  H1  WAT  1349     -18.779  19.220   9.781  1.00  0.00
ATOM   4104  H2  WAT  1349     -17.352  19.021   9.317  1.00  0.00
TER
ATOM   4105  O   WAT  1350     -17.532  15.183   9.725  1.00  0.00
ATOM   4106  H1  WAT  1350     -17.156  14.310   9.612  1.00  0.00
ATOM   4107  H2  WAT  1350     -17.630  15.519   8.834  1.00  0.00
TER
ATOM   4108  O   WAT  1351     -13.750  12.678   6.658  1.00  0.00
ATOM   4109  H1  WAT  1351     -12.929  12.188   6.700  1.00  0.00
ATOM   4110  H2  WAT  1351     -13.716  13.268   7.411  1.00  0.00
TER
ATOM   4111  O   WAT  1352      -9.460  14.695  13.222  1.00  0.00
ATOM   4112  H1  WAT  1352     -10.164  15.083  12.704  1.00  0.00
ATOM   4113  H2  WAT  1352      -9.194  15.390  13.824  1.00  0.00
TER
ATOM   4114  O   WAT  1353     -13.513  14.618   9.431  1.00  0.00
ATOM   4115  H1  WAT  1353     -14.218  14.906  10.011  1.00  0.00
ATOM   4116  H2  WAT  1353     -13.152  15.428   9.071  1.00  0.00
TER
ATOM   4117  O   WAT  1354     -10.445  14.063   9.821  1.00  0.00
ATOM   4118  H1  WAT  1354     -11.392  14.097   9.953  1.00  0.00
ATOM   4119  H2  WAT  1354     -10.120  14.877  10.206  1.00  0.00
TER
ATOM   4120  O   WAT  1355     -19.913  10.363   8.117  1.00  0.00
ATOM   4121  H1  WAT  1355     -19.605   9.808   7.401  1.00  0.00
ATOM   4122  H2  WAT  1355     -20.843  10.498   7.934  1.00  0.00
TER
ATOM   4123  O   WAT  1356     -17.525  18.428   4.853  1.00  0.00
ATOM   4124  H1  WAT  1356     -18.452  18.362   5.082  1.00  0.00
ATOM   4125  H2  WAT  1356     -17.372  19.366   4.739  1.00  0.00
TER
ATOM   4126  O   WAT  1357     -17.538  14.700   1.850  1.00  0.00
ATOM   4127  H1  WAT  1357     -18.477  14.861   1.935  1.00  0.00
ATOM   4128  H2  WAT  1357     -17.219  15.418   1.303  1.00  0.00
TER
ATOM   4129  O   WAT  1358     -14.052  16.169  12.773  1.00  0.00
ATOM   4130  H1  WAT  1358     -14.465  16.994  13.027  1.00  0.00
ATOM   4131  H2  WAT  1358     -14.785  15.583  12.581  1.00  0.00
TER
ATOM   4132  O   WAT  1359     -15.319  19.229   2.364  1.00  0.00
ATOM   4133  H1  WAT  1359     -14.879  18.391   2.218  1.00  0.00
ATOM   4134  H2  WAT  1359     -14.606  19.862   2.450  1.00  0.00
TER
ATOM   4135  O   WAT  1360     -11.737  10.483   0.678  1.00  0.00
ATOM   4136  H1  WAT  1360     -12.050  10.576   1.578  1.00  0.00
ATOM   4137  H2  WAT  1360     -10.976  11.061   0.628  1.00  0.00
TER
ATOM   4138  O   WAT  1361     -10.527  15.220  16.655  1.00  0.00
ATOM   4139  H1  WAT  1361     -11.142  15.728  16.127  1.00  0.00
ATOM   4140  H2  WAT  1361     -10.847  14.320  16.598  1.00  0.00
TER
ATOM   4141  O   WAT  1362     -18.465  14.059  14.122  1.00  0.00
ATOM   4142  H1  WAT  1362     -18.927  14.268  14.934  1.00  0.00
ATOM   4143  H2  WAT  1362     -18.867  13.245  13.819  1.00  0.00
TER
ATOM   4144  O   WAT  1363     -13.465  15.280  15.251  1.00  0.00
ATOM   4145  H1  WAT  1363     -14.315  14.981  15.572  1.00  0.00
ATOM   4146  H2  WAT  1363     -13.625  15.524  14.340  1.00  0.00
TER
ATOM   4147  O   WAT  1364     -16.370  16.780  17.351  1.00  0.00
ATOM   4148  H1  WAT  1364     -16.044  15.947  17.011  1.00  0.00
ATOM   4149  H2  WAT  1364     -15.582  17.303  17.499  1.00  0.00
TER
ATOM   4150  O   WAT  1365     -19.636  10.814   3.399  1.00  0.00
ATOM   4151  H1  WAT  1365     -20.261  10.810   4.124  1.00  0.00
ATOM   4152  H2  WAT  1365     -19.723   9.947   3.002  1.00  0.00
TER
ATOM   4153  O   WAT  1366     -20.715  11.737  10.377  1.00  0.00
ATOM   4154  H1  WAT  1366     -20.417  12.644  10.296  1.00  0.00
ATOM   4155  H2  WAT  1366     -20.166  11.249   9.763  1.00  0.00
TER
ATOM   4156  O   WAT  1367     -15.731  16.322   4.845  1.00  0.00
ATOM   4157  H1  WAT  1367     -16.330  17.046   4.662  1.00  0.00
ATOM   4158  H2  WAT  1367     -15.183  16.260   4.063  1.00  0.00
TER
ATOM   4159  O   WAT  1368     -20.521  17.214  16.912  1.00  0.00
ATOM   4160  H1  WAT  1368     -20.617  16.274  16.762  1.00  0.00
ATOM   4161  H2  WAT  1368     -19.678  17.436  16.517  1.00  0.00
TER
ATOM   4162  O   WAT  1369     -17.125  14.959   6.876  1.00  0.00
ATOM   4163  H1  WAT  1369     -16.732  15.276   6.062  1.00  0.00
ATOM   4164  H2  WAT  1369     -16.763  14.080   6.990  1.00  0.00
TER
ATOM   4165  O   WAT  1370     -16.539  17.549  10.971  1.00  0.00
ATOM   4166  H1  WAT  1370     -17.271  18.058  11.320  1.00  0.00
ATOM   4167  H2  WAT  1370     -16.937  16.732  10.670  1.00  0.00
TER
ATOM   4168  O   WAT  1371     -20.101  14.225   9.376  1.00  0.00
ATOM   4169  H1  WAT  1371     -20.098  13.784   8.526  1.00  0.00
ATOM   4170  H2  WAT  1371     -19.206  14.546   9.483  1.00  0.00
TER
ATOM   4171  O   WAT  1372     -20.039  15.226   2.367  1.00  0.00
ATOM   4172  H1  WAT  1372     -19.918  15.184   3.315  1.00  0.00
ATOM   4173  H2  WAT  1372     -20.424  16.088   2.211  1.00  0.00
TER
ATOM   4174  O   WAT  1373     -16.076  13.003  10.383  1.00  0.00
ATOM   4175  H1  WAT  1373     -16.059  13.453  11.227  1.00  0.00
ATOM   4176  H2  WAT  1373     -16.325  12.103  10.596  1.00  0.00
TER
ATOM   4177  O   WAT  1374     -12.649  10.416  16.222  1.00  0.00
ATOM   4178  H1  WAT  1374     -12.325   9.685  16.747  1.00  0.00
ATOM   4179  H2  WAT  1374     -12.614  10.097  15.320  1.00  0.00
TER
ATOM   4180  O   WAT  1375     -19.800  18.285  11.122  1.00  0.00
ATOM   4181  H1  WAT  1375     -19.433  17.811  11.869  1.00  0.00
ATOM   4182  H2  WAT  1375     -19.990  19.159  11.463  1.00  0.00
TER
ATOM   4183  O   WAT  1376     -17.263  11.922   3.973  1.00  0.00
ATOM   4184  H1  WAT  1376     -18.076  11.423   3.898  1.00  0.00
ATOM   4185  H2  WAT  1376     -17.456  12.762   3.557  1.00  0.00
TER
ATOM   4186  O   WAT  1377     -14.548  16.294   2.269  1.00  0.00
ATOM   4187  H1  WAT  1377     -13.660  16.606   2.095  1.00  0.00
ATOM   4188  H2  WAT  1377     -14.577  15.421   1.877  1.00  0.00
TER
ATOM   4189  O   WAT  1378     -12.276  17.605   1.737  1.00  0.00
ATOM   4190  H1  WAT  1378     -12.360  18.037   0.887  1.00  0.00
ATOM   4191  H2  WAT  1378     -11.557  18.065   2.170  1.00  0.00
TER
ATOM   4192  O   WAT  1379     -15.885  14.147  13.015  1.00  0.00
ATOM   4193  H1  WAT  1379     -15.517  13.327  13.343  1.00  0.00
ATOM   4194  H2  WAT  1379     -16.746  14.208  13.431  1.00  0.00
TER
ATOM   4195  O   WAT  1380     -12.519  13.103   3.824  1.00  0.00
ATOM   4196  H1  WAT  1380     -13.148  13.208   3.110  1.00  0.00
ATOM   4197  H2  WAT  1380     -13.014  13.323   4.614  1.00  0.00
TER
ATOM   4198  O   WAT  1381     -20.551  15.382   5.240  1.00  0.00
ATOM   4199  H1  WAT  1381     -21.259  15.850   5.681  1.00  0.00
ATOM   4200  H2  WAT  1381     -20.266  14.724   5.874  1.00  0.00
TER
ATOM   4201  O   WAT  1382     -18.925  16.801  13.239  1.00  0.00
ATOM   4202  H1  WAT  1382     -18.427  17.276  13.904  1.00  0.00
ATOM   4203  H2  WAT  1382     -18.783  15.878  13.446  1.00  0.00
TER
ATOM   4204  O   WAT  1383     -16.519  12.107   6.680  1.00  0.00
ATOM   4205  H1  WAT  1383     -16.643  12.125   5.730  1.00  0.00
ATOM   4206  H2  WAT  1383     -15.571  12.155   6.799  1.00  0.00
TER
ATOM   4207  O   WAT  1384     -11.719  13.018  14.082  1.00  0.00
ATOM   4208  H1  WAT  1384     -12.221  13.759  14.421  1.00  0.00
ATOM   4209  H2  WAT  1384     -10.903  13.407  13.766  1.00  0.00
TER
ATOM   4210  O   WAT  1385     -13.426  18.262   7.528  1.00  0.00
ATOM   4211  H1  WAT  1385     -14.367  18.277   7.703  1.00  0.00
ATOM   4212  H2  WAT  1385     -13.112  17.475   7.974  1.00  0.00
TER
ATOM   4213  O   WAT  1386     -18.904  18.964   0.311  1.00  0.00
ATOM   4214  H1  WAT  1386     -18.383  18.249  -0.055  1.00  0.00
ATOM   4215  H2  WAT  1386     -18.257  19.602   0.611  1.00  0.00
TER
ATOM   4216  O   WAT  1387     -13.884  17.726  17.638  1.00  0.00
ATOM   4217  H1  WAT  1387     -13.301  16.971  17.550  1.00  0.00
ATOM   4218  H2  WAT  1387     -13.707  18.257  16.861  1.00  0.00
TER
ATOM   4219  O   WAT  1388     -20.000  11.443  12.982  1.00  0.00
ATOM   4220  H1  WAT  1388     -20.448  11.466  12.137  1.00  0.00
ATOM   4221  H2  WAT  1388     -20.634  11.045  13.579  1.00  0.00
TER
ATOM   4222  O   WAT  1389     -17.258  18.070  14.987  1.00  0.00
ATOM   4223  H1  WAT  1389     -17.138  17.474  15.727  1.00  0.00
ATOM   4224  H2  WAT  1389     -16.398  18.107  14.568  1.00  0.00
TER
ATOM   4225  O   WAT  1390     -14.919  18.624  13.564  1.00  0.00
ATOM   4226  H1  WAT  1390     -15.446  19.148  12.960  1.00  0.00
ATOM   4227  H2  WAT  1390     -14.576  19.257  14.195  1.00  0.00
TER
ATOM   4228  O   WAT  1391     -20.491  14.612  16.245  1.00  0.00
ATOM   4229  H1  WAT  1391     -19.901  14.304  16.933  1.00  0.00
ATOM   4230  H2  WAT  1391     -21.309  14.140  16.401  1.00  0.00
TER
ATOM   4231  O   WAT  1392     -15.672  14.229  16.478  1.00  0.00
ATOM   4232  H1  WAT  1392     -16.360  13.567  16.413  1.00  0.00
ATOM   4233  H2  WAT  1392     -14.951  13.783  16.923  1.00  0.00
TER
ATOM   4234  O   WAT  1393     -15.042  10.824   2.537  1.00  0.00
ATOM   4235  H1  WAT  1393     -14.761   9.981   2.893  1.00  0.00
ATOM   4236  H2  WAT  1393     -15.815  11.056   3.051  1.00  0.00
TER
ATOM   4237  O   WAT  1394     -20.504  12.057   0.982  1.00  0.00
ATOM   4238  H1  WAT  1394     -20.851  11.379   0.402  1.00  0.00
ATOM   4239  H2  WAT  1394     -20.302  11.596   1.796  1.00  0.00
TER
ATOM   4240  O   WAT  1395     -14.214  13.380   1.600  1.00  0.00
ATOM   4241  H1  WAT  1395     -13.796  13.193   0.760  1.00  0.00
ATOM   4242  H2  WAT  1395     -14.520  12.528   1.911  1.00  0.00
TER
ATOM   4243  O   WAT  1396     -10.715  18.292   5.298  1.00  0.00
ATOM   4244  H1  WAT  1396     -11.091  17.525   4.866  1.00  0.00
ATOM   4245  H2  WAT  1396     -11.445  18.674   5.785  1.00  0.00
TER
ATOM   4246  O   WAT  1397     -11.325  17.439  14.932  1.00  0.00
ATOM   4247  H1  WAT  1397     -11.556  17.211  14.032  1.00  0.00
ATOM   4248  H2  WAT  1397     -11.065  18.359  14.886  1.00  0.00
TER
ATOM   4249  O   WAT  1398     -12.886  12.665  17.710  1.00  0.00
ATOM   4250  H1  WAT  1398     -12.009  12.673  18.093  1.00  0.00
ATOM   4251  H2  WAT  1398     -12.874  11.928  17.099  1.00  0.00
TER
ATOM   4252  O   WAT  1399     -11.440  16.518   8.599  1.00  0.00
ATOM   4253  H1  WAT  1399     -10.916  16.024   7.968  1.00  0.00
ATOM   4254  H2  WAT  1399     -10.854  16.653   9.343  1.00  0.00
TER
ATOM   4255  O   WAT  1400     -11.261  16.602  12.121  1.00  0.00
ATOM   4256  H1  WAT  1400     -12.211  16.568  12.235  1.00  0.00
ATOM   4257  H2  WAT  1400     -11.080  17.512  11.886  1.00  0.00
TER
ATOM   4258  O   WAT  1401     -11.950  15.775   4.538  1.00  0.00
ATOM   4259  H1  WAT  1401     -11.454  15.542   5.323  1.00  0.00
ATOM   4260  H2  WAT  1401     -12.148  14.936   4.122  1.00  0.00
TER
ATOM   4261  O   WAT  1402     -10.521  14.411   7.072  1.00  0.00
ATOM   4262  H1  WAT  1402     -10.631  14.257   8.010  1.00  0.00
ATOM   4263  H2  WAT  1402      -9.760  13.883   6.829  1.00  0.00
TER
ATOM   4264  O   WAT  1403     -12.175  10.351  13.530  1.00  0.00
ATOM   4265  H1  WAT  1403     -11.537  10.964  13.896  1.00  0.00
ATOM   4266  H2  WAT  1403     -12.027  10.387  12.585  1.00  0.00
TER
ATOM   4267  O   WAT  1404      -9.632  12.242   0.312  1.00  0.00
ATOM   4268  H1  WAT  1404      -8.707  12.110   0.104  1.00  0.00
ATOM   4269  H2  WAT  1404      -9.655  12.321   1.266  1.00  0.00
TER
ATOM   4270  O   WAT  1405      -9.558  13.013   2.938  1.00  0.00
ATOM   4271  H1  WAT  1405     -10.353  12.948   3.467  1.00  0.00
ATOM   4272  H2  WAT  1405      -9.354  13.948   2.926  1.00  0.00
TER
ATOM   4273  O   WAT  1406     -18.804  11.503  16.437  1.00  0.00
ATOM   4274  H1  WAT  1406     -18.865  12.096  17.187  1.00  0.00
ATOM   4275  H2  WAT  1406     -17.864  11.396  16.292  1.00  0.00
TER
ATOM   4276  O   WAT  1407     -16.167  11.160  16.077  1.00  0.00
ATOM   4277  H1  WAT  1407     -15.553  11.478  15.415  1.00  0.00
ATOM   4278  H2  WAT  1407     -15.622  10.675  16.696  1.00  0.00
TER
ATOM   4279  O   WAT  1408     -15.426   9.724  12.404  1.00  0.00
ATOM   4280  H1  WAT  1408     -16.300  10.057  12.201  1.00  0.00
ATOM   4281  H2  WAT  1408     -15.535   9.251  13.229  1.00  0.00
TER
ATOM   4282  O   WAT  1409     -14.519  11.931  13.788  1.00  0.00
ATOM   4283  H1  WAT  1409     -14.847  11.116  13.408  1.00  0.00
ATOM   4284  H2  WAT  1409     -13.571  11.888  13.664  1.00  0.00
TER
ATOM   4285  O   WAT  1410     -17.678  10.641  11.343  1.00  0.00
ATOM   4286  H1  WAT  1410     -18.461  11.115  11.623  1.00  0.00
ATOM   4287  H2  WAT  1410     -17.972   9.736  11.234  1.00  0.00
TER
ATOM   4288  O   WAT  1411     -13.126  11.343   9.388  1.00  0.00
ATOM   4289  H1  WAT  1411     -12.686  11.287   8.540  1.00  0.00
ATOM   4290  H2  WAT  1411     -13.396  12.259   9.459  1.00  0.00
TER
ATOM   4291  O   WAT  1412     -11.263  10.974   7.399  1.00  0.00
ATOM   4292  H1  WAT  1412     -11.324  10.031   7.252  1.00  0.00
ATOM   4293  H2  WAT  1412     -10.483  11.082   7.944  1.00  0.00
TER
ATOM   4294  O   WAT  1413     -19.793  13.059   6.854  1.00  0.00
ATOM   4295  H1  WAT  1413     -20.606  12.685   6.514  1.00  0.00
ATOM   4296  H2  WAT  1413     -19.289  12.304   7.157  1.00  0.00
TER
ATOM   4297  O   WAT  1414     -15.291   9.723   8.093  1.00  0.00
ATOM   4298  H1  WAT  1414     -14.688  10.296   8.568  1.00  0.00
ATOM   4299  H2  WAT  1414     -16.031  10.287   7.870  1.00  0.00
TER
ATOM   4300  O   WAT  1415     -12.147  10.126   3.367  1.00  0.00
ATOM   4301  H1  WAT  1415     -11.952  11.024   3.634  1.00  0.00
ATOM   4302  H2  WAT  1415     -12.934   9.894   3.860  1.00  0.00
TER
ATOM   4303  O   WAT  1416     -16.135  17.922 -11.164  1.00  0.00
ATOM   4304  H1  WAT  1416     -16.216  17.008 -11.435  1.00  0.00
ATOM   4305  H2  WAT  1416     -16.549  18.419 -11.870  1.00  0.00
TER
ATOM   4306  O   WAT  1417     -18.003  19.700  -9.283  1.00  0.00
ATOM   4307  H1  WAT  1417     -18.779  19.220  -8.993  1.00  0.00
ATOM   4308  H2  WAT  1417     -17.352  19.021  -9.458  1.00  0.00
TER
ATOM   4309  O   WAT  1418     -17.532  15.183  -9.049  1.00  0.00
ATOM   4310  H1  WAT  1418     -17.156  14.310  -9.162  1.00  0.00
ATOM   4311  H2  WAT  1418     -17.630  15.519  -9.940  1.00  0.00
TER
ATOM   4312  O   WAT  1419     -13.750  12.678 -12.117  1.00  0.00
ATOM   4313  H1  WAT  1419     -12.929  12.188 -12.074  1.00  0.00
ATOM   4314  H2  WAT  1419     -13.716  13.268 -11.363  1.00  0.00
TER
ATOM   4315  O   WAT  1420      -9.460  14.695  -5.552  1.00  0.00
ATOM   4316  H1  WAT  1420     -10.164  15.083  -6.071  1.00  0.00
ATOM   4317  H2  WAT  1420      -9.194  15.390  -4.950  1.00  0.00
TER
ATOM   4318  O   WAT  1421     -13.513  14.618  -9.344  1.00  0.00
ATOM   4319  H1  WAT  1421     -14.218  14.906  -8.763  1.00  0.00
ATOM   4320  H2  WAT  1421     -13.152  15.428  -9.704  1.00  0.00
TER
ATOM   4321  O   WAT  1422     -10.445  14.063  -8.953  1.00  0.00
ATOM   4322  H1  WAT  1422     -11.392  14.097  -8.821  1.00  0.00
ATOM   4323  H2  WAT  1422     -10.120  14.877  -8.568  1.00  0.00
TER
ATOM   4324  O   WAT  1423     -19.913  10.363 -10.657  1.00  0.00
ATOM   4325  H1  WAT  1423     -19.605   9.808 -11.374  1.00  0.00
ATOM   4326  H2  WAT  1423     -20.843  10.498 -10.840  1.00  0.00
TER
ATOM   4327  O   WAT  1424     -17.525  18.428 -13.921  1.00  0.00
ATOM   4328  H1  WAT  1424     -18.452  18.362 -13.692  1.00  0.00
ATOM   4329  H2  WAT  1424     -17.372  19.366 -14.036  1.00  0.00
TER
ATOM   4330  O   WAT  1425     -17.538  14.700 -16.925  1.00  0.00
ATOM   4331  H1  WAT  1425     -18.477  14.861 -16.839  1.00  0.00
ATOM   4332  H2  WAT  1425     -17.219  15.418 -17.471  1.00  0.00
TER
ATOM   4333  O   WAT  1426     -14.052  16.169  -6.001  1.00  0.00
ATOM   4334  H1  WAT  1426     -14.465  16.994  -5.747  1.00  0.00
ATOM   4335  H2  WAT  1426     -14.785  15.583  -6.194  1.00  0.00
TER
ATOM   4336  O   WAT  1427     -15.319  19.229 -16.410  1.00  0.00
ATOM   4337  H1  WAT  1427     -14.879  18.391 -16.557  1.00  0.00
ATOM   4338  H2  WAT  1427     -14.606  19.862 -16.324  1.00  0.00
TER
ATOM   4339  O   WAT  1428     -11.737  10.483 -18.096  1.00  0.00
ATOM   4340  H1  WAT  1428     -12.050  10.576 -17.196  1.00  0.00
ATOM   4341  H2  WAT  1428     -10.976  11.061 -18.147  1.00  0.00
TER
ATOM   4342  O   WAT  1429     -10.527  15.220  -2.119  1.00  0.00
ATOM   4343  H1  WAT  1429     -11.142  15.728  -2.647  1.00  0.00
ATOM   4344  H2  WAT  1429     -10.847  14.320  -2.176  1.00  0.00
TER
ATOM   4345  O   WAT  1430     -18.465  14.059  -4.653  1.00  0.00
ATOM   4346  H1  WAT  1430     -18.927  14.268  -3.841  1.00  0.00
ATOM   4347  H2  WAT  1430     -18.867  13.245  -4.956  1.00  0.00
TER
ATOM   4348  O   WAT  1431     -13.465  15.280  -3.523  1.00  0.00
ATOM   4349  H1  WAT  1431     -14.315  14.981  -3.202  1.00  0.00
ATOM   4350  H2  WAT  1431     -13.625  15.524  -4.435  1.00  0.00
TER
ATOM   4351  O   WAT  1432     -16.370  16.780  -1.423  1.00  0.00
ATOM   4352  H1  WAT  1432     -16.044  15.947  -1.763  1.00  0.00
ATOM   4353  H2  WAT  1432     -15.582  17.303  -1.275  1.00  0.00
TER
ATOM   4354  O   WAT  1433     -19.636  10.814 -15.376  1.00  0.00
ATOM   4355  H1  WAT  1433     -20.261  10.810 -14.650  1.00  0.00
ATOM   4356  H2  WAT  1433     -19.723   9.947 -15.772  1.00  0.00
TER
ATOM   4357  O   WAT  1434     -20.715  11.737  -8.397  1.00  0.00
ATOM   4358  H1  WAT  1434     -20.417  12.644  -8.478  1.00  0.00
ATOM   4359  H2  WAT  1434     -20.166  11.249  -9.011  1.00  0.00
TER
ATOM   4360  O   WAT  1435     -15.731  16.322 -13.929  1.00  0.00
ATOM   4361  H1  WAT  1435     -16.330  17.046 -14.113  1.00  0.00
ATOM   4362  H2  WAT  1435     -15.183  16.260 -14.711  1.00  0.00
TER
ATOM   4363  O   WAT  1436     -20.521  17.214  -1.862  1.00  0.00
ATOM   4364  H1  WAT  1436     -20.617  16.274  -2.012  1.00  0.00
ATOM   4365  H2  WAT  1436     -19.678  17.436  -2.257  1.00  0.00
TER
ATOM   4366  O   WAT  1437     -17.125  14.959 -11.899  1.00  0.00
ATOM   4367  H1  WAT  1437     -16.732  15.276 -12.712  1.00  0.00
ATOM   4368  H2  WAT  1437     -16.763  14.080 -11.784  1.00  0.00
TER
ATOM   4369  O   WAT  1438     -18.815  13.709  -0.639  1.00  0.00
ATOM   4370  H1  WAT  1438     -19.505  13.517  -0.004  1.00  0.00
ATOM   4371  H2  WAT  1438     -18.072  13.993  -0.107  1.00  0.00
TER
ATOM   4372  O   WAT  1439     -16.539  17.549  -7.804  1.00  0.00
ATOM   4373  H1  WAT  1439     -17.271  18.058  -7.455  1.00  0.00
ATOM   4374  H2  WAT  1439     -16.937  16.732  -8.105  1.00  0.00
TER
ATOM   4375  O   WAT  1440     -20.101  14.225  -9.398  1.00  0.00
ATOM   4376  H1  WAT  1440     -20.098  13.784 -10.248  1.00  0.00
ATOM   4377  H2  WAT  1440     -19.206  14.546  -9.291  1.00  0.00
TER
ATOM   4378  O   WAT  1441     -20.039  15.226 -16.408  1.00  0.00
ATOM   4379  H1  WAT  1441     -19.918  15.184 -15.459  1.00  0.00
ATOM   4380  H2  WAT  1441     -20.424  16.088 -16.563  1.00  0.00
TER
ATOM   4381  O   WAT  1442     -16.076  13.003  -8.391  1.00  0.00
ATOM   4382  H1  WAT  1442     -16.059  13.453  -7.547  1.00  0.00
ATOM   4383  H2  WAT  1442     -16.325  12.103  -8.178  1.00  0.00
TER
ATOM   4384  O   WAT  1443     -12.649  10.416  -2.553  1.00  0.00
ATOM   4385  H1  WAT  1443     -12.325   9.685  -2.027  1.00  0.00
ATOM   4386  H2  WAT  1443     -12.614  10.097  -3.455  1.00  0.00
TER
ATOM   4387  O   WAT  1444     -19.800  18.285  -7.652  1.00  0.00
ATOM   4388  H1  WAT  1444     -19.433  17.811  -6.906  1.00  0.00
ATOM   4389  H2  WAT  1444     -19.990  19.159  -7.311  1.00  0.00
TER
ATOM   4390  O   WAT  1445     -17.263  11.922 -14.801  1.00  0.00
ATOM   4391  H1  WAT  1445     -18.076  11.423 -14.877  1.00  0.00
ATOM   4392  H2  WAT  1445     -17.456  12.762 -15.218  1.00  0.00
TER
ATOM   4393  O   WAT  1446     -14.548  16.294 -16.505  1.00  0.00
ATOM   4394  H1  WAT  1446     -13.660  16.606 -16.680  1.00  0.00
ATOM   4395  H2  WAT  1446     -14.577  15.421 -16.897  1.00  0.00
TER
ATOM   4396  O   WAT  1447     -12.276  17.605 -17.037  1.00  0.00
ATOM   4397  H1  WAT  1447     -12.360  18.037 -17.887  1.00  0.00
ATOM   4398  H2  WAT  1447     -11.557  18.065 -16.604  1.00  0.00
TER
ATOM   4399  O   WAT  1448     -15.885  14.147  -5.759  1.00  0.00
ATOM   4400  H1  WAT  1448     -15.517  13.327  -5.431  1.00  0.00
ATOM   4401  H2  WAT  1448     -16.746  14.208  -5.343  1.00  0.00
TER
ATOM   4402  O   WAT  1449     -12.519  13.103 -14.950  1.00  0.00
ATOM   4403  H1  WAT  1449     -13.148  13.208 -15.664  1.00  0.00
ATOM   4404  H2  WAT  1449     -13.014  13.323 -14.161  1.00  0.00
TER
ATOM   4405  O   WAT  1450     -20.551  15.382 -13.534  1.00  0.00
ATOM   4406  H1  WAT  1450     -21.259  15.850 -13.093  1.00  0.00
ATOM   4407  H2  WAT  1450     -20.266  14.724 -12.900  1.00  0.00
TER
ATOM   4408  O   WAT  1451     -18.925  16.801  -5.535  1.00  0.00
ATOM   4409  H1  WAT  1451     -18.427  17.276  -4.870  1.00  0.00
ATOM   4410  H2  WAT  1451     -18.783  15.878  -5.328  1.00  0.00
TER
ATOM   4411  O   WAT  1452     -16.519  12.107 -12.095  1.00  0.00
ATOM   4412  H1  WAT  1452     -16.643  12.125 -13.044  1.00  0.00
ATOM   4413  H2  WAT  1452     -15.571  12.155 -11.975  1.00  0.00
TER
ATOM   4414  O   WAT  1453     -11.719  13.018  -4.692  1.00  0.00
ATOM   4415  H1  WAT  1453     -12.221  13.759  -4.353  1.00  0.00
ATOM   4416  H2  WAT  1453     -10.903  13.407  -5.009  1.00  0.00
TER
ATOM   4417  O   WAT  1454     -13.426  18.262 -11.246  1.00  0.00
ATOM   4418  H1  WAT  1454     -14.367  18.277 -11.071  1.00  0.00
ATOM   4419  H2  WAT  1454     -13.112  17.475 -10.800  1.00  0.00
TER
ATOM   4420  O   WAT  1455     -13.884  17.726  -1.136  1.00  0.00
ATOM   4421  H1  WAT  1455     -13.301  16.971  -1.224  1.00  0.00
ATOM   4422  H2  WAT  1455     -13.707  18.257  -1.913  1.00  0.00
TER
ATOM   4423  O   WAT  1456     -20.000  11.443  -5.792  1.00  0.00
ATOM   4424  H1  WAT  1456     -20.448  11.466  -6.637  1.00  0.00
ATOM   4425  H2  WAT  1456     -20.634  11.045  -5.195  1.00  0.00
TER
ATOM   4426  O   WAT  1457     -17.258  18.070  -3.787  1.00  0.00
ATOM   4427  H1  WAT  1457     -17.138  17.474  -3.047  1.00  0.00
ATOM   4428  H2  WAT  1457     -16.398  18.107  -4.207  1.00  0.00
TER
ATOM   4429  O   WAT  1458     -14.919  18.624  -5.211  1.00  0.00
ATOM   4430  H1  WAT  1458     -15.446  19.148  -5.814  1.00  0.00
ATOM   4431  H2  WAT  1458     -14.576  19.257  -4.580  1.00  0.00
TER
ATOM   4432  O   WAT  1459     -20.491  14.612  -2.529  1.00  0.00
ATOM   4433  H1  WAT  1459     -19.901  14.304  -1.842  1.00  0.00
ATOM   4434  H2  WAT  1459     -21.309  14.140  -2.373  1.00  0.00
TER
ATOM   4435  O   WAT  1460     -15.672  14.229  -2.296  1.00  0.00
ATOM   4436  H1  WAT  1460     -16.360  13.567  -2.361  1.00  0.00
ATOM   4437  H2  WAT  1460     -14.951  13.783  -1.851  1.00  0.00
TER
ATOM   4438  O   WAT  1461     -15.042  10.824 -16.237  1.00  0.00
ATOM   4439  H1  WAT  1461     -14.761   9.981 -15.881  1.00  0.00
ATOM   4440  H2  WAT  1461     -15.815  11.056 -15.723  1.00  0.00
TER
ATOM   4441  O   WAT  1462     -20.504  12.057 -17.792  1.00  0.00
ATOM   4442  H1  WAT  1462     -20.851  11.379 -18.372  1.00  0.00
ATOM   4443  H2  WAT  1462     -20.302  11.596 -16.978  1.00  0.00
TER
ATOM   4444  O   WAT  1463     -14.214  13.380 -17.174  1.00  0.00
ATOM   4445  H1  WAT  1463     -13.796  13.193 -18.014  1.00  0.00
ATOM   4446  H2  WAT  1463     -14.520  12.528 -16.864  1.00  0.00
TER
ATOM   4447  O   WAT  1464     -10.715  18.292 -13.476  1.00  0.00
ATOM   4448  H1  WAT  1464     -11.091  17.525 -13.908  1.00  0.00
ATOM   4449  H2  WAT  1464     -11.445  18.674 -12.989  1.00  0.00
TER
ATOM   4450  O   WAT  1465     -11.325  17.439  -3.842  1.00  0.00
ATOM   4451  H1  WAT  1465     -11.556  17.211  -4.743  1.00  0.00
ATOM   4452  H2  WAT  1465     -11.065  18.359  -3.888  1.00  0.00
TER
ATOM   4453  O   WAT  1466     -12.886  12.665  -1.065  1.00  0.00
ATOM   4454  H1  WAT  1466     -12.009  12.673  -0.681  1.00  0.00
ATOM   4455  H2  WAT  1466     -12.874  11.928  -1.675  1.00  0.00
TER
ATOM   4456  O   WAT  1467     -11.440  16.518 -10.176  1.00  0.00
ATOM   4457  H1  WAT  1467     -10.916  16.024 -10.807  1.00  0.00
ATOM   4458  H2  WAT  1467     -10.854  16.653  -9.431  1.00  0.00
TER
ATOM   4459  O   WAT  1468     -11.261  16.602  -6.654  1.00  0.00
ATOM   4460  H1  WAT  1468     -12.211  16.568  -6.539  1.00  0.00
ATOM   4461  H2  WAT  1468     -11.080  17.512  -6.889  1.00  0.00
TER
ATOM   4462  O   WAT  1469     -11.950  15.775 -14.236  1.00  0.00
ATOM   4463  H1  WAT  1469     -11.454  15.542 -13.452  1.00  0.00
ATOM   4464  H2  WAT  1469     -12.148  14.936 -14.653  1.00  0.00
TER
ATOM   4465  O   WAT  1470     -10.521  14.411 -11.703  1.00  0.00
ATOM   4466  H1  WAT  1470     -10.631  14.257 -10.764  1.00  0.00
ATOM   4467  H2  WAT  1470      -9.760  13.883 -11.945  1.00  0.00
TER
ATOM   4468  O   WAT  1471     -12.175  10.351  -5.244  1.00  0.00
ATOM   4469  H1  WAT  1471     -11.537  10.964  -4.878  1.00  0.00
ATOM   4470  H2  WAT  1471     -12.027  10.387  -6.189  1.00  0.00
TER
ATOM   4471  O   WAT  1472      -9.558  13.013 -15.836  1.00  0.00
ATOM   4472  H1  WAT  1472     -10.353  12.948 -15.307  1.00  0.00
ATOM   4473  H2  WAT  1472      -9.354  13.948 -15.848  1.00  0.00
TER
ATOM   4474  O   WAT  1473     -18.804  11.503  -2.337  1.00  0.00
ATOM   4475  H1  WAT  1473     -18.865  12.096  -1.587  1.00  0.00
ATOM   4476  H2  WAT  1473     -17.864  11.396  -2.482  1.00  0.00
TER
ATOM   4477  O   WAT  1474     -16.167  11.160  -2.698  1.00  0.00
ATOM   4478  H1  WAT  1474     -15.553  11.478  -3.360  1.00  0.00
ATOM   4479  H2  WAT  1474     -15.622  10.675  -2.078  1.00  0.00
TER
ATOM   4480  O   WAT  1475     -15.426   9.724  -6.371  1.00  0.00
ATOM   4481  H1  WAT  1475     -16.300  10.057  -6.573  1.00  0.00
ATOM   4482  H2  WAT  1475     -15.535   9.251  -5.546  1.00  0.00
TER
ATOM   4483  O   WAT  1476     -14.519  11.931  -4.987  1.00  0.00
ATOM   4484  H1  WAT  1476     -14.847  11.116  -5.366  1.00  0.00
ATOM   4485  H2  WAT  1476     -13.571  11.888  -5.110  1.00  0.00
TER
ATOM   4486  O   WAT  1477     -17.678  10.641  -7.431  1.00  0.00
ATOM   4487  H1  WAT  1477     -18.461  11.115  -7.152  1.00  0.00
ATOM   4488  H2  WAT  1477     -17.972   9.736  -7.540  1.00  0.00
TER
ATOM   4489  O   WAT  1478     -13.126  11.343  -9.387  1.00  0.00
ATOM   4490  H1  WAT  1478     -12.686  11.287 -10.234  1.00  0.00
ATOM   4491  H2  WAT  1478     -13.396  12.259  -9.316  1.00  0.00
TER
ATOM   4492  O   WAT  1479     -11.263  10.974 -11.376  1.00  0.00
ATOM   4493  H1  WAT  1479     -11.324  10.031 -11.523  1.00  0.00
ATOM   4494  H2  WAT  1479     -10.483  11.082 -10.830  1.00  0.00
TER
ATOM   4495  O   WAT  1480     -19.793  13.059 -11.920  1.00  0.00
ATOM   4496  H1  WAT  1480     -20.606  12.685 -12.260  1.00  0.00
ATOM   4497  H2  WAT  1480     -19.289  12.304 -11.618  1.00  0.00
TER
ATOM   4498  O   WAT  1481     -15.291   9.723 -10.682  1.00  0.00
ATOM   4499  H1  WAT  1481     -14.688  10.296 -10.207  1.00  0.00
ATOM   4500  H2  WAT  1481     -16.031  10.287 -10.904  1.00  0.00
TER
ATOM   4501  O   WAT  1482     -12.147  10.126 -15.408  1.00  0.00
ATOM   4502  H1  WAT  1482     -11.952  11.024 -15.141  1.00  0.00
ATOM   4503  H2  WAT  1482     -12.934   9.894 -14.914  1.00  0.00
TER
ATOM   4504  O   WAT  1483     -15.041   9.903  -0.302  1.00  0.00
ATOM   4505  H1  WAT  1483     -15.154  10.222   0.593  1.00  0.00
ATOM   4506  H2  WAT  1483     -14.224  10.304  -0.598  1.00  0.00
TER
ATOM   4507  O   WAT  1484     -16.135  -0.852   7.610  1.00  0.00
ATOM   4508  H1  WAT  1484     -16.216  -1.767   7.339  1.00  0.00
ATOM   4509  H2  WAT  1484     -16.549  -0.355   6.904  1.00  0.00
TER
ATOM   4510  O   WAT  1485     -18.003   0.926   9.491  1.00  0.00
ATOM   4511  H1  WAT  1485     -18.779   0.446   9.781  1.00  0.00
ATOM   4512  H2  WAT  1485     -17.352   0.246   9.317  1.00  0.00
TER
ATOM   4513  O   WAT  1486     -13.983   5.332   8.271  1.00  0.00
ATOM   4514  H1  WAT  1486     -14.445   4.561   8.600  1.00  0.00
ATOM   4515  H2  WAT  1486     -13.170   5.358   8.776  1.00  0.00
TER
ATOM   4516  O   WAT  1487     -17.756   7.618   7.891  1.00  0.00
ATOM   4517  H1  WAT  1487     -18.375   8.073   7.321  1.00  0.00
ATOM   4518  H2  WAT  1487     -16.901   7.773   7.490  1.00  0.00
TER
ATOM   4519  O   WAT  1488     -18.563   3.602   9.498  1.00  0.00
ATOM   4520  H1  WAT  1488     -18.632   2.661   9.337  1.00  0.00
ATOM   4521  H2  WAT  1488     -17.801   3.692  10.070  1.00  0.00
TER
ATOM   4522  O   WAT  1489     -17.532  -3.591   9.725  1.00  0.00
ATOM   4523  H1  WAT  1489     -17.156  -4.464   9.612  1.00  0.00
ATOM   4524  H2  WAT  1489     -17.630  -3.256   8.834  1.00  0.00
TER
ATOM   4525  O   WAT  1490     -13.750  -6.096   6.658  1.00  0.00
ATOM   4526  H1  WAT  1490     -12.929  -6.587   6.700  1.00  0.00
ATOM   4527  H2  WAT  1490     -13.716  -5.507   7.411  1.00  0.00
TER
ATOM   4528  O   WAT  1491      -9.460  -4.080  13.222  1.00  0.00
ATOM   4529  H1  WAT  1491     -10.164  -3.692  12.704  1.00  0.00
ATOM   4530  H2  WAT  1491      -9.194  -3.385  13.824  1.00  0.00
TER
ATOM   4531  O   WAT  1492     -16.890   2.502   5.285  1.00  0.00
ATOM   4532  H1  WAT  1492     -17.508   2.966   4.721  1.00  0.00
ATOM   4533  H2  WAT  1492     -16.378   3.194   5.702  1.00  0.00
TER
ATOM   4534  O   WAT  1493     -13.513  -4.156   9.431  1.00  0.00
ATOM   4535  H1  WAT  1493     -14.218  -3.868  10.011  1.00  0.00
ATOM   4536  H2  WAT  1493     -13.152  -3.346   9.071  1.00  0.00
TER
ATOM   4537  O   WAT  1494     -11.897   5.461  11.693  1.00  0.00
ATOM   4538  H1  WAT  1494     -12.581   6.131  11.685  1.00  0.00
ATOM   4539  H2  WAT  1494     -11.358   5.659  10.928  1.00  0.00
TER
ATOM   4540  O   WAT  1495     -10.445  -4.711   9.821  1.00  0.00
ATOM   4541  H1  WAT  1495     -11.392  -4.677   9.953  1.00  0.00
ATOM   4542  H2  WAT  1495     -10.120  -3.897  10.206  1.00  0.00
TER
ATOM   4543  O   WAT  1496     -19.913  -8.411   8.117  1.00  0.00
ATOM   4544  H1  WAT  1496     -19.605  -8.966   7.401  1.00  0.00
ATOM   4545  H2  WAT  1496     -20.843  -8.277   7.934  1.00  0.00
TER
ATOM   4546  O   WAT  1497     -14.361   7.306  10.408  1.00  0.00
ATOM   4547  H1  WAT  1497     -14.349   6.902   9.540  1.00  0.00
ATOM   4548  H2  WAT  1497     -14.914   8.080  10.304  1.00  0.00
TER
ATOM   4549  O   WAT  1498     -13.067   4.027   5.497  1.00  0.00
ATOM   4550  H1  WAT  1498     -13.177   3.085   5.622  1.00  0.00
ATOM   4551  H2  WAT  1498     -13.070   4.389   6.383  1.00  0.00
TER
ATOM   4552  O   WAT  1499     -14.963   2.209  11.736  1.00  0.00
ATOM   4553  H1  WAT  1499     -14.546   1.995  10.901  1.00  0.00
ATOM   4554  H2  WAT  1499     -14.239   2.466  12.307  1.00  0.00
TER
ATOM   4555  O   WAT  1500     -17.525  -0.346   4.853  1.00  0.00
ATOM   4556  H1  WAT  1500     -18.452  -0.413   5.082  1.00  0.00
ATOM   4557  H2  WAT  1500     -17.372   0.592   4.739  1.00  0.00
TER
ATOM   4558  O   WAT  1501     -17.538  -4.075   1.850  1.00  0.00
ATOM   4559  H1  WAT  1501     -18.477  -3.913   1.935  1.00  0.00
ATOM   4560  H2  WAT  1501     -17.219  -3.356   1.303  1.00  0.00
TER
ATOM   4561  O   WAT  1502     -11.017   0.607  11.828  1.00  0.00
ATOM   4562  H1  WAT  1502     -11.845   0.677  11.353  1.00  0.00
ATOM   4563  H2  WAT  1502     -10.421   1.193  11.359  1.00  0.00
TER
ATOM   4564  O   WAT  1503     -13.495   1.216   5.357  1.00  0.00
ATOM   4565  H1  WAT  1503     -14.114   0.878   4.709  1.00  0.00
ATOM   4566  H2  WAT  1503     -13.513   0.572   6.065  1.00  0.00
TER
ATOM   4567  O   WAT  1504     -14.052  -2.606  12.773  1.00  0.00
ATOM   4568  H1  WAT  1504     -14.465  -1.780  13.027  1.00  0.00
ATOM   4569  H2  WAT  1504     -14.785  -3.191  12.581  1.00  0.00
TER
ATOM   4570  O   WAT  1505     -13.362   7.440  13.461  1.00  0.00
ATOM   4571  H1  WAT  1505     -13.839   8.247  13.269  1.00  0.00
ATOM   4572  H2  WAT  1505     -14.046   6.788  13.614  1.00  0.00
TER
ATOM   4573  O   WAT  1506     -15.319   0.454   2.364  1.00  0.00
ATOM   4574  H1  WAT  1506     -14.879  -0.383   2.218  1.00  0.00
ATOM   4575  H2  WAT  1506     -14.606   1.087   2.450  1.00  0.00
TER
ATOM   4576  O   WAT  1507     -17.209   5.394   6.332  1.00  0.00
ATOM   4577  H1  WAT  1507     -16.769   6.136   5.918  1.00  0.00
ATOM   4578  H2  WAT  1507     -17.270   5.637   7.256  1.00  0.00
TER
ATOM   4579  O   WAT  1508     -11.737  -8.291   0.678  1.00  0.00
ATOM   4580  H1  WAT  1508     -12.050  -8.199   1.578  1.00  0.00
ATOM   4581  H2  WAT  1508     -10.976  -7.713   0.628  1.00  0.00
TER
ATOM   4582  O   WAT  1509     -10.379   4.393  15.690  1.00  0.00
ATOM   4583  H1  WAT  1509     -10.253   4.154  14.772  1.00  0.00
ATOM   4584  H2  WAT  1509     -10.337   3.561  16.163  1.00  0.00
TER
ATOM   4585  O   WAT  1510     -16.517   8.095  14.260  1.00  0.00
ATOM   4586  H1  WAT  1510     -16.003   8.006  15.062  1.00  0.00
ATOM   4587  H2  WAT  1510     -17.361   8.441  14.553  1.00  0.00
TER
ATOM   4588  O   WAT  1511     -14.542   8.381   3.688  1.00  0.00
ATOM   4589  H1  WAT  1511     -14.702   8.091   4.586  1.00  0.00
ATOM   4590  H2  WAT  1511     -14.707   7.605   3.153  1.00  0.00
TER
ATOM   4591  O   WAT  1512     -14.839   5.890   2.248  1.00  0.00
ATOM   4592  H1  WAT  1512     -15.533   5.887   1.588  1.00  0.00
ATOM   4593  H2  WAT  1512     -14.097   5.466   1.818  1.00  0.00
TER
ATOM   4594  O   WAT  1513     -15.274   7.516   6.323  1.00  0.00
ATOM   4595  H1  WAT  1513     -14.819   6.735   6.637  1.00  0.00
ATOM   4596  H2  WAT  1513     -14.935   8.227   6.867  1.00  0.00
TER
ATOM   4597  O   WAT  1514     -10.527  -3.554  16.655  1.00  0.00
ATOM   4598  H1  WAT  1514     -11.142  -3.046  16.127  1.00  0.00
ATOM   4599  H2  WAT  1514     -10.847  -4.454  16.598  1.00  0.00
TER
ATOM   4600  O   WAT  1515     -18.465  -4.715  14.122  1.00  0.00
ATOM   4601  H1  WAT  1515     -18.927  -4.507  14.934  1.00  0.00
ATOM   4602  H2  WAT  1515     -18.867  -5.529  13.819  1.00  0.00
TER
ATOM   4603  O   WAT  1516     -13.465  -3.494  15.251  1.00  0.00
ATOM   4604  H1  WAT  1516     -14.315  -3.793  15.572  1.00  0.00
ATOM   4605  H2  WAT  1516     -13.625  -3.250  14.340  1.00  0.00
TER
ATOM   4606  O   WAT  1517     -16.370  -1.994  17.351  1.00  0.00
ATOM   4607  H1  WAT  1517     -16.044  -2.828  17.011  1.00  0.00
ATOM   4608  H2  WAT  1517     -15.582  -1.471  17.499  1.00  0.00
TER
ATOM   4609  O   WAT  1518     -19.636  -7.961   3.399  1.00  0.00
ATOM   4610  H1  WAT  1518     -20.261  -7.965   4.124  1.00  0.00
ATOM   4611  H2  WAT  1518     -19.723  -8.828   3.002  1.00  0.00
TER
ATOM   4612  O   WAT  1519     -20.715  -7.037  10.377  1.00  0.00
ATOM   4613  H1  WAT  1519     -20.417  -6.131  10.296  1.00  0.00
ATOM   4614  H2  WAT  1519     -20.166  -7.525   9.763  1.00  0.00
TER
ATOM   4615  O   WAT  1520     -15.731  -2.452   4.845  1.00  0.00
ATOM   4616  H1  WAT  1520     -16.330  -1.729   4.662  1.00  0.00
ATOM   4617  H2  WAT  1520     -15.183  -2.514   4.063  1.00  0.00
TER
ATOM   4618  O   WAT  1521     -20.521  -1.560  16.912  1.00  0.00
ATOM   4619  H1  WAT  1521     -20.617  -2.500  16.762  1.00  0.00
ATOM   4620  H2  WAT  1521     -19.678  -1.338  16.517  1.00  0.00
TER
ATOM   4621  O   WAT  1522     -17.125  -3.816   6.876  1.00  0.00
ATOM   4622  H1  WAT  1522     -16.732  -3.499   6.062  1.00  0.00
ATOM   4623  H2  WAT  1522     -16.763  -4.695   6.990  1.00  0.00
TER
ATOM   4624  O   WAT  1523     -16.539  -1.225  10.971  1.00  0.00
ATOM   4625  H1  WAT  1523     -17.271  -0.717  11.320  1.00  0.00
ATOM   4626  H2  WAT  1523     -16.937  -2.042  10.670  1.00  0.00
TER
ATOM   4627  O   WAT  1524     -20.101  -4.550   9.376  1.00  0.00
ATOM   4628  H1  WAT  1524     -20.098  -4.991   8.526  1.00  0.00
ATOM   4629  H2  WAT  1524     -19.206  -4.228   9.483  1.00  0.00
TER
ATOM   4630  O   WAT  1525     -20.039  -3.549   2.367  1.00  0.00
ATOM   4631  H1  WAT  1525     -19.918  -3.590   3.315  1.00  0.00
ATOM   4632  H2  WAT  1525     -20.424  -2.686   2.211  1.00  0.00
TER
ATOM   4633  O   WAT  1526     -16.076  -5.772  10.383  1.00  0.00
ATOM   4634  H1  WAT  1526     -16.059  -5.321  11.227  1.00  0.00
ATOM   4635  H2  WAT  1526     -16.325  -6.671  10.596  1.00  0.00
TER
ATOM   4636  O   WAT  1527     -12.649  -8.359  16.222  1.00  0.00
ATOM   4637  H1  WAT  1527     -12.325  -9.090  16.747  1.00  0.00
ATOM   4638  H2  WAT  1527     -12.614  -8.677  15.320  1.00  0.00
TER
ATOM   4639  O   WAT  1528     -19.800  -0.490  11.122  1.00  0.00
ATOM   4640  H1  WAT  1528     -19.433  -0.964  11.869  1.00  0.00
ATOM   4641  H2  WAT  1528     -19.990   0.385  11.463  1.00  0.00
TER
ATOM   4642  O   WAT  1529     -12.724   1.754   9.830  1.00  0.00
ATOM   4643  H1  WAT  1529     -12.004   2.249   9.440  1.00  0.00
ATOM   4644  H2  WAT  1529     -12.925   1.076   9.186  1.00  0.00
TER
ATOM   4645  O   WAT  1530     -17.263  -6.852   3.973  1.00  0.00
ATOM   4646  H1  WAT  1530     -18.076  -7.351   3.898  1.00  0.00
ATOM   4647  H2  WAT  1530     -17.456  -6.012   3.557  1.00  0.00
TER
ATOM   4648  O   WAT  1531     -17.342   1.825  15.717  1.00  0.00
ATOM   4649  H1  WAT  1531     -17.408   0.904  15.463  1.00  0.00
ATOM   4650  H2  WAT  1531     -17.971   1.922  16.432  1.00  0.00
TER
ATOM   4651  O   WAT  1532     -14.548  -2.480   2.269  1.00  0.00
ATOM   4652  H1  WAT  1532     -13.660  -2.169   2.095  1.00  0.00
ATOM   4653  H2  WAT  1532     -14.577  -3.353   1.877  1.00  0.00
TER
ATOM   4654  O   WAT  1533     -18.552   3.692   2.948  1.00  0.00
ATOM   4655  H1  WAT  1533     -18.210   4.436   2.453  1.00  0.00
ATOM   4656  H2  WAT  1533     -19.380   4.005   3.311  1.00  0.00
TER
ATOM   4657  O   WAT  1534     -17.410   4.647  15.467  1.00  0.00
ATOM   4658  H1  WAT  1534     -17.396   3.715  15.249  1.00  0.00
ATOM   4659  H2  WAT  1534     -18.118   4.733  16.106  1.00  0.00
TER
ATOM   4660  O   WAT  1535     -12.276  -1.169   1.737  1.00  0.00
ATOM   4661  H1  WAT  1535     -12.360  -0.738   0.887  1.00  0.00
ATOM   4662  H2  WAT  1535     -11.557  -0.709   2.170  1.00  0.00
TER
ATOM   4663  O   WAT  1536     -11.199   1.288  14.814  1.00  0.00
ATOM   4664  H1  WAT  1536     -11.924   1.880  14.617  1.00  0.00
ATOM   4665  H2  WAT  1536     -10.671   1.280  14.016  1.00  0.00
TER
ATOM   4666  O   WAT  1537     -11.248   5.685   4.466  1.00  0.00
ATOM   4667  H1  WAT  1537     -11.890   5.031   4.740  1.00  0.00
ATOM   4668  H2  WAT  1537     -11.635   6.091   3.690  1.00  0.00
TER
ATOM   4669  O   WAT  1538     -15.669   3.014   8.313  1.00  0.00
ATOM   4670  H1  WAT  1538     -15.317   2.416   7.653  1.00  0.00
ATOM   4671  H2  WAT  1538     -16.553   2.688   8.484  1.00  0.00
TER
ATOM   4672  O   WAT  1539     -19.583   3.773   5.720  1.00  0.00
ATOM   4673  H1  WAT  1539     -18.896   4.320   6.101  1.00  0.00
ATOM   4674  H2  WAT  1539     -20.369   4.317   5.755  1.00  0.00
TER
ATOM   4675  O   WAT  1540     -20.280   0.778   5.332  1.00  0.00
ATOM   4676  H1  WAT  1540     -19.824   1.589   5.558  1.00  0.00
ATOM   4677  H2  WAT  1540     -20.631   0.460   6.164  1.00  0.00
TER
ATOM   4678  O   WAT  1541     -17.977   6.289  12.562  1.00  0.00
ATOM   4679  H1  WAT  1541     -17.332   6.495  13.239  1.00  0.00
ATOM   4680  H2  WAT  1541     -17.614   5.527  12.109  1.00  0.00
TER
ATOM   4681  O   WAT  1542     -16.703   4.292  11.279  1.00  0.00
ATOM   4682  H1  WAT  1542     -16.061   3.591  11.393  1.00  0.00
ATOM   4683  H2  WAT  1542     -16.178   5.072  11.099  1.00  0.00
TER
ATOM   4684  O   WAT  1543     -12.858   4.577   1.003  1.00  0.00
ATOM   4685  H1  WAT  1543     -13.084   3.860   1.596  1.00  0.00
ATOM   4686  H2  WAT  1543     -13.248   4.328   0.165  1.00  0.00
TER
ATOM   4687  O   WAT  1544     -14.930   5.091  14.483  1.00  0.00
ATOM   4688  H1  WAT  1544     -14.594   5.678  15.161  1.00  0.00
ATOM   4689  H2  WAT  1544     -15.850   4.961  14.713  1.00  0.00
TER
ATOM   4690  O   WAT  1545     -13.276   2.494   2.665  1.00  0.00
ATOM   4691  H1  WAT  1545     -13.564   2.955   3.452  1.00  0.00
ATOM   4692  H2  WAT  1545     -12.481   2.034   2.933  1.00  0.00
TER
ATOM   4693  O   WAT  1546     -19.101   5.140  17.652  1.00  0.00
ATOM   4694  H1  WAT  1546     -19.421   4.421  18.196  1.00  0.00
ATOM   4695  H2  WAT  1546     -19.775   5.816  17.725  1.00  0.00
TER
ATOM   4696  O   WAT  1547     -15.885  -4.627  13.015  1.00  0.00
ATOM   4697  H1  WAT  1547     -15.517  -5.447  13.343  1.00  0.00
ATOM   4698  H2  WAT  1547     -16.746  -4.567  13.431  1.00  0.00
TER
ATOM   4699  O   WAT  1548     -12.519  -5.671   3.824  1.00  0.00
ATOM   4700  H1  WAT  1548     -13.148  -5.567   3.110  1.00  0.00
ATOM   4701  H2  WAT  1548     -13.014  -5.452   4.614  1.00  0.00
TER
ATOM   4702  O   WAT  1549     -18.073   6.049   1.258  1.00  0.00
ATOM   4703  H1  WAT  1549     -17.972   5.846   0.328  1.00  0.00
ATOM   4704  H2  WAT  1549     -18.973   5.795   1.462  1.00  0.00
TER
ATOM   4705  O   WAT  1550     -20.551  -3.393   5.240  1.00  0.00
ATOM   4706  H1  WAT  1550     -21.259  -2.924   5.681  1.00  0.00
ATOM   4707  H2  WAT  1550     -20.266  -4.050   5.874  1.00  0.00
TER
ATOM   4708  O   WAT  1551     -18.925  -1.973  13.239  1.00  0.00
ATOM   4709  H1  WAT  1551     -18.427  -1.498  13.904  1.00  0.00
ATOM   4710  H2  WAT  1551     -18.783  -2.897  13.446  1.00  0.00
TER
ATOM   4711  O   WAT  1552     -16.519  -6.668   6.680  1.00  0.00
ATOM   4712  H1  WAT  1552     -16.643  -6.649   5.730  1.00  0.00
ATOM   4713  H2  WAT  1552     -15.571  -6.620   6.799  1.00  0.00
TER
ATOM   4714  O   WAT  1553     -19.432   8.568   5.952  1.00  0.00
ATOM   4715  H1  WAT  1553     -19.177   8.530   5.030  1.00  0.00
ATOM   4716  H2  WAT  1553     -20.380   8.441   5.945  1.00  0.00
TER
ATOM   4717  O   WAT  1554     -11.719  -5.756  14.082  1.00  0.00
ATOM   4718  H1  WAT  1554     -12.221  -5.016  14.421  1.00  0.00
ATOM   4719  H2  WAT  1554     -10.903  -5.368  13.766  1.00  0.00
TER
ATOM   4720  O   WAT  1555     -13.426  -0.513   7.528  1.00  0.00
ATOM   4721  H1  WAT  1555     -14.367  -0.498   7.703  1.00  0.00
ATOM   4722  H2  WAT  1555     -13.112  -1.299   7.974  1.00  0.00
TER
ATOM   4723  O   WAT  1556     -11.424   6.658   9.204  1.00  0.00
ATOM   4724  H1  WAT  1556     -11.299   7.481   9.676  1.00  0.00
ATOM   4725  H2  WAT  1556     -10.557   6.447   8.856  1.00  0.00
TER
ATOM   4726  O   WAT  1557     -14.680   7.772  16.622  1.00  0.00
ATOM   4727  H1  WAT  1557     -13.728   7.688  16.572  1.00  0.00
ATOM   4728  H2  WAT  1557     -14.827   8.436  17.296  1.00  0.00
TER
ATOM   4729  O   WAT  1558     -11.789   7.151   2.122  1.00  0.00
ATOM   4730  H1  WAT  1558     -12.075   6.738   1.307  1.00  0.00
ATOM   4731  H2  WAT  1558     -11.987   8.080   2.002  1.00  0.00
TER
ATOM   4732  O   WAT  1559     -20.324   3.145   0.562  1.00  0.00
ATOM   4733  H1  WAT  1559     -20.429   2.530   1.288  1.00  0.00
ATOM   4734  H2  WAT  1559     -20.492   2.621  -0.222  1.00  0.00
TER
ATOM   4735  O   WAT  1560     -20.173   1.830  16.541  1.00  0.00
ATOM   4736  H1  WAT  1560     -20.938   2.399  16.456  1.00  0.00
ATOM   4737  H2  WAT  1560     -19.991   1.538  15.648  1.00  0.00
TER
ATOM   4738  O   WAT  1561     -17.084   2.207   1.166  1.00  0.00
ATOM   4739  H1  WAT  1561     -17.633   2.653   1.811  1.00  0.00
ATOM   4740  H2  WAT  1561     -16.462   1.701   1.690  1.00  0.00
TER
ATOM   4741  O   WAT  1562     -13.030   3.561  17.099  1.00  0.00
ATOM   4742  H1  WAT  1562     -12.289   3.898  16.595  1.00  0.00
ATOM   4743  H2  WAT  1562     -13.793   3.730  16.545  1.00  0.00
TER
ATOM   4744  O   WAT  1563     -18.904   0.189   0.311  1.00  0.00
ATOM   4745  H1  WAT  1563     -18.383  -0.526  -0.055  1.00  0.00
ATOM   4746  H2  WAT  1563     -18.257   0.828   0.611  1.00  0.00
TER
ATOM   4747  O   WAT  1564     -14.356   1.612  15.634  1.00  0.00
ATOM   4748  H1  WAT  1564     -13.942   1.767  16.483  1.00  0.00
ATOM   4749  H2  WAT  1564     -15.291   1.738  15.797  1.00  0.00
TER
ATOM   4750  O   WAT  1565     -13.884  -1.048  17.638  1.00  0.00
ATOM   4751  H1  WAT  1565     -13.301  -1.803  17.550  1.00  0.00
ATOM   4752  H2  WAT  1565     -13.707  -0.517  16.861  1.00  0.00
TER
ATOM   4753  O   WAT  1566     -20.000  -7.331  12.982  1.00  0.00
ATOM   4754  H1  WAT  1566     -20.448  -7.309  12.137  1.00  0.00
ATOM   4755  H2  WAT  1566     -20.634  -7.729  13.579  1.00  0.00
TER
ATOM   4756  O   WAT  1567     -19.594   1.564  13.604  1.00  0.00
ATOM   4757  H1  WAT  1567     -19.175   2.408  13.431  1.00  0.00
ATOM   4758  H2  WAT  1567     -20.513   1.702  13.374  1.00  0.00
TER
ATOM   4759  O   WAT  1568     -17.258  -0.704  14.987  1.00  0.00
ATOM   4760  H1  WAT  1568     -17.138  -1.300  15.727  1.00  0.00
ATOM   4761  H2  WAT  1568     -16.398  -0.667  14.568  1.00  0.00
TER
ATOM   4762  O   WAT  1569     -14.919  -0.150  13.564  1.00  0.00
ATOM   4763  H1  WAT  1569     -15.446   0.374  12.960  1.00  0.00
ATOM   4764  H2  WAT  1569     -14.576   0.482  14.195  1.00  0.00
TER
ATOM   4765  O   WAT  1570     -20.491  -4.162  16.245  1.00  0.00
ATOM   4766  H1  WAT  1570     -19.901  -4.470  16.933  1.00  0.00
ATOM   4767  H2  WAT  1570     -21.309  -4.634  16.401  1.00  0.00
TER
ATOM   4768  O   WAT  1571     -15.672  -4.545  16.478  1.00  0.00
ATOM   4769  H1  WAT  1571     -16.360  -5.207  16.413  1.00  0.00
ATOM   4770  H2  WAT  1571     -14.951  -4.992  16.923  1.00  0.00
TER
ATOM   4771  O   WAT  1572     -15.042  -7.950   2.537  1.00  0.00
ATOM   4772  H1  WAT  1572     -14.761  -8.793   2.893  1.00  0.00
ATOM   4773  H2  WAT  1572     -15.815  -7.718   3.051  1.00  0.00
TER
ATOM   4774  O   WAT  1573     -18.887   9.105  14.978  1.00  0.00
ATOM   4775  H1  WAT  1573     -18.961  10.008  15.285  1.00  0.00
ATOM   4776  H2  WAT  1573     -19.789   8.786  14.950  1.00  0.00
TER
ATOM   4777  O   WAT  1574     -20.504  -6.717   0.982  1.00  0.00
ATOM   4778  H1  WAT  1574     -20.851  -7.395   0.402  1.00  0.00
ATOM   4779  H2  WAT  1574     -20.302  -7.179   1.796  1.00  0.00
TER
ATOM   4780  O   WAT  1575     -18.339   8.271   2.601  1.00  0.00
ATOM   4781  H1  WAT  1575     -17.444   8.609   2.623  1.00  0.00
ATOM   4782  H2  WAT  1575     -18.307   7.549   1.973  1.00  0.00
TER
ATOM   4783  O   WAT  1576     -11.359   6.801  15.307  1.00  0.00
ATOM   4784  H1  WAT  1576     -11.959   6.860  14.564  1.00  0.00
ATOM   4785  H2  WAT  1576     -11.230   5.861  15.437  1.00  0.00
TER
ATOM   4786  O   WAT  1577     -10.119   4.543   0.644  1.00  0.00
ATOM   4787  H1  WAT  1577     -10.950   4.610   1.115  1.00  0.00
ATOM   4788  H2  WAT  1577      -9.942   5.433   0.341  1.00  0.00
TER
ATOM   4789  O   WAT  1578     -10.664   1.287   3.148  1.00  0.00
ATOM   4790  H1  WAT  1578      -9.902   1.857   3.254  1.00  0.00
ATOM   4791  H2  WAT  1578     -10.648   0.720   3.919  1.00  0.00
TER
ATOM   4792  O   WAT  1579      -9.658   2.142   7.992  1.00  0.00
ATOM   4793  H1  WAT  1579      -9.287   1.359   7.585  1.00  0.00
ATOM   4794  H2  WAT  1579      -9.017   2.831   7.814  1.00  0.00
TER
ATOM   4795  O   WAT  1580     -12.674   3.526  13.405  1.00  0.00
ATOM   4796  H1  WAT  1580     -13.488   3.956  13.668  1.00  0.00
ATOM   4797  H2  WAT  1580     -12.267   4.138  12.792  1.00  0.00
TER
ATOM   4798  O   WAT  1581     -10.612   1.581   0.305  1.00  0.00
ATOM   4799  H1  WAT  1581     -10.337   2.489   0.177  1.00  0.00
ATOM   4800  H2  WAT  1581     -10.801   1.517   1.241  1.00  0.00
TER
ATOM   4801  O   WAT  1582     -14.214  -5.395   1.600  1.00  0.00
ATOM   4802  H1  WAT  1582     -13.796  -5.582   0.760  1.00  0.00
ATOM   4803  H2  WAT  1582     -14.520  -6.247   1.911  1.00  0.00
TER
ATOM   4804  O   WAT  1583     -10.715  -0.482   5.298  1.00  0.00
ATOM   4805  H1  WAT  1583     -11.091  -1.249   4.866  1.00  0.00
ATOM   4806  H2  WAT  1583     -11.445  -0.100   5.785  1.00  0.00
TER
ATOM   4807  O   WAT  1584     -11.325  -1.335  14.932  1.00  0.00
ATOM   4808  H1  WAT  1584     -11.556  -1.564  14.032  1.00  0.00
ATOM   4809  H2  WAT  1584     -11.065  -0.415  14.886  1.00  0.00
TER
ATOM   4810  O   WAT  1585     -12.886  -6.109  17.710  1.00  0.00
ATOM   4811  H1  WAT  1585     -12.009  -6.101  18.093  1.00  0.00
ATOM   4812  H2  WAT  1585     -12.874  -6.846  17.099  1.00  0.00
TER
ATOM   4813  O   WAT  1586     -11.440  -2.256   8.599  1.00  0.00
ATOM   4814  H1  WAT  1586     -10.916  -2.750   7.968  1.00  0.00
ATOM   4815  H2  WAT  1586     -10.854  -2.121   9.343  1.00  0.00
TER
ATOM   4816  O   WAT  1587     -11.261  -2.172  12.121  1.00  0.00
ATOM   4817  H1  WAT  1587     -12.211  -2.206  12.235  1.00  0.00
ATOM   4818  H2  WAT  1587     -11.080  -1.262  11.886  1.00  0.00
TER
ATOM   4819  O   WAT  1588     -11.950  -2.999   4.538  1.00  0.00
ATOM   4820  H1  WAT  1588     -11.454  -3.232   5.323  1.00  0.00
ATOM   4821  H2  WAT  1588     -12.148  -3.838   4.122  1.00  0.00
TER
ATOM   4822  O   WAT  1589     -10.521  -4.363   7.072  1.00  0.00
ATOM   4823  H1  WAT  1589     -10.631  -4.517   8.010  1.00  0.00
ATOM   4824  H2  WAT  1589      -9.760  -4.891   6.829  1.00  0.00
TER
ATOM   4825  O   WAT  1590     -12.175  -8.424  13.530  1.00  0.00
ATOM   4826  H1  WAT  1590     -11.537  -7.810  13.896  1.00  0.00
ATOM   4827  H2  WAT  1590     -12.027  -8.388  12.585  1.00  0.00
TER
ATOM   4828  O   WAT  1591      -9.632  -6.532   0.312  1.00  0.00
ATOM   4829  H1  WAT  1591      -8.707  -6.664   0.104  1.00  0.00
ATOM   4830  H2  WAT  1591      -9.655  -6.453   1.266  1.00  0.00
TER
ATOM   4831  O   WAT  1592      -9.558  -5.761   2.938  1.00  0.00
ATOM   4832  H1  WAT  1592     -10.353  -5.827   3.467  1.00  0.00
ATOM   4833  H2  WAT  1592      -9.354  -4.826   2.926  1.00  0.00
TER
ATOM   4834  O   WAT  1593     -12.617   8.278   6.932  1.00  0.00
ATOM   4835  H1  WAT  1593     -12.021   7.956   6.255  1.00  0.00
ATOM   4836  H2  WAT  1593     -12.359   7.805   7.723  1.00  0.00
TER
ATOM   4837  O   WAT  1594     -21.010   6.266  12.682  1.00  0.00
ATOM   4838  H1  WAT  1594     -21.251   6.533  11.795  1.00  0.00
ATOM   4839  H2  WAT  1594     -20.069   6.436  12.737  1.00  0.00
TER
ATOM   4840  O   WAT  1595     -18.804  -7.271  16.437  1.00  0.00
ATOM   4841  H1  WAT  1595     -18.865  -6.679  17.187  1.00  0.00
ATOM   4842  H2  WAT  1595     -17.864  -7.378  16.292  1.00  0.00
TER
ATOM   4843  O   WAT  1596     -16.167  -7.614  16.077  1.00  0.00
ATOM   4844  H1  WAT  1596     -15.553  -7.296  15.415  1.00  0.00
ATOM   4845  H2  WAT  1596     -15.622  -8.099  16.696  1.00  0.00
TER
ATOM   4846  O   WAT  1597      -9.749   8.285  13.483  1.00  0.00
ATOM   4847  H1  WAT  1597     -10.243   8.682  12.766  1.00  0.00
ATOM   4848  H2  WAT  1597     -10.358   7.660  13.877  1.00  0.00
TER
ATOM   4849  O   WAT  1598     -15.426  -9.051  12.404  1.00  0.00
ATOM   4850  H1  WAT  1598     -16.300  -8.717  12.201  1.00  0.00
ATOM   4851  H2  WAT  1598     -15.535  -9.523  13.229  1.00  0.00
TER
ATOM   4852  O   WAT  1599     -14.519  -6.844  13.788  1.00  0.00
ATOM   4853  H1  WAT  1599     -14.847  -7.658  13.408  1.00  0.00
ATOM   4854  H2  WAT  1599     -13.571  -6.887  13.664  1.00  0.00
TER
ATOM   4855  O   WAT  1600     -12.065   8.928  10.762  1.00  0.00
ATOM   4856  H1  WAT  1600     -12.525   9.679  10.387  1.00  0.00
ATOM   4857  H2  WAT  1600     -12.694   8.208  10.703  1.00  0.00
TER
ATOM   4858  O   WAT  1601     -18.896   8.127  10.763  1.00  0.00
ATOM   4859  H1  WAT  1601     -18.608   7.873   9.887  1.00  0.00
ATOM   4860  H2  WAT  1601     -18.384   7.575  11.354  1.00  0.00
TER
ATOM   4861  O   WAT  1602     -17.678  -8.134  11.343  1.00  0.00
ATOM   4862  H1  WAT  1602     -18.461  -7.659  11.623  1.00  0.00
ATOM   4863  H2  WAT  1602     -17.972  -9.038  11.234  1.00  0.00
TER
ATOM   4864  O   WAT  1603     -13.126  -7.431   9.388  1.00  0.00
ATOM   4865  H1  WAT  1603     -12.686  -7.487   8.540  1.00  0.00
ATOM   4866  H2  WAT  1603     -13.396  -6.516   9.459  1.00  0.00
TER
ATOM   4867  O   WAT  1604     -11.263  -7.800   7.399  1.00  0.00
ATOM   4868  H1  WAT  1604     -11.324  -8.744   7.252  1.00  0.00
ATOM   4869  H2  WAT  1604     -10.483  -7.692   7.944  1.00  0.00
TER
ATOM   4870  O   WAT  1605     -19.793  -5.715   6.854  1.00  0.00
ATOM   4871  H1  WAT  1605     -20.606  -6.089   6.514  1.00  0.00
ATOM   4872  H2  WAT  1605     -19.289  -6.471   7.157  1.00  0.00
TER
ATOM   4873  O   WAT  1606     -15.291  -9.051   8.093  1.00  0.00
ATOM   4874  H1  WAT  1606     -14.688  -8.479   8.568  1.00  0.00
ATOM   4875  H2  WAT  1606     -16.031  -8.487   7.870  1.00  0.00
TER
ATOM   4876  O   WAT  1607     -12.147  -8.649   3.367  1.00  0.00
ATOM   4877  H1  WAT  1607     -11.952  -7.750   3.634  1.00  0.00
ATOM   4878  H2  WAT  1607     -12.934  -8.880   3.860  1.00  0.00
TER
ATOM   4879  O   WAT  1608     -18.829   9.049  18.130  1.00  0.00
ATOM   4880  H1  WAT  1608     -17.902   8.813  18.174  1.00  0.00
ATOM   4881  H2  WAT  1608     -18.844   9.876  17.649  1.00  0.00
TER
ATOM   4882  O   WAT  1609     -10.594   8.591   5.127  1.00  0.00
ATOM   4883  H1  WAT  1609     -10.419   7.905   4.484  1.00  0.00
ATOM   4884  H2  WAT  1609     -11.292   9.116   4.735  1.00  0.00
TER
ATOM   4885  O   WAT  1610     -16.135  -0.852 -11.164  1.00  0.00
ATOM   4886  H1  WAT  1610     -16.216  -1.767 -11.435  1.00  0.00
ATOM   4887  H2  WAT  1610     -16.549  -0.355 -11.870  1.00  0.00
TER
ATOM   4888  O   WAT  1611     -18.003   0.926  -9.283  1.00  0.00
ATOM   4889  H1  WAT  1611     -18.779   0.446  -8.993  1.00  0.00
ATOM   4890  H2  WAT  1611     -17.352   0.246  -9.458  1.00  0.00
TER
ATOM   4891  O   WAT  1612     -13.983   5.332 -10.503  1.00  0.00
ATOM   4892  H1  WAT  1612     -14.445   4.561 -10.175  1.00  0.00
ATOM   4893  H2  WAT  1612     -13.170   5.358  -9.998  1.00  0.00
TER
ATOM   4894  O   WAT  1613     -17.756   7.618 -10.883  1.00  0.00
ATOM   4895  H1  WAT  1613     -18.375   8.073 -11.454  1.00  0.00
ATOM   4896  H2  WAT  1613     -16.901   7.773 -11.284  1.00  0.00
TER
ATOM   4897  O   WAT  1614     -18.563   3.602  -9.276  1.00  0.00
ATOM   4898  H1  WAT  1614     -18.632   2.661  -9.437  1.00  0.00
ATOM   4899  H2  WAT  1614     -17.801   3.692  -8.704  1.00  0.00
TER
ATOM   4900  O   WAT  1615     -17.532  -3.591  -9.049  1.00  0.00
ATOM   4901  H1  WAT  1615     -17.156  -4.464  -9.162  1.00  0.00
ATOM   4902  H2  WAT  1615     -17.630  -3.256  -9.940  1.00  0.00
TER
ATOM   4903  O   WAT  1616     -13.750  -6.096 -12.117  1.00  0.00
ATOM   4904  H1  WAT  1616     -12.929  -6.587 -12.074  1.00  0.00
ATOM   4905  H2  WAT  1616     -13.716  -5.507 -11.363  1.00  0.00
TER
ATOM   4906  O   WAT  1617      -9.460  -4.080  -5.552  1.00  0.00
ATOM   4907  H1  WAT  1617     -10.164  -3.692  -6.071  1.00  0.00
ATOM   4908  H2  WAT  1617      -9.194  -3.385  -4.950  1.00  0.00
TER
ATOM   4909  O   WAT  1618     -16.890   2.502 -13.490  1.00  0.00
ATOM   4910  H1  WAT  1618     -17.508   2.966 -14.054  1.00  0.00
ATOM   4911  H2  WAT  1618     -16.378   3.194 -13.073  1.00  0.00
TER
ATOM   4912  O   WAT  1619     -13.513  -4.156  -9.344  1.00  0.00
ATOM   4913  H1  WAT  1619     -14.218  -3.868  -8.763  1.00  0.00
ATOM   4914  H2  WAT  1619     -13.152  -3.346  -9.704  1.00  0.00
TER
ATOM   4915  O   WAT  1620     -11.897   5.461  -7.081  1.00  0.00
ATOM   4916  H1  WAT  1620     -12.581   6.131  -7.089  1.00  0.00
ATOM   4917  H2  WAT  1620     -11.358   5.659  -7.847  1.00  0.00
TER
ATOM   4918  O   WAT  1621     -10.445  -4.711  -8.953  1.00  0.00
ATOM   4919  H1  WAT  1621     -11.392  -4.677  -8.821  1.00  0.00
ATOM   4920  H2  WAT  1621     -10.120  -3.897  -8.568  1.00  0.00
TER
ATOM   4921  O   WAT  1622     -19.913  -8.411 -10.657  1.00  0.00
ATOM   4922  H1  WAT  1622     -19.605  -8.966 -11.374  1.00  0.00
ATOM   4923  H2  WAT  1622     -20.843  -8.277 -10.840  1.00  0.00
TER
ATOM   4924  O   WAT  1623     -14.361   7.306  -8.367  1.00  0.00
ATOM   4925  H1  WAT  1623     -14.349   6.902  -9.234  1.00  0.00
ATOM   4926  H2  WAT  1623     -14.914   8.080  -8.470  1.00  0.00
TER
ATOM   4927  O   WAT  1624     -13.067   4.027 -13.278  1.00  0.00
ATOM   4928  H1  WAT  1624     -13.177   3.085 -13.153  1.00  0.00
ATOM   4929  H2  WAT  1624     -13.070   4.389 -12.391  1.00  0.00
TER
ATOM   4930  O   WAT  1625     -14.963   2.209  -7.038  1.00  0.00
ATOM   4931  H1  WAT  1625     -14.546   1.995  -7.873  1.00  0.00
ATOM   4932  H2  WAT  1625     -14.239   2.466  -6.467  1.00  0.00
TER
ATOM   4933  O   WAT  1626     -17.525  -0.346 -13.921  1.00  0.00
ATOM   4934  H1  WAT  1626     -18.452  -0.413 -13.692  1.00  0.00
ATOM   4935  H2  WAT  1626     -17.372   0.592 -14.036  1.00  0.00
TER
ATOM   4936  O   WAT  1627     -17.538  -4.075 -16.925  1.00  0.00
ATOM   4937  H1  WAT  1627     -18.477  -3.913 -16.839  1.00  0.00
ATOM   4938  H2  WAT  1627     -17.219  -3.356 -17.471  1.00  0.00
TER
ATOM   4939  O   WAT  1628     -11.017   0.607  -6.947  1.00  0.00
ATOM   4940  H1  WAT  1628     -11.845   0.677  -7.422  1.00  0.00
ATOM   4941  H2  WAT  1628     -10.421   1.193  -7.415  1.00  0.00
TER
ATOM   4942  O   WAT  1629     -13.495   1.216 -13.418  1.00  0.00
ATOM   4943  H1  WAT  1629     -14.114   0.878 -14.065  1.00  0.00
ATOM   4944  H2  WAT  1629     -13.513   0.572 -12.710  1.00  0.00
TER
ATOM   4945  O   WAT  1630     -14.052  -2.606  -6.001  1.00  0.00
ATOM   4946  H1  WAT  1630     -14.465  -1.780  -5.747  1.00  0.00
ATOM   4947  H2  WAT  1630     -14.785  -3.191  -6.194  1.00  0.00
TER
ATOM   4948  O   WAT  1631     -13.362   7.440  -5.313  1.00  0.00
ATOM   4949  H1  WAT  1631     -13.839   8.247  -5.506  1.00  0.00
ATOM   4950  H2  WAT  1631     -14.046   6.788  -5.160  1.00  0.00
TER
ATOM   4951  O   WAT  1632     -15.319   0.454 -16.410  1.00  0.00
ATOM   4952  H1  WAT  1632     -14.879  -0.383 -16.557  1.00  0.00
ATOM   4953  H2  WAT  1632     -14.606   1.087 -16.324  1.00  0.00
TER
ATOM   4954  O   WAT  1633     -17.209   5.394 -12.442  1.00  0.00
ATOM   4955  H1  WAT  1633     -16.769   6.136 -12.857  1.00  0.00
ATOM   4956  H2  WAT  1633     -17.270   5.637 -11.518  1.00  0.00
TER
ATOM   4957  O   WAT  1634     -11.737  -8.291 -18.096  1.00  0.00
ATOM   4958  H1  WAT  1634     -12.050  -8.199 -17.196  1.00  0.00
ATOM   4959  H2  WAT  1634     -10.976  -7.713 -18.147  1.00  0.00
TER
ATOM   4960  O   WAT  1635      -9.782   7.201  -0.244  1.00  0.00
ATOM   4961  H1  WAT  1635      -9.306   7.680   0.435  1.00  0.00
ATOM   4962  H2  WAT  1635      -9.162   7.133  -0.969  1.00  0.00
TER
ATOM   4963  O   WAT  1636     -10.379   4.393  -3.084  1.00  0.00
ATOM   4964  H1  WAT  1636     -10.253   4.154  -4.002  1.00  0.00
ATOM   4965  H2  WAT  1636     -10.337   3.561  -2.612  1.00  0.00
TER
ATOM   4966  O   WAT  1637     -16.517   8.095  -4.514  1.00  0.00
ATOM   4967  H1  WAT  1637     -16.003   8.006  -3.712  1.00  0.00
ATOM   4968  H2  WAT  1637     -17.361   8.441  -4.222  1.00  0.00
TER
ATOM   4969  O   WAT  1638     -14.542   8.381 -15.086  1.00  0.00
ATOM   4970  H1  WAT  1638     -14.702   8.091 -14.188  1.00  0.00
ATOM   4971  H2  WAT  1638     -14.707   7.605 -15.622  1.00  0.00
TER
ATOM   4972  O   WAT  1639     -14.839   5.890 -16.526  1.00  0.00
ATOM   4973  H1  WAT  1639     -15.533   5.887 -17.186  1.00  0.00
ATOM   4974  H2  WAT  1639     -14.097   5.466 -16.957  1.00  0.00
TER
ATOM   4975  O   WAT  1640     -15.274   7.516 -12.451  1.00  0.00
ATOM   4976  H1  WAT  1640     -14.819   6.735 -12.138  1.00  0.00
ATOM   4977  H2  WAT  1640     -14.935   8.227 -11.907  1.00  0.00
TER
ATOM   4978  O   WAT  1641     -10.527  -3.554  -2.119  1.00  0.00
ATOM   4979  H1  WAT  1641     -11.142  -3.046  -2.647  1.00  0.00
ATOM   4980  H2  WAT  1641     -10.847  -4.454  -2.176  1.00  0.00
TER
ATOM   4981  O   WAT  1642     -18.465  -4.715  -4.653  1.00  0.00
ATOM   4982  H1  WAT  1642     -18.927  -4.507  -3.841  1.00  0.00
ATOM   4983  H2  WAT  1642     -18.867  -5.529  -4.956  1.00  0.00
TER
ATOM   4984  O   WAT  1643     -13.465  -3.494  -3.523  1.00  0.00
ATOM   4985  H1  WAT  1643     -14.315  -3.793  -3.202  1.00  0.00
ATOM   4986  H2  WAT  1643     -13.625  -3.250  -4.435  1.00  0.00
TER
ATOM   4987  O   WAT  1644     -16.370  -1.994  -1.423  1.00  0.00
ATOM   4988  H1  WAT  1644     -16.044  -2.828  -1.763  1.00  0.00
ATOM   4989  H2  WAT  1644     -15.582  -1.471  -1.275  1.00  0.00
TER
ATOM   4990  O   WAT  1645     -19.636  -7.961 -15.376  1.00  0.00
ATOM   4991  H1  WAT  1645     -20.261  -7.965 -14.650  1.00  0.00
ATOM   4992  H2  WAT  1645     -19.723  -8.828 -15.772  1.00  0.00
TER
ATOM   4993  O   WAT  1646     -20.715  -7.037  -8.397  1.00  0.00
ATOM   4994  H1  WAT  1646     -20.417  -6.131  -8.478  1.00  0.00
ATOM   4995  H2  WAT  1646     -20.166  -7.525  -9.011  1.00  0.00
TER
ATOM   4996  O   WAT  1647     -15.731  -2.452 -13.929  1.00  0.00
ATOM   4997  H1  WAT  1647     -16.330  -1.729 -14.113  1.00  0.00
ATOM   4998  H2  WAT  1647     -15.183  -2.514 -14.711  1.00  0.00
TER
ATOM   4999  O   WAT  1648     -20.521  -1.560  -1.862  1.00  0.00
ATOM   5000  H1  WAT  1648     -20.617  -2.500  -2.012  1.00  0.00
ATOM   5001  H2  WAT  1648     -19.678  -1.338  -2.257  1.00  0.00
TER
ATOM   5002  O   WAT  1649     -17.125  -3.816 -11.899  1.00  0.00
ATOM   5003  H1  WAT  1649     -16.732  -3.499 -12.712  1.00  0.00
ATOM   5004  H2  WAT  1649     -16.763  -4.695 -11.784  1.00  0.00
TER
ATOM   5005  O   WAT  1650     -18.815  -5.065  -0.639  1.00  0.00
ATOM   5006  H1  WAT  1650     -19.505  -5.258  -0.004  1.00  0.00
ATOM   5007  H2  WAT  1650     -18.072  -4.782  -0.107  1.00  0.00
TER
ATOM   5008  O   WAT  1651     -16.539  -1.225  -7.804  1.00  0.00
ATOM   5009  H1  WAT  1651     -17.271  -0.717  -7.455  1.00  0.00
ATOM   5010  H2  WAT  1651     -16.937  -2.042  -8.105  1.00  0.00
TER
ATOM   5011  O   WAT  1652     -20.101  -4.550  -9.398  1.00  0.00
ATOM   5012  H1  WAT  1652     -20.098  -4.991 -10.248  1.00  0.00
ATOM   5013  H2  WAT  1652     -19.206  -4.228  -9.291  1.00  0.00
TER
ATOM   5014  O   WAT  1653     -20.039  -3.549 -16.408  1.00  0.00
ATOM   5015  H1  WAT  1653     -19.918  -3.590 -15.459  1.00  0.00
ATOM   5016  H2  WAT  1653     -20.424  -2.686 -16.563  1.00  0.00
TER
ATOM   5017  O   WAT  1654     -16.076  -5.772  -8.391  1.00  0.00
ATOM   5018  H1  WAT  1654     -16.059  -5.321  -7.547  1.00  0.00
ATOM   5019  H2  WAT  1654     -16.325  -6.671  -8.178  1.00  0.00
TER
ATOM   5020  O   WAT  1655     -12.649  -8.359  -2.553  1.00  0.00
ATOM   5021  H1  WAT  1655     -12.325  -9.090  -2.027  1.00  0.00
ATOM   5022  H2  WAT  1655     -12.614  -8.677  -3.455  1.00  0.00
TER
ATOM   5023  O   WAT  1656     -19.800  -0.490  -7.652  1.00  0.00
ATOM   5024  H1  WAT  1656     -19.433  -0.964  -6.906  1.00  0.00
ATOM   5025  H2  WAT  1656     -19.990   0.385  -7.311  1.00  0.00
TER
ATOM   5026  O   WAT  1657     -12.724   1.754  -8.944  1.00  0.00
ATOM   5027  H1  WAT  1657     -12.004   2.249  -9.335  1.00  0.00
ATOM   5028  H2  WAT  1657     -12.925   1.076  -9.589  1.00  0.00
TER
ATOM   5029  O   WAT  1658     -17.263  -6.852 -14.801  1.00  0.00
ATOM   5030  H1  WAT  1658     -18.076  -7.351 -14.877  1.00  0.00
ATOM   5031  H2  WAT  1658     -17.456  -6.012 -15.218  1.00  0.00
TER
ATOM   5032  O   WAT  1659     -17.342   1.825  -3.057  1.00  0.00
ATOM   5033  H1  WAT  1659     -17.408   0.904  -3.311  1.00  0.00
ATOM   5034  H2  WAT  1659     -17.971   1.922  -2.343  1.00  0.00
TER
ATOM   5035  O   WAT  1660     -14.548  -2.480 -16.505  1.00  0.00
ATOM   5036  H1  WAT  1660     -13.660  -2.169 -16.680  1.00  0.00
ATOM   5037  H2  WAT  1660     -14.577  -3.353 -16.897  1.00  0.00
TER
ATOM   5038  O   WAT  1661     -18.552   3.692 -15.826  1.00  0.00
ATOM   5039  H1  WAT  1661     -18.210   4.436 -16.322  1.00  0.00
ATOM   5040  H2  WAT  1661     -19.380   4.005 -15.464  1.00  0.00
TER
ATOM   5041  O   WAT  1662     -17.410   4.647  -3.307  1.00  0.00
ATOM   5042  H1  WAT  1662     -17.396   3.715  -3.525  1.00  0.00
ATOM   5043  H2  WAT  1662     -18.118   4.733  -2.668  1.00  0.00
TER
ATOM   5044  O   WAT  1663     -12.276  -1.169 -17.037  1.00  0.00
ATOM   5045  H1  WAT  1663     -12.360  -0.738 -17.887  1.00  0.00
ATOM   5046  H2  WAT  1663     -11.557  -0.709 -16.604  1.00  0.00
TER
ATOM   5047  O   WAT  1664     -11.199   1.288  -3.960  1.00  0.00
ATOM   5048  H1  WAT  1664     -11.924   1.880  -4.157  1.00  0.00
ATOM   5049  H2  WAT  1664     -10.671   1.280  -4.759  1.00  0.00
TER
ATOM   5050  O   WAT  1665     -11.248   5.685 -14.309  1.00  0.00
ATOM   5051  H1  WAT  1665     -11.890   5.031 -14.034  1.00  0.00
ATOM   5052  H2  WAT  1665     -11.635   6.091 -15.085  1.00  0.00
TER
ATOM   5053  O   WAT  1666     -15.669   3.014 -10.462  1.00  0.00
ATOM   5054  H1  WAT  1666     -15.317   2.416 -11.121  1.00  0.00
ATOM   5055  H2  WAT  1666     -16.553   2.688 -10.291  1.00  0.00
TER
ATOM   5056  O   WAT  1667     -19.583   3.773 -13.055  1.00  0.00
ATOM   5057  H1  WAT  1667     -18.896   4.320 -12.674  1.00  0.00
ATOM   5058  H2  WAT  1667     -20.369   4.317 -13.020  1.00  0.00
TER
ATOM   5059  O   WAT  1668     -20.280   0.778 -13.442  1.00  0.00
ATOM   5060  H1  WAT  1668     -19.824   1.589 -13.216  1.00  0.00
ATOM   5061  H2  WAT  1668     -20.631   0.460 -12.610  1.00  0.00
TER
ATOM   5062  O   WAT  1669     -17.977   6.289  -6.213  1.00  0.00
ATOM   5063  H1  WAT  1669     -17.332   6.495  -5.535  1.00  0.00
ATOM   5064  H2  WAT  1669     -17.614   5.527  -6.666  1.00  0.00
TER
ATOM   5065  O   WAT  1670     -16.703   4.292  -7.495  1.00  0.00
ATOM   5066  H1  WAT  1670     -16.061   3.591  -7.382  1.00  0.00
ATOM   5067  H2  WAT  1670     -16.178   5.072  -7.675  1.00  0.00
TER
ATOM   5068  O   WAT  1671     -14.930   5.091  -4.291  1.00  0.00
ATOM   5069  H1  WAT  1671     -14.594   5.678  -3.614  1.00  0.00
ATOM   5070  H2  WAT  1671     -15.850   4.961  -4.062  1.00  0.00
TER
ATOM   5071  O   WAT  1672     -13.276   2.494 -16.110  1.00  0.00
ATOM   5072  H1  WAT  1672     -13.564   2.955 -15.322  1.00  0.00
ATOM   5073  H2  WAT  1672     -12.481   2.034 -15.841  1.00  0.00
TER
ATOM   5074  O   WAT  1673     -19.101   5.140  -1.123  1.00  0.00
ATOM   5075  H1  WAT  1673     -19.421   4.421  -0.578  1.00  0.00
ATOM   5076  H2  WAT  1673     -19.775   5.816  -1.049  1.00  0.00
TER
ATOM   5077  O   WAT  1674     -15.885  -4.627  -5.759  1.00  0.00
ATOM   5078  H1  WAT  1674     -15.517  -5.447  -5.431  1.00  0.00
ATOM   5079  H2  WAT  1674     -16.746  -4.567  -5.343  1.00  0.00
TER
ATOM   5080  O   WAT  1675     -12.519  -5.671 -14.950  1.00  0.00
ATOM   5081  H1  WAT  1675     -13.148  -5.567 -15.664  1.00  0.00
ATOM   5082  H2  WAT  1675     -13.014  -5.452 -14.161  1.00  0.00
TER
ATOM   5083  O   WAT  1676     -18.073   6.049 -17.517  1.00  0.00
ATOM   5084  H1  WAT  1676     -17.972   5.846 -18.447  1.00  0.00
ATOM   5085  H2  WAT  1676     -18.973   5.795 -17.312  1.00  0.00
TER
ATOM   5086  O   WAT  1677     -20.551  -3.393 -13.534  1.00  0.00
ATOM   5087  H1  WAT  1677     -21.259  -2.924 -13.093  1.00  0.00
ATOM   5088  H2  WAT  1677     -20.266  -4.050 -12.900  1.00  0.00
TER
ATOM   5089  O   WAT  1678     -18.925  -1.973  -5.535  1.00  0.00
ATOM   5090  H1  WAT  1678     -18.427  -1.498  -4.870  1.00  0.00
ATOM   5091  H2  WAT  1678     -18.783  -2.897  -5.328  1.00  0.00
TER
ATOM   5092  O   WAT  1679     -16.519  -6.668 -12.095  1.00  0.00
ATOM   5093  H1  WAT  1679     -16.643  -6.649 -13.044  1.00  0.00
ATOM   5094  H2  WAT  1679     -15.571  -6.620 -11.975  1.00  0.00
TER
ATOM   5095  O   WAT  1680     -19.432   8.568 -12.822  1.00  0.00
ATOM   5096  H1  WAT  1680     -19.177   8.530 -13.744  1.00  0.00
ATOM   5097  H2  WAT  1680     -20.380   8.441 -12.829  1.00  0.00
TER
ATOM   5098  O   WAT  1681     -11.719  -5.756  -4.692  1.00  0.00
ATOM   5099  H1  WAT  1681     -12.221  -5.016  -4.353  1.00  0.00
ATOM   5100  H2  WAT  1681     -10.903  -5.368  -5.009  1.00  0.00
TER
ATOM   5101  O   WAT  1682     -13.426  -0.513 -11.246  1.00  0.00
ATOM   5102  H1  WAT  1682     -14.367  -0.498 -11.071  1.00  0.00
ATOM   5103  H2  WAT  1682     -13.112  -1.299 -10.800  1.00  0.00
TER
ATOM   5104  O   WAT  1683     -11.424   6.658  -9.571  1.00  0.00
ATOM   5105  H1  WAT  1683     -11.299   7.481  -9.098  1.00  0.00
ATOM   5106  H2  WAT  1683     -10.557   6.447  -9.918  1.00  0.00
TER
ATOM   5107  O   WAT  1684     -16.110   4.044  -0.763  1.00  0.00
ATOM   5108  H1  WAT  1684     -16.716   4.067  -1.503  1.00  0.00
ATOM   5109  H2  WAT  1684     -16.414   3.312  -0.226  1.00  0.00
TER
ATOM   5110  O   WAT  1685     -14.680   7.772  -2.152  1.00  0.00
ATOM   5111  H1  WAT  1685     -13.728   7.688  -2.202  1.00  0.00
ATOM   5112  H2  WAT  1685     -14.827   8.436  -1.479  1.00  0.00
TER
ATOM   5113  O   WAT  1686     -11.789   7.151 -16.653  1.00  0.00
ATOM   5114  H1  WAT  1686     -12.075   6.738 -17.467  1.00  0.00
ATOM   5115  H2  WAT  1686     -11.987   8.080 -16.773  1.00  0.00
TER
ATOM   5116  O   WAT  1687     -20.173   1.830  -2.233  1.00  0.00
ATOM   5117  H1  WAT  1687     -20.938   2.399  -2.318  1.00  0.00
ATOM   5118  H2  WAT  1687     -19.991   1.538  -3.127  1.00  0.00
TER
ATOM   5119  O   WAT  1688     -17.084   2.207 -17.608  1.00  0.00
ATOM   5120  H1  WAT  1688     -17.633   2.653 -16.964  1.00  0.00
ATOM   5121  H2  WAT  1688     -16.462   1.701 -17.084  1.00  0.00
TER
ATOM   5122  O   WAT  1689     -13.030   3.561  -1.676  1.00  0.00
ATOM   5123  H1  WAT  1689     -12.289   3.898  -2.179  1.00  0.00
ATOM   5124  H2  WAT  1689     -13.793   3.730  -2.229  1.00  0.00
TER
ATOM   5125  O   WAT  1690     -14.356   1.612  -3.140  1.00  0.00
ATOM   5126  H1  WAT  1690     -13.942   1.767  -2.291  1.00  0.00
ATOM   5127  H2  WAT  1690     -15.291   1.738  -2.978  1.00  0.00
TER
ATOM   5128  O   WAT  1691     -13.884  -1.048  -1.136  1.00  0.00
ATOM   5129  H1  WAT  1691     -13.301  -1.803  -1.224  1.00  0.00
ATOM   5130  H2  WAT  1691     -13.707  -0.517  -1.913  1.00  0.00
TER
ATOM   5131  O   WAT  1692     -20.000  -7.331  -5.792  1.00  0.00
ATOM   5132  H1  WAT  1692     -20.448  -7.309  -6.637  1.00  0.00
ATOM   5133  H2  WAT  1692     -20.634  -7.729  -5.195  1.00  0.00
TER
ATOM   5134  O   WAT  1693     -19.594   1.564  -5.171  1.00  0.00
ATOM   5135  H1  WAT  1693     -19.175   2.408  -5.343  1.00  0.00
ATOM   5136  H2  WAT  1693     -20.513   1.702  -5.400  1.00  0.00
TER
ATOM   5137  O   WAT  1694     -17.258  -0.704  -3.787  1.00  0.00
ATOM   5138  H1  WAT  1694     -17.138  -1.300  -3.047  1.00  0.00
ATOM   5139  H2  WAT  1694     -16.398  -0.667  -4.207  1.00  0.00
TER
ATOM   5140  O   WAT  1695     -14.919  -0.150  -5.211  1.00  0.00
ATOM   5141  H1  WAT  1695     -15.446   0.374  -5.814  1.00  0.00
ATOM   5142  H2  WAT  1695     -14.576   0.482  -4.580  1.00  0.00
TER
ATOM   5143  O   WAT  1696     -20.491  -4.162  -2.529  1.00  0.00
ATOM   5144  H1  WAT  1696     -19.901  -4.470  -1.842  1.00  0.00
ATOM   5145  H2  WAT  1696     -21.309  -4.634  -2.373  1.00  0.00
TER
ATOM   5146  O   WAT  1697     -15.672  -4.545  -2.296  1.00  0.00
ATOM   5147  H1  WAT  1697     -16.360  -5.207  -2.361  1.00  0.00
ATOM   5148  H2  WAT  1697     -14.951  -4.992  -1.851  1.00  0.00
TER
ATOM   5149  O   WAT  1698     -15.042  -7.950 -16.237  1.00  0.00
ATOM   5150  H1  WAT  1698     -14.761  -8.793 -15.881  1.00  0.00
ATOM   5151  H2  WAT  1698     -15.815  -7.718 -15.723  1.00  0.00
TER
ATOM   5152  O   WAT  1699     -18.887   9.105  -3.796  1.00  0.00
ATOM   5153  H1  WAT  1699     -18.961  10.008  -3.489  1.00  0.00
ATOM   5154  H2  WAT  1699     -19.789   8.786  -3.824  1.00  0.00
TER
ATOM   5155  O   WAT  1700     -20.504  -6.717 -17.792  1.00  0.00
ATOM   5156  H1  WAT  1700     -20.851  -7.395 -18.372  1.00  0.00
ATOM   5157  H2  WAT  1700     -20.302  -7.179 -16.978  1.00  0.00
TER
ATOM   5158  O   WAT  1701     -18.339   8.271 -16.174  1.00  0.00
ATOM   5159  H1  WAT  1701     -17.444   8.609 -16.152  1.00  0.00
ATOM   5160  H2  WAT  1701     -18.307   7.549 -16.801  1.00  0.00
TER
ATOM   5161  O   WAT  1702     -11.359   6.801  -3.467  1.00  0.00
ATOM   5162  H1  WAT  1702     -11.959   6.860  -4.211  1.00  0.00
ATOM   5163  H2  WAT  1702     -11.230   5.861  -3.337  1.00  0.00
TER
ATOM   5164  O   WAT  1703     -10.119   4.543 -18.130  1.00  0.00
ATOM   5165  H1  WAT  1703     -10.950   4.610 -17.659  1.00  0.00
ATOM   5166  H2  WAT  1703      -9.942   5.433 -18.433  1.00  0.00
TER
ATOM   5167  O   WAT  1704     -10.664   1.287 -15.627  1.00  0.00
ATOM   5168  H1  WAT  1704      -9.902   1.857 -15.521  1.00  0.00
ATOM   5169  H2  WAT  1704     -10.648   0.720 -14.856  1.00  0.00
TER
ATOM   5170  O   WAT  1705      -9.658   2.142 -10.782  1.00  0.00
ATOM   5171  H1  WAT  1705      -9.287   1.359 -11.189  1.00  0.00
ATOM   5172  H2  WAT  1705      -9.017   2.831 -10.961  1.00  0.00
TER
ATOM   5173  O   WAT  1706     -12.674   3.526  -5.369  1.00  0.00
ATOM   5174  H1  WAT  1706     -13.488   3.956  -5.107  1.00  0.00
ATOM   5175  H2  WAT  1706     -12.267   4.138  -5.983  1.00  0.00
TER
ATOM   5176  O   WAT  1707     -14.214  -5.395 -17.174  1.00  0.00
ATOM   5177  H1  WAT  1707     -13.796  -5.582 -18.014  1.00  0.00
ATOM   5178  H2  WAT  1707     -14.520  -6.247 -16.864  1.00  0.00
TER
ATOM   5179  O   WAT  1708     -10.715  -0.482 -13.476  1.00  0.00
ATOM   5180  H1  WAT  1708     -11.091  -1.249 -13.908  1.00  0.00
ATOM   5181  H2  WAT  1708     -11.445  -0.100 -12.989  1.00  0.00
TER
ATOM   5182  O   WAT  1709     -11.325  -1.335  -3.842  1.00  0.00
ATOM   5183  H1  WAT  1709     -11.556  -1.564  -4.743  1.00  0.00
ATOM   5184  H2  WAT  1709     -11.065  -0.415  -3.888  1.00  0.00
TER
ATOM   5185  O   WAT  1710     -12.886  -6.109  -1.065  1.00  0.00
ATOM   5186  H1  WAT  1710     -12.009  -6.101  -0.681  1.00  0.00
ATOM   5187  H2  WAT  1710     -12.874  -6.846  -1.675  1.00  0.00
TER
ATOM   5188  O   WAT  1711     -11.440  -2.256 -10.176  1.00  0.00
ATOM   5189  H1  WAT  1711     -10.916  -2.750 -10.807  1.00  0.00
ATOM   5190  H2  WAT  1711     -10.854  -2.121  -9.431  1.00  0.00
TER
ATOM   5191  O   WAT  1712     -11.261  -2.172  -6.654  1.00  0.00
ATOM   5192  H1  WAT  1712     -12.211  -2.206  -6.539  1.00  0.00
ATOM   5193  H2  WAT  1712     -11.080  -1.262  -6.889  1.00  0.00
TER
ATOM   5194  O   WAT  1713     -11.950  -2.999 -14.236  1.00  0.00
ATOM   5195  H1  WAT  1713     -11.454  -3.232 -13.452  1.00  0.00
ATOM   5196  H2  WAT  1713     -12.148  -3.838 -14.653  1.00  0.00
TER
ATOM   5197  O   WAT  1714     -10.521  -4.363 -11.703  1.00  0.00
ATOM   5198  H1  WAT  1714     -10.631  -4.517 -10.764  1.00  0.00
ATOM   5199  H2  WAT  1714      -9.760  -4.891 -11.945  1.00  0.00
TER
ATOM   5200  O   WAT  1715     -12.175  -8.424  -5.244  1.00  0.00
ATOM   5201  H1  WAT  1715     -11.537  -7.810  -4.878  1.00  0.00
ATOM   5202  H2  WAT  1715     -12.027  -8.388  -6.189  1.00  0.00
TER
ATOM   5203  O   WAT  1716      -9.558  -5.761 -15.836  1.00  0.00
ATOM   5204  H1  WAT  1716     -10.353  -5.827 -15.307  1.00  0.00
ATOM   5205  H2  WAT  1716      -9.354  -4.826 -15.848  1.00  0.00
TER
ATOM   5206  O   WAT  1717     -12.617   8.278 -11.843  1.00  0.00
ATOM   5207  H1  WAT  1717     -12.021   7.956 -12.519  1.00  0.00
ATOM   5208  H2  WAT  1717     -12.359   7.805 -11.051  1.00  0.00
TER
ATOM   5209  O   WAT  1718     -21.010   6.266  -6.093  1.00  0.00
ATOM   5210  H1  WAT  1718     -21.251   6.533  -6.980  1.00  0.00
ATOM   5211  H2  WAT  1718     -20.069   6.436  -6.037  1.00  0.00
TER
ATOM   5212  O   WAT  1719     -18.804  -7.271  -2.337  1.00  0.00
ATOM   5213  H1  WAT  1719     -18.865  -6.679  -1.587  1.00  0.00
ATOM   5214  H2  WAT  1719     -17.864  -7.378  -2.482  1.00  0.00
TER
ATOM   5215  O   WAT  1720     -16.167  -7.614  -2.698  1.00  0.00
ATOM   5216  H1  WAT  1720     -15.553  -7.296  -3.360  1.00  0.00
ATOM   5217  H2  WAT  1720     -15.622  -8.099  -2.078  1.00  0.00
TER
ATOM   5218  O   WAT  1721      -9.749   8.285  -5.291  1.00  0.00
ATOM   5219  H1  WAT  1721     -10.243   8.682  -6.009  1.00  0.00
ATOM   5220  H2  WAT  1721     -10.358   7.660  -4.898  1.00  0.00
TER
ATOM   5221  O   WAT  1722     -15.426  -9.051  -6.371  1.00  0.00
ATOM   5222  H1  WAT  1722     -16.300  -8.717  -6.573  1.00  0.00
ATOM   5223  H2  WAT  1722     -15.535  -9.523  -5.546  1.00  0.00
TER
ATOM   5224  O   WAT  1723     -14.519  -6.844  -4.987  1.00  0.00
ATOM   5225  H1  WAT  1723     -14.847  -7.658  -5.366  1.00  0.00
ATOM   5226  H2  WAT  1723     -13.571  -6.887  -5.110  1.00  0.00
TER
ATOM   5227  O   WAT  1724     -12.065   8.928  -8.013  1.00  0.00
ATOM   5228  H1  WAT  1724     -12.525   9.679  -8.387  1.00  0.00
ATOM   5229  H2  WAT  1724     -12.694   8.208  -8.071  1.00  0.00
TER
ATOM   5230  O   WAT  1725     -18.896   8.127  -8.011  1.00  0.00
ATOM   5231  H1  WAT  1725     -18.608   7.873  -8.888  1.00  0.00
ATOM   5232  H2  WAT  1725     -18.384   7.575  -7.421  1.00  0.00
TER
ATOM   5233  O   WAT  1726     -17.678  -8.134  -7.431  1.00  0.00
ATOM   5234  H1  WAT  1726     -18.461  -7.659  -7.152  1.00  0.00
ATOM   5235  H2  WAT  1726     -17.972  -9.038  -7.540  1.00  0.00
TER
ATOM   5236  O   WAT  1727     -13.126  -7.431  -9.387  1.00  0.00
ATOM   5237  H1  WAT  1727     -12.686  -7.487 -10.234  1.00  0.00
ATOM   5238  H2  WAT  1727     -13.396  -6.516  -9.316  1.00  0.00
TER
ATOM   5239  O   WAT  1728     -11.263  -7.800 -11.376  1.00  0.00
ATOM   5240  H1  WAT  1728     -11.324  -8.744 -11.523  1.00  0.00
ATOM   5241  H2  WAT  1728     -10.483  -7.692 -10.830  1.00  0.00
TER
ATOM   5242  O   WAT  1729     -19.793  -5.715 -11.920  1.00  0.00
ATOM   5243  H1  WAT  1729     -20.606  -6.089 -12.260  1.00  0.00
ATOM   5244  H2  WAT  1729     -19.289  -6.471 -11.618  1.00  0.00
TER
ATOM   5245  O   WAT  1730     -15.291  -9.051 -10.682  1.00  0.00
ATOM   5246  H1  WAT  1730     -14.688  -8.479 -10.207  1.00  0.00
ATOM   5247  H2  WAT  1730     -16.031  -8.487 -10.904  1.00  0.00
TER
ATOM   5248  O   WAT  1731     -12.147  -8.649 -15.408  1.00  0.00
ATOM   5249  H1  WAT  1731     -11.952  -7.750 -15.141  1.00  0.00
ATOM   5250  H2  WAT  1731     -12.934  -8.880 -14.914  1.00  0.00
TER
ATOM   5251  O   WAT  1732     -18.829   9.049  -0.644  1.00  0.00
ATOM   5252  H1  WAT  1732     -17.902   8.813  -0.601  1.00  0.00
ATOM   5253  H2  WAT  1732     -18.844   9.876  -1.126  1.00  0.00
TER
ATOM   5254  O   WAT  1733     -10.594   8.591 -13.647  1.00  0.00
ATOM   5255  H1  WAT  1733     -10.419   7.905 -14.291  1.00  0.00
ATOM   5256  H2  WAT  1733     -11.292   9.116 -14.039  1.00  0.00
TER
ATOM   5257  O   WAT  1734     -15.041  -8.871  -0.302  1.00  0.00
ATOM   5258  H1  WAT  1734     -15.154  -8.552   0.593  1.00  0.00
ATOM   5259  H2  WAT  1734     -14.224  -8.470  -0.598  1.00  0.00
TER
ATOM   5260  O   WAT  1735     -12.261   8.276  -0.820  1.00  0.00
ATOM   5261  H1  WAT  1735     -11.469   7.781  -1.028  1.00  0.00
ATOM   5262  H2  WAT  1735     -11.968   8.955  -0.213  1.00  0.00
TER
ATOM   5263  O   WAT  1736     -18.003 -17.849   9.491  1.00  0.00
ATOM   5264  H1  WAT  1736     -18.779 -18.329   9.781  1.00  0.00
ATOM   5265  H2  WAT  1736     -17.352 -18.528   9.317  1.00  0.00
TER
ATOM   5266  O   WAT  1737     -13.983 -13.443   8.271  1.00  0.00
ATOM   5267  H1  WAT  1737     -14.445 -14.214   8.600  1.00  0.00
ATOM   5268  H2  WAT  1737     -13.170 -13.416   8.776  1.00  0.00
TER
ATOM   5269  O   WAT  1738     -17.756 -11.157   7.891  1.00  0.00
ATOM   5270  H1  WAT  1738     -18.375 -10.701   7.321  1.00  0.00
ATOM   5271  H2  WAT  1738     -16.901 -11.002   7.490  1.00  0.00
TER
ATOM   5272  O   WAT  1739     -18.563 -15.173   9.498  1.00  0.00
ATOM   5273  H1  WAT  1739     -18.632 -16.114   9.337  1.00  0.00
ATOM   5274  H2  WAT  1739     -17.801 -15.083  10.070  1.00  0.00
TER
ATOM   5275  O   WAT  1740     -16.890 -16.273   5.285  1.00  0.00
ATOM   5276  H1  WAT  1740     -17.508 -15.808   4.721  1.00  0.00
ATOM   5277  H2  WAT  1740     -16.378 -15.580   5.702  1.00  0.00
TER
ATOM   5278  O   WAT  1741     -11.897 -13.313  11.693  1.00  0.00
ATOM   5279  H1  WAT  1741     -12.581 -12.643  11.685  1.00  0.00
ATOM   5280  H2  WAT  1741     -11.358 -13.115  10.928  1.00  0.00
TER
ATOM   5281  O   WAT  1742     -14.361 -11.469  10.408  1.00  0.00
ATOM   5282  H1  WAT  1742     -14.349 -11.873   9.540  1.00  0.00
ATOM   5283  H2  WAT  1742     -14.914 -10.694  10.304  1.00  0.00
TER
ATOM   5284  O   WAT  1743     -13.067 -14.747   5.497  1.00  0.00
ATOM   5285  H1  WAT  1743     -13.177 -15.690   5.622  1.00  0.00
ATOM   5286  H2  WAT  1743     -13.070 -14.386   6.383  1.00  0.00
TER
ATOM   5287  O   WAT  1744     -14.963 -16.566  11.736  1.00  0.00
ATOM   5288  H1  WAT  1744     -14.546 -16.780  10.901  1.00  0.00
ATOM   5289  H2  WAT  1744     -14.239 -16.309  12.307  1.00  0.00
TER
ATOM   5290  O   WAT  1745     -17.525 -19.121   4.853  1.00  0.00
ATOM   5291  H1  WAT  1745     -18.452 -19.187   5.082  1.00  0.00
ATOM   5292  H2  WAT  1745     -17.372 -18.183   4.739  1.00  0.00
TER
ATOM   5293  O   WAT  1746     -11.017 -18.167  11.828  1.00  0.00
ATOM   5294  H1  WAT  1746     -11.845 -18.098  11.353  1.00  0.00
ATOM   5295  H2  WAT  1746     -10.421 -17.582  11.359  1.00  0.00
TER
ATOM   5296  O   WAT  1747     -13.495 -17.559   5.357  1.00  0.00
ATOM   5297  H1  WAT  1747     -14.114 -17.897   4.709  1.00  0.00
ATOM   5298  H2  WAT  1747     -13.513 -18.203   6.065  1.00  0.00
TER
ATOM   5299  O   WAT  1748     -13.362 -11.334  13.461  1.00  0.00
ATOM   5300  H1  WAT  1748     -13.839 -10.527  13.269  1.00  0.00
ATOM   5301  H2  WAT  1748     -14.046 -11.986  13.614  1.00  0.00
TER
ATOM   5302  O   WAT  1749     -15.319 -18.320   2.364  1.00  0.00
ATOM   5303  H1  WAT  1749     -14.879 -19.158   2.218  1.00  0.00
ATOM   5304  H2  WAT  1749     -14.606 -17.687   2.450  1.00  0.00
TER
ATOM   5305  O   WAT  1750     -17.209 -13.380   6.332  1.00  0.00
ATOM   5306  H1  WAT  1750     -16.769 -12.638   5.918  1.00  0.00
ATOM   5307  H2  WAT  1750     -17.270 -13.138   7.256  1.00  0.00
TER
ATOM   5308  O   WAT  1751     -10.379 -14.382  15.690  1.00  0.00
ATOM   5309  H1  WAT  1751     -10.253 -14.621  14.772  1.00  0.00
ATOM   5310  H2  WAT  1751     -10.337 -15.213  16.163  1.00  0.00
TER
ATOM   5311  O   WAT  1752     -16.517 -10.679  14.260  1.00  0.00
ATOM   5312  H1  WAT  1752     -16.003 -10.768  15.062  1.00  0.00
ATOM   5313  H2  WAT  1752     -17.361 -10.333  14.553  1.00  0.00
TER
ATOM   5314  O   WAT  1753     -14.542 -10.393   3.688  1.00  0.00
ATOM   5315  H1  WAT  1753     -14.702 -10.683   4.586  1.00  0.00
ATOM   5316  H2  WAT  1753     -14.707 -11.169   3.153  1.00  0.00
TER
ATOM   5317  O   WAT  1754     -14.839 -12.885   2.248  1.00  0.00
ATOM   5318  H1  WAT  1754     -15.533 -12.887   1.588  1.00  0.00
ATOM   5319  H2  WAT  1754     -14.097 -13.309   1.818  1.00  0.00
TER
ATOM   5320  O   WAT  1755     -15.274 -11.258   6.323  1.00  0.00
ATOM   5321  H1  WAT  1755     -14.819 -12.039   6.637  1.00  0.00
ATOM   5322  H2  WAT  1755     -14.935 -10.548   6.867  1.00  0.00
TER
ATOM   5323  O   WAT  1756     -19.800 -19.264  11.122  1.00  0.00
ATOM   5324  H1  WAT  1756     -19.433 -19.738  11.869  1.00  0.00
ATOM   5325  H2  WAT  1756     -19.990 -18.390  11.463  1.00  0.00
TER
ATOM   5326  O   WAT  1757     -12.724 -17.020   9.830  1.00  0.00
ATOM   5327  H1  WAT  1757     -12.004 -16.525   9.440  1.00  0.00
ATOM   5328  H2  WAT  1757     -12.925 -17.699   9.186  1.00  0.00
TER
ATOM   5329  O   WAT  1758     -17.342 -16.950  15.717  1.00  0.00
ATOM   5330  H1  WAT  1758     -17.408 -17.870  15.463  1.00  0.00
ATOM   5331  H2  WAT  1758     -17.971 -16.852  16.432  1.00  0.00
TER
ATOM   5332  O   WAT  1759     -18.552 -15.082   2.948  1.00  0.00
ATOM   5333  H1  WAT  1759     -18.210 -14.338   2.453  1.00  0.00
ATOM   5334  H2  WAT  1759     -19.380 -14.769   3.311  1.00  0.00
TER
ATOM   5335  O   WAT  1760     -17.410 -14.127  15.467  1.00  0.00
ATOM   5336  H1  WAT  1760     -17.396 -15.059  15.249  1.00  0.00
ATOM   5337  H2  WAT  1760     -18.118 -14.041  16.106  1.00  0.00
TER
ATOM   5338  O   WAT  1761     -12.276 -19.943   1.737  1.00  0.00
ATOM   5339  H1  WAT  1761     -12.360 -19.512   0.887  1.00  0.00
ATOM   5340  H2  WAT  1761     -11.557 -19.484   2.170  1.00  0.00
TER
ATOM   5341  O   WAT  1762     -11.199 -17.487  14.814  1.00  0.00
ATOM   5342  H1  WAT  1762     -11.924 -16.894  14.617  1.00  0.00
ATOM   5343  H2  WAT  1762     -10.671 -17.494  14.016  1.00  0.00
TER
ATOM   5344  O   WAT  1763     -11.248 -13.089   4.466  1.00  0.00
ATOM   5345  H1  WAT  1763     -11.890 -13.744   4.740  1.00  0.00
ATOM   5346  H2  WAT  1763     -11.635 -12.684   3.690  1.00  0.00
TER
ATOM   5347  O   WAT  1764     -15.669 -15.761   8.313  1.00  0.00
ATOM   5348  H1  WAT  1764     -15.317 -16.358   7.653  1.00  0.00
ATOM   5349  H2  WAT  1764     -16.553 -16.086   8.484  1.00  0.00
TER
ATOM   5350  O   WAT  1765     -19.583 -15.001   5.720  1.00  0.00
ATOM   5351  H1  WAT  1765     -18.896 -14.454   6.101  1.00  0.00
ATOM   5352  H2  WAT  1765     -20.369 -14.457   5.755  1.00  0.00
TER
ATOM   5353  O   WAT  1766     -20.280 -17.996   5.332  1.00  0.00
ATOM   5354  H1  WAT  1766     -19.824 -17.186   5.558  1.00  0.00
ATOM   5355  H2  WAT  1766     -20.631 -18.314   6.164  1.00  0.00
TER
ATOM   5356  O   WAT  1767     -17.977 -12.486  12.562  1.00  0.00
ATOM   5357  H1  WAT  1767     -17.332 -12.280  13.239  1.00  0.00
ATOM   5358  H2  WAT  1767     -17.614 -13.247  12.109  1.00  0.00
TER
ATOM   5359  O   WAT  1768     -16.703 -14.482  11.279  1.00  0.00
ATOM   5360  H1  WAT  1768     -16.061 -15.183  11.393  1.00  0.00
ATOM   5361  H2  WAT  1768     -16.178 -13.703  11.099  1.00  0.00
TER
ATOM   5362  O   WAT  1769     -12.858 -14.198   1.003  1.00  0.00
ATOM   5363  H1  WAT  1769     -13.084 -14.915   1.596  1.00  0.00
ATOM   5364  H2  WAT  1769     -13.248 -14.446   0.165  1.00  0.00
TER
ATOM   5365  O   WAT  1770     -14.930 -13.683  14.483  1.00  0.00
ATOM   5366  H1  WAT  1770     -14.594 -13.096  15.161  1.00  0.00
ATOM   5367  H2  WAT  1770     -15.850 -13.814  14.713  1.00  0.00
TER
ATOM   5368  O   WAT  1771     -13.276 -16.280   2.665  1.00  0.00
ATOM   5369  H1  WAT  1771     -13.564 -15.819   3.452  1.00  0.00
ATOM   5370  H2  WAT  1771     -12.481 -16.741   2.933  1.00  0.00
TER
ATOM   5371  O   WAT  1772     -19.101 -13.634  17.652  1.00  0.00
ATOM   5372  H1  WAT  1772     -19.421 -14.353  18.196  1.00  0.00
ATOM   5373  H2  WAT  1772     -19.775 -12.958  17.725  1.00  0.00
TER
ATOM   5374  O   WAT  1773     -18.073 -12.725   1.258  1.00  0.00
ATOM   5375  H1  WAT  1773     -17.972 -12.929   0.328  1.00  0.00
ATOM   5376  H2  WAT  1773     -18.973 -12.979   1.462  1.00  0.00
TER
ATOM   5377  O   WAT  1774     -19.432 -10.206   5.952  1.00  0.00
ATOM   5378  H1  WAT  1774     -19.177 -10.244   5.030  1.00  0.00
ATOM   5379  H2  WAT  1774     -20.380 -10.333   5.945  1.00  0.00
TER
ATOM   5380  O   WAT  1775     -11.424 -12.116   9.204  1.00  0.00
ATOM   5381  H1  WAT  1775     -11.299 -11.293   9.676  1.00  0.00
ATOM   5382  H2  WAT  1775     -10.557 -12.327   8.856  1.00  0.00
TER
ATOM   5383  O   WAT  1776     -14.680 -11.003  16.622  1.00  0.00
ATOM   5384  H1  WAT  1776     -13.728 -11.087  16.572  1.00  0.00
ATOM   5385  H2  WAT  1776     -14.827 -10.338  17.296  1.00  0.00
TER
ATOM   5386  O   WAT  1777     -11.789 -11.623   2.122  1.00  0.00
ATOM   5387  H1  WAT  1777     -12.075 -12.037   1.307  1.00  0.00
ATOM   5388  H2  WAT  1777     -11.987 -10.694   2.002  1.00  0.00
TER
ATOM   5389  O   WAT  1778     -20.324 -15.630   0.562  1.00  0.00
ATOM   5390  H1  WAT  1778     -20.429 -16.245   1.288  1.00  0.00
ATOM   5391  H2  WAT  1778     -20.492 -16.153  -0.222  1.00  0.00
TER
ATOM   5392  O   WAT  1779     -20.173 -16.944  16.541  1.00  0.00
ATOM   5393  H1  WAT  1779     -20.938 -16.376  16.456  1.00  0.00
ATOM   5394  H2  WAT  1779     -19.991 -17.236  15.648  1.00  0.00
TER
ATOM   5395  O   WAT  1780     -17.084 -16.568   1.166  1.00  0.00
ATOM   5396  H1  WAT  1780     -17.633 -16.121   1.811  1.00  0.00
ATOM   5397  H2  WAT  1780     -16.462 -17.073   1.690  1.00  0.00
TER
ATOM   5398  O   WAT  1781     -13.030 -15.214  17.099  1.00  0.00
ATOM   5399  H1  WAT  1781     -12.289 -14.876  16.595  1.00  0.00
ATOM   5400  H2  WAT  1781     -13.793 -15.044  16.545  1.00  0.00
TER
ATOM   5401  O   WAT  1782     -18.904 -18.585   0.311  1.00  0.00
ATOM   5402  H1  WAT  1782     -18.383 -19.300  -0.055  1.00  0.00
ATOM   5403  H2  WAT  1782     -18.257 -17.946   0.611  1.00  0.00
TER
ATOM   5404  O   WAT  1783     -14.356 -17.162  15.634  1.00  0.00
ATOM   5405  H1  WAT  1783     -13.942 -17.008  16.483  1.00  0.00
ATOM   5406  H2  WAT  1783     -15.291 -17.037  15.797  1.00  0.00
TER
ATOM   5407  O   WAT  1784     -19.594 -17.210  13.604  1.00  0.00
ATOM   5408  H1  WAT  1784     -19.175 -16.367  13.431  1.00  0.00
ATOM   5409  H2  WAT  1784     -20.513 -17.073  13.374  1.00  0.00
TER
ATOM   5410  O   WAT  1785     -14.919 -18.925  13.564  1.00  0.00
ATOM   5411  H1  WAT  1785     -15.446 -18.400  12.960  1.00  0.00
ATOM   5412  H2  WAT  1785     -14.576 -18.292  14.195  1.00  0.00
TER
ATOM   5413  O   WAT  1786     -18.887  -9.670  14.978  1.00  0.00
ATOM   5414  H1  WAT  1786     -18.961  -8.766  15.285  1.00  0.00
ATOM   5415  H2  WAT  1786     -19.789  -9.988  14.950  1.00  0.00
TER
ATOM   5416  O   WAT  1787     -18.339 -10.504   2.601  1.00  0.00
ATOM   5417  H1  WAT  1787     -17.444 -10.165   2.623  1.00  0.00
ATOM   5418  H2  WAT  1787     -18.307 -11.226   1.973  1.00  0.00
TER
ATOM   5419  O   WAT  1788     -11.359 -11.973  15.307  1.00  0.00
ATOM   5420  H1  WAT  1788     -11.959 -11.914  14.564  1.00  0.00
ATOM   5421  H2  WAT  1788     -11.230 -12.913  15.437  1.00  0.00
TER
ATOM   5422  O   WAT  1789     -10.119 -14.232   0.644  1.00  0.00
ATOM   5423  H1  WAT  1789     -10.950 -14.164   1.115  1.00  0.00
ATOM   5424  H2  WAT  1789      -9.942 -13.341   0.341  1.00  0.00
TER
ATOM   5425  O   WAT  1790     -10.664 -17.487   3.148  1.00  0.00
ATOM   5426  H1  WAT  1790      -9.902 -16.917   3.254  1.00  0.00
ATOM   5427  H2  WAT  1790     -10.648 -18.054   3.919  1.00  0.00
TER
ATOM   5428  O   WAT  1791      -9.658 -16.632   7.992  1.00  0.00
ATOM   5429  H1  WAT  1791      -9.287 -17.415   7.585  1.00  0.00
ATOM   5430  H2  WAT  1791      -9.017 -15.943   7.814  1.00  0.00
TER
ATOM   5431  O   WAT  1792     -12.674 -15.248  13.405  1.00  0.00
ATOM   5432  H1  WAT  1792     -13.488 -14.818  13.668  1.00  0.00
ATOM   5433  H2  WAT  1792     -12.267 -14.636  12.792  1.00  0.00
TER
ATOM   5434  O   WAT  1793     -10.612 -17.193   0.305  1.00  0.00
ATOM   5435  H1  WAT  1793     -10.337 -16.286   0.177  1.00  0.00
ATOM   5436  H2  WAT  1793     -10.801 -17.257   1.241  1.00  0.00
TER
ATOM   5437  O   WAT  1794     -10.715 -19.257   5.298  1.00  0.00
ATOM   5438  H1  WAT  1794     -11.091 -20.024   4.866  1.00  0.00
ATOM   5439  H2  WAT  1794     -11.445 -18.874   5.785  1.00  0.00
TER
ATOM   5440  O   WAT  1795     -12.617 -10.496   6.932  1.00  0.00
ATOM   5441  H1  WAT  1795     -12.021 -10.818   6.255  1.00  0.00
ATOM   5442  H2  WAT  1795     -12.359 -10.969   7.723  1.00  0.00
TER
ATOM   5443  O   WAT  1796     -21.010 -12.509  12.682  1.00  0.00
ATOM   5444  H1  WAT  1796     -21.251 -12.241  11.795  1.00  0.00
ATOM   5445  H2  WAT  1796     -20.069 -12.338  12.737  1.00  0.00
TER
ATOM   5446  O   WAT  1797      -9.749 -10.489  13.483  1.00  0.00
ATOM   5447  H1  WAT  1797     -10.243 -10.092  12.766  1.00  0.00
ATOM   5448  H2  WAT  1797     -10.358 -11.114  13.877  1.00  0.00
TER
ATOM   5449  O   WAT  1798     -12.065  -9.847  10.762  1.00  0.00
ATOM   5450  H1  WAT  1798     -12.525  -9.095  10.387  1.00  0.00
ATOM   5451  H2  WAT  1798     -12.694 -10.566  10.703  1.00  0.00
TER
ATOM   5452  O   WAT  1799     -18.896 -10.647  10.763  1.00  0.00
ATOM   5453  H1  WAT  1799     -18.608 -10.902   9.887  1.00  0.00
ATOM   5454  H2  WAT  1799     -18.384 -11.199  11.354  1.00  0.00
TER
ATOM   5455  O   WAT  1800     -18.829  -9.726  18.130  1.00  0.00
ATOM   5456  H1  WAT  1800     -17.902  -9.961  18.174  1.00  0.00
ATOM   5457  H2  WAT  1800     -18.844  -8.898  17.649  1.00  0.00
TER
ATOM   5458  O   WAT  1801     -10.594 -10.183   5.127  1.00  0.00
ATOM   5459  H1  WAT  1801     -10.419 -10.869   4.484  1.00  0.00
ATOM   5460  H2  WAT  1801     -11.292  -9.658   4.735  1.00  0.00
TER
ATOM   5461  O   WAT  1802     -18.003 -17.849  -9.283  1.00  0.00
ATOM   5462  H1  WAT  1802     -18.779 -18.329  -8.993  1.00  0.00
ATOM   5463  H2  WAT  1802     -17.352 -18.528  -9.458  1.00  0.00
TER
ATOM   5464  O   WAT  1803     -13.983 -13.443 -10.503  1.00  0.00
ATOM   5465  H1  WAT  1803     -14.445 -14.214 -10.175  1.00  0.00
ATOM   5466  H2  WAT  1803     -13.170 -13.416  -9.998  1.00  0.00
TER
ATOM   5467  O   WAT  1804     -17.756 -11.157 -10.883  1.00  0.00
ATOM   5468  H1  WAT  1804     -18.375 -10.701 -11.454  1.00  0.00
ATOM   5469  H2  WAT  1804     -16.901 -11.002 -11.284  1.00  0.00
TER
ATOM   5470  O   WAT  1805     -18.563 -15.173  -9.276  1.00  0.00
ATOM   5471  H1  WAT  1805     -18.632 -16.114  -9.437  1.00  0.00
ATOM   5472  H2  WAT  1805     -17.801 -15.083  -8.704  1.00  0.00
TER
ATOM   5473  O   WAT  1806     -16.890 -16.273 -13.490  1.00  0.00
ATOM   5474  H1  WAT  1806     -17.508 -15.808 -14.054  1.00  0.00
ATOM   5475  H2  WAT  1806     -16.378 -15.580 -13.073  1.00  0.00
TER
ATOM   5476  O   WAT  1807     -11.897 -13.313  -7.081  1.00  0.00
ATOM   5477  H1  WAT  1807     -12.581 -12.643  -7.089  1.00  0.00
ATOM   5478  H2  WAT  1807     -11.358 -13.115  -7.847  1.00  0.00
TER
ATOM   5479  O   WAT  1808     -14.361 -11.469  -8.367  1.00  0.00
ATOM   5480  H1  WAT  1808     -14.349 -11.873  -9.234  1.00  0.00
ATOM   5481  H2  WAT  1808     -14.914 -10.694  -8.470  1.00  0.00
TER
ATOM   5482  O   WAT  1809     -13.067 -14.747 -13.278  1.00  0.00
ATOM   5483  H1  WAT  1809     -13.177 -15.690 -13.153  1.00  0.00
ATOM   5484  H2  WAT  1809     -13.070 -14.386 -12.391  1.00  0.00
TER
ATOM   5485  O   WAT  1810     -14.963 -16.566  -7.038  1.00  0.00
ATOM   5486  H1  WAT  1810     -14.546 -16.780  -7.873  1.00  0.00
ATOM   5487  H2  WAT  1810     -14.239 -16.309  -6.467  1.00  0.00
TER
ATOM   5488  O   WAT  1811     -17.525 -19.121 -13.921  1.00  0.00
ATOM   5489  H1  WAT  1811     -18.452 -19.187 -13.692  1.00  0.00
ATOM   5490  H2  WAT  1811     -17.372 -18.183 -14.036  1.00  0.00
TER
ATOM   5491  O   WAT  1812     -11.017 -18.167  -6.947  1.00  0.00
ATOM   5492  H1  WAT  1812     -11.845 -18.098  -7.422  1.00  0.00
ATOM   5493  H2  WAT  1812     -10.421 -17.582  -7.415  1.00  0.00
TER
ATOM   5494  O   WAT  1813     -13.495 -17.559 -13.418  1.00  0.00
ATOM   5495  H1  WAT  1813     -14.114 -17.897 -14.065  1.00  0.00
ATOM   5496  H2  WAT  1813     -13.513 -18.203 -12.710  1.00  0.00
TER
ATOM   5497  O   WAT  1814     -13.362 -11.334  -5.313  1.00  0.00
ATOM   5498  H1  WAT  1814     -13.839 -10.527  -5.506  1.00  0.00
ATOM   5499  H2  WAT  1814     -14.046 -11.986  -5.160  1.00  0.00
TER
ATOM   5500  O   WAT  1815     -15.319 -18.320 -16.410  1.00  0.00
ATOM   5501  H1  WAT  1815     -14.879 -19.158 -16.557  1.00  0.00
ATOM   5502  H2  WAT  1815     -14.606 -17.687 -16.324  1.00  0.00
TER
ATOM   5503  O   WAT  1816     -17.209 -13.380 -12.442  1.00  0.00
ATOM   5504  H1  WAT  1816     -16.769 -12.638 -12.857  1.00  0.00
ATOM   5505  H2  WAT  1816     -17.270 -13.138 -11.518  1.00  0.00
TER
ATOM   5506  O   WAT  1817      -9.782 -11.573  -0.244  1.00  0.00
ATOM   5507  H1  WAT  1817      -9.306 -11.095   0.435  1.00  0.00
ATOM   5508  H2  WAT  1817      -9.162 -11.641  -0.969  1.00  0.00
TER
ATOM   5509  O   WAT  1818     -10.379 -14.382  -3.084  1.00  0.00
ATOM   5510  H1  WAT  1818     -10.253 -14.621  -4.002  1.00  0.00
ATOM   5511  H2  WAT  1818     -10.337 -15.213  -2.612  1.00  0.00
TER
ATOM   5512  O   WAT  1819     -16.517 -10.679  -4.514  1.00  0.00
ATOM   5513  H1  WAT  1819     -16.003 -10.768  -3.712  1.00  0.00
ATOM   5514  H2  WAT  1819     -17.361 -10.333  -4.222  1.00  0.00
TER
ATOM   5515  O   WAT  1820     -14.542 -10.393 -15.086  1.00  0.00
ATOM   5516  H1  WAT  1820     -14.702 -10.683 -14.188  1.00  0.00
ATOM   5517  H2  WAT  1820     -14.707 -11.169 -15.622  1.00  0.00
TER
ATOM   5518  O   WAT  1821     -14.839 -12.885 -16.526  1.00  0.00
ATOM   5519  H1  WAT  1821     -15.533 -12.887 -17.186  1.00  0.00
ATOM   5520  H2  WAT  1821     -14.097 -13.309 -16.957  1.00  0.00
TER
ATOM   5521  O   WAT  1822     -15.274 -11.258 -12.451  1.00  0.00
ATOM   5522  H1  WAT  1822     -14.819 -12.039 -12.138  1.00  0.00
ATOM   5523  H2  WAT  1822     -14.935 -10.548 -11.907  1.00  0.00
TER
ATOM   5524  O   WAT  1823     -19.800 -19.264  -7.652  1.00  0.00
ATOM   5525  H1  WAT  1823     -19.433 -19.738  -6.906  1.00  0.00
ATOM   5526  H2  WAT  1823     -19.990 -18.390  -7.311  1.00  0.00
TER
ATOM   5527  O   WAT  1824     -12.724 -17.020  -8.944  1.00  0.00
ATOM   5528  H1  WAT  1824     -12.004 -16.525  -9.335  1.00  0.00
ATOM   5529  H2  WAT  1824     -12.925 -17.699  -9.589  1.00  0.00
TER
ATOM   5530  O   WAT  1825     -17.342 -16.950  -3.057  1.00  0.00
ATOM   5531  H1  WAT  1825     -17.408 -17.870  -3.311  1.00  0.00
ATOM   5532  H2  WAT  1825     -17.971 -16.852  -2.343  1.00  0.00
TER
ATOM   5533  O   WAT  1826     -18.552 -15.082 -15.826  1.00  0.00
ATOM   5534  H1  WAT  1826     -18.210 -14.338 -16.322  1.00  0.00
ATOM   5535  H2  WAT  1826     -19.380 -14.769 -15.464  1.00  0.00
TER
ATOM   5536  O   WAT  1827     -17.410 -14.127  -3.307  1.00  0.00
ATOM   5537  H1  WAT  1827     -17.396 -15.059  -3.525  1.00  0.00
ATOM   5538  H2  WAT  1827     -18.118 -14.041  -2.668  1.00  0.00
TER
ATOM   5539  O   WAT  1828     -12.276 -19.943 -17.037  1.00  0.00
ATOM   5540  H1  WAT  1828     -12.360 -19.512 -17.887  1.00  0.00
ATOM   5541  H2  WAT  1828     -11.557 -19.484 -16.604  1.00  0.00
TER
ATOM   5542  O   WAT  1829     -11.199 -17.487  -3.960  1.00  0.00
ATOM   5543  H1  WAT  1829     -11.924 -16.894  -4.157  1.00  0.00
ATOM   5544  H2  WAT  1829     -10.671 -17.494  -4.759  1.00  0.00
TER
ATOM   5545  O   WAT  1830     -11.248 -13.089 -14.309  1.00  0.00
ATOM   5546  H1  WAT  1830     -11.890 -13.744 -14.034  1.00  0.00
ATOM   5547  H2  WAT  1830     -11.635 -12.684 -15.085  1.00  0.00
TER
ATOM   5548  O   WAT  1831     -15.669 -15.761 -10.462  1.00  0.00
ATOM   5549  H1  WAT  1831     -15.317 -16.358 -11.121  1.00  0.00
ATOM   5550  H2  WAT  1831     -16.553 -16.086 -10.291  1.00  0.00
TER
ATOM   5551  O   WAT  1832     -19.583 -15.001 -13.055  1.00  0.00
ATOM   5552  H1  WAT  1832     -18.896 -14.454 -12.674  1.00  0.00
ATOM   5553  H2  WAT  1832     -20.369 -14.457 -13.020  1.00  0.00
TER
ATOM   5554  O   WAT  1833     -20.280 -17.996 -13.442  1.00  0.00
ATOM   5555  H1  WAT  1833     -19.824 -17.186 -13.216  1.00  0.00
ATOM   5556  H2  WAT  1833     -20.631 -18.314 -12.610  1.00  0.00
TER
ATOM   5557  O   WAT  1834     -17.977 -12.486  -6.213  1.00  0.00
ATOM   5558  H1  WAT  1834     -17.332 -12.280  -5.535  1.00  0.00
ATOM   5559  H2  WAT  1834     -17.614 -13.247  -6.666  1.00  0.00
TER
ATOM   5560  O   WAT  1835     -16.703 -14.482  -7.495  1.00  0.00
ATOM   5561  H1  WAT  1835     -16.061 -15.183  -7.382  1.00  0.00
ATOM   5562  H2  WAT  1835     -16.178 -13.703  -7.675  1.00  0.00
TER
ATOM   5563  O   WAT  1836     -14.930 -13.683  -4.291  1.00  0.00
ATOM   5564  H1  WAT  1836     -14.594 -13.096  -3.614  1.00  0.00
ATOM   5565  H2  WAT  1836     -15.850 -13.814  -4.062  1.00  0.00
TER
ATOM   5566  O   WAT  1837     -13.276 -16.280 -16.110  1.00  0.00
ATOM   5567  H1  WAT  1837     -13.564 -15.819 -15.322  1.00  0.00
ATOM   5568  H2  WAT  1837     -12.481 -16.741 -15.841  1.00  0.00
TER
ATOM   5569  O   WAT  1838     -19.101 -13.634  -1.123  1.00  0.00
ATOM   5570  H1  WAT  1838     -19.421 -14.353  -0.578  1.00  0.00
ATOM   5571  H2  WAT  1838     -19.775 -12.958  -1.049  1.00  0.00
TER
ATOM   5572  O   WAT  1839     -18.073 -12.725 -17.517  1.00  0.00
ATOM   5573  H1  WAT  1839     -17.972 -12.929 -18.447  1.00  0.00
ATOM   5574  H2  WAT  1839     -18.973 -12.979 -17.312  1.00  0.00
TER
ATOM   5575  O   WAT  1840     -19.432 -10.206 -12.822  1.00  0.00
ATOM   5576  H1  WAT  1840     -19.177 -10.244 -13.744  1.00  0.00
ATOM   5577  H2  WAT  1840     -20.380 -10.333 -12.829  1.00  0.00
TER
ATOM   5578  O   WAT  1841     -11.424 -12.116  -9.571  1.00  0.00
ATOM   5579  H1  WAT  1841     -11.299 -11.293  -9.098  1.00  0.00
ATOM   5580  H2  WAT  1841     -10.557 -12.327  -9.918  1.00  0.00
TER
ATOM   5581  O   WAT  1842     -16.110 -14.731  -0.763  1.00  0.00
ATOM   5582  H1  WAT  1842     -16.716 -14.707  -1.503  1.00  0.00
ATOM   5583  H2  WAT  1842     -16.414 -15.462  -0.226  1.00  0.00
TER
ATOM   5584  O   WAT  1843     -14.680 -11.003  -2.152  1.00  0.00
ATOM   5585  H1  WAT  1843     -13.728 -11.087  -2.202  1.00  0.00
ATOM   5586  H2  WAT  1843     -14.827 -10.338  -1.479  1.00  0.00
TER
ATOM   5587  O   WAT  1844     -11.789 -11.623 -16.653  1.00  0.00
ATOM   5588  H1  WAT  1844     -12.075 -12.037 -17.467  1.00  0.00
ATOM   5589  H2  WAT  1844     -11.987 -10.694 -16.773  1.00  0.00
TER
ATOM   5590  O   WAT  1845     -20.173 -16.944  -2.233  1.00  0.00
ATOM   5591  H1  WAT  1845     -20.938 -16.376  -2.318  1.00  0.00
ATOM   5592  H2  WAT  1845     -19.991 -17.236  -3.127  1.00  0.00
TER
ATOM   5593  O   WAT  1846     -17.084 -16.568 -17.608  1.00  0.00
ATOM   5594  H1  WAT  1846     -17.633 -16.121 -16.964  1.00  0.00
ATOM   5595  H2  WAT  1846     -16.462 -17.073 -17.084  1.00  0.00
TER
ATOM   5596  O   WAT  1847     -13.030 -15.214  -1.676  1.00  0.00
ATOM   5597  H1  WAT  1847     -12.289 -14.876  -2.179  1.00  0.00
ATOM   5598  H2  WAT  1847     -13.793 -15.044  -2.229  1.00  0.00
TER
ATOM   5599  O   WAT  1848     -14.356 -17.162  -3.140  1.00  0.00
ATOM   5600  H1  WAT  1848     -13.942 -17.008  -2.291  1.00  0.00
ATOM   5601  H2  WAT  1848     -15.291 -17.037  -2.978  1.00  0.00
TER
ATOM   5602  O   WAT  1849     -19.594 -17.210  -5.171  1.00  0.00
ATOM   5603  H1  WAT  1849     -19.175 -16.367  -5.343  1.00  0.00
ATOM   5604  H2  WAT  1849     -20.513 -17.073  -5.400  1.00  0.00
TER
ATOM   5605  O   WAT  1850     -14.919 -18.925  -5.211  1.00  0.00
ATOM   5606  H1  WAT  1850     -15.446 -18.400  -5.814  1.00  0.00
ATOM   5607  H2  WAT  1850     -14.576 -18.292  -4.580  1.00  0.00
TER
ATOM   5608  O   WAT  1851     -18.887  -9.670  -3.796  1.00  0.00
ATOM   5609  H1  WAT  1851     -18.961  -8.766  -3.489  1.00  0.00
ATOM   5610  H2  WAT  1851     -19.789  -9.988  -3.824  1.00  0.00
TER
ATOM   5611  O   WAT  1852     -18.339 -10.504 -16.174  1.00  0.00
ATOM   5612  H1  WAT  1852     -17.444 -10.165 -16.152  1.00  0.00
ATOM   5613  H2  WAT  1852     -18.307 -11.226 -16.801  1.00  0.00
TER
ATOM   5614  O   WAT  1853     -11.359 -11.973  -3.467  1.00  0.00
ATOM   5615  H1  WAT  1853     -11.959 -11.914  -4.211  1.00  0.00
ATOM   5616  H2  WAT  1853     -11.230 -12.913  -3.337  1.00  0.00
TER
ATOM   5617  O   WAT  1854     -10.119 -14.232 -18.130  1.00  0.00
ATOM   5618  H1  WAT  1854     -10.950 -14.164 -17.659  1.00  0.00
ATOM   5619  H2  WAT  1854      -9.942 -13.341 -18.433  1.00  0.00
TER
ATOM   5620  O   WAT  1855     -10.664 -17.487 -15.627  1.00  0.00
ATOM   5621  H1  WAT  1855      -9.902 -16.917 -15.521  1.00  0.00
ATOM   5622  H2  WAT  1855     -10.648 -18.054 -14.856  1.00  0.00
TER
ATOM   5623  O   WAT  1856      -9.658 -16.632 -10.782  1.00  0.00
ATOM   5624  H1  WAT  1856      -9.287 -17.415 -11.189  1.00  0.00
ATOM   5625  H2  WAT  1856      -9.017 -15.943 -10.961  1.00  0.00
TER
ATOM   5626  O   WAT  1857     -12.674 -15.248  -5.369  1.00  0.00
ATOM   5627  H1  WAT  1857     -13.488 -14.818  -5.107  1.00  0.00
ATOM   5628  H2  WAT  1857     -12.267 -14.636  -5.983  1.00  0.00
TER
ATOM   5629  O   WAT  1858     -10.715 -19.257 -13.476  1.00  0.00
ATOM   5630  H1  WAT  1858     -11.091 -20.024 -13.908  1.00  0.00
ATOM   5631  H2  WAT  1858     -11.445 -18.874 -12.989  1.00  0.00
TER
ATOM   5632  O   WAT  1859     -12.617 -10.496 -11.843  1.00  0.00
ATOM   5633  H1  WAT  1859     -12.021 -10.818 -12.519  1.00  0.00
ATOM   5634  H2  WAT  1859     -12.359 -10.969 -11.051  1.00  0.00
TER
ATOM   5635  O   WAT  1860     -21.010 -12.509  -6.093  1.00  0.00
ATOM   5636  H1  WAT  1860     -21.251 -12.241  -6.980  1.00  0.00
ATOM   5637  H2  WAT  1860     -20.069 -12.338  -6.037  1.00  0.00
TER
ATOM   5638  O   WAT  1861      -9.749 -10.489  -5.291  1.00  0.00
ATOM   5639  H1  WAT  1861     -10.243 -10.092  -6.009  1.00  0.00
ATOM   5640  H2  WAT  1861     -10.358 -11.114  -4.898  1.00  0.00
TER
ATOM   5641  O   WAT  1862     -12.065  -9.847  -8.013  1.00  0.00
ATOM   5642  H1  WAT  1862     -12.525  -9.095  -8.387  1.00  0.00
ATOM   5643  H2  WAT  1862     -12.694 -10.566  -8.071  1.00  0.00
TER
ATOM   5644  O   WAT  1863     -18.896 -10.647  -8.011  1.00  0.00
ATOM   5645  H1  WAT  1863     -18.608 -10.902  -8.888  1.00  0.00
ATOM   5646  H2  WAT  1863     -18.384 -11.199  -7.421  1.00  0.00
TER
ATOM   5647  O   WAT  1864     -18.829  -9.726  -0.644  1.00  0.00
ATOM   5648  H1  WAT  1864     -17.902  -9.961  -0.601  1.00  0.00
ATOM   5649  H2  WAT  1864     -18.844  -8.898  -1.126  1.00  0.00
TER
ATOM   5650  O   WAT  1865     -10.594 -10.183 -13.647  1.00  0.00
ATOM   5651  H1  WAT  1865     -10.419 -10.869 -14.291  1.00  0.00
ATOM   5652  H2  WAT  1865     -11.292  -9.658 -14.039  1.00  0.00
TER
ATOM   5653  O   WAT  1866     -12.261 -10.499  -0.820  1.00  0.00
ATOM   5654  H1  WAT  1866     -11.469 -10.994  -1.028  1.00  0.00
ATOM   5655  H2  WAT  1866     -11.968  -9.820  -0.213  1.00  0.00
TER
END
