# Supplementary material for: Accuracy and Precision of Alchemical Relative Free Energy Predictions with and without Replica‐Exchange
Source: Adv Theory Simul. 2019 Nov 27;3(1):1900195. doi: 10.1002/adts.201900195 (PMC8427472; doi:10.1002/adts.201900195)
Supplement: Supplementary file 1 — Supporting Information [file ADTS-3-1900195-s001.gz › MCL1/ligand/l32-l38/build/complex.pdb]

ATOM      1  C3  L32     1       0.146  -2.932  -1.349  1.00  0.00
ATOM      2  N2  L32     1       1.500  -2.811  -1.108  1.00  0.00
ATOM      3  C2  L32     1       1.913  -1.488  -1.171  1.00  0.00
ATOM      4  C1  L32     1       3.346  -1.215  -0.905  1.00  0.00
ATOM      5  O1  L32     1       4.096  -2.175  -0.607  1.00  0.00
ATOM      6  O2  L32     1       3.780  -0.040  -0.979  1.00  0.00
ATOM      7  H17 L32     1       2.168  -3.538  -0.899  1.00  0.00
ATOM      8  C4  L32     1      -0.724  -4.040  -1.382  1.00  0.00
ATOM      9  H1  L32     1      -0.348  -5.033  -1.200  1.00  0.00
ATOM     10  C5  L32     1      -2.090  -3.841  -1.661  1.00  0.00
ATOM     11  H2  L32     1      -2.768  -4.683  -1.694  1.00  0.00
ATOM     12  C6  L32     1      -2.575  -2.536  -1.889  1.00  0.00
ATOM     13  H3  L32     1      -3.625  -2.384  -2.100  1.00  0.00
ATOM     14  C7  L32     1      -1.698  -1.434  -1.839  1.00  0.00
ATOM     15  H4  L32     1      -2.088  -0.441  -2.008  1.00  0.00
ATOM     16  C8  L32     1      -0.315  -1.604  -1.573  1.00  0.00
ATOM     17  C9  L32     1       0.809  -0.710  -1.451  1.00  0.00
ATOM     18  C10 L32     1       0.734   0.781  -1.558  1.00  0.00
ATOM     19  H5  L32     1       0.002   1.045  -2.321  1.00  0.00
ATOM     20  H6  L32     1       1.681   1.197  -1.910  1.00  0.00
ATOM     21  C11 L32     1       0.342   1.403  -0.211  1.00  0.00
ATOM     22  H7  L32     1       1.200   1.379   0.460  1.00  0.00
ATOM     23  H8  L32     1      -0.422   0.787   0.261  1.00  0.00
ATOM     24  C12 L32     1      -0.180   2.840  -0.354  1.00  0.00
ATOM     25  H9  L32     1       0.595   3.451  -0.816  1.00  0.00
ATOM     26  H10 L32     1      -0.373   3.294   0.616  1.00  0.00
ATOM     27  O3  L32     1      -1.320   2.891  -1.205  1.00  0.00
ATOM     28  C13 L32     1      -2.580   2.675  -0.689  1.00  0.00
ATOM     29  C16 L32     1      -2.846   2.217   0.622  1.00  0.00
ATOM     30  H16 L32     1      -2.046   2.000   1.313  1.00  0.00
ATOM     31  C15 L32     1      -3.665   2.936  -1.550  1.00  0.00
ATOM     32  H11 L32     1      -3.473   3.284  -2.556  1.00  0.00
ATOM     33  C14 L32     1      -4.994   2.761  -1.112  1.00  0.00
ATOM     34  H12 L32     1      -5.810   2.969  -1.788  1.00  0.00
ATOM     35  C18 L32     1      -5.273   2.304   0.190  1.00  0.00
ATOM     36  C17 L32     1      -4.176   2.027   1.051  1.00  0.00
ATOM     37  C21 L32     1      -4.435   1.550   2.350  1.00  0.00
ATOM     38  H15 L32     1      -3.623   1.311   3.017  1.00  0.00
ATOM     39  C20 L32     1      -5.770   1.398   2.767  1.00  0.00
ATOM     40  H14 L32     1      -6.001   1.045   3.763  1.00  0.00
ATOM     41  C19 L32     1      -6.793   1.710   1.852  1.00  0.00
ATOM     42  H13 L32     1      -7.831   1.606   2.138  1.00  0.00
ATOM     43  N1  L32     1      -6.554   2.138   0.593  1.00  0.00
ATOM     44  C33 L32     1      -0.602   1.426   0.395  1.00  0.00
ATOM     45  H26 L32     1      -0.557   1.985   1.334  1.00  0.00
ATOM     46  H27 L32     1      -0.792   0.380   0.642  1.00  0.00
ATOM     47  O6  L32     1      -1.634   1.953  -0.437  1.00  0.00
ATOM     48  C34 L32     1      -2.917   2.037   0.067  1.00  0.00
ATOM     49  C37 L32     1      -3.288   1.540   1.346  1.00  0.00
ATOM     50  H28 L32     1      -2.572   1.058   1.996  1.00  0.00
ATOM     51  C36 L32     1      -4.612   1.673   1.802  1.00  0.00
ATOM     52  H29 L32     1      -4.887   1.304   2.779  1.00  0.00
ATOM     53  C35 L32     1      -5.579   2.296   0.996  1.00  0.00
ATOM     54  H30 L32     1      -6.591   2.401   1.361  1.00  0.00
ATOM     55  C38 L32     1      -5.237   2.782  -0.275  1.00  0.00
ATOM     56  C39 L32     1      -3.904   2.654  -0.748  1.00  0.00
ATOM     57  C40 L32     1      -3.519   3.152  -2.140  1.00  0.00
ATOM     58  H31 L32     1      -3.444   2.282  -2.793  1.00  0.00
ATOM     59  H32 L32     1      -2.532   3.611  -2.124  1.00  0.00
ATOM     60  C41 L32     1      -4.529   4.150  -2.734  1.00  0.00
ATOM     61  H33 L32     1      -4.315   4.336  -3.787  1.00  0.00
ATOM     62  H34 L32     1      -4.435   5.107  -2.221  1.00  0.00
ATOM     63  C42 L32     1      -5.960   3.636  -2.580  1.00  0.00
ATOM     64  H35 L32     1      -6.048   2.680  -3.099  1.00  0.00
ATOM     65  H36 L32     1      -6.667   4.314  -3.063  1.00  0.00
ATOM     66  C43 L32     1      -6.323   3.457  -1.103  1.00  0.00
ATOM     67  H37 L32     1      -6.516   4.434  -0.660  1.00  0.00
ATOM     68  H38 L32     1      -7.250   2.891  -1.021  1.00  0.00
TER
ATOM     69 Na+  Na+     2       7.393  -0.809  -0.563  1.00  0.00
TER
ATOM     70  O   WAT     3      21.513  18.028  17.141  1.00  0.00
ATOM     71  H1  WAT     3      21.433  17.113  16.870  1.00  0.00
ATOM     72  H2  WAT     3      21.100  18.524  16.435  1.00  0.00
TER
ATOM     73  O   WAT     4      12.071  15.078  13.684  1.00  0.00
ATOM     74  H1  WAT     4      11.182  15.419  13.582  1.00  0.00
ATOM     75  H2  WAT     4      12.355  14.878  12.792  1.00  0.00
TER
ATOM     76  O   WAT     5      14.247  13.661  14.718  1.00  0.00
ATOM     77  H1  WAT     5      14.354  14.561  15.025  1.00  0.00
ATOM     78  H2  WAT     5      13.336  13.613  14.427  1.00  0.00
TER
ATOM     79  O   WAT     6      17.736  10.469  17.648  1.00  0.00
ATOM     80  H1  WAT     6      18.043   9.913  16.932  1.00  0.00
ATOM     81  H2  WAT     6      16.806  10.603  17.466  1.00  0.00
TER
ATOM     82  O   WAT     7      20.124  18.534  14.384  1.00  0.00
ATOM     83  H1  WAT     7      19.197  18.467  14.613  1.00  0.00
ATOM     84  H2  WAT     7      20.276  19.472  14.270  1.00  0.00
TER
ATOM     85  O   WAT     8      20.111  14.805  11.381  1.00  0.00
ATOM     86  H1  WAT     8      19.171  14.967  11.466  1.00  0.00
ATOM     87  H2  WAT     8      20.429  15.524  10.835  1.00  0.00
TER
ATOM     88  O   WAT     9      15.729  19.060  17.166  1.00  0.00
ATOM     89  H1  WAT     9      15.325  18.348  16.671  1.00  0.00
ATOM     90  H2  WAT     9      15.816  18.715  18.055  1.00  0.00
TER
ATOM     91  O   WAT    10      22.330  19.334  11.895  1.00  0.00
ATOM     92  H1  WAT    10      22.769  18.496  11.749  1.00  0.00
ATOM     93  H2  WAT    10      23.043  19.967  11.981  1.00  0.00
TER
ATOM     94  O   WAT    11      12.430  17.955  14.667  1.00  0.00
ATOM     95  H1  WAT    11      12.310  18.681  14.055  1.00  0.00
ATOM     96  H2  WAT    11      12.120  17.185  14.190  1.00  0.00
TER
ATOM     97  O   WAT    12      14.896  11.298  18.049  1.00  0.00
ATOM     98  H1  WAT    12      14.453  12.079  17.718  1.00  0.00
ATOM     99  H2  WAT    12      15.455  11.621  18.756  1.00  0.00
TER
ATOM    100  O   WAT    13      18.012  10.919  12.930  1.00  0.00
ATOM    101  H1  WAT    13      17.388  10.915  13.655  1.00  0.00
ATOM    102  H2  WAT    13      17.925  10.052  12.533  1.00  0.00
TER
ATOM    103  O   WAT    14      14.688  16.421  15.777  1.00  0.00
ATOM    104  H1  WAT    14      14.462  16.205  16.682  1.00  0.00
ATOM    105  H2  WAT    14      13.907  16.854  15.432  1.00  0.00
TER
ATOM    106  O   WAT    15      21.917  16.428  14.376  1.00  0.00
ATOM    107  H1  WAT    15      21.318  17.151  14.193  1.00  0.00
ATOM    108  H2  WAT    15      22.465  16.365  13.594  1.00  0.00
TER
ATOM    109  O   WAT    16      20.524  15.064  16.407  1.00  0.00
ATOM    110  H1  WAT    16      20.917  15.381  15.594  1.00  0.00
ATOM    111  H2  WAT    16      20.886  14.185  16.521  1.00  0.00
TER
ATOM    112  O   WAT    17       9.747  15.596   9.840  1.00  0.00
ATOM    113  H1  WAT    17       9.665  16.539   9.982  1.00  0.00
ATOM    114  H2  WAT    17       9.396  15.454   8.961  1.00  0.00
TER
ATOM    115  O   WAT    18      17.547  14.330  18.907  1.00  0.00
ATOM    116  H1  WAT    18      17.551  13.889  18.058  1.00  0.00
ATOM    117  H2  WAT    18      18.442  14.652  19.014  1.00  0.00
TER
ATOM    118  O   WAT    19      13.397  14.213  17.866  1.00  0.00
ATOM    119  H1  WAT    19      13.057  14.690  18.623  1.00  0.00
ATOM    120  H2  WAT    19      12.635  13.759  17.507  1.00  0.00
TER
ATOM    121  O   WAT    20      17.609  15.331  11.898  1.00  0.00
ATOM    122  H1  WAT    20      17.730  15.290  12.846  1.00  0.00
ATOM    123  H2  WAT    20      17.224  16.194  11.742  1.00  0.00
TER
ATOM    124  O   WAT    21      16.621  17.641  11.296  1.00  0.00
ATOM    125  H1  WAT    21      16.053  17.193  10.670  1.00  0.00
ATOM    126  H2  WAT    21      17.330  18.001  10.763  1.00  0.00
TER
ATOM    127  O   WAT    22      10.712  13.135  16.783  1.00  0.00
ATOM    128  H1  WAT    22      10.427  12.770  17.621  1.00  0.00
ATOM    129  H2  WAT    22      10.650  12.403  16.169  1.00  0.00
TER
ATOM    130  O   WAT    23      20.386  12.028  13.504  1.00  0.00
ATOM    131  H1  WAT    23      19.572  11.529  13.429  1.00  0.00
ATOM    132  H2  WAT    23      20.192  12.867  13.088  1.00  0.00
TER
ATOM    133  O   WAT    24      10.205  18.271  10.743  1.00  0.00
ATOM    134  H1  WAT    24      11.075  18.553  11.026  1.00  0.00
ATOM    135  H2  WAT    24       9.714  19.084  10.628  1.00  0.00
TER
ATOM    136  O   WAT    25      17.369  19.658  14.863  1.00  0.00
ATOM    137  H1  WAT    25      17.825  20.468  15.089  1.00  0.00
ATOM    138  H2  WAT    25      17.017  19.340  15.695  1.00  0.00
TER
ATOM    139  O   WAT    26      13.270  10.002  15.336  1.00  0.00
ATOM    140  H1  WAT    26      13.141   9.993  16.284  1.00  0.00
ATOM    141  H2  WAT    26      12.446  10.340  14.985  1.00  0.00
TER
ATOM    142  O   WAT    27      17.098  15.487  14.771  1.00  0.00
ATOM    143  H1  WAT    27      16.389  15.956  15.212  1.00  0.00
ATOM    144  H2  WAT    27      17.382  14.829  15.406  1.00  0.00
TER
ATOM    145  O   WAT    28      21.129  12.212  16.211  1.00  0.00
ATOM    146  H1  WAT    28      21.006  12.231  15.262  1.00  0.00
ATOM    147  H2  WAT    28      22.078  12.260  16.330  1.00  0.00
TER
ATOM    148  O   WAT    29      15.301  13.796  12.146  1.00  0.00
ATOM    149  H1  WAT    29      16.150  14.233  12.080  1.00  0.00
ATOM    150  H2  WAT    29      14.934  14.108  12.973  1.00  0.00
TER
ATOM    151  O   WAT    30      14.200  20.049  10.620  1.00  0.00
ATOM    152  H1  WAT    30      14.967  19.937  11.182  1.00  0.00
ATOM    153  H2  WAT    30      14.278  19.353   9.967  1.00  0.00
TER
ATOM    154  O   WAT    31      12.895  17.481  11.303  1.00  0.00
ATOM    155  H1  WAT    31      12.975  16.534  11.415  1.00  0.00
ATOM    156  H2  WAT    31      13.787  17.812  11.409  1.00  0.00
TER
ATOM    157  O   WAT    32      16.232  20.045  12.594  1.00  0.00
ATOM    158  H1  WAT    32      16.654  19.879  13.437  1.00  0.00
ATOM    159  H2  WAT    32      16.357  19.235  12.099  1.00  0.00
TER
ATOM    160  O   WAT    33      18.745  19.069   9.842  1.00  0.00
ATOM    161  H1  WAT    33      19.265  18.354   9.476  1.00  0.00
ATOM    162  H2  WAT    33      19.392  19.708  10.142  1.00  0.00
TER
ATOM    163  O   WAT    34      15.128  16.119   9.540  1.00  0.00
ATOM    164  H1  WAT    34      14.927  15.256   9.901  1.00  0.00
ATOM    165  H2  WAT    34      14.957  16.032   8.602  1.00  0.00
TER
ATOM    166  O   WAT    35      22.607  10.930  12.068  1.00  0.00
ATOM    167  H1  WAT    35      22.887  10.086  12.424  1.00  0.00
ATOM    168  H2  WAT    35      21.833  11.162  12.582  1.00  0.00
TER
ATOM    169  O   WAT    36      13.926  13.219   9.528  1.00  0.00
ATOM    170  H1  WAT    36      14.229  13.226   8.619  1.00  0.00
ATOM    171  H2  WAT    36      14.666  12.869  10.024  1.00  0.00
TER
ATOM    172  O   WAT    37      17.145  12.162  10.513  1.00  0.00
ATOM    173  H1  WAT    37      16.797  11.485   9.933  1.00  0.00
ATOM    174  H2  WAT    37      17.346  11.701  11.328  1.00  0.00
TER
ATOM    175  O   WAT    38      10.485  18.691  16.910  1.00  0.00
ATOM    176  H1  WAT    38       9.830  18.422  16.266  1.00  0.00
ATOM    177  H2  WAT    38      11.323  18.582  16.460  1.00  0.00
TER
ATOM    178  O   WAT    39       9.699  15.901  12.852  1.00  0.00
ATOM    179  H1  WAT    39       8.796  16.164  12.677  1.00  0.00
ATOM    180  H2  WAT    39      10.183  16.172  12.072  1.00  0.00
TER
ATOM    181  O   WAT    40      12.242  14.958  10.762  1.00  0.00
ATOM    182  H1  WAT    40      12.951  14.536  10.276  1.00  0.00
ATOM    183  H2  WAT    40      11.526  15.025  10.130  1.00  0.00
TER
ATOM    184  O   WAT    41      11.889  11.011   9.802  1.00  0.00
ATOM    185  H1  WAT    41      12.612  11.552  10.120  1.00  0.00
ATOM    186  H2  WAT    41      12.162  10.738   8.926  1.00  0.00
TER
ATOM    187  O   WAT    42      11.314  11.051  13.395  1.00  0.00
ATOM    188  H1  WAT    42      12.072  11.164  12.822  1.00  0.00
ATOM    189  H2  WAT    42      10.852  11.888  13.350  1.00  0.00
TER
ATOM    190  O   WAT    43      17.855  13.165  16.386  1.00  0.00
ATOM    191  H1  WAT    43      17.043  12.790  16.045  1.00  0.00
ATOM    192  H2  WAT    43      18.360  12.409  16.688  1.00  0.00
TER
ATOM    193  O   WAT    44      22.358   9.829  17.624  1.00  0.00
ATOM    194  H1  WAT    44      22.961  10.401  18.099  1.00  0.00
ATOM    195  H2  WAT    44      21.617  10.393  17.401  1.00  0.00
TER
ATOM    196  O   WAT    45      13.687  11.577  11.936  1.00  0.00
ATOM    197  H1  WAT    45      14.216  10.790  11.806  1.00  0.00
ATOM    198  H2  WAT    45      14.319  12.256  12.169  1.00  0.00
TER
ATOM    199  O   WAT    46      15.880  11.315  14.990  1.00  0.00
ATOM    200  H1  WAT    46      15.251  10.613  15.157  1.00  0.00
ATOM    201  H2  WAT    46      15.341  12.075  14.773  1.00  0.00
TER
ATOM    202  O   WAT    47      21.513  18.028  -1.633  1.00  0.00
ATOM    203  H1  WAT    47      21.433  17.113  -1.904  1.00  0.00
ATOM    204  H2  WAT    47      21.100  18.524  -2.339  1.00  0.00
TER
ATOM    205  O   WAT    48      19.645  19.806   0.248  1.00  0.00
ATOM    206  H1  WAT    48      18.869  19.326   0.538  1.00  0.00
ATOM    207  H2  WAT    48      20.296  19.126   0.073  1.00  0.00
TER
ATOM    208  O   WAT    49      13.662  20.118   1.125  1.00  0.00
ATOM    209  H1  WAT    49      12.830  19.862   1.525  1.00  0.00
ATOM    210  H2  WAT    49      14.270  20.189   1.861  1.00  0.00
TER
ATOM    211  O   WAT    50      12.071  15.078  -5.090  1.00  0.00
ATOM    212  H1  WAT    50      11.182  15.419  -5.192  1.00  0.00
ATOM    213  H2  WAT    50      12.355  14.878  -5.982  1.00  0.00
TER
ATOM    214  O   WAT    51      10.034  17.678   0.794  1.00  0.00
ATOM    215  H1  WAT    51      10.606  16.911   0.794  1.00  0.00
ATOM    216  H2  WAT    51      10.034  17.977  -0.116  1.00  0.00
TER
ATOM    217  O   WAT    52      11.277  13.087   2.581  1.00  0.00
ATOM    218  H1  WAT    52      11.097  12.189   2.861  1.00  0.00
ATOM    219  H2  WAT    52      10.875  13.634   3.255  1.00  0.00
TER
ATOM    220  O   WAT    53      20.116  15.288   0.482  1.00  0.00
ATOM    221  H1  WAT    53      20.493  14.416   0.369  1.00  0.00
ATOM    222  H2  WAT    53      20.018  15.624  -0.409  1.00  0.00
TER
ATOM    223  O   WAT    54      14.247  13.661  -4.057  1.00  0.00
ATOM    224  H1  WAT    54      14.354  14.561  -3.750  1.00  0.00
ATOM    225  H2  WAT    54      13.336  13.613  -4.347  1.00  0.00
TER
ATOM    226  O   WAT    55      11.895  15.583   1.189  1.00  0.00
ATOM    227  H1  WAT    55      12.576  15.847   1.807  1.00  0.00
ATOM    228  H2  WAT    55      11.580  14.743   1.523  1.00  0.00
TER
ATOM    229  O   WAT    56      16.088  16.630   0.276  1.00  0.00
ATOM    230  H1  WAT    56      16.596  17.128   0.917  1.00  0.00
ATOM    231  H2  WAT    56      16.619  15.853   0.100  1.00  0.00
TER
ATOM    232  O   WAT    57      14.371  11.269   4.542  1.00  0.00
ATOM    233  H1  WAT    57      14.373  11.787   3.737  1.00  0.00
ATOM    234  H2  WAT    57      13.542  10.792   4.519  1.00  0.00
TER
ATOM    235  O   WAT    58      14.053  12.980   2.549  1.00  0.00
ATOM    236  H1  WAT    58      14.395  13.825   2.255  1.00  0.00
ATOM    237  H2  WAT    58      13.114  13.129   2.666  1.00  0.00
TER
ATOM    238  O   WAT    59      17.736  10.469  -1.126  1.00  0.00
ATOM    239  H1  WAT    59      18.043   9.913  -1.843  1.00  0.00
ATOM    240  H2  WAT    59      16.806  10.603  -1.309  1.00  0.00
TER
ATOM    241  O   WAT    60      20.124  18.534  -4.390  1.00  0.00
ATOM    242  H1  WAT    60      19.197  18.467  -4.161  1.00  0.00
ATOM    243  H2  WAT    60      20.276  19.472  -4.505  1.00  0.00
TER
ATOM    244  O   WAT    61      20.111  14.805  -7.393  1.00  0.00
ATOM    245  H1  WAT    61      19.171  14.967  -7.308  1.00  0.00
ATOM    246  H2  WAT    61      20.429  15.524  -7.940  1.00  0.00
TER
ATOM    247  O   WAT    62      15.729  19.060  -1.608  1.00  0.00
ATOM    248  H1  WAT    62      15.325  18.348  -2.104  1.00  0.00
ATOM    249  H2  WAT    62      15.816  18.715  -0.719  1.00  0.00
TER
ATOM    250  O   WAT    63      14.442  15.834   2.172  1.00  0.00
ATOM    251  H1  WAT    63      14.994  15.944   1.397  1.00  0.00
ATOM    252  H2  WAT    63      14.957  16.208   2.887  1.00  0.00
TER
ATOM    253  O   WAT    64      22.330  19.334  -6.879  1.00  0.00
ATOM    254  H1  WAT    64      22.769  18.496  -7.026  1.00  0.00
ATOM    255  H2  WAT    64      23.043  19.967  -6.793  1.00  0.00
TER
ATOM    256  O   WAT    65      14.117  19.356   5.782  1.00  0.00
ATOM    257  H1  WAT    65      13.977  20.229   6.151  1.00  0.00
ATOM    258  H2  WAT    65      13.235  19.014   5.637  1.00  0.00
TER
ATOM    259  O   WAT    66      12.430  17.955  -4.107  1.00  0.00
ATOM    260  H1  WAT    66      12.310  18.681  -4.719  1.00  0.00
ATOM    261  H2  WAT    66      12.120  17.185  -4.585  1.00  0.00
TER
ATOM    262  O   WAT    67      14.896  11.298  -0.725  1.00  0.00
ATOM    263  H1  WAT    67      14.453  12.079  -1.057  1.00  0.00
ATOM    264  H2  WAT    67      15.455  11.621  -0.018  1.00  0.00
TER
ATOM    265  O   WAT    68      19.183  14.165   4.878  1.00  0.00
ATOM    266  H1  WAT    68      18.721  14.373   5.690  1.00  0.00
ATOM    267  H2  WAT    68      18.781  13.351   4.575  1.00  0.00
TER
ATOM    268  O   WAT    69      21.279  16.886   8.108  1.00  0.00
ATOM    269  H1  WAT    69      21.604  16.052   7.768  1.00  0.00
ATOM    270  H2  WAT    69      22.067  17.409   8.256  1.00  0.00
TER
ATOM    271  O   WAT    70      18.012  10.919  -5.845  1.00  0.00
ATOM    272  H1  WAT    70      17.388  10.915  -5.119  1.00  0.00
ATOM    273  H2  WAT    70      17.925  10.052  -6.241  1.00  0.00
TER
ATOM    274  O   WAT    71      16.934  11.843   1.134  1.00  0.00
ATOM    275  H1  WAT    71      17.231  12.749   1.053  1.00  0.00
ATOM    276  H2  WAT    71      17.482  11.355   0.520  1.00  0.00
TER
ATOM    277  O   WAT    72      14.688  16.421  -2.997  1.00  0.00
ATOM    278  H1  WAT    72      14.462  16.205  -2.092  1.00  0.00
ATOM    279  H2  WAT    72      13.907  16.854  -3.342  1.00  0.00
TER
ATOM    280  O   WAT    73      21.917  16.428  -4.398  1.00  0.00
ATOM    281  H1  WAT    73      21.318  17.151  -4.582  1.00  0.00
ATOM    282  H2  WAT    73      22.465  16.365  -5.180  1.00  0.00
TER
ATOM    283  O   WAT    74      17.128  17.320   7.669  1.00  0.00
ATOM    284  H1  WAT    74      17.032  16.379   7.519  1.00  0.00
ATOM    285  H2  WAT    74      17.971  17.541   7.274  1.00  0.00
TER
ATOM    286  O   WAT    75      20.524  15.064  -2.368  1.00  0.00
ATOM    287  H1  WAT    75      20.917  15.381  -3.181  1.00  0.00
ATOM    288  H2  WAT    75      20.886  14.185  -2.253  1.00  0.00
TER
ATOM    289  O   WAT    76      12.259  13.731   5.822  1.00  0.00
ATOM    290  H1  WAT    76      11.865  14.579   6.030  1.00  0.00
ATOM    291  H2  WAT    76      11.570  13.094   6.013  1.00  0.00
TER
ATOM    292  O   WAT    77      18.833  13.815   8.892  1.00  0.00
ATOM    293  H1  WAT    77      18.143  13.622   9.527  1.00  0.00
ATOM    294  H2  WAT    77      19.576  14.098   9.425  1.00  0.00
TER
ATOM    295  O   WAT    78       9.560  11.654  -0.145  1.00  0.00
ATOM    296  H1  WAT    78       9.272  12.224   0.568  1.00  0.00
ATOM    297  H2  WAT    78      10.305  11.175   0.219  1.00  0.00
TER
ATOM    298  O   WAT    79       9.747  15.596  -8.934  1.00  0.00
ATOM    299  H1  WAT    79       9.665  16.539  -8.793  1.00  0.00
ATOM    300  H2  WAT    79       9.396  15.454  -9.813  1.00  0.00
TER
ATOM    301  O   WAT    80      21.109  17.655   1.727  1.00  0.00
ATOM    302  H1  WAT    80      20.378  18.163   2.076  1.00  0.00
ATOM    303  H2  WAT    80      20.712  16.838   1.426  1.00  0.00
TER
ATOM    304  O   WAT    81      17.547  14.330   0.133  1.00  0.00
ATOM    305  H1  WAT    81      17.551  13.889  -0.717  1.00  0.00
ATOM    306  H2  WAT    81      18.442  14.652   0.240  1.00  0.00
TER
ATOM    307  O   WAT    82      13.397  14.213  -0.908  1.00  0.00
ATOM    308  H1  WAT    82      13.057  14.690  -0.151  1.00  0.00
ATOM    309  H2  WAT    82      12.635  13.759  -1.268  1.00  0.00
TER
ATOM    310  O   WAT    83      17.609  15.331  -6.877  1.00  0.00
ATOM    311  H1  WAT    83      17.730  15.290  -5.928  1.00  0.00
ATOM    312  H2  WAT    83      17.224  16.194  -7.032  1.00  0.00
TER
ATOM    313  O   WAT    84      21.572  13.108   1.140  1.00  0.00
ATOM    314  H1  WAT    84      21.589  13.559   1.984  1.00  0.00
ATOM    315  H2  WAT    84      21.324  12.209   1.353  1.00  0.00
TER
ATOM    316  O   WAT    85      16.621  17.641  -7.478  1.00  0.00
ATOM    317  H1  WAT    85      16.053  17.193  -8.105  1.00  0.00
ATOM    318  H2  WAT    85      17.330  18.001  -8.012  1.00  0.00
TER
ATOM    319  O   WAT    86      17.848  18.390   1.879  1.00  0.00
ATOM    320  H1  WAT    86      18.215  17.916   2.625  1.00  0.00
ATOM    321  H2  WAT    86      17.658  19.264   2.220  1.00  0.00
TER
ATOM    322  O   WAT    87      10.712  13.135  -1.991  1.00  0.00
ATOM    323  H1  WAT    87      10.427  12.770  -1.154  1.00  0.00
ATOM    324  H2  WAT    87      10.650  12.403  -2.605  1.00  0.00
TER
ATOM    325  O   WAT    88      15.638  17.431   4.198  1.00  0.00
ATOM    326  H1  WAT    88      15.334  18.310   4.423  1.00  0.00
ATOM    327  H2  WAT    88      16.593  17.491   4.233  1.00  0.00
TER
ATOM    328  O   WAT    89      20.386  12.028  -5.270  1.00  0.00
ATOM    329  H1  WAT    89      19.572  11.529  -5.346  1.00  0.00
ATOM    330  H2  WAT    89      20.192  12.867  -5.686  1.00  0.00
TER
ATOM    331  O   WAT    90      11.694  18.271   5.345  1.00  0.00
ATOM    332  H1  WAT    90      11.336  18.937   5.932  1.00  0.00
ATOM    333  H2  WAT    90      11.400  17.440   5.716  1.00  0.00
TER
ATOM    334  O   WAT    91      14.896  18.730   8.229  1.00  0.00
ATOM    335  H1  WAT    91      14.596  18.876   7.332  1.00  0.00
ATOM    336  H2  WAT    91      15.667  18.170   8.136  1.00  0.00
TER
ATOM    337  O   WAT    92      10.205  18.271  -8.032  1.00  0.00
ATOM    338  H1  WAT    92      11.075  18.553  -7.748  1.00  0.00
ATOM    339  H2  WAT    92       9.714  19.084  -8.147  1.00  0.00
TER
ATOM    340  O   WAT    93      17.369  19.658  -3.911  1.00  0.00
ATOM    341  H1  WAT    93      17.825  20.468  -3.685  1.00  0.00
ATOM    342  H2  WAT    93      17.017  19.340  -3.079  1.00  0.00
TER
ATOM    343  O   WAT    94      13.270  10.002  -3.439  1.00  0.00
ATOM    344  H1  WAT    94      13.141   9.993  -2.490  1.00  0.00
ATOM    345  H2  WAT    94      12.446  10.340  -3.790  1.00  0.00
TER
ATOM    346  O   WAT    95      10.269  11.761   6.022  1.00  0.00
ATOM    347  H1  WAT    95       9.555  11.960   6.627  1.00  0.00
ATOM    348  H2  WAT    95      10.689  10.985   6.394  1.00  0.00
TER
ATOM    349  O   WAT    96      21.763  14.253   3.772  1.00  0.00
ATOM    350  H1  WAT    96      22.131  13.432   4.100  1.00  0.00
ATOM    351  H2  WAT    96      20.903  14.313   4.188  1.00  0.00
TER
ATOM    352  O   WAT    97      17.098  15.487  -4.003  1.00  0.00
ATOM    353  H1  WAT    97      16.389  15.956  -3.562  1.00  0.00
ATOM    354  H2  WAT    97      17.382  14.829  -3.369  1.00  0.00
TER
ATOM    355  O   WAT    98      18.723  16.907   3.996  1.00  0.00
ATOM    356  H1  WAT    98      19.222  17.381   4.661  1.00  0.00
ATOM    357  H2  WAT    98      18.865  15.983   4.203  1.00  0.00
TER
ATOM    358  O   WAT    99      21.129  12.212  -2.564  1.00  0.00
ATOM    359  H1  WAT    99      21.006  12.231  -3.513  1.00  0.00
ATOM    360  H2  WAT    99      22.078  12.260  -2.444  1.00  0.00
TER
ATOM    361  O   WAT   100      15.301  13.796  -6.628  1.00  0.00
ATOM    362  H1  WAT   100      16.150  14.233  -6.694  1.00  0.00
ATOM    363  H2  WAT   100      14.934  14.108  -5.801  1.00  0.00
TER
ATOM    364  O   WAT   101      14.200  20.049  -8.155  1.00  0.00
ATOM    365  H1  WAT   101      14.967  19.937  -7.592  1.00  0.00
ATOM    366  H2  WAT   101      14.278  19.353  -8.807  1.00  0.00
TER
ATOM    367  O   WAT   102      12.895  17.481  -7.471  1.00  0.00
ATOM    368  H1  WAT   102      12.975  16.534  -7.360  1.00  0.00
ATOM    369  H2  WAT   102      13.787  17.812  -7.365  1.00  0.00
TER
ATOM    370  O   WAT   103      10.422  19.303   7.764  1.00  0.00
ATOM    371  H1  WAT   103      10.926  18.724   8.336  1.00  0.00
ATOM    372  H2  WAT   103       9.683  19.587   8.302  1.00  0.00
TER
ATOM    373  O   WAT   104      12.454  17.446   8.659  1.00  0.00
ATOM    374  H1  WAT   104      12.495  17.147   9.568  1.00  0.00
ATOM    375  H2  WAT   104      13.309  17.847   8.500  1.00  0.00
TER
ATOM    376  O   WAT   105      16.232  20.045  -6.180  1.00  0.00
ATOM    377  H1  WAT   105      16.654  19.879  -5.337  1.00  0.00
ATOM    378  H2  WAT   105      16.357  19.235  -6.675  1.00  0.00
TER
ATOM    379  O   WAT   106      14.395  16.025   6.627  1.00  0.00
ATOM    380  H1  WAT   106      13.865  15.534   5.999  1.00  0.00
ATOM    381  H2  WAT   106      15.064  16.454   6.092  1.00  0.00
TER
ATOM    382  O   WAT   107      18.745  19.069  -8.933  1.00  0.00
ATOM    383  H1  WAT   107      19.265  18.354  -9.299  1.00  0.00
ATOM    384  H2  WAT   107      19.392  19.708  -8.633  1.00  0.00
TER
ATOM    385  O   WAT   108      14.882  12.991   6.706  1.00  0.00
ATOM    386  H1  WAT   108      14.788  12.373   5.982  1.00  0.00
ATOM    387  H2  WAT   108      14.302  13.718   6.479  1.00  0.00
TER
ATOM    388  O   WAT   109      17.648  11.549   3.739  1.00  0.00
ATOM    389  H1  WAT   109      17.200  11.571   2.894  1.00  0.00
ATOM    390  H2  WAT   109      17.015  11.151   4.336  1.00  0.00
TER
ATOM    391  O   WAT   110      20.391  18.176   5.744  1.00  0.00
ATOM    392  H1  WAT   110      20.510  17.580   6.484  1.00  0.00
ATOM    393  H2  WAT   110      21.250  18.213   5.324  1.00  0.00
TER
ATOM    394  O   WAT   111      22.729  18.729   4.320  1.00  0.00
ATOM    395  H1  WAT   111      22.203  19.254   3.717  1.00  0.00
ATOM    396  H2  WAT   111      23.073  19.362   4.951  1.00  0.00
TER
ATOM    397  O   WAT   112      15.128  16.119  -9.235  1.00  0.00
ATOM    398  H1  WAT   112      14.927  15.256  -8.873  1.00  0.00
ATOM    399  H2  WAT   112      14.957  16.032 -10.172  1.00  0.00
TER
ATOM    400  O   WAT   113      17.157  14.718   7.002  1.00  0.00
ATOM    401  H1  WAT   113      17.747  14.409   7.690  1.00  0.00
ATOM    402  H2  WAT   113      16.339  14.246   7.158  1.00  0.00
TER
ATOM    403  O   WAT   114      21.977  14.334   7.235  1.00  0.00
ATOM    404  H1  WAT   114      21.288  13.673   7.170  1.00  0.00
ATOM    405  H2  WAT   114      22.697  13.888   7.680  1.00  0.00
TER
ATOM    406  O   WAT   115      22.607  10.930  -6.706  1.00  0.00
ATOM    407  H1  WAT   115      22.887  10.086  -6.350  1.00  0.00
ATOM    408  H2  WAT   115      21.833  11.162  -6.192  1.00  0.00
TER
ATOM    409  O   WAT   116      13.926  13.219  -9.247  1.00  0.00
ATOM    410  H1  WAT   116      14.229  13.226 -10.155  1.00  0.00
ATOM    411  H2  WAT   116      14.666  12.869  -8.750  1.00  0.00
TER
ATOM    412  O   WAT   117      17.145  12.162  -8.261  1.00  0.00
ATOM    413  H1  WAT   117      16.797  11.485  -8.841  1.00  0.00
ATOM    414  H2  WAT   117      17.346  11.701  -7.447  1.00  0.00
TER
ATOM    415  O   WAT   118      10.485  18.691  -1.865  1.00  0.00
ATOM    416  H1  WAT   118       9.830  18.422  -2.509  1.00  0.00
ATOM    417  H2  WAT   118      11.323  18.582  -2.315  1.00  0.00
TER
ATOM    418  O   WAT   119      11.523  19.076   2.676  1.00  0.00
ATOM    419  H1  WAT   119      11.890  18.989   3.555  1.00  0.00
ATOM    420  H2  WAT   119      10.954  18.313   2.576  1.00  0.00
TER
ATOM    421  O   WAT   120      11.075  15.987   6.581  1.00  0.00
ATOM    422  H1  WAT   120      10.180  15.954   6.921  1.00  0.00
ATOM    423  H2  WAT   120      11.614  16.186   7.347  1.00  0.00
TER
ATOM    424  O   WAT   121       9.699  15.901  -5.922  1.00  0.00
ATOM    425  H1  WAT   121       8.796  16.164  -6.097  1.00  0.00
ATOM    426  H2  WAT   121      10.183  16.172  -6.702  1.00  0.00
TER
ATOM    427  O   WAT   122      12.242  14.958  -8.013  1.00  0.00
ATOM    428  H1  WAT   122      12.951  14.536  -8.498  1.00  0.00
ATOM    429  H2  WAT   122      11.526  15.025  -8.644  1.00  0.00
TER
ATOM    430  O   WAT   123      11.889  11.011  -8.973  1.00  0.00
ATOM    431  H1  WAT   123      12.612  11.552  -8.654  1.00  0.00
ATOM    432  H2  WAT   123      12.162  10.738  -9.848  1.00  0.00
TER
ATOM    433  O   WAT   124      11.579  10.262   0.930  1.00  0.00
ATOM    434  H1  WAT   124      12.226   9.712   0.489  1.00  0.00
ATOM    435  H2  WAT   124      11.999  10.516   1.751  1.00  0.00
TER
ATOM    436  O   WAT   125      11.332  10.418   3.672  1.00  0.00
ATOM    437  H1  WAT   125      10.983  10.874   4.438  1.00  0.00
ATOM    438  H2  WAT   125      11.000   9.523   3.755  1.00  0.00
TER
ATOM    439  O   WAT   126      18.844  11.609   7.194  1.00  0.00
ATOM    440  H1  WAT   126      18.783  12.201   7.944  1.00  0.00
ATOM    441  H2  WAT   126      19.784  11.501   7.049  1.00  0.00
TER
ATOM    442  O   WAT   127      21.482  11.266   6.833  1.00  0.00
ATOM    443  H1  WAT   127      22.096  11.584   6.172  1.00  0.00
ATOM    444  H2  WAT   127      22.027  10.781   7.453  1.00  0.00
TER
ATOM    445  O   WAT   128      12.004   9.945   6.947  1.00  0.00
ATOM    446  H1  WAT   128      12.552   9.764   6.184  1.00  0.00
ATOM    447  H2  WAT   128      12.069   9.155   7.483  1.00  0.00
TER
ATOM    448  O   WAT   129      22.222   9.829   3.160  1.00  0.00
ATOM    449  H1  WAT   129      21.348  10.163   2.958  1.00  0.00
ATOM    450  H2  WAT   129      22.114   9.356   3.986  1.00  0.00
TER
ATOM    451  O   WAT   130      19.970  10.746   2.100  1.00  0.00
ATOM    452  H1  WAT   130      19.187  11.221   2.379  1.00  0.00
ATOM    453  H2  WAT   130      19.676   9.842   1.991  1.00  0.00
TER
ATOM    454  O   WAT   131      11.314  11.051  -5.379  1.00  0.00
ATOM    455  H1  WAT   131      12.072  11.164  -5.953  1.00  0.00
ATOM    456  H2  WAT   131      10.852  11.888  -5.425  1.00  0.00
TER
ATOM    457  O   WAT   132      17.855  13.165  -2.389  1.00  0.00
ATOM    458  H1  WAT   132      17.043  12.790  -2.729  1.00  0.00
ATOM    459  H2  WAT   132      18.360  12.409  -2.087  1.00  0.00
TER
ATOM    460  O   WAT   133      22.358   9.829  -1.150  1.00  0.00
ATOM    461  H1  WAT   133      22.961  10.401  -0.676  1.00  0.00
ATOM    462  H2  WAT   133      21.617  10.393  -1.373  1.00  0.00
TER
ATOM    463  O   WAT   134      13.687  11.577  -6.839  1.00  0.00
ATOM    464  H1  WAT   134      14.216  10.790  -6.968  1.00  0.00
ATOM    465  H2  WAT   134      14.319  12.256  -6.605  1.00  0.00
TER
ATOM    466  O   WAT   135      15.880  11.315  -3.784  1.00  0.00
ATOM    467  H1  WAT   135      15.251  10.613  -3.617  1.00  0.00
ATOM    468  H2  WAT   135      15.341  12.075  -4.001  1.00  0.00
TER
ATOM    469  O   WAT   136      16.006  10.593   8.651  1.00  0.00
ATOM    470  H1  WAT   136      15.724  11.096   7.887  1.00  0.00
ATOM    471  H2  WAT   136      16.388   9.795   8.285  1.00  0.00
TER
ATOM    472  O   WAT   137      19.645  19.806 -18.527  1.00  0.00
ATOM    473  H1  WAT   137      18.869  19.326 -18.237  1.00  0.00
ATOM    474  H2  WAT   137      20.296  19.126 -18.701  1.00  0.00
TER
ATOM    475  O   WAT   138      13.662  20.118 -17.649  1.00  0.00
ATOM    476  H1  WAT   138      12.830  19.862 -17.249  1.00  0.00
ATOM    477  H2  WAT   138      14.270  20.189 -16.913  1.00  0.00
TER
ATOM    478  O   WAT   139      10.034  17.678 -17.981  1.00  0.00
ATOM    479  H1  WAT   139      10.606  16.911 -17.980  1.00  0.00
ATOM    480  H2  WAT   139      10.034  17.977 -18.890  1.00  0.00
TER
ATOM    481  O   WAT   140      11.277  13.087 -16.194  1.00  0.00
ATOM    482  H1  WAT   140      11.097  12.189 -15.914  1.00  0.00
ATOM    483  H2  WAT   140      10.875  13.634 -15.519  1.00  0.00
TER
ATOM    484  O   WAT   141      20.116  15.288 -18.293  1.00  0.00
ATOM    485  H1  WAT   141      20.493  14.416 -18.405  1.00  0.00
ATOM    486  H2  WAT   141      20.018  15.624 -19.184  1.00  0.00
TER
ATOM    487  O   WAT   142      11.895  15.583 -17.586  1.00  0.00
ATOM    488  H1  WAT   142      12.576  15.847 -16.967  1.00  0.00
ATOM    489  H2  WAT   142      11.580  14.743 -17.252  1.00  0.00
TER
ATOM    490  O   WAT   143      16.088  16.630 -18.498  1.00  0.00
ATOM    491  H1  WAT   143      16.596  17.128 -17.858  1.00  0.00
ATOM    492  H2  WAT   143      16.619  15.853 -18.674  1.00  0.00
TER
ATOM    493  O   WAT   144      14.371  11.269 -14.232  1.00  0.00
ATOM    494  H1  WAT   144      14.373  11.787 -15.037  1.00  0.00
ATOM    495  H2  WAT   144      13.542  10.792 -14.255  1.00  0.00
TER
ATOM    496  O   WAT   145      14.053  12.980 -16.225  1.00  0.00
ATOM    497  H1  WAT   145      14.395  13.825 -16.520  1.00  0.00
ATOM    498  H2  WAT   145      13.114  13.129 -16.108  1.00  0.00
TER
ATOM    499  O   WAT   146      14.442  15.834 -16.603  1.00  0.00
ATOM    500  H1  WAT   146      14.994  15.944 -17.377  1.00  0.00
ATOM    501  H2  WAT   146      14.957  16.208 -15.887  1.00  0.00
TER
ATOM    502  O   WAT   147      14.117  19.356 -12.992  1.00  0.00
ATOM    503  H1  WAT   147      13.977  20.229 -12.623  1.00  0.00
ATOM    504  H2  WAT   147      13.235  19.014 -13.137  1.00  0.00
TER
ATOM    505  O   WAT   148      19.183  14.165 -13.896  1.00  0.00
ATOM    506  H1  WAT   148      18.721  14.373 -13.084  1.00  0.00
ATOM    507  H2  WAT   148      18.781  13.351 -14.199  1.00  0.00
TER
ATOM    508  O   WAT   149      21.279  16.886 -10.666  1.00  0.00
ATOM    509  H1  WAT   149      21.604  16.052 -11.006  1.00  0.00
ATOM    510  H2  WAT   149      22.067  17.409 -10.519  1.00  0.00
TER
ATOM    511  O   WAT   150      16.934  11.843 -17.641  1.00  0.00
ATOM    512  H1  WAT   150      17.231  12.749 -17.721  1.00  0.00
ATOM    513  H2  WAT   150      17.482  11.355 -18.255  1.00  0.00
TER
ATOM    514  O   WAT   151      17.128  17.320 -11.105  1.00  0.00
ATOM    515  H1  WAT   151      17.032  16.379 -11.255  1.00  0.00
ATOM    516  H2  WAT   151      17.971  17.541 -11.501  1.00  0.00
TER
ATOM    517  O   WAT   152      12.259  13.731 -12.952  1.00  0.00
ATOM    518  H1  WAT   152      11.865  14.579 -12.745  1.00  0.00
ATOM    519  H2  WAT   152      11.570  13.094 -12.761  1.00  0.00
TER
ATOM    520  O   WAT   153      18.833  13.815  -9.882  1.00  0.00
ATOM    521  H1  WAT   153      18.143  13.622  -9.248  1.00  0.00
ATOM    522  H2  WAT   153      19.576  14.098  -9.350  1.00  0.00
TER
ATOM    523  O   WAT   154       9.560  11.654 -18.919  1.00  0.00
ATOM    524  H1  WAT   154       9.272  12.224 -18.206  1.00  0.00
ATOM    525  H2  WAT   154      10.305  11.175 -18.556  1.00  0.00
TER
ATOM    526  O   WAT   155      21.109  17.655 -17.047  1.00  0.00
ATOM    527  H1  WAT   155      20.378  18.163 -16.698  1.00  0.00
ATOM    528  H2  WAT   155      20.712  16.838 -17.348  1.00  0.00
TER
ATOM    529  O   WAT   156      21.572  13.108 -17.635  1.00  0.00
ATOM    530  H1  WAT   156      21.589  13.559 -16.790  1.00  0.00
ATOM    531  H2  WAT   156      21.324  12.209 -17.421  1.00  0.00
TER
ATOM    532  O   WAT   157      17.848  18.390 -16.895  1.00  0.00
ATOM    533  H1  WAT   157      18.215  17.916 -16.149  1.00  0.00
ATOM    534  H2  WAT   157      17.658  19.264 -16.554  1.00  0.00
TER
ATOM    535  O   WAT   158      15.638  17.431 -14.577  1.00  0.00
ATOM    536  H1  WAT   158      15.334  18.310 -14.352  1.00  0.00
ATOM    537  H2  WAT   158      16.593  17.491 -14.541  1.00  0.00
TER
ATOM    538  O   WAT   159      11.694  18.271 -13.430  1.00  0.00
ATOM    539  H1  WAT   159      11.336  18.937 -12.842  1.00  0.00
ATOM    540  H2  WAT   159      11.400  17.440 -13.058  1.00  0.00
TER
ATOM    541  O   WAT   160      14.896  18.730 -10.546  1.00  0.00
ATOM    542  H1  WAT   160      14.596  18.876 -11.443  1.00  0.00
ATOM    543  H2  WAT   160      15.667  18.170 -10.638  1.00  0.00
TER
ATOM    544  O   WAT   161      10.269  11.761 -12.752  1.00  0.00
ATOM    545  H1  WAT   161       9.555  11.960 -12.147  1.00  0.00
ATOM    546  H2  WAT   161      10.689  10.985 -12.381  1.00  0.00
TER
ATOM    547  O   WAT   162      21.763  14.253 -15.002  1.00  0.00
ATOM    548  H1  WAT   162      22.131  13.432 -14.674  1.00  0.00
ATOM    549  H2  WAT   162      20.903  14.313 -14.587  1.00  0.00
TER
ATOM    550  O   WAT   163      18.723  16.907 -14.778  1.00  0.00
ATOM    551  H1  WAT   163      19.222  17.381 -14.113  1.00  0.00
ATOM    552  H2  WAT   163      18.865  15.983 -14.571  1.00  0.00
TER
ATOM    553  O   WAT   164      10.422  19.303 -11.010  1.00  0.00
ATOM    554  H1  WAT   164      10.926  18.724 -10.438  1.00  0.00
ATOM    555  H2  WAT   164       9.683  19.587 -10.472  1.00  0.00
TER
ATOM    556  O   WAT   165      12.454  17.446 -10.115  1.00  0.00
ATOM    557  H1  WAT   165      12.495  17.147  -9.207  1.00  0.00
ATOM    558  H2  WAT   165      13.309  17.847 -10.274  1.00  0.00
TER
ATOM    559  O   WAT   166      14.395  16.025 -12.148  1.00  0.00
ATOM    560  H1  WAT   166      13.865  15.534 -12.775  1.00  0.00
ATOM    561  H2  WAT   166      15.064  16.454 -12.682  1.00  0.00
TER
ATOM    562  O   WAT   167      14.882  12.991 -12.068  1.00  0.00
ATOM    563  H1  WAT   167      14.788  12.373 -12.793  1.00  0.00
ATOM    564  H2  WAT   167      14.302  13.718 -12.295  1.00  0.00
TER
ATOM    565  O   WAT   168      17.648  11.549 -15.035  1.00  0.00
ATOM    566  H1  WAT   168      17.200  11.571 -15.881  1.00  0.00
ATOM    567  H2  WAT   168      17.015  11.151 -14.438  1.00  0.00
TER
ATOM    568  O   WAT   169      20.391  18.176 -13.030  1.00  0.00
ATOM    569  H1  WAT   169      20.510  17.580 -12.291  1.00  0.00
ATOM    570  H2  WAT   169      21.250  18.213 -13.450  1.00  0.00
TER
ATOM    571  O   WAT   170      22.729  18.729 -14.454  1.00  0.00
ATOM    572  H1  WAT   170      22.203  19.254 -15.057  1.00  0.00
ATOM    573  H2  WAT   170      23.073  19.362 -13.823  1.00  0.00
TER
ATOM    574  O   WAT   171      17.157  14.718 -11.773  1.00  0.00
ATOM    575  H1  WAT   171      17.747  14.409 -11.085  1.00  0.00
ATOM    576  H2  WAT   171      16.339  14.246 -11.617  1.00  0.00
TER
ATOM    577  O   WAT   172      21.977  14.334 -11.539  1.00  0.00
ATOM    578  H1  WAT   172      21.288  13.673 -11.604  1.00  0.00
ATOM    579  H2  WAT   172      22.697  13.888 -11.094  1.00  0.00
TER
ATOM    580  O   WAT   173      11.523  19.076 -16.099  1.00  0.00
ATOM    581  H1  WAT   173      11.890  18.989 -15.219  1.00  0.00
ATOM    582  H2  WAT   173      10.954  18.313 -16.198  1.00  0.00
TER
ATOM    583  O   WAT   174      11.075  15.987 -12.193  1.00  0.00
ATOM    584  H1  WAT   174      10.180  15.954 -11.854  1.00  0.00
ATOM    585  H2  WAT   174      11.614  16.186 -11.428  1.00  0.00
TER
ATOM    586  O   WAT   175      11.579  10.262 -17.845  1.00  0.00
ATOM    587  H1  WAT   175      12.226   9.712 -18.285  1.00  0.00
ATOM    588  H2  WAT   175      11.999  10.516 -17.023  1.00  0.00
TER
ATOM    589  O   WAT   176      11.332  10.418 -15.102  1.00  0.00
ATOM    590  H1  WAT   176      10.983  10.874 -14.336  1.00  0.00
ATOM    591  H2  WAT   176      11.000   9.523 -15.020  1.00  0.00
TER
ATOM    592  O   WAT   177      18.844  11.609 -11.580  1.00  0.00
ATOM    593  H1  WAT   177      18.783  12.201 -10.831  1.00  0.00
ATOM    594  H2  WAT   177      19.784  11.501 -11.725  1.00  0.00
TER
ATOM    595  O   WAT   178      21.482  11.266 -11.941  1.00  0.00
ATOM    596  H1  WAT   178      22.096  11.584 -12.603  1.00  0.00
ATOM    597  H2  WAT   178      22.027  10.781 -11.321  1.00  0.00
TER
ATOM    598  O   WAT   179      12.004   9.945 -11.827  1.00  0.00
ATOM    599  H1  WAT   179      12.552   9.764 -12.590  1.00  0.00
ATOM    600  H2  WAT   179      12.069   9.155 -11.291  1.00  0.00
TER
ATOM    601  O   WAT   180      22.222   9.829 -15.614  1.00  0.00
ATOM    602  H1  WAT   180      21.348  10.163 -15.817  1.00  0.00
ATOM    603  H2  WAT   180      22.114   9.356 -14.789  1.00  0.00
TER
ATOM    604  O   WAT   181      19.970  10.746 -16.675  1.00  0.00
ATOM    605  H1  WAT   181      19.187  11.221 -16.395  1.00  0.00
ATOM    606  H2  WAT   181      19.676   9.842 -16.783  1.00  0.00
TER
ATOM    607  O   WAT   182      16.006  10.593 -10.123  1.00  0.00
ATOM    608  H1  WAT   182      15.724  11.096 -10.887  1.00  0.00
ATOM    609  H2  WAT   182      16.388   9.795 -10.489  1.00  0.00
TER
ATOM    610  O   WAT   183      21.513  -0.747  17.141  1.00  0.00
ATOM    611  H1  WAT   183      21.433  -1.661  16.870  1.00  0.00
ATOM    612  H2  WAT   183      21.100  -0.250  16.435  1.00  0.00
TER
ATOM    613  O   WAT   184      12.071  -3.697  13.684  1.00  0.00
ATOM    614  H1  WAT   184      11.182  -3.355  13.582  1.00  0.00
ATOM    615  H2  WAT   184      12.355  -3.897  12.792  1.00  0.00
TER
ATOM    616  O   WAT   185      19.892   7.723  17.422  1.00  0.00
ATOM    617  H1  WAT   185      19.273   8.179  16.852  1.00  0.00
ATOM    618  H2  WAT   185      20.747   7.878  17.021  1.00  0.00
TER
ATOM    619  O   WAT   186      14.247  -5.113  14.718  1.00  0.00
ATOM    620  H1  WAT   186      14.354  -4.213  15.025  1.00  0.00
ATOM    621  H2  WAT   186      13.336  -5.162  14.427  1.00  0.00
TER
ATOM    622  O   WAT   187      20.758   2.607  14.816  1.00  0.00
ATOM    623  H1  WAT   187      20.140   3.072  14.252  1.00  0.00
ATOM    624  H2  WAT   187      21.271   3.300  15.233  1.00  0.00
TER
ATOM    625  O   WAT   188      10.127   3.293  12.190  1.00  0.00
ATOM    626  H1  WAT   188       9.750   3.781  11.458  1.00  0.00
ATOM    627  H2  WAT   188      10.384   3.965  12.820  1.00  0.00
TER
ATOM    628  O   WAT   189      17.736  -8.306  17.648  1.00  0.00
ATOM    629  H1  WAT   189      18.043  -8.861  16.932  1.00  0.00
ATOM    630  H2  WAT   189      16.806  -8.171  17.466  1.00  0.00
TER
ATOM    631  O   WAT   190      20.124  -0.241  14.384  1.00  0.00
ATOM    632  H1  WAT   190      19.197  -0.307  14.613  1.00  0.00
ATOM    633  H2  WAT   190      20.276   0.697  14.270  1.00  0.00
TER
ATOM    634  O   WAT   191      20.111  -3.969  11.381  1.00  0.00
ATOM    635  H1  WAT   191      19.171  -3.808  11.466  1.00  0.00
ATOM    636  H2  WAT   191      20.429  -3.251  10.835  1.00  0.00
TER
ATOM    637  O   WAT   192      15.729   0.286  17.166  1.00  0.00
ATOM    638  H1  WAT   192      15.325  -0.427  16.671  1.00  0.00
ATOM    639  H2  WAT   192      15.816  -0.059  18.055  1.00  0.00
TER
ATOM    640  O   WAT   193      22.330   0.560  11.895  1.00  0.00
ATOM    641  H1  WAT   193      22.769  -0.278  11.749  1.00  0.00
ATOM    642  H2  WAT   193      23.043   1.193  11.981  1.00  0.00
TER
ATOM    643  O   WAT   194      20.439   5.500  15.863  1.00  0.00
ATOM    644  H1  WAT   194      20.879   6.242  15.449  1.00  0.00
ATOM    645  H2  WAT   194      20.378   5.742  16.787  1.00  0.00
TER
ATOM    646  O   WAT   195      12.430  -0.820  14.667  1.00  0.00
ATOM    647  H1  WAT   195      12.310  -0.094  14.055  1.00  0.00
ATOM    648  H2  WAT   195      12.120  -1.590  14.190  1.00  0.00
TER
ATOM    649  O   WAT   196      11.313   4.052  16.884  1.00  0.00
ATOM    650  H1  WAT   196      10.906   4.193  16.030  1.00  0.00
ATOM    651  H2  WAT   196      12.204   3.768  16.681  1.00  0.00
TER
ATOM    652  O   WAT   197      23.106   8.486  13.219  1.00  0.00
ATOM    653  H1  WAT   197      22.947   8.197  14.118  1.00  0.00
ATOM    654  H2  WAT   197      22.941   7.710  12.684  1.00  0.00
TER
ATOM    655  O   WAT   198      15.585   8.266  14.997  1.00  0.00
ATOM    656  H1  WAT   198      15.410   7.350  14.783  1.00  0.00
ATOM    657  H2  WAT   198      14.731   8.625  15.236  1.00  0.00
TER
ATOM    658  O   WAT   199      22.374   7.621  15.854  1.00  0.00
ATOM    659  H1  WAT   199      22.830   6.840  16.168  1.00  0.00
ATOM    660  H2  WAT   199      22.713   8.332  16.398  1.00  0.00
TER
ATOM    661  O   WAT   200      14.896  -7.476  18.049  1.00  0.00
ATOM    662  H1  WAT   200      14.453  -6.695  17.718  1.00  0.00
ATOM    663  H2  WAT   200      15.455  -7.153  18.756  1.00  0.00
TER
ATOM    664  O   WAT   201      18.012  -7.855  12.930  1.00  0.00
ATOM    665  H1  WAT   201      17.388  -7.859  13.655  1.00  0.00
ATOM    666  H2  WAT   201      17.925  -8.722  12.533  1.00  0.00
TER
ATOM    667  O   WAT   202      14.688  -2.353  15.777  1.00  0.00
ATOM    668  H1  WAT   202      14.462  -2.569  16.682  1.00  0.00
ATOM    669  H2  WAT   202      13.907  -1.920  15.432  1.00  0.00
TER
ATOM    670  O   WAT   203      21.917  -2.347  14.376  1.00  0.00
ATOM    671  H1  WAT   203      21.318  -1.623  14.193  1.00  0.00
ATOM    672  H2  WAT   203      22.465  -2.409  13.594  1.00  0.00
TER
ATOM    673  O   WAT   204      20.524  -3.710  16.407  1.00  0.00
ATOM    674  H1  WAT   204      20.917  -3.393  15.594  1.00  0.00
ATOM    675  H2  WAT   204      20.886  -4.589  16.521  1.00  0.00
TER
ATOM    676  O   WAT   205       9.747  -3.178   9.840  1.00  0.00
ATOM    677  H1  WAT   205       9.665  -2.235   9.982  1.00  0.00
ATOM    678  H2  WAT   205       9.396  -3.321   8.961  1.00  0.00
TER
ATOM    679  O   WAT   206      17.547  -4.444  18.907  1.00  0.00
ATOM    680  H1  WAT   206      17.551  -4.885  18.058  1.00  0.00
ATOM    681  H2  WAT   206      18.442  -4.123  19.014  1.00  0.00
TER
ATOM    682  O   WAT   207      13.397  -4.562  17.866  1.00  0.00
ATOM    683  H1  WAT   207      13.057  -4.084  18.623  1.00  0.00
ATOM    684  H2  WAT   207      12.635  -5.015  17.507  1.00  0.00
TER
ATOM    685  O   WAT   208      17.609  -3.443  11.898  1.00  0.00
ATOM    686  H1  WAT   208      17.730  -3.484  12.846  1.00  0.00
ATOM    687  H2  WAT   208      17.224  -2.581  11.742  1.00  0.00
TER
ATOM    688  O   WAT   209      16.621  -1.133  11.296  1.00  0.00
ATOM    689  H1  WAT   209      16.053  -1.581  10.670  1.00  0.00
ATOM    690  H2  WAT   209      17.330  -0.774  10.763  1.00  0.00
TER
ATOM    691  O   WAT   210      10.712  -5.640  16.783  1.00  0.00
ATOM    692  H1  WAT   210      10.427  -6.004  17.621  1.00  0.00
ATOM    693  H2  WAT   210      10.650  -6.372  16.169  1.00  0.00
TER
ATOM    694  O   WAT   211      14.166   2.863  13.569  1.00  0.00
ATOM    695  H1  WAT   211      13.392   2.323  13.409  1.00  0.00
ATOM    696  H2  WAT   211      14.896   2.344  13.230  1.00  0.00
TER
ATOM    697  O   WAT   212      20.386  -6.747  13.504  1.00  0.00
ATOM    698  H1  WAT   212      19.572  -7.246  13.429  1.00  0.00
ATOM    699  H2  WAT   212      20.192  -5.907  13.088  1.00  0.00
TER
ATOM    700  O   WAT   213      14.210   2.531  17.207  1.00  0.00
ATOM    701  H1  WAT   213      14.728   1.728  17.152  1.00  0.00
ATOM    702  H2  WAT   213      13.758   2.469  18.048  1.00  0.00
TER
ATOM    703  O   WAT   214      19.097   3.798  12.479  1.00  0.00
ATOM    704  H1  WAT   214      19.438   4.542  11.984  1.00  0.00
ATOM    705  H2  WAT   214      18.268   4.111  12.842  1.00  0.00
TER
ATOM    706  O   WAT   215      21.979   3.119  17.844  1.00  0.00
ATOM    707  H1  WAT   215      22.332   2.522  17.184  1.00  0.00
ATOM    708  H2  WAT   215      21.096   2.794  18.015  1.00  0.00
TER
ATOM    709  O   WAT   216      18.066   3.879  15.251  1.00  0.00
ATOM    710  H1  WAT   216      18.753   4.426  15.632  1.00  0.00
ATOM    711  H2  WAT   216      17.279   4.423  15.286  1.00  0.00
TER
ATOM    712  O   WAT   217      10.205  -0.504  10.743  1.00  0.00
ATOM    713  H1  WAT   217      11.075  -0.221  11.026  1.00  0.00
ATOM    714  H2  WAT   217       9.714   0.310  10.628  1.00  0.00
TER
ATOM    715  O   WAT   218      17.369   0.883  14.863  1.00  0.00
ATOM    716  H1  WAT   218      17.825   1.694  15.089  1.00  0.00
ATOM    717  H2  WAT   218      17.017   0.566  15.695  1.00  0.00
TER
ATOM    718  O   WAT   219      13.270  -8.773  15.336  1.00  0.00
ATOM    719  H1  WAT   219      13.141  -8.781  16.284  1.00  0.00
ATOM    720  H2  WAT   219      12.446  -8.434  14.985  1.00  0.00
TER
ATOM    721  O   WAT   220      10.572   8.709  11.309  1.00  0.00
ATOM    722  H1  WAT   220      10.932   9.308  10.655  1.00  0.00
ATOM    723  H2  WAT   220      10.431   9.255  12.082  1.00  0.00
TER
ATOM    724  O   WAT   221      16.589   6.092  12.126  1.00  0.00
ATOM    725  H1  WAT   221      16.580   6.825  11.511  1.00  0.00
ATOM    726  H2  WAT   221      15.669   5.845  12.219  1.00  0.00
TER
ATOM    727  O   WAT   222      12.190   1.313  12.871  1.00  0.00
ATOM    728  H1  WAT   222      11.582   2.053  12.880  1.00  0.00
ATOM    729  H2  WAT   222      12.665   1.403  12.045  1.00  0.00
TER
ATOM    730  O   WAT   223      19.575   6.155  10.789  1.00  0.00
ATOM    731  H1  WAT   223      19.676   5.951   9.859  1.00  0.00
ATOM    732  H2  WAT   223      18.675   5.901  10.993  1.00  0.00
TER
ATOM    733  O   WAT   224      17.098  -3.287  14.771  1.00  0.00
ATOM    734  H1  WAT   224      16.389  -2.818  15.212  1.00  0.00
ATOM    735  H2  WAT   224      17.382  -3.945  15.406  1.00  0.00
TER
ATOM    736  O   WAT   225      21.129  -6.562  16.211  1.00  0.00
ATOM    737  H1  WAT   225      21.006  -6.543  15.262  1.00  0.00
ATOM    738  H2  WAT   225      22.078  -6.514  16.330  1.00  0.00
TER
ATOM    739  O   WAT   226      18.217   8.673  15.483  1.00  0.00
ATOM    740  H1  WAT   226      18.471   8.636  14.561  1.00  0.00
ATOM    741  H2  WAT   226      17.268   8.547  15.476  1.00  0.00
TER
ATOM    742  O   WAT   227      15.301  -4.979  12.146  1.00  0.00
ATOM    743  H1  WAT   227      16.150  -4.542  12.080  1.00  0.00
ATOM    744  H2  WAT   227      14.934  -4.667  12.973  1.00  0.00
TER
ATOM    745  O   WAT   228      14.200   1.275  10.620  1.00  0.00
ATOM    746  H1  WAT   228      14.967   1.163  11.182  1.00  0.00
ATOM    747  H2  WAT   228      14.278   0.578   9.967  1.00  0.00
TER
ATOM    748  O   WAT   229      12.895  -1.293  11.303  1.00  0.00
ATOM    749  H1  WAT   229      12.975  -2.240  11.415  1.00  0.00
ATOM    750  H2  WAT   229      13.787  -0.962  11.409  1.00  0.00
TER
ATOM    751  O   WAT   230      13.696   8.857  18.406  1.00  0.00
ATOM    752  H1  WAT   230      14.433   8.308  18.677  1.00  0.00
ATOM    753  H2  WAT   230      14.080   9.722  18.267  1.00  0.00
TER
ATOM    754  O   WAT   231      10.581   4.924  14.281  1.00  0.00
ATOM    755  H1  WAT   231       9.655   5.166  14.271  1.00  0.00
ATOM    756  H2  WAT   231      11.047   5.751  14.159  1.00  0.00
TER
ATOM    757  O   WAT   232      16.807   8.030  10.229  1.00  0.00
ATOM    758  H1  WAT   232      17.599   8.319   9.777  1.00  0.00
ATOM    759  H2  WAT   232      16.287   7.599   9.550  1.00  0.00
TER
ATOM    760  O   WAT   233      17.324   3.250  10.093  1.00  0.00
ATOM    761  H1  WAT   233      17.219   2.635  10.819  1.00  0.00
ATOM    762  H2  WAT   233      17.157   2.727   9.310  1.00  0.00
TER
ATOM    763  O   WAT   234      20.565   2.312  10.697  1.00  0.00
ATOM    764  H1  WAT   234      20.016   2.759  11.342  1.00  0.00
ATOM    765  H2  WAT   234      21.187   1.807  11.221  1.00  0.00
TER
ATOM    766  O   WAT   235      16.232   1.271  12.594  1.00  0.00
ATOM    767  H1  WAT   235      16.654   1.105  13.437  1.00  0.00
ATOM    768  H2  WAT   235      16.357   0.461  12.099  1.00  0.00
TER
ATOM    769  O   WAT   236      18.745   0.295   9.842  1.00  0.00
ATOM    770  H1  WAT   236      19.265  -0.420   9.476  1.00  0.00
ATOM    771  H2  WAT   236      19.392   0.933  10.142  1.00  0.00
TER
ATOM    772  O   WAT   237      15.128  -2.656   9.540  1.00  0.00
ATOM    773  H1  WAT   237      14.927  -3.519   9.901  1.00  0.00
ATOM    774  H2  WAT   237      14.957  -2.742   8.602  1.00  0.00
TER
ATOM    775  O   WAT   238      22.607  -7.845  12.068  1.00  0.00
ATOM    776  H1  WAT   238      22.887  -8.688  12.424  1.00  0.00
ATOM    777  H2  WAT   238      21.833  -7.612  12.582  1.00  0.00
TER
ATOM    778  O   WAT   239      13.926  -5.555   9.528  1.00  0.00
ATOM    779  H1  WAT   239      14.229  -5.549   8.619  1.00  0.00
ATOM    780  H2  WAT   239      14.666  -5.906  10.024  1.00  0.00
TER
ATOM    781  O   WAT   240      17.145  -6.612  10.513  1.00  0.00
ATOM    782  H1  WAT   240      16.797  -7.290   9.933  1.00  0.00
ATOM    783  H2  WAT   240      17.346  -7.073  11.328  1.00  0.00
TER
ATOM    784  O   WAT   241      19.310   8.376  12.132  1.00  0.00
ATOM    785  H1  WAT   241      20.205   8.715  12.154  1.00  0.00
ATOM    786  H2  WAT   241      19.341   7.654  11.504  1.00  0.00
TER
ATOM    787  O   WAT   242      12.949   3.749  10.361  1.00  0.00
ATOM    788  H1  WAT   242      13.387   4.292  11.016  1.00  0.00
ATOM    789  H2  WAT   242      13.434   2.923  10.370  1.00  0.00
TER
ATOM    790  O   WAT   243      10.164   6.538  17.813  1.00  0.00
ATOM    791  H1  WAT   243      10.494   5.670  17.580  1.00  0.00
ATOM    792  H2  WAT   243      10.593   6.744  18.643  1.00  0.00
TER
ATOM    793  O   WAT   244      14.760   4.869  15.473  1.00  0.00
ATOM    794  H1  WAT   244      14.460   4.745  16.373  1.00  0.00
ATOM    795  H2  WAT   244      14.654   4.009  15.064  1.00  0.00
TER
ATOM    796  O   WAT   245      10.485  -0.083  16.910  1.00  0.00
ATOM    797  H1  WAT   245       9.830  -0.352  16.266  1.00  0.00
ATOM    798  H2  WAT   245      11.323  -0.193  16.460  1.00  0.00
TER
ATOM    799  O   WAT   246       9.699  -2.873  12.852  1.00  0.00
ATOM    800  H1  WAT   246       8.796  -2.610  12.677  1.00  0.00
ATOM    801  H2  WAT   246      10.183  -2.602  12.072  1.00  0.00
TER
ATOM    802  O   WAT   247      12.242  -3.817  10.762  1.00  0.00
ATOM    803  H1  WAT   247      12.951  -4.238  10.276  1.00  0.00
ATOM    804  H2  WAT   247      11.526  -3.749  10.130  1.00  0.00
TER
ATOM    805  O   WAT   248      11.889  -7.763   9.802  1.00  0.00
ATOM    806  H1  WAT   248      12.612  -7.222  10.120  1.00  0.00
ATOM    807  H2  WAT   248      12.162  -8.037   8.926  1.00  0.00
TER
ATOM    808  O   WAT   249      10.691   8.445  15.892  1.00  0.00
ATOM    809  H1  WAT   249      10.523   7.812  16.590  1.00  0.00
ATOM    810  H2  WAT   249       9.825   8.651  15.542  1.00  0.00
TER
ATOM    811  O   WAT   250      11.314  -7.724  13.395  1.00  0.00
ATOM    812  H1  WAT   250      12.072  -7.611  12.822  1.00  0.00
ATOM    813  H2  WAT   250      10.852  -6.887  13.350  1.00  0.00
TER
ATOM    814  O   WAT   251      17.855  -5.610  16.386  1.00  0.00
ATOM    815  H1  WAT   251      17.043  -5.984  16.045  1.00  0.00
ATOM    816  H2  WAT   251      18.360  -6.365  16.688  1.00  0.00
TER
ATOM    817  O   WAT   252      22.358  -8.945  17.624  1.00  0.00
ATOM    818  H1  WAT   252      22.961  -8.373  18.099  1.00  0.00
ATOM    819  H2  WAT   252      21.617  -8.381  17.401  1.00  0.00
TER
ATOM    820  O   WAT   253      12.297   7.138  13.337  1.00  0.00
ATOM    821  H1  WAT   253      11.772   7.519  12.633  1.00  0.00
ATOM    822  H2  WAT   253      12.222   7.763  14.058  1.00  0.00
TER
ATOM    823  O   WAT   254      13.687  -7.197  11.936  1.00  0.00
ATOM    824  H1  WAT   254      14.216  -7.984  11.806  1.00  0.00
ATOM    825  H2  WAT   254      14.319  -6.518  12.169  1.00  0.00
TER
ATOM    826  O   WAT   255      15.880  -7.460  14.990  1.00  0.00
ATOM    827  H1  WAT   255      15.251  -8.161  15.157  1.00  0.00
ATOM    828  H2  WAT   255      15.341  -6.699  14.773  1.00  0.00
TER
ATOM    829  O   WAT   256      14.897   9.086  12.212  1.00  0.00
ATOM    830  H1  WAT   256      15.629   8.802  11.665  1.00  0.00
ATOM    831  H2  WAT   256      15.156   8.848  13.102  1.00  0.00
TER
ATOM    832  O   WAT   257      14.058   5.203  12.217  1.00  0.00
ATOM    833  H1  WAT   257      13.429   5.671  12.765  1.00  0.00
ATOM    834  H2  WAT   257      14.173   4.358  12.651  1.00  0.00
TER
ATOM    835  O   WAT   258      21.513  -0.747  -1.633  1.00  0.00
ATOM    836  H1  WAT   258      21.433  -1.661  -1.904  1.00  0.00
ATOM    837  H2  WAT   258      21.100  -0.250  -2.339  1.00  0.00
TER
ATOM    838  O   WAT   259      19.645   1.031   0.248  1.00  0.00
ATOM    839  H1  WAT   259      18.869   0.551   0.538  1.00  0.00
ATOM    840  H2  WAT   259      20.296   0.352   0.073  1.00  0.00
TER
ATOM    841  O   WAT   260      13.662   1.343   1.125  1.00  0.00
ATOM    842  H1  WAT   260      12.830   1.088   1.525  1.00  0.00
ATOM    843  H2  WAT   260      14.270   1.414   1.861  1.00  0.00
TER
ATOM    844  O   WAT   261      13.642   5.377   1.321  1.00  0.00
ATOM    845  H1  WAT   261      13.945   4.487   1.142  1.00  0.00
ATOM    846  H2  WAT   261      14.386   5.934   1.093  1.00  0.00
TER
ATOM    847  O   WAT   262      12.071  -3.697  -5.090  1.00  0.00
ATOM    848  H1  WAT   262      11.182  -3.355  -5.192  1.00  0.00
ATOM    849  H2  WAT   262      12.355  -3.897  -5.982  1.00  0.00
TER
ATOM    850  O   WAT   263      19.892   7.723  -1.352  1.00  0.00
ATOM    851  H1  WAT   263      19.273   8.179  -1.922  1.00  0.00
ATOM    852  H2  WAT   263      20.747   7.878  -1.753  1.00  0.00
TER
ATOM    853  O   WAT   264      19.086   3.707   0.255  1.00  0.00
ATOM    854  H1  WAT   264      19.017   2.766   0.094  1.00  0.00
ATOM    855  H2  WAT   264      19.848   3.797   0.827  1.00  0.00
TER
ATOM    856  O   WAT   265      11.277  -5.688   2.581  1.00  0.00
ATOM    857  H1  WAT   265      11.097  -6.585   2.861  1.00  0.00
ATOM    858  H2  WAT   265      10.875  -5.140   3.255  1.00  0.00
TER
ATOM    859  O   WAT   266      20.116  -3.486   0.482  1.00  0.00
ATOM    860  H1  WAT   266      20.493  -4.359   0.369  1.00  0.00
ATOM    861  H2  WAT   266      20.018  -3.150  -0.409  1.00  0.00
TER
ATOM    862  O   WAT   267      14.247  -5.113  -4.057  1.00  0.00
ATOM    863  H1  WAT   267      14.354  -4.213  -3.750  1.00  0.00
ATOM    864  H2  WAT   267      13.336  -5.162  -4.347  1.00  0.00
TER
ATOM    865  O   WAT   268      11.895  -3.192   1.189  1.00  0.00
ATOM    866  H1  WAT   268      12.576  -2.928   1.807  1.00  0.00
ATOM    867  H2  WAT   268      11.580  -4.031   1.523  1.00  0.00
TER
ATOM    868  O   WAT   269      16.088  -2.145   0.276  1.00  0.00
ATOM    869  H1  WAT   269      16.596  -1.647   0.917  1.00  0.00
ATOM    870  H2  WAT   269      16.619  -2.921   0.100  1.00  0.00
TER
ATOM    871  O   WAT   270      14.371  -7.505   4.542  1.00  0.00
ATOM    872  H1  WAT   270      14.373  -6.988   3.737  1.00  0.00
ATOM    873  H2  WAT   270      13.542  -7.982   4.519  1.00  0.00
TER
ATOM    874  O   WAT   271      20.758   2.607  -3.959  1.00  0.00
ATOM    875  H1  WAT   271      20.140   3.072  -4.522  1.00  0.00
ATOM    876  H2  WAT   271      21.271   3.300  -3.542  1.00  0.00
TER
ATOM    877  O   WAT   272      15.622   2.135   2.720  1.00  0.00
ATOM    878  H1  WAT   272      15.289   2.761   3.362  1.00  0.00
ATOM    879  H2  WAT   272      15.798   2.661   1.940  1.00  0.00
TER
ATOM    880  O   WAT   273      14.053  -5.794   2.549  1.00  0.00
ATOM    881  H1  WAT   273      14.395  -4.950   2.255  1.00  0.00
ATOM    882  H2  WAT   273      13.114  -5.646   2.666  1.00  0.00
TER
ATOM    883  O   WAT   274      14.834   4.103   4.535  1.00  0.00
ATOM    884  H1  WAT   274      15.451   4.778   4.253  1.00  0.00
ATOM    885  H2  WAT   274      13.973   4.511   4.443  1.00  0.00
TER
ATOM    886  O   WAT   275      10.127   3.293  -6.585  1.00  0.00
ATOM    887  H1  WAT   275       9.750   3.781  -7.316  1.00  0.00
ATOM    888  H2  WAT   275      10.384   3.965  -5.954  1.00  0.00
TER
ATOM    889  O   WAT   276      17.736  -8.306  -1.126  1.00  0.00
ATOM    890  H1  WAT   276      18.043  -8.861  -1.843  1.00  0.00
ATOM    891  H2  WAT   276      16.806  -8.171  -1.309  1.00  0.00
TER
ATOM    892  O   WAT   277      20.124  -0.241  -4.390  1.00  0.00
ATOM    893  H1  WAT   277      19.197  -0.307  -4.161  1.00  0.00
ATOM    894  H2  WAT   277      20.276   0.697  -4.505  1.00  0.00
TER
ATOM    895  O   WAT   278      20.111  -3.969  -7.393  1.00  0.00
ATOM    896  H1  WAT   278      19.171  -3.808  -7.308  1.00  0.00
ATOM    897  H2  WAT   278      20.429  -3.251  -7.940  1.00  0.00
TER
ATOM    898  O   WAT   279      15.729   0.286  -1.608  1.00  0.00
ATOM    899  H1  WAT   279      15.325  -0.427  -2.104  1.00  0.00
ATOM    900  H2  WAT   279      15.816  -0.059  -0.719  1.00  0.00
TER
ATOM    901  O   WAT   280      16.198   3.972   0.556  1.00  0.00
ATOM    902  H1  WAT   280      15.900   3.367  -0.123  1.00  0.00
ATOM    903  H2  WAT   280      17.148   4.010   0.445  1.00  0.00
TER
ATOM    904  O   WAT   281      14.442  -2.940   2.172  1.00  0.00
ATOM    905  H1  WAT   281      14.994  -2.830   1.397  1.00  0.00
ATOM    906  H2  WAT   281      14.957  -2.566   2.887  1.00  0.00
TER
ATOM    907  O   WAT   282      15.289   3.711   7.207  1.00  0.00
ATOM    908  H1  WAT   282      14.392   3.935   7.454  1.00  0.00
ATOM    909  H2  WAT   282      15.315   3.834   6.258  1.00  0.00
TER
ATOM    910  O   WAT   283      22.330   0.560  -6.879  1.00  0.00
ATOM    911  H1  WAT   283      22.769  -0.278  -7.026  1.00  0.00
ATOM    912  H2  WAT   283      23.043   1.193  -6.793  1.00  0.00
TER
ATOM    913  O   WAT   284      14.117   0.582   5.782  1.00  0.00
ATOM    914  H1  WAT   284      13.977   1.454   6.151  1.00  0.00
ATOM    915  H2  WAT   284      13.235   0.239   5.637  1.00  0.00
TER
ATOM    916  O   WAT   285      20.439   5.500  -2.911  1.00  0.00
ATOM    917  H1  WAT   285      20.879   6.242  -3.326  1.00  0.00
ATOM    918  H2  WAT   285      20.378   5.742  -1.987  1.00  0.00
TER
ATOM    919  O   WAT   286      15.915   6.524   7.991  1.00  0.00
ATOM    920  H1  WAT   286      15.886   6.928   7.124  1.00  0.00
ATOM    921  H2  WAT   286      15.751   5.595   7.828  1.00  0.00
TER
ATOM    922  O   WAT   287      12.430  -0.820  -4.107  1.00  0.00
ATOM    923  H1  WAT   287      12.310  -0.094  -4.719  1.00  0.00
ATOM    924  H2  WAT   287      12.120  -1.590  -4.585  1.00  0.00
TER
ATOM    925  O   WAT   288      10.068   2.352   1.699  1.00  0.00
ATOM    926  H1  WAT   288      10.146   2.487   0.755  1.00  0.00
ATOM    927  H2  WAT   288      10.683   1.643   1.892  1.00  0.00
TER
ATOM    928  O   WAT   289      11.313   4.052  -1.890  1.00  0.00
ATOM    929  H1  WAT   289      10.906   4.193  -2.745  1.00  0.00
ATOM    930  H2  WAT   289      12.204   3.768  -2.093  1.00  0.00
TER
ATOM    931  O   WAT   290      21.131   8.201   5.017  1.00  0.00
ATOM    932  H1  WAT   290      21.645   8.112   5.819  1.00  0.00
ATOM    933  H2  WAT   290      20.288   8.547   5.309  1.00  0.00
TER
ATOM    934  O   WAT   291      23.106   8.486  -5.555  1.00  0.00
ATOM    935  H1  WAT   291      22.947   8.197  -4.657  1.00  0.00
ATOM    936  H2  WAT   291      22.941   7.710  -6.090  1.00  0.00
TER
ATOM    937  O   WAT   292      15.585   8.266  -3.778  1.00  0.00
ATOM    938  H1  WAT   292      15.410   7.350  -3.991  1.00  0.00
ATOM    939  H2  WAT   292      14.731   8.625  -3.538  1.00  0.00
TER
ATOM    940  O   WAT   293      22.374   7.621  -2.920  1.00  0.00
ATOM    941  H1  WAT   293      22.830   6.840  -2.606  1.00  0.00
ATOM    942  H2  WAT   293      22.713   8.332  -2.376  1.00  0.00
TER
ATOM    943  O   WAT   294      10.124   3.393   4.239  1.00  0.00
ATOM    944  H1  WAT   294      10.287   2.924   3.421  1.00  0.00
ATOM    945  H2  WAT   294      10.590   2.885   4.904  1.00  0.00
TER
ATOM    946  O   WAT   295      14.896  -7.476  -0.725  1.00  0.00
ATOM    947  H1  WAT   295      14.453  -6.695  -1.057  1.00  0.00
ATOM    948  H2  WAT   295      15.455  -7.153  -0.018  1.00  0.00
TER
ATOM    949  O   WAT   296      19.183  -4.609   4.878  1.00  0.00
ATOM    950  H1  WAT   296      18.721  -4.401   5.690  1.00  0.00
ATOM    951  H2  WAT   296      18.781  -5.424   4.575  1.00  0.00
TER
ATOM    952  O   WAT   297      21.279  -1.888   8.108  1.00  0.00
ATOM    953  H1  WAT   297      21.604  -2.722   7.768  1.00  0.00
ATOM    954  H2  WAT   297      22.067  -1.366   8.256  1.00  0.00
TER
ATOM    955  O   WAT   298      18.012  -7.855  -5.845  1.00  0.00
ATOM    956  H1  WAT   298      17.388  -7.859  -5.119  1.00  0.00
ATOM    957  H2  WAT   298      17.925  -8.722  -6.241  1.00  0.00
TER
ATOM    958  O   WAT   299      16.934  -6.932   1.134  1.00  0.00
ATOM    959  H1  WAT   299      17.231  -6.025   1.053  1.00  0.00
ATOM    960  H2  WAT   299      17.482  -7.420   0.520  1.00  0.00
TER
ATOM    961  O   WAT   300      14.688  -2.353  -2.997  1.00  0.00
ATOM    962  H1  WAT   300      14.462  -2.569  -2.092  1.00  0.00
ATOM    963  H2  WAT   300      13.907  -1.920  -3.342  1.00  0.00
TER
ATOM    964  O   WAT   301      21.917  -2.347  -4.398  1.00  0.00
ATOM    965  H1  WAT   301      21.318  -1.623  -4.582  1.00  0.00
ATOM    966  H2  WAT   301      22.465  -2.409  -5.180  1.00  0.00
TER
ATOM    967  O   WAT   302      17.128  -1.454   7.669  1.00  0.00
ATOM    968  H1  WAT   302      17.032  -2.395   7.519  1.00  0.00
ATOM    969  H2  WAT   302      17.971  -1.233   7.274  1.00  0.00
TER
ATOM    970  O   WAT   303      20.524  -3.710  -2.368  1.00  0.00
ATOM    971  H1  WAT   303      20.917  -3.393  -3.181  1.00  0.00
ATOM    972  H2  WAT   303      20.886  -4.589  -2.253  1.00  0.00
TER
ATOM    973  O   WAT   304      12.259  -5.043   5.822  1.00  0.00
ATOM    974  H1  WAT   304      11.865  -4.196   6.030  1.00  0.00
ATOM    975  H2  WAT   304      11.570  -5.680   6.013  1.00  0.00
TER
ATOM    976  O   WAT   305      18.833  -4.960   8.892  1.00  0.00
ATOM    977  H1  WAT   305      18.143  -5.152   9.527  1.00  0.00
ATOM    978  H2  WAT   305      19.576  -4.676   9.425  1.00  0.00
TER
ATOM    979  O   WAT   306       9.560  -7.120  -0.145  1.00  0.00
ATOM    980  H1  WAT   306       9.272  -6.550   0.568  1.00  0.00
ATOM    981  H2  WAT   306      10.305  -7.600   0.219  1.00  0.00
TER
ATOM    982  O   WAT   307       9.747  -3.178  -8.934  1.00  0.00
ATOM    983  H1  WAT   307       9.665  -2.235  -8.793  1.00  0.00
ATOM    984  H2  WAT   307       9.396  -3.321  -9.813  1.00  0.00
TER
ATOM    985  O   WAT   308      21.109  -1.120   1.727  1.00  0.00
ATOM    986  H1  WAT   308      20.378  -0.611   2.076  1.00  0.00
ATOM    987  H2  WAT   308      20.712  -1.937   1.426  1.00  0.00
TER
ATOM    988  O   WAT   309      17.547  -4.444   0.133  1.00  0.00
ATOM    989  H1  WAT   309      17.551  -4.885  -0.717  1.00  0.00
ATOM    990  H2  WAT   309      18.442  -4.123   0.240  1.00  0.00
TER
ATOM    991  O   WAT   310      13.397  -4.562  -0.908  1.00  0.00
ATOM    992  H1  WAT   310      13.057  -4.084  -0.151  1.00  0.00
ATOM    993  H2  WAT   310      12.635  -5.015  -1.268  1.00  0.00
TER
ATOM    994  O   WAT   311      17.609  -3.443  -6.877  1.00  0.00
ATOM    995  H1  WAT   311      17.730  -3.484  -5.928  1.00  0.00
ATOM    996  H2  WAT   311      17.224  -2.581  -7.032  1.00  0.00
TER
ATOM    997  O   WAT   312      21.572  -5.666   1.140  1.00  0.00
ATOM    998  H1  WAT   312      21.589  -5.215   1.984  1.00  0.00
ATOM    999  H2  WAT   312      21.324  -6.566   1.353  1.00  0.00
TER
ATOM   1000  O   WAT   313      16.621  -1.133  -7.478  1.00  0.00
ATOM   1001  H1  WAT   313      16.053  -1.581  -8.105  1.00  0.00
ATOM   1002  H2  WAT   313      17.330  -0.774  -8.012  1.00  0.00
TER
ATOM   1003  O   WAT   314      11.698   2.768   6.398  1.00  0.00
ATOM   1004  H1  WAT   314      11.314   2.128   6.997  1.00  0.00
ATOM   1005  H2  WAT   314      12.009   3.472   6.968  1.00  0.00
TER
ATOM   1006  O   WAT   315      17.848  -0.384   1.879  1.00  0.00
ATOM   1007  H1  WAT   315      18.215  -0.858   2.625  1.00  0.00
ATOM   1008  H2  WAT   315      17.658   0.490   2.220  1.00  0.00
TER
ATOM   1009  O   WAT   316      10.712  -5.640  -1.991  1.00  0.00
ATOM   1010  H1  WAT   316      10.427  -6.004  -1.154  1.00  0.00
ATOM   1011  H2  WAT   316      10.650  -6.372  -2.605  1.00  0.00
TER
ATOM   1012  O   WAT   317      15.638  -1.343   4.198  1.00  0.00
ATOM   1013  H1  WAT   317      15.334  -0.464   4.423  1.00  0.00
ATOM   1014  H2  WAT   317      16.593  -1.283   4.233  1.00  0.00
TER
ATOM   1015  O   WAT   318      14.166   2.863  -5.206  1.00  0.00
ATOM   1016  H1  WAT   318      13.392   2.323  -5.366  1.00  0.00
ATOM   1017  H2  WAT   318      14.896   2.344  -5.544  1.00  0.00
TER
ATOM   1018  O   WAT   319      20.386  -6.747  -5.270  1.00  0.00
ATOM   1019  H1  WAT   319      19.572  -7.246  -5.346  1.00  0.00
ATOM   1020  H2  WAT   319      20.192  -5.907  -5.686  1.00  0.00
TER
ATOM   1021  O   WAT   320      20.307   1.930   6.474  1.00  0.00
ATOM   1022  H1  WAT   320      20.240   1.010   6.220  1.00  0.00
ATOM   1023  H2  WAT   320      19.677   2.028   7.188  1.00  0.00
TER
ATOM   1024  O   WAT   321      14.210   2.531  -1.568  1.00  0.00
ATOM   1025  H1  WAT   321      14.728   1.728  -1.622  1.00  0.00
ATOM   1026  H2  WAT   321      13.758   2.469  -0.726  1.00  0.00
TER
ATOM   1027  O   WAT   322      19.097   3.798  -6.295  1.00  0.00
ATOM   1028  H1  WAT   322      19.438   4.542  -6.791  1.00  0.00
ATOM   1029  H2  WAT   322      18.268   4.111  -5.933  1.00  0.00
TER
ATOM   1030  O   WAT   323      11.694  -0.503   5.345  1.00  0.00
ATOM   1031  H1  WAT   323      11.336   0.162   5.932  1.00  0.00
ATOM   1032  H2  WAT   323      11.400  -1.335   5.716  1.00  0.00
TER
ATOM   1033  O   WAT   324      14.896  -0.045   8.229  1.00  0.00
ATOM   1034  H1  WAT   324      14.596   0.101   7.332  1.00  0.00
ATOM   1035  H2  WAT   324      15.667  -0.604   8.136  1.00  0.00
TER
ATOM   1036  O   WAT   325      20.238   4.752   6.224  1.00  0.00
ATOM   1037  H1  WAT   325      20.253   3.820   6.006  1.00  0.00
ATOM   1038  H2  WAT   325      19.531   4.838   6.863  1.00  0.00
TER
ATOM   1039  O   WAT   326      21.979   3.119  -0.930  1.00  0.00
ATOM   1040  H1  WAT   326      22.332   2.522  -1.590  1.00  0.00
ATOM   1041  H2  WAT   326      21.096   2.794  -0.760  1.00  0.00
TER
ATOM   1042  O   WAT   327      18.066   3.879  -3.523  1.00  0.00
ATOM   1043  H1  WAT   327      18.753   4.426  -3.143  1.00  0.00
ATOM   1044  H2  WAT   327      17.279   4.423  -3.488  1.00  0.00
TER
ATOM   1045  O   WAT   328      10.205  -0.504  -8.032  1.00  0.00
ATOM   1046  H1  WAT   328      11.075  -0.221  -7.748  1.00  0.00
ATOM   1047  H2  WAT   328       9.714   0.310  -8.147  1.00  0.00
TER
ATOM   1048  O   WAT   329      17.369   0.883  -3.911  1.00  0.00
ATOM   1049  H1  WAT   329      17.825   1.694  -3.685  1.00  0.00
ATOM   1050  H2  WAT   329      17.017   0.566  -3.079  1.00  0.00
TER
ATOM   1051  O   WAT   330      19.672   6.394   3.318  1.00  0.00
ATOM   1052  H1  WAT   330      20.316   6.600   3.996  1.00  0.00
ATOM   1053  H2  WAT   330      20.035   5.633   2.865  1.00  0.00
TER
ATOM   1054  O   WAT   331      13.270  -8.773  -3.439  1.00  0.00
ATOM   1055  H1  WAT   331      13.141  -8.781  -2.490  1.00  0.00
ATOM   1056  H2  WAT   331      12.446  -8.434  -3.790  1.00  0.00
TER
ATOM   1057  O   WAT   332      20.945   4.397   2.036  1.00  0.00
ATOM   1058  H1  WAT   332      21.587   3.697   2.149  1.00  0.00
ATOM   1059  H2  WAT   332      21.470   5.177   1.856  1.00  0.00
TER
ATOM   1060  O   WAT   333      22.719   5.197   5.240  1.00  0.00
ATOM   1061  H1  WAT   333      23.054   5.783   5.917  1.00  0.00
ATOM   1062  H2  WAT   333      21.799   5.066   5.469  1.00  0.00
TER
ATOM   1063  O   WAT   334      10.572   8.709  -7.466  1.00  0.00
ATOM   1064  H1  WAT   334      10.932   9.308  -8.120  1.00  0.00
ATOM   1065  H2  WAT   334      10.431   9.255  -6.692  1.00  0.00
TER
ATOM   1066  O   WAT   335      10.269  -7.014   6.022  1.00  0.00
ATOM   1067  H1  WAT   335       9.555  -6.814   6.627  1.00  0.00
ATOM   1068  H2  WAT   335      10.689  -7.790   6.394  1.00  0.00
TER
ATOM   1069  O   WAT   336      10.556   6.974   7.009  1.00  0.00
ATOM   1070  H1  WAT   336      10.665   6.034   6.868  1.00  0.00
ATOM   1071  H2  WAT   336       9.904   7.240   6.360  1.00  0.00
TER
ATOM   1072  O   WAT   337      18.548   5.246   8.408  1.00  0.00
ATOM   1073  H1  WAT   337      18.227   4.527   8.953  1.00  0.00
ATOM   1074  H2  WAT   337      17.873   5.921   8.482  1.00  0.00
TER
ATOM   1075  O   WAT   338      16.589   6.092  -6.648  1.00  0.00
ATOM   1076  H1  WAT   338      16.580   6.825  -7.264  1.00  0.00
ATOM   1077  H2  WAT   338      15.669   5.845  -6.556  1.00  0.00
TER
ATOM   1078  O   WAT   339      12.190   1.313  -5.904  1.00  0.00
ATOM   1079  H1  WAT   339      11.582   2.053  -5.894  1.00  0.00
ATOM   1080  H2  WAT   339      12.665   1.403  -6.730  1.00  0.00
TER
ATOM   1081  O   WAT   340      21.763  -4.521   3.772  1.00  0.00
ATOM   1082  H1  WAT   340      22.131  -5.342   4.100  1.00  0.00
ATOM   1083  H2  WAT   340      20.903  -4.461   4.188  1.00  0.00
TER
ATOM   1084  O   WAT   341      19.575   6.155  -7.986  1.00  0.00
ATOM   1085  H1  WAT   341      19.676   5.951  -8.915  1.00  0.00
ATOM   1086  H2  WAT   341      18.675   5.901  -7.781  1.00  0.00
TER
ATOM   1087  O   WAT   342      17.098  -3.287  -4.003  1.00  0.00
ATOM   1088  H1  WAT   342      16.389  -2.818  -3.562  1.00  0.00
ATOM   1089  H2  WAT   342      17.382  -3.945  -3.369  1.00  0.00
TER
ATOM   1090  O   WAT   343      18.723  -1.867   3.996  1.00  0.00
ATOM   1091  H1  WAT   343      19.222  -1.393   4.661  1.00  0.00
ATOM   1092  H2  WAT   343      18.865  -2.791   4.203  1.00  0.00
TER
ATOM   1093  O   WAT   344      21.129  -6.562  -2.564  1.00  0.00
ATOM   1094  H1  WAT   344      21.006  -6.543  -3.513  1.00  0.00
ATOM   1095  H2  WAT   344      22.078  -6.514  -2.444  1.00  0.00
TER
ATOM   1096  O   WAT   345      18.217   8.673  -3.291  1.00  0.00
ATOM   1097  H1  WAT   345      18.471   8.636  -4.213  1.00  0.00
ATOM   1098  H2  WAT   345      17.268   8.547  -3.298  1.00  0.00
TER
ATOM   1099  O   WAT   346      15.301  -4.979  -6.628  1.00  0.00
ATOM   1100  H1  WAT   346      16.150  -4.542  -6.694  1.00  0.00
ATOM   1101  H2  WAT   346      14.934  -4.667  -5.801  1.00  0.00
TER
ATOM   1102  O   WAT   347      14.200   1.275  -8.155  1.00  0.00
ATOM   1103  H1  WAT   347      14.967   1.163  -7.592  1.00  0.00
ATOM   1104  H2  WAT   347      14.278   0.578  -8.807  1.00  0.00
TER
ATOM   1105  O   WAT   348      12.895  -1.293  -7.471  1.00  0.00
ATOM   1106  H1  WAT   348      12.975  -2.240  -7.360  1.00  0.00
ATOM   1107  H2  WAT   348      13.787  -0.962  -7.365  1.00  0.00
TER
ATOM   1108  O   WAT   349      13.696   8.857  -0.368  1.00  0.00
ATOM   1109  H1  WAT   349      14.433   8.308  -0.097  1.00  0.00
ATOM   1110  H2  WAT   349      14.080   9.722  -0.507  1.00  0.00
TER
ATOM   1111  O   WAT   350      10.581   4.924  -4.494  1.00  0.00
ATOM   1112  H1  WAT   350       9.655   5.166  -4.503  1.00  0.00
ATOM   1113  H2  WAT   350      11.047   5.751  -4.615  1.00  0.00
TER
ATOM   1114  O   WAT   351      12.702   8.041   8.821  1.00  0.00
ATOM   1115  H1  WAT   351      13.503   8.362   9.234  1.00  0.00
ATOM   1116  H2  WAT   351      12.187   7.681   9.543  1.00  0.00
TER
ATOM   1117  O   WAT   352      16.807   8.030  -8.545  1.00  0.00
ATOM   1118  H1  WAT   352      17.599   8.319  -8.997  1.00  0.00
ATOM   1119  H2  WAT   352      16.287   7.599  -9.224  1.00  0.00
TER
ATOM   1120  O   WAT   353      21.539   4.149   8.768  1.00  0.00
ATOM   1121  H1  WAT   353      20.932   4.172   8.028  1.00  0.00
ATOM   1122  H2  WAT   353      21.234   3.418   9.305  1.00  0.00
TER
ATOM   1123  O   WAT   354      10.422   0.529   7.764  1.00  0.00
ATOM   1124  H1  WAT   354      10.926  -0.051   8.336  1.00  0.00
ATOM   1125  H2  WAT   354       9.683   0.813   8.302  1.00  0.00
TER
ATOM   1126  O   WAT   355      17.324   3.250  -8.681  1.00  0.00
ATOM   1127  H1  WAT   355      17.219   2.635  -7.955  1.00  0.00
ATOM   1128  H2  WAT   355      17.157   2.727  -9.465  1.00  0.00
TER
ATOM   1129  O   WAT   356      17.476   1.936   7.298  1.00  0.00
ATOM   1130  H1  WAT   356      16.710   2.504   7.213  1.00  0.00
ATOM   1131  H2  WAT   356      17.657   1.643   6.405  1.00  0.00
TER
ATOM   1132  O   WAT   357      20.565   2.312  -8.077  1.00  0.00
ATOM   1133  H1  WAT   357      20.016   2.759  -7.433  1.00  0.00
ATOM   1134  H2  WAT   357      21.187   1.807  -7.553  1.00  0.00
TER
ATOM   1135  O   WAT   358      12.454  -1.328   8.659  1.00  0.00
ATOM   1136  H1  WAT   358      12.495  -1.627   9.568  1.00  0.00
ATOM   1137  H2  WAT   358      13.309  -0.928   8.500  1.00  0.00
TER
ATOM   1138  O   WAT   359      16.232   1.271  -6.180  1.00  0.00
ATOM   1139  H1  WAT   359      16.654   1.105  -5.337  1.00  0.00
ATOM   1140  H2  WAT   359      16.357   0.461  -6.675  1.00  0.00
TER
ATOM   1141  O   WAT   360      14.395  -2.749   6.627  1.00  0.00
ATOM   1142  H1  WAT   360      13.865  -3.240   5.999  1.00  0.00
ATOM   1143  H2  WAT   360      15.064  -2.321   6.092  1.00  0.00
TER
ATOM   1144  O   WAT   361      18.745   0.295  -8.933  1.00  0.00
ATOM   1145  H1  WAT   361      19.265  -0.420  -9.299  1.00  0.00
ATOM   1146  H2  WAT   361      19.392   0.933  -8.633  1.00  0.00
TER
ATOM   1147  O   WAT   362      14.882  -5.783   6.706  1.00  0.00
ATOM   1148  H1  WAT   362      14.788  -6.401   5.982  1.00  0.00
ATOM   1149  H2  WAT   362      14.302  -5.056   6.479  1.00  0.00
TER
ATOM   1150  O   WAT   363      17.648  -7.226   3.739  1.00  0.00
ATOM   1151  H1  WAT   363      17.200  -7.203   2.894  1.00  0.00
ATOM   1152  H2  WAT   363      17.015  -7.624   4.336  1.00  0.00
TER
ATOM   1153  O   WAT   364      18.054   1.670   4.360  1.00  0.00
ATOM   1154  H1  WAT   364      18.473   2.513   4.188  1.00  0.00
ATOM   1155  H2  WAT   364      17.135   1.807   4.131  1.00  0.00
TER
ATOM   1156  O   WAT   365      20.391  -0.599   5.744  1.00  0.00
ATOM   1157  H1  WAT   365      20.510  -1.194   6.484  1.00  0.00
ATOM   1158  H2  WAT   365      21.250  -0.562   5.324  1.00  0.00
TER
ATOM   1159  O   WAT   366      22.729  -0.045   4.320  1.00  0.00
ATOM   1160  H1  WAT   366      22.203   0.479   3.717  1.00  0.00
ATOM   1161  H2  WAT   366      23.073   0.588   4.951  1.00  0.00
TER
ATOM   1162  O   WAT   367      15.128  -2.656  -9.235  1.00  0.00
ATOM   1163  H1  WAT   367      14.927  -3.519  -8.873  1.00  0.00
ATOM   1164  H2  WAT   367      14.957  -2.742 -10.172  1.00  0.00
TER
ATOM   1165  O   WAT   368      15.905   7.975   5.476  1.00  0.00
ATOM   1166  H1  WAT   368      15.367   8.700   5.157  1.00  0.00
ATOM   1167  H2  WAT   368      16.158   7.498   4.686  1.00  0.00
TER
ATOM   1168  O   WAT   369      17.157  -4.056   7.002  1.00  0.00
ATOM   1169  H1  WAT   369      17.747  -4.365   7.690  1.00  0.00
ATOM   1170  H2  WAT   369      16.339  -4.528   7.158  1.00  0.00
TER
ATOM   1171  O   WAT   370      21.977  -4.440   7.235  1.00  0.00
ATOM   1172  H1  WAT   370      21.288  -5.102   7.170  1.00  0.00
ATOM   1173  H2  WAT   370      22.697  -4.886   7.680  1.00  0.00
TER
ATOM   1174  O   WAT   371      22.607  -7.845  -6.706  1.00  0.00
ATOM   1175  H1  WAT   371      22.887  -8.688  -6.350  1.00  0.00
ATOM   1176  H2  WAT   371      21.833  -7.612  -6.192  1.00  0.00
TER
ATOM   1177  O   WAT   372      13.926  -5.555  -9.247  1.00  0.00
ATOM   1178  H1  WAT   372      14.229  -5.549 -10.155  1.00  0.00
ATOM   1179  H2  WAT   372      14.666  -5.906  -8.750  1.00  0.00
TER
ATOM   1180  O   WAT   373      18.761   9.210   5.735  1.00  0.00
ATOM   1181  H1  WAT   373      18.687  10.114   6.042  1.00  0.00
ATOM   1182  H2  WAT   373      17.859   8.891   5.707  1.00  0.00
TER
ATOM   1183  O   WAT   374      17.145  -6.612  -8.261  1.00  0.00
ATOM   1184  H1  WAT   374      16.797  -7.290  -8.841  1.00  0.00
ATOM   1185  H2  WAT   374      17.346  -7.073  -7.447  1.00  0.00
TER
ATOM   1186  O   WAT   375      19.310   8.376  -6.643  1.00  0.00
ATOM   1187  H1  WAT   375      20.205   8.715  -6.621  1.00  0.00
ATOM   1188  H2  WAT   375      19.341   7.654  -7.270  1.00  0.00
TER
ATOM   1189  O   WAT   376      12.949   3.749  -8.414  1.00  0.00
ATOM   1190  H1  WAT   376      13.387   4.292  -7.758  1.00  0.00
ATOM   1191  H2  WAT   376      13.434   2.923  -8.404  1.00  0.00
TER
ATOM   1192  O   WAT   377      10.164   6.538  -0.962  1.00  0.00
ATOM   1193  H1  WAT   377      10.494   5.670  -1.194  1.00  0.00
ATOM   1194  H2  WAT   377      10.593   6.744  -0.131  1.00  0.00
TER
ATOM   1195  O   WAT   378      14.760   4.869  -3.302  1.00  0.00
ATOM   1196  H1  WAT   378      14.460   4.745  -2.401  1.00  0.00
ATOM   1197  H2  WAT   378      14.654   4.009  -3.710  1.00  0.00
TER
ATOM   1198  O   WAT   379      10.653   7.405   1.776  1.00  0.00
ATOM   1199  H1  WAT   379      10.216   7.585   2.609  1.00  0.00
ATOM   1200  H2  WAT   379      11.221   8.162   1.635  1.00  0.00
TER
ATOM   1201  O   WAT   380      11.523   0.302   2.676  1.00  0.00
ATOM   1202  H1  WAT   380      11.890   0.215   3.555  1.00  0.00
ATOM   1203  H2  WAT   380      10.954  -0.461   2.576  1.00  0.00
TER
ATOM   1204  O   WAT   381      11.075  -2.787   6.581  1.00  0.00
ATOM   1205  H1  WAT   381      10.180  -2.820   6.921  1.00  0.00
ATOM   1206  H2  WAT   381      11.614  -2.588   7.347  1.00  0.00
TER
ATOM   1207  O   WAT   382       9.699  -2.873  -5.922  1.00  0.00
ATOM   1208  H1  WAT   382       8.796  -2.610  -6.097  1.00  0.00
ATOM   1209  H2  WAT   382      10.183  -2.602  -6.702  1.00  0.00
TER
ATOM   1210  O   WAT   383      12.242  -3.817  -8.013  1.00  0.00
ATOM   1211  H1  WAT   383      12.951  -4.238  -8.498  1.00  0.00
ATOM   1212  H2  WAT   383      11.526  -3.749  -8.644  1.00  0.00
TER
ATOM   1213  O   WAT   384      11.889  -7.763  -8.973  1.00  0.00
ATOM   1214  H1  WAT   384      12.612  -7.222  -8.654  1.00  0.00
ATOM   1215  H2  WAT   384      12.162  -8.037  -9.848  1.00  0.00
TER
ATOM   1216  O   WAT   385      11.579  -8.512   0.930  1.00  0.00
ATOM   1217  H1  WAT   385      12.226  -9.063   0.489  1.00  0.00
ATOM   1218  H2  WAT   385      11.999  -8.258   1.751  1.00  0.00
TER
ATOM   1219  O   WAT   386      11.332  -8.357   3.672  1.00  0.00
ATOM   1220  H1  WAT   386      10.983  -7.900   4.438  1.00  0.00
ATOM   1221  H2  WAT   386      11.000  -9.251   3.755  1.00  0.00
TER
ATOM   1222  O   WAT   387      12.938   4.815   7.838  1.00  0.00
ATOM   1223  H1  WAT   387      12.895   4.445   8.719  1.00  0.00
ATOM   1224  H2  WAT   387      13.069   5.753   7.978  1.00  0.00
TER
ATOM   1225  O   WAT   388      16.639   6.371   3.439  1.00  0.00
ATOM   1226  H1  WAT   388      16.398   6.639   2.552  1.00  0.00
ATOM   1227  H2  WAT   388      17.579   6.542   3.494  1.00  0.00
TER
ATOM   1228  O   WAT   389      18.844  -7.166   7.194  1.00  0.00
ATOM   1229  H1  WAT   389      18.783  -6.573   7.944  1.00  0.00
ATOM   1230  H2  WAT   389      19.784  -7.273   7.049  1.00  0.00
TER
ATOM   1231  O   WAT   390      21.482  -7.509   6.833  1.00  0.00
ATOM   1232  H1  WAT   390      22.096  -7.191   6.172  1.00  0.00
ATOM   1233  H2  WAT   390      22.027  -7.994   7.453  1.00  0.00
TER
ATOM   1234  O   WAT   391      12.004  -8.829   6.947  1.00  0.00
ATOM   1235  H1  WAT   391      12.552  -9.010   6.184  1.00  0.00
ATOM   1236  H2  WAT   391      12.069  -9.620   7.483  1.00  0.00
TER
ATOM   1237  O   WAT   392      12.777   7.761   4.957  1.00  0.00
ATOM   1238  H1  WAT   392      12.183   7.630   5.696  1.00  0.00
ATOM   1239  H2  WAT   392      12.769   6.925   4.492  1.00  0.00
TER
ATOM   1240  O   WAT   393      22.222  -8.945   3.160  1.00  0.00
ATOM   1241  H1  WAT   393      21.348  -8.612   2.958  1.00  0.00
ATOM   1242  H2  WAT   393      22.114  -9.418   3.986  1.00  0.00
TER
ATOM   1243  O   WAT   394      12.408   5.127   3.908  1.00  0.00
ATOM   1244  H1  WAT   394      11.682   4.508   3.841  1.00  0.00
ATOM   1245  H2  WAT   394      12.469   5.521   3.038  1.00  0.00
TER
ATOM   1246  O   WAT   395      16.013   7.342   0.693  1.00  0.00
ATOM   1247  H1  WAT   395      16.529   6.731   0.168  1.00  0.00
ATOM   1248  H2  WAT   395      16.662   7.845   1.184  1.00  0.00
TER
ATOM   1249  O   WAT   396      18.752   8.233   1.520  1.00  0.00
ATOM   1250  H1  WAT   396      19.040   7.978   0.643  1.00  0.00
ATOM   1251  H2  WAT   396      19.265   7.680   2.111  1.00  0.00
TER
ATOM   1252  O   WAT   397      19.970  -8.028   2.100  1.00  0.00
ATOM   1253  H1  WAT   397      19.187  -7.554   2.379  1.00  0.00
ATOM   1254  H2  WAT   397      19.676  -8.933   1.991  1.00  0.00
TER
ATOM   1255  O   WAT   398      10.691   8.445  -2.882  1.00  0.00
ATOM   1256  H1  WAT   398      10.523   7.812  -2.184  1.00  0.00
ATOM   1257  H2  WAT   398       9.825   8.651  -3.233  1.00  0.00
TER
ATOM   1258  O   WAT   399      11.314  -7.724  -5.379  1.00  0.00
ATOM   1259  H1  WAT   399      12.072  -7.611  -5.953  1.00  0.00
ATOM   1260  H2  WAT   399      10.852  -6.887  -5.425  1.00  0.00
TER
ATOM   1261  O   WAT   400      17.855  -5.610  -2.389  1.00  0.00
ATOM   1262  H1  WAT   400      17.043  -5.984  -2.729  1.00  0.00
ATOM   1263  H2  WAT   400      18.360  -6.365  -2.087  1.00  0.00
TER
ATOM   1264  O   WAT   401      22.358  -8.945  -1.150  1.00  0.00
ATOM   1265  H1  WAT   401      22.961  -8.373  -0.676  1.00  0.00
ATOM   1266  H2  WAT   401      21.617  -8.381  -1.373  1.00  0.00
TER
ATOM   1267  O   WAT   402      12.297   7.138  -5.437  1.00  0.00
ATOM   1268  H1  WAT   402      11.772   7.519  -6.141  1.00  0.00
ATOM   1269  H2  WAT   402      12.222   7.763  -4.716  1.00  0.00
TER
ATOM   1270  O   WAT   403      13.687  -7.197  -6.839  1.00  0.00
ATOM   1271  H1  WAT   403      14.216  -7.984  -6.968  1.00  0.00
ATOM   1272  H2  WAT   403      14.319  -6.518  -6.605  1.00  0.00
TER
ATOM   1273  O   WAT   404      15.880  -7.460  -3.784  1.00  0.00
ATOM   1274  H1  WAT   404      15.251  -8.161  -3.617  1.00  0.00
ATOM   1275  H2  WAT   404      15.341  -6.699  -4.001  1.00  0.00
TER
ATOM   1276  O   WAT   405      18.819   9.154   8.887  1.00  0.00
ATOM   1277  H1  WAT   405      19.746   8.919   8.930  1.00  0.00
ATOM   1278  H2  WAT   405      18.805   9.981   8.405  1.00  0.00
TER
ATOM   1279  O   WAT   406      16.006  -8.181   8.651  1.00  0.00
ATOM   1280  H1  WAT   406      15.724  -7.678   7.887  1.00  0.00
ATOM   1281  H2  WAT   406      16.388  -8.979   8.285  1.00  0.00
TER
ATOM   1282  O   WAT   407      14.897   9.086  -6.562  1.00  0.00
ATOM   1283  H1  WAT   407      15.629   8.802  -7.110  1.00  0.00
ATOM   1284  H2  WAT   407      15.156   8.848  -5.672  1.00  0.00
TER
ATOM   1285  O   WAT   408      14.058   5.203  -6.558  1.00  0.00
ATOM   1286  H1  WAT   408      13.429   5.671  -6.009  1.00  0.00
ATOM   1287  H2  WAT   408      14.173   4.358  -6.123  1.00  0.00
TER
ATOM   1288  O   WAT   409      19.645   1.031 -18.527  1.00  0.00
ATOM   1289  H1  WAT   409      18.869   0.551 -18.237  1.00  0.00
ATOM   1290  H2  WAT   409      20.296   0.352 -18.701  1.00  0.00
TER
ATOM   1291  O   WAT   410      13.662   1.343 -17.649  1.00  0.00
ATOM   1292  H1  WAT   410      12.830   1.088 -17.249  1.00  0.00
ATOM   1293  H2  WAT   410      14.270   1.414 -16.913  1.00  0.00
TER
ATOM   1294  O   WAT   411      13.642   5.377 -17.453  1.00  0.00
ATOM   1295  H1  WAT   411      13.945   4.487 -17.632  1.00  0.00
ATOM   1296  H2  WAT   411      14.386   5.934 -17.681  1.00  0.00
TER
ATOM   1297  O   WAT   412      10.034  -1.096 -17.981  1.00  0.00
ATOM   1298  H1  WAT   412      10.606  -1.864 -17.980  1.00  0.00
ATOM   1299  H2  WAT   412      10.034  -0.797 -18.890  1.00  0.00
TER
ATOM   1300  O   WAT   413      19.086   3.707 -18.519  1.00  0.00
ATOM   1301  H1  WAT   413      19.017   2.766 -18.681  1.00  0.00
ATOM   1302  H2  WAT   413      19.848   3.797 -17.947  1.00  0.00
TER
ATOM   1303  O   WAT   414      11.277  -5.688 -16.194  1.00  0.00
ATOM   1304  H1  WAT   414      11.097  -6.585 -15.914  1.00  0.00
ATOM   1305  H2  WAT   414      10.875  -5.140 -15.519  1.00  0.00
TER
ATOM   1306  O   WAT   415      20.116  -3.486 -18.293  1.00  0.00
ATOM   1307  H1  WAT   415      20.493  -4.359 -18.405  1.00  0.00
ATOM   1308  H2  WAT   415      20.018  -3.150 -19.184  1.00  0.00
TER
ATOM   1309  O   WAT   416      11.895  -3.192 -17.586  1.00  0.00
ATOM   1310  H1  WAT   416      12.576  -2.928 -16.967  1.00  0.00
ATOM   1311  H2  WAT   416      11.580  -4.031 -17.252  1.00  0.00
TER
ATOM   1312  O   WAT   417      16.088  -2.145 -18.498  1.00  0.00
ATOM   1313  H1  WAT   417      16.596  -1.647 -17.858  1.00  0.00
ATOM   1314  H2  WAT   417      16.619  -2.921 -18.674  1.00  0.00
TER
ATOM   1315  O   WAT   418      14.371  -7.505 -14.232  1.00  0.00
ATOM   1316  H1  WAT   418      14.373  -6.988 -15.037  1.00  0.00
ATOM   1317  H2  WAT   418      13.542  -7.982 -14.255  1.00  0.00
TER
ATOM   1318  O   WAT   419      15.622   2.135 -16.055  1.00  0.00
ATOM   1319  H1  WAT   419      15.289   2.761 -15.413  1.00  0.00
ATOM   1320  H2  WAT   419      15.798   2.661 -16.834  1.00  0.00
TER
ATOM   1321  O   WAT   420      14.053  -5.794 -16.225  1.00  0.00
ATOM   1322  H1  WAT   420      14.395  -4.950 -16.520  1.00  0.00
ATOM   1323  H2  WAT   420      13.114  -5.646 -16.108  1.00  0.00
TER
ATOM   1324  O   WAT   421      14.834   4.103 -14.240  1.00  0.00
ATOM   1325  H1  WAT   421      15.451   4.778 -14.521  1.00  0.00
ATOM   1326  H2  WAT   421      13.973   4.511 -14.331  1.00  0.00
TER
ATOM   1327  O   WAT   422      16.198   3.972 -18.219  1.00  0.00
ATOM   1328  H1  WAT   422      15.900   3.367 -18.898  1.00  0.00
ATOM   1329  H2  WAT   422      17.148   4.010 -18.330  1.00  0.00
TER
ATOM   1330  O   WAT   423      14.442  -2.940 -16.603  1.00  0.00
ATOM   1331  H1  WAT   423      14.994  -2.830 -17.377  1.00  0.00
ATOM   1332  H2  WAT   423      14.957  -2.566 -15.887  1.00  0.00
TER
ATOM   1333  O   WAT   424      15.289   3.711 -11.568  1.00  0.00
ATOM   1334  H1  WAT   424      14.392   3.935 -11.320  1.00  0.00
ATOM   1335  H2  WAT   424      15.315   3.834 -12.517  1.00  0.00
TER
ATOM   1336  O   WAT   425      14.117   0.582 -12.992  1.00  0.00
ATOM   1337  H1  WAT   425      13.977   1.454 -12.623  1.00  0.00
ATOM   1338  H2  WAT   425      13.235   0.239 -13.137  1.00  0.00
TER
ATOM   1339  O   WAT   426      15.915   6.524 -10.784  1.00  0.00
ATOM   1340  H1  WAT   426      15.886   6.928 -11.651  1.00  0.00
ATOM   1341  H2  WAT   426      15.751   5.595 -10.946  1.00  0.00
TER
ATOM   1342  O   WAT   427      10.068   2.352 -17.075  1.00  0.00
ATOM   1343  H1  WAT   427      10.146   2.487 -18.019  1.00  0.00
ATOM   1344  H2  WAT   427      10.683   1.643 -16.882  1.00  0.00
TER
ATOM   1345  O   WAT   428      21.131   8.201 -13.758  1.00  0.00
ATOM   1346  H1  WAT   428      21.645   8.112 -12.955  1.00  0.00
ATOM   1347  H2  WAT   428      20.288   8.547 -13.465  1.00  0.00
TER
ATOM   1348  O   WAT   429      10.124   3.393 -14.536  1.00  0.00
ATOM   1349  H1  WAT   429      10.287   2.924 -15.354  1.00  0.00
ATOM   1350  H2  WAT   429      10.590   2.885 -13.871  1.00  0.00
TER
ATOM   1351  O   WAT   430      19.183  -4.609 -13.896  1.00  0.00
ATOM   1352  H1  WAT   430      18.721  -4.401 -13.084  1.00  0.00
ATOM   1353  H2  WAT   430      18.781  -5.424 -14.199  1.00  0.00
TER
ATOM   1354  O   WAT   431      21.279  -1.888 -10.666  1.00  0.00
ATOM   1355  H1  WAT   431      21.604  -2.722 -11.006  1.00  0.00
ATOM   1356  H2  WAT   431      22.067  -1.366 -10.519  1.00  0.00
TER
ATOM   1357  O   WAT   432      16.934  -6.932 -17.641  1.00  0.00
ATOM   1358  H1  WAT   432      17.231  -6.025 -17.721  1.00  0.00
ATOM   1359  H2  WAT   432      17.482  -7.420 -18.255  1.00  0.00
TER
ATOM   1360  O   WAT   433      17.128  -1.454 -11.105  1.00  0.00
ATOM   1361  H1  WAT   433      17.032  -2.395 -11.255  1.00  0.00
ATOM   1362  H2  WAT   433      17.971  -1.233 -11.501  1.00  0.00
TER
ATOM   1363  O   WAT   434      12.259  -5.043 -12.952  1.00  0.00
ATOM   1364  H1  WAT   434      11.865  -4.196 -12.745  1.00  0.00
ATOM   1365  H2  WAT   434      11.570  -5.680 -12.761  1.00  0.00
TER
ATOM   1366  O   WAT   435      18.833  -4.960  -9.882  1.00  0.00
ATOM   1367  H1  WAT   435      18.143  -5.152  -9.248  1.00  0.00
ATOM   1368  H2  WAT   435      19.576  -4.676  -9.350  1.00  0.00
TER
ATOM   1369  O   WAT   436       9.560  -7.120 -18.919  1.00  0.00
ATOM   1370  H1  WAT   436       9.272  -6.550 -18.206  1.00  0.00
ATOM   1371  H2  WAT   436      10.305  -7.600 -18.556  1.00  0.00
TER
ATOM   1372  O   WAT   437      21.109  -1.120 -17.047  1.00  0.00
ATOM   1373  H1  WAT   437      20.378  -0.611 -16.698  1.00  0.00
ATOM   1374  H2  WAT   437      20.712  -1.937 -17.348  1.00  0.00
TER
ATOM   1375  O   WAT   438      21.572  -5.666 -17.635  1.00  0.00
ATOM   1376  H1  WAT   438      21.589  -5.215 -16.790  1.00  0.00
ATOM   1377  H2  WAT   438      21.324  -6.566 -17.421  1.00  0.00
TER
ATOM   1378  O   WAT   439      11.698   2.768 -12.376  1.00  0.00
ATOM   1379  H1  WAT   439      11.314   2.128 -11.778  1.00  0.00
ATOM   1380  H2  WAT   439      12.009   3.472 -11.806  1.00  0.00
TER
ATOM   1381  O   WAT   440      17.848  -0.384 -16.895  1.00  0.00
ATOM   1382  H1  WAT   440      18.215  -0.858 -16.149  1.00  0.00
ATOM   1383  H2  WAT   440      17.658   0.490 -16.554  1.00  0.00
TER
ATOM   1384  O   WAT   441      15.638  -1.343 -14.577  1.00  0.00
ATOM   1385  H1  WAT   441      15.334  -0.464 -14.352  1.00  0.00
ATOM   1386  H2  WAT   441      16.593  -1.283 -14.541  1.00  0.00
TER
ATOM   1387  O   WAT   442      20.307   1.930 -12.300  1.00  0.00
ATOM   1388  H1  WAT   442      20.240   1.010 -12.555  1.00  0.00
ATOM   1389  H2  WAT   442      19.677   2.028 -11.586  1.00  0.00
TER
ATOM   1390  O   WAT   443      11.694  -0.503 -13.430  1.00  0.00
ATOM   1391  H1  WAT   443      11.336   0.162 -12.842  1.00  0.00
ATOM   1392  H2  WAT   443      11.400  -1.335 -13.058  1.00  0.00
TER
ATOM   1393  O   WAT   444      14.896  -0.045 -10.546  1.00  0.00
ATOM   1394  H1  WAT   444      14.596   0.101 -11.443  1.00  0.00
ATOM   1395  H2  WAT   444      15.667  -0.604 -10.638  1.00  0.00
TER
ATOM   1396  O   WAT   445      20.238   4.752 -12.550  1.00  0.00
ATOM   1397  H1  WAT   445      20.253   3.820 -12.768  1.00  0.00
ATOM   1398  H2  WAT   445      19.531   4.838 -11.911  1.00  0.00
TER
ATOM   1399  O   WAT   446      19.672   6.394 -15.456  1.00  0.00
ATOM   1400  H1  WAT   446      20.316   6.600 -14.779  1.00  0.00
ATOM   1401  H2  WAT   446      20.035   5.633 -15.909  1.00  0.00
TER
ATOM   1402  O   WAT   447      20.945   4.397 -16.738  1.00  0.00
ATOM   1403  H1  WAT   447      21.587   3.697 -16.625  1.00  0.00
ATOM   1404  H2  WAT   447      21.470   5.177 -16.919  1.00  0.00
TER
ATOM   1405  O   WAT   448      22.719   5.197 -13.535  1.00  0.00
ATOM   1406  H1  WAT   448      23.054   5.783 -12.857  1.00  0.00
ATOM   1407  H2  WAT   448      21.799   5.066 -13.305  1.00  0.00
TER
ATOM   1408  O   WAT   449      10.269  -7.014 -12.752  1.00  0.00
ATOM   1409  H1  WAT   449       9.555  -6.814 -12.147  1.00  0.00
ATOM   1410  H2  WAT   449      10.689  -7.790 -12.381  1.00  0.00
TER
ATOM   1411  O   WAT   450      10.556   6.974 -11.766  1.00  0.00
ATOM   1412  H1  WAT   450      10.665   6.034 -11.906  1.00  0.00
ATOM   1413  H2  WAT   450       9.904   7.240 -12.414  1.00  0.00
TER
ATOM   1414  O   WAT   451      18.548   5.246 -10.366  1.00  0.00
ATOM   1415  H1  WAT   451      18.227   4.527  -9.821  1.00  0.00
ATOM   1416  H2  WAT   451      17.873   5.921 -10.292  1.00  0.00
TER
ATOM   1417  O   WAT   452      21.763  -4.521 -15.002  1.00  0.00
ATOM   1418  H1  WAT   452      22.131  -5.342 -14.674  1.00  0.00
ATOM   1419  H2  WAT   452      20.903  -4.461 -14.587  1.00  0.00
TER
ATOM   1420  O   WAT   453      18.723  -1.867 -14.778  1.00  0.00
ATOM   1421  H1  WAT   453      19.222  -1.393 -14.113  1.00  0.00
ATOM   1422  H2  WAT   453      18.865  -2.791 -14.571  1.00  0.00
TER
ATOM   1423  O   WAT   454      12.702   8.041  -9.954  1.00  0.00
ATOM   1424  H1  WAT   454      13.503   8.362  -9.540  1.00  0.00
ATOM   1425  H2  WAT   454      12.187   7.681  -9.232  1.00  0.00
TER
ATOM   1426  O   WAT   455      21.539   4.149 -10.006  1.00  0.00
ATOM   1427  H1  WAT   455      20.932   4.172 -10.747  1.00  0.00
ATOM   1428  H2  WAT   455      21.234   3.418  -9.469  1.00  0.00
TER
ATOM   1429  O   WAT   456      10.422   0.529 -11.010  1.00  0.00
ATOM   1430  H1  WAT   456      10.926  -0.051 -10.438  1.00  0.00
ATOM   1431  H2  WAT   456       9.683   0.813 -10.472  1.00  0.00
TER
ATOM   1432  O   WAT   457      17.476   1.936 -11.477  1.00  0.00
ATOM   1433  H1  WAT   457      16.710   2.504 -11.561  1.00  0.00
ATOM   1434  H2  WAT   457      17.657   1.643 -12.370  1.00  0.00
TER
ATOM   1435  O   WAT   458      12.454  -1.328 -10.115  1.00  0.00
ATOM   1436  H1  WAT   458      12.495  -1.627  -9.207  1.00  0.00
ATOM   1437  H2  WAT   458      13.309  -0.928 -10.274  1.00  0.00
TER
ATOM   1438  O   WAT   459      14.395  -2.749 -12.148  1.00  0.00
ATOM   1439  H1  WAT   459      13.865  -3.240 -12.775  1.00  0.00
ATOM   1440  H2  WAT   459      15.064  -2.321 -12.682  1.00  0.00
TER
ATOM   1441  O   WAT   460      14.882  -5.783 -12.068  1.00  0.00
ATOM   1442  H1  WAT   460      14.788  -6.401 -12.793  1.00  0.00
ATOM   1443  H2  WAT   460      14.302  -5.056 -12.295  1.00  0.00
TER
ATOM   1444  O   WAT   461      17.648  -7.226 -15.035  1.00  0.00
ATOM   1445  H1  WAT   461      17.200  -7.203 -15.881  1.00  0.00
ATOM   1446  H2  WAT   461      17.015  -7.624 -14.438  1.00  0.00
TER
ATOM   1447  O   WAT   462      18.054   1.670 -14.414  1.00  0.00
ATOM   1448  H1  WAT   462      18.473   2.513 -14.586  1.00  0.00
ATOM   1449  H2  WAT   462      17.135   1.807 -14.643  1.00  0.00
TER
ATOM   1450  O   WAT   463      20.391  -0.599 -13.030  1.00  0.00
ATOM   1451  H1  WAT   463      20.510  -1.194 -12.291  1.00  0.00
ATOM   1452  H2  WAT   463      21.250  -0.562 -13.450  1.00  0.00
TER
ATOM   1453  O   WAT   464      22.729  -0.045 -14.454  1.00  0.00
ATOM   1454  H1  WAT   464      22.203   0.479 -15.057  1.00  0.00
ATOM   1455  H2  WAT   464      23.073   0.588 -13.823  1.00  0.00
TER
ATOM   1456  O   WAT   465      15.905   7.975 -13.298  1.00  0.00
ATOM   1457  H1  WAT   465      15.367   8.700 -13.617  1.00  0.00
ATOM   1458  H2  WAT   465      16.158   7.498 -14.088  1.00  0.00
TER
ATOM   1459  O   WAT   466      17.157  -4.056 -11.773  1.00  0.00
ATOM   1460  H1  WAT   466      17.747  -4.365 -11.085  1.00  0.00
ATOM   1461  H2  WAT   466      16.339  -4.528 -11.617  1.00  0.00
TER
ATOM   1462  O   WAT   467      21.977  -4.440 -11.539  1.00  0.00
ATOM   1463  H1  WAT   467      21.288  -5.102 -11.604  1.00  0.00
ATOM   1464  H2  WAT   467      22.697  -4.886 -11.094  1.00  0.00
TER
ATOM   1465  O   WAT   468      18.761   9.210 -13.040  1.00  0.00
ATOM   1466  H1  WAT   468      18.687  10.114 -12.732  1.00  0.00
ATOM   1467  H2  WAT   468      17.859   8.891 -13.067  1.00  0.00
TER
ATOM   1468  O   WAT   469      10.653   7.405 -16.998  1.00  0.00
ATOM   1469  H1  WAT   469      10.216   7.585 -16.166  1.00  0.00
ATOM   1470  H2  WAT   469      11.221   8.162 -17.140  1.00  0.00
TER
ATOM   1471  O   WAT   470      11.523   0.302 -16.099  1.00  0.00
ATOM   1472  H1  WAT   470      11.890   0.215 -15.219  1.00  0.00
ATOM   1473  H2  WAT   470      10.954  -0.461 -16.198  1.00  0.00
TER
ATOM   1474  O   WAT   471      11.075  -2.787 -12.193  1.00  0.00
ATOM   1475  H1  WAT   471      10.180  -2.820 -11.854  1.00  0.00
ATOM   1476  H2  WAT   471      11.614  -2.588 -11.428  1.00  0.00
TER
ATOM   1477  O   WAT   472      11.579  -8.512 -17.845  1.00  0.00
ATOM   1478  H1  WAT   472      12.226  -9.063 -18.285  1.00  0.00
ATOM   1479  H2  WAT   472      11.999  -8.258 -17.023  1.00  0.00
TER
ATOM   1480  O   WAT   473      11.332  -8.357 -15.102  1.00  0.00
ATOM   1481  H1  WAT   473      10.983  -7.900 -14.336  1.00  0.00
ATOM   1482  H2  WAT   473      11.000  -9.251 -15.020  1.00  0.00
TER
ATOM   1483  O   WAT   474      12.938   4.815 -10.937  1.00  0.00
ATOM   1484  H1  WAT   474      12.895   4.445 -10.055  1.00  0.00
ATOM   1485  H2  WAT   474      13.069   5.753 -10.797  1.00  0.00
TER
ATOM   1486  O   WAT   475      16.639   6.371 -15.336  1.00  0.00
ATOM   1487  H1  WAT   475      16.398   6.639 -16.223  1.00  0.00
ATOM   1488  H2  WAT   475      17.579   6.542 -15.281  1.00  0.00
TER
ATOM   1489  O   WAT   476      18.844  -7.166 -11.580  1.00  0.00
ATOM   1490  H1  WAT   476      18.783  -6.573 -10.831  1.00  0.00
ATOM   1491  H2  WAT   476      19.784  -7.273 -11.725  1.00  0.00
TER
ATOM   1492  O   WAT   477      21.482  -7.509 -11.941  1.00  0.00
ATOM   1493  H1  WAT   477      22.096  -7.191 -12.603  1.00  0.00
ATOM   1494  H2  WAT   477      22.027  -7.994 -11.321  1.00  0.00
TER
ATOM   1495  O   WAT   478      12.004  -8.829 -11.827  1.00  0.00
ATOM   1496  H1  WAT   478      12.552  -9.010 -12.590  1.00  0.00
ATOM   1497  H2  WAT   478      12.069  -9.620 -11.291  1.00  0.00
TER
ATOM   1498  O   WAT   479      12.777   7.761 -13.817  1.00  0.00
ATOM   1499  H1  WAT   479      12.183   7.630 -13.078  1.00  0.00
ATOM   1500  H2  WAT   479      12.769   6.925 -14.283  1.00  0.00
TER
ATOM   1501  O   WAT   480      22.222  -8.945 -15.614  1.00  0.00
ATOM   1502  H1  WAT   480      21.348  -8.612 -15.817  1.00  0.00
ATOM   1503  H2  WAT   480      22.114  -9.418 -14.789  1.00  0.00
TER
ATOM   1504  O   WAT   481      12.408   5.127 -14.866  1.00  0.00
ATOM   1505  H1  WAT   481      11.682   4.508 -14.934  1.00  0.00
ATOM   1506  H2  WAT   481      12.469   5.521 -15.736  1.00  0.00
TER
ATOM   1507  O   WAT   482      16.013   7.342 -18.081  1.00  0.00
ATOM   1508  H1  WAT   482      16.529   6.731 -18.606  1.00  0.00
ATOM   1509  H2  WAT   482      16.662   7.845 -17.590  1.00  0.00
TER
ATOM   1510  O   WAT   483      18.752   8.233 -17.254  1.00  0.00
ATOM   1511  H1  WAT   483      19.040   7.978 -18.131  1.00  0.00
ATOM   1512  H2  WAT   483      19.265   7.680 -16.664  1.00  0.00
TER
ATOM   1513  O   WAT   484      19.970  -8.028 -16.675  1.00  0.00
ATOM   1514  H1  WAT   484      19.187  -7.554 -16.395  1.00  0.00
ATOM   1515  H2  WAT   484      19.676  -8.933 -16.783  1.00  0.00
TER
ATOM   1516  O   WAT   485      18.819   9.154  -9.887  1.00  0.00
ATOM   1517  H1  WAT   485      19.746   8.919  -9.844  1.00  0.00
ATOM   1518  H2  WAT   485      18.805   9.981 -10.369  1.00  0.00
TER
ATOM   1519  O   WAT   486      16.006  -8.181 -10.123  1.00  0.00
ATOM   1520  H1  WAT   486      15.724  -7.678 -10.887  1.00  0.00
ATOM   1521  H2  WAT   486      16.388  -8.979 -10.489  1.00  0.00
TER
ATOM   1522  O   WAT   487      21.513 -19.521  17.141  1.00  0.00
ATOM   1523  H1  WAT   487      21.433 -20.436  16.870  1.00  0.00
ATOM   1524  H2  WAT   487      21.100 -19.024  16.435  1.00  0.00
TER
ATOM   1525  O   WAT   488      19.892 -11.051  17.422  1.00  0.00
ATOM   1526  H1  WAT   488      19.273 -10.596  16.852  1.00  0.00
ATOM   1527  H2  WAT   488      20.747 -10.896  17.021  1.00  0.00
TER
ATOM   1528  O   WAT   489      20.758 -16.167  14.816  1.00  0.00
ATOM   1529  H1  WAT   489      20.140 -15.702  14.252  1.00  0.00
ATOM   1530  H2  WAT   489      21.271 -15.475  15.233  1.00  0.00
TER
ATOM   1531  O   WAT   490      10.127 -15.482  12.190  1.00  0.00
ATOM   1532  H1  WAT   490       9.750 -14.993  11.458  1.00  0.00
ATOM   1533  H2  WAT   490      10.384 -14.809  12.820  1.00  0.00
TER
ATOM   1534  O   WAT   491      20.124 -19.015  14.384  1.00  0.00
ATOM   1535  H1  WAT   491      19.197 -19.081  14.613  1.00  0.00
ATOM   1536  H2  WAT   491      20.276 -18.077  14.270  1.00  0.00
TER
ATOM   1537  O   WAT   492      15.729 -18.489  17.166  1.00  0.00
ATOM   1538  H1  WAT   492      15.325 -19.201  16.671  1.00  0.00
ATOM   1539  H2  WAT   492      15.816 -18.833  18.055  1.00  0.00
TER
ATOM   1540  O   WAT   493      22.330 -18.214  11.895  1.00  0.00
ATOM   1541  H1  WAT   493      22.769 -19.052  11.749  1.00  0.00
ATOM   1542  H2  WAT   493      23.043 -17.582  11.981  1.00  0.00
TER
ATOM   1543  O   WAT   494      20.439 -13.275  15.863  1.00  0.00
ATOM   1544  H1  WAT   494      20.879 -12.532  15.449  1.00  0.00
ATOM   1545  H2  WAT   494      20.378 -13.032  16.787  1.00  0.00
TER
ATOM   1546  O   WAT   495      12.430 -19.594  14.667  1.00  0.00
ATOM   1547  H1  WAT   495      12.310 -18.868  14.055  1.00  0.00
ATOM   1548  H2  WAT   495      12.120 -20.364  14.190  1.00  0.00
TER
ATOM   1549  O   WAT   496      11.313 -14.723  16.884  1.00  0.00
ATOM   1550  H1  WAT   496      10.906 -14.581  16.030  1.00  0.00
ATOM   1551  H2  WAT   496      12.204 -15.007  16.681  1.00  0.00
TER
ATOM   1552  O   WAT   497      23.106 -10.288  13.219  1.00  0.00
ATOM   1553  H1  WAT   497      22.947 -10.578  14.118  1.00  0.00
ATOM   1554  H2  WAT   497      22.941 -11.064  12.684  1.00  0.00
TER
ATOM   1555  O   WAT   498      15.585 -10.508  14.997  1.00  0.00
ATOM   1556  H1  WAT   498      15.410 -11.425  14.783  1.00  0.00
ATOM   1557  H2  WAT   498      14.731 -10.149  15.236  1.00  0.00
TER
ATOM   1558  O   WAT   499      22.374 -11.153  15.854  1.00  0.00
ATOM   1559  H1  WAT   499      22.830 -11.934  16.168  1.00  0.00
ATOM   1560  H2  WAT   499      22.713 -10.442  16.398  1.00  0.00
TER
ATOM   1561  O   WAT   500      16.621 -19.907  11.296  1.00  0.00
ATOM   1562  H1  WAT   500      16.053 -20.355  10.670  1.00  0.00
ATOM   1563  H2  WAT   500      17.330 -19.548  10.763  1.00  0.00
TER
ATOM   1564  O   WAT   501      14.166 -15.911  13.569  1.00  0.00
ATOM   1565  H1  WAT   501      13.392 -16.452  13.409  1.00  0.00
ATOM   1566  H2  WAT   501      14.896 -16.431  13.230  1.00  0.00
TER
ATOM   1567  O   WAT   502      14.210 -16.243  17.207  1.00  0.00
ATOM   1568  H1  WAT   502      14.728 -17.047  17.152  1.00  0.00
ATOM   1569  H2  WAT   502      13.758 -16.306  18.048  1.00  0.00
TER
ATOM   1570  O   WAT   503      19.097 -14.977  12.479  1.00  0.00
ATOM   1571  H1  WAT   503      19.438 -14.233  11.984  1.00  0.00
ATOM   1572  H2  WAT   503      18.268 -14.664  12.842  1.00  0.00
TER
ATOM   1573  O   WAT   504      21.979 -15.655  17.844  1.00  0.00
ATOM   1574  H1  WAT   504      22.332 -16.252  17.184  1.00  0.00
ATOM   1575  H2  WAT   504      21.096 -15.981  18.015  1.00  0.00
TER
ATOM   1576  O   WAT   505      18.066 -14.895  15.251  1.00  0.00
ATOM   1577  H1  WAT   505      18.753 -14.349  15.632  1.00  0.00
ATOM   1578  H2  WAT   505      17.279 -14.351  15.286  1.00  0.00
TER
ATOM   1579  O   WAT   506      10.205 -19.278  10.743  1.00  0.00
ATOM   1580  H1  WAT   506      11.075 -18.996  11.026  1.00  0.00
ATOM   1581  H2  WAT   506       9.714 -18.465  10.628  1.00  0.00
TER
ATOM   1582  O   WAT   507      17.369 -17.891  14.863  1.00  0.00
ATOM   1583  H1  WAT   507      17.825 -17.080  15.089  1.00  0.00
ATOM   1584  H2  WAT   507      17.017 -18.209  15.695  1.00  0.00
TER
ATOM   1585  O   WAT   508      10.572 -10.065  11.309  1.00  0.00
ATOM   1586  H1  WAT   508      10.932  -9.467  10.655  1.00  0.00
ATOM   1587  H2  WAT   508      10.431  -9.519  12.082  1.00  0.00
TER
ATOM   1588  O   WAT   509      16.589 -12.682  12.126  1.00  0.00
ATOM   1589  H1  WAT   509      16.580 -11.949  11.511  1.00  0.00
ATOM   1590  H2  WAT   509      15.669 -12.929  12.219  1.00  0.00
TER
ATOM   1591  O   WAT   510      12.190 -17.461  12.871  1.00  0.00
ATOM   1592  H1  WAT   510      11.582 -16.721  12.880  1.00  0.00
ATOM   1593  H2  WAT   510      12.665 -17.371  12.045  1.00  0.00
TER
ATOM   1594  O   WAT   511      19.575 -12.620  10.789  1.00  0.00
ATOM   1595  H1  WAT   511      19.676 -12.823   9.859  1.00  0.00
ATOM   1596  H2  WAT   511      18.675 -12.874  10.993  1.00  0.00
TER
ATOM   1597  O   WAT   512      18.217 -10.101  15.483  1.00  0.00
ATOM   1598  H1  WAT   512      18.471 -10.139  14.561  1.00  0.00
ATOM   1599  H2  WAT   512      17.268 -10.228  15.476  1.00  0.00
TER
ATOM   1600  O   WAT   513      14.200 -17.500  10.620  1.00  0.00
ATOM   1601  H1  WAT   513      14.967 -17.612  11.182  1.00  0.00
ATOM   1602  H2  WAT   513      14.278 -18.196   9.967  1.00  0.00
TER
ATOM   1603  O   WAT   514      13.696  -9.918  18.406  1.00  0.00
ATOM   1604  H1  WAT   514      14.433 -10.466  18.677  1.00  0.00
ATOM   1605  H2  WAT   514      14.080  -9.052  18.267  1.00  0.00
TER
ATOM   1606  O   WAT   515      10.581 -13.850  14.281  1.00  0.00
ATOM   1607  H1  WAT   515       9.655 -13.608  14.271  1.00  0.00
ATOM   1608  H2  WAT   515      11.047 -13.023  14.159  1.00  0.00
TER
ATOM   1609  O   WAT   516      16.807 -10.745  10.229  1.00  0.00
ATOM   1610  H1  WAT   516      17.599 -10.456   9.777  1.00  0.00
ATOM   1611  H2  WAT   516      16.287 -11.175   9.550  1.00  0.00
TER
ATOM   1612  O   WAT   517      17.324 -15.524  10.093  1.00  0.00
ATOM   1613  H1  WAT   517      17.219 -16.139  10.819  1.00  0.00
ATOM   1614  H2  WAT   517      17.157 -16.048   9.310  1.00  0.00
TER
ATOM   1615  O   WAT   518      20.565 -16.462  10.697  1.00  0.00
ATOM   1616  H1  WAT   518      20.016 -16.015  11.342  1.00  0.00
ATOM   1617  H2  WAT   518      21.187 -16.967  11.221  1.00  0.00
TER
ATOM   1618  O   WAT   519      16.232 -17.503  12.594  1.00  0.00
ATOM   1619  H1  WAT   519      16.654 -17.669  13.437  1.00  0.00
ATOM   1620  H2  WAT   519      16.357 -18.313  12.099  1.00  0.00
TER
ATOM   1621  O   WAT   520      18.745 -18.479   9.842  1.00  0.00
ATOM   1622  H1  WAT   520      19.265 -19.195   9.476  1.00  0.00
ATOM   1623  H2  WAT   520      19.392 -17.841  10.142  1.00  0.00
TER
ATOM   1624  O   WAT   521      19.310 -10.398  12.132  1.00  0.00
ATOM   1625  H1  WAT   521      20.205 -10.060  12.154  1.00  0.00
ATOM   1626  H2  WAT   521      19.341 -11.120  11.504  1.00  0.00
TER
ATOM   1627  O   WAT   522      12.949 -15.026  10.361  1.00  0.00
ATOM   1628  H1  WAT   522      13.387 -14.483  11.016  1.00  0.00
ATOM   1629  H2  WAT   522      13.434 -15.851  10.370  1.00  0.00
TER
ATOM   1630  O   WAT   523      10.164 -12.237  17.813  1.00  0.00
ATOM   1631  H1  WAT   523      10.494 -13.105  17.580  1.00  0.00
ATOM   1632  H2  WAT   523      10.593 -12.031  18.643  1.00  0.00
TER
ATOM   1633  O   WAT   524      14.760 -13.906  15.473  1.00  0.00
ATOM   1634  H1  WAT   524      14.460 -14.029  16.373  1.00  0.00
ATOM   1635  H2  WAT   524      14.654 -14.765  15.064  1.00  0.00
TER
ATOM   1636  O   WAT   525      10.485 -18.858  16.910  1.00  0.00
ATOM   1637  H1  WAT   525       9.830 -19.126  16.266  1.00  0.00
ATOM   1638  H2  WAT   525      11.323 -18.967  16.460  1.00  0.00
TER
ATOM   1639  O   WAT   526      10.691 -10.330  15.892  1.00  0.00
ATOM   1640  H1  WAT   526      10.523 -10.963  16.590  1.00  0.00
ATOM   1641  H2  WAT   526       9.825 -10.124  15.542  1.00  0.00
TER
ATOM   1642  O   WAT   527      12.297 -11.636  13.337  1.00  0.00
ATOM   1643  H1  WAT   527      11.772 -11.255  12.633  1.00  0.00
ATOM   1644  H2  WAT   527      12.222 -11.011  14.058  1.00  0.00
TER
ATOM   1645  O   WAT   528      14.897  -9.688  12.212  1.00  0.00
ATOM   1646  H1  WAT   528      15.629  -9.972  11.665  1.00  0.00
ATOM   1647  H2  WAT   528      15.156  -9.927  13.102  1.00  0.00
TER
ATOM   1648  O   WAT   529      14.058 -13.572  12.217  1.00  0.00
ATOM   1649  H1  WAT   529      13.429 -13.103  12.765  1.00  0.00
ATOM   1650  H2  WAT   529      14.173 -14.417  12.651  1.00  0.00
TER
ATOM   1651  O   WAT   530      21.513 -19.521  -1.633  1.00  0.00
ATOM   1652  H1  WAT   530      21.433 -20.436  -1.904  1.00  0.00
ATOM   1653  H2  WAT   530      21.100 -19.024  -2.339  1.00  0.00
TER
ATOM   1654  O   WAT   531      19.645 -17.743   0.248  1.00  0.00
ATOM   1655  H1  WAT   531      18.869 -18.223   0.538  1.00  0.00
ATOM   1656  H2  WAT   531      20.296 -18.423   0.073  1.00  0.00
TER
ATOM   1657  O   WAT   532      13.662 -17.431   1.125  1.00  0.00
ATOM   1658  H1  WAT   532      12.830 -17.686   1.525  1.00  0.00
ATOM   1659  H2  WAT   532      14.270 -17.360   1.861  1.00  0.00
TER
ATOM   1660  O   WAT   533      13.642 -13.397   1.321  1.00  0.00
ATOM   1661  H1  WAT   533      13.945 -14.287   1.142  1.00  0.00
ATOM   1662  H2  WAT   533      14.386 -12.840   1.093  1.00  0.00
TER
ATOM   1663  O   WAT   534      19.892 -11.051  -1.352  1.00  0.00
ATOM   1664  H1  WAT   534      19.273 -10.596  -1.922  1.00  0.00
ATOM   1665  H2  WAT   534      20.747 -10.896  -1.753  1.00  0.00
TER
ATOM   1666  O   WAT   535      19.086 -15.067   0.255  1.00  0.00
ATOM   1667  H1  WAT   535      19.017 -16.008   0.094  1.00  0.00
ATOM   1668  H2  WAT   535      19.848 -14.977   0.827  1.00  0.00
TER
ATOM   1669  O   WAT   536      20.758 -16.167  -3.959  1.00  0.00
ATOM   1670  H1  WAT   536      20.140 -15.702  -4.522  1.00  0.00
ATOM   1671  H2  WAT   536      21.271 -15.475  -3.542  1.00  0.00
TER
ATOM   1672  O   WAT   537      15.622 -16.640   2.720  1.00  0.00
ATOM   1673  H1  WAT   537      15.289 -16.013   3.362  1.00  0.00
ATOM   1674  H2  WAT   537      15.798 -16.114   1.940  1.00  0.00
TER
ATOM   1675  O   WAT   538      14.834 -14.672   4.535  1.00  0.00
ATOM   1676  H1  WAT   538      15.451 -13.997   4.253  1.00  0.00
ATOM   1677  H2  WAT   538      13.973 -14.263   4.443  1.00  0.00
TER
ATOM   1678  O   WAT   539      10.127 -15.482  -6.585  1.00  0.00
ATOM   1679  H1  WAT   539       9.750 -14.993  -7.316  1.00  0.00
ATOM   1680  H2  WAT   539      10.384 -14.809  -5.954  1.00  0.00
TER
ATOM   1681  O   WAT   540      20.124 -19.015  -4.390  1.00  0.00
ATOM   1682  H1  WAT   540      19.197 -19.081  -4.161  1.00  0.00
ATOM   1683  H2  WAT   540      20.276 -18.077  -4.505  1.00  0.00
TER
ATOM   1684  O   WAT   541      15.729 -18.489  -1.608  1.00  0.00
ATOM   1685  H1  WAT   541      15.325 -19.201  -2.104  1.00  0.00
ATOM   1686  H2  WAT   541      15.816 -18.833  -0.719  1.00  0.00
TER
ATOM   1687  O   WAT   542      16.198 -14.802   0.556  1.00  0.00
ATOM   1688  H1  WAT   542      15.900 -15.407  -0.123  1.00  0.00
ATOM   1689  H2  WAT   542      17.148 -14.764   0.445  1.00  0.00
TER
ATOM   1690  O   WAT   543      15.289 -15.064   7.207  1.00  0.00
ATOM   1691  H1  WAT   543      14.392 -14.840   7.454  1.00  0.00
ATOM   1692  H2  WAT   543      15.315 -14.940   6.258  1.00  0.00
TER
ATOM   1693  O   WAT   544      22.330 -18.214  -6.879  1.00  0.00
ATOM   1694  H1  WAT   544      22.769 -19.052  -7.026  1.00  0.00
ATOM   1695  H2  WAT   544      23.043 -17.582  -6.793  1.00  0.00
TER
ATOM   1696  O   WAT   545      14.117 -18.192   5.782  1.00  0.00
ATOM   1697  H1  WAT   545      13.977 -17.320   6.151  1.00  0.00
ATOM   1698  H2  WAT   545      13.235 -18.535   5.637  1.00  0.00
TER
ATOM   1699  O   WAT   546      20.439 -13.275  -2.911  1.00  0.00
ATOM   1700  H1  WAT   546      20.879 -12.532  -3.326  1.00  0.00
ATOM   1701  H2  WAT   546      20.378 -13.032  -1.987  1.00  0.00
TER
ATOM   1702  O   WAT   547      15.915 -12.250   7.991  1.00  0.00
ATOM   1703  H1  WAT   547      15.886 -11.846   7.124  1.00  0.00
ATOM   1704  H2  WAT   547      15.751 -13.179   7.828  1.00  0.00
TER
ATOM   1705  O   WAT   548      12.430 -19.594  -4.107  1.00  0.00
ATOM   1706  H1  WAT   548      12.310 -18.868  -4.719  1.00  0.00
ATOM   1707  H2  WAT   548      12.120 -20.364  -4.585  1.00  0.00
TER
ATOM   1708  O   WAT   549      10.068 -16.423   1.699  1.00  0.00
ATOM   1709  H1  WAT   549      10.146 -16.288   0.755  1.00  0.00
ATOM   1710  H2  WAT   549      10.683 -17.131   1.892  1.00  0.00
TER
ATOM   1711  O   WAT   550      11.313 -14.723  -1.890  1.00  0.00
ATOM   1712  H1  WAT   550      10.906 -14.581  -2.745  1.00  0.00
ATOM   1713  H2  WAT   550      12.204 -15.007  -2.093  1.00  0.00
TER
ATOM   1714  O   WAT   551      21.131 -10.573   5.017  1.00  0.00
ATOM   1715  H1  WAT   551      21.645 -10.663   5.819  1.00  0.00
ATOM   1716  H2  WAT   551      20.288 -10.227   5.309  1.00  0.00
TER
ATOM   1717  O   WAT   552      23.106 -10.288  -5.555  1.00  0.00
ATOM   1718  H1  WAT   552      22.947 -10.578  -4.657  1.00  0.00
ATOM   1719  H2  WAT   552      22.941 -11.064  -6.090  1.00  0.00
TER
ATOM   1720  O   WAT   553      15.585 -10.508  -3.778  1.00  0.00
ATOM   1721  H1  WAT   553      15.410 -11.425  -3.991  1.00  0.00
ATOM   1722  H2  WAT   553      14.731 -10.149  -3.538  1.00  0.00
TER
ATOM   1723  O   WAT   554      22.374 -11.153  -2.920  1.00  0.00
ATOM   1724  H1  WAT   554      22.830 -11.934  -2.606  1.00  0.00
ATOM   1725  H2  WAT   554      22.713 -10.442  -2.376  1.00  0.00
TER
ATOM   1726  O   WAT   555      10.124 -15.381   4.239  1.00  0.00
ATOM   1727  H1  WAT   555      10.287 -15.851   3.421  1.00  0.00
ATOM   1728  H2  WAT   555      10.590 -15.889   4.904  1.00  0.00
TER
ATOM   1729  O   WAT   556      16.621 -19.907  -7.478  1.00  0.00
ATOM   1730  H1  WAT   556      16.053 -20.355  -8.105  1.00  0.00
ATOM   1731  H2  WAT   556      17.330 -19.548  -8.012  1.00  0.00
TER
ATOM   1732  O   WAT   557      11.698 -16.006   6.398  1.00  0.00
ATOM   1733  H1  WAT   557      11.314 -16.647   6.997  1.00  0.00
ATOM   1734  H2  WAT   557      12.009 -15.303   6.968  1.00  0.00
TER
ATOM   1735  O   WAT   558      17.848 -19.158   1.879  1.00  0.00
ATOM   1736  H1  WAT   558      18.215 -19.633   2.625  1.00  0.00
ATOM   1737  H2  WAT   558      17.658 -18.284   2.220  1.00  0.00
TER
ATOM   1738  O   WAT   559      15.638 -20.118   4.198  1.00  0.00
ATOM   1739  H1  WAT   559      15.334 -19.238   4.423  1.00  0.00
ATOM   1740  H2  WAT   559      16.593 -20.058   4.233  1.00  0.00
TER
ATOM   1741  O   WAT   560      14.166 -15.911  -5.206  1.00  0.00
ATOM   1742  H1  WAT   560      13.392 -16.452  -5.366  1.00  0.00
ATOM   1743  H2  WAT   560      14.896 -16.431  -5.544  1.00  0.00
TER
ATOM   1744  O   WAT   561      20.307 -16.844   6.474  1.00  0.00
ATOM   1745  H1  WAT   561      20.240 -17.764   6.220  1.00  0.00
ATOM   1746  H2  WAT   561      19.677 -16.747   7.188  1.00  0.00
TER
ATOM   1747  O   WAT   562      14.210 -16.243  -1.568  1.00  0.00
ATOM   1748  H1  WAT   562      14.728 -17.047  -1.622  1.00  0.00
ATOM   1749  H2  WAT   562      13.758 -16.306  -0.726  1.00  0.00
TER
ATOM   1750  O   WAT   563      19.097 -14.977  -6.295  1.00  0.00
ATOM   1751  H1  WAT   563      19.438 -14.233  -6.791  1.00  0.00
ATOM   1752  H2  WAT   563      18.268 -14.664  -5.933  1.00  0.00
TER
ATOM   1753  O   WAT   564      11.694 -19.277   5.345  1.00  0.00
ATOM   1754  H1  WAT   564      11.336 -18.612   5.932  1.00  0.00
ATOM   1755  H2  WAT   564      11.400 -20.109   5.716  1.00  0.00
TER
ATOM   1756  O   WAT   565      14.896 -18.819   8.229  1.00  0.00
ATOM   1757  H1  WAT   565      14.596 -18.673   7.332  1.00  0.00
ATOM   1758  H2  WAT   565      15.667 -19.378   8.136  1.00  0.00
TER
ATOM   1759  O   WAT   566      20.238 -14.022   6.224  1.00  0.00
ATOM   1760  H1  WAT   566      20.253 -14.954   6.006  1.00  0.00
ATOM   1761  H2  WAT   566      19.531 -13.936   6.863  1.00  0.00
TER
ATOM   1762  O   WAT   567      21.979 -15.655  -0.930  1.00  0.00
ATOM   1763  H1  WAT   567      22.332 -16.252  -1.590  1.00  0.00
ATOM   1764  H2  WAT   567      21.096 -15.981  -0.760  1.00  0.00
TER
ATOM   1765  O   WAT   568      18.066 -14.895  -3.523  1.00  0.00
ATOM   1766  H1  WAT   568      18.753 -14.349  -3.143  1.00  0.00
ATOM   1767  H2  WAT   568      17.279 -14.351  -3.488  1.00  0.00
TER
ATOM   1768  O   WAT   569      10.205 -19.278  -8.032  1.00  0.00
ATOM   1769  H1  WAT   569      11.075 -18.996  -7.748  1.00  0.00
ATOM   1770  H2  WAT   569       9.714 -18.465  -8.147  1.00  0.00
TER
ATOM   1771  O   WAT   570      17.369 -17.891  -3.911  1.00  0.00
ATOM   1772  H1  WAT   570      17.825 -17.080  -3.685  1.00  0.00
ATOM   1773  H2  WAT   570      17.017 -18.209  -3.079  1.00  0.00
TER
ATOM   1774  O   WAT   571      19.672 -12.380   3.318  1.00  0.00
ATOM   1775  H1  WAT   571      20.316 -12.174   3.996  1.00  0.00
ATOM   1776  H2  WAT   571      20.035 -13.141   2.865  1.00  0.00
TER
ATOM   1777  O   WAT   572      20.945 -14.377   2.036  1.00  0.00
ATOM   1778  H1  WAT   572      21.587 -15.078   2.149  1.00  0.00
ATOM   1779  H2  WAT   572      21.470 -13.597   1.856  1.00  0.00
TER
ATOM   1780  O   WAT   573      22.719 -13.578   5.240  1.00  0.00
ATOM   1781  H1  WAT   573      23.054 -12.991   5.917  1.00  0.00
ATOM   1782  H2  WAT   573      21.799 -13.708   5.469  1.00  0.00
TER
ATOM   1783  O   WAT   574      10.572 -10.065  -7.466  1.00  0.00
ATOM   1784  H1  WAT   574      10.932  -9.467  -8.120  1.00  0.00
ATOM   1785  H2  WAT   574      10.431  -9.519  -6.692  1.00  0.00
TER
ATOM   1786  O   WAT   575      10.556 -11.800   7.009  1.00  0.00
ATOM   1787  H1  WAT   575      10.665 -12.741   6.868  1.00  0.00
ATOM   1788  H2  WAT   575       9.904 -11.534   6.360  1.00  0.00
TER
ATOM   1789  O   WAT   576      18.548 -13.528   8.408  1.00  0.00
ATOM   1790  H1  WAT   576      18.227 -14.247   8.953  1.00  0.00
ATOM   1791  H2  WAT   576      17.873 -12.853   8.482  1.00  0.00
TER
ATOM   1792  O   WAT   577      16.589 -12.682  -6.648  1.00  0.00
ATOM   1793  H1  WAT   577      16.580 -11.949  -7.264  1.00  0.00
ATOM   1794  H2  WAT   577      15.669 -12.929  -6.556  1.00  0.00
TER
ATOM   1795  O   WAT   578      12.190 -17.461  -5.904  1.00  0.00
ATOM   1796  H1  WAT   578      11.582 -16.721  -5.894  1.00  0.00
ATOM   1797  H2  WAT   578      12.665 -17.371  -6.730  1.00  0.00
TER
ATOM   1798  O   WAT   579      19.575 -12.620  -7.986  1.00  0.00
ATOM   1799  H1  WAT   579      19.676 -12.823  -8.915  1.00  0.00
ATOM   1800  H2  WAT   579      18.675 -12.874  -7.781  1.00  0.00
TER
ATOM   1801  O   WAT   580      18.217 -10.101  -3.291  1.00  0.00
ATOM   1802  H1  WAT   580      18.471 -10.139  -4.213  1.00  0.00
ATOM   1803  H2  WAT   580      17.268 -10.228  -3.298  1.00  0.00
TER
ATOM   1804  O   WAT   581      14.200 -17.500  -8.155  1.00  0.00
ATOM   1805  H1  WAT   581      14.967 -17.612  -7.592  1.00  0.00
ATOM   1806  H2  WAT   581      14.278 -18.196  -8.807  1.00  0.00
TER
ATOM   1807  O   WAT   582      13.696  -9.918  -0.368  1.00  0.00
ATOM   1808  H1  WAT   582      14.433 -10.466  -0.097  1.00  0.00
ATOM   1809  H2  WAT   582      14.080  -9.052  -0.507  1.00  0.00
TER
ATOM   1810  O   WAT   583      10.581 -13.850  -4.494  1.00  0.00
ATOM   1811  H1  WAT   583       9.655 -13.608  -4.503  1.00  0.00
ATOM   1812  H2  WAT   583      11.047 -13.023  -4.615  1.00  0.00
TER
ATOM   1813  O   WAT   584      12.702 -10.733   8.821  1.00  0.00
ATOM   1814  H1  WAT   584      13.503 -10.412   9.234  1.00  0.00
ATOM   1815  H2  WAT   584      12.187 -11.094   9.543  1.00  0.00
TER
ATOM   1816  O   WAT   585      16.807 -10.745  -8.545  1.00  0.00
ATOM   1817  H1  WAT   585      17.599 -10.456  -8.997  1.00  0.00
ATOM   1818  H2  WAT   585      16.287 -11.175  -9.224  1.00  0.00
TER
ATOM   1819  O   WAT   586      21.539 -14.625   8.768  1.00  0.00
ATOM   1820  H1  WAT   586      20.932 -14.602   8.028  1.00  0.00
ATOM   1821  H2  WAT   586      21.234 -15.357   9.305  1.00  0.00
TER
ATOM   1822  O   WAT   587      10.422 -18.246   7.764  1.00  0.00
ATOM   1823  H1  WAT   587      10.926 -18.825   8.336  1.00  0.00
ATOM   1824  H2  WAT   587       9.683 -17.962   8.302  1.00  0.00
TER
ATOM   1825  O   WAT   588      17.324 -15.524  -8.681  1.00  0.00
ATOM   1826  H1  WAT   588      17.219 -16.139  -7.955  1.00  0.00
ATOM   1827  H2  WAT   588      17.157 -16.048  -9.465  1.00  0.00
TER
ATOM   1828  O   WAT   589      17.476 -16.839   7.298  1.00  0.00
ATOM   1829  H1  WAT   589      16.710 -16.270   7.213  1.00  0.00
ATOM   1830  H2  WAT   589      17.657 -17.131   6.405  1.00  0.00
TER
ATOM   1831  O   WAT   590      20.565 -16.462  -8.077  1.00  0.00
ATOM   1832  H1  WAT   590      20.016 -16.015  -7.433  1.00  0.00
ATOM   1833  H2  WAT   590      21.187 -16.967  -7.553  1.00  0.00
TER
ATOM   1834  O   WAT   591      12.454 -20.103   8.659  1.00  0.00
ATOM   1835  H1  WAT   591      12.495 -20.401   9.568  1.00  0.00
ATOM   1836  H2  WAT   591      13.309 -19.702   8.500  1.00  0.00
TER
ATOM   1837  O   WAT   592      16.232 -17.503  -6.180  1.00  0.00
ATOM   1838  H1  WAT   592      16.654 -17.669  -5.337  1.00  0.00
ATOM   1839  H2  WAT   592      16.357 -18.313  -6.675  1.00  0.00
TER
ATOM   1840  O   WAT   593      18.745 -18.479  -8.933  1.00  0.00
ATOM   1841  H1  WAT   593      19.265 -19.195  -9.299  1.00  0.00
ATOM   1842  H2  WAT   593      19.392 -17.841  -8.633  1.00  0.00
TER
ATOM   1843  O   WAT   594      18.054 -17.105   4.360  1.00  0.00
ATOM   1844  H1  WAT   594      18.473 -16.261   4.188  1.00  0.00
ATOM   1845  H2  WAT   594      17.135 -16.967   4.131  1.00  0.00
TER
ATOM   1846  O   WAT   595      20.391 -19.373   5.744  1.00  0.00
ATOM   1847  H1  WAT   595      20.510 -19.969   6.484  1.00  0.00
ATOM   1848  H2  WAT   595      21.250 -19.336   5.324  1.00  0.00
TER
ATOM   1849  O   WAT   596      22.729 -18.819   4.320  1.00  0.00
ATOM   1850  H1  WAT   596      22.203 -18.295   3.717  1.00  0.00
ATOM   1851  H2  WAT   596      23.073 -18.186   4.951  1.00  0.00
TER
ATOM   1852  O   WAT   597      15.905 -10.799   5.476  1.00  0.00
ATOM   1853  H1  WAT   597      15.367 -10.075   5.157  1.00  0.00
ATOM   1854  H2  WAT   597      16.158 -11.276   4.686  1.00  0.00
TER
ATOM   1855  O   WAT   598      18.761  -9.564   5.735  1.00  0.00
ATOM   1856  H1  WAT   598      18.687  -8.661   6.042  1.00  0.00
ATOM   1857  H2  WAT   598      17.859  -9.883   5.707  1.00  0.00
TER
ATOM   1858  O   WAT   599      19.310 -10.398  -6.643  1.00  0.00
ATOM   1859  H1  WAT   599      20.205 -10.060  -6.621  1.00  0.00
ATOM   1860  H2  WAT   599      19.341 -11.120  -7.270  1.00  0.00
TER
ATOM   1861  O   WAT   600      12.949 -15.026  -8.414  1.00  0.00
ATOM   1862  H1  WAT   600      13.387 -14.483  -7.758  1.00  0.00
ATOM   1863  H2  WAT   600      13.434 -15.851  -8.404  1.00  0.00
TER
ATOM   1864  O   WAT   601      10.164 -12.237  -0.962  1.00  0.00
ATOM   1865  H1  WAT   601      10.494 -13.105  -1.194  1.00  0.00
ATOM   1866  H2  WAT   601      10.593 -12.031  -0.131  1.00  0.00
TER
ATOM   1867  O   WAT   602      14.760 -13.906  -3.302  1.00  0.00
ATOM   1868  H1  WAT   602      14.460 -14.029  -2.401  1.00  0.00
ATOM   1869  H2  WAT   602      14.654 -14.765  -3.710  1.00  0.00
TER
ATOM   1870  O   WAT   603      10.653 -11.370   1.776  1.00  0.00
ATOM   1871  H1  WAT   603      10.216 -11.190   2.609  1.00  0.00
ATOM   1872  H2  WAT   603      11.221 -10.612   1.635  1.00  0.00
TER
ATOM   1873  O   WAT   604      10.485 -18.858  -1.865  1.00  0.00
ATOM   1874  H1  WAT   604       9.830 -19.126  -2.509  1.00  0.00
ATOM   1875  H2  WAT   604      11.323 -18.967  -2.315  1.00  0.00
TER
ATOM   1876  O   WAT   605      11.523 -18.472   2.676  1.00  0.00
ATOM   1877  H1  WAT   605      11.890 -18.560   3.555  1.00  0.00
ATOM   1878  H2  WAT   605      10.954 -19.236   2.576  1.00  0.00
TER
ATOM   1879  O   WAT   606      12.938 -13.959   7.838  1.00  0.00
ATOM   1880  H1  WAT   606      12.895 -14.330   8.719  1.00  0.00
ATOM   1881  H2  WAT   606      13.069 -13.021   7.978  1.00  0.00
TER
ATOM   1882  O   WAT   607      16.639 -12.403   3.439  1.00  0.00
ATOM   1883  H1  WAT   607      16.398 -12.136   2.552  1.00  0.00
ATOM   1884  H2  WAT   607      17.579 -12.233   3.494  1.00  0.00
TER
ATOM   1885  O   WAT   608      12.777 -11.013   4.957  1.00  0.00
ATOM   1886  H1  WAT   608      12.183 -11.144   5.696  1.00  0.00
ATOM   1887  H2  WAT   608      12.769 -11.849   4.492  1.00  0.00
TER
ATOM   1888  O   WAT   609      12.408 -13.647   3.908  1.00  0.00
ATOM   1889  H1  WAT   609      11.682 -14.266   3.841  1.00  0.00
ATOM   1890  H2  WAT   609      12.469 -13.253   3.038  1.00  0.00
TER
ATOM   1891  O   WAT   610      16.013 -11.433   0.693  1.00  0.00
ATOM   1892  H1  WAT   610      16.529 -12.044   0.168  1.00  0.00
ATOM   1893  H2  WAT   610      16.662 -10.930   1.184  1.00  0.00
TER
ATOM   1894  O   WAT   611      18.752 -10.542   1.520  1.00  0.00
ATOM   1895  H1  WAT   611      19.040 -10.796   0.643  1.00  0.00
ATOM   1896  H2  WAT   611      19.265 -11.094   2.111  1.00  0.00
TER
ATOM   1897  O   WAT   612      10.691 -10.330  -2.882  1.00  0.00
ATOM   1898  H1  WAT   612      10.523 -10.963  -2.184  1.00  0.00
ATOM   1899  H2  WAT   612       9.825 -10.124  -3.233  1.00  0.00
TER
ATOM   1900  O   WAT   613      12.297 -11.636  -5.437  1.00  0.00
ATOM   1901  H1  WAT   613      11.772 -11.255  -6.141  1.00  0.00
ATOM   1902  H2  WAT   613      12.222 -11.011  -4.716  1.00  0.00
TER
ATOM   1903  O   WAT   614      18.819  -9.620   8.887  1.00  0.00
ATOM   1904  H1  WAT   614      19.746  -9.856   8.930  1.00  0.00
ATOM   1905  H2  WAT   614      18.805  -8.793   8.405  1.00  0.00
TER
ATOM   1906  O   WAT   615      14.897  -9.688  -6.562  1.00  0.00
ATOM   1907  H1  WAT   615      15.629  -9.972  -7.110  1.00  0.00
ATOM   1908  H2  WAT   615      15.156  -9.927  -5.672  1.00  0.00
TER
ATOM   1909  O   WAT   616      14.058 -13.572  -6.558  1.00  0.00
ATOM   1910  H1  WAT   616      13.429 -13.103  -6.009  1.00  0.00
ATOM   1911  H2  WAT   616      14.173 -14.417  -6.123  1.00  0.00
TER
ATOM   1912  O   WAT   617      19.645 -17.743 -18.527  1.00  0.00
ATOM   1913  H1  WAT   617      18.869 -18.223 -18.237  1.00  0.00
ATOM   1914  H2  WAT   617      20.296 -18.423 -18.701  1.00  0.00
TER
ATOM   1915  O   WAT   618      13.662 -17.431 -17.649  1.00  0.00
ATOM   1916  H1  WAT   618      12.830 -17.686 -17.249  1.00  0.00
ATOM   1917  H2  WAT   618      14.270 -17.360 -16.913  1.00  0.00
TER
ATOM   1918  O   WAT   619      13.642 -13.397 -17.453  1.00  0.00
ATOM   1919  H1  WAT   619      13.945 -14.287 -17.632  1.00  0.00
ATOM   1920  H2  WAT   619      14.386 -12.840 -17.681  1.00  0.00
TER
ATOM   1921  O   WAT   620      19.086 -15.067 -18.519  1.00  0.00
ATOM   1922  H1  WAT   620      19.017 -16.008 -18.681  1.00  0.00
ATOM   1923  H2  WAT   620      19.848 -14.977 -17.947  1.00  0.00
TER
ATOM   1924  O   WAT   621      15.622 -16.640 -16.055  1.00  0.00
ATOM   1925  H1  WAT   621      15.289 -16.013 -15.413  1.00  0.00
ATOM   1926  H2  WAT   621      15.798 -16.114 -16.834  1.00  0.00
TER
ATOM   1927  O   WAT   622      14.834 -14.672 -14.240  1.00  0.00
ATOM   1928  H1  WAT   622      15.451 -13.997 -14.521  1.00  0.00
ATOM   1929  H2  WAT   622      13.973 -14.263 -14.331  1.00  0.00
TER
ATOM   1930  O   WAT   623      16.198 -14.802 -18.219  1.00  0.00
ATOM   1931  H1  WAT   623      15.900 -15.407 -18.898  1.00  0.00
ATOM   1932  H2  WAT   623      17.148 -14.764 -18.330  1.00  0.00
TER
ATOM   1933  O   WAT   624      15.289 -15.064 -11.568  1.00  0.00
ATOM   1934  H1  WAT   624      14.392 -14.840 -11.320  1.00  0.00
ATOM   1935  H2  WAT   624      15.315 -14.940 -12.517  1.00  0.00
TER
ATOM   1936  O   WAT   625      14.117 -18.192 -12.992  1.00  0.00
ATOM   1937  H1  WAT   625      13.977 -17.320 -12.623  1.00  0.00
ATOM   1938  H2  WAT   625      13.235 -18.535 -13.137  1.00  0.00
TER
ATOM   1939  O   WAT   626      15.915 -12.250 -10.784  1.00  0.00
ATOM   1940  H1  WAT   626      15.886 -11.846 -11.651  1.00  0.00
ATOM   1941  H2  WAT   626      15.751 -13.179 -10.946  1.00  0.00
TER
ATOM   1942  O   WAT   627      10.068 -16.423 -17.075  1.00  0.00
ATOM   1943  H1  WAT   627      10.146 -16.288 -18.019  1.00  0.00
ATOM   1944  H2  WAT   627      10.683 -17.131 -16.882  1.00  0.00
TER
ATOM   1945  O   WAT   628      21.131 -10.573 -13.758  1.00  0.00
ATOM   1946  H1  WAT   628      21.645 -10.663 -12.955  1.00  0.00
ATOM   1947  H2  WAT   628      20.288 -10.227 -13.465  1.00  0.00
TER
ATOM   1948  O   WAT   629      10.124 -15.381 -14.536  1.00  0.00
ATOM   1949  H1  WAT   629      10.287 -15.851 -15.354  1.00  0.00
ATOM   1950  H2  WAT   629      10.590 -15.889 -13.871  1.00  0.00
TER
ATOM   1951  O   WAT   630      11.698 -16.006 -12.376  1.00  0.00
ATOM   1952  H1  WAT   630      11.314 -16.647 -11.778  1.00  0.00
ATOM   1953  H2  WAT   630      12.009 -15.303 -11.806  1.00  0.00
TER
ATOM   1954  O   WAT   631      17.848 -19.158 -16.895  1.00  0.00
ATOM   1955  H1  WAT   631      18.215 -19.633 -16.149  1.00  0.00
ATOM   1956  H2  WAT   631      17.658 -18.284 -16.554  1.00  0.00
TER
ATOM   1957  O   WAT   632      15.638 -20.118 -14.577  1.00  0.00
ATOM   1958  H1  WAT   632      15.334 -19.238 -14.352  1.00  0.00
ATOM   1959  H2  WAT   632      16.593 -20.058 -14.541  1.00  0.00
TER
ATOM   1960  O   WAT   633      20.307 -16.844 -12.300  1.00  0.00
ATOM   1961  H1  WAT   633      20.240 -17.764 -12.555  1.00  0.00
ATOM   1962  H2  WAT   633      19.677 -16.747 -11.586  1.00  0.00
TER
ATOM   1963  O   WAT   634      11.694 -19.277 -13.430  1.00  0.00
ATOM   1964  H1  WAT   634      11.336 -18.612 -12.842  1.00  0.00
ATOM   1965  H2  WAT   634      11.400 -20.109 -13.058  1.00  0.00
TER
ATOM   1966  O   WAT   635      14.896 -18.819 -10.546  1.00  0.00
ATOM   1967  H1  WAT   635      14.596 -18.673 -11.443  1.00  0.00
ATOM   1968  H2  WAT   635      15.667 -19.378 -10.638  1.00  0.00
TER
ATOM   1969  O   WAT   636      20.238 -14.022 -12.550  1.00  0.00
ATOM   1970  H1  WAT   636      20.253 -14.954 -12.768  1.00  0.00
ATOM   1971  H2  WAT   636      19.531 -13.936 -11.911  1.00  0.00
TER
ATOM   1972  O   WAT   637      19.672 -12.380 -15.456  1.00  0.00
ATOM   1973  H1  WAT   637      20.316 -12.174 -14.779  1.00  0.00
ATOM   1974  H2  WAT   637      20.035 -13.141 -15.909  1.00  0.00
TER
ATOM   1975  O   WAT   638      20.945 -14.377 -16.738  1.00  0.00
ATOM   1976  H1  WAT   638      21.587 -15.078 -16.625  1.00  0.00
ATOM   1977  H2  WAT   638      21.470 -13.597 -16.919  1.00  0.00
TER
ATOM   1978  O   WAT   639      22.719 -13.578 -13.535  1.00  0.00
ATOM   1979  H1  WAT   639      23.054 -12.991 -12.857  1.00  0.00
ATOM   1980  H2  WAT   639      21.799 -13.708 -13.305  1.00  0.00
TER
ATOM   1981  O   WAT   640      10.556 -11.800 -11.766  1.00  0.00
ATOM   1982  H1  WAT   640      10.665 -12.741 -11.906  1.00  0.00
ATOM   1983  H2  WAT   640       9.904 -11.534 -12.414  1.00  0.00
TER
ATOM   1984  O   WAT   641      18.548 -13.528 -10.366  1.00  0.00
ATOM   1985  H1  WAT   641      18.227 -14.247  -9.821  1.00  0.00
ATOM   1986  H2  WAT   641      17.873 -12.853 -10.292  1.00  0.00
TER
ATOM   1987  O   WAT   642      12.702 -10.733  -9.954  1.00  0.00
ATOM   1988  H1  WAT   642      13.503 -10.412  -9.540  1.00  0.00
ATOM   1989  H2  WAT   642      12.187 -11.094  -9.232  1.00  0.00
TER
ATOM   1990  O   WAT   643      21.539 -14.625 -10.006  1.00  0.00
ATOM   1991  H1  WAT   643      20.932 -14.602 -10.747  1.00  0.00
ATOM   1992  H2  WAT   643      21.234 -15.357  -9.469  1.00  0.00
TER
ATOM   1993  O   WAT   644      10.422 -18.246 -11.010  1.00  0.00
ATOM   1994  H1  WAT   644      10.926 -18.825 -10.438  1.00  0.00
ATOM   1995  H2  WAT   644       9.683 -17.962 -10.472  1.00  0.00
TER
ATOM   1996  O   WAT   645      17.476 -16.839 -11.477  1.00  0.00
ATOM   1997  H1  WAT   645      16.710 -16.270 -11.561  1.00  0.00
ATOM   1998  H2  WAT   645      17.657 -17.131 -12.370  1.00  0.00
TER
ATOM   1999  O   WAT   646      12.454 -20.103 -10.115  1.00  0.00
ATOM   2000  H1  WAT   646      12.495 -20.401  -9.207  1.00  0.00
ATOM   2001  H2  WAT   646      13.309 -19.702 -10.274  1.00  0.00
TER
ATOM   2002  O   WAT   647      18.054 -17.105 -14.414  1.00  0.00
ATOM   2003  H1  WAT   647      18.473 -16.261 -14.586  1.00  0.00
ATOM   2004  H2  WAT   647      17.135 -16.967 -14.643  1.00  0.00
TER
ATOM   2005  O   WAT   648      20.391 -19.373 -13.030  1.00  0.00
ATOM   2006  H1  WAT   648      20.510 -19.969 -12.291  1.00  0.00
ATOM   2007  H2  WAT   648      21.250 -19.336 -13.450  1.00  0.00
TER
ATOM   2008  O   WAT   649      22.729 -18.819 -14.454  1.00  0.00
ATOM   2009  H1  WAT   649      22.203 -18.295 -15.057  1.00  0.00
ATOM   2010  H2  WAT   649      23.073 -18.186 -13.823  1.00  0.00
TER
ATOM   2011  O   WAT   650      15.905 -10.799 -13.298  1.00  0.00
ATOM   2012  H1  WAT   650      15.367 -10.075 -13.617  1.00  0.00
ATOM   2013  H2  WAT   650      16.158 -11.276 -14.088  1.00  0.00
TER
ATOM   2014  O   WAT   651      18.761  -9.564 -13.040  1.00  0.00
ATOM   2015  H1  WAT   651      18.687  -8.661 -12.732  1.00  0.00
ATOM   2016  H2  WAT   651      17.859  -9.883 -13.067  1.00  0.00
TER
ATOM   2017  O   WAT   652      10.653 -11.370 -16.998  1.00  0.00
ATOM   2018  H1  WAT   652      10.216 -11.190 -16.166  1.00  0.00
ATOM   2019  H2  WAT   652      11.221 -10.612 -17.140  1.00  0.00
TER
ATOM   2020  O   WAT   653      11.523 -18.472 -16.099  1.00  0.00
ATOM   2021  H1  WAT   653      11.890 -18.560 -15.219  1.00  0.00
ATOM   2022  H2  WAT   653      10.954 -19.236 -16.198  1.00  0.00
TER
ATOM   2023  O   WAT   654      12.938 -13.959 -10.937  1.00  0.00
ATOM   2024  H1  WAT   654      12.895 -14.330 -10.055  1.00  0.00
ATOM   2025  H2  WAT   654      13.069 -13.021 -10.797  1.00  0.00
TER
ATOM   2026  O   WAT   655      16.639 -12.403 -15.336  1.00  0.00
ATOM   2027  H1  WAT   655      16.398 -12.136 -16.223  1.00  0.00
ATOM   2028  H2  WAT   655      17.579 -12.233 -15.281  1.00  0.00
TER
ATOM   2029  O   WAT   656      12.777 -11.013 -13.817  1.00  0.00
ATOM   2030  H1  WAT   656      12.183 -11.144 -13.078  1.00  0.00
ATOM   2031  H2  WAT   656      12.769 -11.849 -14.283  1.00  0.00
TER
ATOM   2032  O   WAT   657      12.408 -13.647 -14.866  1.00  0.00
ATOM   2033  H1  WAT   657      11.682 -14.266 -14.934  1.00  0.00
ATOM   2034  H2  WAT   657      12.469 -13.253 -15.736  1.00  0.00
TER
ATOM   2035  O   WAT   658      16.013 -11.433 -18.081  1.00  0.00
ATOM   2036  H1  WAT   658      16.529 -12.044 -18.606  1.00  0.00
ATOM   2037  H2  WAT   658      16.662 -10.930 -17.590  1.00  0.00
TER
ATOM   2038  O   WAT   659      18.752 -10.542 -17.254  1.00  0.00
ATOM   2039  H1  WAT   659      19.040 -10.796 -18.131  1.00  0.00
ATOM   2040  H2  WAT   659      19.265 -11.094 -16.664  1.00  0.00
TER
ATOM   2041  O   WAT   660      18.819  -9.620  -9.887  1.00  0.00
ATOM   2042  H1  WAT   660      19.746  -9.856  -9.844  1.00  0.00
ATOM   2043  H2  WAT   660      18.805  -8.793 -10.369  1.00  0.00
TER
ATOM   2044  O   WAT   661       2.739  18.028  17.141  1.00  0.00
ATOM   2045  H1  WAT   661       2.658  17.113  16.870  1.00  0.00
ATOM   2046  H2  WAT   661       2.325  18.524  16.435  1.00  0.00
TER
ATOM   2047  O   WAT   662      -6.704  15.078  13.684  1.00  0.00
ATOM   2048  H1  WAT   662      -7.592  15.419  13.582  1.00  0.00
ATOM   2049  H2  WAT   662      -6.419  14.878  12.792  1.00  0.00
TER
ATOM   2050  O   WAT   663      -4.527  13.661  14.718  1.00  0.00
ATOM   2051  H1  WAT   663      -4.421  14.561  15.025  1.00  0.00
ATOM   2052  H2  WAT   663      -5.438  13.613  14.427  1.00  0.00
TER
ATOM   2053  O   WAT   664       5.124  12.783  16.189  1.00  0.00
ATOM   2054  H1  WAT   664       5.945  12.293  16.231  1.00  0.00
ATOM   2055  H2  WAT   664       5.158  13.373  16.942  1.00  0.00
TER
ATOM   2056  O   WAT   665      -1.039  10.469  17.648  1.00  0.00
ATOM   2057  H1  WAT   665      -0.731   9.913  16.932  1.00  0.00
ATOM   2058  H2  WAT   665      -1.969  10.603  17.466  1.00  0.00
TER
ATOM   2059  O   WAT   666       1.349  18.534  14.384  1.00  0.00
ATOM   2060  H1  WAT   666       0.422  18.467  14.613  1.00  0.00
ATOM   2061  H2  WAT   666       1.502  19.472  14.270  1.00  0.00
TER
ATOM   2062  O   WAT   667       1.336  14.805  11.381  1.00  0.00
ATOM   2063  H1  WAT   667       0.397  14.967  11.466  1.00  0.00
ATOM   2064  H2  WAT   667       1.655  15.524  10.835  1.00  0.00
TER
ATOM   2065  O   WAT   668       5.379  20.096  14.888  1.00  0.00
ATOM   2066  H1  WAT   668       4.760  19.758  14.240  1.00  0.00
ATOM   2067  H2  WAT   668       5.362  19.452  15.596  1.00  0.00
TER
ATOM   2068  O   WAT   669      -3.045  19.060  17.166  1.00  0.00
ATOM   2069  H1  WAT   669      -3.449  18.348  16.671  1.00  0.00
ATOM   2070  H2  WAT   669      -2.959  18.715  18.055  1.00  0.00
TER
ATOM   2071  O   WAT   670       3.556  19.334  11.895  1.00  0.00
ATOM   2072  H1  WAT   670       3.995  18.496  11.749  1.00  0.00
ATOM   2073  H2  WAT   670       4.268  19.967  11.981  1.00  0.00
TER
ATOM   2074  O   WAT   671       7.137  10.589  10.209  1.00  0.00
ATOM   2075  H1  WAT   671       6.825  10.681  11.109  1.00  0.00
ATOM   2076  H2  WAT   671       7.899  11.167  10.159  1.00  0.00
TER
ATOM   2077  O   WAT   672      -6.345  17.955  14.667  1.00  0.00
ATOM   2078  H1  WAT   672      -6.465  18.681  14.055  1.00  0.00
ATOM   2079  H2  WAT   672      -6.654  17.185  14.190  1.00  0.00
TER
ATOM   2080  O   WAT   673      -3.878  11.298  18.049  1.00  0.00
ATOM   2081  H1  WAT   673      -4.321  12.079  17.718  1.00  0.00
ATOM   2082  H2  WAT   673      -3.320  11.621  18.756  1.00  0.00
TER
ATOM   2083  O   WAT   674      -0.762  10.919  12.930  1.00  0.00
ATOM   2084  H1  WAT   674      -1.387  10.915  13.655  1.00  0.00
ATOM   2085  H2  WAT   674      -0.849  10.052  12.533  1.00  0.00
TER
ATOM   2086  O   WAT   675      -4.087  16.421  15.777  1.00  0.00
ATOM   2087  H1  WAT   675      -4.313  16.205  16.682  1.00  0.00
ATOM   2088  H2  WAT   675      -4.867  16.854  15.432  1.00  0.00
TER
ATOM   2089  O   WAT   676       3.143  16.428  14.376  1.00  0.00
ATOM   2090  H1  WAT   676       2.544  17.151  14.193  1.00  0.00
ATOM   2091  H2  WAT   676       3.691  16.365  13.594  1.00  0.00
TER
ATOM   2092  O   WAT   677       1.750  15.064  16.407  1.00  0.00
ATOM   2093  H1  WAT   677       2.142  15.381  15.594  1.00  0.00
ATOM   2094  H2  WAT   677       2.111  14.185  16.521  1.00  0.00
TER
ATOM   2095  O   WAT   678      -9.027  15.596   9.840  1.00  0.00
ATOM   2096  H1  WAT   678      -9.110  16.539   9.982  1.00  0.00
ATOM   2097  H2  WAT   678      -9.379  15.454   8.961  1.00  0.00
TER
ATOM   2098  O   WAT   679      -1.227  14.330  18.907  1.00  0.00
ATOM   2099  H1  WAT   679      -1.224  13.889  18.058  1.00  0.00
ATOM   2100  H2  WAT   679      -0.332  14.652  19.014  1.00  0.00
TER
ATOM   2101  O   WAT   680      -5.377  14.213  17.866  1.00  0.00
ATOM   2102  H1  WAT   680      -5.717  14.690  18.623  1.00  0.00
ATOM   2103  H2  WAT   680      -6.139  13.759  17.507  1.00  0.00
TER
ATOM   2104  O   WAT   681      -1.165  15.331  11.898  1.00  0.00
ATOM   2105  H1  WAT   681      -1.044  15.290  12.846  1.00  0.00
ATOM   2106  H2  WAT   681      -1.550  16.194  11.742  1.00  0.00
TER
ATOM   2107  O   WAT   682      -2.153  17.641  11.296  1.00  0.00
ATOM   2108  H1  WAT   682      -2.721  17.193  10.670  1.00  0.00
ATOM   2109  H2  WAT   682      -1.444  18.001  10.763  1.00  0.00
TER
ATOM   2110  O   WAT   683      -8.062  13.135  16.783  1.00  0.00
ATOM   2111  H1  WAT   683      -8.348  12.770  17.621  1.00  0.00
ATOM   2112  H2  WAT   683      -8.124  12.403  16.169  1.00  0.00
TER
ATOM   2113  O   WAT   684       1.611  12.028  13.504  1.00  0.00
ATOM   2114  H1  WAT   684       0.798  11.529  13.429  1.00  0.00
ATOM   2115  H2  WAT   684       1.418  12.867  13.088  1.00  0.00
TER
ATOM   2116  O   WAT   685       4.326  16.399  11.801  1.00  0.00
ATOM   2117  H1  WAT   685       5.214  16.711  11.626  1.00  0.00
ATOM   2118  H2  WAT   685       4.297  15.527  11.409  1.00  0.00
TER
ATOM   2119  O   WAT   686       6.598  17.711  11.268  1.00  0.00
ATOM   2120  H1  WAT   686       6.514  18.142  10.418  1.00  0.00
ATOM   2121  H2  WAT   686       7.317  18.171  11.701  1.00  0.00
TER
ATOM   2122  O   WAT   687      -8.569  18.271  10.743  1.00  0.00
ATOM   2123  H1  WAT   687      -7.700  18.553  11.026  1.00  0.00
ATOM   2124  H2  WAT   687      -9.060  19.084  10.628  1.00  0.00
TER
ATOM   2125  O   WAT   688      -1.406  19.658  14.863  1.00  0.00
ATOM   2126  H1  WAT   688      -0.950  20.468  15.089  1.00  0.00
ATOM   2127  H2  WAT   688      -1.757  19.340  15.695  1.00  0.00
TER
ATOM   2128  O   WAT   689      -5.505  10.002  15.336  1.00  0.00
ATOM   2129  H1  WAT   689      -5.633   9.993  16.284  1.00  0.00
ATOM   2130  H2  WAT   689      -6.328  10.340  14.985  1.00  0.00
TER
ATOM   2131  O   WAT   690       6.355  13.209  13.355  1.00  0.00
ATOM   2132  H1  WAT   690       5.726  13.313  12.641  1.00  0.00
ATOM   2133  H2  WAT   690       5.860  13.428  14.145  1.00  0.00
TER
ATOM   2134  O   WAT   691      -1.677  15.487  14.771  1.00  0.00
ATOM   2135  H1  WAT   691      -2.385  15.956  15.212  1.00  0.00
ATOM   2136  H2  WAT   691      -1.392  14.829  15.406  1.00  0.00
TER
ATOM   2137  O   WAT   692       2.355  12.212  16.211  1.00  0.00
ATOM   2138  H1  WAT   692       2.232  12.231  15.262  1.00  0.00
ATOM   2139  H2  WAT   692       3.303  12.260  16.330  1.00  0.00
TER
ATOM   2140  O   WAT   693      -3.473  13.796  12.146  1.00  0.00
ATOM   2141  H1  WAT   693      -2.624  14.233  12.080  1.00  0.00
ATOM   2142  H2  WAT   693      -3.840  14.108  12.973  1.00  0.00
TER
ATOM   2143  O   WAT   694       5.448  18.367  17.059  1.00  0.00
ATOM   2144  H1  WAT   694       4.507  18.382  17.234  1.00  0.00
ATOM   2145  H2  WAT   694       5.762  17.581  17.505  1.00  0.00
TER
ATOM   2146  O   WAT   695      -4.574  20.049  10.620  1.00  0.00
ATOM   2147  H1  WAT   695      -3.808  19.937  11.182  1.00  0.00
ATOM   2148  H2  WAT   695      -4.497  19.353   9.967  1.00  0.00
TER
ATOM   2149  O   WAT   696      -5.879  17.481  11.303  1.00  0.00
ATOM   2150  H1  WAT   696      -5.799  16.534  11.415  1.00  0.00
ATOM   2151  H2  WAT   696      -4.987  17.812  11.409  1.00  0.00
TER
ATOM   2152  O   WAT   697      -2.542  20.045  12.594  1.00  0.00
ATOM   2153  H1  WAT   697      -2.121  19.879  13.437  1.00  0.00
ATOM   2154  H2  WAT   697      -2.417  19.235  12.099  1.00  0.00
TER
ATOM   2155  O   WAT   698      -0.029  19.069   9.842  1.00  0.00
ATOM   2156  H1  WAT   698       0.491  18.354   9.476  1.00  0.00
ATOM   2157  H2  WAT   698       0.617  19.708  10.142  1.00  0.00
TER
ATOM   2158  O   WAT   699      -3.646  16.119   9.540  1.00  0.00
ATOM   2159  H1  WAT   699      -3.847  15.256   9.901  1.00  0.00
ATOM   2160  H2  WAT   699      -3.817  16.032   8.602  1.00  0.00
TER
ATOM   2161  O   WAT   700       3.833  10.930  12.068  1.00  0.00
ATOM   2162  H1  WAT   700       4.113  10.086  12.424  1.00  0.00
ATOM   2163  H2  WAT   700       3.059  11.162  12.582  1.00  0.00
TER
ATOM   2164  O   WAT   701      -4.848  13.219   9.528  1.00  0.00
ATOM   2165  H1  WAT   701      -4.545  13.226   8.619  1.00  0.00
ATOM   2166  H2  WAT   701      -4.109  12.869  10.024  1.00  0.00
TER
ATOM   2167  O   WAT   702      -1.630  12.162  10.513  1.00  0.00
ATOM   2168  H1  WAT   702      -1.977  11.485   9.933  1.00  0.00
ATOM   2169  H2  WAT   702      -1.428  11.701  11.328  1.00  0.00
TER
ATOM   2170  O   WAT   703      -8.289  18.691  16.910  1.00  0.00
ATOM   2171  H1  WAT   703      -8.944  18.422  16.266  1.00  0.00
ATOM   2172  H2  WAT   703      -7.451  18.582  16.460  1.00  0.00
TER
ATOM   2173  O   WAT   704       4.660  13.485  11.131  1.00  0.00
ATOM   2174  H1  WAT   704       5.079  13.298  10.291  1.00  0.00
ATOM   2175  H2  WAT   704       4.354  12.633  11.442  1.00  0.00
TER
ATOM   2176  O   WAT   705       8.159  18.398  14.829  1.00  0.00
ATOM   2177  H1  WAT   705       7.783  17.630  14.397  1.00  0.00
ATOM   2178  H2  WAT   705       7.429  18.780  15.317  1.00  0.00
TER
ATOM   2179  O   WAT   706      -9.075  15.901  12.852  1.00  0.00
ATOM   2180  H1  WAT   706      -9.979  16.164  12.677  1.00  0.00
ATOM   2181  H2  WAT   706      -8.591  16.172  12.072  1.00  0.00
TER
ATOM   2182  O   WAT   707       7.434  16.623  18.130  1.00  0.00
ATOM   2183  H1  WAT   707       7.958  16.130  17.499  1.00  0.00
ATOM   2184  H2  WAT   707       8.020  16.758  18.875  1.00  0.00
TER
ATOM   2185  O   WAT   708      -6.532  14.958  10.762  1.00  0.00
ATOM   2186  H1  WAT   708      -5.823  14.536  10.276  1.00  0.00
ATOM   2187  H2  WAT   708      -7.248  15.025  10.130  1.00  0.00
TER
ATOM   2188  O   WAT   709      -6.885  11.011   9.802  1.00  0.00
ATOM   2189  H1  WAT   709      -6.162  11.552  10.120  1.00  0.00
ATOM   2190  H2  WAT   709      -6.613  10.738   8.926  1.00  0.00
TER
ATOM   2191  O   WAT   710       6.924  15.881  14.069  1.00  0.00
ATOM   2192  H1  WAT   710       7.420  15.648  14.854  1.00  0.00
ATOM   2193  H2  WAT   710       6.726  15.042  13.653  1.00  0.00
TER
ATOM   2194  O   WAT   711       8.353  14.517  16.603  1.00  0.00
ATOM   2195  H1  WAT   711       8.243  14.362  17.541  1.00  0.00
ATOM   2196  H2  WAT   711       9.114  13.989  16.360  1.00  0.00
TER
ATOM   2197  O   WAT   712       9.242  12.348   9.843  1.00  0.00
ATOM   2198  H1  WAT   712      10.167  12.216   9.635  1.00  0.00
ATOM   2199  H2  WAT   712       9.219  12.427  10.797  1.00  0.00
TER
ATOM   2200  O   WAT   713       9.316  13.119  12.469  1.00  0.00
ATOM   2201  H1  WAT   713       8.521  13.053  12.998  1.00  0.00
ATOM   2202  H2  WAT   713       9.520  14.054  12.458  1.00  0.00
TER
ATOM   2203  O   WAT   714       5.748  11.448  18.919  1.00  0.00
ATOM   2204  H1  WAT   714       6.189  11.393  18.071  1.00  0.00
ATOM   2205  H2  WAT   714       5.478  12.364  18.990  1.00  0.00
TER
ATOM   2206  O   WAT   715       7.612  11.080  16.930  1.00  0.00
ATOM   2207  H1  WAT   715       7.550  10.136  16.783  1.00  0.00
ATOM   2208  H2  WAT   715       8.391  11.188  17.475  1.00  0.00
TER
ATOM   2209  O   WAT   716      -7.460  11.051  13.395  1.00  0.00
ATOM   2210  H1  WAT   716      -6.702  11.164  12.822  1.00  0.00
ATOM   2211  H2  WAT   716      -7.923  11.888  13.350  1.00  0.00
TER
ATOM   2212  O   WAT   717      -0.919  13.165  16.386  1.00  0.00
ATOM   2213  H1  WAT   717      -1.732  12.790  16.045  1.00  0.00
ATOM   2214  H2  WAT   717      -0.415  12.409  16.688  1.00  0.00
TER
ATOM   2215  O   WAT   718       3.584   9.829  17.624  1.00  0.00
ATOM   2216  H1  WAT   718       4.186  10.401  18.099  1.00  0.00
ATOM   2217  H2  WAT   718       2.843  10.393  17.401  1.00  0.00
TER
ATOM   2218  O   WAT   719       6.727  10.231  12.898  1.00  0.00
ATOM   2219  H1  WAT   719       6.922  11.129  13.165  1.00  0.00
ATOM   2220  H2  WAT   719       5.940  10.000  13.391  1.00  0.00
TER
ATOM   2221  O   WAT   720      -5.088  11.577  11.936  1.00  0.00
ATOM   2222  H1  WAT   720      -4.559  10.790  11.806  1.00  0.00
ATOM   2223  H2  WAT   720      -4.455  12.256  12.169  1.00  0.00
TER
ATOM   2224  O   WAT   721      -2.894  11.315  14.990  1.00  0.00
ATOM   2225  H1  WAT   721      -3.524  10.613  15.157  1.00  0.00
ATOM   2226  H2  WAT   721      -3.434  12.075  14.773  1.00  0.00
TER
ATOM   2227  O   WAT   722       2.739  18.028  -1.633  1.00  0.00
ATOM   2228  H1  WAT   722       2.658  17.113  -1.904  1.00  0.00
ATOM   2229  H2  WAT   722       2.325  18.524  -2.339  1.00  0.00
TER
ATOM   2230  O   WAT   723       0.871  19.806   0.248  1.00  0.00
ATOM   2231  H1  WAT   723       0.095  19.326   0.538  1.00  0.00
ATOM   2232  H2  WAT   723       1.522  19.126   0.073  1.00  0.00
TER
ATOM   2233  O   WAT   724      -5.113  20.118   1.125  1.00  0.00
ATOM   2234  H1  WAT   724      -5.944  19.862   1.525  1.00  0.00
ATOM   2235  H2  WAT   724      -4.505  20.189   1.861  1.00  0.00
TER
ATOM   2236  O   WAT   725      -6.704  15.078  -5.090  1.00  0.00
ATOM   2237  H1  WAT   725      -7.592  15.419  -5.192  1.00  0.00
ATOM   2238  H2  WAT   725      -6.419  14.878  -5.982  1.00  0.00
TER
ATOM   2239  O   WAT   726      -8.740  17.678   0.794  1.00  0.00
ATOM   2240  H1  WAT   726      -8.169  16.911   0.794  1.00  0.00
ATOM   2241  H2  WAT   726      -8.740  17.977  -0.116  1.00  0.00
TER
ATOM   2242  O   WAT   727      -7.498  13.087   2.581  1.00  0.00
ATOM   2243  H1  WAT   727      -7.677  12.189   2.861  1.00  0.00
ATOM   2244  H2  WAT   727      -7.900  13.634   3.255  1.00  0.00
TER
ATOM   2245  O   WAT   728       1.342  15.288   0.482  1.00  0.00
ATOM   2246  H1  WAT   728       1.719  14.416   0.369  1.00  0.00
ATOM   2247  H2  WAT   728       1.244  15.624  -0.409  1.00  0.00
TER
ATOM   2248  O   WAT   729      -4.527  13.661  -4.057  1.00  0.00
ATOM   2249  H1  WAT   729      -4.421  14.561  -3.750  1.00  0.00
ATOM   2250  H2  WAT   729      -5.438  13.613  -4.347  1.00  0.00
TER
ATOM   2251  O   WAT   730       5.124  12.783  -2.585  1.00  0.00
ATOM   2252  H1  WAT   730       5.945  12.293  -2.543  1.00  0.00
ATOM   2253  H2  WAT   730       5.158  13.373  -1.832  1.00  0.00
TER
ATOM   2254  O   WAT   731      -6.879  15.583   1.189  1.00  0.00
ATOM   2255  H1  WAT   731      -6.198  15.847   1.807  1.00  0.00
ATOM   2256  H2  WAT   731      -7.194  14.743   1.523  1.00  0.00
TER
ATOM   2257  O   WAT   732      -2.687  16.630   0.276  1.00  0.00
ATOM   2258  H1  WAT   732      -2.179  17.128   0.917  1.00  0.00
ATOM   2259  H2  WAT   732      -2.155  15.853   0.100  1.00  0.00
TER
ATOM   2260  O   WAT   733       9.414  14.800   3.979  1.00  0.00
ATOM   2261  H1  WAT   733       8.710  15.188   3.460  1.00  0.00
ATOM   2262  H2  WAT   733       9.680  15.495   4.581  1.00  0.00
TER
ATOM   2263  O   WAT   734      -4.403  11.269   4.542  1.00  0.00
ATOM   2264  H1  WAT   734      -4.401  11.787   3.737  1.00  0.00
ATOM   2265  H2  WAT   734      -5.233  10.792   4.519  1.00  0.00
TER
ATOM   2266  O   WAT   735       5.361  14.723   0.187  1.00  0.00
ATOM   2267  H1  WAT   735       4.656  15.012   0.768  1.00  0.00
ATOM   2268  H2  WAT   735       5.722  15.533  -0.173  1.00  0.00
TER
ATOM   2269  O   WAT   736      -4.722  12.980   2.549  1.00  0.00
ATOM   2270  H1  WAT   736      -4.380  13.825   2.255  1.00  0.00
ATOM   2271  H2  WAT   736      -5.660  13.129   2.666  1.00  0.00
TER
ATOM   2272  O   WAT   737       8.429  14.169   0.578  1.00  0.00
ATOM   2273  H1  WAT   737       7.482  14.203   0.710  1.00  0.00
ATOM   2274  H2  WAT   737       8.754  14.983   0.963  1.00  0.00
TER
ATOM   2275  O   WAT   738      -1.039  10.469  -1.126  1.00  0.00
ATOM   2276  H1  WAT   738      -0.731   9.913  -1.843  1.00  0.00
ATOM   2277  H2  WAT   738      -1.969  10.603  -1.309  1.00  0.00
TER
ATOM   2278  O   WAT   739       1.349  18.534  -4.390  1.00  0.00
ATOM   2279  H1  WAT   739       0.422  18.467  -4.161  1.00  0.00
ATOM   2280  H2  WAT   739       1.502  19.472  -4.505  1.00  0.00
TER
ATOM   2281  O   WAT   740       1.336  14.805  -7.393  1.00  0.00
ATOM   2282  H1  WAT   740       0.397  14.967  -7.308  1.00  0.00
ATOM   2283  H2  WAT   740       1.655  15.524  -7.940  1.00  0.00
TER
ATOM   2284  O   WAT   741       7.858  19.487   2.584  1.00  0.00
ATOM   2285  H1  WAT   741       7.029  19.556   2.109  1.00  0.00
ATOM   2286  H2  WAT   741       8.453  20.073   2.116  1.00  0.00
TER
ATOM   2287  O   WAT   742       5.379  20.096  -3.887  1.00  0.00
ATOM   2288  H1  WAT   742       4.760  19.758  -4.534  1.00  0.00
ATOM   2289  H2  WAT   742       5.362  19.452  -3.179  1.00  0.00
TER
ATOM   2290  O   WAT   743       4.822  16.274   3.530  1.00  0.00
ATOM   2291  H1  WAT   743       4.409  17.099   3.784  1.00  0.00
ATOM   2292  H2  WAT   743       4.089  15.689   3.338  1.00  0.00
TER
ATOM   2293  O   WAT   744      -3.045  19.060  -1.608  1.00  0.00
ATOM   2294  H1  WAT   744      -3.449  18.348  -2.104  1.00  0.00
ATOM   2295  H2  WAT   744      -2.959  18.715  -0.719  1.00  0.00
TER
ATOM   2296  O   WAT   745      -4.332  15.834   2.172  1.00  0.00
ATOM   2297  H1  WAT   745      -3.781  15.944   1.397  1.00  0.00
ATOM   2298  H2  WAT   745      -3.818  16.208   2.887  1.00  0.00
TER
ATOM   2299  O   WAT   746       3.556  19.334  -6.879  1.00  0.00
ATOM   2300  H1  WAT   746       3.995  18.496  -7.026  1.00  0.00
ATOM   2301  H2  WAT   746       4.268  19.967  -6.793  1.00  0.00
TER
ATOM   2302  O   WAT   747      -4.658  19.356   5.782  1.00  0.00
ATOM   2303  H1  WAT   747      -4.797  20.229   6.151  1.00  0.00
ATOM   2304  H2  WAT   747      -5.540  19.014   5.637  1.00  0.00
TER
ATOM   2305  O   WAT   748       7.137  10.589  -8.565  1.00  0.00
ATOM   2306  H1  WAT   748       6.825  10.681  -7.665  1.00  0.00
ATOM   2307  H2  WAT   748       7.899  11.167  -8.615  1.00  0.00
TER
ATOM   2308  O   WAT   749      -6.345  17.955  -4.107  1.00  0.00
ATOM   2309  H1  WAT   749      -6.465  18.681  -4.719  1.00  0.00
ATOM   2310  H2  WAT   749      -6.654  17.185  -4.585  1.00  0.00
TER
ATOM   2311  O   WAT   750       8.347  15.326   7.412  1.00  0.00
ATOM   2312  H1  WAT   750       7.732  15.834   6.884  1.00  0.00
ATOM   2313  H2  WAT   750       8.027  14.426   7.355  1.00  0.00
TER
ATOM   2314  O   WAT   751      -3.878  11.298  -0.725  1.00  0.00
ATOM   2315  H1  WAT   751      -4.321  12.079  -1.057  1.00  0.00
ATOM   2316  H2  WAT   751      -3.320  11.621  -0.018  1.00  0.00
TER
ATOM   2317  O   WAT   752       0.409  14.165   4.878  1.00  0.00
ATOM   2318  H1  WAT   752      -0.053  14.373   5.690  1.00  0.00
ATOM   2319  H2  WAT   752       0.007  13.351   4.575  1.00  0.00
TER
ATOM   2320  O   WAT   753       5.409  15.386   6.008  1.00  0.00
ATOM   2321  H1  WAT   753       4.559  15.086   6.329  1.00  0.00
ATOM   2322  H2  WAT   753       5.249  15.630   5.096  1.00  0.00
TER
ATOM   2323  O   WAT   754       2.504  16.886   8.108  1.00  0.00
ATOM   2324  H1  WAT   754       2.830  16.052   7.768  1.00  0.00
ATOM   2325  H2  WAT   754       3.292  17.409   8.256  1.00  0.00
TER
ATOM   2326  O   WAT   755      -0.762  10.919  -5.845  1.00  0.00
ATOM   2327  H1  WAT   755      -1.387  10.915  -5.119  1.00  0.00
ATOM   2328  H2  WAT   755      -0.849  10.052  -6.241  1.00  0.00
TER
ATOM   2329  O   WAT   756      -1.841  11.843   1.134  1.00  0.00
ATOM   2330  H1  WAT   756      -1.543  12.749   1.053  1.00  0.00
ATOM   2331  H2  WAT   756      -1.292  11.355   0.520  1.00  0.00
TER
ATOM   2332  O   WAT   757      -4.087  16.421  -2.997  1.00  0.00
ATOM   2333  H1  WAT   757      -4.313  16.205  -2.092  1.00  0.00
ATOM   2334  H2  WAT   757      -4.867  16.854  -3.342  1.00  0.00
TER
ATOM   2335  O   WAT   758       3.143  16.428  -4.398  1.00  0.00
ATOM   2336  H1  WAT   758       2.544  17.151  -4.582  1.00  0.00
ATOM   2337  H2  WAT   758       3.691  16.365  -5.180  1.00  0.00
TER
ATOM   2338  O   WAT   759      -1.647  17.320   7.669  1.00  0.00
ATOM   2339  H1  WAT   759      -1.742  16.379   7.519  1.00  0.00
ATOM   2340  H2  WAT   759      -0.804  17.541   7.274  1.00  0.00
TER
ATOM   2341  O   WAT   760       1.750  15.064  -2.368  1.00  0.00
ATOM   2342  H1  WAT   760       2.142  15.381  -3.181  1.00  0.00
ATOM   2343  H2  WAT   760       2.111  14.185  -2.253  1.00  0.00
TER
ATOM   2344  O   WAT   761      -6.516  13.731   5.822  1.00  0.00
ATOM   2345  H1  WAT   761      -6.909  14.579   6.030  1.00  0.00
ATOM   2346  H2  WAT   761      -7.204  13.094   6.013  1.00  0.00
TER
ATOM   2347  O   WAT   762       0.059  13.815   8.892  1.00  0.00
ATOM   2348  H1  WAT   762      -0.631  13.622   9.527  1.00  0.00
ATOM   2349  H2  WAT   762       0.802  14.098   9.425  1.00  0.00
TER
ATOM   2350  O   WAT   763      -9.214  11.654  -0.145  1.00  0.00
ATOM   2351  H1  WAT   763      -9.503  12.224   0.568  1.00  0.00
ATOM   2352  H2  WAT   763      -8.469  11.175   0.219  1.00  0.00
TER
ATOM   2353  O   WAT   764      -9.027  15.596  -8.934  1.00  0.00
ATOM   2354  H1  WAT   764      -9.110  16.539  -8.793  1.00  0.00
ATOM   2355  H2  WAT   764      -9.379  15.454  -9.813  1.00  0.00
TER
ATOM   2356  O   WAT   765       2.335  17.655   1.727  1.00  0.00
ATOM   2357  H1  WAT   765       1.603  18.163   2.076  1.00  0.00
ATOM   2358  H2  WAT   765       1.937  16.838   1.426  1.00  0.00
TER
ATOM   2359  O   WAT   766      -1.227  14.330   0.133  1.00  0.00
ATOM   2360  H1  WAT   766      -1.224  13.889  -0.717  1.00  0.00
ATOM   2361  H2  WAT   766      -0.332  14.652   0.240  1.00  0.00
TER
ATOM   2362  O   WAT   767      -5.377  14.213  -0.908  1.00  0.00
ATOM   2363  H1  WAT   767      -5.717  14.690  -0.151  1.00  0.00
ATOM   2364  H2  WAT   767      -6.139  13.759  -1.268  1.00  0.00
TER
ATOM   2365  O   WAT   768      -1.165  15.331  -6.877  1.00  0.00
ATOM   2366  H1  WAT   768      -1.044  15.290  -5.928  1.00  0.00
ATOM   2367  H2  WAT   768      -1.550  16.194  -7.032  1.00  0.00
TER
ATOM   2368  O   WAT   769       2.798  13.108   1.140  1.00  0.00
ATOM   2369  H1  WAT   769       2.815  13.559   1.984  1.00  0.00
ATOM   2370  H2  WAT   769       2.549  12.209   1.353  1.00  0.00
TER
ATOM   2371  O   WAT   770      -2.153  17.641  -7.478  1.00  0.00
ATOM   2372  H1  WAT   770      -2.721  17.193  -8.105  1.00  0.00
ATOM   2373  H2  WAT   770      -1.444  18.001  -8.012  1.00  0.00
TER
ATOM   2374  O   WAT   771       6.225  10.521   6.978  1.00  0.00
ATOM   2375  H1  WAT   771       6.549   9.790   7.504  1.00  0.00
ATOM   2376  H2  WAT   771       6.260  10.203   6.076  1.00  0.00
TER
ATOM   2377  O   WAT   772      -0.926  18.390   1.879  1.00  0.00
ATOM   2378  H1  WAT   772      -0.559  17.916   2.625  1.00  0.00
ATOM   2379  H2  WAT   772      -1.116  19.264   2.220  1.00  0.00
TER
ATOM   2380  O   WAT   773      -8.062  13.135  -1.991  1.00  0.00
ATOM   2381  H1  WAT   773      -8.348  12.770  -1.154  1.00  0.00
ATOM   2382  H2  WAT   773      -8.124  12.403  -2.605  1.00  0.00
TER
ATOM   2383  O   WAT   774      -3.136  17.431   4.198  1.00  0.00
ATOM   2384  H1  WAT   774      -3.441  18.310   4.423  1.00  0.00
ATOM   2385  H2  WAT   774      -2.182  17.491   4.233  1.00  0.00
TER
ATOM   2386  O   WAT   775       1.611  12.028  -5.270  1.00  0.00
ATOM   2387  H1  WAT   775       0.798  11.529  -5.346  1.00  0.00
ATOM   2388  H2  WAT   775       1.418  12.867  -5.686  1.00  0.00
TER
ATOM   2389  O   WAT   776       4.326  16.399  -6.974  1.00  0.00
ATOM   2390  H1  WAT   776       5.214  16.711  -7.149  1.00  0.00
ATOM   2391  H2  WAT   776       4.297  15.527  -7.366  1.00  0.00
TER
ATOM   2392  O   WAT   777      -7.080  18.271   5.345  1.00  0.00
ATOM   2393  H1  WAT   777      -7.439  18.937   5.932  1.00  0.00
ATOM   2394  H2  WAT   777      -7.375  17.440   5.716  1.00  0.00
TER
ATOM   2395  O   WAT   778      -3.879  18.730   8.229  1.00  0.00
ATOM   2396  H1  WAT   778      -4.179  18.876   7.332  1.00  0.00
ATOM   2397  H2  WAT   778      -3.108  18.170   8.136  1.00  0.00
TER
ATOM   2398  O   WAT   779       6.598  17.711  -7.506  1.00  0.00
ATOM   2399  H1  WAT   779       6.514  18.142  -8.356  1.00  0.00
ATOM   2400  H2  WAT   779       7.317  18.171  -7.073  1.00  0.00
TER
ATOM   2401  O   WAT   780      -8.569  18.271  -8.032  1.00  0.00
ATOM   2402  H1  WAT   780      -7.700  18.553  -7.748  1.00  0.00
ATOM   2403  H2  WAT   780      -9.060  19.084  -8.147  1.00  0.00
TER
ATOM   2404  O   WAT   781      -1.406  19.658  -3.911  1.00  0.00
ATOM   2405  H1  WAT   781      -0.950  20.468  -3.685  1.00  0.00
ATOM   2406  H2  WAT   781      -1.757  19.340  -3.079  1.00  0.00
TER
ATOM   2407  O   WAT   782      -5.505  10.002  -3.439  1.00  0.00
ATOM   2408  H1  WAT   782      -5.633   9.993  -2.490  1.00  0.00
ATOM   2409  H2  WAT   782      -6.328  10.340  -3.790  1.00  0.00
TER
ATOM   2410  O   WAT   783      -8.505  11.761   6.022  1.00  0.00
ATOM   2411  H1  WAT   783      -9.219  11.960   6.627  1.00  0.00
ATOM   2412  H2  WAT   783      -8.086  10.985   6.394  1.00  0.00
TER
ATOM   2413  O   WAT   784       2.989  14.253   3.772  1.00  0.00
ATOM   2414  H1  WAT   784       3.357  13.432   4.100  1.00  0.00
ATOM   2415  H2  WAT   784       2.128  14.313   4.188  1.00  0.00
TER
ATOM   2416  O   WAT   785       6.355  13.209  -5.419  1.00  0.00
ATOM   2417  H1  WAT   785       5.726  13.313  -6.133  1.00  0.00
ATOM   2418  H2  WAT   785       5.860  13.428  -4.630  1.00  0.00
TER
ATOM   2419  O   WAT   786      -1.677  15.487  -4.003  1.00  0.00
ATOM   2420  H1  WAT   786      -2.385  15.956  -3.562  1.00  0.00
ATOM   2421  H2  WAT   786      -1.392  14.829  -3.369  1.00  0.00
TER
ATOM   2422  O   WAT   787      -0.051  16.907   3.996  1.00  0.00
ATOM   2423  H1  WAT   787       0.447  17.381   4.661  1.00  0.00
ATOM   2424  H2  WAT   787       0.091  15.983   4.203  1.00  0.00
TER
ATOM   2425  O   WAT   788       2.355  12.212  -2.564  1.00  0.00
ATOM   2426  H1  WAT   788       2.232  12.231  -3.513  1.00  0.00
ATOM   2427  H2  WAT   788       3.303  12.260  -2.444  1.00  0.00
TER
ATOM   2428  O   WAT   789      -3.473  13.796  -6.628  1.00  0.00
ATOM   2429  H1  WAT   789      -2.624  14.233  -6.694  1.00  0.00
ATOM   2430  H2  WAT   789      -3.840  14.108  -5.801  1.00  0.00
TER
ATOM   2431  O   WAT   790       7.156  13.124   4.839  1.00  0.00
ATOM   2432  H1  WAT   790       6.653  13.864   5.178  1.00  0.00
ATOM   2433  H2  WAT   790       7.971  13.512   4.522  1.00  0.00
TER
ATOM   2434  O   WAT   791       5.448  18.367  -1.715  1.00  0.00
ATOM   2435  H1  WAT   791       4.507  18.382  -1.540  1.00  0.00
ATOM   2436  H2  WAT   791       5.762  17.581  -1.269  1.00  0.00
TER
ATOM   2437  O   WAT   792      -4.574  20.049  -8.155  1.00  0.00
ATOM   2438  H1  WAT   792      -3.808  19.937  -7.592  1.00  0.00
ATOM   2439  H2  WAT   792      -4.497  19.353  -8.807  1.00  0.00
TER
ATOM   2440  O   WAT   793      -5.879  17.481  -7.471  1.00  0.00
ATOM   2441  H1  WAT   793      -5.799  16.534  -7.360  1.00  0.00
ATOM   2442  H2  WAT   793      -4.987  17.812  -7.365  1.00  0.00
TER
ATOM   2443  O   WAT   794      -8.352  19.303   7.764  1.00  0.00
ATOM   2444  H1  WAT   794      -7.848  18.724   8.336  1.00  0.00
ATOM   2445  H2  WAT   794      -9.092  19.587   8.302  1.00  0.00
TER
ATOM   2446  O   WAT   795      -6.320  17.446   8.659  1.00  0.00
ATOM   2447  H1  WAT   795      -6.280  17.147   9.568  1.00  0.00
ATOM   2448  H2  WAT   795      -5.466  17.847   8.500  1.00  0.00
TER
ATOM   2449  O   WAT   796      -2.542  20.045  -6.180  1.00  0.00
ATOM   2450  H1  WAT   796      -2.121  19.879  -5.337  1.00  0.00
ATOM   2451  H2  WAT   796      -2.417  19.235  -6.675  1.00  0.00
TER
ATOM   2452  O   WAT   797      -4.379  16.025   6.627  1.00  0.00
ATOM   2453  H1  WAT   797      -4.910  15.534   5.999  1.00  0.00
ATOM   2454  H2  WAT   797      -3.711  16.454   6.092  1.00  0.00
TER
ATOM   2455  O   WAT   798      -0.029  19.069  -8.933  1.00  0.00
ATOM   2456  H1  WAT   798       0.491  18.354  -9.299  1.00  0.00
ATOM   2457  H2  WAT   798       0.617  19.708  -8.633  1.00  0.00
TER
ATOM   2458  O   WAT   799       4.991  17.832   8.395  1.00  0.00
ATOM   2459  H1  WAT   799       5.573  17.077   8.307  1.00  0.00
ATOM   2460  H2  WAT   799       5.167  18.362   7.618  1.00  0.00
TER
ATOM   2461  O   WAT   800      -3.892  12.991   6.706  1.00  0.00
ATOM   2462  H1  WAT   800      -3.987  12.373   5.982  1.00  0.00
ATOM   2463  H2  WAT   800      -4.473  13.718   6.479  1.00  0.00
TER
ATOM   2464  O   WAT   801      -1.126  11.549   3.739  1.00  0.00
ATOM   2465  H1  WAT   801      -1.574  11.571   2.894  1.00  0.00
ATOM   2466  H2  WAT   801      -1.760  11.151   4.336  1.00  0.00
TER
ATOM   2467  O   WAT   802       1.616  18.176   5.744  1.00  0.00
ATOM   2468  H1  WAT   802       1.736  17.580   6.484  1.00  0.00
ATOM   2469  H2  WAT   802       2.476  18.213   5.324  1.00  0.00
TER
ATOM   2470  O   WAT   803       3.955  18.729   4.320  1.00  0.00
ATOM   2471  H1  WAT   803       3.429  19.254   3.717  1.00  0.00
ATOM   2472  H2  WAT   803       4.298  19.362   4.951  1.00  0.00
TER
ATOM   2473  O   WAT   804      -3.646  16.119  -9.235  1.00  0.00
ATOM   2474  H1  WAT   804      -3.847  15.256  -8.873  1.00  0.00
ATOM   2475  H2  WAT   804      -3.817  16.032 -10.172  1.00  0.00
TER
ATOM   2476  O   WAT   805      -1.617  14.718   7.002  1.00  0.00
ATOM   2477  H1  WAT   805      -1.027  14.409   7.690  1.00  0.00
ATOM   2478  H2  WAT   805      -2.435  14.246   7.158  1.00  0.00
TER
ATOM   2479  O   WAT   806       3.202  14.334   7.235  1.00  0.00
ATOM   2480  H1  WAT   806       2.514  13.673   7.170  1.00  0.00
ATOM   2481  H2  WAT   806       3.923  13.888   7.680  1.00  0.00
TER
ATOM   2482  O   WAT   807       3.833  10.930  -6.706  1.00  0.00
ATOM   2483  H1  WAT   807       4.113  10.086  -6.350  1.00  0.00
ATOM   2484  H2  WAT   807       3.059  11.162  -6.192  1.00  0.00
TER
ATOM   2485  O   WAT   808      -4.848  13.219  -9.247  1.00  0.00
ATOM   2486  H1  WAT   808      -4.545  13.226 -10.155  1.00  0.00
ATOM   2487  H2  WAT   808      -4.109  12.869  -8.750  1.00  0.00
TER
ATOM   2488  O   WAT   809      -1.630  12.162  -8.261  1.00  0.00
ATOM   2489  H1  WAT   809      -1.977  11.485  -8.841  1.00  0.00
ATOM   2490  H2  WAT   809      -1.428  11.701  -7.447  1.00  0.00
TER
ATOM   2491  O   WAT   810      -8.289  18.691  -1.865  1.00  0.00
ATOM   2492  H1  WAT   810      -8.944  18.422  -2.509  1.00  0.00
ATOM   2493  H2  WAT   810      -7.451  18.582  -2.315  1.00  0.00
TER
ATOM   2494  O   WAT   811       4.660  13.485  -7.643  1.00  0.00
ATOM   2495  H1  WAT   811       5.079  13.298  -8.483  1.00  0.00
ATOM   2496  H2  WAT   811       4.354  12.633  -7.333  1.00  0.00
TER
ATOM   2497  O   WAT   812       8.159  18.398  -3.945  1.00  0.00
ATOM   2498  H1  WAT   812       7.783  17.630  -4.377  1.00  0.00
ATOM   2499  H2  WAT   812       7.429  18.780  -3.458  1.00  0.00
TER
ATOM   2500  O   WAT   813      -7.251  19.076   2.676  1.00  0.00
ATOM   2501  H1  WAT   813      -6.884  18.989   3.555  1.00  0.00
ATOM   2502  H2  WAT   813      -7.820  18.313   2.576  1.00  0.00
TER
ATOM   2503  O   WAT   814       7.549  17.545   5.689  1.00  0.00
ATOM   2504  H1  WAT   814       7.318  17.316   4.788  1.00  0.00
ATOM   2505  H2  WAT   814       7.809  18.465   5.643  1.00  0.00
TER
ATOM   2506  O   WAT   815      -7.700  15.987   6.581  1.00  0.00
ATOM   2507  H1  WAT   815      -8.594  15.954   6.921  1.00  0.00
ATOM   2508  H2  WAT   815      -7.160  16.186   7.347  1.00  0.00
TER
ATOM   2509  O   WAT   816       5.988  12.770   8.467  1.00  0.00
ATOM   2510  H1  WAT   816       6.865  12.779   8.850  1.00  0.00
ATOM   2511  H2  WAT   816       6.000  12.034   7.856  1.00  0.00
TER
ATOM   2512  O   WAT   817      -9.075  15.901  -5.922  1.00  0.00
ATOM   2513  H1  WAT   817      -9.979  16.164  -6.097  1.00  0.00
ATOM   2514  H2  WAT   817      -8.591  16.172  -6.702  1.00  0.00
TER
ATOM   2515  O   WAT   818       7.434  16.623  -0.645  1.00  0.00
ATOM   2516  H1  WAT   818       7.958  16.130  -1.276  1.00  0.00
ATOM   2517  H2  WAT   818       8.020  16.758   0.100  1.00  0.00
TER
ATOM   2518  O   WAT   819       7.613  16.707   2.877  1.00  0.00
ATOM   2519  H1  WAT   819       6.663  16.674   2.992  1.00  0.00
ATOM   2520  H2  WAT   819       7.794  17.617   2.642  1.00  0.00
TER
ATOM   2521  O   WAT   820      -6.532  14.958  -8.013  1.00  0.00
ATOM   2522  H1  WAT   820      -5.823  14.536  -8.498  1.00  0.00
ATOM   2523  H2  WAT   820      -7.248  15.025  -8.644  1.00  0.00
TER
ATOM   2524  O   WAT   821      -6.885  11.011  -8.973  1.00  0.00
ATOM   2525  H1  WAT   821      -6.162  11.552  -8.654  1.00  0.00
ATOM   2526  H2  WAT   821      -6.613  10.738  -9.848  1.00  0.00
TER
ATOM   2527  O   WAT   822       6.924  15.881  -4.705  1.00  0.00
ATOM   2528  H1  WAT   822       7.420  15.648  -3.920  1.00  0.00
ATOM   2529  H2  WAT   822       6.726  15.042  -5.122  1.00  0.00
TER
ATOM   2530  O   WAT   823      -7.196  10.262   0.930  1.00  0.00
ATOM   2531  H1  WAT   823      -6.548   9.712   0.489  1.00  0.00
ATOM   2532  H2  WAT   823      -6.776  10.516   1.751  1.00  0.00
TER
ATOM   2533  O   WAT   824       8.353  14.517  -2.172  1.00  0.00
ATOM   2534  H1  WAT   824       8.243  14.362  -1.233  1.00  0.00
ATOM   2535  H2  WAT   824       9.114  13.989  -2.414  1.00  0.00
TER
ATOM   2536  O   WAT   825       6.699  10.456   4.287  1.00  0.00
ATOM   2537  H1  WAT   825       7.337  11.070   4.653  1.00  0.00
ATOM   2538  H2  WAT   825       6.847  10.492   3.342  1.00  0.00
TER
ATOM   2539  O   WAT   826       9.242  12.348  -8.931  1.00  0.00
ATOM   2540  H1  WAT   826      10.167  12.216  -9.139  1.00  0.00
ATOM   2541  H2  WAT   826       9.219  12.427  -7.977  1.00  0.00
TER
ATOM   2542  O   WAT   827       9.316  13.119  -6.305  1.00  0.00
ATOM   2543  H1  WAT   827       8.521  13.053  -5.776  1.00  0.00
ATOM   2544  H2  WAT   827       9.520  14.054  -6.317  1.00  0.00
TER
ATOM   2545  O   WAT   828      -7.443  10.418   3.672  1.00  0.00
ATOM   2546  H1  WAT   828      -7.791  10.874   4.438  1.00  0.00
ATOM   2547  H2  WAT   828      -7.774   9.523   3.755  1.00  0.00
TER
ATOM   2548  O   WAT   829       0.070  11.609   7.194  1.00  0.00
ATOM   2549  H1  WAT   829       0.009  12.201   7.944  1.00  0.00
ATOM   2550  H2  WAT   829       1.010  11.501   7.049  1.00  0.00
TER
ATOM   2551  O   WAT   830       2.707  11.266   6.833  1.00  0.00
ATOM   2552  H1  WAT   830       3.321  11.584   6.172  1.00  0.00
ATOM   2553  H2  WAT   830       3.252  10.781   7.453  1.00  0.00
TER
ATOM   2554  O   WAT   831      -6.771   9.945   6.947  1.00  0.00
ATOM   2555  H1  WAT   831      -6.222   9.764   6.184  1.00  0.00
ATOM   2556  H2  WAT   831      -6.705   9.155   7.483  1.00  0.00
TER
ATOM   2557  O   WAT   832       3.448   9.829   3.160  1.00  0.00
ATOM   2558  H1  WAT   832       2.574  10.163   2.958  1.00  0.00
ATOM   2559  H2  WAT   832       3.339   9.356   3.986  1.00  0.00
TER
ATOM   2560  O   WAT   833       4.355  12.036   4.545  1.00  0.00
ATOM   2561  H1  WAT   833       4.027  11.221   4.165  1.00  0.00
ATOM   2562  H2  WAT   833       5.304  11.993   4.421  1.00  0.00
TER
ATOM   2563  O   WAT   834       1.196  10.746   2.100  1.00  0.00
ATOM   2564  H1  WAT   834       0.413  11.221   2.379  1.00  0.00
ATOM   2565  H2  WAT   834       0.902   9.842   1.991  1.00  0.00
TER
ATOM   2566  O   WAT   835       5.748  11.448   0.145  1.00  0.00
ATOM   2567  H1  WAT   835       6.189  11.393  -0.703  1.00  0.00
ATOM   2568  H2  WAT   835       5.478  12.364   0.216  1.00  0.00
TER
ATOM   2569  O   WAT   836       7.612  11.080  -1.845  1.00  0.00
ATOM   2570  H1  WAT   836       7.550  10.136  -1.991  1.00  0.00
ATOM   2571  H2  WAT   836       8.391  11.188  -1.299  1.00  0.00
TER
ATOM   2572  O   WAT   837      -7.460  11.051  -5.379  1.00  0.00
ATOM   2573  H1  WAT   837      -6.702  11.164  -5.953  1.00  0.00
ATOM   2574  H2  WAT   837      -7.923  11.888  -5.425  1.00  0.00
TER
ATOM   2575  O   WAT   838      -0.919  13.165  -2.389  1.00  0.00
ATOM   2576  H1  WAT   838      -1.732  12.790  -2.729  1.00  0.00
ATOM   2577  H2  WAT   838      -0.415  12.409  -2.087  1.00  0.00
TER
ATOM   2578  O   WAT   839       3.584   9.829  -1.150  1.00  0.00
ATOM   2579  H1  WAT   839       4.186  10.401  -0.676  1.00  0.00
ATOM   2580  H2  WAT   839       2.843  10.393  -1.373  1.00  0.00
TER
ATOM   2581  O   WAT   840       6.727  10.231  -5.876  1.00  0.00
ATOM   2582  H1  WAT   840       6.922  11.129  -5.610  1.00  0.00
ATOM   2583  H2  WAT   840       5.940  10.000  -5.383  1.00  0.00
TER
ATOM   2584  O   WAT   841      -5.088  11.577  -6.839  1.00  0.00
ATOM   2585  H1  WAT   841      -4.559  10.790  -6.968  1.00  0.00
ATOM   2586  H2  WAT   841      -4.455  12.256  -6.605  1.00  0.00
TER
ATOM   2587  O   WAT   842      -2.894  11.315  -3.784  1.00  0.00
ATOM   2588  H1  WAT   842      -3.524  10.613  -3.617  1.00  0.00
ATOM   2589  H2  WAT   842      -3.434  12.075  -4.001  1.00  0.00
TER
ATOM   2590  O   WAT   843      -2.769  10.593   8.651  1.00  0.00
ATOM   2591  H1  WAT   843      -3.050  11.096   7.887  1.00  0.00
ATOM   2592  H2  WAT   843      -2.387   9.795   8.285  1.00  0.00
TER
ATOM   2593  O   WAT   844       3.833  10.008   9.229  1.00  0.00
ATOM   2594  H1  WAT   844       3.720  10.328  10.124  1.00  0.00
ATOM   2595  H2  WAT   844       4.650  10.410   8.933  1.00  0.00
TER
ATOM   2596  O   WAT   845       0.871  19.806 -18.527  1.00  0.00
ATOM   2597  H1  WAT   845       0.095  19.326 -18.237  1.00  0.00
ATOM   2598  H2  WAT   845       1.522  19.126 -18.701  1.00  0.00
TER
ATOM   2599  O   WAT   846      -5.113  20.118 -17.649  1.00  0.00
ATOM   2600  H1  WAT   846      -5.944  19.862 -17.249  1.00  0.00
ATOM   2601  H2  WAT   846      -4.505  20.189 -16.913  1.00  0.00
TER
ATOM   2602  O   WAT   847      -8.740  17.678 -17.981  1.00  0.00
ATOM   2603  H1  WAT   847      -8.169  16.911 -17.980  1.00  0.00
ATOM   2604  H2  WAT   847      -8.740  17.977 -18.890  1.00  0.00
TER
ATOM   2605  O   WAT   848      -7.498  13.087 -16.194  1.00  0.00
ATOM   2606  H1  WAT   848      -7.677  12.189 -15.914  1.00  0.00
ATOM   2607  H2  WAT   848      -7.900  13.634 -15.519  1.00  0.00
TER
ATOM   2608  O   WAT   849       1.342  15.288 -18.293  1.00  0.00
ATOM   2609  H1  WAT   849       1.719  14.416 -18.405  1.00  0.00
ATOM   2610  H2  WAT   849       1.244  15.624 -19.184  1.00  0.00
TER
ATOM   2611  O   WAT   850      -6.879  15.583 -17.586  1.00  0.00
ATOM   2612  H1  WAT   850      -6.198  15.847 -16.967  1.00  0.00
ATOM   2613  H2  WAT   850      -7.194  14.743 -17.252  1.00  0.00
TER
ATOM   2614  O   WAT   851      -2.687  16.630 -18.498  1.00  0.00
ATOM   2615  H1  WAT   851      -2.179  17.128 -17.858  1.00  0.00
ATOM   2616  H2  WAT   851      -2.155  15.853 -18.674  1.00  0.00
TER
ATOM   2617  O   WAT   852       9.414  14.800 -14.795  1.00  0.00
ATOM   2618  H1  WAT   852       8.710  15.188 -15.314  1.00  0.00
ATOM   2619  H2  WAT   852       9.680  15.495 -14.193  1.00  0.00
TER
ATOM   2620  O   WAT   853      -4.403  11.269 -14.232  1.00  0.00
ATOM   2621  H1  WAT   853      -4.401  11.787 -15.037  1.00  0.00
ATOM   2622  H2  WAT   853      -5.233  10.792 -14.255  1.00  0.00
TER
ATOM   2623  O   WAT   854       5.361  14.723 -18.587  1.00  0.00
ATOM   2624  H1  WAT   854       4.656  15.012 -18.007  1.00  0.00
ATOM   2625  H2  WAT   854       5.722  15.533 -18.947  1.00  0.00
TER
ATOM   2626  O   WAT   855      -4.722  12.980 -16.225  1.00  0.00
ATOM   2627  H1  WAT   855      -4.380  13.825 -16.520  1.00  0.00
ATOM   2628  H2  WAT   855      -5.660  13.129 -16.108  1.00  0.00
TER
ATOM   2629  O   WAT   856       8.429  14.169 -18.196  1.00  0.00
ATOM   2630  H1  WAT   856       7.482  14.203 -18.065  1.00  0.00
ATOM   2631  H2  WAT   856       8.754  14.983 -17.811  1.00  0.00
TER
ATOM   2632  O   WAT   857       7.858  19.487 -16.190  1.00  0.00
ATOM   2633  H1  WAT   857       7.029  19.556 -16.665  1.00  0.00
ATOM   2634  H2  WAT   857       8.453  20.073 -16.658  1.00  0.00
TER
ATOM   2635  O   WAT   858       4.822  16.274 -15.244  1.00  0.00
ATOM   2636  H1  WAT   858       4.409  17.099 -14.990  1.00  0.00
ATOM   2637  H2  WAT   858       4.089  15.689 -15.437  1.00  0.00
TER
ATOM   2638  O   WAT   859      -4.332  15.834 -16.603  1.00  0.00
ATOM   2639  H1  WAT   859      -3.781  15.944 -17.377  1.00  0.00
ATOM   2640  H2  WAT   859      -3.818  16.208 -15.887  1.00  0.00
TER
ATOM   2641  O   WAT   860      -4.658  19.356 -12.992  1.00  0.00
ATOM   2642  H1  WAT   860      -4.797  20.229 -12.623  1.00  0.00
ATOM   2643  H2  WAT   860      -5.540  19.014 -13.137  1.00  0.00
TER
ATOM   2644  O   WAT   861       8.347  15.326 -11.362  1.00  0.00
ATOM   2645  H1  WAT   861       7.732  15.834 -11.891  1.00  0.00
ATOM   2646  H2  WAT   861       8.027  14.426 -11.420  1.00  0.00
TER
ATOM   2647  O   WAT   862       0.409  14.165 -13.896  1.00  0.00
ATOM   2648  H1  WAT   862      -0.053  14.373 -13.084  1.00  0.00
ATOM   2649  H2  WAT   862       0.007  13.351 -14.199  1.00  0.00
TER
ATOM   2650  O   WAT   863       5.409  15.386 -12.766  1.00  0.00
ATOM   2651  H1  WAT   863       4.559  15.086 -12.445  1.00  0.00
ATOM   2652  H2  WAT   863       5.249  15.630 -13.678  1.00  0.00
TER
ATOM   2653  O   WAT   864       2.504  16.886 -10.666  1.00  0.00
ATOM   2654  H1  WAT   864       2.830  16.052 -11.006  1.00  0.00
ATOM   2655  H2  WAT   864       3.292  17.409 -10.519  1.00  0.00
TER
ATOM   2656  O   WAT   865      -1.841  11.843 -17.641  1.00  0.00
ATOM   2657  H1  WAT   865      -1.543  12.749 -17.721  1.00  0.00
ATOM   2658  H2  WAT   865      -1.292  11.355 -18.255  1.00  0.00
TER
ATOM   2659  O   WAT   866      -1.647  17.320 -11.105  1.00  0.00
ATOM   2660  H1  WAT   866      -1.742  16.379 -11.255  1.00  0.00
ATOM   2661  H2  WAT   866      -0.804  17.541 -11.501  1.00  0.00
TER
ATOM   2662  O   WAT   867      -6.516  13.731 -12.952  1.00  0.00
ATOM   2663  H1  WAT   867      -6.909  14.579 -12.745  1.00  0.00
ATOM   2664  H2  WAT   867      -7.204  13.094 -12.761  1.00  0.00
TER
ATOM   2665  O   WAT   868       0.059  13.815  -9.882  1.00  0.00
ATOM   2666  H1  WAT   868      -0.631  13.622  -9.248  1.00  0.00
ATOM   2667  H2  WAT   868       0.802  14.098  -9.350  1.00  0.00
TER
ATOM   2668  O   WAT   869      -9.214  11.654 -18.919  1.00  0.00
ATOM   2669  H1  WAT   869      -9.503  12.224 -18.206  1.00  0.00
ATOM   2670  H2  WAT   869      -8.469  11.175 -18.556  1.00  0.00
TER
ATOM   2671  O   WAT   870       2.335  17.655 -17.047  1.00  0.00
ATOM   2672  H1  WAT   870       1.603  18.163 -16.698  1.00  0.00
ATOM   2673  H2  WAT   870       1.937  16.838 -17.348  1.00  0.00
TER
ATOM   2674  O   WAT   871       2.798  13.108 -17.635  1.00  0.00
ATOM   2675  H1  WAT   871       2.815  13.559 -16.790  1.00  0.00
ATOM   2676  H2  WAT   871       2.549  12.209 -17.421  1.00  0.00
TER
ATOM   2677  O   WAT   872       6.225  10.521 -11.796  1.00  0.00
ATOM   2678  H1  WAT   872       6.549   9.790 -11.270  1.00  0.00
ATOM   2679  H2  WAT   872       6.260  10.203 -12.698  1.00  0.00
TER
ATOM   2680  O   WAT   873      -0.926  18.390 -16.895  1.00  0.00
ATOM   2681  H1  WAT   873      -0.559  17.916 -16.149  1.00  0.00
ATOM   2682  H2  WAT   873      -1.116  19.264 -16.554  1.00  0.00
TER
ATOM   2683  O   WAT   874      -3.136  17.431 -14.577  1.00  0.00
ATOM   2684  H1  WAT   874      -3.441  18.310 -14.352  1.00  0.00
ATOM   2685  H2  WAT   874      -2.182  17.491 -14.541  1.00  0.00
TER
ATOM   2686  O   WAT   875      -7.080  18.271 -13.430  1.00  0.00
ATOM   2687  H1  WAT   875      -7.439  18.937 -12.842  1.00  0.00
ATOM   2688  H2  WAT   875      -7.375  17.440 -13.058  1.00  0.00
TER
ATOM   2689  O   WAT   876      -3.879  18.730 -10.546  1.00  0.00
ATOM   2690  H1  WAT   876      -4.179  18.876 -11.443  1.00  0.00
ATOM   2691  H2  WAT   876      -3.108  18.170 -10.638  1.00  0.00
TER
ATOM   2692  O   WAT   877      -8.505  11.761 -12.752  1.00  0.00
ATOM   2693  H1  WAT   877      -9.219  11.960 -12.147  1.00  0.00
ATOM   2694  H2  WAT   877      -8.086  10.985 -12.381  1.00  0.00
TER
ATOM   2695  O   WAT   878       2.989  14.253 -15.002  1.00  0.00
ATOM   2696  H1  WAT   878       3.357  13.432 -14.674  1.00  0.00
ATOM   2697  H2  WAT   878       2.128  14.313 -14.587  1.00  0.00
TER
ATOM   2698  O   WAT   879      -0.051  16.907 -14.778  1.00  0.00
ATOM   2699  H1  WAT   879       0.447  17.381 -14.113  1.00  0.00
ATOM   2700  H2  WAT   879       0.091  15.983 -14.571  1.00  0.00
TER
ATOM   2701  O   WAT   880       7.156  13.124 -13.936  1.00  0.00
ATOM   2702  H1  WAT   880       6.653  13.864 -13.596  1.00  0.00
ATOM   2703  H2  WAT   880       7.971  13.512 -14.252  1.00  0.00
TER
ATOM   2704  O   WAT   881      -8.352  19.303 -11.010  1.00  0.00
ATOM   2705  H1  WAT   881      -7.848  18.724 -10.438  1.00  0.00
ATOM   2706  H2  WAT   881      -9.092  19.587 -10.472  1.00  0.00
TER
ATOM   2707  O   WAT   882      -6.320  17.446 -10.115  1.00  0.00
ATOM   2708  H1  WAT   882      -6.280  17.147  -9.207  1.00  0.00
ATOM   2709  H2  WAT   882      -5.466  17.847 -10.274  1.00  0.00
TER
ATOM   2710  O   WAT   883      -4.379  16.025 -12.148  1.00  0.00
ATOM   2711  H1  WAT   883      -4.910  15.534 -12.775  1.00  0.00
ATOM   2712  H2  WAT   883      -3.711  16.454 -12.682  1.00  0.00
TER
ATOM   2713  O   WAT   884       4.991  17.832 -10.380  1.00  0.00
ATOM   2714  H1  WAT   884       5.573  17.077 -10.468  1.00  0.00
ATOM   2715  H2  WAT   884       5.167  18.362 -11.156  1.00  0.00
TER
ATOM   2716  O   WAT   885      -3.892  12.991 -12.068  1.00  0.00
ATOM   2717  H1  WAT   885      -3.987  12.373 -12.793  1.00  0.00
ATOM   2718  H2  WAT   885      -4.473  13.718 -12.295  1.00  0.00
TER
ATOM   2719  O   WAT   886      -1.126  11.549 -15.035  1.00  0.00
ATOM   2720  H1  WAT   886      -1.574  11.571 -15.881  1.00  0.00
ATOM   2721  H2  WAT   886      -1.760  11.151 -14.438  1.00  0.00
TER
ATOM   2722  O   WAT   887       1.616  18.176 -13.030  1.00  0.00
ATOM   2723  H1  WAT   887       1.736  17.580 -12.291  1.00  0.00
ATOM   2724  H2  WAT   887       2.476  18.213 -13.450  1.00  0.00
TER
ATOM   2725  O   WAT   888       3.955  18.729 -14.454  1.00  0.00
ATOM   2726  H1  WAT   888       3.429  19.254 -15.057  1.00  0.00
ATOM   2727  H2  WAT   888       4.298  19.362 -13.823  1.00  0.00
TER
ATOM   2728  O   WAT   889      -1.617  14.718 -11.773  1.00  0.00
ATOM   2729  H1  WAT   889      -1.027  14.409 -11.085  1.00  0.00
ATOM   2730  H2  WAT   889      -2.435  14.246 -11.617  1.00  0.00
TER
ATOM   2731  O   WAT   890       3.202  14.334 -11.539  1.00  0.00
ATOM   2732  H1  WAT   890       2.514  13.673 -11.604  1.00  0.00
ATOM   2733  H2  WAT   890       3.923  13.888 -11.094  1.00  0.00
TER
ATOM   2734  O   WAT   891      -7.251  19.076 -16.099  1.00  0.00
ATOM   2735  H1  WAT   891      -6.884  18.989 -15.219  1.00  0.00
ATOM   2736  H2  WAT   891      -7.820  18.313 -16.198  1.00  0.00
TER
ATOM   2737  O   WAT   892       7.549  17.545 -13.086  1.00  0.00
ATOM   2738  H1  WAT   892       7.318  17.316 -13.986  1.00  0.00
ATOM   2739  H2  WAT   892       7.809  18.465 -13.131  1.00  0.00
TER
ATOM   2740  O   WAT   893      -7.700  15.987 -12.193  1.00  0.00
ATOM   2741  H1  WAT   893      -8.594  15.954 -11.854  1.00  0.00
ATOM   2742  H2  WAT   893      -7.160  16.186 -11.428  1.00  0.00
TER
ATOM   2743  O   WAT   894       5.988  12.770 -10.308  1.00  0.00
ATOM   2744  H1  WAT   894       6.865  12.779  -9.924  1.00  0.00
ATOM   2745  H2  WAT   894       6.000  12.034 -10.919  1.00  0.00
TER
ATOM   2746  O   WAT   895       7.613  16.707 -15.897  1.00  0.00
ATOM   2747  H1  WAT   895       6.663  16.674 -15.782  1.00  0.00
ATOM   2748  H2  WAT   895       7.794  17.617 -16.132  1.00  0.00
TER
ATOM   2749  O   WAT   896      -7.196  10.262 -17.845  1.00  0.00
ATOM   2750  H1  WAT   896      -6.548   9.712 -18.285  1.00  0.00
ATOM   2751  H2  WAT   896      -6.776  10.516 -17.023  1.00  0.00
TER
ATOM   2752  O   WAT   897       6.699  10.456 -14.488  1.00  0.00
ATOM   2753  H1  WAT   897       7.337  11.070 -14.122  1.00  0.00
ATOM   2754  H2  WAT   897       6.847  10.492 -15.433  1.00  0.00
TER
ATOM   2755  O   WAT   898      -7.443  10.418 -15.102  1.00  0.00
ATOM   2756  H1  WAT   898      -7.791  10.874 -14.336  1.00  0.00
ATOM   2757  H2  WAT   898      -7.774   9.523 -15.020  1.00  0.00
TER
ATOM   2758  O   WAT   899       0.070  11.609 -11.580  1.00  0.00
ATOM   2759  H1  WAT   899       0.009  12.201 -10.831  1.00  0.00
ATOM   2760  H2  WAT   899       1.010  11.501 -11.725  1.00  0.00
TER
ATOM   2761  O   WAT   900       2.707  11.266 -11.941  1.00  0.00
ATOM   2762  H1  WAT   900       3.321  11.584 -12.603  1.00  0.00
ATOM   2763  H2  WAT   900       3.252  10.781 -11.321  1.00  0.00
TER
ATOM   2764  O   WAT   901      -6.771   9.945 -11.827  1.00  0.00
ATOM   2765  H1  WAT   901      -6.222   9.764 -12.590  1.00  0.00
ATOM   2766  H2  WAT   901      -6.705   9.155 -11.291  1.00  0.00
TER
ATOM   2767  O   WAT   902       3.448   9.829 -15.614  1.00  0.00
ATOM   2768  H1  WAT   902       2.574  10.163 -15.817  1.00  0.00
ATOM   2769  H2  WAT   902       3.339   9.356 -14.789  1.00  0.00
TER
ATOM   2770  O   WAT   903       4.355  12.036 -14.230  1.00  0.00
ATOM   2771  H1  WAT   903       4.027  11.221 -14.610  1.00  0.00
ATOM   2772  H2  WAT   903       5.304  11.993 -14.353  1.00  0.00
TER
ATOM   2773  O   WAT   904       1.196  10.746 -16.675  1.00  0.00
ATOM   2774  H1  WAT   904       0.413  11.221 -16.395  1.00  0.00
ATOM   2775  H2  WAT   904       0.902   9.842 -16.783  1.00  0.00
TER
ATOM   2776  O   WAT   905      -2.769  10.593 -10.123  1.00  0.00
ATOM   2777  H1  WAT   905      -3.050  11.096 -10.887  1.00  0.00
ATOM   2778  H2  WAT   905      -2.387   9.795 -10.489  1.00  0.00
TER
ATOM   2779  O   WAT   906       3.833  10.008  -9.545  1.00  0.00
ATOM   2780  H1  WAT   906       3.720  10.328  -8.650  1.00  0.00
ATOM   2781  H2  WAT   906       4.650  10.410  -9.842  1.00  0.00
TER
ATOM   2782  O   WAT   907       2.739  -0.747  17.141  1.00  0.00
ATOM   2783  H1  WAT   907       2.658  -1.661  16.870  1.00  0.00
ATOM   2784  H2  WAT   907       2.325  -0.250  16.435  1.00  0.00
TER
ATOM   2785  O   WAT   908       4.891   5.437  17.802  1.00  0.00
ATOM   2786  H1  WAT   908       4.430   4.666  18.131  1.00  0.00
ATOM   2787  H2  WAT   908       5.704   5.464  18.307  1.00  0.00
TER
ATOM   2788  O   WAT   909      -6.704  -3.697  13.684  1.00  0.00
ATOM   2789  H1  WAT   909      -7.592  -3.355  13.582  1.00  0.00
ATOM   2790  H2  WAT   909      -6.419  -3.897  12.792  1.00  0.00
TER
ATOM   2791  O   WAT   910       1.118   7.723  17.422  1.00  0.00
ATOM   2792  H1  WAT   910       0.499   8.179  16.852  1.00  0.00
ATOM   2793  H2  WAT   910       1.973   7.878  17.021  1.00  0.00
TER
ATOM   2794  O   WAT   911      -4.527  -5.113  14.718  1.00  0.00
ATOM   2795  H1  WAT   911      -4.421  -4.213  15.025  1.00  0.00
ATOM   2796  H2  WAT   911      -5.438  -5.162  14.427  1.00  0.00
TER
ATOM   2797  O   WAT   912       5.124  -5.991  16.189  1.00  0.00
ATOM   2798  H1  WAT   912       5.945  -6.481  16.231  1.00  0.00
ATOM   2799  H2  WAT   912       5.158  -5.401  16.942  1.00  0.00
TER
ATOM   2800  O   WAT   913       1.984   2.607  14.816  1.00  0.00
ATOM   2801  H1  WAT   913       1.366   3.072  14.252  1.00  0.00
ATOM   2802  H2  WAT   913       2.496   3.300  15.233  1.00  0.00
TER
ATOM   2803  O   WAT   914      -8.648   3.293  12.190  1.00  0.00
ATOM   2804  H1  WAT   914      -9.025   3.781  11.458  1.00  0.00
ATOM   2805  H2  WAT   914      -8.390   3.965  12.820  1.00  0.00
TER
ATOM   2806  O   WAT   915      -1.039  -8.306  17.648  1.00  0.00
ATOM   2807  H1  WAT   915      -0.731  -8.861  16.932  1.00  0.00
ATOM   2808  H2  WAT   915      -1.969  -8.171  17.466  1.00  0.00
TER
ATOM   2809  O   WAT   916       5.807   4.133  15.028  1.00  0.00
ATOM   2810  H1  WAT   916       5.697   3.190  15.153  1.00  0.00
ATOM   2811  H2  WAT   916       5.804   4.494  15.914  1.00  0.00
TER
ATOM   2812  O   WAT   917       1.349  -0.241  14.384  1.00  0.00
ATOM   2813  H1  WAT   917       0.422  -0.307  14.613  1.00  0.00
ATOM   2814  H2  WAT   917       1.502   0.697  14.270  1.00  0.00
TER
ATOM   2815  O   WAT   918       1.336  -3.969  11.381  1.00  0.00
ATOM   2816  H1  WAT   918       0.397  -3.808  11.466  1.00  0.00
ATOM   2817  H2  WAT   918       1.655  -3.251  10.835  1.00  0.00
TER
ATOM   2818  O   WAT   919       5.379   1.321  14.888  1.00  0.00
ATOM   2819  H1  WAT   919       4.760   0.983  14.240  1.00  0.00
ATOM   2820  H2  WAT   919       5.362   0.677  15.596  1.00  0.00
TER
ATOM   2821  O   WAT   920      -3.045   0.286  17.166  1.00  0.00
ATOM   2822  H1  WAT   920      -3.449  -0.427  16.671  1.00  0.00
ATOM   2823  H2  WAT   920      -2.959  -0.059  18.055  1.00  0.00
TER
ATOM   2824  O   WAT   921       3.556   0.560  11.895  1.00  0.00
ATOM   2825  H1  WAT   921       3.995  -0.278  11.749  1.00  0.00
ATOM   2826  H2  WAT   921       4.268   1.193  11.981  1.00  0.00
TER
ATOM   2827  O   WAT   922       1.665   5.500  15.863  1.00  0.00
ATOM   2828  H1  WAT   922       2.105   6.242  15.449  1.00  0.00
ATOM   2829  H2  WAT   922       1.604   5.742  16.787  1.00  0.00
TER
ATOM   2830  O   WAT   923       7.137  -8.186  10.209  1.00  0.00
ATOM   2831  H1  WAT   923       6.825  -8.093  11.109  1.00  0.00
ATOM   2832  H2  WAT   923       7.899  -7.608  10.159  1.00  0.00
TER
ATOM   2833  O   WAT   924      -6.345  -0.820  14.667  1.00  0.00
ATOM   2834  H1  WAT   924      -6.465  -0.094  14.055  1.00  0.00
ATOM   2835  H2  WAT   924      -6.654  -1.590  14.190  1.00  0.00
TER
ATOM   2836  O   WAT   925      -7.461   4.052  16.884  1.00  0.00
ATOM   2837  H1  WAT   925      -7.868   4.193  16.030  1.00  0.00
ATOM   2838  H2  WAT   925      -6.570   3.768  16.681  1.00  0.00
TER
ATOM   2839  O   WAT   926       4.332   8.486  13.219  1.00  0.00
ATOM   2840  H1  WAT   926       4.172   8.197  14.118  1.00  0.00
ATOM   2841  H2  WAT   926       4.167   7.710  12.684  1.00  0.00
TER
ATOM   2842  O   WAT   927      -3.189   8.266  14.997  1.00  0.00
ATOM   2843  H1  WAT   927      -3.365   7.350  14.783  1.00  0.00
ATOM   2844  H2  WAT   927      -4.043   8.625  15.236  1.00  0.00
TER
ATOM   2845  O   WAT   928       4.035   5.995  11.779  1.00  0.00
ATOM   2846  H1  WAT   928       3.341   5.993  11.119  1.00  0.00
ATOM   2847  H2  WAT   928       4.777   5.571  11.349  1.00  0.00
TER
ATOM   2848  O   WAT   929       3.600   7.621  15.854  1.00  0.00
ATOM   2849  H1  WAT   929       4.055   6.840  16.168  1.00  0.00
ATOM   2850  H2  WAT   929       3.939   8.332  16.398  1.00  0.00
TER
ATOM   2851  O   WAT   930      -3.878  -7.476  18.049  1.00  0.00
ATOM   2852  H1  WAT   930      -4.321  -6.695  17.718  1.00  0.00
ATOM   2853  H2  WAT   930      -3.320  -7.153  18.756  1.00  0.00
TER
ATOM   2854  O   WAT   931      -0.762  -7.855  12.930  1.00  0.00
ATOM   2855  H1  WAT   931      -1.387  -7.859  13.655  1.00  0.00
ATOM   2856  H2  WAT   931      -0.849  -8.722  12.533  1.00  0.00
TER
ATOM   2857  O   WAT   932      -4.087  -2.353  15.777  1.00  0.00
ATOM   2858  H1  WAT   932      -4.313  -2.569  16.682  1.00  0.00
ATOM   2859  H2  WAT   932      -4.867  -1.920  15.432  1.00  0.00
TER
ATOM   2860  O   WAT   933       3.143  -2.347  14.376  1.00  0.00
ATOM   2861  H1  WAT   933       2.544  -1.623  14.193  1.00  0.00
ATOM   2862  H2  WAT   933       3.691  -2.409  13.594  1.00  0.00
TER
ATOM   2863  O   WAT   934       1.750  -3.710  16.407  1.00  0.00
ATOM   2864  H1  WAT   934       2.142  -3.393  15.594  1.00  0.00
ATOM   2865  H2  WAT   934       2.111  -4.589  16.521  1.00  0.00
TER
ATOM   2866  O   WAT   935      -9.027  -3.178   9.840  1.00  0.00
ATOM   2867  H1  WAT   935      -9.110  -2.235   9.982  1.00  0.00
ATOM   2868  H2  WAT   935      -9.379  -3.321   8.961  1.00  0.00
TER
ATOM   2869  O   WAT   936      -1.227  -4.444  18.907  1.00  0.00
ATOM   2870  H1  WAT   936      -1.224  -4.885  18.058  1.00  0.00
ATOM   2871  H2  WAT   936      -0.332  -4.123  19.014  1.00  0.00
TER
ATOM   2872  O   WAT   937      -5.377  -4.562  17.866  1.00  0.00
ATOM   2873  H1  WAT   937      -5.717  -4.084  18.623  1.00  0.00
ATOM   2874  H2  WAT   937      -6.139  -5.015  17.507  1.00  0.00
TER
ATOM   2875  O   WAT   938      -1.165  -3.443  11.898  1.00  0.00
ATOM   2876  H1  WAT   938      -1.044  -3.484  12.846  1.00  0.00
ATOM   2877  H2  WAT   938      -1.550  -2.581  11.742  1.00  0.00
TER
ATOM   2878  O   WAT   939      -2.153  -1.133  11.296  1.00  0.00
ATOM   2879  H1  WAT   939      -2.721  -1.581  10.670  1.00  0.00
ATOM   2880  H2  WAT   939      -1.444  -0.774  10.763  1.00  0.00
TER
ATOM   2881  O   WAT   940      -8.062  -5.640  16.783  1.00  0.00
ATOM   2882  H1  WAT   940      -8.348  -6.004  17.621  1.00  0.00
ATOM   2883  H2  WAT   940      -8.124  -6.372  16.169  1.00  0.00
TER
ATOM   2884  O   WAT   941      -4.608   2.863  13.569  1.00  0.00
ATOM   2885  H1  WAT   941      -5.382   2.323  13.409  1.00  0.00
ATOM   2886  H2  WAT   941      -3.879   2.344  13.230  1.00  0.00
TER
ATOM   2887  O   WAT   942       1.611  -6.747  13.504  1.00  0.00
ATOM   2888  H1  WAT   942       0.798  -7.246  13.429  1.00  0.00
ATOM   2889  H2  WAT   942       1.418  -5.907  13.088  1.00  0.00
TER
ATOM   2890  O   WAT   943       4.326  -2.375  11.801  1.00  0.00
ATOM   2891  H1  WAT   943       5.214  -2.063  11.626  1.00  0.00
ATOM   2892  H2  WAT   943       4.297  -3.248  11.409  1.00  0.00
TER
ATOM   2893  O   WAT   944      -4.565   2.531  17.207  1.00  0.00
ATOM   2894  H1  WAT   944      -4.047   1.728  17.152  1.00  0.00
ATOM   2895  H2  WAT   944      -5.016   2.469  18.048  1.00  0.00
TER
ATOM   2896  O   WAT   945       0.322   3.798  12.479  1.00  0.00
ATOM   2897  H1  WAT   945       0.664   4.542  11.984  1.00  0.00
ATOM   2898  H2  WAT   945      -0.506   4.111  12.842  1.00  0.00
TER
ATOM   2899  O   WAT   946       6.598  -1.064  11.268  1.00  0.00
ATOM   2900  H1  WAT   946       6.514  -0.632  10.418  1.00  0.00
ATOM   2901  H2  WAT   946       7.317  -0.604  11.701  1.00  0.00
TER
ATOM   2902  O   WAT   947       7.626   5.791  13.997  1.00  0.00
ATOM   2903  H1  WAT   947       6.984   5.136  14.271  1.00  0.00
ATOM   2904  H2  WAT   947       7.240   6.196  13.221  1.00  0.00
TER
ATOM   2905  O   WAT   948       3.205   3.119  17.844  1.00  0.00
ATOM   2906  H1  WAT   948       3.558   2.522  17.184  1.00  0.00
ATOM   2907  H2  WAT   948       2.321   2.794  18.015  1.00  0.00
TER
ATOM   2908  O   WAT   949      -0.709   3.879  15.251  1.00  0.00
ATOM   2909  H1  WAT   949      -0.021   4.426  15.632  1.00  0.00
ATOM   2910  H2  WAT   949      -1.495   4.423  15.286  1.00  0.00
TER
ATOM   2911  O   WAT   950      -8.569  -0.504  10.743  1.00  0.00
ATOM   2912  H1  WAT   950      -7.700  -0.221  11.026  1.00  0.00
ATOM   2913  H2  WAT   950      -9.060   0.310  10.628  1.00  0.00
TER
ATOM   2914  O   WAT   951      -1.406   0.883  14.863  1.00  0.00
ATOM   2915  H1  WAT   951      -0.950   1.694  15.089  1.00  0.00
ATOM   2916  H2  WAT   951      -1.757   0.566  15.695  1.00  0.00
TER
ATOM   2917  O   WAT   952      -5.505  -8.773  15.336  1.00  0.00
ATOM   2918  H1  WAT   952      -5.633  -8.781  16.284  1.00  0.00
ATOM   2919  H2  WAT   952      -6.328  -8.434  14.985  1.00  0.00
TER
ATOM   2920  O   WAT   953       6.016   4.682  10.534  1.00  0.00
ATOM   2921  H1  WAT   953       5.790   3.965  11.127  1.00  0.00
ATOM   2922  H2  WAT   953       5.626   4.433   9.697  1.00  0.00
TER
ATOM   2923  O   WAT   954      -8.202   8.709  11.309  1.00  0.00
ATOM   2924  H1  WAT   954      -7.842   9.308  10.655  1.00  0.00
ATOM   2925  H2  WAT   954      -8.343   9.255  12.082  1.00  0.00
TER
ATOM   2926  O   WAT   955       5.598   2.599  12.196  1.00  0.00
ATOM   2927  H1  WAT   955       5.310   3.061  12.984  1.00  0.00
ATOM   2928  H2  WAT   955       6.393   2.139  12.464  1.00  0.00
TER
ATOM   2929  O   WAT   956      -2.185   6.092  12.126  1.00  0.00
ATOM   2930  H1  WAT   956      -2.194   6.825  11.511  1.00  0.00
ATOM   2931  H2  WAT   956      -3.105   5.845  12.219  1.00  0.00
TER
ATOM   2932  O   WAT   957      -6.585   1.313  12.871  1.00  0.00
ATOM   2933  H1  WAT   957      -7.192   2.053  12.880  1.00  0.00
ATOM   2934  H2  WAT   957      -6.110   1.403  12.045  1.00  0.00
TER
ATOM   2935  O   WAT   958       6.355  -5.566  13.355  1.00  0.00
ATOM   2936  H1  WAT   958       5.726  -5.461  12.641  1.00  0.00
ATOM   2937  H2  WAT   958       5.860  -5.346  14.145  1.00  0.00
TER
ATOM   2938  O   WAT   959       0.801   6.155  10.789  1.00  0.00
ATOM   2939  H1  WAT   959       0.902   5.951   9.859  1.00  0.00
ATOM   2940  H2  WAT   959      -0.099   5.901  10.993  1.00  0.00
TER
ATOM   2941  O   WAT   960      -1.677  -3.287  14.771  1.00  0.00
ATOM   2942  H1  WAT   960      -2.385  -2.818  15.212  1.00  0.00
ATOM   2943  H2  WAT   960      -1.392  -3.945  15.406  1.00  0.00
TER
ATOM   2944  O   WAT   961       2.355  -6.562  16.211  1.00  0.00
ATOM   2945  H1  WAT   961       2.232  -6.543  15.262  1.00  0.00
ATOM   2946  H2  WAT   961       3.303  -6.514  16.330  1.00  0.00
TER
ATOM   2947  O   WAT   962      -0.558   8.673  15.483  1.00  0.00
ATOM   2948  H1  WAT   962      -0.303   8.636  14.561  1.00  0.00
ATOM   2949  H2  WAT   962      -1.506   8.547  15.476  1.00  0.00
TER
ATOM   2950  O   WAT   963      -3.473  -4.979  12.146  1.00  0.00
ATOM   2951  H1  WAT   963      -2.624  -4.542  12.080  1.00  0.00
ATOM   2952  H2  WAT   963      -3.840  -4.667  12.973  1.00  0.00
TER
ATOM   2953  O   WAT   964       5.448  -0.407  17.059  1.00  0.00
ATOM   2954  H1  WAT   964       4.507  -0.392  17.234  1.00  0.00
ATOM   2955  H2  WAT   964       5.762  -1.194  17.505  1.00  0.00
TER
ATOM   2956  O   WAT   965      -4.574   1.275  10.620  1.00  0.00
ATOM   2957  H1  WAT   965      -3.808   1.163  11.182  1.00  0.00
ATOM   2958  H2  WAT   965      -4.497   0.578   9.967  1.00  0.00
TER
ATOM   2959  O   WAT   966      -5.879  -1.293  11.303  1.00  0.00
ATOM   2960  H1  WAT   966      -5.799  -2.240  11.415  1.00  0.00
ATOM   2961  H2  WAT   966      -4.987  -0.962  11.409  1.00  0.00
TER
ATOM   2962  O   WAT   967       7.450   6.764  18.735  1.00  0.00
ATOM   2963  H1  WAT   967       7.575   7.587  19.207  1.00  0.00
ATOM   2964  H2  WAT   967       8.317   6.553  18.387  1.00  0.00
TER
ATOM   2965  O   WAT   968      -5.078   8.857  18.406  1.00  0.00
ATOM   2966  H1  WAT   968      -4.342   8.308  18.677  1.00  0.00
ATOM   2967  H2  WAT   968      -4.694   9.722  18.267  1.00  0.00
TER
ATOM   2968  O   WAT   969      -8.193   4.924  14.281  1.00  0.00
ATOM   2969  H1  WAT   969      -9.119   5.166  14.271  1.00  0.00
ATOM   2970  H2  WAT   969      -7.728   5.751  14.159  1.00  0.00
TER
ATOM   2971  O   WAT   970      -1.968   8.030  10.229  1.00  0.00
ATOM   2972  H1  WAT   970      -1.175   8.319   9.777  1.00  0.00
ATOM   2973  H2  WAT   970      -2.487   7.599   9.550  1.00  0.00
TER
ATOM   2974  O   WAT   971       7.085   7.257  11.653  1.00  0.00
ATOM   2975  H1  WAT   971       6.799   6.843  10.838  1.00  0.00
ATOM   2976  H2  WAT   971       6.887   8.185  11.533  1.00  0.00
TER
ATOM   2977  O   WAT   972      -1.450   3.250  10.093  1.00  0.00
ATOM   2978  H1  WAT   972      -1.555   2.635  10.819  1.00  0.00
ATOM   2979  H2  WAT   972      -1.618   2.727   9.310  1.00  0.00
TER
ATOM   2980  O   WAT   973       1.790   2.312  10.697  1.00  0.00
ATOM   2981  H1  WAT   973       1.241   2.759  11.342  1.00  0.00
ATOM   2982  H2  WAT   973       2.412   1.807  11.221  1.00  0.00
TER
ATOM   2983  O   WAT   974      -2.542   1.271  12.594  1.00  0.00
ATOM   2984  H1  WAT   974      -2.121   1.105  13.437  1.00  0.00
ATOM   2985  H2  WAT   974      -2.417   0.461  12.099  1.00  0.00
TER
ATOM   2986  O   WAT   975      -0.029   0.295   9.842  1.00  0.00
ATOM   2987  H1  WAT   975       0.491  -0.420   9.476  1.00  0.00
ATOM   2988  H2  WAT   975       0.617   0.933  10.142  1.00  0.00
TER
ATOM   2989  O   WAT   976      -3.646  -2.656   9.540  1.00  0.00
ATOM   2990  H1  WAT   976      -3.847  -3.519   9.901  1.00  0.00
ATOM   2991  H2  WAT   976      -3.817  -2.742   8.602  1.00  0.00
TER
ATOM   2992  O   WAT   977       3.833  -7.845  12.068  1.00  0.00
ATOM   2993  H1  WAT   977       4.113  -8.688  12.424  1.00  0.00
ATOM   2994  H2  WAT   977       3.059  -7.612  12.582  1.00  0.00
TER
ATOM   2995  O   WAT   978      -4.848  -5.555   9.528  1.00  0.00
ATOM   2996  H1  WAT   978      -4.545  -5.549   8.619  1.00  0.00
ATOM   2997  H2  WAT   978      -4.109  -5.906  10.024  1.00  0.00
TER
ATOM   2998  O   WAT   979      -1.630  -6.612  10.513  1.00  0.00
ATOM   2999  H1  WAT   979      -1.977  -7.290   9.933  1.00  0.00
ATOM   3000  H2  WAT   979      -1.428  -7.073  11.328  1.00  0.00
TER
ATOM   3001  O   WAT   980       0.535   8.376  12.132  1.00  0.00
ATOM   3002  H1  WAT   980       1.430   8.715  12.154  1.00  0.00
ATOM   3003  H2  WAT   980       0.567   7.654  11.504  1.00  0.00
TER
ATOM   3004  O   WAT   981      -5.825   3.749  10.361  1.00  0.00
ATOM   3005  H1  WAT   981      -5.388   4.292  11.016  1.00  0.00
ATOM   3006  H2  WAT   981      -5.340   2.923  10.370  1.00  0.00
TER
ATOM   3007  O   WAT   982      -8.610   6.538  17.813  1.00  0.00
ATOM   3008  H1  WAT   982      -8.280   5.670  17.580  1.00  0.00
ATOM   3009  H2  WAT   982      -8.181   6.744  18.643  1.00  0.00
TER
ATOM   3010  O   WAT   983      -4.014   4.869  15.473  1.00  0.00
ATOM   3011  H1  WAT   983      -4.315   4.745  16.373  1.00  0.00
ATOM   3012  H2  WAT   983      -4.121   4.009  15.064  1.00  0.00
TER
ATOM   3013  O   WAT   984       8.755   4.648  10.175  1.00  0.00
ATOM   3014  H1  WAT   984       7.924   4.716  10.646  1.00  0.00
ATOM   3015  H2  WAT   984       8.932   5.539   9.872  1.00  0.00
TER
ATOM   3016  O   WAT   985       8.211   1.393  12.679  1.00  0.00
ATOM   3017  H1  WAT   985       8.972   1.963  12.785  1.00  0.00
ATOM   3018  H2  WAT   985       8.226   0.826  13.450  1.00  0.00
TER
ATOM   3019  O   WAT   986      -8.289  -0.083  16.910  1.00  0.00
ATOM   3020  H1  WAT   986      -8.944  -0.352  16.266  1.00  0.00
ATOM   3021  H2  WAT   986      -7.451  -0.193  16.460  1.00  0.00
TER
ATOM   3022  O   WAT   987       9.217   2.248  17.523  1.00  0.00
ATOM   3023  H1  WAT   987       9.587   1.465  17.117  1.00  0.00
ATOM   3024  H2  WAT   987       9.857   2.937  17.345  1.00  0.00
TER
ATOM   3025  O   WAT   988       8.262   1.686   9.836  1.00  0.00
ATOM   3026  H1  WAT   988       8.537   2.594   9.708  1.00  0.00
ATOM   3027  H2  WAT   988       8.074   1.623  10.772  1.00  0.00
TER
ATOM   3028  O   WAT   989       4.660  -5.289  11.131  1.00  0.00
ATOM   3029  H1  WAT   989       5.079  -5.476  10.291  1.00  0.00
ATOM   3030  H2  WAT   989       4.354  -6.141  11.442  1.00  0.00
TER
ATOM   3031  O   WAT   990       8.159  -0.377  14.829  1.00  0.00
ATOM   3032  H1  WAT   990       7.783  -1.144  14.397  1.00  0.00
ATOM   3033  H2  WAT   990       7.429   0.006  15.317  1.00  0.00
TER
ATOM   3034  O   WAT   991      -9.075  -2.873  12.852  1.00  0.00
ATOM   3035  H1  WAT   991      -9.979  -2.610  12.677  1.00  0.00
ATOM   3036  H2  WAT   991      -8.591  -2.602  12.072  1.00  0.00
TER
ATOM   3037  O   WAT   992       7.434  -2.151  18.130  1.00  0.00
ATOM   3038  H1  WAT   992       7.958  -2.645  17.499  1.00  0.00
ATOM   3039  H2  WAT   992       8.020  -2.016  18.875  1.00  0.00
TER
ATOM   3040  O   WAT   993      -6.532  -3.817  10.762  1.00  0.00
ATOM   3041  H1  WAT   993      -5.823  -4.238  10.276  1.00  0.00
ATOM   3042  H2  WAT   993      -7.248  -3.749  10.130  1.00  0.00
TER
ATOM   3043  O   WAT   994      -6.885  -7.763   9.802  1.00  0.00
ATOM   3044  H1  WAT   994      -6.162  -7.222  10.120  1.00  0.00
ATOM   3045  H2  WAT   994      -6.613  -8.037   8.926  1.00  0.00
TER
ATOM   3046  O   WAT   995       6.924  -2.894  14.069  1.00  0.00
ATOM   3047  H1  WAT   995       7.420  -3.127  14.854  1.00  0.00
ATOM   3048  H2  WAT   995       6.726  -3.732  13.653  1.00  0.00
TER
ATOM   3049  O   WAT   996       8.353  -4.258  16.603  1.00  0.00
ATOM   3050  H1  WAT   996       8.243  -4.412  17.541  1.00  0.00
ATOM   3051  H2  WAT   996       9.114  -4.785  16.360  1.00  0.00
TER
ATOM   3052  O   WAT   997       9.242  -6.427   9.843  1.00  0.00
ATOM   3053  H1  WAT   997      10.167  -6.559   9.635  1.00  0.00
ATOM   3054  H2  WAT   997       9.219  -6.347  10.797  1.00  0.00
TER
ATOM   3055  O   WAT   998       9.316  -5.656  12.469  1.00  0.00
ATOM   3056  H1  WAT   998       8.521  -5.721  12.998  1.00  0.00
ATOM   3057  H2  WAT   998       9.520  -4.721  12.458  1.00  0.00
TER
ATOM   3058  O   WAT   999       6.258   8.383  16.463  1.00  0.00
ATOM   3059  H1  WAT   999       6.853   8.062  15.786  1.00  0.00
ATOM   3060  H2  WAT   999       6.515   7.911  17.254  1.00  0.00
TER
ATOM   3061  O   WAT  1000       5.748  -7.326  18.919  1.00  0.00
ATOM   3062  H1  WAT  1000       6.189  -7.381  18.071  1.00  0.00
ATOM   3063  H2  WAT  1000       5.478  -6.410  18.990  1.00  0.00
TER
ATOM   3064  O   WAT  1001       7.612  -7.694  16.930  1.00  0.00
ATOM   3065  H1  WAT  1001       7.550  -8.638  16.783  1.00  0.00
ATOM   3066  H2  WAT  1001       8.391  -7.586  17.475  1.00  0.00
TER
ATOM   3067  O   WAT  1002      -8.083   8.445  15.892  1.00  0.00
ATOM   3068  H1  WAT  1002      -8.251   7.812  16.590  1.00  0.00
ATOM   3069  H2  WAT  1002      -8.950   8.651  15.542  1.00  0.00
TER
ATOM   3070  O   WAT  1003      -7.460  -7.724  13.395  1.00  0.00
ATOM   3071  H1  WAT  1003      -6.702  -7.611  12.822  1.00  0.00
ATOM   3072  H2  WAT  1003      -7.923  -6.887  13.350  1.00  0.00
TER
ATOM   3073  O   WAT  1004      -0.919  -5.610  16.386  1.00  0.00
ATOM   3074  H1  WAT  1004      -1.732  -5.984  16.045  1.00  0.00
ATOM   3075  H2  WAT  1004      -0.415  -6.365  16.688  1.00  0.00
TER
ATOM   3076  O   WAT  1005       3.584  -8.945  17.624  1.00  0.00
ATOM   3077  H1  WAT  1005       4.186  -8.373  18.099  1.00  0.00
ATOM   3078  H2  WAT  1005       2.843  -8.381  17.401  1.00  0.00
TER
ATOM   3079  O   WAT  1006       6.727  -8.543  12.898  1.00  0.00
ATOM   3080  H1  WAT  1006       6.922  -7.645  13.165  1.00  0.00
ATOM   3081  H2  WAT  1006       5.940  -8.775  13.391  1.00  0.00
TER
ATOM   3082  O   WAT  1007      -6.477   7.138  13.337  1.00  0.00
ATOM   3083  H1  WAT  1007      -7.002   7.519  12.633  1.00  0.00
ATOM   3084  H2  WAT  1007      -6.552   7.763  14.058  1.00  0.00
TER
ATOM   3085  O   WAT  1008      -5.088  -7.197  11.936  1.00  0.00
ATOM   3086  H1  WAT  1008      -4.559  -7.984  11.806  1.00  0.00
ATOM   3087  H2  WAT  1008      -4.455  -6.518  12.169  1.00  0.00
TER
ATOM   3088  O   WAT  1009      -2.894  -7.460  14.990  1.00  0.00
ATOM   3089  H1  WAT  1009      -3.524  -8.161  15.157  1.00  0.00
ATOM   3090  H2  WAT  1009      -3.434  -6.699  14.773  1.00  0.00
TER
ATOM   3091  O   WAT  1010       8.280   8.697  14.659  1.00  0.00
ATOM   3092  H1  WAT  1010       8.455   8.011  14.015  1.00  0.00
ATOM   3093  H2  WAT  1010       7.582   9.222  14.266  1.00  0.00
TER
ATOM   3094  O   WAT  1011      -3.878   9.086  12.212  1.00  0.00
ATOM   3095  H1  WAT  1011      -3.146   8.802  11.665  1.00  0.00
ATOM   3096  H2  WAT  1011      -3.618   8.848  13.102  1.00  0.00
TER
ATOM   3097  O   WAT  1012      -4.716   5.203  12.217  1.00  0.00
ATOM   3098  H1  WAT  1012      -5.345   5.671  12.765  1.00  0.00
ATOM   3099  H2  WAT  1012      -4.601   4.358  12.651  1.00  0.00
TER
ATOM   3100  O   WAT  1013       4.891   5.437  -0.972  1.00  0.00
ATOM   3101  H1  WAT  1013       4.430   4.666  -0.644  1.00  0.00
ATOM   3102  H2  WAT  1013       5.704   5.464  -0.467  1.00  0.00
TER
ATOM   3103  O   WAT  1014      -6.704  -3.697  -5.090  1.00  0.00
ATOM   3104  H1  WAT  1014      -7.592  -3.355  -5.192  1.00  0.00
ATOM   3105  H2  WAT  1014      -6.419  -3.897  -5.982  1.00  0.00
TER
ATOM   3106  O   WAT  1015       1.118   7.723  -1.352  1.00  0.00
ATOM   3107  H1  WAT  1015       0.499   8.179  -1.922  1.00  0.00
ATOM   3108  H2  WAT  1015       1.973   7.878  -1.753  1.00  0.00
TER
ATOM   3109  O   WAT  1016      -7.498  -5.688   2.581  1.00  0.00
ATOM   3110  H1  WAT  1016      -7.677  -6.585   2.861  1.00  0.00
ATOM   3111  H2  WAT  1016      -7.900  -5.140   3.255  1.00  0.00
TER
ATOM   3112  O   WAT  1017       5.124  -5.991  -2.585  1.00  0.00
ATOM   3113  H1  WAT  1017       5.945  -6.481  -2.543  1.00  0.00
ATOM   3114  H2  WAT  1017       5.158  -5.401  -1.832  1.00  0.00
TER
ATOM   3115  O   WAT  1018      -6.879  -3.192   1.189  1.00  0.00
ATOM   3116  H1  WAT  1018      -6.198  -2.928   1.807  1.00  0.00
ATOM   3117  H2  WAT  1018      -7.194  -4.031   1.523  1.00  0.00
TER
ATOM   3118  O   WAT  1019       9.414  -3.974   3.979  1.00  0.00
ATOM   3119  H1  WAT  1019       8.710  -3.586   3.460  1.00  0.00
ATOM   3120  H2  WAT  1019       9.680  -3.279   4.581  1.00  0.00
TER
ATOM   3121  O   WAT  1020      -4.403  -7.505   4.542  1.00  0.00
ATOM   3122  H1  WAT  1020      -4.401  -6.988   3.737  1.00  0.00
ATOM   3123  H2  WAT  1020      -5.233  -7.982   4.519  1.00  0.00
TER
ATOM   3124  O   WAT  1021      -4.722  -5.794   2.549  1.00  0.00
ATOM   3125  H1  WAT  1021      -4.380  -4.950   2.255  1.00  0.00
ATOM   3126  H2  WAT  1021      -5.660  -5.646   2.666  1.00  0.00
TER
ATOM   3127  O   WAT  1022      -8.648   3.293  -6.585  1.00  0.00
ATOM   3128  H1  WAT  1022      -9.025   3.781  -7.316  1.00  0.00
ATOM   3129  H2  WAT  1022      -8.390   3.965  -5.954  1.00  0.00
TER
ATOM   3130  O   WAT  1023       6.977   5.567   2.450  1.00  0.00
ATOM   3131  H1  WAT  1023       6.293   6.237   2.442  1.00  0.00
ATOM   3132  H2  WAT  1023       7.516   5.765   1.685  1.00  0.00
TER
ATOM   3133  O   WAT  1024       8.429  -4.605   0.578  1.00  0.00
ATOM   3134  H1  WAT  1024       7.482  -4.572   0.710  1.00  0.00
ATOM   3135  H2  WAT  1024       8.754  -3.792   0.963  1.00  0.00
TER
ATOM   3136  O   WAT  1025      -1.039  -8.306  -1.126  1.00  0.00
ATOM   3137  H1  WAT  1025      -0.731  -8.861  -1.843  1.00  0.00
ATOM   3138  H2  WAT  1025      -1.969  -8.171  -1.309  1.00  0.00
TER
ATOM   3139  O   WAT  1026       4.513   7.411   1.165  1.00  0.00
ATOM   3140  H1  WAT  1026       4.526   7.007   0.297  1.00  0.00
ATOM   3141  H2  WAT  1026       3.960   8.186   1.061  1.00  0.00
TER
ATOM   3142  O   WAT  1027       5.807   4.133  -3.746  1.00  0.00
ATOM   3143  H1  WAT  1027       5.697   3.190  -3.621  1.00  0.00
ATOM   3144  H2  WAT  1027       5.804   4.494  -2.860  1.00  0.00
TER
ATOM   3145  O   WAT  1028       3.911   2.314   2.493  1.00  0.00
ATOM   3146  H1  WAT  1028       4.328   2.100   1.658  1.00  0.00
ATOM   3147  H2  WAT  1028       4.635   2.571   3.064  1.00  0.00
TER
ATOM   3148  O   WAT  1029       1.336  -3.969  -7.393  1.00  0.00
ATOM   3149  H1  WAT  1029       0.397  -3.808  -7.308  1.00  0.00
ATOM   3150  H2  WAT  1029       1.655  -3.251  -7.940  1.00  0.00
TER
ATOM   3151  O   WAT  1030       5.379   1.321  -3.887  1.00  0.00
ATOM   3152  H1  WAT  1030       4.760   0.983  -4.534  1.00  0.00
ATOM   3153  H2  WAT  1030       5.362   0.677  -3.179  1.00  0.00
TER
ATOM   3154  O   WAT  1031       4.822  -2.500   3.530  1.00  0.00
ATOM   3155  H1  WAT  1031       4.409  -1.675   3.784  1.00  0.00
ATOM   3156  H2  WAT  1031       4.089  -3.086   3.338  1.00  0.00
TER
ATOM   3157  O   WAT  1032      -4.332  -2.940   2.172  1.00  0.00
ATOM   3158  H1  WAT  1032      -3.781  -2.830   1.397  1.00  0.00
ATOM   3159  H2  WAT  1032      -3.818  -2.566   2.887  1.00  0.00
TER
ATOM   3160  O   WAT  1033       5.512   7.546   4.218  1.00  0.00
ATOM   3161  H1  WAT  1033       5.035   8.353   4.025  1.00  0.00
ATOM   3162  H2  WAT  1033       4.828   6.893   4.371  1.00  0.00
TER
ATOM   3163  O   WAT  1034      -3.485   3.711   7.207  1.00  0.00
ATOM   3164  H1  WAT  1034      -4.382   3.935   7.454  1.00  0.00
ATOM   3165  H2  WAT  1034      -3.460   3.834   6.258  1.00  0.00
TER
ATOM   3166  O   WAT  1035       3.556   0.560  -6.879  1.00  0.00
ATOM   3167  H1  WAT  1035       3.995  -0.278  -7.026  1.00  0.00
ATOM   3168  H2  WAT  1035       4.268   1.193  -6.793  1.00  0.00
TER
ATOM   3169  O   WAT  1036      -2.860   6.524   7.991  1.00  0.00
ATOM   3170  H1  WAT  1036      -2.888   6.928   7.124  1.00  0.00
ATOM   3171  H2  WAT  1036      -3.023   5.595   7.828  1.00  0.00
TER
ATOM   3172  O   WAT  1037       7.137  -8.186  -8.565  1.00  0.00
ATOM   3173  H1  WAT  1037       6.825  -8.093  -7.665  1.00  0.00
ATOM   3174  H2  WAT  1037       7.899  -7.608  -8.615  1.00  0.00
TER
ATOM   3175  O   WAT  1038      -6.345  -0.820  -4.107  1.00  0.00
ATOM   3176  H1  WAT  1038      -6.465  -0.094  -4.719  1.00  0.00
ATOM   3177  H2  WAT  1038      -6.654  -1.590  -4.585  1.00  0.00
TER
ATOM   3178  O   WAT  1039       9.092   7.307   9.287  1.00  0.00
ATOM   3179  H1  WAT  1039       9.568   7.785   9.966  1.00  0.00
ATOM   3180  H2  WAT  1039       9.712   7.239   8.562  1.00  0.00
TER
ATOM   3181  O   WAT  1040       8.495   4.498   6.447  1.00  0.00
ATOM   3182  H1  WAT  1040       8.621   4.259   5.529  1.00  0.00
ATOM   3183  H2  WAT  1040       8.537   3.667   6.919  1.00  0.00
TER
ATOM   3184  O   WAT  1041       2.357   8.201   5.017  1.00  0.00
ATOM   3185  H1  WAT  1041       2.871   8.112   5.819  1.00  0.00
ATOM   3186  H2  WAT  1041       1.514   8.547   5.309  1.00  0.00
TER
ATOM   3187  O   WAT  1042       4.332   8.486  -5.555  1.00  0.00
ATOM   3188  H1  WAT  1042       4.172   8.197  -4.657  1.00  0.00
ATOM   3189  H2  WAT  1042       4.167   7.710  -6.090  1.00  0.00
TER
ATOM   3190  O   WAT  1043      -3.189   8.266  -3.778  1.00  0.00
ATOM   3191  H1  WAT  1043      -3.365   7.350  -3.991  1.00  0.00
ATOM   3192  H2  WAT  1043      -4.043   8.625  -3.538  1.00  0.00
TER
ATOM   3193  O   WAT  1044       4.035   5.995  -6.995  1.00  0.00
ATOM   3194  H1  WAT  1044       3.341   5.993  -7.655  1.00  0.00
ATOM   3195  H2  WAT  1044       4.777   5.571  -7.426  1.00  0.00
TER
ATOM   3196  O   WAT  1045       3.600   7.621  -2.920  1.00  0.00
ATOM   3197  H1  WAT  1045       4.055   6.840  -2.606  1.00  0.00
ATOM   3198  H2  WAT  1045       3.939   8.332  -2.376  1.00  0.00
TER
ATOM   3199  O   WAT  1046       8.347  -3.449   7.412  1.00  0.00
ATOM   3200  H1  WAT  1046       7.732  -2.941   6.884  1.00  0.00
ATOM   3201  H2  WAT  1046       8.027  -4.349   7.355  1.00  0.00
TER
ATOM   3202  O   WAT  1047       0.409  -4.609   4.878  1.00  0.00
ATOM   3203  H1  WAT  1047      -0.053  -4.401   5.690  1.00  0.00
ATOM   3204  H2  WAT  1047       0.007  -5.424   4.575  1.00  0.00
TER
ATOM   3205  O   WAT  1048       5.409  -3.389   6.008  1.00  0.00
ATOM   3206  H1  WAT  1048       4.559  -3.688   6.329  1.00  0.00
ATOM   3207  H2  WAT  1048       5.249  -3.144   5.096  1.00  0.00
TER
ATOM   3208  O   WAT  1049       2.504  -1.888   8.108  1.00  0.00
ATOM   3209  H1  WAT  1049       2.830  -2.722   7.768  1.00  0.00
ATOM   3210  H2  WAT  1049       3.292  -1.366   8.256  1.00  0.00
TER
ATOM   3211  O   WAT  1050      -0.762  -7.855  -5.845  1.00  0.00
ATOM   3212  H1  WAT  1050      -1.387  -7.859  -5.119  1.00  0.00
ATOM   3213  H2  WAT  1050      -0.849  -8.722  -6.241  1.00  0.00
TER
ATOM   3214  O   WAT  1051      -1.841  -6.932   1.134  1.00  0.00
ATOM   3215  H1  WAT  1051      -1.543  -6.025   1.053  1.00  0.00
ATOM   3216  H2  WAT  1051      -1.292  -7.420   0.520  1.00  0.00
TER
ATOM   3217  O   WAT  1052      -1.647  -1.454   7.669  1.00  0.00
ATOM   3218  H1  WAT  1052      -1.742  -2.395   7.519  1.00  0.00
ATOM   3219  H2  WAT  1052      -0.804  -1.233   7.274  1.00  0.00
TER
ATOM   3220  O   WAT  1053      -6.516  -5.043   5.822  1.00  0.00
ATOM   3221  H1  WAT  1053      -6.909  -4.196   6.030  1.00  0.00
ATOM   3222  H2  WAT  1053      -7.204  -5.680   6.013  1.00  0.00
TER
ATOM   3223  O   WAT  1054       0.059  -4.960   8.892  1.00  0.00
ATOM   3224  H1  WAT  1054      -0.631  -5.152   9.527  1.00  0.00
ATOM   3225  H2  WAT  1054       0.802  -4.676   9.425  1.00  0.00
TER
ATOM   3226  O   WAT  1055      -9.214  -7.120  -0.145  1.00  0.00
ATOM   3227  H1  WAT  1055      -9.503  -6.550   0.568  1.00  0.00
ATOM   3228  H2  WAT  1055      -8.469  -7.600   0.219  1.00  0.00
TER
ATOM   3229  O   WAT  1056      -9.027  -3.178  -8.934  1.00  0.00
ATOM   3230  H1  WAT  1056      -9.110  -2.235  -8.793  1.00  0.00
ATOM   3231  H2  WAT  1056      -9.379  -3.321  -9.813  1.00  0.00
TER
ATOM   3232  O   WAT  1057      -1.165  -3.443  -6.877  1.00  0.00
ATOM   3233  H1  WAT  1057      -1.044  -3.484  -5.928  1.00  0.00
ATOM   3234  H2  WAT  1057      -1.550  -2.581  -7.032  1.00  0.00
TER
ATOM   3235  O   WAT  1058       2.798  -5.666   1.140  1.00  0.00
ATOM   3236  H1  WAT  1058       2.815  -5.215   1.984  1.00  0.00
ATOM   3237  H2  WAT  1058       2.549  -6.566   1.353  1.00  0.00
TER
ATOM   3238  O   WAT  1059      -2.153  -1.133  -7.478  1.00  0.00
ATOM   3239  H1  WAT  1059      -2.721  -1.581  -8.105  1.00  0.00
ATOM   3240  H2  WAT  1059      -1.444  -0.774  -8.012  1.00  0.00
TER
ATOM   3241  O   WAT  1060       6.225  -8.253   6.978  1.00  0.00
ATOM   3242  H1  WAT  1060       6.549  -8.984   7.504  1.00  0.00
ATOM   3243  H2  WAT  1060       6.260  -8.572   6.076  1.00  0.00
TER
ATOM   3244  O   WAT  1061      -7.076   2.768   6.398  1.00  0.00
ATOM   3245  H1  WAT  1061      -7.461   2.128   6.997  1.00  0.00
ATOM   3246  H2  WAT  1061      -6.765   3.472   6.968  1.00  0.00
TER
ATOM   3247  O   WAT  1062      -8.062  -5.640  -1.991  1.00  0.00
ATOM   3248  H1  WAT  1062      -8.348  -6.004  -1.154  1.00  0.00
ATOM   3249  H2  WAT  1062      -8.124  -6.372  -2.605  1.00  0.00
TER
ATOM   3250  O   WAT  1063       1.611  -6.747  -5.270  1.00  0.00
ATOM   3251  H1  WAT  1063       0.798  -7.246  -5.346  1.00  0.00
ATOM   3252  H2  WAT  1063       1.418  -5.907  -5.686  1.00  0.00
TER
ATOM   3253  O   WAT  1064       1.532   1.930   6.474  1.00  0.00
ATOM   3254  H1  WAT  1064       1.466   1.010   6.220  1.00  0.00
ATOM   3255  H2  WAT  1064       0.903   2.028   7.188  1.00  0.00
TER
ATOM   3256  O   WAT  1065       4.326  -2.375  -6.974  1.00  0.00
ATOM   3257  H1  WAT  1065       5.214  -2.063  -7.149  1.00  0.00
ATOM   3258  H2  WAT  1065       4.297  -3.248  -7.366  1.00  0.00
TER
ATOM   3259  O   WAT  1066       0.322   3.798  -6.295  1.00  0.00
ATOM   3260  H1  WAT  1066       0.664   4.542  -6.791  1.00  0.00
ATOM   3261  H2  WAT  1066      -0.506   4.111  -5.933  1.00  0.00
TER
ATOM   3262  O   WAT  1067      -3.879  -0.045   8.229  1.00  0.00
ATOM   3263  H1  WAT  1067      -4.179   0.101   7.332  1.00  0.00
ATOM   3264  H2  WAT  1067      -3.108  -0.604   8.136  1.00  0.00
TER
ATOM   3265  O   WAT  1068       1.464   4.752   6.224  1.00  0.00
ATOM   3266  H1  WAT  1068       1.479   3.820   6.006  1.00  0.00
ATOM   3267  H2  WAT  1068       0.757   4.838   6.863  1.00  0.00
TER
ATOM   3268  O   WAT  1069       6.598  -1.064  -7.506  1.00  0.00
ATOM   3269  H1  WAT  1069       6.514  -0.632  -8.356  1.00  0.00
ATOM   3270  H2  WAT  1069       7.317  -0.604  -7.073  1.00  0.00
TER
ATOM   3271  O   WAT  1070       7.675   1.393   5.571  1.00  0.00
ATOM   3272  H1  WAT  1070       6.950   1.986   5.374  1.00  0.00
ATOM   3273  H2  WAT  1070       8.203   1.385   4.772  1.00  0.00
TER
ATOM   3274  O   WAT  1071       7.626   5.791  -4.778  1.00  0.00
ATOM   3275  H1  WAT  1071       6.984   5.136  -4.503  1.00  0.00
ATOM   3276  H2  WAT  1071       7.240   6.196  -5.554  1.00  0.00
TER
ATOM   3277  O   WAT  1072      -8.569  -0.504  -8.032  1.00  0.00
ATOM   3278  H1  WAT  1072      -7.700  -0.221  -7.748  1.00  0.00
ATOM   3279  H2  WAT  1072      -9.060   0.310  -8.147  1.00  0.00
TER
ATOM   3280  O   WAT  1073       0.897   6.394   3.318  1.00  0.00
ATOM   3281  H1  WAT  1073       1.542   6.600   3.996  1.00  0.00
ATOM   3282  H2  WAT  1073       1.260   5.633   2.865  1.00  0.00
TER
ATOM   3283  O   WAT  1074      -5.505  -8.773  -3.439  1.00  0.00
ATOM   3284  H1  WAT  1074      -5.633  -8.781  -2.490  1.00  0.00
ATOM   3285  H2  WAT  1074      -6.328  -8.434  -3.790  1.00  0.00
TER
ATOM   3286  O   WAT  1075       6.016   4.682  -8.240  1.00  0.00
ATOM   3287  H1  WAT  1075       5.790   3.965  -7.648  1.00  0.00
ATOM   3288  H2  WAT  1075       5.626   4.433  -9.078  1.00  0.00
TER
ATOM   3289  O   WAT  1076       3.944   5.197   5.240  1.00  0.00
ATOM   3290  H1  WAT  1076       4.280   5.783   5.917  1.00  0.00
ATOM   3291  H2  WAT  1076       3.024   5.066   5.469  1.00  0.00
TER
ATOM   3292  O   WAT  1077      -8.202   8.709  -7.466  1.00  0.00
ATOM   3293  H1  WAT  1077      -7.842   9.308  -8.120  1.00  0.00
ATOM   3294  H2  WAT  1077      -8.343   9.255  -6.692  1.00  0.00
TER
ATOM   3295  O   WAT  1078      -8.505  -7.014   6.022  1.00  0.00
ATOM   3296  H1  WAT  1078      -9.219  -6.814   6.627  1.00  0.00
ATOM   3297  H2  WAT  1078      -8.086  -7.790   6.394  1.00  0.00
TER
ATOM   3298  O   WAT  1079       5.598   2.599  -6.579  1.00  0.00
ATOM   3299  H1  WAT  1079       5.310   3.061  -5.791  1.00  0.00
ATOM   3300  H2  WAT  1079       6.393   2.139  -6.310  1.00  0.00
TER
ATOM   3301  O   WAT  1080      -8.218   6.974   7.009  1.00  0.00
ATOM   3302  H1  WAT  1080      -8.109   6.034   6.868  1.00  0.00
ATOM   3303  H2  WAT  1080      -8.870   7.240   6.360  1.00  0.00
TER
ATOM   3304  O   WAT  1081      -0.227   5.246   8.408  1.00  0.00
ATOM   3305  H1  WAT  1081      -0.547   4.527   8.953  1.00  0.00
ATOM   3306  H2  WAT  1081      -0.901   5.921   8.482  1.00  0.00
TER
ATOM   3307  O   WAT  1082      -2.185   6.092  -6.648  1.00  0.00
ATOM   3308  H1  WAT  1082      -2.194   6.825  -7.264  1.00  0.00
ATOM   3309  H2  WAT  1082      -3.105   5.845  -6.556  1.00  0.00
TER
ATOM   3310  O   WAT  1083       2.989  -4.521   3.772  1.00  0.00
ATOM   3311  H1  WAT  1083       3.357  -5.342   4.100  1.00  0.00
ATOM   3312  H2  WAT  1083       2.128  -4.461   4.188  1.00  0.00
TER
ATOM   3313  O   WAT  1084       6.355  -5.566  -5.419  1.00  0.00
ATOM   3314  H1  WAT  1084       5.726  -5.461  -6.133  1.00  0.00
ATOM   3315  H2  WAT  1084       5.860  -5.346  -4.630  1.00  0.00
TER
ATOM   3316  O   WAT  1085       0.801   6.155  -7.986  1.00  0.00
ATOM   3317  H1  WAT  1085       0.902   5.951  -8.915  1.00  0.00
ATOM   3318  H2  WAT  1085      -0.099   5.901  -7.781  1.00  0.00
TER
ATOM   3319  O   WAT  1086      -0.051  -1.867   3.996  1.00  0.00
ATOM   3320  H1  WAT  1086       0.447  -1.393   4.661  1.00  0.00
ATOM   3321  H2  WAT  1086       0.091  -2.791   4.203  1.00  0.00
TER
ATOM   3322  O   WAT  1087       2.355  -6.562  -2.564  1.00  0.00
ATOM   3323  H1  WAT  1087       2.232  -6.543  -3.513  1.00  0.00
ATOM   3324  H2  WAT  1087       3.303  -6.514  -2.444  1.00  0.00
TER
ATOM   3325  O   WAT  1088      -0.558   8.673  -3.291  1.00  0.00
ATOM   3326  H1  WAT  1088      -0.303   8.636  -4.213  1.00  0.00
ATOM   3327  H2  WAT  1088      -1.506   8.547  -3.298  1.00  0.00
TER
ATOM   3328  O   WAT  1089      -3.473  -4.979  -6.628  1.00  0.00
ATOM   3329  H1  WAT  1089      -2.624  -4.542  -6.694  1.00  0.00
ATOM   3330  H2  WAT  1089      -3.840  -4.667  -5.801  1.00  0.00
TER
ATOM   3331  O   WAT  1090       7.156  -5.651   4.839  1.00  0.00
ATOM   3332  H1  WAT  1090       6.653  -4.910   5.178  1.00  0.00
ATOM   3333  H2  WAT  1090       7.971  -5.262   4.522  1.00  0.00
TER
ATOM   3334  O   WAT  1091      -4.574   1.275  -8.155  1.00  0.00
ATOM   3335  H1  WAT  1091      -3.808   1.163  -7.592  1.00  0.00
ATOM   3336  H2  WAT  1091      -4.497   0.578  -8.807  1.00  0.00
TER
ATOM   3337  O   WAT  1092      -5.879  -1.293  -7.471  1.00  0.00
ATOM   3338  H1  WAT  1092      -5.799  -2.240  -7.360  1.00  0.00
ATOM   3339  H2  WAT  1092      -4.987  -0.962  -7.365  1.00  0.00
TER
ATOM   3340  O   WAT  1093       7.450   6.764  -0.040  1.00  0.00
ATOM   3341  H1  WAT  1093       7.575   7.587   0.433  1.00  0.00
ATOM   3342  H2  WAT  1093       8.317   6.553  -0.387  1.00  0.00
TER
ATOM   3343  O   WAT  1094      -5.078   8.857  -0.368  1.00  0.00
ATOM   3344  H1  WAT  1094      -4.342   8.308  -0.097  1.00  0.00
ATOM   3345  H2  WAT  1094      -4.694   9.722  -0.507  1.00  0.00
TER
ATOM   3346  O   WAT  1095      -6.072   8.041   8.821  1.00  0.00
ATOM   3347  H1  WAT  1095      -5.271   8.362   9.234  1.00  0.00
ATOM   3348  H2  WAT  1095      -6.587   7.681   9.543  1.00  0.00
TER
ATOM   3349  O   WAT  1096      -1.968   8.030  -8.545  1.00  0.00
ATOM   3350  H1  WAT  1096      -1.175   8.319  -8.997  1.00  0.00
ATOM   3351  H2  WAT  1096      -2.487   7.599  -9.224  1.00  0.00
TER
ATOM   3352  O   WAT  1097       2.764   4.149   8.768  1.00  0.00
ATOM   3353  H1  WAT  1097       2.158   4.172   8.028  1.00  0.00
ATOM   3354  H2  WAT  1097       2.460   3.418   9.305  1.00  0.00
TER
ATOM   3355  O   WAT  1098       4.194   7.877   7.379  1.00  0.00
ATOM   3356  H1  WAT  1098       5.147   7.793   7.329  1.00  0.00
ATOM   3357  H2  WAT  1098       4.047   8.541   8.052  1.00  0.00
TER
ATOM   3358  O   WAT  1099       7.085   7.257  -7.122  1.00  0.00
ATOM   3359  H1  WAT  1099       6.799   6.843  -7.936  1.00  0.00
ATOM   3360  H2  WAT  1099       6.887   8.185  -7.242  1.00  0.00
TER
ATOM   3361  O   WAT  1100      -8.352   0.529   7.764  1.00  0.00
ATOM   3362  H1  WAT  1100      -7.848  -0.051   8.336  1.00  0.00
ATOM   3363  H2  WAT  1100      -9.092   0.813   8.302  1.00  0.00
TER
ATOM   3364  O   WAT  1101      -1.450   3.250  -8.681  1.00  0.00
ATOM   3365  H1  WAT  1101      -1.555   2.635  -7.955  1.00  0.00
ATOM   3366  H2  WAT  1101      -1.618   2.727  -9.465  1.00  0.00
TER
ATOM   3367  O   WAT  1102      -1.299   1.936   7.298  1.00  0.00
ATOM   3368  H1  WAT  1102      -2.064   2.504   7.213  1.00  0.00
ATOM   3369  H2  WAT  1102      -1.117   1.643   6.405  1.00  0.00
TER
ATOM   3370  O   WAT  1103       1.790   2.312  -8.077  1.00  0.00
ATOM   3371  H1  WAT  1103       1.241   2.759  -7.433  1.00  0.00
ATOM   3372  H2  WAT  1103       2.412   1.807  -7.553  1.00  0.00
TER
ATOM   3373  O   WAT  1104       5.844   3.666   7.855  1.00  0.00
ATOM   3374  H1  WAT  1104       6.585   4.004   7.352  1.00  0.00
ATOM   3375  H2  WAT  1104       5.081   3.835   7.302  1.00  0.00
TER
ATOM   3376  O   WAT  1105      -6.320  -1.328   8.659  1.00  0.00
ATOM   3377  H1  WAT  1105      -6.280  -1.627   9.568  1.00  0.00
ATOM   3378  H2  WAT  1105      -5.466  -0.928   8.500  1.00  0.00
TER
ATOM   3379  O   WAT  1106      -2.542   1.271  -6.180  1.00  0.00
ATOM   3380  H1  WAT  1106      -2.121   1.105  -5.337  1.00  0.00
ATOM   3381  H2  WAT  1106      -2.417   0.461  -6.675  1.00  0.00
TER
ATOM   3382  O   WAT  1107      -4.379  -2.749   6.627  1.00  0.00
ATOM   3383  H1  WAT  1107      -4.910  -3.240   5.999  1.00  0.00
ATOM   3384  H2  WAT  1107      -3.711  -2.321   6.092  1.00  0.00
TER
ATOM   3385  O   WAT  1108      -0.029   0.295  -8.933  1.00  0.00
ATOM   3386  H1  WAT  1108       0.491  -0.420  -9.299  1.00  0.00
ATOM   3387  H2  WAT  1108       0.617   0.933  -8.633  1.00  0.00
TER
ATOM   3388  O   WAT  1109       4.518   1.718   6.391  1.00  0.00
ATOM   3389  H1  WAT  1109       4.932   1.872   7.240  1.00  0.00
ATOM   3390  H2  WAT  1109       3.583   1.843   6.553  1.00  0.00
TER
ATOM   3391  O   WAT  1110       4.991  -0.943   8.395  1.00  0.00
ATOM   3392  H1  WAT  1110       5.573  -1.697   8.307  1.00  0.00
ATOM   3393  H2  WAT  1110       5.167  -0.412   7.618  1.00  0.00
TER
ATOM   3394  O   WAT  1111      -3.892  -5.783   6.706  1.00  0.00
ATOM   3395  H1  WAT  1111      -3.987  -6.401   5.982  1.00  0.00
ATOM   3396  H2  WAT  1111      -4.473  -5.056   6.479  1.00  0.00
TER
ATOM   3397  O   WAT  1112      -1.126  -7.226   3.739  1.00  0.00
ATOM   3398  H1  WAT  1112      -1.574  -7.203   2.894  1.00  0.00
ATOM   3399  H2  WAT  1112      -1.760  -7.624   4.336  1.00  0.00
TER
ATOM   3400  O   WAT  1113       1.616  -0.599   5.744  1.00  0.00
ATOM   3401  H1  WAT  1113       1.736  -1.194   6.484  1.00  0.00
ATOM   3402  H2  WAT  1113       2.476  -0.562   5.324  1.00  0.00
TER
ATOM   3403  O   WAT  1114       3.955  -0.045   4.320  1.00  0.00
ATOM   3404  H1  WAT  1114       3.429   0.479   3.717  1.00  0.00
ATOM   3405  H2  WAT  1114       4.298   0.588   4.951  1.00  0.00
TER
ATOM   3406  O   WAT  1115      -3.646  -2.656  -9.235  1.00  0.00
ATOM   3407  H1  WAT  1115      -3.847  -3.519  -8.873  1.00  0.00
ATOM   3408  H2  WAT  1115      -3.817  -2.742 -10.172  1.00  0.00
TER
ATOM   3409  O   WAT  1116      -2.869   7.975   5.476  1.00  0.00
ATOM   3410  H1  WAT  1116      -3.407   8.700   5.157  1.00  0.00
ATOM   3411  H2  WAT  1116      -2.616   7.498   4.686  1.00  0.00
TER
ATOM   3412  O   WAT  1117      -1.617  -4.056   7.002  1.00  0.00
ATOM   3413  H1  WAT  1117      -1.027  -4.365   7.690  1.00  0.00
ATOM   3414  H2  WAT  1117      -2.435  -4.528   7.158  1.00  0.00
TER
ATOM   3415  O   WAT  1118       3.202  -4.440   7.235  1.00  0.00
ATOM   3416  H1  WAT  1118       2.514  -5.102   7.170  1.00  0.00
ATOM   3417  H2  WAT  1118       3.923  -4.886   7.680  1.00  0.00
TER
ATOM   3418  O   WAT  1119       3.833  -7.845  -6.706  1.00  0.00
ATOM   3419  H1  WAT  1119       4.113  -8.688  -6.350  1.00  0.00
ATOM   3420  H2  WAT  1119       3.059  -7.612  -6.192  1.00  0.00
TER
ATOM   3421  O   WAT  1120      -4.848  -5.555  -9.247  1.00  0.00
ATOM   3422  H1  WAT  1120      -4.545  -5.549 -10.155  1.00  0.00
ATOM   3423  H2  WAT  1120      -4.109  -5.906  -8.750  1.00  0.00
TER
ATOM   3424  O   WAT  1121      -0.013   9.210   5.735  1.00  0.00
ATOM   3425  H1  WAT  1121      -0.087  10.114   6.042  1.00  0.00
ATOM   3426  H2  WAT  1121      -0.915   8.891   5.707  1.00  0.00
TER
ATOM   3427  O   WAT  1122      -1.630  -6.612  -8.261  1.00  0.00
ATOM   3428  H1  WAT  1122      -1.977  -7.290  -8.841  1.00  0.00
ATOM   3429  H2  WAT  1122      -1.428  -7.073  -7.447  1.00  0.00
TER
ATOM   3430  O   WAT  1123       0.535   8.376  -6.643  1.00  0.00
ATOM   3431  H1  WAT  1123       1.430   8.715  -6.621  1.00  0.00
ATOM   3432  H2  WAT  1123       0.567   7.654  -7.270  1.00  0.00
TER
ATOM   3433  O   WAT  1124      -5.825   3.749  -8.414  1.00  0.00
ATOM   3434  H1  WAT  1124      -5.388   4.292  -7.758  1.00  0.00
ATOM   3435  H2  WAT  1124      -5.340   2.923  -8.404  1.00  0.00
TER
ATOM   3436  O   WAT  1125      -8.121   7.405   1.776  1.00  0.00
ATOM   3437  H1  WAT  1125      -8.558   7.585   2.609  1.00  0.00
ATOM   3438  H2  WAT  1125      -7.554   8.162   1.635  1.00  0.00
TER
ATOM   3439  O   WAT  1126       7.515   6.906   6.064  1.00  0.00
ATOM   3440  H1  WAT  1126       6.915   6.966   5.320  1.00  0.00
ATOM   3441  H2  WAT  1126       7.644   5.967   6.194  1.00  0.00
TER
ATOM   3442  O   WAT  1127       8.755   4.648  -8.599  1.00  0.00
ATOM   3443  H1  WAT  1127       7.924   4.716  -8.128  1.00  0.00
ATOM   3444  H2  WAT  1127       8.932   5.539  -8.902  1.00  0.00
TER
ATOM   3445  O   WAT  1128       8.211   1.393  -6.096  1.00  0.00
ATOM   3446  H1  WAT  1128       8.972   1.963  -5.990  1.00  0.00
ATOM   3447  H2  WAT  1128       8.226   0.826  -5.325  1.00  0.00
TER
ATOM   3448  O   WAT  1129      -8.289  -0.083  -1.865  1.00  0.00
ATOM   3449  H1  WAT  1129      -8.944  -0.352  -2.509  1.00  0.00
ATOM   3450  H2  WAT  1129      -7.451  -0.193  -2.315  1.00  0.00
TER
ATOM   3451  O   WAT  1130       6.200   3.632   4.162  1.00  0.00
ATOM   3452  H1  WAT  1130       5.386   4.061   4.424  1.00  0.00
ATOM   3453  H2  WAT  1130       6.607   4.243   3.549  1.00  0.00
TER
ATOM   3454  O   WAT  1131       8.262   1.686  -8.938  1.00  0.00
ATOM   3455  H1  WAT  1131       8.537   2.594  -9.066  1.00  0.00
ATOM   3456  H2  WAT  1131       8.074   1.623  -8.002  1.00  0.00
TER
ATOM   3457  O   WAT  1132       4.660  -5.289  -7.643  1.00  0.00
ATOM   3458  H1  WAT  1132       5.079  -5.476  -8.483  1.00  0.00
ATOM   3459  H2  WAT  1132       4.354  -6.141  -7.333  1.00  0.00
TER
ATOM   3460  O   WAT  1133       7.549  -1.230   5.689  1.00  0.00
ATOM   3461  H1  WAT  1133       7.318  -1.458   4.788  1.00  0.00
ATOM   3462  H2  WAT  1133       7.809  -0.310   5.643  1.00  0.00
TER
ATOM   3463  O   WAT  1134      -7.700  -2.787   6.581  1.00  0.00
ATOM   3464  H1  WAT  1134      -8.594  -2.820   6.921  1.00  0.00
ATOM   3465  H2  WAT  1134      -7.160  -2.588   7.347  1.00  0.00
TER
ATOM   3466  O   WAT  1135       5.988  -6.004   8.467  1.00  0.00
ATOM   3467  H1  WAT  1135       6.865  -5.996   8.850  1.00  0.00
ATOM   3468  H2  WAT  1135       6.000  -6.741   7.856  1.00  0.00
TER
ATOM   3469  O   WAT  1136      -9.075  -2.873  -5.922  1.00  0.00
ATOM   3470  H1  WAT  1136      -9.979  -2.610  -6.097  1.00  0.00
ATOM   3471  H2  WAT  1136      -8.591  -2.602  -6.702  1.00  0.00
TER
ATOM   3472  O   WAT  1137       7.613  -2.067   2.877  1.00  0.00
ATOM   3473  H1  WAT  1137       6.663  -2.101   2.992  1.00  0.00
ATOM   3474  H2  WAT  1137       7.794  -1.157   2.642  1.00  0.00
TER
ATOM   3475  O   WAT  1138      -6.532  -3.817  -8.013  1.00  0.00
ATOM   3476  H1  WAT  1138      -5.823  -4.238  -8.498  1.00  0.00
ATOM   3477  H2  WAT  1138      -7.248  -3.749  -8.644  1.00  0.00
TER
ATOM   3478  O   WAT  1139      -6.885  -7.763  -8.973  1.00  0.00
ATOM   3479  H1  WAT  1139      -6.162  -7.222  -8.654  1.00  0.00
ATOM   3480  H2  WAT  1139      -6.613  -8.037  -9.848  1.00  0.00
TER
ATOM   3481  O   WAT  1140       6.924  -2.894  -4.705  1.00  0.00
ATOM   3482  H1  WAT  1140       7.420  -3.127  -3.920  1.00  0.00
ATOM   3483  H2  WAT  1140       6.726  -3.732  -5.122  1.00  0.00
TER
ATOM   3484  O   WAT  1141      -7.196  -8.512   0.930  1.00  0.00
ATOM   3485  H1  WAT  1141      -6.548  -9.063   0.489  1.00  0.00
ATOM   3486  H2  WAT  1141      -6.776  -8.258   1.751  1.00  0.00
TER
ATOM   3487  O   WAT  1142       8.353  -4.258  -2.172  1.00  0.00
ATOM   3488  H1  WAT  1142       8.243  -4.412  -1.233  1.00  0.00
ATOM   3489  H2  WAT  1142       9.114  -4.785  -2.414  1.00  0.00
TER
ATOM   3490  O   WAT  1143       6.699  -8.318   4.287  1.00  0.00
ATOM   3491  H1  WAT  1143       7.337  -7.705   4.653  1.00  0.00
ATOM   3492  H2  WAT  1143       6.847  -8.282   3.342  1.00  0.00
TER
ATOM   3493  O   WAT  1144       9.242  -6.427  -8.931  1.00  0.00
ATOM   3494  H1  WAT  1144      10.167  -6.559  -9.139  1.00  0.00
ATOM   3495  H2  WAT  1144       9.219  -6.347  -7.977  1.00  0.00
TER
ATOM   3496  O   WAT  1145       9.316  -5.656  -6.305  1.00  0.00
ATOM   3497  H1  WAT  1145       8.521  -5.721  -5.776  1.00  0.00
ATOM   3498  H2  WAT  1145       9.520  -4.721  -6.317  1.00  0.00
TER
ATOM   3499  O   WAT  1146       6.258   8.383  -2.311  1.00  0.00
ATOM   3500  H1  WAT  1146       6.853   8.062  -2.988  1.00  0.00
ATOM   3501  H2  WAT  1146       6.515   7.911  -1.520  1.00  0.00
TER
ATOM   3502  O   WAT  1147      -7.443  -8.357   3.672  1.00  0.00
ATOM   3503  H1  WAT  1147      -7.791  -7.900   4.438  1.00  0.00
ATOM   3504  H2  WAT  1147      -7.774  -9.251   3.755  1.00  0.00
TER
ATOM   3505  O   WAT  1148      -5.836   4.815   7.838  1.00  0.00
ATOM   3506  H1  WAT  1148      -5.879   4.445   8.719  1.00  0.00
ATOM   3507  H2  WAT  1148      -5.705   5.753   7.978  1.00  0.00
TER
ATOM   3508  O   WAT  1149      -2.136   6.371   3.439  1.00  0.00
ATOM   3509  H1  WAT  1149      -2.376   6.639   2.552  1.00  0.00
ATOM   3510  H2  WAT  1149      -1.195   6.542   3.494  1.00  0.00
TER
ATOM   3511  O   WAT  1150       0.070  -7.166   7.194  1.00  0.00
ATOM   3512  H1  WAT  1150       0.009  -6.573   7.944  1.00  0.00
ATOM   3513  H2  WAT  1150       1.010  -7.273   7.049  1.00  0.00
TER
ATOM   3514  O   WAT  1151       2.707  -7.509   6.833  1.00  0.00
ATOM   3515  H1  WAT  1151       3.321  -7.191   6.172  1.00  0.00
ATOM   3516  H2  WAT  1151       3.252  -7.994   7.453  1.00  0.00
TER
ATOM   3517  O   WAT  1152       9.125   8.391   4.240  1.00  0.00
ATOM   3518  H1  WAT  1152       8.631   8.788   3.522  1.00  0.00
ATOM   3519  H2  WAT  1152       8.516   7.766   4.633  1.00  0.00
TER
ATOM   3520  O   WAT  1153      -6.771  -8.829   6.947  1.00  0.00
ATOM   3521  H1  WAT  1153      -6.222  -9.010   6.184  1.00  0.00
ATOM   3522  H2  WAT  1153      -6.705  -9.620   7.483  1.00  0.00
TER
ATOM   3523  O   WAT  1154      -5.997   7.761   4.957  1.00  0.00
ATOM   3524  H1  WAT  1154      -6.591   7.630   5.696  1.00  0.00
ATOM   3525  H2  WAT  1154      -6.005   6.925   4.492  1.00  0.00
TER
ATOM   3526  O   WAT  1155       3.448  -8.945   3.160  1.00  0.00
ATOM   3527  H1  WAT  1155       2.574  -8.612   2.958  1.00  0.00
ATOM   3528  H2  WAT  1155       3.339  -9.418   3.986  1.00  0.00
TER
ATOM   3529  O   WAT  1156       4.355  -6.738   4.545  1.00  0.00
ATOM   3530  H1  WAT  1156       4.027  -7.553   4.165  1.00  0.00
ATOM   3531  H2  WAT  1156       5.304  -6.781   4.421  1.00  0.00
TER
ATOM   3532  O   WAT  1157       6.809   9.033   1.518  1.00  0.00
ATOM   3533  H1  WAT  1157       6.349   9.785   1.144  1.00  0.00
ATOM   3534  H2  WAT  1157       6.180   8.314   1.460  1.00  0.00
TER
ATOM   3535  O   WAT  1158      -6.366   5.127   3.908  1.00  0.00
ATOM   3536  H1  WAT  1158      -7.093   4.508   3.841  1.00  0.00
ATOM   3537  H2  WAT  1158      -6.305   5.521   3.038  1.00  0.00
TER
ATOM   3538  O   WAT  1159      -2.762   7.342   0.693  1.00  0.00
ATOM   3539  H1  WAT  1159      -2.245   6.731   0.168  1.00  0.00
ATOM   3540  H2  WAT  1159      -2.112   7.845   1.184  1.00  0.00
TER
ATOM   3541  O   WAT  1160      -0.022   8.233   1.520  1.00  0.00
ATOM   3542  H1  WAT  1160       0.266   7.978   0.643  1.00  0.00
ATOM   3543  H2  WAT  1160       0.490   7.680   2.111  1.00  0.00
TER
ATOM   3544  O   WAT  1161       1.196  -8.028   2.100  1.00  0.00
ATOM   3545  H1  WAT  1161       0.413  -7.554   2.379  1.00  0.00
ATOM   3546  H2  WAT  1161       0.902  -8.933   1.991  1.00  0.00
TER
ATOM   3547  O   WAT  1162       5.748  -7.326   0.145  1.00  0.00
ATOM   3548  H1  WAT  1162       6.189  -7.381  -0.703  1.00  0.00
ATOM   3549  H2  WAT  1162       5.478  -6.410   0.216  1.00  0.00
TER
ATOM   3550  O   WAT  1163       7.612  -7.694  -1.845  1.00  0.00
ATOM   3551  H1  WAT  1163       7.550  -8.638  -1.991  1.00  0.00
ATOM   3552  H2  WAT  1163       8.391  -7.586  -1.299  1.00  0.00
TER
ATOM   3553  O   WAT  1164      -8.083   8.445  -2.882  1.00  0.00
ATOM   3554  H1  WAT  1164      -8.251   7.812  -2.184  1.00  0.00
ATOM   3555  H2  WAT  1164      -8.950   8.651  -3.233  1.00  0.00
TER
ATOM   3556  O   WAT  1165      -7.460  -7.724  -5.379  1.00  0.00
ATOM   3557  H1  WAT  1165      -6.702  -7.611  -5.953  1.00  0.00
ATOM   3558  H2  WAT  1165      -7.923  -6.887  -5.425  1.00  0.00
TER
ATOM   3559  O   WAT  1166       3.584  -8.945  -1.150  1.00  0.00
ATOM   3560  H1  WAT  1166       4.186  -8.373  -0.676  1.00  0.00
ATOM   3561  H2  WAT  1166       2.843  -8.381  -1.373  1.00  0.00
TER
ATOM   3562  O   WAT  1167       6.727  -8.543  -5.876  1.00  0.00
ATOM   3563  H1  WAT  1167       6.922  -7.645  -5.610  1.00  0.00
ATOM   3564  H2  WAT  1167       5.940  -8.775  -5.383  1.00  0.00
TER
ATOM   3565  O   WAT  1168      -6.477   7.138  -5.437  1.00  0.00
ATOM   3566  H1  WAT  1168      -7.002   7.519  -6.141  1.00  0.00
ATOM   3567  H2  WAT  1168      -6.552   7.763  -4.716  1.00  0.00
TER
ATOM   3568  O   WAT  1169      -5.088  -7.197  -6.839  1.00  0.00
ATOM   3569  H1  WAT  1169      -4.559  -7.984  -6.968  1.00  0.00
ATOM   3570  H2  WAT  1169      -4.455  -6.518  -6.605  1.00  0.00
TER
ATOM   3571  O   WAT  1170      -2.894  -7.460  -3.784  1.00  0.00
ATOM   3572  H1  WAT  1170      -3.524  -8.161  -3.617  1.00  0.00
ATOM   3573  H2  WAT  1170      -3.434  -6.699  -4.001  1.00  0.00
TER
ATOM   3574  O   WAT  1171       0.045   9.154   8.887  1.00  0.00
ATOM   3575  H1  WAT  1171       0.972   8.919   8.930  1.00  0.00
ATOM   3576  H2  WAT  1171       0.030   9.981   8.405  1.00  0.00
TER
ATOM   3577  O   WAT  1172       8.280   8.697  -4.116  1.00  0.00
ATOM   3578  H1  WAT  1172       8.455   8.011  -4.760  1.00  0.00
ATOM   3579  H2  WAT  1172       7.582   9.222  -4.508  1.00  0.00
TER
ATOM   3580  O   WAT  1173      -2.769  -8.181   8.651  1.00  0.00
ATOM   3581  H1  WAT  1173      -3.050  -7.678   7.887  1.00  0.00
ATOM   3582  H2  WAT  1173      -2.387  -8.979   8.285  1.00  0.00
TER
ATOM   3583  O   WAT  1174      -3.878   9.086  -6.562  1.00  0.00
ATOM   3584  H1  WAT  1174      -3.146   8.802  -7.110  1.00  0.00
ATOM   3585  H2  WAT  1174      -3.618   8.848  -5.672  1.00  0.00
TER
ATOM   3586  O   WAT  1175       3.833  -8.766   9.229  1.00  0.00
ATOM   3587  H1  WAT  1175       3.720  -8.446  10.124  1.00  0.00
ATOM   3588  H2  WAT  1175       4.650  -8.365   8.933  1.00  0.00
TER
ATOM   3589  O   WAT  1176       6.613   8.381   8.711  1.00  0.00
ATOM   3590  H1  WAT  1176       7.405   7.886   8.504  1.00  0.00
ATOM   3591  H2  WAT  1176       6.906   9.060   9.319  1.00  0.00
TER
ATOM   3592  O   WAT  1177       0.871   1.031 -18.527  1.00  0.00
ATOM   3593  H1  WAT  1177       0.095   0.551 -18.237  1.00  0.00
ATOM   3594  H2  WAT  1177       1.522   0.352 -18.701  1.00  0.00
TER
ATOM   3595  O   WAT  1178      -5.113   1.343 -17.649  1.00  0.00
ATOM   3596  H1  WAT  1178      -5.944   1.088 -17.249  1.00  0.00
ATOM   3597  H2  WAT  1178      -4.505   1.414 -16.913  1.00  0.00
TER
ATOM   3598  O   WAT  1179      -5.133   5.377 -17.453  1.00  0.00
ATOM   3599  H1  WAT  1179      -4.830   4.487 -17.632  1.00  0.00
ATOM   3600  H2  WAT  1179      -4.388   5.934 -17.681  1.00  0.00
TER
ATOM   3601  O   WAT  1180      -8.740  -1.096 -17.981  1.00  0.00
ATOM   3602  H1  WAT  1180      -8.169  -1.864 -17.980  1.00  0.00
ATOM   3603  H2  WAT  1180      -8.740  -0.797 -18.890  1.00  0.00
TER
ATOM   3604  O   WAT  1181       0.312   3.707 -18.519  1.00  0.00
ATOM   3605  H1  WAT  1181       0.242   2.766 -18.681  1.00  0.00
ATOM   3606  H2  WAT  1181       1.074   3.797 -17.947  1.00  0.00
TER
ATOM   3607  O   WAT  1182      -7.498  -5.688 -16.194  1.00  0.00
ATOM   3608  H1  WAT  1182      -7.677  -6.585 -15.914  1.00  0.00
ATOM   3609  H2  WAT  1182      -7.900  -5.140 -15.519  1.00  0.00
TER
ATOM   3610  O   WAT  1183       1.342  -3.486 -18.293  1.00  0.00
ATOM   3611  H1  WAT  1183       1.719  -4.359 -18.405  1.00  0.00
ATOM   3612  H2  WAT  1183       1.244  -3.150 -19.184  1.00  0.00
TER
ATOM   3613  O   WAT  1184      -6.879  -3.192 -17.586  1.00  0.00
ATOM   3614  H1  WAT  1184      -6.198  -2.928 -16.967  1.00  0.00
ATOM   3615  H2  WAT  1184      -7.194  -4.031 -17.252  1.00  0.00
TER
ATOM   3616  O   WAT  1185      -2.687  -2.145 -18.498  1.00  0.00
ATOM   3617  H1  WAT  1185      -2.179  -1.647 -17.858  1.00  0.00
ATOM   3618  H2  WAT  1185      -2.155  -2.921 -18.674  1.00  0.00
TER
ATOM   3619  O   WAT  1186       9.414  -3.974 -14.795  1.00  0.00
ATOM   3620  H1  WAT  1186       8.710  -3.586 -15.314  1.00  0.00
ATOM   3621  H2  WAT  1186       9.680  -3.279 -14.193  1.00  0.00
TER
ATOM   3622  O   WAT  1187      -4.403  -7.505 -14.232  1.00  0.00
ATOM   3623  H1  WAT  1187      -4.401  -6.988 -15.037  1.00  0.00
ATOM   3624  H2  WAT  1187      -5.233  -7.982 -14.255  1.00  0.00
TER
ATOM   3625  O   WAT  1188      -3.153   2.135 -16.055  1.00  0.00
ATOM   3626  H1  WAT  1188      -3.486   2.761 -15.413  1.00  0.00
ATOM   3627  H2  WAT  1188      -2.976   2.661 -16.834  1.00  0.00
TER
ATOM   3628  O   WAT  1189       5.361  -4.051 -18.587  1.00  0.00
ATOM   3629  H1  WAT  1189       4.656  -3.762 -18.007  1.00  0.00
ATOM   3630  H2  WAT  1189       5.722  -3.241 -18.947  1.00  0.00
TER
ATOM   3631  O   WAT  1190      -4.722  -5.794 -16.225  1.00  0.00
ATOM   3632  H1  WAT  1190      -4.380  -4.950 -16.520  1.00  0.00
ATOM   3633  H2  WAT  1190      -5.660  -5.646 -16.108  1.00  0.00
TER
ATOM   3634  O   WAT  1191      -3.941   4.103 -14.240  1.00  0.00
ATOM   3635  H1  WAT  1191      -3.323   4.778 -14.521  1.00  0.00
ATOM   3636  H2  WAT  1191      -4.802   4.511 -14.331  1.00  0.00
TER
ATOM   3637  O   WAT  1192       6.977   5.567 -16.324  1.00  0.00
ATOM   3638  H1  WAT  1192       6.293   6.237 -16.333  1.00  0.00
ATOM   3639  H2  WAT  1192       7.516   5.765 -17.090  1.00  0.00
TER
ATOM   3640  O   WAT  1193       8.429  -4.605 -18.196  1.00  0.00
ATOM   3641  H1  WAT  1193       7.482  -4.572 -18.065  1.00  0.00
ATOM   3642  H2  WAT  1193       8.754  -3.792 -17.811  1.00  0.00
TER
ATOM   3643  O   WAT  1194       4.513   7.411 -17.610  1.00  0.00
ATOM   3644  H1  WAT  1194       4.526   7.007 -18.478  1.00  0.00
ATOM   3645  H2  WAT  1194       3.960   8.186 -17.714  1.00  0.00
TER
ATOM   3646  O   WAT  1195       3.911   2.314 -16.281  1.00  0.00
ATOM   3647  H1  WAT  1195       4.328   2.100 -17.116  1.00  0.00
ATOM   3648  H2  WAT  1195       4.635   2.571 -15.711  1.00  0.00
TER
ATOM   3649  O   WAT  1196       7.858   0.713 -16.190  1.00  0.00
ATOM   3650  H1  WAT  1196       7.029   0.782 -16.665  1.00  0.00
ATOM   3651  H2  WAT  1196       8.453   1.298 -16.658  1.00  0.00
TER
ATOM   3652  O   WAT  1197       4.822  -2.500 -15.244  1.00  0.00
ATOM   3653  H1  WAT  1197       4.409  -1.675 -14.990  1.00  0.00
ATOM   3654  H2  WAT  1197       4.089  -3.086 -15.437  1.00  0.00
TER
ATOM   3655  O   WAT  1198      -2.577   3.972 -18.219  1.00  0.00
ATOM   3656  H1  WAT  1198      -2.874   3.367 -18.898  1.00  0.00
ATOM   3657  H2  WAT  1198      -1.627   4.010 -18.330  1.00  0.00
TER
ATOM   3658  O   WAT  1199      -4.332  -2.940 -16.603  1.00  0.00
ATOM   3659  H1  WAT  1199      -3.781  -2.830 -17.377  1.00  0.00
ATOM   3660  H2  WAT  1199      -3.818  -2.566 -15.887  1.00  0.00
TER
ATOM   3661  O   WAT  1200       5.512   7.546 -14.556  1.00  0.00
ATOM   3662  H1  WAT  1200       5.035   8.353 -14.749  1.00  0.00
ATOM   3663  H2  WAT  1200       4.828   6.893 -14.404  1.00  0.00
TER
ATOM   3664  O   WAT  1201      -3.485   3.711 -11.568  1.00  0.00
ATOM   3665  H1  WAT  1201      -4.382   3.935 -11.320  1.00  0.00
ATOM   3666  H2  WAT  1201      -3.460   3.834 -12.517  1.00  0.00
TER
ATOM   3667  O   WAT  1202      -4.658   0.582 -12.992  1.00  0.00
ATOM   3668  H1  WAT  1202      -4.797   1.454 -12.623  1.00  0.00
ATOM   3669  H2  WAT  1202      -5.540   0.239 -13.137  1.00  0.00
TER
ATOM   3670  O   WAT  1203      -2.860   6.524 -10.784  1.00  0.00
ATOM   3671  H1  WAT  1203      -2.888   6.928 -11.651  1.00  0.00
ATOM   3672  H2  WAT  1203      -3.023   5.595 -10.946  1.00  0.00
TER
ATOM   3673  O   WAT  1204       9.092   7.307  -9.487  1.00  0.00
ATOM   3674  H1  WAT  1204       9.568   7.785  -8.808  1.00  0.00
ATOM   3675  H2  WAT  1204       9.712   7.239 -10.213  1.00  0.00
TER
ATOM   3676  O   WAT  1205      -8.706   2.352 -17.075  1.00  0.00
ATOM   3677  H1  WAT  1205      -8.628   2.487 -18.019  1.00  0.00
ATOM   3678  H2  WAT  1205      -8.092   1.643 -16.882  1.00  0.00
TER
ATOM   3679  O   WAT  1206       8.495   4.498 -12.327  1.00  0.00
ATOM   3680  H1  WAT  1206       8.621   4.259 -13.245  1.00  0.00
ATOM   3681  H2  WAT  1206       8.537   3.667 -11.855  1.00  0.00
TER
ATOM   3682  O   WAT  1207       2.357   8.201 -13.758  1.00  0.00
ATOM   3683  H1  WAT  1207       2.871   8.112 -12.955  1.00  0.00
ATOM   3684  H2  WAT  1207       1.514   8.547 -13.465  1.00  0.00
TER
ATOM   3685  O   WAT  1208       8.347  -3.449 -11.362  1.00  0.00
ATOM   3686  H1  WAT  1208       7.732  -2.941 -11.891  1.00  0.00
ATOM   3687  H2  WAT  1208       8.027  -4.349 -11.420  1.00  0.00
TER
ATOM   3688  O   WAT  1209      -8.650   3.393 -14.536  1.00  0.00
ATOM   3689  H1  WAT  1209      -8.487   2.924 -15.354  1.00  0.00
ATOM   3690  H2  WAT  1209      -8.185   2.885 -13.871  1.00  0.00
TER
ATOM   3691  O   WAT  1210       0.409  -4.609 -13.896  1.00  0.00
ATOM   3692  H1  WAT  1210      -0.053  -4.401 -13.084  1.00  0.00
ATOM   3693  H2  WAT  1210       0.007  -5.424 -14.199  1.00  0.00
TER
ATOM   3694  O   WAT  1211       5.409  -3.389 -12.766  1.00  0.00
ATOM   3695  H1  WAT  1211       4.559  -3.688 -12.445  1.00  0.00
ATOM   3696  H2  WAT  1211       5.249  -3.144 -13.678  1.00  0.00
TER
ATOM   3697  O   WAT  1212       2.504  -1.888 -10.666  1.00  0.00
ATOM   3698  H1  WAT  1212       2.830  -2.722 -11.006  1.00  0.00
ATOM   3699  H2  WAT  1212       3.292  -1.366 -10.519  1.00  0.00
TER
ATOM   3700  O   WAT  1213      -1.841  -6.932 -17.641  1.00  0.00
ATOM   3701  H1  WAT  1213      -1.543  -6.025 -17.721  1.00  0.00
ATOM   3702  H2  WAT  1213      -1.292  -7.420 -18.255  1.00  0.00
TER
ATOM   3703  O   WAT  1214      -1.647  -1.454 -11.105  1.00  0.00
ATOM   3704  H1  WAT  1214      -1.742  -2.395 -11.255  1.00  0.00
ATOM   3705  H2  WAT  1214      -0.804  -1.233 -11.501  1.00  0.00
TER
ATOM   3706  O   WAT  1215      -6.516  -5.043 -12.952  1.00  0.00
ATOM   3707  H1  WAT  1215      -6.909  -4.196 -12.745  1.00  0.00
ATOM   3708  H2  WAT  1215      -7.204  -5.680 -12.761  1.00  0.00
TER
ATOM   3709  O   WAT  1216       0.059  -4.960  -9.882  1.00  0.00
ATOM   3710  H1  WAT  1216      -0.631  -5.152  -9.248  1.00  0.00
ATOM   3711  H2  WAT  1216       0.802  -4.676  -9.350  1.00  0.00
TER
ATOM   3712  O   WAT  1217      -9.214  -7.120 -18.919  1.00  0.00
ATOM   3713  H1  WAT  1217      -9.503  -6.550 -18.206  1.00  0.00
ATOM   3714  H2  WAT  1217      -8.469  -7.600 -18.556  1.00  0.00
TER
ATOM   3715  O   WAT  1218       2.335  -1.120 -17.047  1.00  0.00
ATOM   3716  H1  WAT  1218       1.603  -0.611 -16.698  1.00  0.00
ATOM   3717  H2  WAT  1218       1.937  -1.937 -17.348  1.00  0.00
TER
ATOM   3718  O   WAT  1219       2.798  -5.666 -17.635  1.00  0.00
ATOM   3719  H1  WAT  1219       2.815  -5.215 -16.790  1.00  0.00
ATOM   3720  H2  WAT  1219       2.549  -6.566 -17.421  1.00  0.00
TER
ATOM   3721  O   WAT  1220       6.225  -8.253 -11.796  1.00  0.00
ATOM   3722  H1  WAT  1220       6.549  -8.984 -11.270  1.00  0.00
ATOM   3723  H2  WAT  1220       6.260  -8.572 -12.698  1.00  0.00
TER
ATOM   3724  O   WAT  1221      -7.076   2.768 -12.376  1.00  0.00
ATOM   3725  H1  WAT  1221      -7.461   2.128 -11.778  1.00  0.00
ATOM   3726  H2  WAT  1221      -6.765   3.472 -11.806  1.00  0.00
TER
ATOM   3727  O   WAT  1222      -0.926  -0.384 -16.895  1.00  0.00
ATOM   3728  H1  WAT  1222      -0.559  -0.858 -16.149  1.00  0.00
ATOM   3729  H2  WAT  1222      -1.116   0.490 -16.554  1.00  0.00
TER
ATOM   3730  O   WAT  1223      -3.136  -1.343 -14.577  1.00  0.00
ATOM   3731  H1  WAT  1223      -3.441  -0.464 -14.352  1.00  0.00
ATOM   3732  H2  WAT  1223      -2.182  -1.283 -14.541  1.00  0.00
TER
ATOM   3733  O   WAT  1224       6.151   1.859 -18.187  1.00  0.00
ATOM   3734  H1  WAT  1224       6.870   2.355 -18.578  1.00  0.00
ATOM   3735  H2  WAT  1224       5.949   1.181 -18.832  1.00  0.00
TER
ATOM   3736  O   WAT  1225       1.532   1.930 -12.300  1.00  0.00
ATOM   3737  H1  WAT  1225       1.466   1.010 -12.555  1.00  0.00
ATOM   3738  H2  WAT  1225       0.903   2.028 -11.586  1.00  0.00
TER
ATOM   3739  O   WAT  1226      -7.080  -0.503 -13.430  1.00  0.00
ATOM   3740  H1  WAT  1226      -7.439   0.162 -12.842  1.00  0.00
ATOM   3741  H2  WAT  1226      -7.375  -1.335 -13.058  1.00  0.00
TER
ATOM   3742  O   WAT  1227      -3.879  -0.045 -10.546  1.00  0.00
ATOM   3743  H1  WAT  1227      -4.179   0.101 -11.443  1.00  0.00
ATOM   3744  H2  WAT  1227      -3.108  -0.604 -10.638  1.00  0.00
TER
ATOM   3745  O   WAT  1228       1.464   4.752 -12.550  1.00  0.00
ATOM   3746  H1  WAT  1228       1.479   3.820 -12.768  1.00  0.00
ATOM   3747  H2  WAT  1228       0.757   4.838 -11.911  1.00  0.00
TER
ATOM   3748  O   WAT  1229       7.675   1.393 -13.203  1.00  0.00
ATOM   3749  H1  WAT  1229       6.950   1.986 -13.400  1.00  0.00
ATOM   3750  H2  WAT  1229       8.203   1.385 -14.002  1.00  0.00
TER
ATOM   3751  O   WAT  1230       0.897   6.394 -15.456  1.00  0.00
ATOM   3752  H1  WAT  1230       1.542   6.600 -14.779  1.00  0.00
ATOM   3753  H2  WAT  1230       1.260   5.633 -15.909  1.00  0.00
TER
ATOM   3754  O   WAT  1231       2.171   4.397 -16.738  1.00  0.00
ATOM   3755  H1  WAT  1231       2.813   3.697 -16.625  1.00  0.00
ATOM   3756  H2  WAT  1231       2.696   5.177 -16.919  1.00  0.00
TER
ATOM   3757  O   WAT  1232       3.944   5.197 -13.535  1.00  0.00
ATOM   3758  H1  WAT  1232       4.280   5.783 -12.857  1.00  0.00
ATOM   3759  H2  WAT  1232       3.024   5.066 -13.305  1.00  0.00
TER
ATOM   3760  O   WAT  1233      -8.505  -7.014 -12.752  1.00  0.00
ATOM   3761  H1  WAT  1233      -9.219  -6.814 -12.147  1.00  0.00
ATOM   3762  H2  WAT  1233      -8.086  -7.790 -12.381  1.00  0.00
TER
ATOM   3763  O   WAT  1234      -8.218   6.974 -11.766  1.00  0.00
ATOM   3764  H1  WAT  1234      -8.109   6.034 -11.906  1.00  0.00
ATOM   3765  H2  WAT  1234      -8.870   7.240 -12.414  1.00  0.00
TER
ATOM   3766  O   WAT  1235      -0.227   5.246 -10.366  1.00  0.00
ATOM   3767  H1  WAT  1235      -0.547   4.527  -9.821  1.00  0.00
ATOM   3768  H2  WAT  1235      -0.901   5.921 -10.292  1.00  0.00
TER
ATOM   3769  O   WAT  1236       2.989  -4.521 -15.002  1.00  0.00
ATOM   3770  H1  WAT  1236       3.357  -5.342 -14.674  1.00  0.00
ATOM   3771  H2  WAT  1236       2.128  -4.461 -14.587  1.00  0.00
TER
ATOM   3772  O   WAT  1237      -0.051  -1.867 -14.778  1.00  0.00
ATOM   3773  H1  WAT  1237       0.447  -1.393 -14.113  1.00  0.00
ATOM   3774  H2  WAT  1237       0.091  -2.791 -14.571  1.00  0.00
TER
ATOM   3775  O   WAT  1238       7.156  -5.651 -13.936  1.00  0.00
ATOM   3776  H1  WAT  1238       6.653  -4.910 -13.596  1.00  0.00
ATOM   3777  H2  WAT  1238       7.971  -5.262 -14.252  1.00  0.00
TER
ATOM   3778  O   WAT  1239       7.450   6.764 -18.814  1.00  0.00
ATOM   3779  H1  WAT  1239       7.575   7.587 -18.342  1.00  0.00
ATOM   3780  H2  WAT  1239       8.317   6.553 -19.162  1.00  0.00
TER
ATOM   3781  O   WAT  1240      -6.072   8.041  -9.954  1.00  0.00
ATOM   3782  H1  WAT  1240      -5.271   8.362  -9.540  1.00  0.00
ATOM   3783  H2  WAT  1240      -6.587   7.681  -9.232  1.00  0.00
TER
ATOM   3784  O   WAT  1241       2.764   4.149 -10.006  1.00  0.00
ATOM   3785  H1  WAT  1241       2.158   4.172 -10.747  1.00  0.00
ATOM   3786  H2  WAT  1241       2.460   3.418  -9.469  1.00  0.00
TER
ATOM   3787  O   WAT  1242       4.194   7.877 -11.395  1.00  0.00
ATOM   3788  H1  WAT  1242       5.147   7.793 -11.445  1.00  0.00
ATOM   3789  H2  WAT  1242       4.047   8.541 -10.722  1.00  0.00
TER
ATOM   3790  O   WAT  1243      -8.352   0.529 -11.010  1.00  0.00
ATOM   3791  H1  WAT  1243      -7.848  -0.051 -10.438  1.00  0.00
ATOM   3792  H2  WAT  1243      -9.092   0.813 -10.472  1.00  0.00
TER
ATOM   3793  O   WAT  1244      -1.299   1.936 -11.477  1.00  0.00
ATOM   3794  H1  WAT  1244      -2.064   2.504 -11.561  1.00  0.00
ATOM   3795  H2  WAT  1244      -1.117   1.643 -12.370  1.00  0.00
TER
ATOM   3796  O   WAT  1245       5.844   3.666 -10.919  1.00  0.00
ATOM   3797  H1  WAT  1245       6.585   4.004 -11.422  1.00  0.00
ATOM   3798  H2  WAT  1245       5.081   3.835 -11.472  1.00  0.00
TER
ATOM   3799  O   WAT  1246      -6.320  -1.328 -10.115  1.00  0.00
ATOM   3800  H1  WAT  1246      -6.280  -1.627  -9.207  1.00  0.00
ATOM   3801  H2  WAT  1246      -5.466  -0.928 -10.274  1.00  0.00
TER
ATOM   3802  O   WAT  1247      -4.379  -2.749 -12.148  1.00  0.00
ATOM   3803  H1  WAT  1247      -4.910  -3.240 -12.775  1.00  0.00
ATOM   3804  H2  WAT  1247      -3.711  -2.321 -12.682  1.00  0.00
TER
ATOM   3805  O   WAT  1248       4.518   1.718 -12.384  1.00  0.00
ATOM   3806  H1  WAT  1248       4.932   1.872 -11.534  1.00  0.00
ATOM   3807  H2  WAT  1248       3.583   1.843 -12.221  1.00  0.00
TER
ATOM   3808  O   WAT  1249       4.991  -0.943 -10.380  1.00  0.00
ATOM   3809  H1  WAT  1249       5.573  -1.697 -10.468  1.00  0.00
ATOM   3810  H2  WAT  1249       5.167  -0.412 -11.156  1.00  0.00
TER
ATOM   3811  O   WAT  1250      -3.892  -5.783 -12.068  1.00  0.00
ATOM   3812  H1  WAT  1250      -3.987  -6.401 -12.793  1.00  0.00
ATOM   3813  H2  WAT  1250      -4.473  -5.056 -12.295  1.00  0.00
TER
ATOM   3814  O   WAT  1251      -1.126  -7.226 -15.035  1.00  0.00
ATOM   3815  H1  WAT  1251      -1.574  -7.203 -15.881  1.00  0.00
ATOM   3816  H2  WAT  1251      -1.760  -7.624 -14.438  1.00  0.00
TER
ATOM   3817  O   WAT  1252      -0.720   1.670 -14.414  1.00  0.00
ATOM   3818  H1  WAT  1252      -0.301   2.513 -14.586  1.00  0.00
ATOM   3819  H2  WAT  1252      -1.639   1.807 -14.643  1.00  0.00
TER
ATOM   3820  O   WAT  1253       1.616  -0.599 -13.030  1.00  0.00
ATOM   3821  H1  WAT  1253       1.736  -1.194 -12.291  1.00  0.00
ATOM   3822  H2  WAT  1253       2.476  -0.562 -13.450  1.00  0.00
TER
ATOM   3823  O   WAT  1254       3.955  -0.045 -14.454  1.00  0.00
ATOM   3824  H1  WAT  1254       3.429   0.479 -15.057  1.00  0.00
ATOM   3825  H2  WAT  1254       4.298   0.588 -13.823  1.00  0.00
TER
ATOM   3826  O   WAT  1255      -2.869   7.975 -13.298  1.00  0.00
ATOM   3827  H1  WAT  1255      -3.407   8.700 -13.617  1.00  0.00
ATOM   3828  H2  WAT  1255      -2.616   7.498 -14.088  1.00  0.00
TER
ATOM   3829  O   WAT  1256      -1.617  -4.056 -11.773  1.00  0.00
ATOM   3830  H1  WAT  1256      -1.027  -4.365 -11.085  1.00  0.00
ATOM   3831  H2  WAT  1256      -2.435  -4.528 -11.617  1.00  0.00
TER
ATOM   3832  O   WAT  1257       3.202  -4.440 -11.539  1.00  0.00
ATOM   3833  H1  WAT  1257       2.514  -5.102 -11.604  1.00  0.00
ATOM   3834  H2  WAT  1257       3.923  -4.886 -11.094  1.00  0.00
TER
ATOM   3835  O   WAT  1258      -0.013   9.210 -13.040  1.00  0.00
ATOM   3836  H1  WAT  1258      -0.087  10.114 -12.732  1.00  0.00
ATOM   3837  H2  WAT  1258      -0.915   8.891 -13.067  1.00  0.00
TER
ATOM   3838  O   WAT  1259      -8.121   7.405 -16.998  1.00  0.00
ATOM   3839  H1  WAT  1259      -8.558   7.585 -16.166  1.00  0.00
ATOM   3840  H2  WAT  1259      -7.554   8.162 -17.140  1.00  0.00
TER
ATOM   3841  O   WAT  1260       7.515   6.906 -12.710  1.00  0.00
ATOM   3842  H1  WAT  1260       6.915   6.966 -13.454  1.00  0.00
ATOM   3843  H2  WAT  1260       7.644   5.967 -12.581  1.00  0.00
TER
ATOM   3844  O   WAT  1261       6.200   3.632 -14.613  1.00  0.00
ATOM   3845  H1  WAT  1261       5.386   4.061 -14.350  1.00  0.00
ATOM   3846  H2  WAT  1261       6.607   4.243 -15.226  1.00  0.00
TER
ATOM   3847  O   WAT  1262      -7.251   0.302 -16.099  1.00  0.00
ATOM   3848  H1  WAT  1262      -6.884   0.215 -15.219  1.00  0.00
ATOM   3849  H2  WAT  1262      -7.820  -0.461 -16.198  1.00  0.00
TER
ATOM   3850  O   WAT  1263       7.549  -1.230 -13.086  1.00  0.00
ATOM   3851  H1  WAT  1263       7.318  -1.458 -13.986  1.00  0.00
ATOM   3852  H2  WAT  1263       7.809  -0.310 -13.131  1.00  0.00
TER
ATOM   3853  O   WAT  1264      -7.700  -2.787 -12.193  1.00  0.00
ATOM   3854  H1  WAT  1264      -8.594  -2.820 -11.854  1.00  0.00
ATOM   3855  H2  WAT  1264      -7.160  -2.588 -11.428  1.00  0.00
TER
ATOM   3856  O   WAT  1265       5.988  -6.004 -10.308  1.00  0.00
ATOM   3857  H1  WAT  1265       6.865  -5.996  -9.924  1.00  0.00
ATOM   3858  H2  WAT  1265       6.000  -6.741 -10.919  1.00  0.00
TER
ATOM   3859  O   WAT  1266       7.613  -2.067 -15.897  1.00  0.00
ATOM   3860  H1  WAT  1266       6.663  -2.101 -15.782  1.00  0.00
ATOM   3861  H2  WAT  1266       7.794  -1.157 -16.132  1.00  0.00
TER
ATOM   3862  O   WAT  1267      -7.196  -8.512 -17.845  1.00  0.00
ATOM   3863  H1  WAT  1267      -6.548  -9.063 -18.285  1.00  0.00
ATOM   3864  H2  WAT  1267      -6.776  -8.258 -17.023  1.00  0.00
TER
ATOM   3865  O   WAT  1268       6.699  -8.318 -14.488  1.00  0.00
ATOM   3866  H1  WAT  1268       7.337  -7.705 -14.122  1.00  0.00
ATOM   3867  H2  WAT  1268       6.847  -8.282 -15.433  1.00  0.00
TER
ATOM   3868  O   WAT  1269      -7.443  -8.357 -15.102  1.00  0.00
ATOM   3869  H1  WAT  1269      -7.791  -7.900 -14.336  1.00  0.00
ATOM   3870  H2  WAT  1269      -7.774  -9.251 -15.020  1.00  0.00
TER
ATOM   3871  O   WAT  1270      -5.836   4.815 -10.937  1.00  0.00
ATOM   3872  H1  WAT  1270      -5.879   4.445 -10.055  1.00  0.00
ATOM   3873  H2  WAT  1270      -5.705   5.753 -10.797  1.00  0.00
TER
ATOM   3874  O   WAT  1271      -2.136   6.371 -15.336  1.00  0.00
ATOM   3875  H1  WAT  1271      -2.376   6.639 -16.223  1.00  0.00
ATOM   3876  H2  WAT  1271      -1.195   6.542 -15.281  1.00  0.00
TER
ATOM   3877  O   WAT  1272       0.070  -7.166 -11.580  1.00  0.00
ATOM   3878  H1  WAT  1272       0.009  -6.573 -10.831  1.00  0.00
ATOM   3879  H2  WAT  1272       1.010  -7.273 -11.725  1.00  0.00
TER
ATOM   3880  O   WAT  1273       2.707  -7.509 -11.941  1.00  0.00
ATOM   3881  H1  WAT  1273       3.321  -7.191 -12.603  1.00  0.00
ATOM   3882  H2  WAT  1273       3.252  -7.994 -11.321  1.00  0.00
TER
ATOM   3883  O   WAT  1274       9.125   8.391 -14.535  1.00  0.00
ATOM   3884  H1  WAT  1274       8.631   8.788 -15.252  1.00  0.00
ATOM   3885  H2  WAT  1274       8.516   7.766 -14.141  1.00  0.00
TER
ATOM   3886  O   WAT  1275      -6.771  -8.829 -11.827  1.00  0.00
ATOM   3887  H1  WAT  1275      -6.222  -9.010 -12.590  1.00  0.00
ATOM   3888  H2  WAT  1275      -6.705  -9.620 -11.291  1.00  0.00
TER
ATOM   3889  O   WAT  1276      -5.997   7.761 -13.817  1.00  0.00
ATOM   3890  H1  WAT  1276      -6.591   7.630 -13.078  1.00  0.00
ATOM   3891  H2  WAT  1276      -6.005   6.925 -14.283  1.00  0.00
TER
ATOM   3892  O   WAT  1277       3.448  -8.945 -15.614  1.00  0.00
ATOM   3893  H1  WAT  1277       2.574  -8.612 -15.817  1.00  0.00
ATOM   3894  H2  WAT  1277       3.339  -9.418 -14.789  1.00  0.00
TER
ATOM   3895  O   WAT  1278       4.355  -6.738 -14.230  1.00  0.00
ATOM   3896  H1  WAT  1278       4.027  -7.553 -14.610  1.00  0.00
ATOM   3897  H2  WAT  1278       5.304  -6.781 -14.353  1.00  0.00
TER
ATOM   3898  O   WAT  1279       6.809   9.033 -17.256  1.00  0.00
ATOM   3899  H1  WAT  1279       6.349   9.785 -17.630  1.00  0.00
ATOM   3900  H2  WAT  1279       6.180   8.314 -17.315  1.00  0.00
TER
ATOM   3901  O   WAT  1280      -6.366   5.127 -14.866  1.00  0.00
ATOM   3902  H1  WAT  1280      -7.093   4.508 -14.934  1.00  0.00
ATOM   3903  H2  WAT  1280      -6.305   5.521 -15.736  1.00  0.00
TER
ATOM   3904  O   WAT  1281      -2.762   7.342 -18.081  1.00  0.00
ATOM   3905  H1  WAT  1281      -2.245   6.731 -18.606  1.00  0.00
ATOM   3906  H2  WAT  1281      -2.112   7.845 -17.590  1.00  0.00
TER
ATOM   3907  O   WAT  1282      -0.022   8.233 -17.254  1.00  0.00
ATOM   3908  H1  WAT  1282       0.266   7.978 -18.131  1.00  0.00
ATOM   3909  H2  WAT  1282       0.490   7.680 -16.664  1.00  0.00
TER
ATOM   3910  O   WAT  1283       1.196  -8.028 -16.675  1.00  0.00
ATOM   3911  H1  WAT  1283       0.413  -7.554 -16.395  1.00  0.00
ATOM   3912  H2  WAT  1283       0.902  -8.933 -16.783  1.00  0.00
TER
ATOM   3913  O   WAT  1284       0.045   9.154  -9.887  1.00  0.00
ATOM   3914  H1  WAT  1284       0.972   8.919  -9.844  1.00  0.00
ATOM   3915  H2  WAT  1284       0.030   9.981 -10.369  1.00  0.00
TER
ATOM   3916  O   WAT  1285      -2.769  -8.181 -10.123  1.00  0.00
ATOM   3917  H1  WAT  1285      -3.050  -7.678 -10.887  1.00  0.00
ATOM   3918  H2  WAT  1285      -2.387  -8.979 -10.489  1.00  0.00
TER
ATOM   3919  O   WAT  1286       3.833  -8.766  -9.545  1.00  0.00
ATOM   3920  H1  WAT  1286       3.720  -8.446  -8.650  1.00  0.00
ATOM   3921  H2  WAT  1286       4.650  -8.365  -9.842  1.00  0.00
TER
ATOM   3922  O   WAT  1287       6.613   8.381 -10.063  1.00  0.00
ATOM   3923  H1  WAT  1287       7.405   7.886 -10.271  1.00  0.00
ATOM   3924  H2  WAT  1287       6.906   9.060  -9.456  1.00  0.00
TER
ATOM   3925  O   WAT  1288       2.739 -19.521  17.141  1.00  0.00
ATOM   3926  H1  WAT  1288       2.658 -20.436  16.870  1.00  0.00
ATOM   3927  H2  WAT  1288       2.325 -19.024  16.435  1.00  0.00
TER
ATOM   3928  O   WAT  1289       4.891 -13.337  17.802  1.00  0.00
ATOM   3929  H1  WAT  1289       4.430 -14.108  18.131  1.00  0.00
ATOM   3930  H2  WAT  1289       5.704 -13.310  18.307  1.00  0.00
TER
ATOM   3931  O   WAT  1290       1.118 -11.051  17.422  1.00  0.00
ATOM   3932  H1  WAT  1290       0.499 -10.596  16.852  1.00  0.00
ATOM   3933  H2  WAT  1290       1.973 -10.896  17.021  1.00  0.00
TER
ATOM   3934  O   WAT  1291       1.984 -16.167  14.816  1.00  0.00
ATOM   3935  H1  WAT  1291       1.366 -15.702  14.252  1.00  0.00
ATOM   3936  H2  WAT  1291       2.496 -15.475  15.233  1.00  0.00
TER
ATOM   3937  O   WAT  1292      -8.648 -15.482  12.190  1.00  0.00
ATOM   3938  H1  WAT  1292      -9.025 -14.993  11.458  1.00  0.00
ATOM   3939  H2  WAT  1292      -8.390 -14.809  12.820  1.00  0.00
TER
ATOM   3940  O   WAT  1293       5.807 -14.642  15.028  1.00  0.00
ATOM   3941  H1  WAT  1293       5.697 -15.584  15.153  1.00  0.00
ATOM   3942  H2  WAT  1293       5.804 -14.280  15.914  1.00  0.00
TER
ATOM   3943  O   WAT  1294       1.349 -19.015  14.384  1.00  0.00
ATOM   3944  H1  WAT  1294       0.422 -19.081  14.613  1.00  0.00
ATOM   3945  H2  WAT  1294       1.502 -18.077  14.270  1.00  0.00
TER
ATOM   3946  O   WAT  1295       5.379 -17.453  14.888  1.00  0.00
ATOM   3947  H1  WAT  1295       4.760 -17.791  14.240  1.00  0.00
ATOM   3948  H2  WAT  1295       5.362 -18.097  15.596  1.00  0.00
TER
ATOM   3949  O   WAT  1296      -3.045 -18.489  17.166  1.00  0.00
ATOM   3950  H1  WAT  1296      -3.449 -19.201  16.671  1.00  0.00
ATOM   3951  H2  WAT  1296      -2.959 -18.833  18.055  1.00  0.00
TER
ATOM   3952  O   WAT  1297       3.556 -18.214  11.895  1.00  0.00
ATOM   3953  H1  WAT  1297       3.995 -19.052  11.749  1.00  0.00
ATOM   3954  H2  WAT  1297       4.268 -17.582  11.981  1.00  0.00
TER
ATOM   3955  O   WAT  1298       1.665 -13.275  15.863  1.00  0.00
ATOM   3956  H1  WAT  1298       2.105 -12.532  15.449  1.00  0.00
ATOM   3957  H2  WAT  1298       1.604 -13.032  16.787  1.00  0.00
TER
ATOM   3958  O   WAT  1299      -6.345 -19.594  14.667  1.00  0.00
ATOM   3959  H1  WAT  1299      -6.465 -18.868  14.055  1.00  0.00
ATOM   3960  H2  WAT  1299      -6.654 -20.364  14.190  1.00  0.00
TER
ATOM   3961  O   WAT  1300      -7.461 -14.723  16.884  1.00  0.00
ATOM   3962  H1  WAT  1300      -7.868 -14.581  16.030  1.00  0.00
ATOM   3963  H2  WAT  1300      -6.570 -15.007  16.681  1.00  0.00
TER
ATOM   3964  O   WAT  1301       4.332 -10.288  13.219  1.00  0.00
ATOM   3965  H1  WAT  1301       4.172 -10.578  14.118  1.00  0.00
ATOM   3966  H2  WAT  1301       4.167 -11.064  12.684  1.00  0.00
TER
ATOM   3967  O   WAT  1302      -3.189 -10.508  14.997  1.00  0.00
ATOM   3968  H1  WAT  1302      -3.365 -11.425  14.783  1.00  0.00
ATOM   3969  H2  WAT  1302      -4.043 -10.149  15.236  1.00  0.00
TER
ATOM   3970  O   WAT  1303       4.035 -12.779  11.779  1.00  0.00
ATOM   3971  H1  WAT  1303       3.341 -12.781  11.119  1.00  0.00
ATOM   3972  H2  WAT  1303       4.777 -13.203  11.349  1.00  0.00
TER
ATOM   3973  O   WAT  1304       3.600 -11.153  15.854  1.00  0.00
ATOM   3974  H1  WAT  1304       4.055 -11.934  16.168  1.00  0.00
ATOM   3975  H2  WAT  1304       3.939 -10.442  16.398  1.00  0.00
TER
ATOM   3976  O   WAT  1305      -2.153 -19.907  11.296  1.00  0.00
ATOM   3977  H1  WAT  1305      -2.721 -20.355  10.670  1.00  0.00
ATOM   3978  H2  WAT  1305      -1.444 -19.548  10.763  1.00  0.00
TER
ATOM   3979  O   WAT  1306      -4.608 -15.911  13.569  1.00  0.00
ATOM   3980  H1  WAT  1306      -5.382 -16.452  13.409  1.00  0.00
ATOM   3981  H2  WAT  1306      -3.879 -16.431  13.230  1.00  0.00
TER
ATOM   3982  O   WAT  1307      -4.565 -16.243  17.207  1.00  0.00
ATOM   3983  H1  WAT  1307      -4.047 -17.047  17.152  1.00  0.00
ATOM   3984  H2  WAT  1307      -5.016 -16.306  18.048  1.00  0.00
TER
ATOM   3985  O   WAT  1308       0.322 -14.977  12.479  1.00  0.00
ATOM   3986  H1  WAT  1308       0.664 -14.233  11.984  1.00  0.00
ATOM   3987  H2  WAT  1308      -0.506 -14.664  12.842  1.00  0.00
TER
ATOM   3988  O   WAT  1309       6.598 -19.838  11.268  1.00  0.00
ATOM   3989  H1  WAT  1309       6.514 -19.407  10.418  1.00  0.00
ATOM   3990  H2  WAT  1309       7.317 -19.378  11.701  1.00  0.00
TER
ATOM   3991  O   WAT  1310       7.626 -12.984  13.997  1.00  0.00
ATOM   3992  H1  WAT  1310       6.984 -13.638  14.271  1.00  0.00
ATOM   3993  H2  WAT  1310       7.240 -12.578  13.221  1.00  0.00
TER
ATOM   3994  O   WAT  1311       3.205 -15.655  17.844  1.00  0.00
ATOM   3995  H1  WAT  1311       3.558 -16.252  17.184  1.00  0.00
ATOM   3996  H2  WAT  1311       2.321 -15.981  18.015  1.00  0.00
TER
ATOM   3997  O   WAT  1312      -0.709 -14.895  15.251  1.00  0.00
ATOM   3998  H1  WAT  1312      -0.021 -14.349  15.632  1.00  0.00
ATOM   3999  H2  WAT  1312      -1.495 -14.351  15.286  1.00  0.00
TER
ATOM   4000  O   WAT  1313      -8.569 -19.278  10.743  1.00  0.00
ATOM   4001  H1  WAT  1313      -7.700 -18.996  11.026  1.00  0.00
ATOM   4002  H2  WAT  1313      -9.060 -18.465  10.628  1.00  0.00
TER
ATOM   4003  O   WAT  1314      -1.406 -17.891  14.863  1.00  0.00
ATOM   4004  H1  WAT  1314      -0.950 -17.080  15.089  1.00  0.00
ATOM   4005  H2  WAT  1314      -1.757 -18.209  15.695  1.00  0.00
TER
ATOM   4006  O   WAT  1315       6.016 -14.092  10.534  1.00  0.00
ATOM   4007  H1  WAT  1315       5.790 -14.809  11.127  1.00  0.00
ATOM   4008  H2  WAT  1315       5.626 -14.341   9.697  1.00  0.00
TER
ATOM   4009  O   WAT  1316      -8.202 -10.065  11.309  1.00  0.00
ATOM   4010  H1  WAT  1316      -7.842  -9.467  10.655  1.00  0.00
ATOM   4011  H2  WAT  1316      -8.343  -9.519  12.082  1.00  0.00
TER
ATOM   4012  O   WAT  1317       5.598 -16.175  12.196  1.00  0.00
ATOM   4013  H1  WAT  1317       5.310 -15.714  12.984  1.00  0.00
ATOM   4014  H2  WAT  1317       6.393 -16.635  12.464  1.00  0.00
TER
ATOM   4015  O   WAT  1318      -2.185 -12.682  12.126  1.00  0.00
ATOM   4016  H1  WAT  1318      -2.194 -11.949  11.511  1.00  0.00
ATOM   4017  H2  WAT  1318      -3.105 -12.929  12.219  1.00  0.00
TER
ATOM   4018  O   WAT  1319      -6.585 -17.461  12.871  1.00  0.00
ATOM   4019  H1  WAT  1319      -7.192 -16.721  12.880  1.00  0.00
ATOM   4020  H2  WAT  1319      -6.110 -17.371  12.045  1.00  0.00
TER
ATOM   4021  O   WAT  1320       0.801 -12.620  10.789  1.00  0.00
ATOM   4022  H1  WAT  1320       0.902 -12.823   9.859  1.00  0.00
ATOM   4023  H2  WAT  1320      -0.099 -12.874  10.993  1.00  0.00
TER
ATOM   4024  O   WAT  1321      -0.558 -10.101  15.483  1.00  0.00
ATOM   4025  H1  WAT  1321      -0.303 -10.139  14.561  1.00  0.00
ATOM   4026  H2  WAT  1321      -1.506 -10.228  15.476  1.00  0.00
TER
ATOM   4027  O   WAT  1322       5.448 -19.182  17.059  1.00  0.00
ATOM   4028  H1  WAT  1322       4.507 -19.167  17.234  1.00  0.00
ATOM   4029  H2  WAT  1322       5.762 -19.968  17.505  1.00  0.00
TER
ATOM   4030  O   WAT  1323      -4.574 -17.500  10.620  1.00  0.00
ATOM   4031  H1  WAT  1323      -3.808 -17.612  11.182  1.00  0.00
ATOM   4032  H2  WAT  1323      -4.497 -18.196   9.967  1.00  0.00
TER
ATOM   4033  O   WAT  1324       7.450 -12.011  18.735  1.00  0.00
ATOM   4034  H1  WAT  1324       7.575 -11.188  19.207  1.00  0.00
ATOM   4035  H2  WAT  1324       8.317 -12.222  18.387  1.00  0.00
TER
ATOM   4036  O   WAT  1325      -5.078  -9.918  18.406  1.00  0.00
ATOM   4037  H1  WAT  1325      -4.342 -10.466  18.677  1.00  0.00
ATOM   4038  H2  WAT  1325      -4.694  -9.052  18.267  1.00  0.00
TER
ATOM   4039  O   WAT  1326      -8.193 -13.850  14.281  1.00  0.00
ATOM   4040  H1  WAT  1326      -9.119 -13.608  14.271  1.00  0.00
ATOM   4041  H2  WAT  1326      -7.728 -13.023  14.159  1.00  0.00
TER
ATOM   4042  O   WAT  1327      -1.968 -10.745  10.229  1.00  0.00
ATOM   4043  H1  WAT  1327      -1.175 -10.456   9.777  1.00  0.00
ATOM   4044  H2  WAT  1327      -2.487 -11.175   9.550  1.00  0.00
TER
ATOM   4045  O   WAT  1328       7.085 -11.518  11.653  1.00  0.00
ATOM   4046  H1  WAT  1328       6.799 -11.931  10.838  1.00  0.00
ATOM   4047  H2  WAT  1328       6.887 -10.589  11.533  1.00  0.00
TER
ATOM   4048  O   WAT  1329      -1.450 -15.524  10.093  1.00  0.00
ATOM   4049  H1  WAT  1329      -1.555 -16.139  10.819  1.00  0.00
ATOM   4050  H2  WAT  1329      -1.618 -16.048   9.310  1.00  0.00
TER
ATOM   4051  O   WAT  1330       1.790 -16.462  10.697  1.00  0.00
ATOM   4052  H1  WAT  1330       1.241 -16.015  11.342  1.00  0.00
ATOM   4053  H2  WAT  1330       2.412 -16.967  11.221  1.00  0.00
TER
ATOM   4054  O   WAT  1331      -2.542 -17.503  12.594  1.00  0.00
ATOM   4055  H1  WAT  1331      -2.121 -17.669  13.437  1.00  0.00
ATOM   4056  H2  WAT  1331      -2.417 -18.313  12.099  1.00  0.00
TER
ATOM   4057  O   WAT  1332      -0.029 -18.479   9.842  1.00  0.00
ATOM   4058  H1  WAT  1332       0.491 -19.195   9.476  1.00  0.00
ATOM   4059  H2  WAT  1332       0.617 -17.841  10.142  1.00  0.00
TER
ATOM   4060  O   WAT  1333       0.535 -10.398  12.132  1.00  0.00
ATOM   4061  H1  WAT  1333       1.430 -10.060  12.154  1.00  0.00
ATOM   4062  H2  WAT  1333       0.567 -11.120  11.504  1.00  0.00
TER
ATOM   4063  O   WAT  1334      -5.825 -15.026  10.361  1.00  0.00
ATOM   4064  H1  WAT  1334      -5.388 -14.483  11.016  1.00  0.00
ATOM   4065  H2  WAT  1334      -5.340 -15.851  10.370  1.00  0.00
TER
ATOM   4066  O   WAT  1335      -8.610 -12.237  17.813  1.00  0.00
ATOM   4067  H1  WAT  1335      -8.280 -13.105  17.580  1.00  0.00
ATOM   4068  H2  WAT  1335      -8.181 -12.031  18.643  1.00  0.00
TER
ATOM   4069  O   WAT  1336      -4.014 -13.906  15.473  1.00  0.00
ATOM   4070  H1  WAT  1336      -4.315 -14.029  16.373  1.00  0.00
ATOM   4071  H2  WAT  1336      -4.121 -14.765  15.064  1.00  0.00
TER
ATOM   4072  O   WAT  1337       8.755 -14.126  10.175  1.00  0.00
ATOM   4073  H1  WAT  1337       7.924 -14.058  10.646  1.00  0.00
ATOM   4074  H2  WAT  1337       8.932 -13.236   9.872  1.00  0.00
TER
ATOM   4075  O   WAT  1338       8.211 -17.381  12.679  1.00  0.00
ATOM   4076  H1  WAT  1338       8.972 -16.812  12.785  1.00  0.00
ATOM   4077  H2  WAT  1338       8.226 -17.949  13.450  1.00  0.00
TER
ATOM   4078  O   WAT  1339      -8.289 -18.858  16.910  1.00  0.00
ATOM   4079  H1  WAT  1339      -8.944 -19.126  16.266  1.00  0.00
ATOM   4080  H2  WAT  1339      -7.451 -18.967  16.460  1.00  0.00
TER
ATOM   4081  O   WAT  1340       9.217 -16.526  17.523  1.00  0.00
ATOM   4082  H1  WAT  1340       9.587 -17.310  17.117  1.00  0.00
ATOM   4083  H2  WAT  1340       9.857 -15.837  17.345  1.00  0.00
TER
ATOM   4084  O   WAT  1341       8.262 -17.088   9.836  1.00  0.00
ATOM   4085  H1  WAT  1341       8.537 -16.180   9.708  1.00  0.00
ATOM   4086  H2  WAT  1341       8.074 -17.152  10.772  1.00  0.00
TER
ATOM   4087  O   WAT  1342       8.159 -19.151  14.829  1.00  0.00
ATOM   4088  H1  WAT  1342       7.783 -19.918  14.397  1.00  0.00
ATOM   4089  H2  WAT  1342       7.429 -18.769  15.317  1.00  0.00
TER
ATOM   4090  O   WAT  1343       6.258 -10.391  16.463  1.00  0.00
ATOM   4091  H1  WAT  1343       6.853 -10.712  15.786  1.00  0.00
ATOM   4092  H2  WAT  1343       6.515 -10.864  17.254  1.00  0.00
TER
ATOM   4093  O   WAT  1344      -8.083 -10.330  15.892  1.00  0.00
ATOM   4094  H1  WAT  1344      -8.251 -10.963  16.590  1.00  0.00
ATOM   4095  H2  WAT  1344      -8.950 -10.124  15.542  1.00  0.00
TER
ATOM   4096  O   WAT  1345      -6.477 -11.636  13.337  1.00  0.00
ATOM   4097  H1  WAT  1345      -7.002 -11.255  12.633  1.00  0.00
ATOM   4098  H2  WAT  1345      -6.552 -11.011  14.058  1.00  0.00
TER
ATOM   4099  O   WAT  1346       8.280 -10.078  14.659  1.00  0.00
ATOM   4100  H1  WAT  1346       8.455 -10.764  14.015  1.00  0.00
ATOM   4101  H2  WAT  1346       7.582  -9.553  14.266  1.00  0.00
TER
ATOM   4102  O   WAT  1347      -3.878  -9.688  12.212  1.00  0.00
ATOM   4103  H1  WAT  1347      -3.146  -9.972  11.665  1.00  0.00
ATOM   4104  H2  WAT  1347      -3.618  -9.927  13.102  1.00  0.00
TER
ATOM   4105  O   WAT  1348      -4.716 -13.572  12.217  1.00  0.00
ATOM   4106  H1  WAT  1348      -5.345 -13.103  12.765  1.00  0.00
ATOM   4107  H2  WAT  1348      -4.601 -14.417  12.651  1.00  0.00
TER
ATOM   4108  O   WAT  1349       2.739 -19.521  -1.633  1.00  0.00
ATOM   4109  H1  WAT  1349       2.658 -20.436  -1.904  1.00  0.00
ATOM   4110  H2  WAT  1349       2.325 -19.024  -2.339  1.00  0.00
TER
ATOM   4111  O   WAT  1350       0.871 -17.743   0.248  1.00  0.00
ATOM   4112  H1  WAT  1350       0.095 -18.223   0.538  1.00  0.00
ATOM   4113  H2  WAT  1350       1.522 -18.423   0.073  1.00  0.00
TER
ATOM   4114  O   WAT  1351      -5.113 -17.431   1.125  1.00  0.00
ATOM   4115  H1  WAT  1351      -5.944 -17.686   1.525  1.00  0.00
ATOM   4116  H2  WAT  1351      -4.505 -17.360   1.861  1.00  0.00
TER
ATOM   4117  O   WAT  1352       4.891 -13.337  -0.972  1.00  0.00
ATOM   4118  H1  WAT  1352       4.430 -14.108  -0.644  1.00  0.00
ATOM   4119  H2  WAT  1352       5.704 -13.310  -0.467  1.00  0.00
TER
ATOM   4120  O   WAT  1353      -5.133 -13.397   1.321  1.00  0.00
ATOM   4121  H1  WAT  1353      -4.830 -14.287   1.142  1.00  0.00
ATOM   4122  H2  WAT  1353      -4.388 -12.840   1.093  1.00  0.00
TER
ATOM   4123  O   WAT  1354       1.118 -11.051  -1.352  1.00  0.00
ATOM   4124  H1  WAT  1354       0.499 -10.596  -1.922  1.00  0.00
ATOM   4125  H2  WAT  1354       1.973 -10.896  -1.753  1.00  0.00
TER
ATOM   4126  O   WAT  1355       0.312 -15.067   0.255  1.00  0.00
ATOM   4127  H1  WAT  1355       0.242 -16.008   0.094  1.00  0.00
ATOM   4128  H2  WAT  1355       1.074 -14.977   0.827  1.00  0.00
TER
ATOM   4129  O   WAT  1356       1.984 -16.167  -3.959  1.00  0.00
ATOM   4130  H1  WAT  1356       1.366 -15.702  -4.522  1.00  0.00
ATOM   4131  H2  WAT  1356       2.496 -15.475  -3.542  1.00  0.00
TER
ATOM   4132  O   WAT  1357      -3.153 -16.640   2.720  1.00  0.00
ATOM   4133  H1  WAT  1357      -3.486 -16.013   3.362  1.00  0.00
ATOM   4134  H2  WAT  1357      -2.976 -16.114   1.940  1.00  0.00
TER
ATOM   4135  O   WAT  1358      -3.941 -14.672   4.535  1.00  0.00
ATOM   4136  H1  WAT  1358      -3.323 -13.997   4.253  1.00  0.00
ATOM   4137  H2  WAT  1358      -4.802 -14.263   4.443  1.00  0.00
TER
ATOM   4138  O   WAT  1359      -8.648 -15.482  -6.585  1.00  0.00
ATOM   4139  H1  WAT  1359      -9.025 -14.993  -7.316  1.00  0.00
ATOM   4140  H2  WAT  1359      -8.390 -14.809  -5.954  1.00  0.00
TER
ATOM   4141  O   WAT  1360       6.977 -13.208   2.450  1.00  0.00
ATOM   4142  H1  WAT  1360       6.293 -12.538   2.442  1.00  0.00
ATOM   4143  H2  WAT  1360       7.516 -13.010   1.685  1.00  0.00
TER
ATOM   4144  O   WAT  1361       4.513 -11.363   1.165  1.00  0.00
ATOM   4145  H1  WAT  1361       4.526 -11.767   0.297  1.00  0.00
ATOM   4146  H2  WAT  1361       3.960 -10.589   1.061  1.00  0.00
TER
ATOM   4147  O   WAT  1362       5.807 -14.642  -3.746  1.00  0.00
ATOM   4148  H1  WAT  1362       5.697 -15.584  -3.621  1.00  0.00
ATOM   4149  H2  WAT  1362       5.804 -14.280  -2.860  1.00  0.00
TER
ATOM   4150  O   WAT  1363       3.911 -16.460   2.493  1.00  0.00
ATOM   4151  H1  WAT  1363       4.328 -16.674   1.658  1.00  0.00
ATOM   4152  H2  WAT  1363       4.635 -16.203   3.064  1.00  0.00
TER
ATOM   4153  O   WAT  1364       1.349 -19.015  -4.390  1.00  0.00
ATOM   4154  H1  WAT  1364       0.422 -19.081  -4.161  1.00  0.00
ATOM   4155  H2  WAT  1364       1.502 -18.077  -4.505  1.00  0.00
TER
ATOM   4156  O   WAT  1365       7.858 -18.062   2.584  1.00  0.00
ATOM   4157  H1  WAT  1365       7.029 -17.992   2.109  1.00  0.00
ATOM   4158  H2  WAT  1365       8.453 -17.476   2.116  1.00  0.00
TER
ATOM   4159  O   WAT  1366       5.379 -17.453  -3.887  1.00  0.00
ATOM   4160  H1  WAT  1366       4.760 -17.791  -4.534  1.00  0.00
ATOM   4161  H2  WAT  1366       5.362 -18.097  -3.179  1.00  0.00
TER
ATOM   4162  O   WAT  1367      -3.045 -18.489  -1.608  1.00  0.00
ATOM   4163  H1  WAT  1367      -3.449 -19.201  -2.104  1.00  0.00
ATOM   4164  H2  WAT  1367      -2.959 -18.833  -0.719  1.00  0.00
TER
ATOM   4165  O   WAT  1368      -2.577 -14.802   0.556  1.00  0.00
ATOM   4166  H1  WAT  1368      -2.874 -15.407  -0.123  1.00  0.00
ATOM   4167  H2  WAT  1368      -1.627 -14.764   0.445  1.00  0.00
TER
ATOM   4168  O   WAT  1369       5.512 -11.229   4.218  1.00  0.00
ATOM   4169  H1  WAT  1369       5.035 -10.422   4.025  1.00  0.00
ATOM   4170  H2  WAT  1369       4.828 -11.881   4.371  1.00  0.00
TER
ATOM   4171  O   WAT  1370      -3.485 -15.064   7.207  1.00  0.00
ATOM   4172  H1  WAT  1370      -4.382 -14.840   7.454  1.00  0.00
ATOM   4173  H2  WAT  1370      -3.460 -14.940   6.258  1.00  0.00
TER
ATOM   4174  O   WAT  1371       3.556 -18.214  -6.879  1.00  0.00
ATOM   4175  H1  WAT  1371       3.995 -19.052  -7.026  1.00  0.00
ATOM   4176  H2  WAT  1371       4.268 -17.582  -6.793  1.00  0.00
TER
ATOM   4177  O   WAT  1372      -4.658 -18.192   5.782  1.00  0.00
ATOM   4178  H1  WAT  1372      -4.797 -17.320   6.151  1.00  0.00
ATOM   4179  H2  WAT  1372      -5.540 -18.535   5.637  1.00  0.00
TER
ATOM   4180  O   WAT  1373       1.665 -13.275  -2.911  1.00  0.00
ATOM   4181  H1  WAT  1373       2.105 -12.532  -3.326  1.00  0.00
ATOM   4182  H2  WAT  1373       1.604 -13.032  -1.987  1.00  0.00
TER
ATOM   4183  O   WAT  1374      -2.860 -12.250   7.991  1.00  0.00
ATOM   4184  H1  WAT  1374      -2.888 -11.846   7.124  1.00  0.00
ATOM   4185  H2  WAT  1374      -3.023 -13.179   7.828  1.00  0.00
TER
ATOM   4186  O   WAT  1375      -6.345 -19.594  -4.107  1.00  0.00
ATOM   4187  H1  WAT  1375      -6.465 -18.868  -4.719  1.00  0.00
ATOM   4188  H2  WAT  1375      -6.654 -20.364  -4.585  1.00  0.00
TER
ATOM   4189  O   WAT  1376       9.092 -11.468   9.287  1.00  0.00
ATOM   4190  H1  WAT  1376       9.568 -10.989   9.966  1.00  0.00
ATOM   4191  H2  WAT  1376       9.712 -11.536   8.562  1.00  0.00
TER
ATOM   4192  O   WAT  1377      -8.706 -16.423   1.699  1.00  0.00
ATOM   4193  H1  WAT  1377      -8.628 -16.288   0.755  1.00  0.00
ATOM   4194  H2  WAT  1377      -8.092 -17.131   1.892  1.00  0.00
TER
ATOM   4195  O   WAT  1378      -7.461 -14.723  -1.890  1.00  0.00
ATOM   4196  H1  WAT  1378      -7.868 -14.581  -2.745  1.00  0.00
ATOM   4197  H2  WAT  1378      -6.570 -15.007  -2.093  1.00  0.00
TER
ATOM   4198  O   WAT  1379       8.495 -14.276   6.447  1.00  0.00
ATOM   4199  H1  WAT  1379       8.621 -14.515   5.529  1.00  0.00
ATOM   4200  H2  WAT  1379       8.537 -15.108   6.919  1.00  0.00
TER
ATOM   4201  O   WAT  1380       2.357 -10.573   5.017  1.00  0.00
ATOM   4202  H1  WAT  1380       2.871 -10.663   5.819  1.00  0.00
ATOM   4203  H2  WAT  1380       1.514 -10.227   5.309  1.00  0.00
TER
ATOM   4204  O   WAT  1381       4.332 -10.288  -5.555  1.00  0.00
ATOM   4205  H1  WAT  1381       4.172 -10.578  -4.657  1.00  0.00
ATOM   4206  H2  WAT  1381       4.167 -11.064  -6.090  1.00  0.00
TER
ATOM   4207  O   WAT  1382      -3.189 -10.508  -3.778  1.00  0.00
ATOM   4208  H1  WAT  1382      -3.365 -11.425  -3.991  1.00  0.00
ATOM   4209  H2  WAT  1382      -4.043 -10.149  -3.538  1.00  0.00
TER
ATOM   4210  O   WAT  1383       4.035 -12.779  -6.995  1.00  0.00
ATOM   4211  H1  WAT  1383       3.341 -12.781  -7.655  1.00  0.00
ATOM   4212  H2  WAT  1383       4.777 -13.203  -7.426  1.00  0.00
TER
ATOM   4213  O   WAT  1384       3.600 -11.153  -2.920  1.00  0.00
ATOM   4214  H1  WAT  1384       4.055 -11.934  -2.606  1.00  0.00
ATOM   4215  H2  WAT  1384       3.939 -10.442  -2.376  1.00  0.00
TER
ATOM   4216  O   WAT  1385      -8.650 -15.381   4.239  1.00  0.00
ATOM   4217  H1  WAT  1385      -8.487 -15.851   3.421  1.00  0.00
ATOM   4218  H2  WAT  1385      -8.185 -15.889   4.904  1.00  0.00
TER
ATOM   4219  O   WAT  1386      -2.153 -19.907  -7.478  1.00  0.00
ATOM   4220  H1  WAT  1386      -2.721 -20.355  -8.105  1.00  0.00
ATOM   4221  H2  WAT  1386      -1.444 -19.548  -8.012  1.00  0.00
TER
ATOM   4222  O   WAT  1387      -7.076 -16.006   6.398  1.00  0.00
ATOM   4223  H1  WAT  1387      -7.461 -16.647   6.997  1.00  0.00
ATOM   4224  H2  WAT  1387      -6.765 -15.303   6.968  1.00  0.00
TER
ATOM   4225  O   WAT  1388      -0.926 -19.158   1.879  1.00  0.00
ATOM   4226  H1  WAT  1388      -0.559 -19.633   2.625  1.00  0.00
ATOM   4227  H2  WAT  1388      -1.116 -18.284   2.220  1.00  0.00
TER
ATOM   4228  O   WAT  1389      -3.136 -20.118   4.198  1.00  0.00
ATOM   4229  H1  WAT  1389      -3.441 -19.238   4.423  1.00  0.00
ATOM   4230  H2  WAT  1389      -2.182 -20.058   4.233  1.00  0.00
TER
ATOM   4231  O   WAT  1390      -4.608 -15.911  -5.206  1.00  0.00
ATOM   4232  H1  WAT  1390      -5.382 -16.452  -5.366  1.00  0.00
ATOM   4233  H2  WAT  1390      -3.879 -16.431  -5.544  1.00  0.00
TER
ATOM   4234  O   WAT  1391       6.151 -16.915   0.587  1.00  0.00
ATOM   4235  H1  WAT  1391       6.870 -16.419   0.197  1.00  0.00
ATOM   4236  H2  WAT  1391       5.949 -17.593  -0.058  1.00  0.00
TER
ATOM   4237  O   WAT  1392       1.532 -16.844   6.474  1.00  0.00
ATOM   4238  H1  WAT  1392       1.466 -17.764   6.220  1.00  0.00
ATOM   4239  H2  WAT  1392       0.903 -16.747   7.188  1.00  0.00
TER
ATOM   4240  O   WAT  1393      -4.565 -16.243  -1.568  1.00  0.00
ATOM   4241  H1  WAT  1393      -4.047 -17.047  -1.622  1.00  0.00
ATOM   4242  H2  WAT  1393      -5.016 -16.306  -0.726  1.00  0.00
TER
ATOM   4243  O   WAT  1394       0.322 -14.977  -6.295  1.00  0.00
ATOM   4244  H1  WAT  1394       0.664 -14.233  -6.791  1.00  0.00
ATOM   4245  H2  WAT  1394      -0.506 -14.664  -5.933  1.00  0.00
TER
ATOM   4246  O   WAT  1395      -7.080 -19.277   5.345  1.00  0.00
ATOM   4247  H1  WAT  1395      -7.439 -18.612   5.932  1.00  0.00
ATOM   4248  H2  WAT  1395      -7.375 -20.109   5.716  1.00  0.00
TER
ATOM   4249  O   WAT  1396      -3.879 -18.819   8.229  1.00  0.00
ATOM   4250  H1  WAT  1396      -4.179 -18.673   7.332  1.00  0.00
ATOM   4251  H2  WAT  1396      -3.108 -19.378   8.136  1.00  0.00
TER
ATOM   4252  O   WAT  1397       1.464 -14.022   6.224  1.00  0.00
ATOM   4253  H1  WAT  1397       1.479 -14.954   6.006  1.00  0.00
ATOM   4254  H2  WAT  1397       0.757 -13.936   6.863  1.00  0.00
TER
ATOM   4255  O   WAT  1398       6.598 -19.838  -7.506  1.00  0.00
ATOM   4256  H1  WAT  1398       6.514 -19.407  -8.356  1.00  0.00
ATOM   4257  H2  WAT  1398       7.317 -19.378  -7.073  1.00  0.00
TER
ATOM   4258  O   WAT  1399       7.675 -17.381   5.571  1.00  0.00
ATOM   4259  H1  WAT  1399       6.950 -16.788   5.374  1.00  0.00
ATOM   4260  H2  WAT  1399       8.203 -17.389   4.772  1.00  0.00
TER
ATOM   4261  O   WAT  1400       7.626 -12.984  -4.778  1.00  0.00
ATOM   4262  H1  WAT  1400       6.984 -13.638  -4.503  1.00  0.00
ATOM   4263  H2  WAT  1400       7.240 -12.578  -5.554  1.00  0.00
TER
ATOM   4264  O   WAT  1401       3.205 -15.655  -0.930  1.00  0.00
ATOM   4265  H1  WAT  1401       3.558 -16.252  -1.590  1.00  0.00
ATOM   4266  H2  WAT  1401       2.321 -15.981  -0.760  1.00  0.00
TER
ATOM   4267  O   WAT  1402      -0.709 -14.895  -3.523  1.00  0.00
ATOM   4268  H1  WAT  1402      -0.021 -14.349  -3.143  1.00  0.00
ATOM   4269  H2  WAT  1402      -1.495 -14.351  -3.488  1.00  0.00
TER
ATOM   4270  O   WAT  1403      -8.569 -19.278  -8.032  1.00  0.00
ATOM   4271  H1  WAT  1403      -7.700 -18.996  -7.748  1.00  0.00
ATOM   4272  H2  WAT  1403      -9.060 -18.465  -8.147  1.00  0.00
TER
ATOM   4273  O   WAT  1404      -1.406 -17.891  -3.911  1.00  0.00
ATOM   4274  H1  WAT  1404      -0.950 -17.080  -3.685  1.00  0.00
ATOM   4275  H2  WAT  1404      -1.757 -18.209  -3.079  1.00  0.00
TER
ATOM   4276  O   WAT  1405       0.897 -12.380   3.318  1.00  0.00
ATOM   4277  H1  WAT  1405       1.542 -12.174   3.996  1.00  0.00
ATOM   4278  H2  WAT  1405       1.260 -13.141   2.865  1.00  0.00
TER
ATOM   4279  O   WAT  1406       2.171 -14.377   2.036  1.00  0.00
ATOM   4280  H1  WAT  1406       2.813 -15.078   2.149  1.00  0.00
ATOM   4281  H2  WAT  1406       2.696 -13.597   1.856  1.00  0.00
TER
ATOM   4282  O   WAT  1407       6.016 -14.092  -8.240  1.00  0.00
ATOM   4283  H1  WAT  1407       5.790 -14.809  -7.648  1.00  0.00
ATOM   4284  H2  WAT  1407       5.626 -14.341  -9.078  1.00  0.00
TER
ATOM   4285  O   WAT  1408       3.944 -13.578   5.240  1.00  0.00
ATOM   4286  H1  WAT  1408       4.280 -12.991   5.917  1.00  0.00
ATOM   4287  H2  WAT  1408       3.024 -13.708   5.469  1.00  0.00
TER
ATOM   4288  O   WAT  1409      -8.202 -10.065  -7.466  1.00  0.00
ATOM   4289  H1  WAT  1409      -7.842  -9.467  -8.120  1.00  0.00
ATOM   4290  H2  WAT  1409      -8.343  -9.519  -6.692  1.00  0.00
TER
ATOM   4291  O   WAT  1410       5.598 -16.175  -6.579  1.00  0.00
ATOM   4292  H1  WAT  1410       5.310 -15.714  -5.791  1.00  0.00
ATOM   4293  H2  WAT  1410       6.393 -16.635  -6.310  1.00  0.00
TER
ATOM   4294  O   WAT  1411      -8.218 -11.800   7.009  1.00  0.00
ATOM   4295  H1  WAT  1411      -8.109 -12.741   6.868  1.00  0.00
ATOM   4296  H2  WAT  1411      -8.870 -11.534   6.360  1.00  0.00
TER
ATOM   4297  O   WAT  1412      -0.227 -13.528   8.408  1.00  0.00
ATOM   4298  H1  WAT  1412      -0.547 -14.247   8.953  1.00  0.00
ATOM   4299  H2  WAT  1412      -0.901 -12.853   8.482  1.00  0.00
TER
ATOM   4300  O   WAT  1413      -2.185 -12.682  -6.648  1.00  0.00
ATOM   4301  H1  WAT  1413      -2.194 -11.949  -7.264  1.00  0.00
ATOM   4302  H2  WAT  1413      -3.105 -12.929  -6.556  1.00  0.00
TER
ATOM   4303  O   WAT  1414      -6.585 -17.461  -5.904  1.00  0.00
ATOM   4304  H1  WAT  1414      -7.192 -16.721  -5.894  1.00  0.00
ATOM   4305  H2  WAT  1414      -6.110 -17.371  -6.730  1.00  0.00
TER
ATOM   4306  O   WAT  1415       0.801 -12.620  -7.986  1.00  0.00
ATOM   4307  H1  WAT  1415       0.902 -12.823  -8.915  1.00  0.00
ATOM   4308  H2  WAT  1415      -0.099 -12.874  -7.781  1.00  0.00
TER
ATOM   4309  O   WAT  1416      -0.558 -10.101  -3.291  1.00  0.00
ATOM   4310  H1  WAT  1416      -0.303 -10.139  -4.213  1.00  0.00
ATOM   4311  H2  WAT  1416      -1.506 -10.228  -3.298  1.00  0.00
TER
ATOM   4312  O   WAT  1417       5.448 -19.182  -1.715  1.00  0.00
ATOM   4313  H1  WAT  1417       4.507 -19.167  -1.540  1.00  0.00
ATOM   4314  H2  WAT  1417       5.762 -19.968  -1.269  1.00  0.00
TER
ATOM   4315  O   WAT  1418      -4.574 -17.500  -8.155  1.00  0.00
ATOM   4316  H1  WAT  1418      -3.808 -17.612  -7.592  1.00  0.00
ATOM   4317  H2  WAT  1418      -4.497 -18.196  -8.807  1.00  0.00
TER
ATOM   4318  O   WAT  1419       7.450 -12.011  -0.040  1.00  0.00
ATOM   4319  H1  WAT  1419       7.575 -11.188   0.433  1.00  0.00
ATOM   4320  H2  WAT  1419       8.317 -12.222  -0.387  1.00  0.00
TER
ATOM   4321  O   WAT  1420      -5.078  -9.918  -0.368  1.00  0.00
ATOM   4322  H1  WAT  1420      -4.342 -10.466  -0.097  1.00  0.00
ATOM   4323  H2  WAT  1420      -4.694  -9.052  -0.507  1.00  0.00
TER
ATOM   4324  O   WAT  1421      -8.193 -13.850  -4.494  1.00  0.00
ATOM   4325  H1  WAT  1421      -9.119 -13.608  -4.503  1.00  0.00
ATOM   4326  H2  WAT  1421      -7.728 -13.023  -4.615  1.00  0.00
TER
ATOM   4327  O   WAT  1422      -6.072 -10.733   8.821  1.00  0.00
ATOM   4328  H1  WAT  1422      -5.271 -10.412   9.234  1.00  0.00
ATOM   4329  H2  WAT  1422      -6.587 -11.094   9.543  1.00  0.00
TER
ATOM   4330  O   WAT  1423      -1.968 -10.745  -8.545  1.00  0.00
ATOM   4331  H1  WAT  1423      -1.175 -10.456  -8.997  1.00  0.00
ATOM   4332  H2  WAT  1423      -2.487 -11.175  -9.224  1.00  0.00
TER
ATOM   4333  O   WAT  1424       2.764 -14.625   8.768  1.00  0.00
ATOM   4334  H1  WAT  1424       2.158 -14.602   8.028  1.00  0.00
ATOM   4335  H2  WAT  1424       2.460 -15.357   9.305  1.00  0.00
TER
ATOM   4336  O   WAT  1425       4.194 -10.897   7.379  1.00  0.00
ATOM   4337  H1  WAT  1425       5.147 -10.981   7.329  1.00  0.00
ATOM   4338  H2  WAT  1425       4.047 -10.233   8.052  1.00  0.00
TER
ATOM   4339  O   WAT  1426       7.085 -11.518  -7.122  1.00  0.00
ATOM   4340  H1  WAT  1426       6.799 -11.931  -7.936  1.00  0.00
ATOM   4341  H2  WAT  1426       6.887 -10.589  -7.242  1.00  0.00
TER
ATOM   4342  O   WAT  1427      -8.352 -18.246   7.764  1.00  0.00
ATOM   4343  H1  WAT  1427      -7.848 -18.825   8.336  1.00  0.00
ATOM   4344  H2  WAT  1427      -9.092 -17.962   8.302  1.00  0.00
TER
ATOM   4345  O   WAT  1428      -1.450 -15.524  -8.681  1.00  0.00
ATOM   4346  H1  WAT  1428      -1.555 -16.139  -7.955  1.00  0.00
ATOM   4347  H2  WAT  1428      -1.618 -16.048  -9.465  1.00  0.00
TER
ATOM   4348  O   WAT  1429      -1.299 -16.839   7.298  1.00  0.00
ATOM   4349  H1  WAT  1429      -2.064 -16.270   7.213  1.00  0.00
ATOM   4350  H2  WAT  1429      -1.117 -17.131   6.405  1.00  0.00
TER
ATOM   4351  O   WAT  1430       1.790 -16.462  -8.077  1.00  0.00
ATOM   4352  H1  WAT  1430       1.241 -16.015  -7.433  1.00  0.00
ATOM   4353  H2  WAT  1430       2.412 -16.967  -7.553  1.00  0.00
TER
ATOM   4354  O   WAT  1431       5.844 -15.108   7.855  1.00  0.00
ATOM   4355  H1  WAT  1431       6.585 -14.771   7.352  1.00  0.00
ATOM   4356  H2  WAT  1431       5.081 -14.939   7.302  1.00  0.00
TER
ATOM   4357  O   WAT  1432      -6.320 -20.103   8.659  1.00  0.00
ATOM   4358  H1  WAT  1432      -6.280 -20.401   9.568  1.00  0.00
ATOM   4359  H2  WAT  1432      -5.466 -19.702   8.500  1.00  0.00
TER
ATOM   4360  O   WAT  1433      -2.542 -17.503  -6.180  1.00  0.00
ATOM   4361  H1  WAT  1433      -2.121 -17.669  -5.337  1.00  0.00
ATOM   4362  H2  WAT  1433      -2.417 -18.313  -6.675  1.00  0.00
TER
ATOM   4363  O   WAT  1434      -0.029 -18.479  -8.933  1.00  0.00
ATOM   4364  H1  WAT  1434       0.491 -19.195  -9.299  1.00  0.00
ATOM   4365  H2  WAT  1434       0.617 -17.841  -8.633  1.00  0.00
TER
ATOM   4366  O   WAT  1435       4.518 -17.057   6.391  1.00  0.00
ATOM   4367  H1  WAT  1435       4.932 -16.902   7.240  1.00  0.00
ATOM   4368  H2  WAT  1435       3.583 -16.931   6.553  1.00  0.00
TER
ATOM   4369  O   WAT  1436       4.991 -19.717   8.395  1.00  0.00
ATOM   4370  H1  WAT  1436       5.573 -20.472   8.307  1.00  0.00
ATOM   4371  H2  WAT  1436       5.167 -19.186   7.618  1.00  0.00
TER
ATOM   4372  O   WAT  1437      -0.720 -17.105   4.360  1.00  0.00
ATOM   4373  H1  WAT  1437      -0.301 -16.261   4.188  1.00  0.00
ATOM   4374  H2  WAT  1437      -1.639 -16.967   4.131  1.00  0.00
TER
ATOM   4375  O   WAT  1438       1.616 -19.373   5.744  1.00  0.00
ATOM   4376  H1  WAT  1438       1.736 -19.969   6.484  1.00  0.00
ATOM   4377  H2  WAT  1438       2.476 -19.336   5.324  1.00  0.00
TER
ATOM   4378  O   WAT  1439       3.955 -18.819   4.320  1.00  0.00
ATOM   4379  H1  WAT  1439       3.429 -18.295   3.717  1.00  0.00
ATOM   4380  H2  WAT  1439       4.298 -18.186   4.951  1.00  0.00
TER
ATOM   4381  O   WAT  1440      -2.869 -10.799   5.476  1.00  0.00
ATOM   4382  H1  WAT  1440      -3.407 -10.075   5.157  1.00  0.00
ATOM   4383  H2  WAT  1440      -2.616 -11.276   4.686  1.00  0.00
TER
ATOM   4384  O   WAT  1441      -0.013  -9.564   5.735  1.00  0.00
ATOM   4385  H1  WAT  1441      -0.087  -8.661   6.042  1.00  0.00
ATOM   4386  H2  WAT  1441      -0.915  -9.883   5.707  1.00  0.00
TER
ATOM   4387  O   WAT  1442       0.535 -10.398  -6.643  1.00  0.00
ATOM   4388  H1  WAT  1442       1.430 -10.060  -6.621  1.00  0.00
ATOM   4389  H2  WAT  1442       0.567 -11.120  -7.270  1.00  0.00
TER
ATOM   4390  O   WAT  1443      -5.825 -15.026  -8.414  1.00  0.00
ATOM   4391  H1  WAT  1443      -5.388 -14.483  -7.758  1.00  0.00
ATOM   4392  H2  WAT  1443      -5.340 -15.851  -8.404  1.00  0.00
TER
ATOM   4393  O   WAT  1444      -8.610 -12.237  -0.962  1.00  0.00
ATOM   4394  H1  WAT  1444      -8.280 -13.105  -1.194  1.00  0.00
ATOM   4395  H2  WAT  1444      -8.181 -12.031  -0.131  1.00  0.00
TER
ATOM   4396  O   WAT  1445      -4.014 -13.906  -3.302  1.00  0.00
ATOM   4397  H1  WAT  1445      -4.315 -14.029  -2.401  1.00  0.00
ATOM   4398  H2  WAT  1445      -4.121 -14.765  -3.710  1.00  0.00
TER
ATOM   4399  O   WAT  1446      -8.121 -11.370   1.776  1.00  0.00
ATOM   4400  H1  WAT  1446      -8.558 -11.190   2.609  1.00  0.00
ATOM   4401  H2  WAT  1446      -7.554 -10.612   1.635  1.00  0.00
TER
ATOM   4402  O   WAT  1447       7.515 -11.868   6.064  1.00  0.00
ATOM   4403  H1  WAT  1447       6.915 -11.809   5.320  1.00  0.00
ATOM   4404  H2  WAT  1447       7.644 -12.807   6.194  1.00  0.00
TER
ATOM   4405  O   WAT  1448       8.755 -14.126  -8.599  1.00  0.00
ATOM   4406  H1  WAT  1448       7.924 -14.058  -8.128  1.00  0.00
ATOM   4407  H2  WAT  1448       8.932 -13.236  -8.902  1.00  0.00
TER
ATOM   4408  O   WAT  1449       8.211 -17.381  -6.096  1.00  0.00
ATOM   4409  H1  WAT  1449       8.972 -16.812  -5.990  1.00  0.00
ATOM   4410  H2  WAT  1449       8.226 -17.949  -5.325  1.00  0.00
TER
ATOM   4411  O   WAT  1450      -8.289 -18.858  -1.865  1.00  0.00
ATOM   4412  H1  WAT  1450      -8.944 -19.126  -2.509  1.00  0.00
ATOM   4413  H2  WAT  1450      -7.451 -18.967  -2.315  1.00  0.00
TER
ATOM   4414  O   WAT  1451       9.217 -16.526  -1.251  1.00  0.00
ATOM   4415  H1  WAT  1451       9.587 -17.310  -1.658  1.00  0.00
ATOM   4416  H2  WAT  1451       9.857 -15.837  -1.430  1.00  0.00
TER
ATOM   4417  O   WAT  1452       6.200 -15.143   4.162  1.00  0.00
ATOM   4418  H1  WAT  1452       5.386 -14.713   4.424  1.00  0.00
ATOM   4419  H2  WAT  1452       6.607 -14.531   3.549  1.00  0.00
TER
ATOM   4420  O   WAT  1453       8.262 -17.088  -8.938  1.00  0.00
ATOM   4421  H1  WAT  1453       8.537 -16.180  -9.066  1.00  0.00
ATOM   4422  H2  WAT  1453       8.074 -17.152  -8.002  1.00  0.00
TER
ATOM   4423  O   WAT  1454       8.159 -19.151  -3.945  1.00  0.00
ATOM   4424  H1  WAT  1454       7.783 -19.918  -4.377  1.00  0.00
ATOM   4425  H2  WAT  1454       7.429 -18.769  -3.458  1.00  0.00
TER
ATOM   4426  O   WAT  1455      -7.251 -18.472   2.676  1.00  0.00
ATOM   4427  H1  WAT  1455      -6.884 -18.560   3.555  1.00  0.00
ATOM   4428  H2  WAT  1455      -7.820 -19.236   2.576  1.00  0.00
TER
ATOM   4429  O   WAT  1456       7.549 -20.004   5.689  1.00  0.00
ATOM   4430  H1  WAT  1456       7.318 -20.233   4.788  1.00  0.00
ATOM   4431  H2  WAT  1456       7.809 -19.084   5.643  1.00  0.00
TER
ATOM   4432  O   WAT  1457       6.258 -10.391  -2.311  1.00  0.00
ATOM   4433  H1  WAT  1457       6.853 -10.712  -2.988  1.00  0.00
ATOM   4434  H2  WAT  1457       6.515 -10.864  -1.520  1.00  0.00
TER
ATOM   4435  O   WAT  1458      -5.836 -13.959   7.838  1.00  0.00
ATOM   4436  H1  WAT  1458      -5.879 -14.330   8.719  1.00  0.00
ATOM   4437  H2  WAT  1458      -5.705 -13.021   7.978  1.00  0.00
TER
ATOM   4438  O   WAT  1459      -2.136 -12.403   3.439  1.00  0.00
ATOM   4439  H1  WAT  1459      -2.376 -12.136   2.552  1.00  0.00
ATOM   4440  H2  WAT  1459      -1.195 -12.233   3.494  1.00  0.00
TER
ATOM   4441  O   WAT  1460       9.125 -10.384   4.240  1.00  0.00
ATOM   4442  H1  WAT  1460       8.631  -9.987   3.522  1.00  0.00
ATOM   4443  H2  WAT  1460       8.516 -11.009   4.633  1.00  0.00
TER
ATOM   4444  O   WAT  1461      -5.997 -11.013   4.957  1.00  0.00
ATOM   4445  H1  WAT  1461      -6.591 -11.144   5.696  1.00  0.00
ATOM   4446  H2  WAT  1461      -6.005 -11.849   4.492  1.00  0.00
TER
ATOM   4447  O   WAT  1462       6.809  -9.741   1.518  1.00  0.00
ATOM   4448  H1  WAT  1462       6.349  -8.990   1.144  1.00  0.00
ATOM   4449  H2  WAT  1462       6.180 -10.461   1.460  1.00  0.00
TER
ATOM   4450  O   WAT  1463      -6.366 -13.647   3.908  1.00  0.00
ATOM   4451  H1  WAT  1463      -7.093 -14.266   3.841  1.00  0.00
ATOM   4452  H2  WAT  1463      -6.305 -13.253   3.038  1.00  0.00
TER
ATOM   4453  O   WAT  1464      -2.762 -11.433   0.693  1.00  0.00
ATOM   4454  H1  WAT  1464      -2.245 -12.044   0.168  1.00  0.00
ATOM   4455  H2  WAT  1464      -2.112 -10.930   1.184  1.00  0.00
TER
ATOM   4456  O   WAT  1465      -0.022 -10.542   1.520  1.00  0.00
ATOM   4457  H1  WAT  1465       0.266 -10.796   0.643  1.00  0.00
ATOM   4458  H2  WAT  1465       0.490 -11.094   2.111  1.00  0.00
TER
ATOM   4459  O   WAT  1466      -8.083 -10.330  -2.882  1.00  0.00
ATOM   4460  H1  WAT  1466      -8.251 -10.963  -2.184  1.00  0.00
ATOM   4461  H2  WAT  1466      -8.950 -10.124  -3.233  1.00  0.00
TER
ATOM   4462  O   WAT  1467      -6.477 -11.636  -5.437  1.00  0.00
ATOM   4463  H1  WAT  1467      -7.002 -11.255  -6.141  1.00  0.00
ATOM   4464  H2  WAT  1467      -6.552 -11.011  -4.716  1.00  0.00
TER
ATOM   4465  O   WAT  1468       0.045  -9.620   8.887  1.00  0.00
ATOM   4466  H1  WAT  1468       0.972  -9.856   8.930  1.00  0.00
ATOM   4467  H2  WAT  1468       0.030  -8.793   8.405  1.00  0.00
TER
ATOM   4468  O   WAT  1469       8.280 -10.078  -4.116  1.00  0.00
ATOM   4469  H1  WAT  1469       8.455 -10.764  -4.760  1.00  0.00
ATOM   4470  H2  WAT  1469       7.582  -9.553  -4.508  1.00  0.00
TER
ATOM   4471  O   WAT  1470      -3.878  -9.688  -6.562  1.00  0.00
ATOM   4472  H1  WAT  1470      -3.146  -9.972  -7.110  1.00  0.00
ATOM   4473  H2  WAT  1470      -3.618  -9.927  -5.672  1.00  0.00
TER
ATOM   4474  O   WAT  1471      -4.716 -13.572  -6.558  1.00  0.00
ATOM   4475  H1  WAT  1471      -5.345 -13.103  -6.009  1.00  0.00
ATOM   4476  H2  WAT  1471      -4.601 -14.417  -6.123  1.00  0.00
TER
ATOM   4477  O   WAT  1472       6.613 -10.393   8.711  1.00  0.00
ATOM   4478  H1  WAT  1472       7.405 -10.888   8.504  1.00  0.00
ATOM   4479  H2  WAT  1472       6.906  -9.714   9.319  1.00  0.00
TER
ATOM   4480  O   WAT  1473       0.871 -17.743 -18.527  1.00  0.00
ATOM   4481  H1  WAT  1473       0.095 -18.223 -18.237  1.00  0.00
ATOM   4482  H2  WAT  1473       1.522 -18.423 -18.701  1.00  0.00
TER
ATOM   4483  O   WAT  1474      -5.113 -17.431 -17.649  1.00  0.00
ATOM   4484  H1  WAT  1474      -5.944 -17.686 -17.249  1.00  0.00
ATOM   4485  H2  WAT  1474      -4.505 -17.360 -16.913  1.00  0.00
TER
ATOM   4486  O   WAT  1475      -5.133 -13.397 -17.453  1.00  0.00
ATOM   4487  H1  WAT  1475      -4.830 -14.287 -17.632  1.00  0.00
ATOM   4488  H2  WAT  1475      -4.388 -12.840 -17.681  1.00  0.00
TER
ATOM   4489  O   WAT  1476       0.312 -15.067 -18.519  1.00  0.00
ATOM   4490  H1  WAT  1476       0.242 -16.008 -18.681  1.00  0.00
ATOM   4491  H2  WAT  1476       1.074 -14.977 -17.947  1.00  0.00
TER
ATOM   4492  O   WAT  1477      -3.153 -16.640 -16.055  1.00  0.00
ATOM   4493  H1  WAT  1477      -3.486 -16.013 -15.413  1.00  0.00
ATOM   4494  H2  WAT  1477      -2.976 -16.114 -16.834  1.00  0.00
TER
ATOM   4495  O   WAT  1478      -3.941 -14.672 -14.240  1.00  0.00
ATOM   4496  H1  WAT  1478      -3.323 -13.997 -14.521  1.00  0.00
ATOM   4497  H2  WAT  1478      -4.802 -14.263 -14.331  1.00  0.00
TER
ATOM   4498  O   WAT  1479       6.977 -13.208 -16.324  1.00  0.00
ATOM   4499  H1  WAT  1479       6.293 -12.538 -16.333  1.00  0.00
ATOM   4500  H2  WAT  1479       7.516 -13.010 -17.090  1.00  0.00
TER
ATOM   4501  O   WAT  1480       4.513 -11.363 -17.610  1.00  0.00
ATOM   4502  H1  WAT  1480       4.526 -11.767 -18.478  1.00  0.00
ATOM   4503  H2  WAT  1480       3.960 -10.589 -17.714  1.00  0.00
TER
ATOM   4504  O   WAT  1481       3.911 -16.460 -16.281  1.00  0.00
ATOM   4505  H1  WAT  1481       4.328 -16.674 -17.116  1.00  0.00
ATOM   4506  H2  WAT  1481       4.635 -16.203 -15.711  1.00  0.00
TER
ATOM   4507  O   WAT  1482       7.858 -18.062 -16.190  1.00  0.00
ATOM   4508  H1  WAT  1482       7.029 -17.992 -16.665  1.00  0.00
ATOM   4509  H2  WAT  1482       8.453 -17.476 -16.658  1.00  0.00
TER
ATOM   4510  O   WAT  1483      -2.577 -14.802 -18.219  1.00  0.00
ATOM   4511  H1  WAT  1483      -2.874 -15.407 -18.898  1.00  0.00
ATOM   4512  H2  WAT  1483      -1.627 -14.764 -18.330  1.00  0.00
TER
ATOM   4513  O   WAT  1484       5.512 -11.229 -14.556  1.00  0.00
ATOM   4514  H1  WAT  1484       5.035 -10.422 -14.749  1.00  0.00
ATOM   4515  H2  WAT  1484       4.828 -11.881 -14.404  1.00  0.00
TER
ATOM   4516  O   WAT  1485      -3.485 -15.064 -11.568  1.00  0.00
ATOM   4517  H1  WAT  1485      -4.382 -14.840 -11.320  1.00  0.00
ATOM   4518  H2  WAT  1485      -3.460 -14.940 -12.517  1.00  0.00
TER
ATOM   4519  O   WAT  1486      -4.658 -18.192 -12.992  1.00  0.00
ATOM   4520  H1  WAT  1486      -4.797 -17.320 -12.623  1.00  0.00
ATOM   4521  H2  WAT  1486      -5.540 -18.535 -13.137  1.00  0.00
TER
ATOM   4522  O   WAT  1487      -2.860 -12.250 -10.784  1.00  0.00
ATOM   4523  H1  WAT  1487      -2.888 -11.846 -11.651  1.00  0.00
ATOM   4524  H2  WAT  1487      -3.023 -13.179 -10.946  1.00  0.00
TER
ATOM   4525  O   WAT  1488       9.092 -11.468  -9.487  1.00  0.00
ATOM   4526  H1  WAT  1488       9.568 -10.989  -8.808  1.00  0.00
ATOM   4527  H2  WAT  1488       9.712 -11.536 -10.213  1.00  0.00
TER
ATOM   4528  O   WAT  1489      -8.706 -16.423 -17.075  1.00  0.00
ATOM   4529  H1  WAT  1489      -8.628 -16.288 -18.019  1.00  0.00
ATOM   4530  H2  WAT  1489      -8.092 -17.131 -16.882  1.00  0.00
TER
ATOM   4531  O   WAT  1490       8.495 -14.276 -12.327  1.00  0.00
ATOM   4532  H1  WAT  1490       8.621 -14.515 -13.245  1.00  0.00
ATOM   4533  H2  WAT  1490       8.537 -15.108 -11.855  1.00  0.00
TER
ATOM   4534  O   WAT  1491       2.357 -10.573 -13.758  1.00  0.00
ATOM   4535  H1  WAT  1491       2.871 -10.663 -12.955  1.00  0.00
ATOM   4536  H2  WAT  1491       1.514 -10.227 -13.465  1.00  0.00
TER
ATOM   4537  O   WAT  1492      -8.650 -15.381 -14.536  1.00  0.00
ATOM   4538  H1  WAT  1492      -8.487 -15.851 -15.354  1.00  0.00
ATOM   4539  H2  WAT  1492      -8.185 -15.889 -13.871  1.00  0.00
TER
ATOM   4540  O   WAT  1493      -7.076 -16.006 -12.376  1.00  0.00
ATOM   4541  H1  WAT  1493      -7.461 -16.647 -11.778  1.00  0.00
ATOM   4542  H2  WAT  1493      -6.765 -15.303 -11.806  1.00  0.00
TER
ATOM   4543  O   WAT  1494      -0.926 -19.158 -16.895  1.00  0.00
ATOM   4544  H1  WAT  1494      -0.559 -19.633 -16.149  1.00  0.00
ATOM   4545  H2  WAT  1494      -1.116 -18.284 -16.554  1.00  0.00
TER
ATOM   4546  O   WAT  1495      -3.136 -20.118 -14.577  1.00  0.00
ATOM   4547  H1  WAT  1495      -3.441 -19.238 -14.352  1.00  0.00
ATOM   4548  H2  WAT  1495      -2.182 -20.058 -14.541  1.00  0.00
TER
ATOM   4549  O   WAT  1496       6.151 -16.915 -18.187  1.00  0.00
ATOM   4550  H1  WAT  1496       6.870 -16.419 -18.578  1.00  0.00
ATOM   4551  H2  WAT  1496       5.949 -17.593 -18.832  1.00  0.00
TER
ATOM   4552  O   WAT  1497       1.532 -16.844 -12.300  1.00  0.00
ATOM   4553  H1  WAT  1497       1.466 -17.764 -12.555  1.00  0.00
ATOM   4554  H2  WAT  1497       0.903 -16.747 -11.586  1.00  0.00
TER
ATOM   4555  O   WAT  1498      -7.080 -19.277 -13.430  1.00  0.00
ATOM   4556  H1  WAT  1498      -7.439 -18.612 -12.842  1.00  0.00
ATOM   4557  H2  WAT  1498      -7.375 -20.109 -13.058  1.00  0.00
TER
ATOM   4558  O   WAT  1499      -3.879 -18.819 -10.546  1.00  0.00
ATOM   4559  H1  WAT  1499      -4.179 -18.673 -11.443  1.00  0.00
ATOM   4560  H2  WAT  1499      -3.108 -19.378 -10.638  1.00  0.00
TER
ATOM   4561  O   WAT  1500       1.464 -14.022 -12.550  1.00  0.00
ATOM   4562  H1  WAT  1500       1.479 -14.954 -12.768  1.00  0.00
ATOM   4563  H2  WAT  1500       0.757 -13.936 -11.911  1.00  0.00
TER
ATOM   4564  O   WAT  1501       7.675 -17.381 -13.203  1.00  0.00
ATOM   4565  H1  WAT  1501       6.950 -16.788 -13.400  1.00  0.00
ATOM   4566  H2  WAT  1501       8.203 -17.389 -14.002  1.00  0.00
TER
ATOM   4567  O   WAT  1502       0.897 -12.380 -15.456  1.00  0.00
ATOM   4568  H1  WAT  1502       1.542 -12.174 -14.779  1.00  0.00
ATOM   4569  H2  WAT  1502       1.260 -13.141 -15.909  1.00  0.00
TER
ATOM   4570  O   WAT  1503       2.171 -14.377 -16.738  1.00  0.00
ATOM   4571  H1  WAT  1503       2.813 -15.078 -16.625  1.00  0.00
ATOM   4572  H2  WAT  1503       2.696 -13.597 -16.919  1.00  0.00
TER
ATOM   4573  O   WAT  1504       3.944 -13.578 -13.535  1.00  0.00
ATOM   4574  H1  WAT  1504       4.280 -12.991 -12.857  1.00  0.00
ATOM   4575  H2  WAT  1504       3.024 -13.708 -13.305  1.00  0.00
TER
ATOM   4576  O   WAT  1505      -8.218 -11.800 -11.766  1.00  0.00
ATOM   4577  H1  WAT  1505      -8.109 -12.741 -11.906  1.00  0.00
ATOM   4578  H2  WAT  1505      -8.870 -11.534 -12.414  1.00  0.00
TER
ATOM   4579  O   WAT  1506      -0.227 -13.528 -10.366  1.00  0.00
ATOM   4580  H1  WAT  1506      -0.547 -14.247  -9.821  1.00  0.00
ATOM   4581  H2  WAT  1506      -0.901 -12.853 -10.292  1.00  0.00
TER
ATOM   4582  O   WAT  1507       7.450 -12.011 -18.814  1.00  0.00
ATOM   4583  H1  WAT  1507       7.575 -11.188 -18.342  1.00  0.00
ATOM   4584  H2  WAT  1507       8.317 -12.222 -19.162  1.00  0.00
TER
ATOM   4585  O   WAT  1508      -6.072 -10.733  -9.954  1.00  0.00
ATOM   4586  H1  WAT  1508      -5.271 -10.412  -9.540  1.00  0.00
ATOM   4587  H2  WAT  1508      -6.587 -11.094  -9.232  1.00  0.00
TER
ATOM   4588  O   WAT  1509       2.764 -14.625 -10.006  1.00  0.00
ATOM   4589  H1  WAT  1509       2.158 -14.602 -10.747  1.00  0.00
ATOM   4590  H2  WAT  1509       2.460 -15.357  -9.469  1.00  0.00
TER
ATOM   4591  O   WAT  1510       4.194 -10.897 -11.395  1.00  0.00
ATOM   4592  H1  WAT  1510       5.147 -10.981 -11.445  1.00  0.00
ATOM   4593  H2  WAT  1510       4.047 -10.233 -10.722  1.00  0.00
TER
ATOM   4594  O   WAT  1511      -8.352 -18.246 -11.010  1.00  0.00
ATOM   4595  H1  WAT  1511      -7.848 -18.825 -10.438  1.00  0.00
ATOM   4596  H2  WAT  1511      -9.092 -17.962 -10.472  1.00  0.00
TER
ATOM   4597  O   WAT  1512      -1.299 -16.839 -11.477  1.00  0.00
ATOM   4598  H1  WAT  1512      -2.064 -16.270 -11.561  1.00  0.00
ATOM   4599  H2  WAT  1512      -1.117 -17.131 -12.370  1.00  0.00
TER
ATOM   4600  O   WAT  1513       5.844 -15.108 -10.919  1.00  0.00
ATOM   4601  H1  WAT  1513       6.585 -14.771 -11.422  1.00  0.00
ATOM   4602  H2  WAT  1513       5.081 -14.939 -11.472  1.00  0.00
TER
ATOM   4603  O   WAT  1514      -6.320 -20.103 -10.115  1.00  0.00
ATOM   4604  H1  WAT  1514      -6.280 -20.401  -9.207  1.00  0.00
ATOM   4605  H2  WAT  1514      -5.466 -19.702 -10.274  1.00  0.00
TER
ATOM   4606  O   WAT  1515       4.518 -17.057 -12.384  1.00  0.00
ATOM   4607  H1  WAT  1515       4.932 -16.902 -11.534  1.00  0.00
ATOM   4608  H2  WAT  1515       3.583 -16.931 -12.221  1.00  0.00
TER
ATOM   4609  O   WAT  1516       4.991 -19.717 -10.380  1.00  0.00
ATOM   4610  H1  WAT  1516       5.573 -20.472 -10.468  1.00  0.00
ATOM   4611  H2  WAT  1516       5.167 -19.186 -11.156  1.00  0.00
TER
ATOM   4612  O   WAT  1517      -0.720 -17.105 -14.414  1.00  0.00
ATOM   4613  H1  WAT  1517      -0.301 -16.261 -14.586  1.00  0.00
ATOM   4614  H2  WAT  1517      -1.639 -16.967 -14.643  1.00  0.00
TER
ATOM   4615  O   WAT  1518       1.616 -19.373 -13.030  1.00  0.00
ATOM   4616  H1  WAT  1518       1.736 -19.969 -12.291  1.00  0.00
ATOM   4617  H2  WAT  1518       2.476 -19.336 -13.450  1.00  0.00
TER
ATOM   4618  O   WAT  1519       3.955 -18.819 -14.454  1.00  0.00
ATOM   4619  H1  WAT  1519       3.429 -18.295 -15.057  1.00  0.00
ATOM   4620  H2  WAT  1519       4.298 -18.186 -13.823  1.00  0.00
TER
ATOM   4621  O   WAT  1520      -2.869 -10.799 -13.298  1.00  0.00
ATOM   4622  H1  WAT  1520      -3.407 -10.075 -13.617  1.00  0.00
ATOM   4623  H2  WAT  1520      -2.616 -11.276 -14.088  1.00  0.00
TER
ATOM   4624  O   WAT  1521      -0.013  -9.564 -13.040  1.00  0.00
ATOM   4625  H1  WAT  1521      -0.087  -8.661 -12.732  1.00  0.00
ATOM   4626  H2  WAT  1521      -0.915  -9.883 -13.067  1.00  0.00
TER
ATOM   4627  O   WAT  1522      -8.121 -11.370 -16.998  1.00  0.00
ATOM   4628  H1  WAT  1522      -8.558 -11.190 -16.166  1.00  0.00
ATOM   4629  H2  WAT  1522      -7.554 -10.612 -17.140  1.00  0.00
TER
ATOM   4630  O   WAT  1523       7.515 -11.868 -12.710  1.00  0.00
ATOM   4631  H1  WAT  1523       6.915 -11.809 -13.454  1.00  0.00
ATOM   4632  H2  WAT  1523       7.644 -12.807 -12.581  1.00  0.00
TER
ATOM   4633  O   WAT  1524       6.200 -15.143 -14.613  1.00  0.00
ATOM   4634  H1  WAT  1524       5.386 -14.713 -14.350  1.00  0.00
ATOM   4635  H2  WAT  1524       6.607 -14.531 -15.226  1.00  0.00
TER
ATOM   4636  O   WAT  1525      -7.251 -18.472 -16.099  1.00  0.00
ATOM   4637  H1  WAT  1525      -6.884 -18.560 -15.219  1.00  0.00
ATOM   4638  H2  WAT  1525      -7.820 -19.236 -16.198  1.00  0.00
TER
ATOM   4639  O   WAT  1526       7.549 -20.004 -13.086  1.00  0.00
ATOM   4640  H1  WAT  1526       7.318 -20.233 -13.986  1.00  0.00
ATOM   4641  H2  WAT  1526       7.809 -19.084 -13.131  1.00  0.00
TER
ATOM   4642  O   WAT  1527      -5.836 -13.959 -10.937  1.00  0.00
ATOM   4643  H1  WAT  1527      -5.879 -14.330 -10.055  1.00  0.00
ATOM   4644  H2  WAT  1527      -5.705 -13.021 -10.797  1.00  0.00
TER
ATOM   4645  O   WAT  1528      -2.136 -12.403 -15.336  1.00  0.00
ATOM   4646  H1  WAT  1528      -2.376 -12.136 -16.223  1.00  0.00
ATOM   4647  H2  WAT  1528      -1.195 -12.233 -15.281  1.00  0.00
TER
ATOM   4648  O   WAT  1529       9.125 -10.384 -14.535  1.00  0.00
ATOM   4649  H1  WAT  1529       8.631  -9.987 -15.252  1.00  0.00
ATOM   4650  H2  WAT  1529       8.516 -11.009 -14.141  1.00  0.00
TER
ATOM   4651  O   WAT  1530      -5.997 -11.013 -13.817  1.00  0.00
ATOM   4652  H1  WAT  1530      -6.591 -11.144 -13.078  1.00  0.00
ATOM   4653  H2  WAT  1530      -6.005 -11.849 -14.283  1.00  0.00
TER
ATOM   4654  O   WAT  1531       6.809  -9.741 -17.256  1.00  0.00
ATOM   4655  H1  WAT  1531       6.349  -8.990 -17.630  1.00  0.00
ATOM   4656  H2  WAT  1531       6.180 -10.461 -17.315  1.00  0.00
TER
ATOM   4657  O   WAT  1532      -6.366 -13.647 -14.866  1.00  0.00
ATOM   4658  H1  WAT  1532      -7.093 -14.266 -14.934  1.00  0.00
ATOM   4659  H2  WAT  1532      -6.305 -13.253 -15.736  1.00  0.00
TER
ATOM   4660  O   WAT  1533      -2.762 -11.433 -18.081  1.00  0.00
ATOM   4661  H1  WAT  1533      -2.245 -12.044 -18.606  1.00  0.00
ATOM   4662  H2  WAT  1533      -2.112 -10.930 -17.590  1.00  0.00
TER
ATOM   4663  O   WAT  1534      -0.022 -10.542 -17.254  1.00  0.00
ATOM   4664  H1  WAT  1534       0.266 -10.796 -18.131  1.00  0.00
ATOM   4665  H2  WAT  1534       0.490 -11.094 -16.664  1.00  0.00
TER
ATOM   4666  O   WAT  1535       0.045  -9.620  -9.887  1.00  0.00
ATOM   4667  H1  WAT  1535       0.972  -9.856  -9.844  1.00  0.00
ATOM   4668  H2  WAT  1535       0.030  -8.793 -10.369  1.00  0.00
TER
ATOM   4669  O   WAT  1536       6.613 -10.393 -10.063  1.00  0.00
ATOM   4670  H1  WAT  1536       7.405 -10.888 -10.271  1.00  0.00
ATOM   4671  H2  WAT  1536       6.906  -9.714  -9.456  1.00  0.00
TER
ATOM   4672  O   WAT  1537     -16.035  18.028  17.141  1.00  0.00
ATOM   4673  H1  WAT  1537     -16.116  17.113  16.870  1.00  0.00
ATOM   4674  H2  WAT  1537     -16.449  18.524  16.435  1.00  0.00
TER
ATOM   4675  O   WAT  1538     -13.650  12.783  16.189  1.00  0.00
ATOM   4676  H1  WAT  1538     -12.829  12.293  16.231  1.00  0.00
ATOM   4677  H2  WAT  1538     -13.616  13.373  16.942  1.00  0.00
TER
ATOM   4678  O   WAT  1539     -19.813  10.469  17.648  1.00  0.00
ATOM   4679  H1  WAT  1539     -19.506   9.913  16.932  1.00  0.00
ATOM   4680  H2  WAT  1539     -20.743  10.603  17.466  1.00  0.00
TER
ATOM   4681  O   WAT  1540     -17.425  18.534  14.384  1.00  0.00
ATOM   4682  H1  WAT  1540     -18.352  18.467  14.613  1.00  0.00
ATOM   4683  H2  WAT  1540     -17.273  19.472  14.270  1.00  0.00
TER
ATOM   4684  O   WAT  1541     -17.438  14.805  11.381  1.00  0.00
ATOM   4685  H1  WAT  1541     -18.378  14.967  11.466  1.00  0.00
ATOM   4686  H2  WAT  1541     -17.120  15.524  10.835  1.00  0.00
TER
ATOM   4687  O   WAT  1542     -13.395  20.096  14.888  1.00  0.00
ATOM   4688  H1  WAT  1542     -14.014  19.758  14.240  1.00  0.00
ATOM   4689  H2  WAT  1542     -13.413  19.452  15.596  1.00  0.00
TER
ATOM   4690  O   WAT  1543     -21.819  19.060  17.166  1.00  0.00
ATOM   4691  H1  WAT  1543     -22.224  18.348  16.671  1.00  0.00
ATOM   4692  H2  WAT  1543     -21.733  18.715  18.055  1.00  0.00
TER
ATOM   4693  O   WAT  1544     -15.219  19.334  11.895  1.00  0.00
ATOM   4694  H1  WAT  1544     -14.779  18.496  11.749  1.00  0.00
ATOM   4695  H2  WAT  1544     -14.506  19.967  11.981  1.00  0.00
TER
ATOM   4696  O   WAT  1545     -11.637  10.589  10.209  1.00  0.00
ATOM   4697  H1  WAT  1545     -11.950  10.681  11.109  1.00  0.00
ATOM   4698  H2  WAT  1545     -10.876  11.167  10.159  1.00  0.00
TER
ATOM   4699  O   WAT  1546     -22.652  11.298  18.049  1.00  0.00
ATOM   4700  H1  WAT  1546     -23.096  12.079  17.718  1.00  0.00
ATOM   4701  H2  WAT  1546     -22.094  11.621  18.756  1.00  0.00
TER
ATOM   4702  O   WAT  1547     -19.537  10.919  12.930  1.00  0.00
ATOM   4703  H1  WAT  1547     -20.161  10.915  13.655  1.00  0.00
ATOM   4704  H2  WAT  1547     -19.624  10.052  12.533  1.00  0.00
TER
ATOM   4705  O   WAT  1548     -15.631  16.428  14.376  1.00  0.00
ATOM   4706  H1  WAT  1548     -16.230  17.151  14.193  1.00  0.00
ATOM   4707  H2  WAT  1548     -15.083  16.365  13.594  1.00  0.00
TER
ATOM   4708  O   WAT  1549     -17.025  15.064  16.407  1.00  0.00
ATOM   4709  H1  WAT  1549     -16.632  15.381  15.594  1.00  0.00
ATOM   4710  H2  WAT  1549     -16.663  14.185  16.521  1.00  0.00
TER
ATOM   4711  O   WAT  1550     -20.002  14.330  18.907  1.00  0.00
ATOM   4712  H1  WAT  1550     -19.998  13.889  18.058  1.00  0.00
ATOM   4713  H2  WAT  1550     -19.106  14.652  19.014  1.00  0.00
TER
ATOM   4714  O   WAT  1551     -19.940  15.331  11.898  1.00  0.00
ATOM   4715  H1  WAT  1551     -19.818  15.290  12.846  1.00  0.00
ATOM   4716  H2  WAT  1551     -20.325  16.194  11.742  1.00  0.00
TER
ATOM   4717  O   WAT  1552     -20.927  17.641  11.296  1.00  0.00
ATOM   4718  H1  WAT  1552     -21.496  17.193  10.670  1.00  0.00
ATOM   4719  H2  WAT  1552     -20.218  18.001  10.763  1.00  0.00
TER
ATOM   4720  O   WAT  1553     -17.163  12.028  13.504  1.00  0.00
ATOM   4721  H1  WAT  1553     -17.976  11.529  13.429  1.00  0.00
ATOM   4722  H2  WAT  1553     -17.357  12.867  13.088  1.00  0.00
TER
ATOM   4723  O   WAT  1554     -14.448  16.399  11.801  1.00  0.00
ATOM   4724  H1  WAT  1554     -13.560  16.711  11.626  1.00  0.00
ATOM   4725  H2  WAT  1554     -14.478  15.527  11.409  1.00  0.00
TER
ATOM   4726  O   WAT  1555     -12.177  17.711  11.268  1.00  0.00
ATOM   4727  H1  WAT  1555     -12.260  18.142  10.418  1.00  0.00
ATOM   4728  H2  WAT  1555     -11.457  18.171  11.701  1.00  0.00
TER
ATOM   4729  O   WAT  1556     -20.180  19.658  14.863  1.00  0.00
ATOM   4730  H1  WAT  1556     -19.724  20.468  15.089  1.00  0.00
ATOM   4731  H2  WAT  1556     -20.531  19.340  15.695  1.00  0.00
TER
ATOM   4732  O   WAT  1557     -12.420  13.209  13.355  1.00  0.00
ATOM   4733  H1  WAT  1557     -13.048  13.313  12.641  1.00  0.00
ATOM   4734  H2  WAT  1557     -12.914  13.428  14.145  1.00  0.00
TER
ATOM   4735  O   WAT  1558     -20.451  15.487  14.771  1.00  0.00
ATOM   4736  H1  WAT  1558     -21.159  15.956  15.212  1.00  0.00
ATOM   4737  H2  WAT  1558     -20.167  14.829  15.406  1.00  0.00
TER
ATOM   4738  O   WAT  1559     -16.420  12.212  16.211  1.00  0.00
ATOM   4739  H1  WAT  1559     -16.543  12.231  15.262  1.00  0.00
ATOM   4740  H2  WAT  1559     -15.471  12.260  16.330  1.00  0.00
TER
ATOM   4741  O   WAT  1560     -22.248  13.796  12.146  1.00  0.00
ATOM   4742  H1  WAT  1560     -21.399  14.233  12.080  1.00  0.00
ATOM   4743  H2  WAT  1560     -22.614  14.108  12.973  1.00  0.00
TER
ATOM   4744  O   WAT  1561     -13.327  18.367  17.059  1.00  0.00
ATOM   4745  H1  WAT  1561     -14.268  18.382  17.234  1.00  0.00
ATOM   4746  H2  WAT  1561     -13.012  17.581  17.505  1.00  0.00
TER
ATOM   4747  O   WAT  1562     -21.317  20.045  12.594  1.00  0.00
ATOM   4748  H1  WAT  1562     -20.895  19.879  13.437  1.00  0.00
ATOM   4749  H2  WAT  1562     -21.191  19.235  12.099  1.00  0.00
TER
ATOM   4750  O   WAT  1563     -18.804  19.069   9.842  1.00  0.00
ATOM   4751  H1  WAT  1563     -18.283  18.354   9.476  1.00  0.00
ATOM   4752  H2  WAT  1563     -18.157  19.708  10.142  1.00  0.00
TER
ATOM   4753  O   WAT  1564     -22.421  16.119   9.540  1.00  0.00
ATOM   4754  H1  WAT  1564     -22.622  15.256   9.901  1.00  0.00
ATOM   4755  H2  WAT  1564     -22.591  16.032   8.602  1.00  0.00
TER
ATOM   4756  O   WAT  1565     -14.942  10.930  12.068  1.00  0.00
ATOM   4757  H1  WAT  1565     -14.662  10.086  12.424  1.00  0.00
ATOM   4758  H2  WAT  1565     -15.715  11.162  12.582  1.00  0.00
TER
ATOM   4759  O   WAT  1566     -20.404  12.162  10.513  1.00  0.00
ATOM   4760  H1  WAT  1566     -20.752  11.485   9.933  1.00  0.00
ATOM   4761  H2  WAT  1566     -20.203  11.701  11.328  1.00  0.00
TER
ATOM   4762  O   WAT  1567     -14.114  13.485  11.131  1.00  0.00
ATOM   4763  H1  WAT  1567     -13.696  13.298  10.291  1.00  0.00
ATOM   4764  H2  WAT  1567     -14.421  12.633  11.442  1.00  0.00
TER
ATOM   4765  O   WAT  1568     -10.615  18.398  14.829  1.00  0.00
ATOM   4766  H1  WAT  1568     -10.991  17.630  14.397  1.00  0.00
ATOM   4767  H2  WAT  1568     -11.345  18.780  15.317  1.00  0.00
TER
ATOM   4768  O   WAT  1569     -11.340  16.623  18.130  1.00  0.00
ATOM   4769  H1  WAT  1569     -10.816  16.130  17.499  1.00  0.00
ATOM   4770  H2  WAT  1569     -10.754  16.758  18.875  1.00  0.00
TER
ATOM   4771  O   WAT  1570     -11.850  15.881  14.069  1.00  0.00
ATOM   4772  H1  WAT  1570     -11.354  15.648  14.854  1.00  0.00
ATOM   4773  H2  WAT  1570     -12.049  15.042  13.653  1.00  0.00
TER
ATOM   4774  O   WAT  1571     -10.422  14.517  16.603  1.00  0.00
ATOM   4775  H1  WAT  1571     -10.532  14.362  17.541  1.00  0.00
ATOM   4776  H2  WAT  1571      -9.661  13.989  16.360  1.00  0.00
TER
ATOM   4777  O   WAT  1572      -9.532  12.348   9.843  1.00  0.00
ATOM   4778  H1  WAT  1572      -8.608  12.216   9.635  1.00  0.00
ATOM   4779  H2  WAT  1572      -9.555  12.427  10.797  1.00  0.00
TER
ATOM   4780  O   WAT  1573      -9.459  13.119  12.469  1.00  0.00
ATOM   4781  H1  WAT  1573     -10.253  13.053  12.998  1.00  0.00
ATOM   4782  H2  WAT  1573      -9.254  14.054  12.458  1.00  0.00
TER
ATOM   4783  O   WAT  1574     -13.027  11.448  18.919  1.00  0.00
ATOM   4784  H1  WAT  1574     -12.586  11.393  18.071  1.00  0.00
ATOM   4785  H2  WAT  1574     -13.296  12.364  18.990  1.00  0.00
TER
ATOM   4786  O   WAT  1575     -11.163  11.080  16.930  1.00  0.00
ATOM   4787  H1  WAT  1575     -11.224  10.136  16.783  1.00  0.00
ATOM   4788  H2  WAT  1575     -10.384  11.188  17.475  1.00  0.00
TER
ATOM   4789  O   WAT  1576     -19.693  13.165  16.386  1.00  0.00
ATOM   4790  H1  WAT  1576     -20.506  12.790  16.045  1.00  0.00
ATOM   4791  H2  WAT  1576     -19.189  12.409  16.688  1.00  0.00
TER
ATOM   4792  O   WAT  1577     -15.191   9.829  17.624  1.00  0.00
ATOM   4793  H1  WAT  1577     -14.588  10.401  18.099  1.00  0.00
ATOM   4794  H2  WAT  1577     -15.932  10.393  17.401  1.00  0.00
TER
ATOM   4795  O   WAT  1578     -12.047  10.231  12.898  1.00  0.00
ATOM   4796  H1  WAT  1578     -11.852  11.129  13.165  1.00  0.00
ATOM   4797  H2  WAT  1578     -12.834  10.000  13.391  1.00  0.00
TER
ATOM   4798  O   WAT  1579     -21.668  11.315  14.990  1.00  0.00
ATOM   4799  H1  WAT  1579     -22.298  10.613  15.157  1.00  0.00
ATOM   4800  H2  WAT  1579     -22.208  12.075  14.773  1.00  0.00
TER
ATOM   4801  O   WAT  1580     -16.035  18.028  -1.633  1.00  0.00
ATOM   4802  H1  WAT  1580     -16.116  17.113  -1.904  1.00  0.00
ATOM   4803  H2  WAT  1580     -16.449  18.524  -2.339  1.00  0.00
TER
ATOM   4804  O   WAT  1581     -17.904  19.806   0.248  1.00  0.00
ATOM   4805  H1  WAT  1581     -18.679  19.326   0.538  1.00  0.00
ATOM   4806  H2  WAT  1581     -17.252  19.126   0.073  1.00  0.00
TER
ATOM   4807  O   WAT  1582     -17.432  15.288   0.482  1.00  0.00
ATOM   4808  H1  WAT  1582     -17.056  14.416   0.369  1.00  0.00
ATOM   4809  H2  WAT  1582     -17.530  15.624  -0.409  1.00  0.00
TER
ATOM   4810  O   WAT  1583     -13.650  12.783  -2.585  1.00  0.00
ATOM   4811  H1  WAT  1583     -12.829  12.293  -2.543  1.00  0.00
ATOM   4812  H2  WAT  1583     -13.616  13.373  -1.832  1.00  0.00
TER
ATOM   4813  O   WAT  1584     -21.461  16.630   0.276  1.00  0.00
ATOM   4814  H1  WAT  1584     -20.953  17.128   0.917  1.00  0.00
ATOM   4815  H2  WAT  1584     -20.930  15.853   0.100  1.00  0.00
TER
ATOM   4816  O   WAT  1585      -9.360  14.800   3.979  1.00  0.00
ATOM   4817  H1  WAT  1585     -10.065  15.188   3.460  1.00  0.00
ATOM   4818  H2  WAT  1585      -9.094  15.495   4.581  1.00  0.00
TER
ATOM   4819  O   WAT  1586     -13.414  14.723   0.187  1.00  0.00
ATOM   4820  H1  WAT  1586     -14.118  15.012   0.768  1.00  0.00
ATOM   4821  H2  WAT  1586     -13.052  15.533  -0.173  1.00  0.00
TER
ATOM   4822  O   WAT  1587     -10.345  14.169   0.578  1.00  0.00
ATOM   4823  H1  WAT  1587     -11.293  14.203   0.710  1.00  0.00
ATOM   4824  H2  WAT  1587     -10.020  14.983   0.963  1.00  0.00
TER
ATOM   4825  O   WAT  1588     -19.813  10.469  -1.126  1.00  0.00
ATOM   4826  H1  WAT  1588     -19.506   9.913  -1.843  1.00  0.00
ATOM   4827  H2  WAT  1588     -20.743  10.603  -1.309  1.00  0.00
TER
ATOM   4828  O   WAT  1589     -17.425  18.534  -4.390  1.00  0.00
ATOM   4829  H1  WAT  1589     -18.352  18.467  -4.161  1.00  0.00
ATOM   4830  H2  WAT  1589     -17.273  19.472  -4.505  1.00  0.00
TER
ATOM   4831  O   WAT  1590     -17.438  14.805  -7.393  1.00  0.00
ATOM   4832  H1  WAT  1590     -18.378  14.967  -7.308  1.00  0.00
ATOM   4833  H2  WAT  1590     -17.120  15.524  -7.940  1.00  0.00
TER
ATOM   4834  O   WAT  1591     -10.917  19.487   2.584  1.00  0.00
ATOM   4835  H1  WAT  1591     -11.745  19.556   2.109  1.00  0.00
ATOM   4836  H2  WAT  1591     -10.322  20.073   2.116  1.00  0.00
TER
ATOM   4837  O   WAT  1592     -13.395  20.096  -3.887  1.00  0.00
ATOM   4838  H1  WAT  1592     -14.014  19.758  -4.534  1.00  0.00
ATOM   4839  H2  WAT  1592     -13.413  19.452  -3.179  1.00  0.00
TER
ATOM   4840  O   WAT  1593     -13.953  16.274   3.530  1.00  0.00
ATOM   4841  H1  WAT  1593     -14.365  17.099   3.784  1.00  0.00
ATOM   4842  H2  WAT  1593     -14.685  15.689   3.338  1.00  0.00
TER
ATOM   4843  O   WAT  1594     -21.819  19.060  -1.608  1.00  0.00
ATOM   4844  H1  WAT  1594     -22.224  18.348  -2.104  1.00  0.00
ATOM   4845  H2  WAT  1594     -21.733  18.715  -0.719  1.00  0.00
TER
ATOM   4846  O   WAT  1595     -23.106  15.834   2.172  1.00  0.00
ATOM   4847  H1  WAT  1595     -22.555  15.944   1.397  1.00  0.00
ATOM   4848  H2  WAT  1595     -22.592  16.208   2.887  1.00  0.00
TER
ATOM   4849  O   WAT  1596     -15.219  19.334  -6.879  1.00  0.00
ATOM   4850  H1  WAT  1596     -14.779  18.496  -7.026  1.00  0.00
ATOM   4851  H2  WAT  1596     -14.506  19.967  -6.793  1.00  0.00
TER
ATOM   4852  O   WAT  1597     -11.637  10.589  -8.565  1.00  0.00
ATOM   4853  H1  WAT  1597     -11.950  10.681  -7.665  1.00  0.00
ATOM   4854  H2  WAT  1597     -10.876  11.167  -8.615  1.00  0.00
TER
ATOM   4855  O   WAT  1598     -10.427  15.326   7.412  1.00  0.00
ATOM   4856  H1  WAT  1598     -11.043  15.834   6.884  1.00  0.00
ATOM   4857  H2  WAT  1598     -10.747  14.426   7.355  1.00  0.00
TER
ATOM   4858  O   WAT  1599     -22.652  11.298  -0.725  1.00  0.00
ATOM   4859  H1  WAT  1599     -23.096  12.079  -1.057  1.00  0.00
ATOM   4860  H2  WAT  1599     -22.094  11.621  -0.018  1.00  0.00
TER
ATOM   4861  O   WAT  1600     -18.366  14.165   4.878  1.00  0.00
ATOM   4862  H1  WAT  1600     -18.828  14.373   5.690  1.00  0.00
ATOM   4863  H2  WAT  1600     -18.768  13.351   4.575  1.00  0.00
TER
ATOM   4864  O   WAT  1601     -13.365  15.386   6.008  1.00  0.00
ATOM   4865  H1  WAT  1601     -14.216  15.086   6.329  1.00  0.00
ATOM   4866  H2  WAT  1601     -13.525  15.630   5.096  1.00  0.00
TER
ATOM   4867  O   WAT  1602     -16.270  16.886   8.108  1.00  0.00
ATOM   4868  H1  WAT  1602     -15.945  16.052   7.768  1.00  0.00
ATOM   4869  H2  WAT  1602     -15.482  17.409   8.256  1.00  0.00
TER
ATOM   4870  O   WAT  1603     -19.537  10.919  -5.845  1.00  0.00
ATOM   4871  H1  WAT  1603     -20.161  10.915  -5.119  1.00  0.00
ATOM   4872  H2  WAT  1603     -19.624  10.052  -6.241  1.00  0.00
TER
ATOM   4873  O   WAT  1604     -20.615  11.843   1.134  1.00  0.00
ATOM   4874  H1  WAT  1604     -20.318  12.749   1.053  1.00  0.00
ATOM   4875  H2  WAT  1604     -20.066  11.355   0.520  1.00  0.00
TER
ATOM   4876  O   WAT  1605     -15.631  16.428  -4.398  1.00  0.00
ATOM   4877  H1  WAT  1605     -16.230  17.151  -4.582  1.00  0.00
ATOM   4878  H2  WAT  1605     -15.083  16.365  -5.180  1.00  0.00
TER
ATOM   4879  O   WAT  1606     -20.421  17.320   7.669  1.00  0.00
ATOM   4880  H1  WAT  1606     -20.517  16.379   7.519  1.00  0.00
ATOM   4881  H2  WAT  1606     -19.578  17.541   7.274  1.00  0.00
TER
ATOM   4882  O   WAT  1607     -17.025  15.064  -2.368  1.00  0.00
ATOM   4883  H1  WAT  1607     -16.632  15.381  -3.181  1.00  0.00
ATOM   4884  H2  WAT  1607     -16.663  14.185  -2.253  1.00  0.00
TER
ATOM   4885  O   WAT  1608     -18.716  13.815   8.892  1.00  0.00
ATOM   4886  H1  WAT  1608     -19.406  13.622   9.527  1.00  0.00
ATOM   4887  H2  WAT  1608     -17.972  14.098   9.425  1.00  0.00
TER
ATOM   4888  O   WAT  1609     -16.439  17.655   1.727  1.00  0.00
ATOM   4889  H1  WAT  1609     -17.171  18.163   2.076  1.00  0.00
ATOM   4890  H2  WAT  1609     -16.837  16.838   1.426  1.00  0.00
TER
ATOM   4891  O   WAT  1610     -20.002  14.330   0.133  1.00  0.00
ATOM   4892  H1  WAT  1610     -19.998  13.889  -0.717  1.00  0.00
ATOM   4893  H2  WAT  1610     -19.106  14.652   0.240  1.00  0.00
TER
ATOM   4894  O   WAT  1611     -19.940  15.331  -6.877  1.00  0.00
ATOM   4895  H1  WAT  1611     -19.818  15.290  -5.928  1.00  0.00
ATOM   4896  H2  WAT  1611     -20.325  16.194  -7.032  1.00  0.00
TER
ATOM   4897  O   WAT  1612     -15.977  13.108   1.140  1.00  0.00
ATOM   4898  H1  WAT  1612     -15.959  13.559   1.984  1.00  0.00
ATOM   4899  H2  WAT  1612     -16.225  12.209   1.353  1.00  0.00
TER
ATOM   4900  O   WAT  1613     -20.927  17.641  -7.478  1.00  0.00
ATOM   4901  H1  WAT  1613     -21.496  17.193  -8.105  1.00  0.00
ATOM   4902  H2  WAT  1613     -20.218  18.001  -8.012  1.00  0.00
TER
ATOM   4903  O   WAT  1614     -12.550  10.521   6.978  1.00  0.00
ATOM   4904  H1  WAT  1614     -12.225   9.790   7.504  1.00  0.00
ATOM   4905  H2  WAT  1614     -12.514  10.203   6.076  1.00  0.00
TER
ATOM   4906  O   WAT  1615     -19.701  18.390   1.879  1.00  0.00
ATOM   4907  H1  WAT  1615     -19.334  17.916   2.625  1.00  0.00
ATOM   4908  H2  WAT  1615     -19.890  19.264   2.220  1.00  0.00
TER
ATOM   4909  O   WAT  1616     -21.911  17.431   4.198  1.00  0.00
ATOM   4910  H1  WAT  1616     -22.215  18.310   4.423  1.00  0.00
ATOM   4911  H2  WAT  1616     -20.956  17.491   4.233  1.00  0.00
TER
ATOM   4912  O   WAT  1617     -17.163  12.028  -5.270  1.00  0.00
ATOM   4913  H1  WAT  1617     -17.976  11.529  -5.346  1.00  0.00
ATOM   4914  H2  WAT  1617     -17.357  12.867  -5.686  1.00  0.00
TER
ATOM   4915  O   WAT  1618     -14.448  16.399  -6.974  1.00  0.00
ATOM   4916  H1  WAT  1618     -13.560  16.711  -7.149  1.00  0.00
ATOM   4917  H2  WAT  1618     -14.478  15.527  -7.366  1.00  0.00
TER
ATOM   4918  O   WAT  1619     -22.653  18.730   8.229  1.00  0.00
ATOM   4919  H1  WAT  1619     -22.953  18.876   7.332  1.00  0.00
ATOM   4920  H2  WAT  1619     -21.882  18.170   8.136  1.00  0.00
TER
ATOM   4921  O   WAT  1620     -12.177  17.711  -7.506  1.00  0.00
ATOM   4922  H1  WAT  1620     -12.260  18.142  -8.356  1.00  0.00
ATOM   4923  H2  WAT  1620     -11.457  18.171  -7.073  1.00  0.00
TER
ATOM   4924  O   WAT  1621     -20.180  19.658  -3.911  1.00  0.00
ATOM   4925  H1  WAT  1621     -19.724  20.468  -3.685  1.00  0.00
ATOM   4926  H2  WAT  1621     -20.531  19.340  -3.079  1.00  0.00
TER
ATOM   4927  O   WAT  1622     -15.786  14.253   3.772  1.00  0.00
ATOM   4928  H1  WAT  1622     -15.418  13.432   4.100  1.00  0.00
ATOM   4929  H2  WAT  1622     -16.646  14.313   4.188  1.00  0.00
TER
ATOM   4930  O   WAT  1623     -12.420  13.209  -5.419  1.00  0.00
ATOM   4931  H1  WAT  1623     -13.048  13.313  -6.133  1.00  0.00
ATOM   4932  H2  WAT  1623     -12.914  13.428  -4.630  1.00  0.00
TER
ATOM   4933  O   WAT  1624     -20.451  15.487  -4.003  1.00  0.00
ATOM   4934  H1  WAT  1624     -21.159  15.956  -3.562  1.00  0.00
ATOM   4935  H2  WAT  1624     -20.167  14.829  -3.369  1.00  0.00
TER
ATOM   4936  O   WAT  1625     -18.826  16.907   3.996  1.00  0.00
ATOM   4937  H1  WAT  1625     -18.327  17.381   4.661  1.00  0.00
ATOM   4938  H2  WAT  1625     -18.683  15.983   4.203  1.00  0.00
TER
ATOM   4939  O   WAT  1626     -16.420  12.212  -2.564  1.00  0.00
ATOM   4940  H1  WAT  1626     -16.543  12.231  -3.513  1.00  0.00
ATOM   4941  H2  WAT  1626     -15.471  12.260  -2.444  1.00  0.00
TER
ATOM   4942  O   WAT  1627     -22.248  13.796  -6.628  1.00  0.00
ATOM   4943  H1  WAT  1627     -21.399  14.233  -6.694  1.00  0.00
ATOM   4944  H2  WAT  1627     -22.614  14.108  -5.801  1.00  0.00
TER
ATOM   4945  O   WAT  1628     -11.619  13.124   4.839  1.00  0.00
ATOM   4946  H1  WAT  1628     -12.121  13.864   5.178  1.00  0.00
ATOM   4947  H2  WAT  1628     -10.803  13.512   4.522  1.00  0.00
TER
ATOM   4948  O   WAT  1629     -13.327  18.367  -1.715  1.00  0.00
ATOM   4949  H1  WAT  1629     -14.268  18.382  -1.540  1.00  0.00
ATOM   4950  H2  WAT  1629     -13.012  17.581  -1.269  1.00  0.00
TER
ATOM   4951  O   WAT  1630     -21.317  20.045  -6.180  1.00  0.00
ATOM   4952  H1  WAT  1630     -20.895  19.879  -5.337  1.00  0.00
ATOM   4953  H2  WAT  1630     -21.191  19.235  -6.675  1.00  0.00
TER
ATOM   4954  O   WAT  1631     -18.804  19.069  -8.933  1.00  0.00
ATOM   4955  H1  WAT  1631     -18.283  18.354  -9.299  1.00  0.00
ATOM   4956  H2  WAT  1631     -18.157  19.708  -8.633  1.00  0.00
TER
ATOM   4957  O   WAT  1632     -13.784  17.832   8.395  1.00  0.00
ATOM   4958  H1  WAT  1632     -13.202  17.077   8.307  1.00  0.00
ATOM   4959  H2  WAT  1632     -13.608  18.362   7.618  1.00  0.00
TER
ATOM   4960  O   WAT  1633     -19.900  11.549   3.739  1.00  0.00
ATOM   4961  H1  WAT  1633     -20.349  11.571   2.894  1.00  0.00
ATOM   4962  H2  WAT  1633     -20.534  11.151   4.336  1.00  0.00
TER
ATOM   4963  O   WAT  1634     -17.158  18.176   5.744  1.00  0.00
ATOM   4964  H1  WAT  1634     -17.038  17.580   6.484  1.00  0.00
ATOM   4965  H2  WAT  1634     -16.299  18.213   5.324  1.00  0.00
TER
ATOM   4966  O   WAT  1635     -14.819  18.729   4.320  1.00  0.00
ATOM   4967  H1  WAT  1635     -15.346  19.254   3.717  1.00  0.00
ATOM   4968  H2  WAT  1635     -14.476  19.362   4.951  1.00  0.00
TER
ATOM   4969  O   WAT  1636     -22.421  16.119  -9.235  1.00  0.00
ATOM   4970  H1  WAT  1636     -22.622  15.256  -8.873  1.00  0.00
ATOM   4971  H2  WAT  1636     -22.591  16.032 -10.172  1.00  0.00
TER
ATOM   4972  O   WAT  1637     -20.391  14.718   7.002  1.00  0.00
ATOM   4973  H1  WAT  1637     -19.801  14.409   7.690  1.00  0.00
ATOM   4974  H2  WAT  1637     -21.209  14.246   7.158  1.00  0.00
TER
ATOM   4975  O   WAT  1638     -15.572  14.334   7.235  1.00  0.00
ATOM   4976  H1  WAT  1638     -16.260  13.673   7.170  1.00  0.00
ATOM   4977  H2  WAT  1638     -14.851  13.888   7.680  1.00  0.00
TER
ATOM   4978  O   WAT  1639     -14.942  10.930  -6.706  1.00  0.00
ATOM   4979  H1  WAT  1639     -14.662  10.086  -6.350  1.00  0.00
ATOM   4980  H2  WAT  1639     -15.715  11.162  -6.192  1.00  0.00
TER
ATOM   4981  O   WAT  1640     -20.404  12.162  -8.261  1.00  0.00
ATOM   4982  H1  WAT  1640     -20.752  11.485  -8.841  1.00  0.00
ATOM   4983  H2  WAT  1640     -20.203  11.701  -7.447  1.00  0.00
TER
ATOM   4984  O   WAT  1641     -14.114  13.485  -7.643  1.00  0.00
ATOM   4985  H1  WAT  1641     -13.696  13.298  -8.483  1.00  0.00
ATOM   4986  H2  WAT  1641     -14.421  12.633  -7.333  1.00  0.00
TER
ATOM   4987  O   WAT  1642     -10.615  18.398  -3.945  1.00  0.00
ATOM   4988  H1  WAT  1642     -10.991  17.630  -4.377  1.00  0.00
ATOM   4989  H2  WAT  1642     -11.345  18.780  -3.458  1.00  0.00
TER
ATOM   4990  O   WAT  1643     -11.225  17.545   5.689  1.00  0.00
ATOM   4991  H1  WAT  1643     -11.457  17.316   4.788  1.00  0.00
ATOM   4992  H2  WAT  1643     -10.965  18.465   5.643  1.00  0.00
TER
ATOM   4993  O   WAT  1644     -12.787  12.770   8.467  1.00  0.00
ATOM   4994  H1  WAT  1644     -11.910  12.779   8.850  1.00  0.00
ATOM   4995  H2  WAT  1644     -12.774  12.034   7.856  1.00  0.00
TER
ATOM   4996  O   WAT  1645     -11.340  16.623  -0.645  1.00  0.00
ATOM   4997  H1  WAT  1645     -10.816  16.130  -1.276  1.00  0.00
ATOM   4998  H2  WAT  1645     -10.754  16.758   0.100  1.00  0.00
TER
ATOM   4999  O   WAT  1646     -11.161  16.707   2.877  1.00  0.00
ATOM   5000  H1  WAT  1646     -12.111  16.674   2.992  1.00  0.00
ATOM   5001  H2  WAT  1646     -10.980  17.617   2.642  1.00  0.00
TER
ATOM   5002  O   WAT  1647     -11.850  15.881  -4.705  1.00  0.00
ATOM   5003  H1  WAT  1647     -11.354  15.648  -3.920  1.00  0.00
ATOM   5004  H2  WAT  1647     -12.049  15.042  -5.122  1.00  0.00
TER
ATOM   5005  O   WAT  1648     -10.422  14.517  -2.172  1.00  0.00
ATOM   5006  H1  WAT  1648     -10.532  14.362  -1.233  1.00  0.00
ATOM   5007  H2  WAT  1648      -9.661  13.989  -2.414  1.00  0.00
TER
ATOM   5008  O   WAT  1649     -12.075  10.456   4.287  1.00  0.00
ATOM   5009  H1  WAT  1649     -11.438  11.070   4.653  1.00  0.00
ATOM   5010  H2  WAT  1649     -11.927  10.492   3.342  1.00  0.00
TER
ATOM   5011  O   WAT  1650      -9.532  12.348  -8.931  1.00  0.00
ATOM   5012  H1  WAT  1650      -8.608  12.216  -9.139  1.00  0.00
ATOM   5013  H2  WAT  1650      -9.555  12.427  -7.977  1.00  0.00
TER
ATOM   5014  O   WAT  1651      -9.459  13.119  -6.305  1.00  0.00
ATOM   5015  H1  WAT  1651     -10.253  13.053  -5.776  1.00  0.00
ATOM   5016  H2  WAT  1651      -9.254  14.054  -6.317  1.00  0.00
TER
ATOM   5017  O   WAT  1652     -18.704  11.609   7.194  1.00  0.00
ATOM   5018  H1  WAT  1652     -18.766  12.201   7.944  1.00  0.00
ATOM   5019  H2  WAT  1652     -17.764  11.501   7.049  1.00  0.00
TER
ATOM   5020  O   WAT  1653     -16.067  11.266   6.833  1.00  0.00
ATOM   5021  H1  WAT  1653     -15.453  11.584   6.172  1.00  0.00
ATOM   5022  H2  WAT  1653     -15.522  10.781   7.453  1.00  0.00
TER
ATOM   5023  O   WAT  1654     -15.326   9.829   3.160  1.00  0.00
ATOM   5024  H1  WAT  1654     -16.200  10.163   2.958  1.00  0.00
ATOM   5025  H2  WAT  1654     -15.435   9.356   3.986  1.00  0.00
TER
ATOM   5026  O   WAT  1655     -14.419  12.036   4.545  1.00  0.00
ATOM   5027  H1  WAT  1655     -14.748  11.221   4.165  1.00  0.00
ATOM   5028  H2  WAT  1655     -13.471  11.993   4.421  1.00  0.00
TER
ATOM   5029  O   WAT  1656     -17.579  10.746   2.100  1.00  0.00
ATOM   5030  H1  WAT  1656     -18.362  11.221   2.379  1.00  0.00
ATOM   5031  H2  WAT  1656     -17.872   9.842   1.991  1.00  0.00
TER
ATOM   5032  O   WAT  1657     -13.027  11.448   0.145  1.00  0.00
ATOM   5033  H1  WAT  1657     -12.586  11.393  -0.703  1.00  0.00
ATOM   5034  H2  WAT  1657     -13.296  12.364   0.216  1.00  0.00
TER
ATOM   5035  O   WAT  1658     -11.163  11.080  -1.845  1.00  0.00
ATOM   5036  H1  WAT  1658     -11.224  10.136  -1.991  1.00  0.00
ATOM   5037  H2  WAT  1658     -10.384  11.188  -1.299  1.00  0.00
TER
ATOM   5038  O   WAT  1659     -19.693  13.165  -2.389  1.00  0.00
ATOM   5039  H1  WAT  1659     -20.506  12.790  -2.729  1.00  0.00
ATOM   5040  H2  WAT  1659     -19.189  12.409  -2.087  1.00  0.00
TER
ATOM   5041  O   WAT  1660     -15.191   9.829  -1.150  1.00  0.00
ATOM   5042  H1  WAT  1660     -14.588  10.401  -0.676  1.00  0.00
ATOM   5043  H2  WAT  1660     -15.932  10.393  -1.373  1.00  0.00
TER
ATOM   5044  O   WAT  1661     -12.047  10.231  -5.876  1.00  0.00
ATOM   5045  H1  WAT  1661     -11.852  11.129  -5.610  1.00  0.00
ATOM   5046  H2  WAT  1661     -12.834  10.000  -5.383  1.00  0.00
TER
ATOM   5047  O   WAT  1662     -21.668  11.315  -3.784  1.00  0.00
ATOM   5048  H1  WAT  1662     -22.298  10.613  -3.617  1.00  0.00
ATOM   5049  H2  WAT  1662     -22.208  12.075  -4.001  1.00  0.00
TER
ATOM   5050  O   WAT  1663     -21.543  10.593   8.651  1.00  0.00
ATOM   5051  H1  WAT  1663     -21.824  11.096   7.887  1.00  0.00
ATOM   5052  H2  WAT  1663     -21.161   9.795   8.285  1.00  0.00
TER
ATOM   5053  O   WAT  1664     -14.941  10.008   9.229  1.00  0.00
ATOM   5054  H1  WAT  1664     -15.055  10.328  10.124  1.00  0.00
ATOM   5055  H2  WAT  1664     -14.124  10.410   8.933  1.00  0.00
TER
ATOM   5056  O   WAT  1665     -17.904  19.806 -18.527  1.00  0.00
ATOM   5057  H1  WAT  1665     -18.679  19.326 -18.237  1.00  0.00
ATOM   5058  H2  WAT  1665     -17.252  19.126 -18.701  1.00  0.00
TER
ATOM   5059  O   WAT  1666     -17.432  15.288 -18.293  1.00  0.00
ATOM   5060  H1  WAT  1666     -17.056  14.416 -18.405  1.00  0.00
ATOM   5061  H2  WAT  1666     -17.530  15.624 -19.184  1.00  0.00
TER
ATOM   5062  O   WAT  1667     -21.461  16.630 -18.498  1.00  0.00
ATOM   5063  H1  WAT  1667     -20.953  17.128 -17.858  1.00  0.00
ATOM   5064  H2  WAT  1667     -20.930  15.853 -18.674  1.00  0.00
TER
ATOM   5065  O   WAT  1668      -9.360  14.800 -14.795  1.00  0.00
ATOM   5066  H1  WAT  1668     -10.065  15.188 -15.314  1.00  0.00
ATOM   5067  H2  WAT  1668      -9.094  15.495 -14.193  1.00  0.00
TER
ATOM   5068  O   WAT  1669     -13.414  14.723 -18.587  1.00  0.00
ATOM   5069  H1  WAT  1669     -14.118  15.012 -18.007  1.00  0.00
ATOM   5070  H2  WAT  1669     -13.052  15.533 -18.947  1.00  0.00
TER
ATOM   5071  O   WAT  1670     -10.345  14.169 -18.196  1.00  0.00
ATOM   5072  H1  WAT  1670     -11.293  14.203 -18.065  1.00  0.00
ATOM   5073  H2  WAT  1670     -10.020  14.983 -17.811  1.00  0.00
TER
ATOM   5074  O   WAT  1671     -10.917  19.487 -16.190  1.00  0.00
ATOM   5075  H1  WAT  1671     -11.745  19.556 -16.665  1.00  0.00
ATOM   5076  H2  WAT  1671     -10.322  20.073 -16.658  1.00  0.00
TER
ATOM   5077  O   WAT  1672     -13.953  16.274 -15.244  1.00  0.00
ATOM   5078  H1  WAT  1672     -14.365  17.099 -14.990  1.00  0.00
ATOM   5079  H2  WAT  1672     -14.685  15.689 -15.437  1.00  0.00
TER
ATOM   5080  O   WAT  1673     -23.106  15.834 -16.603  1.00  0.00
ATOM   5081  H1  WAT  1673     -22.555  15.944 -17.377  1.00  0.00
ATOM   5082  H2  WAT  1673     -22.592  16.208 -15.887  1.00  0.00
TER
ATOM   5083  O   WAT  1674     -10.427  15.326 -11.362  1.00  0.00
ATOM   5084  H1  WAT  1674     -11.043  15.834 -11.891  1.00  0.00
ATOM   5085  H2  WAT  1674     -10.747  14.426 -11.420  1.00  0.00
TER
ATOM   5086  O   WAT  1675     -18.366  14.165 -13.896  1.00  0.00
ATOM   5087  H1  WAT  1675     -18.828  14.373 -13.084  1.00  0.00
ATOM   5088  H2  WAT  1675     -18.768  13.351 -14.199  1.00  0.00
TER
ATOM   5089  O   WAT  1676     -13.365  15.386 -12.766  1.00  0.00
ATOM   5090  H1  WAT  1676     -14.216  15.086 -12.445  1.00  0.00
ATOM   5091  H2  WAT  1676     -13.525  15.630 -13.678  1.00  0.00
TER
ATOM   5092  O   WAT  1677     -16.270  16.886 -10.666  1.00  0.00
ATOM   5093  H1  WAT  1677     -15.945  16.052 -11.006  1.00  0.00
ATOM   5094  H2  WAT  1677     -15.482  17.409 -10.519  1.00  0.00
TER
ATOM   5095  O   WAT  1678     -20.615  11.843 -17.641  1.00  0.00
ATOM   5096  H1  WAT  1678     -20.318  12.749 -17.721  1.00  0.00
ATOM   5097  H2  WAT  1678     -20.066  11.355 -18.255  1.00  0.00
TER
ATOM   5098  O   WAT  1679     -20.421  17.320 -11.105  1.00  0.00
ATOM   5099  H1  WAT  1679     -20.517  16.379 -11.255  1.00  0.00
ATOM   5100  H2  WAT  1679     -19.578  17.541 -11.501  1.00  0.00
TER
ATOM   5101  O   WAT  1680     -18.716  13.815  -9.882  1.00  0.00
ATOM   5102  H1  WAT  1680     -19.406  13.622  -9.248  1.00  0.00
ATOM   5103  H2  WAT  1680     -17.972  14.098  -9.350  1.00  0.00
TER
ATOM   5104  O   WAT  1681     -16.439  17.655 -17.047  1.00  0.00
ATOM   5105  H1  WAT  1681     -17.171  18.163 -16.698  1.00  0.00
ATOM   5106  H2  WAT  1681     -16.837  16.838 -17.348  1.00  0.00
TER
ATOM   5107  O   WAT  1682     -15.977  13.108 -17.635  1.00  0.00
ATOM   5108  H1  WAT  1682     -15.959  13.559 -16.790  1.00  0.00
ATOM   5109  H2  WAT  1682     -16.225  12.209 -17.421  1.00  0.00
TER
ATOM   5110  O   WAT  1683     -12.550  10.521 -11.796  1.00  0.00
ATOM   5111  H1  WAT  1683     -12.225   9.790 -11.270  1.00  0.00
ATOM   5112  H2  WAT  1683     -12.514  10.203 -12.698  1.00  0.00
TER
ATOM   5113  O   WAT  1684     -19.701  18.390 -16.895  1.00  0.00
ATOM   5114  H1  WAT  1684     -19.334  17.916 -16.149  1.00  0.00
ATOM   5115  H2  WAT  1684     -19.890  19.264 -16.554  1.00  0.00
TER
ATOM   5116  O   WAT  1685     -21.911  17.431 -14.577  1.00  0.00
ATOM   5117  H1  WAT  1685     -22.215  18.310 -14.352  1.00  0.00
ATOM   5118  H2  WAT  1685     -20.956  17.491 -14.541  1.00  0.00
TER
ATOM   5119  O   WAT  1686     -22.653  18.730 -10.546  1.00  0.00
ATOM   5120  H1  WAT  1686     -22.953  18.876 -11.443  1.00  0.00
ATOM   5121  H2  WAT  1686     -21.882  18.170 -10.638  1.00  0.00
TER
ATOM   5122  O   WAT  1687     -15.786  14.253 -15.002  1.00  0.00
ATOM   5123  H1  WAT  1687     -15.418  13.432 -14.674  1.00  0.00
ATOM   5124  H2  WAT  1687     -16.646  14.313 -14.587  1.00  0.00
TER
ATOM   5125  O   WAT  1688     -18.826  16.907 -14.778  1.00  0.00
ATOM   5126  H1  WAT  1688     -18.327  17.381 -14.113  1.00  0.00
ATOM   5127  H2  WAT  1688     -18.683  15.983 -14.571  1.00  0.00
TER
ATOM   5128  O   WAT  1689     -11.619  13.124 -13.936  1.00  0.00
ATOM   5129  H1  WAT  1689     -12.121  13.864 -13.596  1.00  0.00
ATOM   5130  H2  WAT  1689     -10.803  13.512 -14.252  1.00  0.00
TER
ATOM   5131  O   WAT  1690     -13.784  17.832 -10.380  1.00  0.00
ATOM   5132  H1  WAT  1690     -13.202  17.077 -10.468  1.00  0.00
ATOM   5133  H2  WAT  1690     -13.608  18.362 -11.156  1.00  0.00
TER
ATOM   5134  O   WAT  1691     -19.900  11.549 -15.035  1.00  0.00
ATOM   5135  H1  WAT  1691     -20.349  11.571 -15.881  1.00  0.00
ATOM   5136  H2  WAT  1691     -20.534  11.151 -14.438  1.00  0.00
TER
ATOM   5137  O   WAT  1692     -17.158  18.176 -13.030  1.00  0.00
ATOM   5138  H1  WAT  1692     -17.038  17.580 -12.291  1.00  0.00
ATOM   5139  H2  WAT  1692     -16.299  18.213 -13.450  1.00  0.00
TER
ATOM   5140  O   WAT  1693     -14.819  18.729 -14.454  1.00  0.00
ATOM   5141  H1  WAT  1693     -15.346  19.254 -15.057  1.00  0.00
ATOM   5142  H2  WAT  1693     -14.476  19.362 -13.823  1.00  0.00
TER
ATOM   5143  O   WAT  1694     -20.391  14.718 -11.773  1.00  0.00
ATOM   5144  H1  WAT  1694     -19.801  14.409 -11.085  1.00  0.00
ATOM   5145  H2  WAT  1694     -21.209  14.246 -11.617  1.00  0.00
TER
ATOM   5146  O   WAT  1695     -15.572  14.334 -11.539  1.00  0.00
ATOM   5147  H1  WAT  1695     -16.260  13.673 -11.604  1.00  0.00
ATOM   5148  H2  WAT  1695     -14.851  13.888 -11.094  1.00  0.00
TER
ATOM   5149  O   WAT  1696     -11.225  17.545 -13.086  1.00  0.00
ATOM   5150  H1  WAT  1696     -11.457  17.316 -13.986  1.00  0.00
ATOM   5151  H2  WAT  1696     -10.965  18.465 -13.131  1.00  0.00
TER
ATOM   5152  O   WAT  1697     -12.787  12.770 -10.308  1.00  0.00
ATOM   5153  H1  WAT  1697     -11.910  12.779  -9.924  1.00  0.00
ATOM   5154  H2  WAT  1697     -12.774  12.034 -10.919  1.00  0.00
TER
ATOM   5155  O   WAT  1698     -11.161  16.707 -15.897  1.00  0.00
ATOM   5156  H1  WAT  1698     -12.111  16.674 -15.782  1.00  0.00
ATOM   5157  H2  WAT  1698     -10.980  17.617 -16.132  1.00  0.00
TER
ATOM   5158  O   WAT  1699     -12.075  10.456 -14.488  1.00  0.00
ATOM   5159  H1  WAT  1699     -11.438  11.070 -14.122  1.00  0.00
ATOM   5160  H2  WAT  1699     -11.927  10.492 -15.433  1.00  0.00
TER
ATOM   5161  O   WAT  1700     -18.704  11.609 -11.580  1.00  0.00
ATOM   5162  H1  WAT  1700     -18.766  12.201 -10.831  1.00  0.00
ATOM   5163  H2  WAT  1700     -17.764  11.501 -11.725  1.00  0.00
TER
ATOM   5164  O   WAT  1701     -16.067  11.266 -11.941  1.00  0.00
ATOM   5165  H1  WAT  1701     -15.453  11.584 -12.603  1.00  0.00
ATOM   5166  H2  WAT  1701     -15.522  10.781 -11.321  1.00  0.00
TER
ATOM   5167  O   WAT  1702     -15.326   9.829 -15.614  1.00  0.00
ATOM   5168  H1  WAT  1702     -16.200  10.163 -15.817  1.00  0.00
ATOM   5169  H2  WAT  1702     -15.435   9.356 -14.789  1.00  0.00
TER
ATOM   5170  O   WAT  1703     -14.419  12.036 -14.230  1.00  0.00
ATOM   5171  H1  WAT  1703     -14.748  11.221 -14.610  1.00  0.00
ATOM   5172  H2  WAT  1703     -13.471  11.993 -14.353  1.00  0.00
TER
ATOM   5173  O   WAT  1704     -17.579  10.746 -16.675  1.00  0.00
ATOM   5174  H1  WAT  1704     -18.362  11.221 -16.395  1.00  0.00
ATOM   5175  H2  WAT  1704     -17.872   9.842 -16.783  1.00  0.00
TER
ATOM   5176  O   WAT  1705     -21.543  10.593 -10.123  1.00  0.00
ATOM   5177  H1  WAT  1705     -21.824  11.096 -10.887  1.00  0.00
ATOM   5178  H2  WAT  1705     -21.161   9.795 -10.489  1.00  0.00
TER
ATOM   5179  O   WAT  1706     -14.941  10.008  -9.545  1.00  0.00
ATOM   5180  H1  WAT  1706     -15.055  10.328  -8.650  1.00  0.00
ATOM   5181  H2  WAT  1706     -14.124  10.410  -9.842  1.00  0.00
TER
ATOM   5182  O   WAT  1707     -16.035  -0.747  17.141  1.00  0.00
ATOM   5183  H1  WAT  1707     -16.116  -1.661  16.870  1.00  0.00
ATOM   5184  H2  WAT  1707     -16.449  -0.250  16.435  1.00  0.00
TER
ATOM   5185  O   WAT  1708     -13.883   5.437  17.802  1.00  0.00
ATOM   5186  H1  WAT  1708     -14.345   4.666  18.131  1.00  0.00
ATOM   5187  H2  WAT  1708     -13.070   5.464  18.307  1.00  0.00
TER
ATOM   5188  O   WAT  1709     -17.657   7.723  17.422  1.00  0.00
ATOM   5189  H1  WAT  1709     -18.275   8.179  16.852  1.00  0.00
ATOM   5190  H2  WAT  1709     -16.801   7.878  17.021  1.00  0.00
TER
ATOM   5191  O   WAT  1710     -13.650  -5.991  16.189  1.00  0.00
ATOM   5192  H1  WAT  1710     -12.829  -6.481  16.231  1.00  0.00
ATOM   5193  H2  WAT  1710     -13.616  -5.401  16.942  1.00  0.00
TER
ATOM   5194  O   WAT  1711     -16.790   2.607  14.816  1.00  0.00
ATOM   5195  H1  WAT  1711     -17.409   3.072  14.252  1.00  0.00
ATOM   5196  H2  WAT  1711     -16.278   3.300  15.233  1.00  0.00
TER
ATOM   5197  O   WAT  1712     -19.813  -8.306  17.648  1.00  0.00
ATOM   5198  H1  WAT  1712     -19.506  -8.861  16.932  1.00  0.00
ATOM   5199  H2  WAT  1712     -20.743  -8.171  17.466  1.00  0.00
TER
ATOM   5200  O   WAT  1713     -12.967   4.133  15.028  1.00  0.00
ATOM   5201  H1  WAT  1713     -13.077   3.190  15.153  1.00  0.00
ATOM   5202  H2  WAT  1713     -12.970   4.494  15.914  1.00  0.00
TER
ATOM   5203  O   WAT  1714     -17.425  -0.241  14.384  1.00  0.00
ATOM   5204  H1  WAT  1714     -18.352  -0.307  14.613  1.00  0.00
ATOM   5205  H2  WAT  1714     -17.273   0.697  14.270  1.00  0.00
TER
ATOM   5206  O   WAT  1715     -17.438  -3.969  11.381  1.00  0.00
ATOM   5207  H1  WAT  1715     -18.378  -3.808  11.466  1.00  0.00
ATOM   5208  H2  WAT  1715     -17.120  -3.251  10.835  1.00  0.00
TER
ATOM   5209  O   WAT  1716     -13.395   1.321  14.888  1.00  0.00
ATOM   5210  H1  WAT  1716     -14.014   0.983  14.240  1.00  0.00
ATOM   5211  H2  WAT  1716     -13.413   0.677  15.596  1.00  0.00
TER
ATOM   5212  O   WAT  1717     -21.819   0.286  17.166  1.00  0.00
ATOM   5213  H1  WAT  1717     -22.224  -0.427  16.671  1.00  0.00
ATOM   5214  H2  WAT  1717     -21.733  -0.059  18.055  1.00  0.00
TER
ATOM   5215  O   WAT  1718     -15.219   0.560  11.895  1.00  0.00
ATOM   5216  H1  WAT  1718     -14.779  -0.278  11.749  1.00  0.00
ATOM   5217  H2  WAT  1718     -14.506   1.193  11.981  1.00  0.00
TER
ATOM   5218  O   WAT  1719     -17.109   5.500  15.863  1.00  0.00
ATOM   5219  H1  WAT  1719     -16.670   6.242  15.449  1.00  0.00
ATOM   5220  H2  WAT  1719     -17.171   5.742  16.787  1.00  0.00
TER
ATOM   5221  O   WAT  1720     -11.637  -8.186  10.209  1.00  0.00
ATOM   5222  H1  WAT  1720     -11.950  -8.093  11.109  1.00  0.00
ATOM   5223  H2  WAT  1720     -10.876  -7.608  10.159  1.00  0.00
TER
ATOM   5224  O   WAT  1721     -14.442   8.486  13.219  1.00  0.00
ATOM   5225  H1  WAT  1721     -14.602   8.197  14.118  1.00  0.00
ATOM   5226  H2  WAT  1721     -14.608   7.710  12.684  1.00  0.00
TER
ATOM   5227  O   WAT  1722     -21.963   8.266  14.997  1.00  0.00
ATOM   5228  H1  WAT  1722     -22.139   7.350  14.783  1.00  0.00
ATOM   5229  H2  WAT  1722     -22.818   8.625  15.236  1.00  0.00
TER
ATOM   5230  O   WAT  1723     -14.740   5.995  11.779  1.00  0.00
ATOM   5231  H1  WAT  1723     -15.433   5.993  11.119  1.00  0.00
ATOM   5232  H2  WAT  1723     -13.997   5.571  11.349  1.00  0.00
TER
ATOM   5233  O   WAT  1724     -15.175   7.621  15.854  1.00  0.00
ATOM   5234  H1  WAT  1724     -14.719   6.840  16.168  1.00  0.00
ATOM   5235  H2  WAT  1724     -14.835   8.332  16.398  1.00  0.00
TER
ATOM   5236  O   WAT  1725     -22.652  -7.476  18.049  1.00  0.00
ATOM   5237  H1  WAT  1725     -23.096  -6.695  17.718  1.00  0.00
ATOM   5238  H2  WAT  1725     -22.094  -7.153  18.756  1.00  0.00
TER
ATOM   5239  O   WAT  1726     -19.537  -7.855  12.930  1.00  0.00
ATOM   5240  H1  WAT  1726     -20.161  -7.859  13.655  1.00  0.00
ATOM   5241  H2  WAT  1726     -19.624  -8.722  12.533  1.00  0.00
TER
ATOM   5242  O   WAT  1727     -15.631  -2.347  14.376  1.00  0.00
ATOM   5243  H1  WAT  1727     -16.230  -1.623  14.193  1.00  0.00
ATOM   5244  H2  WAT  1727     -15.083  -2.409  13.594  1.00  0.00
TER
ATOM   5245  O   WAT  1728     -17.025  -3.710  16.407  1.00  0.00
ATOM   5246  H1  WAT  1728     -16.632  -3.393  15.594  1.00  0.00
ATOM   5247  H2  WAT  1728     -16.663  -4.589  16.521  1.00  0.00
TER
ATOM   5248  O   WAT  1729     -20.002  -4.444  18.907  1.00  0.00
ATOM   5249  H1  WAT  1729     -19.998  -4.885  18.058  1.00  0.00
ATOM   5250  H2  WAT  1729     -19.106  -4.123  19.014  1.00  0.00
TER
ATOM   5251  O   WAT  1730     -19.940  -3.443  11.898  1.00  0.00
ATOM   5252  H1  WAT  1730     -19.818  -3.484  12.846  1.00  0.00
ATOM   5253  H2  WAT  1730     -20.325  -2.581  11.742  1.00  0.00
TER
ATOM   5254  O   WAT  1731     -20.927  -1.133  11.296  1.00  0.00
ATOM   5255  H1  WAT  1731     -21.496  -1.581  10.670  1.00  0.00
ATOM   5256  H2  WAT  1731     -20.218  -0.774  10.763  1.00  0.00
TER
ATOM   5257  O   WAT  1732     -17.163  -6.747  13.504  1.00  0.00
ATOM   5258  H1  WAT  1732     -17.976  -7.246  13.429  1.00  0.00
ATOM   5259  H2  WAT  1732     -17.357  -5.907  13.088  1.00  0.00
TER
ATOM   5260  O   WAT  1733     -14.448  -2.375  11.801  1.00  0.00
ATOM   5261  H1  WAT  1733     -13.560  -2.063  11.626  1.00  0.00
ATOM   5262  H2  WAT  1733     -14.478  -3.248  11.409  1.00  0.00
TER
ATOM   5263  O   WAT  1734     -18.452   3.798  12.479  1.00  0.00
ATOM   5264  H1  WAT  1734     -18.110   4.542  11.984  1.00  0.00
ATOM   5265  H2  WAT  1734     -19.281   4.111  12.842  1.00  0.00
TER
ATOM   5266  O   WAT  1735     -12.177  -1.064  11.268  1.00  0.00
ATOM   5267  H1  WAT  1735     -12.260  -0.632  10.418  1.00  0.00
ATOM   5268  H2  WAT  1735     -11.457  -0.604  11.701  1.00  0.00
TER
ATOM   5269  O   WAT  1736     -11.148   5.791  13.997  1.00  0.00
ATOM   5270  H1  WAT  1736     -11.790   5.136  14.271  1.00  0.00
ATOM   5271  H2  WAT  1736     -11.535   6.196  13.221  1.00  0.00
TER
ATOM   5272  O   WAT  1737     -15.569   3.119  17.844  1.00  0.00
ATOM   5273  H1  WAT  1737     -15.217   2.522  17.184  1.00  0.00
ATOM   5274  H2  WAT  1737     -16.453   2.794  18.015  1.00  0.00
TER
ATOM   5275  O   WAT  1738     -19.483   3.879  15.251  1.00  0.00
ATOM   5276  H1  WAT  1738     -18.796   4.426  15.632  1.00  0.00
ATOM   5277  H2  WAT  1738     -20.270   4.423  15.286  1.00  0.00
TER
ATOM   5278  O   WAT  1739     -20.180   0.883  14.863  1.00  0.00
ATOM   5279  H1  WAT  1739     -19.724   1.694  15.089  1.00  0.00
ATOM   5280  H2  WAT  1739     -20.531   0.566  15.695  1.00  0.00
TER
ATOM   5281  O   WAT  1740     -12.758   4.682  10.534  1.00  0.00
ATOM   5282  H1  WAT  1740     -12.984   3.965  11.127  1.00  0.00
ATOM   5283  H2  WAT  1740     -13.149   4.433   9.697  1.00  0.00
TER
ATOM   5284  O   WAT  1741     -13.176   2.599  12.196  1.00  0.00
ATOM   5285  H1  WAT  1741     -13.464   3.061  12.984  1.00  0.00
ATOM   5286  H2  WAT  1741     -12.381   2.139  12.464  1.00  0.00
TER
ATOM   5287  O   WAT  1742     -20.960   6.092  12.126  1.00  0.00
ATOM   5288  H1  WAT  1742     -20.969   6.825  11.511  1.00  0.00
ATOM   5289  H2  WAT  1742     -21.880   5.845  12.219  1.00  0.00
TER
ATOM   5290  O   WAT  1743     -12.420  -5.566  13.355  1.00  0.00
ATOM   5291  H1  WAT  1743     -13.048  -5.461  12.641  1.00  0.00
ATOM   5292  H2  WAT  1743     -12.914  -5.346  14.145  1.00  0.00
TER
ATOM   5293  O   WAT  1744     -17.974   6.155  10.789  1.00  0.00
ATOM   5294  H1  WAT  1744     -17.873   5.951   9.859  1.00  0.00
ATOM   5295  H2  WAT  1744     -18.874   5.901  10.993  1.00  0.00
TER
ATOM   5296  O   WAT  1745     -20.451  -3.287  14.771  1.00  0.00
ATOM   5297  H1  WAT  1745     -21.159  -2.818  15.212  1.00  0.00
ATOM   5298  H2  WAT  1745     -20.167  -3.945  15.406  1.00  0.00
TER
ATOM   5299  O   WAT  1746     -16.420  -6.562  16.211  1.00  0.00
ATOM   5300  H1  WAT  1746     -16.543  -6.543  15.262  1.00  0.00
ATOM   5301  H2  WAT  1746     -15.471  -6.514  16.330  1.00  0.00
TER
ATOM   5302  O   WAT  1747     -19.332   8.673  15.483  1.00  0.00
ATOM   5303  H1  WAT  1747     -19.078   8.636  14.561  1.00  0.00
ATOM   5304  H2  WAT  1747     -20.281   8.547  15.476  1.00  0.00
TER
ATOM   5305  O   WAT  1748     -22.248  -4.979  12.146  1.00  0.00
ATOM   5306  H1  WAT  1748     -21.399  -4.542  12.080  1.00  0.00
ATOM   5307  H2  WAT  1748     -22.614  -4.667  12.973  1.00  0.00
TER
ATOM   5308  O   WAT  1749     -13.327  -0.407  17.059  1.00  0.00
ATOM   5309  H1  WAT  1749     -14.268  -0.392  17.234  1.00  0.00
ATOM   5310  H2  WAT  1749     -13.012  -1.194  17.505  1.00  0.00
TER
ATOM   5311  O   WAT  1750     -11.324   6.764  18.735  1.00  0.00
ATOM   5312  H1  WAT  1750     -11.199   7.587  19.207  1.00  0.00
ATOM   5313  H2  WAT  1750     -10.458   6.553  18.387  1.00  0.00
TER
ATOM   5314  O   WAT  1751     -20.742   8.030  10.229  1.00  0.00
ATOM   5315  H1  WAT  1751     -19.949   8.319   9.777  1.00  0.00
ATOM   5316  H2  WAT  1751     -21.262   7.599   9.550  1.00  0.00
TER
ATOM   5317  O   WAT  1752     -11.689   7.257  11.653  1.00  0.00
ATOM   5318  H1  WAT  1752     -11.975   6.843  10.838  1.00  0.00
ATOM   5319  H2  WAT  1752     -11.887   8.185  11.533  1.00  0.00
TER
ATOM   5320  O   WAT  1753     -20.224   3.250  10.093  1.00  0.00
ATOM   5321  H1  WAT  1753     -20.329   2.635  10.819  1.00  0.00
ATOM   5322  H2  WAT  1753     -20.392   2.727   9.310  1.00  0.00
TER
ATOM   5323  O   WAT  1754     -16.984   2.312  10.697  1.00  0.00
ATOM   5324  H1  WAT  1754     -17.533   2.759  11.342  1.00  0.00
ATOM   5325  H2  WAT  1754     -16.362   1.807  11.221  1.00  0.00
TER
ATOM   5326  O   WAT  1755     -21.317   1.271  12.594  1.00  0.00
ATOM   5327  H1  WAT  1755     -20.895   1.105  13.437  1.00  0.00
ATOM   5328  H2  WAT  1755     -21.191   0.461  12.099  1.00  0.00
TER
ATOM   5329  O   WAT  1756     -18.804   0.295   9.842  1.00  0.00
ATOM   5330  H1  WAT  1756     -18.283  -0.420   9.476  1.00  0.00
ATOM   5331  H2  WAT  1756     -18.157   0.933  10.142  1.00  0.00
TER
ATOM   5332  O   WAT  1757     -22.421  -2.656   9.540  1.00  0.00
ATOM   5333  H1  WAT  1757     -22.622  -3.519   9.901  1.00  0.00
ATOM   5334  H2  WAT  1757     -22.591  -2.742   8.602  1.00  0.00
TER
ATOM   5335  O   WAT  1758     -14.942  -7.845  12.068  1.00  0.00
ATOM   5336  H1  WAT  1758     -14.662  -8.688  12.424  1.00  0.00
ATOM   5337  H2  WAT  1758     -15.715  -7.612  12.582  1.00  0.00
TER
ATOM   5338  O   WAT  1759     -20.404  -6.612  10.513  1.00  0.00
ATOM   5339  H1  WAT  1759     -20.752  -7.290   9.933  1.00  0.00
ATOM   5340  H2  WAT  1759     -20.203  -7.073  11.328  1.00  0.00
TER
ATOM   5341  O   WAT  1760     -18.239   8.376  12.132  1.00  0.00
ATOM   5342  H1  WAT  1760     -17.344   8.715  12.154  1.00  0.00
ATOM   5343  H2  WAT  1760     -18.207   7.654  11.504  1.00  0.00
TER
ATOM   5344  O   WAT  1761     -22.789   4.869  15.473  1.00  0.00
ATOM   5345  H1  WAT  1761     -23.089   4.745  16.373  1.00  0.00
ATOM   5346  H2  WAT  1761     -22.895   4.009  15.064  1.00  0.00
TER
ATOM   5347  O   WAT  1762     -10.019   4.648  10.175  1.00  0.00
ATOM   5348  H1  WAT  1762     -10.850   4.716  10.646  1.00  0.00
ATOM   5349  H2  WAT  1762      -9.842   5.539   9.872  1.00  0.00
TER
ATOM   5350  O   WAT  1763     -10.564   1.393  12.679  1.00  0.00
ATOM   5351  H1  WAT  1763      -9.802   1.963  12.785  1.00  0.00
ATOM   5352  H2  WAT  1763     -10.548   0.826  13.450  1.00  0.00
TER
ATOM   5353  O   WAT  1764      -9.558   2.248  17.523  1.00  0.00
ATOM   5354  H1  WAT  1764      -9.187   1.465  17.117  1.00  0.00
ATOM   5355  H2  WAT  1764      -8.918   2.937  17.345  1.00  0.00
TER
ATOM   5356  O   WAT  1765     -10.512   1.686   9.836  1.00  0.00
ATOM   5357  H1  WAT  1765     -10.237   2.594   9.708  1.00  0.00
ATOM   5358  H2  WAT  1765     -10.701   1.623  10.772  1.00  0.00
TER
ATOM   5359  O   WAT  1766     -14.114  -5.289  11.131  1.00  0.00
ATOM   5360  H1  WAT  1766     -13.696  -5.476  10.291  1.00  0.00
ATOM   5361  H2  WAT  1766     -14.421  -6.141  11.442  1.00  0.00
TER
ATOM   5362  O   WAT  1767     -10.615  -0.377  14.829  1.00  0.00
ATOM   5363  H1  WAT  1767     -10.991  -1.144  14.397  1.00  0.00
ATOM   5364  H2  WAT  1767     -11.345   0.006  15.317  1.00  0.00
TER
ATOM   5365  O   WAT  1768     -11.340  -2.151  18.130  1.00  0.00
ATOM   5366  H1  WAT  1768     -10.816  -2.645  17.499  1.00  0.00
ATOM   5367  H2  WAT  1768     -10.754  -2.016  18.875  1.00  0.00
TER
ATOM   5368  O   WAT  1769     -11.850  -2.894  14.069  1.00  0.00
ATOM   5369  H1  WAT  1769     -11.354  -3.127  14.854  1.00  0.00
ATOM   5370  H2  WAT  1769     -12.049  -3.732  13.653  1.00  0.00
TER
ATOM   5371  O   WAT  1770     -10.422  -4.258  16.603  1.00  0.00
ATOM   5372  H1  WAT  1770     -10.532  -4.412  17.541  1.00  0.00
ATOM   5373  H2  WAT  1770      -9.661  -4.785  16.360  1.00  0.00
TER
ATOM   5374  O   WAT  1771      -9.532  -6.427   9.843  1.00  0.00
ATOM   5375  H1  WAT  1771      -8.608  -6.559   9.635  1.00  0.00
ATOM   5376  H2  WAT  1771      -9.555  -6.347  10.797  1.00  0.00
TER
ATOM   5377  O   WAT  1772      -9.459  -5.656  12.469  1.00  0.00
ATOM   5378  H1  WAT  1772     -10.253  -5.721  12.998  1.00  0.00
ATOM   5379  H2  WAT  1772      -9.254  -4.721  12.458  1.00  0.00
TER
ATOM   5380  O   WAT  1773     -12.517   8.383  16.463  1.00  0.00
ATOM   5381  H1  WAT  1773     -11.921   8.062  15.786  1.00  0.00
ATOM   5382  H2  WAT  1773     -12.259   7.911  17.254  1.00  0.00
TER
ATOM   5383  O   WAT  1774     -13.027  -7.326  18.919  1.00  0.00
ATOM   5384  H1  WAT  1774     -12.586  -7.381  18.071  1.00  0.00
ATOM   5385  H2  WAT  1774     -13.296  -6.410  18.990  1.00  0.00
TER
ATOM   5386  O   WAT  1775     -11.163  -7.694  16.930  1.00  0.00
ATOM   5387  H1  WAT  1775     -11.224  -8.638  16.783  1.00  0.00
ATOM   5388  H2  WAT  1775     -10.384  -7.586  17.475  1.00  0.00
TER
ATOM   5389  O   WAT  1776     -19.693  -5.610  16.386  1.00  0.00
ATOM   5390  H1  WAT  1776     -20.506  -5.984  16.045  1.00  0.00
ATOM   5391  H2  WAT  1776     -19.189  -6.365  16.688  1.00  0.00
TER
ATOM   5392  O   WAT  1777     -15.191  -8.945  17.624  1.00  0.00
ATOM   5393  H1  WAT  1777     -14.588  -8.373  18.099  1.00  0.00
ATOM   5394  H2  WAT  1777     -15.932  -8.381  17.401  1.00  0.00
TER
ATOM   5395  O   WAT  1778     -12.047  -8.543  12.898  1.00  0.00
ATOM   5396  H1  WAT  1778     -11.852  -7.645  13.165  1.00  0.00
ATOM   5397  H2  WAT  1778     -12.834  -8.775  13.391  1.00  0.00
TER
ATOM   5398  O   WAT  1779     -21.668  -7.460  14.990  1.00  0.00
ATOM   5399  H1  WAT  1779     -22.298  -8.161  15.157  1.00  0.00
ATOM   5400  H2  WAT  1779     -22.208  -6.699  14.773  1.00  0.00
TER
ATOM   5401  O   WAT  1780     -10.495   8.697  14.659  1.00  0.00
ATOM   5402  H1  WAT  1780     -10.319   8.011  14.015  1.00  0.00
ATOM   5403  H2  WAT  1780     -11.193   9.222  14.266  1.00  0.00
TER
ATOM   5404  O   WAT  1781     -22.652   9.086  12.212  1.00  0.00
ATOM   5405  H1  WAT  1781     -21.920   8.802  11.665  1.00  0.00
ATOM   5406  H2  WAT  1781     -22.393   8.848  13.102  1.00  0.00
TER
ATOM   5407  O   WAT  1782     -16.035  -0.747  -1.633  1.00  0.00
ATOM   5408  H1  WAT  1782     -16.116  -1.661  -1.904  1.00  0.00
ATOM   5409  H2  WAT  1782     -16.449  -0.250  -2.339  1.00  0.00
TER
ATOM   5410  O   WAT  1783     -17.904   1.031   0.248  1.00  0.00
ATOM   5411  H1  WAT  1783     -18.679   0.551   0.538  1.00  0.00
ATOM   5412  H2  WAT  1783     -17.252   0.352   0.073  1.00  0.00
TER
ATOM   5413  O   WAT  1784     -13.883   5.437  -0.972  1.00  0.00
ATOM   5414  H1  WAT  1784     -14.345   4.666  -0.644  1.00  0.00
ATOM   5415  H2  WAT  1784     -13.070   5.464  -0.467  1.00  0.00
TER
ATOM   5416  O   WAT  1785     -17.657   7.723  -1.352  1.00  0.00
ATOM   5417  H1  WAT  1785     -18.275   8.179  -1.922  1.00  0.00
ATOM   5418  H2  WAT  1785     -16.801   7.878  -1.753  1.00  0.00
TER
ATOM   5419  O   WAT  1786     -18.463   3.707   0.255  1.00  0.00
ATOM   5420  H1  WAT  1786     -18.532   2.766   0.094  1.00  0.00
ATOM   5421  H2  WAT  1786     -17.701   3.797   0.827  1.00  0.00
TER
ATOM   5422  O   WAT  1787     -17.432  -3.486   0.482  1.00  0.00
ATOM   5423  H1  WAT  1787     -17.056  -4.359   0.369  1.00  0.00
ATOM   5424  H2  WAT  1787     -17.530  -3.150  -0.409  1.00  0.00
TER
ATOM   5425  O   WAT  1788     -13.650  -5.991  -2.585  1.00  0.00
ATOM   5426  H1  WAT  1788     -12.829  -6.481  -2.543  1.00  0.00
ATOM   5427  H2  WAT  1788     -13.616  -5.401  -1.832  1.00  0.00
TER
ATOM   5428  O   WAT  1789     -21.461  -2.145   0.276  1.00  0.00
ATOM   5429  H1  WAT  1789     -20.953  -1.647   0.917  1.00  0.00
ATOM   5430  H2  WAT  1789     -20.930  -2.921   0.100  1.00  0.00
TER
ATOM   5431  O   WAT  1790      -9.360  -3.974   3.979  1.00  0.00
ATOM   5432  H1  WAT  1790     -10.065  -3.586   3.460  1.00  0.00
ATOM   5433  H2  WAT  1790      -9.094  -3.279   4.581  1.00  0.00
TER
ATOM   5434  O   WAT  1791     -16.790   2.607  -3.959  1.00  0.00
ATOM   5435  H1  WAT  1791     -17.409   3.072  -4.522  1.00  0.00
ATOM   5436  H2  WAT  1791     -16.278   3.300  -3.542  1.00  0.00
TER
ATOM   5437  O   WAT  1792     -21.927   2.135   2.720  1.00  0.00
ATOM   5438  H1  WAT  1792     -22.260   2.761   3.362  1.00  0.00
ATOM   5439  H2  WAT  1792     -21.750   2.661   1.940  1.00  0.00
TER
ATOM   5440  O   WAT  1793     -13.414  -4.051   0.187  1.00  0.00
ATOM   5441  H1  WAT  1793     -14.118  -3.762   0.768  1.00  0.00
ATOM   5442  H2  WAT  1793     -13.052  -3.241  -0.173  1.00  0.00
TER
ATOM   5443  O   WAT  1794     -11.797   5.567   2.450  1.00  0.00
ATOM   5444  H1  WAT  1794     -12.481   6.237   2.442  1.00  0.00
ATOM   5445  H2  WAT  1794     -11.258   5.765   1.685  1.00  0.00
TER
ATOM   5446  O   WAT  1795     -10.345  -4.605   0.578  1.00  0.00
ATOM   5447  H1  WAT  1795     -11.293  -4.572   0.710  1.00  0.00
ATOM   5448  H2  WAT  1795     -10.020  -3.792   0.963  1.00  0.00
TER
ATOM   5449  O   WAT  1796     -19.813  -8.306  -1.126  1.00  0.00
ATOM   5450  H1  WAT  1796     -19.506  -8.861  -1.843  1.00  0.00
ATOM   5451  H2  WAT  1796     -20.743  -8.171  -1.309  1.00  0.00
TER
ATOM   5452  O   WAT  1797     -14.262   7.411   1.165  1.00  0.00
ATOM   5453  H1  WAT  1797     -14.249   7.007   0.297  1.00  0.00
ATOM   5454  H2  WAT  1797     -14.814   8.186   1.061  1.00  0.00
TER
ATOM   5455  O   WAT  1798     -12.967   4.133  -3.746  1.00  0.00
ATOM   5456  H1  WAT  1798     -13.077   3.190  -3.621  1.00  0.00
ATOM   5457  H2  WAT  1798     -12.970   4.494  -2.860  1.00  0.00
TER
ATOM   5458  O   WAT  1799     -14.863   2.314   2.493  1.00  0.00
ATOM   5459  H1  WAT  1799     -14.446   2.100   1.658  1.00  0.00
ATOM   5460  H2  WAT  1799     -14.139   2.571   3.064  1.00  0.00
TER
ATOM   5461  O   WAT  1800     -17.425  -0.241  -4.390  1.00  0.00
ATOM   5462  H1  WAT  1800     -18.352  -0.307  -4.161  1.00  0.00
ATOM   5463  H2  WAT  1800     -17.273   0.697  -4.505  1.00  0.00
TER
ATOM   5464  O   WAT  1801     -17.438  -3.969  -7.393  1.00  0.00
ATOM   5465  H1  WAT  1801     -18.378  -3.808  -7.308  1.00  0.00
ATOM   5466  H2  WAT  1801     -17.120  -3.251  -7.940  1.00  0.00
TER
ATOM   5467  O   WAT  1802     -10.917   0.713   2.584  1.00  0.00
ATOM   5468  H1  WAT  1802     -11.745   0.782   2.109  1.00  0.00
ATOM   5469  H2  WAT  1802     -10.322   1.298   2.116  1.00  0.00
TER
ATOM   5470  O   WAT  1803     -13.395   1.321  -3.887  1.00  0.00
ATOM   5471  H1  WAT  1803     -14.014   0.983  -4.534  1.00  0.00
ATOM   5472  H2  WAT  1803     -13.413   0.677  -3.179  1.00  0.00
TER
ATOM   5473  O   WAT  1804     -13.953  -2.500   3.530  1.00  0.00
ATOM   5474  H1  WAT  1804     -14.365  -1.675   3.784  1.00  0.00
ATOM   5475  H2  WAT  1804     -14.685  -3.086   3.338  1.00  0.00
TER
ATOM   5476  O   WAT  1805     -21.819   0.286  -1.608  1.00  0.00
ATOM   5477  H1  WAT  1805     -22.224  -0.427  -2.104  1.00  0.00
ATOM   5478  H2  WAT  1805     -21.733  -0.059  -0.719  1.00  0.00
TER
ATOM   5479  O   WAT  1806     -21.351   3.972   0.556  1.00  0.00
ATOM   5480  H1  WAT  1806     -21.648   3.367  -0.123  1.00  0.00
ATOM   5481  H2  WAT  1806     -20.401   4.010   0.445  1.00  0.00
TER
ATOM   5482  O   WAT  1807     -23.106  -2.940   2.172  1.00  0.00
ATOM   5483  H1  WAT  1807     -22.555  -2.830   1.397  1.00  0.00
ATOM   5484  H2  WAT  1807     -22.592  -2.566   2.887  1.00  0.00
TER
ATOM   5485  O   WAT  1808     -13.263   7.546   4.218  1.00  0.00
ATOM   5486  H1  WAT  1808     -13.740   8.353   4.025  1.00  0.00
ATOM   5487  H2  WAT  1808     -13.946   6.893   4.371  1.00  0.00
TER
ATOM   5488  O   WAT  1809     -22.259   3.711   7.207  1.00  0.00
ATOM   5489  H1  WAT  1809     -23.156   3.935   7.454  1.00  0.00
ATOM   5490  H2  WAT  1809     -22.234   3.834   6.258  1.00  0.00
TER
ATOM   5491  O   WAT  1810     -15.219   0.560  -6.879  1.00  0.00
ATOM   5492  H1  WAT  1810     -14.779  -0.278  -7.026  1.00  0.00
ATOM   5493  H2  WAT  1810     -14.506   1.193  -6.793  1.00  0.00
TER
ATOM   5494  O   WAT  1811     -17.109   5.500  -2.911  1.00  0.00
ATOM   5495  H1  WAT  1811     -16.670   6.242  -3.326  1.00  0.00
ATOM   5496  H2  WAT  1811     -17.171   5.742  -1.987  1.00  0.00
TER
ATOM   5497  O   WAT  1812     -21.634   6.524   7.991  1.00  0.00
ATOM   5498  H1  WAT  1812     -21.663   6.928   7.124  1.00  0.00
ATOM   5499  H2  WAT  1812     -21.798   5.595   7.828  1.00  0.00
TER
ATOM   5500  O   WAT  1813     -11.637  -8.186  -8.565  1.00  0.00
ATOM   5501  H1  WAT  1813     -11.950  -8.093  -7.665  1.00  0.00
ATOM   5502  H2  WAT  1813     -10.876  -7.608  -8.615  1.00  0.00
TER
ATOM   5503  O   WAT  1814      -9.683   7.307   9.287  1.00  0.00
ATOM   5504  H1  WAT  1814      -9.207   7.785   9.966  1.00  0.00
ATOM   5505  H2  WAT  1814      -9.062   7.239   8.562  1.00  0.00
TER
ATOM   5506  O   WAT  1815     -10.279   4.498   6.447  1.00  0.00
ATOM   5507  H1  WAT  1815     -10.153   4.259   5.529  1.00  0.00
ATOM   5508  H2  WAT  1815     -10.237   3.667   6.919  1.00  0.00
TER
ATOM   5509  O   WAT  1816     -16.418   8.201   5.017  1.00  0.00
ATOM   5510  H1  WAT  1816     -15.903   8.112   5.819  1.00  0.00
ATOM   5511  H2  WAT  1816     -17.261   8.547   5.309  1.00  0.00
TER
ATOM   5512  O   WAT  1817     -14.442   8.486  -5.555  1.00  0.00
ATOM   5513  H1  WAT  1817     -14.602   8.197  -4.657  1.00  0.00
ATOM   5514  H2  WAT  1817     -14.608   7.710  -6.090  1.00  0.00
TER
ATOM   5515  O   WAT  1818     -21.963   8.266  -3.778  1.00  0.00
ATOM   5516  H1  WAT  1818     -22.139   7.350  -3.991  1.00  0.00
ATOM   5517  H2  WAT  1818     -22.818   8.625  -3.538  1.00  0.00
TER
ATOM   5518  O   WAT  1819     -14.740   5.995  -6.995  1.00  0.00
ATOM   5519  H1  WAT  1819     -15.433   5.993  -7.655  1.00  0.00
ATOM   5520  H2  WAT  1819     -13.997   5.571  -7.426  1.00  0.00
TER
ATOM   5521  O   WAT  1820     -15.175   7.621  -2.920  1.00  0.00
ATOM   5522  H1  WAT  1820     -14.719   6.840  -2.606  1.00  0.00
ATOM   5523  H2  WAT  1820     -14.835   8.332  -2.376  1.00  0.00
TER
ATOM   5524  O   WAT  1821     -10.427  -3.449   7.412  1.00  0.00
ATOM   5525  H1  WAT  1821     -11.043  -2.941   6.884  1.00  0.00
ATOM   5526  H2  WAT  1821     -10.747  -4.349   7.355  1.00  0.00
TER
ATOM   5527  O   WAT  1822     -22.652  -7.476  -0.725  1.00  0.00
ATOM   5528  H1  WAT  1822     -23.096  -6.695  -1.057  1.00  0.00
ATOM   5529  H2  WAT  1822     -22.094  -7.153  -0.018  1.00  0.00
TER
ATOM   5530  O   WAT  1823     -18.366  -4.609   4.878  1.00  0.00
ATOM   5531  H1  WAT  1823     -18.828  -4.401   5.690  1.00  0.00
ATOM   5532  H2  WAT  1823     -18.768  -5.424   4.575  1.00  0.00
TER
ATOM   5533  O   WAT  1824     -13.365  -3.389   6.008  1.00  0.00
ATOM   5534  H1  WAT  1824     -14.216  -3.688   6.329  1.00  0.00
ATOM   5535  H2  WAT  1824     -13.525  -3.144   5.096  1.00  0.00
TER
ATOM   5536  O   WAT  1825     -16.270  -1.888   8.108  1.00  0.00
ATOM   5537  H1  WAT  1825     -15.945  -2.722   7.768  1.00  0.00
ATOM   5538  H2  WAT  1825     -15.482  -1.366   8.256  1.00  0.00
TER
ATOM   5539  O   WAT  1826     -19.537  -7.855  -5.845  1.00  0.00
ATOM   5540  H1  WAT  1826     -20.161  -7.859  -5.119  1.00  0.00
ATOM   5541  H2  WAT  1826     -19.624  -8.722  -6.241  1.00  0.00
TER
ATOM   5542  O   WAT  1827     -20.615  -6.932   1.134  1.00  0.00
ATOM   5543  H1  WAT  1827     -20.318  -6.025   1.053  1.00  0.00
ATOM   5544  H2  WAT  1827     -20.066  -7.420   0.520  1.00  0.00
TER
ATOM   5545  O   WAT  1828     -15.631  -2.347  -4.398  1.00  0.00
ATOM   5546  H1  WAT  1828     -16.230  -1.623  -4.582  1.00  0.00
ATOM   5547  H2  WAT  1828     -15.083  -2.409  -5.180  1.00  0.00
TER
ATOM   5548  O   WAT  1829     -20.421  -1.454   7.669  1.00  0.00
ATOM   5549  H1  WAT  1829     -20.517  -2.395   7.519  1.00  0.00
ATOM   5550  H2  WAT  1829     -19.578  -1.233   7.274  1.00  0.00
TER
ATOM   5551  O   WAT  1830     -17.025  -3.710  -2.368  1.00  0.00
ATOM   5552  H1  WAT  1830     -16.632  -3.393  -3.181  1.00  0.00
ATOM   5553  H2  WAT  1830     -16.663  -4.589  -2.253  1.00  0.00
TER
ATOM   5554  O   WAT  1831     -18.716  -4.960   8.892  1.00  0.00
ATOM   5555  H1  WAT  1831     -19.406  -5.152   9.527  1.00  0.00
ATOM   5556  H2  WAT  1831     -17.972  -4.676   9.425  1.00  0.00
TER
ATOM   5557  O   WAT  1832     -16.439  -1.120   1.727  1.00  0.00
ATOM   5558  H1  WAT  1832     -17.171  -0.611   2.076  1.00  0.00
ATOM   5559  H2  WAT  1832     -16.837  -1.937   1.426  1.00  0.00
TER
ATOM   5560  O   WAT  1833     -20.002  -4.444   0.133  1.00  0.00
ATOM   5561  H1  WAT  1833     -19.998  -4.885  -0.717  1.00  0.00
ATOM   5562  H2  WAT  1833     -19.106  -4.123   0.240  1.00  0.00
TER
ATOM   5563  O   WAT  1834     -19.940  -3.443  -6.877  1.00  0.00
ATOM   5564  H1  WAT  1834     -19.818  -3.484  -5.928  1.00  0.00
ATOM   5565  H2  WAT  1834     -20.325  -2.581  -7.032  1.00  0.00
TER
ATOM   5566  O   WAT  1835     -15.977  -5.666   1.140  1.00  0.00
ATOM   5567  H1  WAT  1835     -15.959  -5.215   1.984  1.00  0.00
ATOM   5568  H2  WAT  1835     -16.225  -6.566   1.353  1.00  0.00
TER
ATOM   5569  O   WAT  1836     -20.927  -1.133  -7.478  1.00  0.00
ATOM   5570  H1  WAT  1836     -21.496  -1.581  -8.105  1.00  0.00
ATOM   5571  H2  WAT  1836     -20.218  -0.774  -8.012  1.00  0.00
TER
ATOM   5572  O   WAT  1837     -12.550  -8.253   6.978  1.00  0.00
ATOM   5573  H1  WAT  1837     -12.225  -8.984   7.504  1.00  0.00
ATOM   5574  H2  WAT  1837     -12.514  -8.572   6.076  1.00  0.00
TER
ATOM   5575  O   WAT  1838     -19.701  -0.384   1.879  1.00  0.00
ATOM   5576  H1  WAT  1838     -19.334  -0.858   2.625  1.00  0.00
ATOM   5577  H2  WAT  1838     -19.890   0.490   2.220  1.00  0.00
TER
ATOM   5578  O   WAT  1839     -21.911  -1.343   4.198  1.00  0.00
ATOM   5579  H1  WAT  1839     -22.215  -0.464   4.423  1.00  0.00
ATOM   5580  H2  WAT  1839     -20.956  -1.283   4.233  1.00  0.00
TER
ATOM   5581  O   WAT  1840     -12.624   1.859   0.587  1.00  0.00
ATOM   5582  H1  WAT  1840     -11.904   2.355   0.197  1.00  0.00
ATOM   5583  H2  WAT  1840     -12.826   1.181  -0.058  1.00  0.00
TER
ATOM   5584  O   WAT  1841     -17.163  -6.747  -5.270  1.00  0.00
ATOM   5585  H1  WAT  1841     -17.976  -7.246  -5.346  1.00  0.00
ATOM   5586  H2  WAT  1841     -17.357  -5.907  -5.686  1.00  0.00
TER
ATOM   5587  O   WAT  1842     -17.242   1.930   6.474  1.00  0.00
ATOM   5588  H1  WAT  1842     -17.308   1.010   6.220  1.00  0.00
ATOM   5589  H2  WAT  1842     -17.871   2.028   7.188  1.00  0.00
TER
ATOM   5590  O   WAT  1843     -14.448  -2.375  -6.974  1.00  0.00
ATOM   5591  H1  WAT  1843     -13.560  -2.063  -7.149  1.00  0.00
ATOM   5592  H2  WAT  1843     -14.478  -3.248  -7.366  1.00  0.00
TER
ATOM   5593  O   WAT  1844     -18.452   3.798  -6.295  1.00  0.00
ATOM   5594  H1  WAT  1844     -18.110   4.542  -6.791  1.00  0.00
ATOM   5595  H2  WAT  1844     -19.281   4.111  -5.933  1.00  0.00
TER
ATOM   5596  O   WAT  1845     -22.653  -0.045   8.229  1.00  0.00
ATOM   5597  H1  WAT  1845     -22.953   0.101   7.332  1.00  0.00
ATOM   5598  H2  WAT  1845     -21.882  -0.604   8.136  1.00  0.00
TER
ATOM   5599  O   WAT  1846     -17.310   4.752   6.224  1.00  0.00
ATOM   5600  H1  WAT  1846     -17.296   3.820   6.006  1.00  0.00
ATOM   5601  H2  WAT  1846     -18.018   4.838   6.863  1.00  0.00
TER
ATOM   5602  O   WAT  1847     -12.177  -1.064  -7.506  1.00  0.00
ATOM   5603  H1  WAT  1847     -12.260  -0.632  -8.356  1.00  0.00
ATOM   5604  H2  WAT  1847     -11.457  -0.604  -7.073  1.00  0.00
TER
ATOM   5605  O   WAT  1848     -11.099   1.393   5.571  1.00  0.00
ATOM   5606  H1  WAT  1848     -11.824   1.986   5.374  1.00  0.00
ATOM   5607  H2  WAT  1848     -10.572   1.385   4.772  1.00  0.00
TER
ATOM   5608  O   WAT  1849     -11.148   5.791  -4.778  1.00  0.00
ATOM   5609  H1  WAT  1849     -11.790   5.136  -4.503  1.00  0.00
ATOM   5610  H2  WAT  1849     -11.535   6.196  -5.554  1.00  0.00
TER
ATOM   5611  O   WAT  1850     -15.569   3.119  -0.930  1.00  0.00
ATOM   5612  H1  WAT  1850     -15.217   2.522  -1.590  1.00  0.00
ATOM   5613  H2  WAT  1850     -16.453   2.794  -0.760  1.00  0.00
TER
ATOM   5614  O   WAT  1851     -19.483   3.879  -3.523  1.00  0.00
ATOM   5615  H1  WAT  1851     -18.796   4.426  -3.143  1.00  0.00
ATOM   5616  H2  WAT  1851     -20.270   4.423  -3.488  1.00  0.00
TER
ATOM   5617  O   WAT  1852     -20.180   0.883  -3.911  1.00  0.00
ATOM   5618  H1  WAT  1852     -19.724   1.694  -3.685  1.00  0.00
ATOM   5619  H2  WAT  1852     -20.531   0.566  -3.079  1.00  0.00
TER
ATOM   5620  O   WAT  1853     -17.877   6.394   3.318  1.00  0.00
ATOM   5621  H1  WAT  1853     -17.233   6.600   3.996  1.00  0.00
ATOM   5622  H2  WAT  1853     -17.514   5.633   2.865  1.00  0.00
TER
ATOM   5623  O   WAT  1854     -16.604   4.397   2.036  1.00  0.00
ATOM   5624  H1  WAT  1854     -15.961   3.697   2.149  1.00  0.00
ATOM   5625  H2  WAT  1854     -16.079   5.177   1.856  1.00  0.00
TER
ATOM   5626  O   WAT  1855     -12.758   4.682  -8.240  1.00  0.00
ATOM   5627  H1  WAT  1855     -12.984   3.965  -7.648  1.00  0.00
ATOM   5628  H2  WAT  1855     -13.149   4.433  -9.078  1.00  0.00
TER
ATOM   5629  O   WAT  1856     -14.830   5.197   5.240  1.00  0.00
ATOM   5630  H1  WAT  1856     -14.494   5.783   5.917  1.00  0.00
ATOM   5631  H2  WAT  1856     -15.750   5.066   5.469  1.00  0.00
TER
ATOM   5632  O   WAT  1857     -13.176   2.599  -6.579  1.00  0.00
ATOM   5633  H1  WAT  1857     -13.464   3.061  -5.791  1.00  0.00
ATOM   5634  H2  WAT  1857     -12.381   2.139  -6.310  1.00  0.00
TER
ATOM   5635  O   WAT  1858     -19.001   5.246   8.408  1.00  0.00
ATOM   5636  H1  WAT  1858     -19.321   4.527   8.953  1.00  0.00
ATOM   5637  H2  WAT  1858     -19.675   5.921   8.482  1.00  0.00
TER
ATOM   5638  O   WAT  1859     -20.960   6.092  -6.648  1.00  0.00
ATOM   5639  H1  WAT  1859     -20.969   6.825  -7.264  1.00  0.00
ATOM   5640  H2  WAT  1859     -21.880   5.845  -6.556  1.00  0.00
TER
ATOM   5641  O   WAT  1860     -15.786  -4.521   3.772  1.00  0.00
ATOM   5642  H1  WAT  1860     -15.418  -5.342   4.100  1.00  0.00
ATOM   5643  H2  WAT  1860     -16.646  -4.461   4.188  1.00  0.00
TER
ATOM   5644  O   WAT  1861     -12.420  -5.566  -5.419  1.00  0.00
ATOM   5645  H1  WAT  1861     -13.048  -5.461  -6.133  1.00  0.00
ATOM   5646  H2  WAT  1861     -12.914  -5.346  -4.630  1.00  0.00
TER
ATOM   5647  O   WAT  1862     -17.974   6.155  -7.986  1.00  0.00
ATOM   5648  H1  WAT  1862     -17.873   5.951  -8.915  1.00  0.00
ATOM   5649  H2  WAT  1862     -18.874   5.901  -7.781  1.00  0.00
TER
ATOM   5650  O   WAT  1863     -20.451  -3.287  -4.003  1.00  0.00
ATOM   5651  H1  WAT  1863     -21.159  -2.818  -3.562  1.00  0.00
ATOM   5652  H2  WAT  1863     -20.167  -3.945  -3.369  1.00  0.00
TER
ATOM   5653  O   WAT  1864     -18.826  -1.867   3.996  1.00  0.00
ATOM   5654  H1  WAT  1864     -18.327  -1.393   4.661  1.00  0.00
ATOM   5655  H2  WAT  1864     -18.683  -2.791   4.203  1.00  0.00
TER
ATOM   5656  O   WAT  1865     -16.420  -6.562  -2.564  1.00  0.00
ATOM   5657  H1  WAT  1865     -16.543  -6.543  -3.513  1.00  0.00
ATOM   5658  H2  WAT  1865     -15.471  -6.514  -2.444  1.00  0.00
TER
ATOM   5659  O   WAT  1866     -19.332   8.673  -3.291  1.00  0.00
ATOM   5660  H1  WAT  1866     -19.078   8.636  -4.213  1.00  0.00
ATOM   5661  H2  WAT  1866     -20.281   8.547  -3.298  1.00  0.00
TER
ATOM   5662  O   WAT  1867     -22.248  -4.979  -6.628  1.00  0.00
ATOM   5663  H1  WAT  1867     -21.399  -4.542  -6.694  1.00  0.00
ATOM   5664  H2  WAT  1867     -22.614  -4.667  -5.801  1.00  0.00
TER
ATOM   5665  O   WAT  1868     -11.619  -5.651   4.839  1.00  0.00
ATOM   5666  H1  WAT  1868     -12.121  -4.910   5.178  1.00  0.00
ATOM   5667  H2  WAT  1868     -10.803  -5.262   4.522  1.00  0.00
TER
ATOM   5668  O   WAT  1869     -13.327  -0.407  -1.715  1.00  0.00
ATOM   5669  H1  WAT  1869     -14.268  -0.392  -1.540  1.00  0.00
ATOM   5670  H2  WAT  1869     -13.012  -1.194  -1.269  1.00  0.00
TER
ATOM   5671  O   WAT  1870     -11.324   6.764  -0.040  1.00  0.00
ATOM   5672  H1  WAT  1870     -11.199   7.587   0.433  1.00  0.00
ATOM   5673  H2  WAT  1870     -10.458   6.553  -0.387  1.00  0.00
TER
ATOM   5674  O   WAT  1871     -20.742   8.030  -8.545  1.00  0.00
ATOM   5675  H1  WAT  1871     -19.949   8.319  -8.997  1.00  0.00
ATOM   5676  H2  WAT  1871     -21.262   7.599  -9.224  1.00  0.00
TER
ATOM   5677  O   WAT  1872     -16.010   4.149   8.768  1.00  0.00
ATOM   5678  H1  WAT  1872     -16.616   4.172   8.028  1.00  0.00
ATOM   5679  H2  WAT  1872     -16.315   3.418   9.305  1.00  0.00
TER
ATOM   5680  O   WAT  1873     -14.580   7.877   7.379  1.00  0.00
ATOM   5681  H1  WAT  1873     -13.628   7.793   7.329  1.00  0.00
ATOM   5682  H2  WAT  1873     -14.727   8.541   8.052  1.00  0.00
TER
ATOM   5683  O   WAT  1874     -11.689   7.257  -7.122  1.00  0.00
ATOM   5684  H1  WAT  1874     -11.975   6.843  -7.936  1.00  0.00
ATOM   5685  H2  WAT  1874     -11.887   8.185  -7.242  1.00  0.00
TER
ATOM   5686  O   WAT  1875     -20.224   3.250  -8.681  1.00  0.00
ATOM   5687  H1  WAT  1875     -20.329   2.635  -7.955  1.00  0.00
ATOM   5688  H2  WAT  1875     -20.392   2.727  -9.465  1.00  0.00
TER
ATOM   5689  O   WAT  1876     -20.073   1.936   7.298  1.00  0.00
ATOM   5690  H1  WAT  1876     -20.838   2.504   7.213  1.00  0.00
ATOM   5691  H2  WAT  1876     -19.891   1.643   6.405  1.00  0.00
TER
ATOM   5692  O   WAT  1877     -16.984   2.312  -8.077  1.00  0.00
ATOM   5693  H1  WAT  1877     -17.533   2.759  -7.433  1.00  0.00
ATOM   5694  H2  WAT  1877     -16.362   1.807  -7.553  1.00  0.00
TER
ATOM   5695  O   WAT  1878     -12.931   3.666   7.855  1.00  0.00
ATOM   5696  H1  WAT  1878     -12.190   4.004   7.352  1.00  0.00
ATOM   5697  H2  WAT  1878     -13.693   3.835   7.302  1.00  0.00
TER
ATOM   5698  O   WAT  1879     -21.317   1.271  -6.180  1.00  0.00
ATOM   5699  H1  WAT  1879     -20.895   1.105  -5.337  1.00  0.00
ATOM   5700  H2  WAT  1879     -21.191   0.461  -6.675  1.00  0.00
TER
ATOM   5701  O   WAT  1880     -18.804   0.295  -8.933  1.00  0.00
ATOM   5702  H1  WAT  1880     -18.283  -0.420  -9.299  1.00  0.00
ATOM   5703  H2  WAT  1880     -18.157   0.933  -8.633  1.00  0.00
TER
ATOM   5704  O   WAT  1881     -14.256   1.718   6.391  1.00  0.00
ATOM   5705  H1  WAT  1881     -13.842   1.872   7.240  1.00  0.00
ATOM   5706  H2  WAT  1881     -15.191   1.843   6.553  1.00  0.00
TER
ATOM   5707  O   WAT  1882     -13.784  -0.943   8.395  1.00  0.00
ATOM   5708  H1  WAT  1882     -13.202  -1.697   8.307  1.00  0.00
ATOM   5709  H2  WAT  1882     -13.608  -0.412   7.618  1.00  0.00
TER
ATOM   5710  O   WAT  1883     -19.900  -7.226   3.739  1.00  0.00
ATOM   5711  H1  WAT  1883     -20.349  -7.203   2.894  1.00  0.00
ATOM   5712  H2  WAT  1883     -20.534  -7.624   4.336  1.00  0.00
TER
ATOM   5713  O   WAT  1884     -19.494   1.670   4.360  1.00  0.00
ATOM   5714  H1  WAT  1884     -19.076   2.513   4.188  1.00  0.00
ATOM   5715  H2  WAT  1884     -20.414   1.807   4.131  1.00  0.00
TER
ATOM   5716  O   WAT  1885     -17.158  -0.599   5.744  1.00  0.00
ATOM   5717  H1  WAT  1885     -17.038  -1.194   6.484  1.00  0.00
ATOM   5718  H2  WAT  1885     -16.299  -0.562   5.324  1.00  0.00
TER
ATOM   5719  O   WAT  1886     -14.819  -0.045   4.320  1.00  0.00
ATOM   5720  H1  WAT  1886     -15.346   0.479   3.717  1.00  0.00
ATOM   5721  H2  WAT  1886     -14.476   0.588   4.951  1.00  0.00
TER
ATOM   5722  O   WAT  1887     -22.421  -2.656  -9.235  1.00  0.00
ATOM   5723  H1  WAT  1887     -22.622  -3.519  -8.873  1.00  0.00
ATOM   5724  H2  WAT  1887     -22.591  -2.742 -10.172  1.00  0.00
TER
ATOM   5725  O   WAT  1888     -21.644   7.975   5.476  1.00  0.00
ATOM   5726  H1  WAT  1888     -22.182   8.700   5.157  1.00  0.00
ATOM   5727  H2  WAT  1888     -21.390   7.498   4.686  1.00  0.00
TER
ATOM   5728  O   WAT  1889     -20.391  -4.056   7.002  1.00  0.00
ATOM   5729  H1  WAT  1889     -19.801  -4.365   7.690  1.00  0.00
ATOM   5730  H2  WAT  1889     -21.209  -4.528   7.158  1.00  0.00
TER
ATOM   5731  O   WAT  1890     -15.572  -4.440   7.235  1.00  0.00
ATOM   5732  H1  WAT  1890     -16.260  -5.102   7.170  1.00  0.00
ATOM   5733  H2  WAT  1890     -14.851  -4.886   7.680  1.00  0.00
TER
ATOM   5734  O   WAT  1891     -14.942  -7.845  -6.706  1.00  0.00
ATOM   5735  H1  WAT  1891     -14.662  -8.688  -6.350  1.00  0.00
ATOM   5736  H2  WAT  1891     -15.715  -7.612  -6.192  1.00  0.00
TER
ATOM   5737  O   WAT  1892     -18.788   9.210   5.735  1.00  0.00
ATOM   5738  H1  WAT  1892     -18.862  10.114   6.042  1.00  0.00
ATOM   5739  H2  WAT  1892     -19.690   8.891   5.707  1.00  0.00
TER
ATOM   5740  O   WAT  1893     -20.404  -6.612  -8.261  1.00  0.00
ATOM   5741  H1  WAT  1893     -20.752  -7.290  -8.841  1.00  0.00
ATOM   5742  H2  WAT  1893     -20.203  -7.073  -7.447  1.00  0.00
TER
ATOM   5743  O   WAT  1894     -18.239   8.376  -6.643  1.00  0.00
ATOM   5744  H1  WAT  1894     -17.344   8.715  -6.621  1.00  0.00
ATOM   5745  H2  WAT  1894     -18.207   7.654  -7.270  1.00  0.00
TER
ATOM   5746  O   WAT  1895     -22.789   4.869  -3.302  1.00  0.00
ATOM   5747  H1  WAT  1895     -23.089   4.745  -2.401  1.00  0.00
ATOM   5748  H2  WAT  1895     -22.895   4.009  -3.710  1.00  0.00
TER
ATOM   5749  O   WAT  1896     -11.260   6.906   6.064  1.00  0.00
ATOM   5750  H1  WAT  1896     -11.859   6.966   5.320  1.00  0.00
ATOM   5751  H2  WAT  1896     -11.130   5.967   6.194  1.00  0.00
TER
ATOM   5752  O   WAT  1897     -10.019   4.648  -8.599  1.00  0.00
ATOM   5753  H1  WAT  1897     -10.850   4.716  -8.128  1.00  0.00
ATOM   5754  H2  WAT  1897      -9.842   5.539  -8.902  1.00  0.00
TER
ATOM   5755  O   WAT  1898     -10.564   1.393  -6.096  1.00  0.00
ATOM   5756  H1  WAT  1898      -9.802   1.963  -5.990  1.00  0.00
ATOM   5757  H2  WAT  1898     -10.548   0.826  -5.325  1.00  0.00
TER
ATOM   5758  O   WAT  1899     -12.574   3.632   4.162  1.00  0.00
ATOM   5759  H1  WAT  1899     -13.388   4.061   4.424  1.00  0.00
ATOM   5760  H2  WAT  1899     -12.167   4.243   3.549  1.00  0.00
TER
ATOM   5761  O   WAT  1900     -10.512   1.686  -8.938  1.00  0.00
ATOM   5762  H1  WAT  1900     -10.237   2.594  -9.066  1.00  0.00
ATOM   5763  H2  WAT  1900     -10.701   1.623  -8.002  1.00  0.00
TER
ATOM   5764  O   WAT  1901     -14.114  -5.289  -7.643  1.00  0.00
ATOM   5765  H1  WAT  1901     -13.696  -5.476  -8.483  1.00  0.00
ATOM   5766  H2  WAT  1901     -14.421  -6.141  -7.333  1.00  0.00
TER
ATOM   5767  O   WAT  1902     -10.615  -0.377  -3.945  1.00  0.00
ATOM   5768  H1  WAT  1902     -10.991  -1.144  -4.377  1.00  0.00
ATOM   5769  H2  WAT  1902     -11.345   0.006  -3.458  1.00  0.00
TER
ATOM   5770  O   WAT  1903     -11.225  -1.230   5.689  1.00  0.00
ATOM   5771  H1  WAT  1903     -11.457  -1.458   4.788  1.00  0.00
ATOM   5772  H2  WAT  1903     -10.965  -0.310   5.643  1.00  0.00
TER
ATOM   5773  O   WAT  1904     -12.787  -6.004   8.467  1.00  0.00
ATOM   5774  H1  WAT  1904     -11.910  -5.996   8.850  1.00  0.00
ATOM   5775  H2  WAT  1904     -12.774  -6.741   7.856  1.00  0.00
TER
ATOM   5776  O   WAT  1905     -11.340  -2.151  -0.645  1.00  0.00
ATOM   5777  H1  WAT  1905     -10.816  -2.645  -1.276  1.00  0.00
ATOM   5778  H2  WAT  1905     -10.754  -2.016   0.100  1.00  0.00
TER
ATOM   5779  O   WAT  1906     -11.161  -2.067   2.877  1.00  0.00
ATOM   5780  H1  WAT  1906     -12.111  -2.101   2.992  1.00  0.00
ATOM   5781  H2  WAT  1906     -10.980  -1.157   2.642  1.00  0.00
TER
ATOM   5782  O   WAT  1907     -11.850  -2.894  -4.705  1.00  0.00
ATOM   5783  H1  WAT  1907     -11.354  -3.127  -3.920  1.00  0.00
ATOM   5784  H2  WAT  1907     -12.049  -3.732  -5.122  1.00  0.00
TER
ATOM   5785  O   WAT  1908     -10.422  -4.258  -2.172  1.00  0.00
ATOM   5786  H1  WAT  1908     -10.532  -4.412  -1.233  1.00  0.00
ATOM   5787  H2  WAT  1908      -9.661  -4.785  -2.414  1.00  0.00
TER
ATOM   5788  O   WAT  1909     -12.075  -8.318   4.287  1.00  0.00
ATOM   5789  H1  WAT  1909     -11.438  -7.705   4.653  1.00  0.00
ATOM   5790  H2  WAT  1909     -11.927  -8.282   3.342  1.00  0.00
TER
ATOM   5791  O   WAT  1910      -9.532  -6.427  -8.931  1.00  0.00
ATOM   5792  H1  WAT  1910      -8.608  -6.559  -9.139  1.00  0.00
ATOM   5793  H2  WAT  1910      -9.555  -6.347  -7.977  1.00  0.00
TER
ATOM   5794  O   WAT  1911      -9.459  -5.656  -6.305  1.00  0.00
ATOM   5795  H1  WAT  1911     -10.253  -5.721  -5.776  1.00  0.00
ATOM   5796  H2  WAT  1911      -9.254  -4.721  -6.317  1.00  0.00
TER
ATOM   5797  O   WAT  1912     -12.517   8.383  -2.311  1.00  0.00
ATOM   5798  H1  WAT  1912     -11.921   8.062  -2.988  1.00  0.00
ATOM   5799  H2  WAT  1912     -12.259   7.911  -1.520  1.00  0.00
TER
ATOM   5800  O   WAT  1913     -20.910   6.371   3.439  1.00  0.00
ATOM   5801  H1  WAT  1913     -21.151   6.639   2.552  1.00  0.00
ATOM   5802  H2  WAT  1913     -19.970   6.542   3.494  1.00  0.00
TER
ATOM   5803  O   WAT  1914     -18.704  -7.166   7.194  1.00  0.00
ATOM   5804  H1  WAT  1914     -18.766  -6.573   7.944  1.00  0.00
ATOM   5805  H2  WAT  1914     -17.764  -7.273   7.049  1.00  0.00
TER
ATOM   5806  O   WAT  1915     -16.067  -7.509   6.833  1.00  0.00
ATOM   5807  H1  WAT  1915     -15.453  -7.191   6.172  1.00  0.00
ATOM   5808  H2  WAT  1915     -15.522  -7.994   7.453  1.00  0.00
TER
ATOM   5809  O   WAT  1916      -9.650   8.391   4.240  1.00  0.00
ATOM   5810  H1  WAT  1916     -10.144   8.788   3.522  1.00  0.00
ATOM   5811  H2  WAT  1916     -10.258   7.766   4.633  1.00  0.00
TER
ATOM   5812  O   WAT  1917     -15.326  -8.945   3.160  1.00  0.00
ATOM   5813  H1  WAT  1917     -16.200  -8.612   2.958  1.00  0.00
ATOM   5814  H2  WAT  1917     -15.435  -9.418   3.986  1.00  0.00
TER
ATOM   5815  O   WAT  1918     -14.419  -6.738   4.545  1.00  0.00
ATOM   5816  H1  WAT  1918     -14.748  -7.553   4.165  1.00  0.00
ATOM   5817  H2  WAT  1918     -13.471  -6.781   4.421  1.00  0.00
TER
ATOM   5818  O   WAT  1919     -11.966   9.033   1.518  1.00  0.00
ATOM   5819  H1  WAT  1919     -12.425   9.785   1.144  1.00  0.00
ATOM   5820  H2  WAT  1919     -12.594   8.314   1.460  1.00  0.00
TER
ATOM   5821  O   WAT  1920     -21.536   7.342   0.693  1.00  0.00
ATOM   5822  H1  WAT  1920     -21.019   6.731   0.168  1.00  0.00
ATOM   5823  H2  WAT  1920     -20.886   7.845   1.184  1.00  0.00
TER
ATOM   5824  O   WAT  1921     -18.796   8.233   1.520  1.00  0.00
ATOM   5825  H1  WAT  1921     -18.509   7.978   0.643  1.00  0.00
ATOM   5826  H2  WAT  1921     -18.284   7.680   2.111  1.00  0.00
TER
ATOM   5827  O   WAT  1922     -17.579  -8.028   2.100  1.00  0.00
ATOM   5828  H1  WAT  1922     -18.362  -7.554   2.379  1.00  0.00
ATOM   5829  H2  WAT  1922     -17.872  -8.933   1.991  1.00  0.00
TER
ATOM   5830  O   WAT  1923     -13.027  -7.326   0.145  1.00  0.00
ATOM   5831  H1  WAT  1923     -12.586  -7.381  -0.703  1.00  0.00
ATOM   5832  H2  WAT  1923     -13.296  -6.410   0.216  1.00  0.00
TER
ATOM   5833  O   WAT  1924     -11.163  -7.694  -1.845  1.00  0.00
ATOM   5834  H1  WAT  1924     -11.224  -8.638  -1.991  1.00  0.00
ATOM   5835  H2  WAT  1924     -10.384  -7.586  -1.299  1.00  0.00
TER
ATOM   5836  O   WAT  1925     -19.693  -5.610  -2.389  1.00  0.00
ATOM   5837  H1  WAT  1925     -20.506  -5.984  -2.729  1.00  0.00
ATOM   5838  H2  WAT  1925     -19.189  -6.365  -2.087  1.00  0.00
TER
ATOM   5839  O   WAT  1926     -15.191  -8.945  -1.150  1.00  0.00
ATOM   5840  H1  WAT  1926     -14.588  -8.373  -0.676  1.00  0.00
ATOM   5841  H2  WAT  1926     -15.932  -8.381  -1.373  1.00  0.00
TER
ATOM   5842  O   WAT  1927     -12.047  -8.543  -5.876  1.00  0.00
ATOM   5843  H1  WAT  1927     -11.852  -7.645  -5.610  1.00  0.00
ATOM   5844  H2  WAT  1927     -12.834  -8.775  -5.383  1.00  0.00
TER
ATOM   5845  O   WAT  1928     -21.668  -7.460  -3.784  1.00  0.00
ATOM   5846  H1  WAT  1928     -22.298  -8.161  -3.617  1.00  0.00
ATOM   5847  H2  WAT  1928     -22.208  -6.699  -4.001  1.00  0.00
TER
ATOM   5848  O   WAT  1929     -18.729   9.154   8.887  1.00  0.00
ATOM   5849  H1  WAT  1929     -17.802   8.919   8.930  1.00  0.00
ATOM   5850  H2  WAT  1929     -18.744   9.981   8.405  1.00  0.00
TER
ATOM   5851  O   WAT  1930     -10.495   8.697  -4.116  1.00  0.00
ATOM   5852  H1  WAT  1930     -10.319   8.011  -4.760  1.00  0.00
ATOM   5853  H2  WAT  1930     -11.193   9.222  -4.508  1.00  0.00
TER
ATOM   5854  O   WAT  1931     -21.543  -8.181   8.651  1.00  0.00
[truncated: 54,263 more chars]
