# Supplementary material for: Accuracy and Precision of Alchemical Relative Free Energy Predictions with and without Replica‐Exchange
Source: Adv Theory Simul. 2019 Nov 27;3(1):1900195. doi: 10.1002/adts.201900195 (PMC8427472; doi:10.1002/adts.201900195)
Supplement: Supplementary file 1 — Supporting Information [file ADTS-3-1900195-s001.gz › MCL1/ligand/l32-l42/build/complex.pdb]

ATOM      1  C3  L32     1       2.073  -2.284  -2.018  1.00  0.00
ATOM      2  N2  L32     1       3.427  -2.163  -1.777  1.00  0.00
ATOM      3  C2  L32     1       3.840  -0.840  -1.840  1.00  0.00
ATOM      4  C1  L32     1       5.273  -0.567  -1.574  1.00  0.00
ATOM      5  O1  L32     1       6.023  -1.527  -1.276  1.00  0.00
ATOM      6  O2  L32     1       5.707   0.608  -1.648  1.00  0.00
ATOM      7  H17 L32     1       4.095  -2.890  -1.568  1.00  0.00
ATOM      8  C4  L32     1       1.203  -3.392  -2.051  1.00  0.00
ATOM      9  H1  L32     1       1.579  -4.385  -1.869  1.00  0.00
ATOM     10  C5  L32     1      -0.163  -3.193  -2.330  1.00  0.00
ATOM     11  H2  L32     1      -0.841  -4.035  -2.363  1.00  0.00
ATOM     12  C6  L32     1      -0.648  -1.888  -2.558  1.00  0.00
ATOM     13  H3  L32     1      -1.698  -1.736  -2.769  1.00  0.00
ATOM     14  C7  L32     1       0.229  -0.786  -2.508  1.00  0.00
ATOM     15  H4  L32     1      -0.161   0.207  -2.677  1.00  0.00
ATOM     16  C8  L32     1       1.612  -0.956  -2.242  1.00  0.00
ATOM     17  C9  L32     1       2.736  -0.062  -2.120  1.00  0.00
ATOM     18  C10 L32     1       2.661   1.429  -2.227  1.00  0.00
ATOM     19  H5  L32     1       1.929   1.693  -2.990  1.00  0.00
ATOM     20  H6  L32     1       3.608   1.845  -2.579  1.00  0.00
ATOM     21  C11 L32     1       2.269   2.051  -0.880  1.00  0.00
ATOM     22  H7  L32     1       3.127   2.027  -0.209  1.00  0.00
ATOM     23  H8  L32     1       1.505   1.435  -0.408  1.00  0.00
ATOM     24  C12 L32     1       1.747   3.488  -1.023  1.00  0.00
ATOM     25  H9  L32     1       2.522   4.099  -1.485  1.00  0.00
ATOM     26  H10 L32     1       1.554   3.942  -0.053  1.00  0.00
ATOM     27  O3  L32     1       0.607   3.539  -1.874  1.00  0.00
ATOM     28  C13 L32     1      -0.653   3.323  -1.358  1.00  0.00
ATOM     29  C16 L32     1      -0.919   2.865  -0.047  1.00  0.00
ATOM     30  H16 L32     1      -0.119   2.648   0.644  1.00  0.00
ATOM     31  C15 L32     1      -1.738   3.584  -2.219  1.00  0.00
ATOM     32  H11 L32     1      -1.546   3.932  -3.225  1.00  0.00
ATOM     33  C14 L32     1      -3.067   3.409  -1.781  1.00  0.00
ATOM     34  H12 L32     1      -3.883   3.617  -2.457  1.00  0.00
ATOM     35  C18 L32     1      -3.346   2.952  -0.479  1.00  0.00
ATOM     36  C17 L32     1      -2.249   2.675   0.382  1.00  0.00
ATOM     37  C21 L32     1      -2.508   2.198   1.681  1.00  0.00
ATOM     38  H15 L32     1      -1.696   1.959   2.348  1.00  0.00
ATOM     39  C20 L32     1      -3.843   2.046   2.098  1.00  0.00
ATOM     40  H14 L32     1      -4.074   1.693   3.094  1.00  0.00
ATOM     41  C19 L32     1      -4.866   2.358   1.183  1.00  0.00
ATOM     42  H13 L32     1      -5.904   2.254   1.469  1.00  0.00
ATOM     43  N1  L32     1      -4.627   2.786  -0.076  1.00  0.00
ATOM     44  C34 L32     1      -0.519   3.110  -1.380  1.00  0.00
ATOM     45  C37 L32     1      -0.834   2.603  -0.093  1.00  0.00
ATOM     46  H34 L32     1      -0.103   2.069   0.495  1.00  0.00
ATOM     47  C36 L32     1      -1.517   3.793  -2.102  1.00  0.00
ATOM     48  H28 L32     1      -1.291   4.182  -3.083  1.00  0.00
ATOM     49  C35 L32     1      -2.803   3.985  -1.559  1.00  0.00
ATOM     50  H29 L32     1      -3.551   4.519  -2.129  1.00  0.00
ATOM     51  C39 L32     1      -3.113   3.475  -0.283  1.00  0.00
ATOM     52  C38 L32     1      -2.125   2.769   0.446  1.00  0.00
ATOM     53  C43 L32     1      -2.440   2.228   1.710  1.00  0.00
ATOM     54  H33 L32     1      -1.697   1.682   2.272  1.00  0.00
ATOM     55  C42 L32     1      -3.730   2.400   2.251  1.00  0.00
ATOM     56  H32 L32     1      -3.971   1.987   3.223  1.00  0.00
ATOM     57  C41 L32     1      -4.709   3.118   1.532  1.00  0.00
ATOM     58  H31 L32     1      -5.694   3.258   1.954  1.00  0.00
ATOM     59  C40 L32     1      -4.400   3.654   0.265  1.00  0.00
ATOM     60  H30 L32     1      -5.157   4.196  -0.281  1.00  0.00
TER
ATOM     61  O   WAT     2      19.821  19.822   9.661  1.00  0.00
ATOM     62  H1  WAT     2      19.045  19.342   9.951  1.00  0.00
ATOM     63  H2  WAT     2      20.472  19.142   9.486  1.00  0.00
TER
ATOM     64  O   WAT     3      12.247  15.094   4.323  1.00  0.00
ATOM     65  H1  WAT     3      11.358  15.436   4.221  1.00  0.00
ATOM     66  H2  WAT     3      12.531  14.894   3.431  1.00  0.00
TER
ATOM     67  O   WAT     4      10.210  17.695  10.206  1.00  0.00
ATOM     68  H1  WAT     4      10.781  16.927  10.207  1.00  0.00
ATOM     69  H2  WAT     4      10.210  17.993   9.297  1.00  0.00
TER
ATOM     70  O   WAT     5      11.452  13.103  11.993  1.00  0.00
ATOM     71  H1  WAT     5      11.273  12.206  12.274  1.00  0.00
ATOM     72  H2  WAT     5      11.050  13.650  12.668  1.00  0.00
TER
ATOM     73  O   WAT     6      20.292  15.305   9.895  1.00  0.00
ATOM     74  H1  WAT     6      20.669  14.432   9.782  1.00  0.00
ATOM     75  H2  WAT     6      20.194  15.640   9.004  1.00  0.00
TER
ATOM     76  O   WAT     7      14.423  13.677   5.356  1.00  0.00
ATOM     77  H1  WAT     7      14.529  14.578   5.663  1.00  0.00
ATOM     78  H2  WAT     7      13.512  13.629   5.066  1.00  0.00
TER
ATOM     79  O   WAT     8      12.071  15.599  10.602  1.00  0.00
ATOM     80  H1  WAT     8      12.752  15.863  11.220  1.00  0.00
ATOM     81  H2  WAT     8      11.756  14.759  10.935  1.00  0.00
TER
ATOM     82  O   WAT     9      16.263  16.646   9.689  1.00  0.00
ATOM     83  H1  WAT     9      16.771  17.144  10.329  1.00  0.00
ATOM     84  H2  WAT     9      16.795  15.869   9.513  1.00  0.00
TER
ATOM     85  O   WAT    10      14.547  11.286  13.955  1.00  0.00
ATOM     86  H1  WAT    10      14.549  11.803  13.150  1.00  0.00
ATOM     87  H2  WAT    10      13.718  10.809  13.932  1.00  0.00
TER
ATOM     88  O   WAT    11      14.229  12.997  11.962  1.00  0.00
ATOM     89  H1  WAT    11      14.570  13.841  11.668  1.00  0.00
ATOM     90  H2  WAT    11      13.290  13.145  12.079  1.00  0.00
TER
ATOM     91  O   WAT    12      17.911  10.485   8.287  1.00  0.00
ATOM     92  H1  WAT    12      18.219   9.930   7.570  1.00  0.00
ATOM     93  H2  WAT    12      16.982  10.619   8.104  1.00  0.00
TER
ATOM     94  O   WAT    13      20.300  18.550   5.023  1.00  0.00
ATOM     95  H1  WAT    13      19.372  18.483   5.252  1.00  0.00
ATOM     96  H2  WAT    13      20.452  19.488   4.908  1.00  0.00
TER
ATOM     97  O   WAT    14      20.286  14.821   2.019  1.00  0.00
ATOM     98  H1  WAT    14      19.347  14.983   2.105  1.00  0.00
ATOM     99  H2  WAT    14      20.605  15.540   1.473  1.00  0.00
TER
ATOM    100  O   WAT    15      15.905  19.076   7.805  1.00  0.00
ATOM    101  H1  WAT    15      15.501  18.364   7.309  1.00  0.00
ATOM    102  H2  WAT    15      15.991  18.732   8.694  1.00  0.00
TER
ATOM    103  O   WAT    16      14.618  15.851  11.585  1.00  0.00
ATOM    104  H1  WAT    16      15.169  15.960  10.810  1.00  0.00
ATOM    105  H2  WAT    16      15.132  16.224  12.300  1.00  0.00
TER
ATOM    106  O   WAT    17      12.606  17.971   5.305  1.00  0.00
ATOM    107  H1  WAT    17      12.485  18.697   4.694  1.00  0.00
ATOM    108  H2  WAT    17      12.296  17.201   4.828  1.00  0.00
TER
ATOM    109  O   WAT    18      15.072  11.314   8.688  1.00  0.00
ATOM    110  H1  WAT    18      14.629  12.095   8.356  1.00  0.00
ATOM    111  H2  WAT    18      15.630  11.637   9.395  1.00  0.00
TER
ATOM    112  O   WAT    19      19.359  14.181  14.291  1.00  0.00
ATOM    113  H1  WAT    19      18.897  14.389  15.103  1.00  0.00
ATOM    114  H2  WAT    19      18.957  13.367  13.988  1.00  0.00
TER
ATOM    115  O   WAT    20      18.188  10.935   3.568  1.00  0.00
ATOM    116  H1  WAT    20      17.563  10.931   4.294  1.00  0.00
ATOM    117  H2  WAT    20      18.101  10.068   3.172  1.00  0.00
TER
ATOM    118  O   WAT    21      17.110  11.859  10.547  1.00  0.00
ATOM    119  H1  WAT    21      17.407  12.765  10.466  1.00  0.00
ATOM    120  H2  WAT    21      17.658  11.371   9.933  1.00  0.00
TER
ATOM    121  O   WAT    22      14.863  16.438   6.416  1.00  0.00
ATOM    122  H1  WAT    22      14.638  16.221   7.321  1.00  0.00
ATOM    123  H2  WAT    22      14.083  16.870   6.070  1.00  0.00
TER
ATOM    124  O   WAT    23      17.303  17.336  17.082  1.00  0.00
ATOM    125  H1  WAT    23      17.208  16.396  16.932  1.00  0.00
ATOM    126  H2  WAT    23      18.147  17.558  16.687  1.00  0.00
TER
ATOM    127  O   WAT    24      20.700  15.080   7.045  1.00  0.00
ATOM    128  H1  WAT    24      21.093  15.397   6.232  1.00  0.00
ATOM    129  H2  WAT    24      21.061  14.201   7.160  1.00  0.00
TER
ATOM    130  O   WAT    25      12.434  13.747  15.235  1.00  0.00
ATOM    131  H1  WAT    25      12.041  14.595  15.443  1.00  0.00
ATOM    132  H2  WAT    25      11.746  13.110  15.426  1.00  0.00
TER
ATOM    133  O   WAT    26       9.736  11.670   9.268  1.00  0.00
ATOM    134  H1  WAT    26       9.447  12.241   9.981  1.00  0.00
ATOM    135  H2  WAT    26      10.481  11.191   9.631  1.00  0.00
TER
ATOM    136  O   WAT    27       9.923  15.612   0.479  1.00  0.00
ATOM    137  H1  WAT    27       9.841  16.555   0.620  1.00  0.00
ATOM    138  H2  WAT    27       9.571  15.470  -0.400  1.00  0.00
TER
ATOM    139  O   WAT    28      21.285  17.671  11.140  1.00  0.00
ATOM    140  H1  WAT    28      20.553  18.180  11.489  1.00  0.00
ATOM    141  H2  WAT    28      20.888  16.854  10.839  1.00  0.00
TER
ATOM    142  O   WAT    29      17.723  14.346   9.546  1.00  0.00
ATOM    143  H1  WAT    29      17.727  13.905   8.696  1.00  0.00
ATOM    144  H2  WAT    29      18.618  14.668   9.653  1.00  0.00
TER
ATOM    145  O   WAT    30      13.573  14.229   8.505  1.00  0.00
ATOM    146  H1  WAT    30      13.233  14.706   9.262  1.00  0.00
ATOM    147  H2  WAT    30      12.811  13.775   8.145  1.00  0.00
TER
ATOM    148  O   WAT    31      17.785  15.347   2.536  1.00  0.00
ATOM    149  H1  WAT    31      17.906  15.306   3.485  1.00  0.00
ATOM    150  H2  WAT    31      17.400  16.210   2.381  1.00  0.00
TER
ATOM    151  O   WAT    32      16.797  17.658   1.935  1.00  0.00
ATOM    152  H1  WAT    32      16.229  17.209   1.308  1.00  0.00
ATOM    153  H2  WAT    32      17.506  18.017   1.401  1.00  0.00
TER
ATOM    154  O   WAT    33      18.024  18.406  11.292  1.00  0.00
ATOM    155  H1  WAT    33      18.391  17.932  12.038  1.00  0.00
ATOM    156  H2  WAT    33      17.834  19.281  11.633  1.00  0.00
TER
ATOM    157  O   WAT    34      10.888  13.151   7.421  1.00  0.00
ATOM    158  H1  WAT    34      10.602  12.786   8.259  1.00  0.00
ATOM    159  H2  WAT    34      10.826  12.419   6.808  1.00  0.00
TER
ATOM    160  O   WAT    35      15.814  17.447  13.611  1.00  0.00
ATOM    161  H1  WAT    35      15.509  18.326  13.836  1.00  0.00
ATOM    162  H2  WAT    35      16.768  17.507  13.646  1.00  0.00
TER
ATOM    163  O   WAT    36      20.562  12.044   4.143  1.00  0.00
ATOM    164  H1  WAT    36      19.748  11.545   4.067  1.00  0.00
ATOM    165  H2  WAT    36      20.368  12.884   3.726  1.00  0.00
TER
ATOM    166  O   WAT    37      11.870  18.288  14.758  1.00  0.00
ATOM    167  H1  WAT    37      11.512  18.953  15.345  1.00  0.00
ATOM    168  H2  WAT    37      11.576  17.456  15.129  1.00  0.00
TER
ATOM    169  O   WAT    38      15.071  18.746  17.642  1.00  0.00
ATOM    170  H1  WAT    38      14.771  18.892  16.744  1.00  0.00
ATOM    171  H2  WAT    38      15.842  18.187  17.549  1.00  0.00
TER
ATOM    172  O   WAT    39      10.381  18.287   1.381  1.00  0.00
ATOM    173  H1  WAT    39      11.250  18.569   1.665  1.00  0.00
ATOM    174  H2  WAT    39       9.890  19.100   1.266  1.00  0.00
TER
ATOM    175  O   WAT    40      13.446  10.018   5.974  1.00  0.00
ATOM    176  H1  WAT    40      13.317  10.010   6.923  1.00  0.00
ATOM    177  H2  WAT    40      12.622  10.356   5.623  1.00  0.00
TER
ATOM    178  O   WAT    41      10.445  11.777  15.435  1.00  0.00
ATOM    179  H1  WAT    41       9.731  11.977  16.040  1.00  0.00
ATOM    180  H2  WAT    41      10.864  11.001  15.806  1.00  0.00
TER
ATOM    181  O   WAT    42      17.273  15.503   5.410  1.00  0.00
ATOM    182  H1  WAT    42      16.565  15.972   5.851  1.00  0.00
ATOM    183  H2  WAT    42      17.558  14.846   6.044  1.00  0.00
TER
ATOM    184  O   WAT    43      18.899  16.923  13.409  1.00  0.00
ATOM    185  H1  WAT    43      19.398  17.398  14.074  1.00  0.00
ATOM    186  H2  WAT    43      19.041  15.999  13.616  1.00  0.00
TER
ATOM    187  O   WAT    44      15.477  13.812   2.785  1.00  0.00
ATOM    188  H1  WAT    44      16.326  14.249   2.719  1.00  0.00
ATOM    189  H2  WAT    44      15.110  14.124   3.612  1.00  0.00
TER
ATOM    190  O   WAT    45      13.071  17.498   1.942  1.00  0.00
ATOM    191  H1  WAT    45      13.151  16.550   2.053  1.00  0.00
ATOM    192  H2  WAT    45      13.963  17.828   2.048  1.00  0.00
TER
ATOM    193  O   WAT    46      10.598  19.319  17.177  1.00  0.00
ATOM    194  H1  WAT    46      11.102  18.740  17.749  1.00  0.00
ATOM    195  H2  WAT    46       9.859  19.603  17.715  1.00  0.00
TER
ATOM    196  O   WAT    47      14.571  16.041  16.040  1.00  0.00
ATOM    197  H1  WAT    47      14.040  15.550  15.412  1.00  0.00
ATOM    198  H2  WAT    47      15.239  16.470  15.505  1.00  0.00
TER
ATOM    199  O   WAT    48      18.921  19.085   0.480  1.00  0.00
ATOM    200  H1  WAT    48      19.441  18.370   0.114  1.00  0.00
ATOM    201  H2  WAT    48      19.568  19.724   0.780  1.00  0.00
TER
ATOM    202  O   WAT    49      15.058  13.008  16.119  1.00  0.00
ATOM    203  H1  WAT    49      14.964  12.390  15.394  1.00  0.00
ATOM    204  H2  WAT    49      14.478  13.734  15.892  1.00  0.00
TER
ATOM    205  O   WAT    50      17.824  11.565  13.152  1.00  0.00
ATOM    206  H1  WAT    50      17.376  11.587  12.307  1.00  0.00
ATOM    207  H2  WAT    50      17.191  11.167  13.749  1.00  0.00
TER
ATOM    208  O   WAT    51      20.566  18.192  15.157  1.00  0.00
ATOM    209  H1  WAT    51      20.686  17.596  15.897  1.00  0.00
ATOM    210  H2  WAT    51      21.426  18.229  14.737  1.00  0.00
TER
ATOM    211  O   WAT    52      15.304  16.135   0.178  1.00  0.00
ATOM    212  H1  WAT    52      15.103  15.272   0.540  1.00  0.00
ATOM    213  H2  WAT    52      15.133  16.048  -0.760  1.00  0.00
TER
ATOM    214  O   WAT    53      17.333  14.734  16.415  1.00  0.00
ATOM    215  H1  WAT    53      17.923  14.426  17.102  1.00  0.00
ATOM    216  H2  WAT    53      16.515  14.262  16.571  1.00  0.00
TER
ATOM    217  O   WAT    54      14.102  13.235   0.166  1.00  0.00
ATOM    218  H1  WAT    54      14.405  13.242  -0.742  1.00  0.00
ATOM    219  H2  WAT    54      14.842  12.885   0.663  1.00  0.00
TER
ATOM    220  O   WAT    55      17.321  12.179   1.152  1.00  0.00
ATOM    221  H1  WAT    55      16.973  11.501   0.572  1.00  0.00
ATOM    222  H2  WAT    55      17.522  11.717   1.966  1.00  0.00
TER
ATOM    223  O   WAT    56      10.661  18.707   7.548  1.00  0.00
ATOM    224  H1  WAT    56      10.006  18.438   6.904  1.00  0.00
ATOM    225  H2  WAT    56      11.499  18.598   7.098  1.00  0.00
TER
ATOM    226  O   WAT    57      11.699  19.093  12.088  1.00  0.00
ATOM    227  H1  WAT    57      12.066  19.005  12.968  1.00  0.00
ATOM    228  H2  WAT    57      11.130  18.329  11.989  1.00  0.00
TER
ATOM    229  O   WAT    58      11.250  16.003  15.994  1.00  0.00
ATOM    230  H1  WAT    58      10.356  15.970  16.334  1.00  0.00
ATOM    231  H2  WAT    58      11.790  16.202  16.759  1.00  0.00
TER
ATOM    232  O   WAT    59       9.875  15.917   3.491  1.00  0.00
ATOM    233  H1  WAT    59       8.971  16.180   3.316  1.00  0.00
ATOM    234  H2  WAT    59      10.359  16.188   2.711  1.00  0.00
TER
ATOM    235  O   WAT    60      12.418  14.974   1.400  1.00  0.00
ATOM    236  H1  WAT    60      13.127  14.552   0.915  1.00  0.00
ATOM    237  H2  WAT    60      11.702  15.041   0.768  1.00  0.00
TER
ATOM    238  O   WAT    61      12.065  11.028   0.440  1.00  0.00
ATOM    239  H1  WAT    61      12.788  11.569   0.758  1.00  0.00
ATOM    240  H2  WAT    61      12.338  10.754  -0.435  1.00  0.00
TER
ATOM    241  O   WAT    62      11.754  10.278  10.343  1.00  0.00
ATOM    242  H1  WAT    62      12.402   9.728   9.902  1.00  0.00
ATOM    243  H2  WAT    62      12.175  10.533  11.164  1.00  0.00
TER
ATOM    244  O   WAT    63      11.508  10.434  13.085  1.00  0.00
ATOM    245  H1  WAT    63      11.159  10.890  13.851  1.00  0.00
ATOM    246  H2  WAT    63      11.176   9.540  13.167  1.00  0.00
TER
ATOM    247  O   WAT    64      19.020  11.625  16.607  1.00  0.00
ATOM    248  H1  WAT    64      18.959  12.217  17.357  1.00  0.00
ATOM    249  H2  WAT    64      19.960  11.518  16.462  1.00  0.00
TER
ATOM    250  O   WAT    65      12.180   9.961  16.360  1.00  0.00
ATOM    251  H1  WAT    65      12.728   9.780  15.597  1.00  0.00
ATOM    252  H2  WAT    65      12.245   9.171  16.896  1.00  0.00
TER
ATOM    253  O   WAT    66      20.146  10.762  11.513  1.00  0.00
ATOM    254  H1  WAT    66      19.363  11.237  11.792  1.00  0.00
ATOM    255  H2  WAT    66      19.852   9.858  11.404  1.00  0.00
TER
ATOM    256  O   WAT    67      11.490  11.067   4.034  1.00  0.00
ATOM    257  H1  WAT    67      12.248  11.180   3.460  1.00  0.00
ATOM    258  H2  WAT    67      11.028  11.904   3.988  1.00  0.00
TER
ATOM    259  O   WAT    68      18.031  13.181   7.024  1.00  0.00
ATOM    260  H1  WAT    68      17.219  12.807   6.684  1.00  0.00
ATOM    261  H2  WAT    68      18.535  12.425   7.326  1.00  0.00
TER
ATOM    262  O   WAT    69      13.862  11.593   2.574  1.00  0.00
ATOM    263  H1  WAT    69      14.392  10.806   2.445  1.00  0.00
ATOM    264  H2  WAT    69      14.495  12.273   2.808  1.00  0.00
TER
ATOM    265  O   WAT    70      16.056  11.331   5.629  1.00  0.00
ATOM    266  H1  WAT    70      15.426  10.630   5.796  1.00  0.00
ATOM    267  H2  WAT    70      15.517  12.091   5.412  1.00  0.00
TER
ATOM    268  O   WAT    71      16.182  10.609  18.064  1.00  0.00
ATOM    269  H1  WAT    71      15.900  11.113  17.300  1.00  0.00
ATOM    270  H2  WAT    71      16.564   9.811  17.698  1.00  0.00
TER
ATOM    271  O   WAT    72      19.821  19.822  -9.114  1.00  0.00
ATOM    272  H1  WAT    72      19.045  19.342  -8.824  1.00  0.00
ATOM    273  H2  WAT    72      20.472  19.142  -9.288  1.00  0.00
TER
ATOM    274  O   WAT    73      12.247  15.094 -14.452  1.00  0.00
ATOM    275  H1  WAT    73      11.358  15.436 -14.554  1.00  0.00
ATOM    276  H2  WAT    73      12.531  14.894 -15.344  1.00  0.00
TER
ATOM    277  O   WAT    74      10.210  17.695  -8.568  1.00  0.00
ATOM    278  H1  WAT    74      10.781  16.927  -8.567  1.00  0.00
ATOM    279  H2  WAT    74      10.210  17.993  -9.477  1.00  0.00
TER
ATOM    280  O   WAT    75      11.452  13.103  -6.781  1.00  0.00
ATOM    281  H1  WAT    75      11.273  12.206  -6.501  1.00  0.00
ATOM    282  H2  WAT    75      11.050  13.650  -6.106  1.00  0.00
TER
ATOM    283  O   WAT    76      20.292  15.305  -8.880  1.00  0.00
ATOM    284  H1  WAT    76      20.669  14.432  -8.992  1.00  0.00
ATOM    285  H2  WAT    76      20.194  15.640  -9.771  1.00  0.00
TER
ATOM    286  O   WAT    77      14.423  13.677 -13.418  1.00  0.00
ATOM    287  H1  WAT    77      14.529  14.578 -13.111  1.00  0.00
ATOM    288  H2  WAT    77      13.512  13.629 -13.709  1.00  0.00
TER
ATOM    289  O   WAT    78      12.071  15.599  -8.173  1.00  0.00
ATOM    290  H1  WAT    78      12.752  15.863  -7.554  1.00  0.00
ATOM    291  H2  WAT    78      11.756  14.759  -7.839  1.00  0.00
TER
ATOM    292  O   WAT    79      16.263  16.646  -9.085  1.00  0.00
ATOM    293  H1  WAT    79      16.771  17.144  -8.445  1.00  0.00
ATOM    294  H2  WAT    79      16.795  15.869  -9.262  1.00  0.00
TER
ATOM    295  O   WAT    80      14.547  11.286  -4.819  1.00  0.00
ATOM    296  H1  WAT    80      14.549  11.803  -5.625  1.00  0.00
ATOM    297  H2  WAT    80      13.718  10.809  -4.842  1.00  0.00
TER
ATOM    298  O   WAT    81      14.229  12.997  -6.812  1.00  0.00
ATOM    299  H1  WAT    81      14.570  13.841  -7.107  1.00  0.00
ATOM    300  H2  WAT    81      13.290  13.145  -6.696  1.00  0.00
TER
ATOM    301  O   WAT    82      17.911  10.485 -10.488  1.00  0.00
ATOM    302  H1  WAT    82      18.219   9.930 -11.204  1.00  0.00
ATOM    303  H2  WAT    82      16.982  10.619 -10.670  1.00  0.00
TER
ATOM    304  O   WAT    83      20.300  18.550 -13.752  1.00  0.00
ATOM    305  H1  WAT    83      19.372  18.483 -13.523  1.00  0.00
ATOM    306  H2  WAT    83      20.452  19.488 -13.866  1.00  0.00
TER
ATOM    307  O   WAT    84      20.286  14.821 -16.755  1.00  0.00
ATOM    308  H1  WAT    84      19.347  14.983 -16.670  1.00  0.00
ATOM    309  H2  WAT    84      20.605  15.540 -17.301  1.00  0.00
TER
ATOM    310  O   WAT    85      15.905  19.076 -10.970  1.00  0.00
ATOM    311  H1  WAT    85      15.501  18.364 -11.465  1.00  0.00
ATOM    312  H2  WAT    85      15.991  18.732 -10.081  1.00  0.00
TER
ATOM    313  O   WAT    86      14.618  15.851  -7.190  1.00  0.00
ATOM    314  H1  WAT    86      15.169  15.960  -7.964  1.00  0.00
ATOM    315  H2  WAT    86      15.132  16.224  -6.474  1.00  0.00
TER
ATOM    316  O   WAT    87      12.606  17.971 -13.469  1.00  0.00
ATOM    317  H1  WAT    87      12.485  18.697 -14.081  1.00  0.00
ATOM    318  H2  WAT    87      12.296  17.201 -13.946  1.00  0.00
TER
ATOM    319  O   WAT    88      15.072  11.314 -10.087  1.00  0.00
ATOM    320  H1  WAT    88      14.629  12.095 -10.418  1.00  0.00
ATOM    321  H2  WAT    88      15.630  11.637  -9.380  1.00  0.00
TER
ATOM    322  O   WAT    89      19.359  14.181  -4.483  1.00  0.00
ATOM    323  H1  WAT    89      18.897  14.389  -3.671  1.00  0.00
ATOM    324  H2  WAT    89      18.957  13.367  -4.786  1.00  0.00
TER
ATOM    325  O   WAT    90      18.188  10.935 -15.206  1.00  0.00
ATOM    326  H1  WAT    90      17.563  10.931 -14.481  1.00  0.00
ATOM    327  H2  WAT    90      18.101  10.068 -15.602  1.00  0.00
TER
ATOM    328  O   WAT    91      17.110  11.859  -8.228  1.00  0.00
ATOM    329  H1  WAT    91      17.407  12.765  -8.308  1.00  0.00
ATOM    330  H2  WAT    91      17.658  11.371  -8.842  1.00  0.00
TER
ATOM    331  O   WAT    92      14.863  16.438 -12.358  1.00  0.00
ATOM    332  H1  WAT    92      14.638  16.221 -11.454  1.00  0.00
ATOM    333  H2  WAT    92      14.083  16.870 -12.704  1.00  0.00
TER
ATOM    334  O   WAT    93      17.303  17.336  -1.692  1.00  0.00
ATOM    335  H1  WAT    93      17.208  16.396  -1.842  1.00  0.00
ATOM    336  H2  WAT    93      18.147  17.558  -2.088  1.00  0.00
TER
ATOM    337  O   WAT    94      20.700  15.080 -11.729  1.00  0.00
ATOM    338  H1  WAT    94      21.093  15.397 -12.542  1.00  0.00
ATOM    339  H2  WAT    94      21.061  14.201 -11.615  1.00  0.00
TER
ATOM    340  O   WAT    95      12.434  13.747  -3.539  1.00  0.00
ATOM    341  H1  WAT    95      12.041  14.595  -3.332  1.00  0.00
ATOM    342  H2  WAT    95      11.746  13.110  -3.348  1.00  0.00
TER
ATOM    343  O   WAT    96      19.009  13.831  -0.469  1.00  0.00
ATOM    344  H1  WAT    96      18.319  13.638   0.165  1.00  0.00
ATOM    345  H2  WAT    96      19.752  14.114   0.063  1.00  0.00
TER
ATOM    346  O   WAT    97       9.736  11.670  -9.506  1.00  0.00
ATOM    347  H1  WAT    97       9.447  12.241  -8.794  1.00  0.00
ATOM    348  H2  WAT    97      10.481  11.191  -9.143  1.00  0.00
TER
ATOM    349  O   WAT    98      21.285  17.671  -7.634  1.00  0.00
ATOM    350  H1  WAT    98      20.553  18.180  -7.285  1.00  0.00
ATOM    351  H2  WAT    98      20.888  16.854  -7.935  1.00  0.00
TER
ATOM    352  O   WAT    99      17.723  14.346  -9.229  1.00  0.00
ATOM    353  H1  WAT    99      17.727  13.905 -10.078  1.00  0.00
ATOM    354  H2  WAT    99      18.618  14.668  -9.122  1.00  0.00
TER
ATOM    355  O   WAT   100      13.573  14.229 -10.269  1.00  0.00
ATOM    356  H1  WAT   100      13.233  14.706  -9.513  1.00  0.00
ATOM    357  H2  WAT   100      12.811  13.775 -10.629  1.00  0.00
TER
ATOM    358  O   WAT   101      17.785  15.347 -16.238  1.00  0.00
ATOM    359  H1  WAT   101      17.906  15.306 -15.290  1.00  0.00
ATOM    360  H2  WAT   101      17.400  16.210 -16.393  1.00  0.00
TER
ATOM    361  O   WAT   102      16.797  17.658 -16.840  1.00  0.00
ATOM    362  H1  WAT   102      16.229  17.209 -17.466  1.00  0.00
ATOM    363  H2  WAT   102      17.506  18.017 -17.373  1.00  0.00
TER
ATOM    364  O   WAT   103      18.024  18.406  -7.482  1.00  0.00
ATOM    365  H1  WAT   103      18.391  17.932  -6.736  1.00  0.00
ATOM    366  H2  WAT   103      17.834  19.281  -7.141  1.00  0.00
TER
ATOM    367  O   WAT   104      10.888  13.151 -11.353  1.00  0.00
ATOM    368  H1  WAT   104      10.602  12.786 -10.515  1.00  0.00
ATOM    369  H2  WAT   104      10.826  12.419 -11.967  1.00  0.00
TER
ATOM    370  O   WAT   105      15.814  17.447  -5.164  1.00  0.00
ATOM    371  H1  WAT   105      15.509  18.326  -4.939  1.00  0.00
ATOM    372  H2  WAT   105      16.768  17.507  -5.128  1.00  0.00
TER
ATOM    373  O   WAT   106      20.562  12.044 -14.632  1.00  0.00
ATOM    374  H1  WAT   106      19.748  11.545 -14.707  1.00  0.00
ATOM    375  H2  WAT   106      20.368  12.884 -15.048  1.00  0.00
TER
ATOM    376  O   WAT   107      11.870  18.288  -4.017  1.00  0.00
ATOM    377  H1  WAT   107      11.512  18.953  -3.429  1.00  0.00
ATOM    378  H2  WAT   107      11.576  17.456  -3.645  1.00  0.00
TER
ATOM    379  O   WAT   108      15.071  18.746  -1.133  1.00  0.00
ATOM    380  H1  WAT   108      14.771  18.892  -2.030  1.00  0.00
ATOM    381  H2  WAT   108      15.842  18.187  -1.225  1.00  0.00
TER
ATOM    382  O   WAT   109      10.381  18.287 -17.393  1.00  0.00
ATOM    383  H1  WAT   109      11.250  18.569 -17.110  1.00  0.00
ATOM    384  H2  WAT   109       9.890  19.100 -17.508  1.00  0.00
TER
ATOM    385  O   WAT   110      13.446  10.018 -12.800  1.00  0.00
ATOM    386  H1  WAT   110      13.317  10.010 -11.852  1.00  0.00
ATOM    387  H2  WAT   110      12.622  10.356 -13.151  1.00  0.00
TER
ATOM    388  O   WAT   111      10.445  11.777  -3.339  1.00  0.00
ATOM    389  H1  WAT   111       9.731  11.977  -2.734  1.00  0.00
ATOM    390  H2  WAT   111      10.864  11.001  -2.968  1.00  0.00
TER
ATOM    391  O   WAT   112      17.273  15.503 -13.365  1.00  0.00
ATOM    392  H1  WAT   112      16.565  15.972 -12.923  1.00  0.00
ATOM    393  H2  WAT   112      17.558  14.846 -12.730  1.00  0.00
TER
ATOM    394  O   WAT   113      18.899  16.923  -5.366  1.00  0.00
ATOM    395  H1  WAT   113      19.398  17.398  -4.700  1.00  0.00
ATOM    396  H2  WAT   113      19.041  15.999  -5.159  1.00  0.00
TER
ATOM    397  O   WAT   114      15.477  13.812 -15.990  1.00  0.00
ATOM    398  H1  WAT   114      16.326  14.249 -16.056  1.00  0.00
ATOM    399  H2  WAT   114      15.110  14.124 -15.162  1.00  0.00
TER
ATOM    400  O   WAT   115      13.071  17.498 -16.833  1.00  0.00
ATOM    401  H1  WAT   115      13.151  16.550 -16.721  1.00  0.00
ATOM    402  H2  WAT   115      13.963  17.828 -16.727  1.00  0.00
TER
ATOM    403  O   WAT   116      10.598  19.319  -1.597  1.00  0.00
ATOM    404  H1  WAT   116      11.102  18.740  -1.026  1.00  0.00
ATOM    405  H2  WAT   116       9.859  19.603  -1.060  1.00  0.00
TER
ATOM    406  O   WAT   117      12.630  17.462  -0.702  1.00  0.00
ATOM    407  H1  WAT   117      12.671  17.164   0.206  1.00  0.00
ATOM    408  H2  WAT   117      13.485  17.863  -0.861  1.00  0.00
TER
ATOM    409  O   WAT   118      14.571  16.041  -2.735  1.00  0.00
ATOM    410  H1  WAT   118      14.040  15.550  -3.362  1.00  0.00
ATOM    411  H2  WAT   118      15.239  16.470  -3.269  1.00  0.00
TER
ATOM    412  O   WAT   119      18.921  19.085 -18.294  1.00  0.00
ATOM    413  H1  WAT   119      19.441  18.370 -18.660  1.00  0.00
ATOM    414  H2  WAT   119      19.568  19.724 -17.994  1.00  0.00
TER
ATOM    415  O   WAT   120      15.058  13.008  -2.655  1.00  0.00
ATOM    416  H1  WAT   120      14.964  12.390  -3.380  1.00  0.00
ATOM    417  H2  WAT   120      14.478  13.734  -2.882  1.00  0.00
TER
ATOM    418  O   WAT   121      17.824  11.565  -5.622  1.00  0.00
ATOM    419  H1  WAT   121      17.376  11.587  -6.468  1.00  0.00
ATOM    420  H2  WAT   121      17.191  11.167  -5.025  1.00  0.00
TER
ATOM    421  O   WAT   122      20.566  18.192  -3.617  1.00  0.00
ATOM    422  H1  WAT   122      20.686  17.596  -2.878  1.00  0.00
ATOM    423  H2  WAT   122      21.426  18.229  -4.037  1.00  0.00
TER
ATOM    424  O   WAT   123      17.333  14.734  -2.360  1.00  0.00
ATOM    425  H1  WAT   123      17.923  14.426  -1.672  1.00  0.00
ATOM    426  H2  WAT   123      16.515  14.262  -2.204  1.00  0.00
TER
ATOM    427  O   WAT   124      17.321  12.179 -17.623  1.00  0.00
ATOM    428  H1  WAT   124      16.973  11.501 -18.202  1.00  0.00
ATOM    429  H2  WAT   124      17.522  11.717 -16.808  1.00  0.00
TER
ATOM    430  O   WAT   125      10.661  18.707 -11.226  1.00  0.00
ATOM    431  H1  WAT   125      10.006  18.438 -11.870  1.00  0.00
ATOM    432  H2  WAT   125      11.499  18.598 -11.676  1.00  0.00
TER
ATOM    433  O   WAT   126      11.699  19.093  -6.686  1.00  0.00
ATOM    434  H1  WAT   126      12.066  19.005  -5.806  1.00  0.00
ATOM    435  H2  WAT   126      11.130  18.329  -6.785  1.00  0.00
TER
ATOM    436  O   WAT   127      11.250  16.003  -2.780  1.00  0.00
ATOM    437  H1  WAT   127      10.356  15.970  -2.441  1.00  0.00
ATOM    438  H2  WAT   127      11.790  16.202  -2.015  1.00  0.00
TER
ATOM    439  O   WAT   128       9.875  15.917 -15.284  1.00  0.00
ATOM    440  H1  WAT   128       8.971  16.180 -15.459  1.00  0.00
ATOM    441  H2  WAT   128      10.359  16.188 -16.064  1.00  0.00
TER
ATOM    442  O   WAT   129      12.418  14.974 -17.374  1.00  0.00
ATOM    443  H1  WAT   129      13.127  14.552 -17.860  1.00  0.00
ATOM    444  H2  WAT   129      11.702  15.041 -18.006  1.00  0.00
TER
ATOM    445  O   WAT   130      11.754  10.278  -8.432  1.00  0.00
ATOM    446  H1  WAT   130      12.402   9.728  -8.872  1.00  0.00
ATOM    447  H2  WAT   130      12.175  10.533  -7.610  1.00  0.00
TER
ATOM    448  O   WAT   131      11.508  10.434  -5.689  1.00  0.00
ATOM    449  H1  WAT   131      11.159  10.890  -4.923  1.00  0.00
ATOM    450  H2  WAT   131      11.176   9.540  -5.607  1.00  0.00
TER
ATOM    451  O   WAT   132      19.020  11.625  -2.167  1.00  0.00
ATOM    452  H1  WAT   132      18.959  12.217  -1.418  1.00  0.00
ATOM    453  H2  WAT   132      19.960  11.518  -2.312  1.00  0.00
TER
ATOM    454  O   WAT   133      12.180   9.961  -2.414  1.00  0.00
ATOM    455  H1  WAT   133      12.728   9.780  -3.177  1.00  0.00
ATOM    456  H2  WAT   133      12.245   9.171  -1.878  1.00  0.00
TER
ATOM    457  O   WAT   134      20.146  10.762  -7.262  1.00  0.00
ATOM    458  H1  WAT   134      19.363  11.237  -6.982  1.00  0.00
ATOM    459  H2  WAT   134      19.852   9.858  -7.370  1.00  0.00
TER
ATOM    460  O   WAT   135      11.490  11.067 -14.740  1.00  0.00
ATOM    461  H1  WAT   135      12.248  11.180 -15.314  1.00  0.00
ATOM    462  H2  WAT   135      11.028  11.904 -14.786  1.00  0.00
TER
ATOM    463  O   WAT   136      18.031  13.181 -11.750  1.00  0.00
ATOM    464  H1  WAT   136      17.219  12.807 -12.091  1.00  0.00
ATOM    465  H2  WAT   136      18.535  12.425 -11.448  1.00  0.00
TER
ATOM    466  O   WAT   137      13.862  11.593 -16.200  1.00  0.00
ATOM    467  H1  WAT   137      14.392  10.806 -16.329  1.00  0.00
ATOM    468  H2  WAT   137      14.495  12.273 -15.967  1.00  0.00
TER
ATOM    469  O   WAT   138      16.056  11.331 -13.146  1.00  0.00
ATOM    470  H1  WAT   138      15.426  10.630 -12.979  1.00  0.00
ATOM    471  H2  WAT   138      15.517  12.091 -13.362  1.00  0.00
TER
ATOM    472  O   WAT   139      16.182  10.609  -0.710  1.00  0.00
ATOM    473  H1  WAT   139      15.900  11.113  -1.474  1.00  0.00
ATOM    474  H2  WAT   139      16.564   9.811  -1.076  1.00  0.00
TER
ATOM    475  O   WAT   140      19.821   1.047   9.661  1.00  0.00
ATOM    476  H1  WAT   140      19.045   0.568   9.951  1.00  0.00
ATOM    477  H2  WAT   140      20.472   0.368   9.486  1.00  0.00
TER
ATOM    478  O   WAT   141      13.837   1.359  10.538  1.00  0.00
ATOM    479  H1  WAT   141      13.006   1.104  10.938  1.00  0.00
ATOM    480  H2  WAT   141      14.445   1.431  11.274  1.00  0.00
TER
ATOM    481  O   WAT   142      13.818   5.393  10.734  1.00  0.00
ATOM    482  H1  WAT   142      14.120   4.503  10.555  1.00  0.00
ATOM    483  H2  WAT   142      14.562   5.950  10.506  1.00  0.00
TER
ATOM    484  O   WAT   143      12.247  -3.680   4.323  1.00  0.00
ATOM    485  H1  WAT   143      11.358  -3.339   4.221  1.00  0.00
ATOM    486  H2  WAT   143      12.531  -3.880   3.431  1.00  0.00
TER
ATOM    487  O   WAT   144      10.210  -1.080  10.206  1.00  0.00
ATOM    488  H1  WAT   144      10.781  -1.848  10.207  1.00  0.00
ATOM    489  H2  WAT   144      10.210  -0.781   9.297  1.00  0.00
TER
ATOM    490  O   WAT   145      20.068   7.739   8.061  1.00  0.00
ATOM    491  H1  WAT   145      19.449   8.195   7.490  1.00  0.00
ATOM    492  H2  WAT   145      20.923   7.894   7.660  1.00  0.00
TER
ATOM    493  O   WAT   146      19.262   3.723   9.668  1.00  0.00
ATOM    494  H1  WAT   146      19.193   2.782   9.507  1.00  0.00
ATOM    495  H2  WAT   146      20.024   3.813  10.240  1.00  0.00
TER
ATOM    496  O   WAT   147      11.452  -5.671  11.993  1.00  0.00
ATOM    497  H1  WAT   147      11.273  -6.569  12.274  1.00  0.00
ATOM    498  H2  WAT   147      11.050  -5.124  12.668  1.00  0.00
TER
ATOM    499  O   WAT   148      20.292  -3.470   9.895  1.00  0.00
ATOM    500  H1  WAT   148      20.669  -4.343   9.782  1.00  0.00
ATOM    501  H2  WAT   148      20.194  -3.134   9.004  1.00  0.00
TER
ATOM    502  O   WAT   149      14.423  -5.097   5.356  1.00  0.00
ATOM    503  H1  WAT   149      14.529  -4.197   5.663  1.00  0.00
ATOM    504  H2  WAT   149      13.512  -5.145   5.066  1.00  0.00
TER
ATOM    505  O   WAT   150      12.071  -3.175  10.602  1.00  0.00
ATOM    506  H1  WAT   150      12.752  -2.911  11.220  1.00  0.00
ATOM    507  H2  WAT   150      11.756  -4.015  10.935  1.00  0.00
TER
ATOM    508  O   WAT   151      16.263  -2.129   9.689  1.00  0.00
ATOM    509  H1  WAT   151      16.771  -1.630  10.329  1.00  0.00
ATOM    510  H2  WAT   151      16.795  -2.905   9.513  1.00  0.00
TER
ATOM    511  O   WAT   152      14.547  -7.489  13.955  1.00  0.00
ATOM    512  H1  WAT   152      14.549  -6.971  13.150  1.00  0.00
ATOM    513  H2  WAT   152      13.718  -7.966  13.932  1.00  0.00
TER
ATOM    514  O   WAT   153      20.934   2.623   5.454  1.00  0.00
ATOM    515  H1  WAT   153      20.316   3.088   4.890  1.00  0.00
ATOM    516  H2  WAT   153      21.447   3.316   5.871  1.00  0.00
TER
ATOM    517  O   WAT   154      15.797   2.151  12.133  1.00  0.00
ATOM    518  H1  WAT   154      15.464   2.778  12.775  1.00  0.00
ATOM    519  H2  WAT   154      15.974   2.677  11.353  1.00  0.00
TER
ATOM    520  O   WAT   155      14.229  -5.778  11.962  1.00  0.00
ATOM    521  H1  WAT   155      14.570  -4.934  11.668  1.00  0.00
ATOM    522  H2  WAT   155      13.290  -5.629  12.079  1.00  0.00
TER
ATOM    523  O   WAT   156      15.009   4.119  13.947  1.00  0.00
ATOM    524  H1  WAT   156      15.627   4.794  13.666  1.00  0.00
ATOM    525  H2  WAT   156      14.149   4.528  13.856  1.00  0.00
TER
ATOM    526  O   WAT   157      10.303   3.309   2.828  1.00  0.00
ATOM    527  H1  WAT   157       9.925   3.798   2.097  1.00  0.00
ATOM    528  H2  WAT   157      10.560   3.981   3.459  1.00  0.00
TER
ATOM    529  O   WAT   158      17.911  -8.289   8.287  1.00  0.00
ATOM    530  H1  WAT   158      18.219  -8.845   7.570  1.00  0.00
ATOM    531  H2  WAT   158      16.982  -8.155   8.104  1.00  0.00
TER
ATOM    532  O   WAT   159      20.300  -0.225   5.023  1.00  0.00
ATOM    533  H1  WAT   159      19.372  -0.291   5.252  1.00  0.00
ATOM    534  H2  WAT   159      20.452   0.713   4.908  1.00  0.00
TER
ATOM    535  O   WAT   160      20.286  -3.953   2.019  1.00  0.00
ATOM    536  H1  WAT   160      19.347  -3.792   2.105  1.00  0.00
ATOM    537  H2  WAT   160      20.605  -3.234   1.473  1.00  0.00
TER
ATOM    538  O   WAT   161      15.905   0.302   7.805  1.00  0.00
ATOM    539  H1  WAT   161      15.501  -0.410   7.309  1.00  0.00
ATOM    540  H2  WAT   161      15.991  -0.043   8.694  1.00  0.00
TER
ATOM    541  O   WAT   162      16.373   3.989   9.969  1.00  0.00
ATOM    542  H1  WAT   162      16.076   3.383   9.289  1.00  0.00
ATOM    543  H2  WAT   162      17.323   4.026   9.858  1.00  0.00
TER
ATOM    544  O   WAT   163      14.618  -2.924  11.585  1.00  0.00
ATOM    545  H1  WAT   163      15.169  -2.814  10.810  1.00  0.00
ATOM    546  H2  WAT   163      15.132  -2.550  12.300  1.00  0.00
TER
ATOM    547  O   WAT   164      15.465   3.727  16.619  1.00  0.00
ATOM    548  H1  WAT   164      14.568   3.951  16.867  1.00  0.00
ATOM    549  H2  WAT   164      15.490   3.850  15.671  1.00  0.00
TER
ATOM    550  O   WAT   165      14.292   0.598  15.195  1.00  0.00
ATOM    551  H1  WAT   165      14.153   1.470  15.564  1.00  0.00
ATOM    552  H2  WAT   165      13.410   0.255  15.050  1.00  0.00
TER
ATOM    553  O   WAT   166      20.615   5.516   6.502  1.00  0.00
ATOM    554  H1  WAT   166      21.055   6.258   6.087  1.00  0.00
ATOM    555  H2  WAT   166      20.554   5.758   7.426  1.00  0.00
TER
ATOM    556  O   WAT   167      16.090   6.540  17.404  1.00  0.00
ATOM    557  H1  WAT   167      16.062   6.945  16.537  1.00  0.00
ATOM    558  H2  WAT   167      15.927   5.611  17.241  1.00  0.00
TER
ATOM    559  O   WAT   168      12.606  -0.804   5.305  1.00  0.00
ATOM    560  H1  WAT   168      12.485  -0.077   4.694  1.00  0.00
ATOM    561  H2  WAT   168      12.296  -1.573   4.828  1.00  0.00
TER
ATOM    562  O   WAT   169      10.244   2.368  11.112  1.00  0.00
ATOM    563  H1  WAT   169      10.322   2.503  10.168  1.00  0.00
ATOM    564  H2  WAT   169      10.858   1.659  11.305  1.00  0.00
TER
ATOM    565  O   WAT   170      11.489   4.068   7.523  1.00  0.00
ATOM    566  H1  WAT   170      11.082   4.209   6.668  1.00  0.00
ATOM    567  H2  WAT   170      12.380   3.784   7.320  1.00  0.00
TER
ATOM    568  O   WAT   171      15.761   8.282   5.635  1.00  0.00
ATOM    569  H1  WAT   171      15.585   7.366   5.422  1.00  0.00
ATOM    570  H2  WAT   171      14.907   8.641   5.875  1.00  0.00
TER
ATOM    571  O   WAT   172      10.300   3.409  13.652  1.00  0.00
ATOM    572  H1  WAT   172      10.463   2.940  12.834  1.00  0.00
ATOM    573  H2  WAT   172      10.765   2.902  14.317  1.00  0.00
TER
ATOM    574  O   WAT   173      15.072  -7.460   8.688  1.00  0.00
ATOM    575  H1  WAT   173      14.629  -6.679   8.356  1.00  0.00
ATOM    576  H2  WAT   173      15.630  -7.137   9.395  1.00  0.00
TER
ATOM    577  O   WAT   174      19.359  -4.593  14.291  1.00  0.00
ATOM    578  H1  WAT   174      18.897  -4.385  15.103  1.00  0.00
ATOM    579  H2  WAT   174      18.957  -5.407  13.988  1.00  0.00
TER
ATOM    580  O   WAT   175      18.188  -7.839   3.568  1.00  0.00
ATOM    581  H1  WAT   175      17.563  -7.843   4.294  1.00  0.00
ATOM    582  H2  WAT   175      18.101  -8.706   3.172  1.00  0.00
TER
ATOM    583  O   WAT   176      17.110  -6.915  10.547  1.00  0.00
ATOM    584  H1  WAT   176      17.407  -6.009  10.466  1.00  0.00
ATOM    585  H2  WAT   176      17.658  -7.404   9.933  1.00  0.00
TER
ATOM    586  O   WAT   177      14.863  -2.337   6.416  1.00  0.00
ATOM    587  H1  WAT   177      14.638  -2.553   7.321  1.00  0.00
ATOM    588  H2  WAT   177      14.083  -1.904   6.070  1.00  0.00
TER
ATOM    589  O   WAT   178      17.303  -1.438  17.082  1.00  0.00
ATOM    590  H1  WAT   178      17.208  -2.379  16.932  1.00  0.00
ATOM    591  H2  WAT   178      18.147  -1.217  16.687  1.00  0.00
TER
ATOM    592  O   WAT   179      20.700  -3.694   7.045  1.00  0.00
ATOM    593  H1  WAT   179      21.093  -3.377   6.232  1.00  0.00
ATOM    594  H2  WAT   179      21.061  -4.573   7.160  1.00  0.00
TER
ATOM    595  O   WAT   180      12.434  -5.027  15.235  1.00  0.00
ATOM    596  H1  WAT   180      12.041  -4.179  15.443  1.00  0.00
ATOM    597  H2  WAT   180      11.746  -5.664  15.426  1.00  0.00
TER
ATOM    598  O   WAT   181       9.736  -7.104   9.268  1.00  0.00
ATOM    599  H1  WAT   181       9.447  -6.534   9.981  1.00  0.00
ATOM    600  H2  WAT   181      10.481  -7.584   9.631  1.00  0.00
TER
ATOM    601  O   WAT   182       9.923  -3.162   0.479  1.00  0.00
ATOM    602  H1  WAT   182       9.841  -2.219   0.620  1.00  0.00
ATOM    603  H2  WAT   182       9.571  -3.305  -0.400  1.00  0.00
TER
ATOM    604  O   WAT   183      21.285  -1.104  11.140  1.00  0.00
ATOM    605  H1  WAT   183      20.553  -0.595  11.489  1.00  0.00
ATOM    606  H2  WAT   183      20.888  -1.921  10.839  1.00  0.00
TER
ATOM    607  O   WAT   184      17.723  -4.428   9.546  1.00  0.00
ATOM    608  H1  WAT   184      17.727  -4.869   8.696  1.00  0.00
ATOM    609  H2  WAT   184      18.618  -4.106   9.653  1.00  0.00
TER
ATOM    610  O   WAT   185      13.573  -4.545   8.505  1.00  0.00
ATOM    611  H1  WAT   185      13.233  -4.068   9.262  1.00  0.00
ATOM    612  H2  WAT   185      12.811  -4.999   8.145  1.00  0.00
TER
ATOM    613  O   WAT   186      17.785  -3.427   2.536  1.00  0.00
ATOM    614  H1  WAT   186      17.906  -3.468   3.485  1.00  0.00
ATOM    615  H2  WAT   186      17.400  -2.564   2.381  1.00  0.00
TER
ATOM    616  O   WAT   187      16.797  -1.117   1.935  1.00  0.00
ATOM    617  H1  WAT   187      16.229  -1.565   1.308  1.00  0.00
ATOM    618  H2  WAT   187      17.506  -0.757   1.401  1.00  0.00
TER
ATOM    619  O   WAT   188      11.874   2.784  15.811  1.00  0.00
ATOM    620  H1  WAT   188      11.490   2.144  16.410  1.00  0.00
ATOM    621  H2  WAT   188      12.185   3.488  16.381  1.00  0.00
TER
ATOM    622  O   WAT   189      18.024  -0.368  11.292  1.00  0.00
ATOM    623  H1  WAT   189      18.391  -0.842  12.038  1.00  0.00
ATOM    624  H2  WAT   189      17.834   0.506  11.633  1.00  0.00
TER
ATOM    625  O   WAT   190      10.888  -5.624   7.421  1.00  0.00
ATOM    626  H1  WAT   190      10.602  -5.988   8.259  1.00  0.00
ATOM    627  H2  WAT   190      10.826  -6.355   6.808  1.00  0.00
TER
ATOM    628  O   WAT   191      15.814  -1.327  13.611  1.00  0.00
ATOM    629  H1  WAT   191      15.509  -0.448  13.836  1.00  0.00
ATOM    630  H2  WAT   191      16.768  -1.267  13.646  1.00  0.00
TER
ATOM    631  O   WAT   192      14.342   2.879   4.207  1.00  0.00
ATOM    632  H1  WAT   192      13.568   2.339   4.047  1.00  0.00
ATOM    633  H2  WAT   192      15.071   2.360   3.869  1.00  0.00
TER
ATOM    634  O   WAT   193      20.562  -6.731   4.143  1.00  0.00
ATOM    635  H1  WAT   193      19.748  -7.229   4.067  1.00  0.00
ATOM    636  H2  WAT   193      20.368  -5.891   3.726  1.00  0.00
TER
ATOM    637  O   WAT   194      20.483   1.946  15.887  1.00  0.00
ATOM    638  H1  WAT   194      20.416   1.026  15.633  1.00  0.00
ATOM    639  H2  WAT   194      19.853   2.044  16.601  1.00  0.00
TER
ATOM    640  O   WAT   195      14.386   2.547   7.845  1.00  0.00
ATOM    641  H1  WAT   195      14.903   1.744   7.791  1.00  0.00
ATOM    642  H2  WAT   195      13.934   2.485   8.687  1.00  0.00
TER
ATOM    643  O   WAT   196      19.273   3.814   3.118  1.00  0.00
ATOM    644  H1  WAT   196      19.614   4.558   2.622  1.00  0.00
ATOM    645  H2  WAT   196      18.444   4.127   3.480  1.00  0.00
TER
ATOM    646  O   WAT   197      11.870  -0.487  14.758  1.00  0.00
ATOM    647  H1  WAT   197      11.512   0.179  15.345  1.00  0.00
ATOM    648  H2  WAT   197      11.576  -1.318  15.129  1.00  0.00
TER
ATOM    649  O   WAT   198      15.071  -0.028  17.642  1.00  0.00
ATOM    650  H1  WAT   198      14.771   0.117  16.744  1.00  0.00
ATOM    651  H2  WAT   198      15.842  -0.588  17.549  1.00  0.00
TER
ATOM    652  O   WAT   199      20.414   4.769  15.637  1.00  0.00
ATOM    653  H1  WAT   199      20.429   3.837  15.419  1.00  0.00
ATOM    654  H2  WAT   199      19.707   4.855  16.276  1.00  0.00
TER
ATOM    655  O   WAT   200      18.242   3.895   5.889  1.00  0.00
ATOM    656  H1  WAT   200      18.929   4.442   6.270  1.00  0.00
ATOM    657  H2  WAT   200      17.455   4.439   5.924  1.00  0.00
TER
ATOM    658  O   WAT   201      10.381  -0.488   1.381  1.00  0.00
ATOM    659  H1  WAT   201      11.250  -0.205   1.665  1.00  0.00
ATOM    660  H2  WAT   201       9.890   0.326   1.266  1.00  0.00
TER
ATOM    661  O   WAT   202      17.544   0.900   5.502  1.00  0.00
ATOM    662  H1  WAT   202      18.001   1.710   5.728  1.00  0.00
ATOM    663  H2  WAT   202      17.193   0.582   6.334  1.00  0.00
TER
ATOM    664  O   WAT   203      19.848   6.410  12.731  1.00  0.00
ATOM    665  H1  WAT   203      20.492   6.616  13.409  1.00  0.00
ATOM    666  H2  WAT   203      20.211   5.649  12.278  1.00  0.00
TER
ATOM    667  O   WAT   204      13.446  -8.757   5.974  1.00  0.00
ATOM    668  H1  WAT   204      13.317  -8.765   6.923  1.00  0.00
ATOM    669  H2  WAT   204      12.622  -8.418   5.623  1.00  0.00
TER
ATOM    670  O   WAT   205      10.748   8.725   1.947  1.00  0.00
ATOM    671  H1  WAT   205      11.108   9.324   1.293  1.00  0.00
ATOM    672  H2  WAT   205      10.607   9.271   2.721  1.00  0.00
TER
ATOM    673  O   WAT   206      10.445  -6.997  15.435  1.00  0.00
ATOM    674  H1  WAT   206       9.731  -6.798  16.040  1.00  0.00
ATOM    675  H2  WAT   206      10.864  -7.773  15.806  1.00  0.00
TER
ATOM    676  O   WAT   207      10.732   6.991  16.422  1.00  0.00
ATOM    677  H1  WAT   207      10.841   6.050  16.281  1.00  0.00
ATOM    678  H2  WAT   207      10.080   7.256  15.773  1.00  0.00
TER
ATOM    679  O   WAT   208      18.723   5.262  17.821  1.00  0.00
ATOM    680  H1  WAT   208      18.403   4.543  18.366  1.00  0.00
ATOM    681  H2  WAT   208      18.049   5.938  17.895  1.00  0.00
TER
ATOM    682  O   WAT   209      16.765   6.108   2.765  1.00  0.00
ATOM    683  H1  WAT   209      16.756   6.841   2.149  1.00  0.00
ATOM    684  H2  WAT   209      15.845   5.861   2.857  1.00  0.00
TER
ATOM    685  O   WAT   210      12.366   1.330   3.509  1.00  0.00
ATOM    686  H1  WAT   210      11.758   2.070   3.519  1.00  0.00
ATOM    687  H2  WAT   210      12.840   1.420   2.683  1.00  0.00
TER
ATOM    688  O   WAT   211      19.751   6.171   1.427  1.00  0.00
ATOM    689  H1  WAT   211      19.852   5.967   0.497  1.00  0.00
ATOM    690  H2  WAT   211      18.851   5.917   1.632  1.00  0.00
TER
ATOM    691  O   WAT   212      17.273  -3.271   5.410  1.00  0.00
ATOM    692  H1  WAT   212      16.565  -2.802   5.851  1.00  0.00
ATOM    693  H2  WAT   212      17.558  -3.929   6.044  1.00  0.00
TER
ATOM    694  O   WAT   213      18.899  -1.851  13.409  1.00  0.00
ATOM    695  H1  WAT   213      19.398  -1.377  14.074  1.00  0.00
ATOM    696  H2  WAT   213      19.041  -2.775  13.616  1.00  0.00
TER
ATOM    697  O   WAT   214      18.393   8.690   6.122  1.00  0.00
ATOM    698  H1  WAT   214      18.647   8.652   5.200  1.00  0.00
ATOM    699  H2  WAT   214      17.444   8.563   6.115  1.00  0.00
TER
ATOM    700  O   WAT   215      15.477  -4.962   2.785  1.00  0.00
ATOM    701  H1  WAT   215      16.326  -4.525   2.719  1.00  0.00
ATOM    702  H2  WAT   215      15.110  -4.650   3.612  1.00  0.00
TER
ATOM    703  O   WAT   216      14.376   1.291   1.258  1.00  0.00
ATOM    704  H1  WAT   216      15.142   1.179   1.821  1.00  0.00
ATOM    705  H2  WAT   216      14.453   0.595   0.606  1.00  0.00
TER
ATOM    706  O   WAT   217      13.071  -1.277   1.942  1.00  0.00
ATOM    707  H1  WAT   217      13.151  -2.224   2.053  1.00  0.00
ATOM    708  H2  WAT   217      13.963  -0.946   2.048  1.00  0.00
TER
ATOM    709  O   WAT   218      13.872   8.873   9.045  1.00  0.00
ATOM    710  H1  WAT   218      14.608   8.324   9.316  1.00  0.00
ATOM    711  H2  WAT   218      14.256   9.738   8.906  1.00  0.00
TER
ATOM    712  O   WAT   219      10.757   4.940   4.919  1.00  0.00
ATOM    713  H1  WAT   219       9.831   5.182   4.910  1.00  0.00
ATOM    714  H2  WAT   219      11.222   5.768   4.798  1.00  0.00
TER
ATOM    715  O   WAT   220      16.982   8.046   0.868  1.00  0.00
ATOM    716  H1  WAT   220      17.775   8.335   0.416  1.00  0.00
ATOM    717  H2  WAT   220      16.463   7.615   0.189  1.00  0.00
TER
ATOM    718  O   WAT   221      10.598   0.545  17.177  1.00  0.00
ATOM    719  H1  WAT   221      11.102  -0.034  17.749  1.00  0.00
ATOM    720  H2  WAT   221       9.859   0.829  17.715  1.00  0.00
TER
ATOM    721  O   WAT   222      17.500   3.266   0.732  1.00  0.00
ATOM    722  H1  WAT   222      17.395   2.651   1.458  1.00  0.00
ATOM    723  H2  WAT   222      17.333   2.743  -0.052  1.00  0.00
TER
ATOM    724  O   WAT   223      17.652   1.952  16.711  1.00  0.00
ATOM    725  H1  WAT   223      16.886   2.520  16.626  1.00  0.00
ATOM    726  H2  WAT   223      17.833   1.660  15.817  1.00  0.00
TER
ATOM    727  O   WAT   224      20.740   2.328   1.336  1.00  0.00
ATOM    728  H1  WAT   224      20.191   2.775   1.980  1.00  0.00
ATOM    729  H2  WAT   224      21.362   1.823   1.860  1.00  0.00
TER
ATOM    730  O   WAT   225      16.408   1.287   3.232  1.00  0.00
ATOM    731  H1  WAT   225      16.830   1.121   4.076  1.00  0.00
ATOM    732  H2  WAT   225      16.533   0.477   2.738  1.00  0.00
TER
ATOM    733  O   WAT   226      14.571  -2.733  16.040  1.00  0.00
ATOM    734  H1  WAT   226      14.040  -3.224  15.412  1.00  0.00
ATOM    735  H2  WAT   226      15.239  -2.305  15.505  1.00  0.00
TER
ATOM    736  O   WAT   227      18.921   0.311   0.480  1.00  0.00
ATOM    737  H1  WAT   227      19.441  -0.404   0.114  1.00  0.00
ATOM    738  H2  WAT   227      19.568   0.950   0.780  1.00  0.00
TER
ATOM    739  O   WAT   228      15.058  -5.767  16.119  1.00  0.00
ATOM    740  H1  WAT   228      14.964  -6.385  15.394  1.00  0.00
ATOM    741  H2  WAT   228      14.478  -5.040  15.892  1.00  0.00
TER
ATOM    742  O   WAT   229      17.824  -7.209  13.152  1.00  0.00
ATOM    743  H1  WAT   229      17.376  -7.187  12.307  1.00  0.00
ATOM    744  H2  WAT   229      17.191  -7.608  13.749  1.00  0.00
TER
ATOM    745  O   WAT   230      18.230   1.686  13.773  1.00  0.00
ATOM    746  H1  WAT   230      18.649   2.529  13.601  1.00  0.00
ATOM    747  H2  WAT   230      17.311   1.823  13.544  1.00  0.00
TER
ATOM    748  O   WAT   231      20.566  -0.582  15.157  1.00  0.00
ATOM    749  H1  WAT   231      20.686  -1.178  15.897  1.00  0.00
ATOM    750  H2  WAT   231      21.426  -0.545  14.737  1.00  0.00
TER
ATOM    751  O   WAT   232      15.304  -2.639   0.178  1.00  0.00
ATOM    752  H1  WAT   232      15.103  -3.503   0.540  1.00  0.00
ATOM    753  H2  WAT   232      15.133  -2.726  -0.760  1.00  0.00
TER
ATOM    754  O   WAT   233      16.081   7.991  14.889  1.00  0.00
ATOM    755  H1  WAT   233      15.543   8.716  14.570  1.00  0.00
ATOM    756  H2  WAT   233      16.334   7.514  14.099  1.00  0.00
TER
ATOM    757  O   WAT   234      17.333  -4.040  16.415  1.00  0.00
ATOM    758  H1  WAT   234      17.923  -4.349  17.102  1.00  0.00
ATOM    759  H2  WAT   234      16.515  -4.512  16.571  1.00  0.00
TER
ATOM    760  O   WAT   235      14.102  -5.539   0.166  1.00  0.00
ATOM    761  H1  WAT   235      14.405  -5.533  -0.742  1.00  0.00
ATOM    762  H2  WAT   235      14.842  -5.890   0.663  1.00  0.00
TER
ATOM    763  O   WAT   236      18.937   9.226  15.148  1.00  0.00
ATOM    764  H1  WAT   236      18.863  10.130  15.455  1.00  0.00
ATOM    765  H2  WAT   236      18.035   8.908  15.120  1.00  0.00
TER
ATOM    766  O   WAT   237      17.321  -6.596   1.152  1.00  0.00
ATOM    767  H1  WAT   237      16.973  -7.273   0.572  1.00  0.00
ATOM    768  H2  WAT   237      17.522  -7.057   1.966  1.00  0.00
TER
ATOM    769  O   WAT   238      19.486   8.392   2.770  1.00  0.00
ATOM    770  H1  WAT   238      20.381   8.731   2.792  1.00  0.00
ATOM    771  H2  WAT   238      19.517   7.670   2.143  1.00  0.00
TER
ATOM    772  O   WAT   239      13.125   3.765   0.999  1.00  0.00
ATOM    773  H1  WAT   239      13.563   4.308   1.655  1.00  0.00
ATOM    774  H2  WAT   239      13.610   2.940   1.009  1.00  0.00
TER
ATOM    775  O   WAT   240      10.340   6.554   8.451  1.00  0.00
ATOM    776  H1  WAT   240      10.670   5.686   8.219  1.00  0.00
ATOM    777  H2  WAT   240      10.769   6.760   9.282  1.00  0.00
TER
ATOM    778  O   WAT   241      14.936   4.885   6.111  1.00  0.00
ATOM    779  H1  WAT   241      14.635   4.761   7.012  1.00  0.00
ATOM    780  H2  WAT   241      14.830   4.026   5.703  1.00  0.00
TER
ATOM    781  O   WAT   242      10.829   7.421  11.189  1.00  0.00
ATOM    782  H1  WAT   242      10.392   7.601  12.022  1.00  0.00
ATOM    783  H2  WAT   242      11.396   8.178  11.047  1.00  0.00
TER
ATOM    784  O   WAT   243      10.661  -0.067   7.548  1.00  0.00
ATOM    785  H1  WAT   243      10.006  -0.336   6.904  1.00  0.00
ATOM    786  H2  WAT   243      11.499  -0.177   7.098  1.00  0.00
TER
ATOM    787  O   WAT   244      11.699   0.318  12.088  1.00  0.00
ATOM    788  H1  WAT   244      12.066   0.231  12.968  1.00  0.00
ATOM    789  H2  WAT   244      11.130  -0.445  11.989  1.00  0.00
TER
ATOM    790  O   WAT   245      11.250  -2.771  15.994  1.00  0.00
ATOM    791  H1  WAT   245      10.356  -2.804  16.334  1.00  0.00
ATOM    792  H2  WAT   245      11.790  -2.572  16.759  1.00  0.00
TER
ATOM    793  O   WAT   246       9.875  -2.857   3.491  1.00  0.00
ATOM    794  H1  WAT   246       8.971  -2.594   3.316  1.00  0.00
ATOM    795  H2  WAT   246      10.359  -2.586   2.711  1.00  0.00
TER
ATOM    796  O   WAT   247      12.418  -3.801   1.400  1.00  0.00
ATOM    797  H1  WAT   247      13.127  -4.222   0.915  1.00  0.00
ATOM    798  H2  WAT   247      11.702  -3.733   0.768  1.00  0.00
TER
ATOM    799  O   WAT   248      12.065  -7.747   0.440  1.00  0.00
ATOM    800  H1  WAT   248      12.788  -7.206   0.758  1.00  0.00
ATOM    801  H2  WAT   248      12.338  -8.020  -0.435  1.00  0.00
TER
ATOM    802  O   WAT   249      11.754  -8.496  10.343  1.00  0.00
ATOM    803  H1  WAT   249      12.402  -9.046   9.902  1.00  0.00
ATOM    804  H2  WAT   249      12.175  -8.242  11.164  1.00  0.00
TER
ATOM    805  O   WAT   250      11.508  -8.340  13.085  1.00  0.00
ATOM    806  H1  WAT   250      11.159  -7.884  13.851  1.00  0.00
ATOM    807  H2  WAT   250      11.176  -9.235  13.167  1.00  0.00
TER
ATOM    808  O   WAT   251      13.114   4.831  17.250  1.00  0.00
ATOM    809  H1  WAT   251      13.071   4.461  18.132  1.00  0.00
ATOM    810  H2  WAT   251      13.245   5.769  17.391  1.00  0.00
TER
ATOM    811  O   WAT   252      16.815   6.387  12.851  1.00  0.00
ATOM    812  H1  WAT   252      16.574   6.655  11.965  1.00  0.00
ATOM    813  H2  WAT   252      17.755   6.558  12.907  1.00  0.00
TER
ATOM    814  O   WAT   253      19.020  -7.149  16.607  1.00  0.00
ATOM    815  H1  WAT   253      18.959  -6.557  17.357  1.00  0.00
ATOM    816  H2  WAT   253      19.960  -7.257  16.462  1.00  0.00
TER
ATOM    817  O   WAT   254      12.180  -8.813  16.360  1.00  0.00
ATOM    818  H1  WAT   254      12.728  -8.994  15.597  1.00  0.00
ATOM    819  H2  WAT   254      12.245  -9.603  16.896  1.00  0.00
TER
ATOM    820  O   WAT   255      12.953   7.778  14.370  1.00  0.00
ATOM    821  H1  WAT   255      12.359   7.646  15.109  1.00  0.00
ATOM    822  H2  WAT   255      12.945   6.942  13.904  1.00  0.00
TER
ATOM    823  O   WAT   256      12.584   5.144  13.321  1.00  0.00
ATOM    824  H1  WAT   256      11.857   4.524  13.254  1.00  0.00
ATOM    825  H2  WAT   256      12.645   5.538  12.451  1.00  0.00
TER
ATOM    826  O   WAT   257      16.188   7.358  10.106  1.00  0.00
ATOM    827  H1  WAT   257      16.705   6.747   9.581  1.00  0.00
ATOM    828  H2  WAT   257      16.838   7.861  10.597  1.00  0.00
TER
ATOM    829  O   WAT   258      18.928   8.249  10.933  1.00  0.00
ATOM    830  H1  WAT   258      19.216   7.994  10.056  1.00  0.00
ATOM    831  H2  WAT   258      19.440   7.697  11.523  1.00  0.00
TER
ATOM    832  O   WAT   259      20.146  -8.012  11.513  1.00  0.00
ATOM    833  H1  WAT   259      19.363  -7.538  11.792  1.00  0.00
ATOM    834  H2  WAT   259      19.852  -8.917  11.404  1.00  0.00
TER
ATOM    835  O   WAT   260      10.867   8.461   6.531  1.00  0.00
ATOM    836  H1  WAT   260      10.699   7.828   7.229  1.00  0.00
ATOM    837  H2  WAT   260      10.000   8.667   6.180  1.00  0.00
TER
ATOM    838  O   WAT   261      11.490  -7.707   4.034  1.00  0.00
ATOM    839  H1  WAT   261      12.248  -7.594   3.460  1.00  0.00
ATOM    840  H2  WAT   261      11.028  -6.870   3.988  1.00  0.00
TER
ATOM    841  O   WAT   262      18.031  -5.593   7.024  1.00  0.00
ATOM    842  H1  WAT   262      17.219  -5.968   6.684  1.00  0.00
ATOM    843  H2  WAT   262      18.535  -6.349   7.326  1.00  0.00
TER
ATOM    844  O   WAT   263      12.473   7.154   3.976  1.00  0.00
ATOM    845  H1  WAT   263      11.948   7.535   3.272  1.00  0.00
ATOM    846  H2  WAT   263      12.398   7.779   4.697  1.00  0.00
TER
ATOM    847  O   WAT   264      13.862  -7.181   2.574  1.00  0.00
ATOM    848  H1  WAT   264      14.392  -7.968   2.445  1.00  0.00
ATOM    849  H2  WAT   264      14.495  -6.502   2.808  1.00  0.00
TER
ATOM    850  O   WAT   265      16.056  -7.443   5.629  1.00  0.00
ATOM    851  H1  WAT   265      15.426  -8.145   5.796  1.00  0.00
ATOM    852  H2  WAT   265      15.517  -6.683   5.412  1.00  0.00
TER
ATOM    853  O   WAT   266      18.995   9.170  18.300  1.00  0.00
ATOM    854  H1  WAT   266      19.922   8.935  18.343  1.00  0.00
ATOM    855  H2  WAT   266      18.980   9.998  17.818  1.00  0.00
TER
ATOM    856  O   WAT   267      16.182  -8.165  18.064  1.00  0.00
ATOM    857  H1  WAT   267      15.900  -7.662  17.300  1.00  0.00
ATOM    858  H2  WAT   267      16.564  -8.963  17.698  1.00  0.00
TER
ATOM    859  O   WAT   268      15.073   9.103   2.851  1.00  0.00
ATOM    860  H1  WAT   268      15.804   8.818   2.303  1.00  0.00
ATOM    861  H2  WAT   268      15.332   8.864   3.741  1.00  0.00
TER
ATOM    862  O   WAT   269      14.234   5.219   2.855  1.00  0.00
ATOM    863  H1  WAT   269      13.605   5.688   3.404  1.00  0.00
ATOM    864  H2  WAT   269      14.349   4.374   3.290  1.00  0.00
TER
ATOM    865  O   WAT   270      19.821   1.047  -9.114  1.00  0.00
ATOM    866  H1  WAT   270      19.045   0.568  -8.824  1.00  0.00
ATOM    867  H2  WAT   270      20.472   0.368  -9.288  1.00  0.00
TER
ATOM    868  O   WAT   271      13.837   1.359  -8.236  1.00  0.00
ATOM    869  H1  WAT   271      13.006   1.104  -7.836  1.00  0.00
ATOM    870  H2  WAT   271      14.445   1.431  -7.500  1.00  0.00
TER
ATOM    871  O   WAT   272      13.818   5.393  -8.040  1.00  0.00
ATOM    872  H1  WAT   272      14.120   4.503  -8.219  1.00  0.00
ATOM    873  H2  WAT   272      14.562   5.950  -8.268  1.00  0.00
TER
ATOM    874  O   WAT   273      12.247  -3.680 -14.452  1.00  0.00
ATOM    875  H1  WAT   273      11.358  -3.339 -14.554  1.00  0.00
ATOM    876  H2  WAT   273      12.531  -3.880 -15.344  1.00  0.00
TER
ATOM    877  O   WAT   274      10.210  -1.080  -8.568  1.00  0.00
ATOM    878  H1  WAT   274      10.781  -1.848  -8.567  1.00  0.00
ATOM    879  H2  WAT   274      10.210  -0.781  -9.477  1.00  0.00
TER
ATOM    880  O   WAT   275      20.068   7.739 -10.713  1.00  0.00
ATOM    881  H1  WAT   275      19.449   8.195 -11.284  1.00  0.00
ATOM    882  H2  WAT   275      20.923   7.894 -11.114  1.00  0.00
TER
ATOM    883  O   WAT   276      19.262   3.723  -9.107  1.00  0.00
ATOM    884  H1  WAT   276      19.193   2.782  -9.268  1.00  0.00
ATOM    885  H2  WAT   276      20.024   3.813  -8.534  1.00  0.00
TER
ATOM    886  O   WAT   277      11.452  -5.671  -6.781  1.00  0.00
ATOM    887  H1  WAT   277      11.273  -6.569  -6.501  1.00  0.00
ATOM    888  H2  WAT   277      11.050  -5.124  -6.106  1.00  0.00
TER
ATOM    889  O   WAT   278      20.292  -3.470  -8.880  1.00  0.00
ATOM    890  H1  WAT   278      20.669  -4.343  -8.992  1.00  0.00
ATOM    891  H2  WAT   278      20.194  -3.134  -9.771  1.00  0.00
TER
ATOM    892  O   WAT   279      14.423  -5.097 -13.418  1.00  0.00
ATOM    893  H1  WAT   279      14.529  -4.197 -13.111  1.00  0.00
ATOM    894  H2  WAT   279      13.512  -5.145 -13.709  1.00  0.00
TER
ATOM    895  O   WAT   280      12.071  -3.175  -8.173  1.00  0.00
ATOM    896  H1  WAT   280      12.752  -2.911  -7.554  1.00  0.00
ATOM    897  H2  WAT   280      11.756  -4.015  -7.839  1.00  0.00
TER
ATOM    898  O   WAT   281      16.263  -2.129  -9.085  1.00  0.00
ATOM    899  H1  WAT   281      16.771  -1.630  -8.445  1.00  0.00
ATOM    900  H2  WAT   281      16.795  -2.905  -9.262  1.00  0.00
TER
ATOM    901  O   WAT   282      14.547  -7.489  -4.819  1.00  0.00
ATOM    902  H1  WAT   282      14.549  -6.971  -5.625  1.00  0.00
ATOM    903  H2  WAT   282      13.718  -7.966  -4.842  1.00  0.00
TER
ATOM    904  O   WAT   283      20.934   2.623 -13.320  1.00  0.00
ATOM    905  H1  WAT   283      20.316   3.088 -13.884  1.00  0.00
ATOM    906  H2  WAT   283      21.447   3.316 -12.903  1.00  0.00
TER
ATOM    907  O   WAT   284      15.797   2.151  -6.642  1.00  0.00
ATOM    908  H1  WAT   284      15.464   2.778  -6.000  1.00  0.00
ATOM    909  H2  WAT   284      15.974   2.677  -7.422  1.00  0.00
TER
ATOM    910  O   WAT   285      14.229  -5.778  -6.812  1.00  0.00
ATOM    911  H1  WAT   285      14.570  -4.934  -7.107  1.00  0.00
ATOM    912  H2  WAT   285      13.290  -5.629  -6.696  1.00  0.00
TER
ATOM    913  O   WAT   286      15.009   4.119  -4.827  1.00  0.00
ATOM    914  H1  WAT   286      15.627   4.794  -5.108  1.00  0.00
ATOM    915  H2  WAT   286      14.149   4.528  -4.918  1.00  0.00
TER
ATOM    916  O   WAT   287      10.303   3.309 -15.946  1.00  0.00
ATOM    917  H1  WAT   287       9.925   3.798 -16.678  1.00  0.00
ATOM    918  H2  WAT   287      10.560   3.981 -15.316  1.00  0.00
TER
ATOM    919  O   WAT   288      17.911  -8.289 -10.488  1.00  0.00
ATOM    920  H1  WAT   288      18.219  -8.845 -11.204  1.00  0.00
ATOM    921  H2  WAT   288      16.982  -8.155 -10.670  1.00  0.00
TER
ATOM    922  O   WAT   289      20.300  -0.225 -13.752  1.00  0.00
ATOM    923  H1  WAT   289      19.372  -0.291 -13.523  1.00  0.00
ATOM    924  H2  WAT   289      20.452   0.713 -13.866  1.00  0.00
TER
ATOM    925  O   WAT   290      20.286  -3.953 -16.755  1.00  0.00
ATOM    926  H1  WAT   290      19.347  -3.792 -16.670  1.00  0.00
ATOM    927  H2  WAT   290      20.605  -3.234 -17.301  1.00  0.00
TER
ATOM    928  O   WAT   291      15.905   0.302 -10.970  1.00  0.00
ATOM    929  H1  WAT   291      15.501  -0.410 -11.465  1.00  0.00
ATOM    930  H2  WAT   291      15.991  -0.043 -10.081  1.00  0.00
TER
ATOM    931  O   WAT   292      16.373   3.989  -8.806  1.00  0.00
ATOM    932  H1  WAT   292      16.076   3.383  -9.485  1.00  0.00
ATOM    933  H2  WAT   292      17.323   4.026  -8.917  1.00  0.00
TER
ATOM    934  O   WAT   293      14.618  -2.924  -7.190  1.00  0.00
ATOM    935  H1  WAT   293      15.169  -2.814  -7.964  1.00  0.00
ATOM    936  H2  WAT   293      15.132  -2.550  -6.474  1.00  0.00
TER
ATOM    937  O   WAT   294      15.465   3.727  -2.155  1.00  0.00
ATOM    938  H1  WAT   294      14.568   3.951  -1.908  1.00  0.00
ATOM    939  H2  WAT   294      15.490   3.850  -3.104  1.00  0.00
TER
ATOM    940  O   WAT   295      14.292   0.598  -3.579  1.00  0.00
ATOM    941  H1  WAT   295      14.153   1.470  -3.210  1.00  0.00
ATOM    942  H2  WAT   295      13.410   0.255  -3.724  1.00  0.00
TER
ATOM    943  O   WAT   296      20.615   5.516 -12.273  1.00  0.00
ATOM    944  H1  WAT   296      21.055   6.258 -12.687  1.00  0.00
ATOM    945  H2  WAT   296      20.554   5.758 -11.349  1.00  0.00
TER
ATOM    946  O   WAT   297      16.090   6.540  -1.371  1.00  0.00
ATOM    947  H1  WAT   297      16.062   6.945  -2.238  1.00  0.00
ATOM    948  H2  WAT   297      15.927   5.611  -1.534  1.00  0.00
TER
ATOM    949  O   WAT   298      12.606  -0.804 -13.469  1.00  0.00
ATOM    950  H1  WAT   298      12.485  -0.077 -14.081  1.00  0.00
ATOM    951  H2  WAT   298      12.296  -1.573 -13.946  1.00  0.00
TER
ATOM    952  O   WAT   299      10.244   2.368  -7.662  1.00  0.00
ATOM    953  H1  WAT   299      10.322   2.503  -8.607  1.00  0.00
ATOM    954  H2  WAT   299      10.858   1.659  -7.469  1.00  0.00
TER
ATOM    955  O   WAT   300      11.489   4.068 -11.251  1.00  0.00
ATOM    956  H1  WAT   300      11.082   4.209 -12.106  1.00  0.00
ATOM    957  H2  WAT   300      12.380   3.784 -11.454  1.00  0.00
TER
ATOM    958  O   WAT   301      15.761   8.282 -13.139  1.00  0.00
ATOM    959  H1  WAT   301      15.585   7.366 -13.352  1.00  0.00
ATOM    960  H2  WAT   301      14.907   8.641 -12.899  1.00  0.00
TER
ATOM    961  O   WAT   302      10.300   3.409  -5.123  1.00  0.00
ATOM    962  H1  WAT   302      10.463   2.940  -5.941  1.00  0.00
ATOM    963  H2  WAT   302      10.765   2.902  -4.458  1.00  0.00
TER
ATOM    964  O   WAT   303      15.072  -7.460 -10.087  1.00  0.00
ATOM    965  H1  WAT   303      14.629  -6.679 -10.418  1.00  0.00
ATOM    966  H2  WAT   303      15.630  -7.137  -9.380  1.00  0.00
TER
ATOM    967  O   WAT   304      19.359  -4.593  -4.483  1.00  0.00
ATOM    968  H1  WAT   304      18.897  -4.385  -3.671  1.00  0.00
ATOM    969  H2  WAT   304      18.957  -5.407  -4.786  1.00  0.00
TER
ATOM    970  O   WAT   305      18.188  -7.839 -15.206  1.00  0.00
ATOM    971  H1  WAT   305      17.563  -7.843 -14.481  1.00  0.00
ATOM    972  H2  WAT   305      18.101  -8.706 -15.602  1.00  0.00
TER
ATOM    973  O   WAT   306      17.110  -6.915  -8.228  1.00  0.00
ATOM    974  H1  WAT   306      17.407  -6.009  -8.308  1.00  0.00
ATOM    975  H2  WAT   306      17.658  -7.404  -8.842  1.00  0.00
TER
ATOM    976  O   WAT   307      14.863  -2.337 -12.358  1.00  0.00
ATOM    977  H1  WAT   307      14.638  -2.553 -11.454  1.00  0.00
ATOM    978  H2  WAT   307      14.083  -1.904 -12.704  1.00  0.00
TER
ATOM    979  O   WAT   308      17.303  -1.438  -1.692  1.00  0.00
ATOM    980  H1  WAT   308      17.208  -2.379  -1.842  1.00  0.00
ATOM    981  H2  WAT   308      18.147  -1.217  -2.088  1.00  0.00
TER
ATOM    982  O   WAT   309      20.700  -3.694 -11.729  1.00  0.00
ATOM    983  H1  WAT   309      21.093  -3.377 -12.542  1.00  0.00
ATOM    984  H2  WAT   309      21.061  -4.573 -11.615  1.00  0.00
TER
ATOM    985  O   WAT   310      12.434  -5.027  -3.539  1.00  0.00
ATOM    986  H1  WAT   310      12.041  -4.179  -3.332  1.00  0.00
ATOM    987  H2  WAT   310      11.746  -5.664  -3.348  1.00  0.00
TER
ATOM    988  O   WAT   311      19.009  -4.943  -0.469  1.00  0.00
ATOM    989  H1  WAT   311      18.319  -5.136   0.165  1.00  0.00
ATOM    990  H2  WAT   311      19.752  -4.660   0.063  1.00  0.00
TER
ATOM    991  O   WAT   312       9.736  -7.104  -9.506  1.00  0.00
ATOM    992  H1  WAT   312       9.447  -6.534  -8.794  1.00  0.00
ATOM    993  H2  WAT   312      10.481  -7.584  -9.143  1.00  0.00
TER
ATOM    994  O   WAT   313      21.285  -1.104  -7.634  1.00  0.00
ATOM    995  H1  WAT   313      20.553  -0.595  -7.285  1.00  0.00
ATOM    996  H2  WAT   313      20.888  -1.921  -7.935  1.00  0.00
TER
ATOM    997  O   WAT   314      17.723  -4.428  -9.229  1.00  0.00
ATOM    998  H1  WAT   314      17.727  -4.869 -10.078  1.00  0.00
ATOM    999  H2  WAT   314      18.618  -4.106  -9.122  1.00  0.00
TER
ATOM   1000  O   WAT   315      13.573  -4.545 -10.269  1.00  0.00
ATOM   1001  H1  WAT   315      13.233  -4.068  -9.513  1.00  0.00
ATOM   1002  H2  WAT   315      12.811  -4.999 -10.629  1.00  0.00
TER
ATOM   1003  O   WAT   316      17.785  -3.427 -16.238  1.00  0.00
ATOM   1004  H1  WAT   316      17.906  -3.468 -15.290  1.00  0.00
ATOM   1005  H2  WAT   316      17.400  -2.564 -16.393  1.00  0.00
TER
ATOM   1006  O   WAT   317      16.797  -1.117 -16.840  1.00  0.00
ATOM   1007  H1  WAT   317      16.229  -1.565 -17.466  1.00  0.00
ATOM   1008  H2  WAT   317      17.506  -0.757 -17.373  1.00  0.00
TER
ATOM   1009  O   WAT   318      11.874   2.784  -2.963  1.00  0.00
ATOM   1010  H1  WAT   318      11.490   2.144  -2.365  1.00  0.00
ATOM   1011  H2  WAT   318      12.185   3.488  -2.394  1.00  0.00
TER
ATOM   1012  O   WAT   319      18.024  -0.368  -7.482  1.00  0.00
ATOM   1013  H1  WAT   319      18.391  -0.842  -6.736  1.00  0.00
ATOM   1014  H2  WAT   319      17.834   0.506  -7.141  1.00  0.00
TER
ATOM   1015  O   WAT   320      10.888  -5.624 -11.353  1.00  0.00
ATOM   1016  H1  WAT   320      10.602  -5.988 -10.515  1.00  0.00
ATOM   1017  H2  WAT   320      10.826  -6.355 -11.967  1.00  0.00
TER
ATOM   1018  O   WAT   321      15.814  -1.327  -5.164  1.00  0.00
ATOM   1019  H1  WAT   321      15.509  -0.448  -4.939  1.00  0.00
ATOM   1020  H2  WAT   321      16.768  -1.267  -5.128  1.00  0.00
TER
ATOM   1021  O   WAT   322      14.342   2.879 -14.567  1.00  0.00
ATOM   1022  H1  WAT   322      13.568   2.339 -14.727  1.00  0.00
ATOM   1023  H2  WAT   322      15.071   2.360 -14.905  1.00  0.00
TER
ATOM   1024  O   WAT   323      20.562  -6.731 -14.632  1.00  0.00
ATOM   1025  H1  WAT   323      19.748  -7.229 -14.707  1.00  0.00
ATOM   1026  H2  WAT   323      20.368  -5.891 -15.048  1.00  0.00
TER
ATOM   1027  O   WAT   324      20.483   1.946  -2.888  1.00  0.00
ATOM   1028  H1  WAT   324      20.416   1.026  -3.142  1.00  0.00
ATOM   1029  H2  WAT   324      19.853   2.044  -2.173  1.00  0.00
TER
ATOM   1030  O   WAT   325      14.386   2.547 -10.929  1.00  0.00
ATOM   1031  H1  WAT   325      14.903   1.744 -10.984  1.00  0.00
ATOM   1032  H2  WAT   325      13.934   2.485 -10.088  1.00  0.00
TER
ATOM   1033  O   WAT   326      19.273   3.814 -15.657  1.00  0.00
ATOM   1034  H1  WAT   326      19.614   4.558 -16.152  1.00  0.00
ATOM   1035  H2  WAT   326      18.444   4.127 -15.294  1.00  0.00
TER
ATOM   1036  O   WAT   327      11.870  -0.487  -4.017  1.00  0.00
ATOM   1037  H1  WAT   327      11.512   0.179  -3.429  1.00  0.00
ATOM   1038  H2  WAT   327      11.576  -1.318  -3.645  1.00  0.00
TER
ATOM   1039  O   WAT   328      15.071  -0.028  -1.133  1.00  0.00
ATOM   1040  H1  WAT   328      14.771   0.117  -2.030  1.00  0.00
ATOM   1041  H2  WAT   328      15.842  -0.588  -1.225  1.00  0.00
TER
ATOM   1042  O   WAT   329      20.414   4.769  -3.137  1.00  0.00
ATOM   1043  H1  WAT   329      20.429   3.837  -3.355  1.00  0.00
ATOM   1044  H2  WAT   329      19.707   4.855  -2.498  1.00  0.00
TER
ATOM   1045  O   WAT   330      18.242   3.895 -12.885  1.00  0.00
ATOM   1046  H1  WAT   330      18.929   4.442 -12.504  1.00  0.00
ATOM   1047  H2  WAT   330      17.455   4.439 -12.850  1.00  0.00
TER
ATOM   1048  O   WAT   331      10.381  -0.488 -17.393  1.00  0.00
ATOM   1049  H1  WAT   331      11.250  -0.205 -17.110  1.00  0.00
ATOM   1050  H2  WAT   331       9.890   0.326 -17.508  1.00  0.00
TER
ATOM   1051  O   WAT   332      17.544   0.900 -13.272  1.00  0.00
ATOM   1052  H1  WAT   332      18.001   1.710 -13.046  1.00  0.00
ATOM   1053  H2  WAT   332      17.193   0.582 -12.441  1.00  0.00
TER
ATOM   1054  O   WAT   333      19.848   6.410  -6.043  1.00  0.00
ATOM   1055  H1  WAT   333      20.492   6.616  -5.366  1.00  0.00
ATOM   1056  H2  WAT   333      20.211   5.649  -6.496  1.00  0.00
TER
ATOM   1057  O   WAT   334      13.446  -8.757 -12.800  1.00  0.00
ATOM   1058  H1  WAT   334      13.317  -8.765 -11.852  1.00  0.00
ATOM   1059  H2  WAT   334      12.622  -8.418 -13.151  1.00  0.00
TER
ATOM   1060  O   WAT   335      10.748   8.725 -16.827  1.00  0.00
ATOM   1061  H1  WAT   335      11.108   9.324 -17.481  1.00  0.00
ATOM   1062  H2  WAT   335      10.607   9.271 -16.054  1.00  0.00
TER
ATOM   1063  O   WAT   336      10.445  -6.997  -3.339  1.00  0.00
ATOM   1064  H1  WAT   336       9.731  -6.798  -2.734  1.00  0.00
ATOM   1065  H2  WAT   336      10.864  -7.773  -2.968  1.00  0.00
TER
ATOM   1066  O   WAT   337      10.732   6.991  -2.353  1.00  0.00
ATOM   1067  H1  WAT   337      10.841   6.050  -2.493  1.00  0.00
ATOM   1068  H2  WAT   337      10.080   7.256  -3.001  1.00  0.00
TER
ATOM   1069  O   WAT   338      18.723   5.262  -0.953  1.00  0.00
ATOM   1070  H1  WAT   338      18.403   4.543  -0.408  1.00  0.00
ATOM   1071  H2  WAT   338      18.049   5.938  -0.879  1.00  0.00
TER
ATOM   1072  O   WAT   339      16.765   6.108 -16.010  1.00  0.00
ATOM   1073  H1  WAT   339      16.756   6.841 -16.625  1.00  0.00
ATOM   1074  H2  WAT   339      15.845   5.861 -15.917  1.00  0.00
TER
ATOM   1075  O   WAT   340      12.366   1.330 -15.265  1.00  0.00
ATOM   1076  H1  WAT   340      11.758   2.070 -15.255  1.00  0.00
ATOM   1077  H2  WAT   340      12.840   1.420 -16.091  1.00  0.00
TER
ATOM   1078  O   WAT   341      19.751   6.171 -17.347  1.00  0.00
ATOM   1079  H1  WAT   341      19.852   5.967 -18.277  1.00  0.00
ATOM   1080  H2  WAT   341      18.851   5.917 -17.142  1.00  0.00
TER
ATOM   1081  O   WAT   342      17.273  -3.271 -13.365  1.00  0.00
ATOM   1082  H1  WAT   342      16.565  -2.802 -12.923  1.00  0.00
ATOM   1083  H2  WAT   342      17.558  -3.929 -12.730  1.00  0.00
TER
ATOM   1084  O   WAT   343      18.899  -1.851  -5.366  1.00  0.00
ATOM   1085  H1  WAT   343      19.398  -1.377  -4.700  1.00  0.00
ATOM   1086  H2  WAT   343      19.041  -2.775  -5.159  1.00  0.00
TER
ATOM   1087  O   WAT   344      18.393   8.690 -12.652  1.00  0.00
ATOM   1088  H1  WAT   344      18.647   8.652 -13.574  1.00  0.00
ATOM   1089  H2  WAT   344      17.444   8.563 -12.660  1.00  0.00
TER
ATOM   1090  O   WAT   345      15.477  -4.962 -15.990  1.00  0.00
ATOM   1091  H1  WAT   345      16.326  -4.525 -16.056  1.00  0.00
ATOM   1092  H2  WAT   345      15.110  -4.650 -15.162  1.00  0.00
TER
ATOM   1093  O   WAT   346      14.376   1.291 -17.516  1.00  0.00
ATOM   1094  H1  WAT   346      15.142   1.179 -16.954  1.00  0.00
ATOM   1095  H2  WAT   346      14.453   0.595 -18.168  1.00  0.00
TER
ATOM   1096  O   WAT   347      13.071  -1.277 -16.833  1.00  0.00
ATOM   1097  H1  WAT   347      13.151  -2.224 -16.721  1.00  0.00
ATOM   1098  H2  WAT   347      13.963  -0.946 -16.727  1.00  0.00
TER
ATOM   1099  O   WAT   348      13.872   8.873  -9.729  1.00  0.00
ATOM   1100  H1  WAT   348      14.608   8.324  -9.459  1.00  0.00
ATOM   1101  H2  WAT   348      14.256   9.738  -9.869  1.00  0.00
TER
ATOM   1102  O   WAT   349      10.757   4.940 -13.855  1.00  0.00
ATOM   1103  H1  WAT   349       9.831   5.182 -13.865  1.00  0.00
ATOM   1104  H2  WAT   349      11.222   5.768 -13.977  1.00  0.00
TER
ATOM   1105  O   WAT   350      12.878   8.057  -0.541  1.00  0.00
ATOM   1106  H1  WAT   350      13.679   8.379  -0.127  1.00  0.00
ATOM   1107  H2  WAT   350      12.363   7.697   0.181  1.00  0.00
TER
ATOM   1108  O   WAT   351      16.982   8.046 -17.907  1.00  0.00
ATOM   1109  H1  WAT   351      17.775   8.335 -18.359  1.00  0.00
ATOM   1110  H2  WAT   351      16.463   7.615 -18.586  1.00  0.00
TER
ATOM   1111  O   WAT   352      10.598   0.545  -1.597  1.00  0.00
ATOM   1112  H1  WAT   352      11.102  -0.034  -1.026  1.00  0.00
ATOM   1113  H2  WAT   352       9.859   0.829  -1.060  1.00  0.00
TER
ATOM   1114  O   WAT   353      17.652   1.952  -2.064  1.00  0.00
ATOM   1115  H1  WAT   353      16.886   2.520  -2.148  1.00  0.00
ATOM   1116  H2  WAT   353      17.833   1.660  -2.957  1.00  0.00
TER
ATOM   1117  O   WAT   354      20.740   2.328 -17.438  1.00  0.00
ATOM   1118  H1  WAT   354      20.191   2.775 -16.794  1.00  0.00
ATOM   1119  H2  WAT   354      21.362   1.823 -16.915  1.00  0.00
TER
ATOM   1120  O   WAT   355      12.630  -1.312  -0.702  1.00  0.00
ATOM   1121  H1  WAT   355      12.671  -1.611   0.206  1.00  0.00
ATOM   1122  H2  WAT   355      13.485  -0.911  -0.861  1.00  0.00
TER
ATOM   1123  O   WAT   356      16.408   1.287 -15.542  1.00  0.00
ATOM   1124  H1  WAT   356      16.830   1.121 -14.699  1.00  0.00
ATOM   1125  H2  WAT   356      16.533   0.477 -16.036  1.00  0.00
TER
ATOM   1126  O   WAT   357      14.571  -2.733  -2.735  1.00  0.00
ATOM   1127  H1  WAT   357      14.040  -3.224  -3.362  1.00  0.00
ATOM   1128  H2  WAT   357      15.239  -2.305  -3.269  1.00  0.00
TER
ATOM   1129  O   WAT   358      18.921   0.311 -18.294  1.00  0.00
ATOM   1130  H1  WAT   358      19.441  -0.404 -18.660  1.00  0.00
ATOM   1131  H2  WAT   358      19.568   0.950 -17.994  1.00  0.00
TER
ATOM   1132  O   WAT   359      15.058  -5.767  -2.655  1.00  0.00
ATOM   1133  H1  WAT   359      14.964  -6.385  -3.380  1.00  0.00
ATOM   1134  H2  WAT   359      14.478  -5.040  -2.882  1.00  0.00
TER
ATOM   1135  O   WAT   360      17.824  -7.209  -5.622  1.00  0.00
ATOM   1136  H1  WAT   360      17.376  -7.187  -6.468  1.00  0.00
ATOM   1137  H2  WAT   360      17.191  -7.608  -5.025  1.00  0.00
TER
ATOM   1138  O   WAT   361      18.230   1.686  -5.001  1.00  0.00
ATOM   1139  H1  WAT   361      18.649   2.529  -5.173  1.00  0.00
ATOM   1140  H2  WAT   361      17.311   1.823  -5.230  1.00  0.00
TER
ATOM   1141  O   WAT   362      20.566  -0.582  -3.617  1.00  0.00
ATOM   1142  H1  WAT   362      20.686  -1.178  -2.878  1.00  0.00
ATOM   1143  H2  WAT   362      21.426  -0.545  -4.037  1.00  0.00
TER
ATOM   1144  O   WAT   363      16.081   7.991  -3.885  1.00  0.00
ATOM   1145  H1  WAT   363      15.543   8.716  -4.204  1.00  0.00
ATOM   1146  H2  WAT   363      16.334   7.514  -4.676  1.00  0.00
TER
ATOM   1147  O   WAT   364      17.333  -4.040  -2.360  1.00  0.00
ATOM   1148  H1  WAT   364      17.923  -4.349  -1.672  1.00  0.00
ATOM   1149  H2  WAT   364      16.515  -4.512  -2.204  1.00  0.00
TER
ATOM   1150  O   WAT   365      18.937   9.226  -3.627  1.00  0.00
ATOM   1151  H1  WAT   365      18.863  10.130  -3.319  1.00  0.00
ATOM   1152  H2  WAT   365      18.035   8.908  -3.654  1.00  0.00
TER
ATOM   1153  O   WAT   366      17.321  -6.596 -17.623  1.00  0.00
ATOM   1154  H1  WAT   366      16.973  -7.273 -18.202  1.00  0.00
ATOM   1155  H2  WAT   366      17.522  -7.057 -16.808  1.00  0.00
TER
ATOM   1156  O   WAT   367      19.486   8.392 -16.004  1.00  0.00
ATOM   1157  H1  WAT   367      20.381   8.731 -15.982  1.00  0.00
ATOM   1158  H2  WAT   367      19.517   7.670 -16.632  1.00  0.00
TER
ATOM   1159  O   WAT   368      13.125   3.765 -17.775  1.00  0.00
ATOM   1160  H1  WAT   368      13.563   4.308 -17.120  1.00  0.00
ATOM   1161  H2  WAT   368      13.610   2.940 -17.766  1.00  0.00
TER
ATOM   1162  O   WAT   369      10.340   6.554 -10.323  1.00  0.00
ATOM   1163  H1  WAT   369      10.670   5.686 -10.555  1.00  0.00
ATOM   1164  H2  WAT   369      10.769   6.760  -9.493  1.00  0.00
TER
ATOM   1165  O   WAT   370      14.936   4.885 -12.663  1.00  0.00
ATOM   1166  H1  WAT   370      14.635   4.761 -11.763  1.00  0.00
ATOM   1167  H2  WAT   370      14.830   4.026 -13.071  1.00  0.00
TER
ATOM   1168  O   WAT   371      10.829   7.421  -7.585  1.00  0.00
ATOM   1169  H1  WAT   371      10.392   7.601  -6.753  1.00  0.00
ATOM   1170  H2  WAT   371      11.396   8.178  -7.727  1.00  0.00
TER
ATOM   1171  O   WAT   372      10.661  -0.067 -11.226  1.00  0.00
ATOM   1172  H1  WAT   372      10.006  -0.336 -11.870  1.00  0.00
ATOM   1173  H2  WAT   372      11.499  -0.177 -11.676  1.00  0.00
TER
ATOM   1174  O   WAT   373      11.699   0.318  -6.686  1.00  0.00
ATOM   1175  H1  WAT   373      12.066   0.231  -5.806  1.00  0.00
ATOM   1176  H2  WAT   373      11.130  -0.445  -6.785  1.00  0.00
TER
ATOM   1177  O   WAT   374      11.250  -2.771  -2.780  1.00  0.00
ATOM   1178  H1  WAT   374      10.356  -2.804  -2.441  1.00  0.00
ATOM   1179  H2  WAT   374      11.790  -2.572  -2.015  1.00  0.00
TER
ATOM   1180  O   WAT   375       9.875  -2.857 -15.284  1.00  0.00
ATOM   1181  H1  WAT   375       8.971  -2.594 -15.459  1.00  0.00
ATOM   1182  H2  WAT   375      10.359  -2.586 -16.064  1.00  0.00
TER
ATOM   1183  O   WAT   376      12.418  -3.801 -17.374  1.00  0.00
ATOM   1184  H1  WAT   376      13.127  -4.222 -17.860  1.00  0.00
ATOM   1185  H2  WAT   376      11.702  -3.733 -18.006  1.00  0.00
TER
ATOM   1186  O   WAT   377      11.754  -8.496  -8.432  1.00  0.00
ATOM   1187  H1  WAT   377      12.402  -9.046  -8.872  1.00  0.00
ATOM   1188  H2  WAT   377      12.175  -8.242  -7.610  1.00  0.00
TER
ATOM   1189  O   WAT   378      11.508  -8.340  -5.689  1.00  0.00
ATOM   1190  H1  WAT   378      11.159  -7.884  -4.923  1.00  0.00
ATOM   1191  H2  WAT   378      11.176  -9.235  -5.607  1.00  0.00
TER
ATOM   1192  O   WAT   379      13.114   4.831  -1.524  1.00  0.00
ATOM   1193  H1  WAT   379      13.071   4.461  -0.642  1.00  0.00
ATOM   1194  H2  WAT   379      13.245   5.769  -1.384  1.00  0.00
TER
ATOM   1195  O   WAT   380      16.815   6.387  -5.923  1.00  0.00
ATOM   1196  H1  WAT   380      16.574   6.655  -6.810  1.00  0.00
ATOM   1197  H2  WAT   380      17.755   6.558  -5.868  1.00  0.00
TER
ATOM   1198  O   WAT   381      19.020  -7.149  -2.167  1.00  0.00
ATOM   1199  H1  WAT   381      18.959  -6.557  -1.418  1.00  0.00
ATOM   1200  H2  WAT   381      19.960  -7.257  -2.312  1.00  0.00
TER
ATOM   1201  O   WAT   382      12.180  -8.813  -2.414  1.00  0.00
ATOM   1202  H1  WAT   382      12.728  -8.994  -3.177  1.00  0.00
ATOM   1203  H2  WAT   382      12.245  -9.603  -1.878  1.00  0.00
TER
ATOM   1204  O   WAT   383      12.953   7.778  -4.404  1.00  0.00
ATOM   1205  H1  WAT   383      12.359   7.646  -3.665  1.00  0.00
ATOM   1206  H2  WAT   383      12.945   6.942  -4.870  1.00  0.00
TER
ATOM   1207  O   WAT   384      12.584   5.144  -5.453  1.00  0.00
ATOM   1208  H1  WAT   384      11.857   4.524  -5.521  1.00  0.00
ATOM   1209  H2  WAT   384      12.645   5.538  -6.323  1.00  0.00
TER
ATOM   1210  O   WAT   385      16.188   7.358  -8.668  1.00  0.00
ATOM   1211  H1  WAT   385      16.705   6.747  -9.194  1.00  0.00
ATOM   1212  H2  WAT   385      16.838   7.861  -8.177  1.00  0.00
TER
ATOM   1213  O   WAT   386      18.928   8.249  -7.841  1.00  0.00
ATOM   1214  H1  WAT   386      19.216   7.994  -8.718  1.00  0.00
ATOM   1215  H2  WAT   386      19.440   7.697  -7.251  1.00  0.00
TER
ATOM   1216  O   WAT   387      20.146  -8.012  -7.262  1.00  0.00
ATOM   1217  H1  WAT   387      19.363  -7.538  -6.982  1.00  0.00
ATOM   1218  H2  WAT   387      19.852  -8.917  -7.370  1.00  0.00
TER
ATOM   1219  O   WAT   388      10.867   8.461 -12.244  1.00  0.00
ATOM   1220  H1  WAT   388      10.699   7.828 -11.545  1.00  0.00
ATOM   1221  H2  WAT   388      10.000   8.667 -12.594  1.00  0.00
TER
ATOM   1222  O   WAT   389      11.490  -7.707 -14.740  1.00  0.00
ATOM   1223  H1  WAT   389      12.248  -7.594 -15.314  1.00  0.00
ATOM   1224  H2  WAT   389      11.028  -6.870 -14.786  1.00  0.00
TER
ATOM   1225  O   WAT   390      18.031  -5.593 -11.750  1.00  0.00
ATOM   1226  H1  WAT   390      17.219  -5.968 -12.091  1.00  0.00
ATOM   1227  H2  WAT   390      18.535  -6.349 -11.448  1.00  0.00
TER
ATOM   1228  O   WAT   391      12.473   7.154 -14.799  1.00  0.00
ATOM   1229  H1  WAT   391      11.948   7.535 -15.502  1.00  0.00
ATOM   1230  H2  WAT   391      12.398   7.779 -14.078  1.00  0.00
TER
ATOM   1231  O   WAT   392      13.862  -7.181 -16.200  1.00  0.00
ATOM   1232  H1  WAT   392      14.392  -7.968 -16.329  1.00  0.00
ATOM   1233  H2  WAT   392      14.495  -6.502 -15.967  1.00  0.00
TER
ATOM   1234  O   WAT   393      16.056  -7.443 -13.146  1.00  0.00
ATOM   1235  H1  WAT   393      15.426  -8.145 -12.979  1.00  0.00
ATOM   1236  H2  WAT   393      15.517  -6.683 -13.362  1.00  0.00
TER
ATOM   1237  O   WAT   394      18.995   9.170  -0.475  1.00  0.00
ATOM   1238  H1  WAT   394      19.922   8.935  -0.431  1.00  0.00
ATOM   1239  H2  WAT   394      18.980   9.998  -0.956  1.00  0.00
TER
ATOM   1240  O   WAT   395      16.182  -8.165  -0.710  1.00  0.00
ATOM   1241  H1  WAT   395      15.900  -7.662  -1.474  1.00  0.00
ATOM   1242  H2  WAT   395      16.564  -8.963  -1.076  1.00  0.00
TER
ATOM   1243  O   WAT   396      15.073   9.103 -15.924  1.00  0.00
ATOM   1244  H1  WAT   396      15.804   8.818 -16.471  1.00  0.00
ATOM   1245  H2  WAT   396      15.332   8.864 -15.034  1.00  0.00
TER
ATOM   1246  O   WAT   397      14.234   5.219 -15.919  1.00  0.00
ATOM   1247  H1  WAT   397      13.605   5.688 -15.370  1.00  0.00
ATOM   1248  H2  WAT   397      14.349   4.374 -15.484  1.00  0.00
TER
ATOM   1249  O   WAT   398      19.821 -17.727   9.661  1.00  0.00
ATOM   1250  H1  WAT   398      19.045 -18.207   9.951  1.00  0.00
ATOM   1251  H2  WAT   398      20.472 -18.406   9.486  1.00  0.00
TER
ATOM   1252  O   WAT   399      13.837 -17.415  10.538  1.00  0.00
ATOM   1253  H1  WAT   399      13.006 -17.670  10.938  1.00  0.00
ATOM   1254  H2  WAT   399      14.445 -17.344  11.274  1.00  0.00
TER
ATOM   1255  O   WAT   400      13.818 -13.381  10.734  1.00  0.00
ATOM   1256  H1  WAT   400      14.120 -14.271  10.555  1.00  0.00
ATOM   1257  H2  WAT   400      14.562 -12.824  10.506  1.00  0.00
TER
ATOM   1258  O   WAT   401      20.068 -11.035   8.061  1.00  0.00
ATOM   1259  H1  WAT   401      19.449 -10.579   7.490  1.00  0.00
ATOM   1260  H2  WAT   401      20.923 -10.880   7.660  1.00  0.00
TER
ATOM   1261  O   WAT   402      19.262 -15.051   9.668  1.00  0.00
ATOM   1262  H1  WAT   402      19.193 -15.992   9.507  1.00  0.00
ATOM   1263  H2  WAT   402      20.024 -14.961  10.240  1.00  0.00
TER
ATOM   1264  O   WAT   403      20.934 -16.151   5.454  1.00  0.00
ATOM   1265  H1  WAT   403      20.316 -15.686   4.890  1.00  0.00
ATOM   1266  H2  WAT   403      21.447 -15.458   5.871  1.00  0.00
TER
ATOM   1267  O   WAT   404      15.797 -16.624  12.133  1.00  0.00
ATOM   1268  H1  WAT   404      15.464 -15.997  12.775  1.00  0.00
ATOM   1269  H2  WAT   404      15.974 -16.097  11.353  1.00  0.00
TER
ATOM   1270  O   WAT   405      15.009 -14.655  13.947  1.00  0.00
ATOM   1271  H1  WAT   405      15.627 -13.980  13.666  1.00  0.00
ATOM   1272  H2  WAT   405      14.149 -14.247  13.856  1.00  0.00
TER
ATOM   1273  O   WAT   406      10.303 -15.465   2.828  1.00  0.00
ATOM   1274  H1  WAT   406       9.925 -14.977   2.097  1.00  0.00
ATOM   1275  H2  WAT   406      10.560 -14.793   3.459  1.00  0.00
TER
ATOM   1276  O   WAT   407      20.300 -18.999   5.023  1.00  0.00
ATOM   1277  H1  WAT   407      19.372 -19.065   5.252  1.00  0.00
ATOM   1278  H2  WAT   407      20.452 -18.061   4.908  1.00  0.00
TER
ATOM   1279  O   WAT   408      15.905 -18.472   7.805  1.00  0.00
ATOM   1280  H1  WAT   408      15.501 -19.185   7.309  1.00  0.00
ATOM   1281  H2  WAT   408      15.991 -18.817   8.694  1.00  0.00
TER
ATOM   1282  O   WAT   409      16.373 -14.786   9.969  1.00  0.00
ATOM   1283  H1  WAT   409      16.076 -15.391   9.289  1.00  0.00
ATOM   1284  H2  WAT   409      17.323 -14.748   9.858  1.00  0.00
TER
ATOM   1285  O   WAT   410      15.465 -15.048  16.619  1.00  0.00
ATOM   1286  H1  WAT   410      14.568 -14.824  16.867  1.00  0.00
ATOM   1287  H2  WAT   410      15.490 -14.924  15.671  1.00  0.00
TER
ATOM   1288  O   WAT   411      14.292 -18.176  15.195  1.00  0.00
ATOM   1289  H1  WAT   411      14.153 -17.304  15.564  1.00  0.00
ATOM   1290  H2  WAT   411      13.410 -18.519  15.050  1.00  0.00
TER
ATOM   1291  O   WAT   412      20.615 -13.259   6.502  1.00  0.00
ATOM   1292  H1  WAT   412      21.055 -12.516   6.087  1.00  0.00
ATOM   1293  H2  WAT   412      20.554 -13.016   7.426  1.00  0.00
TER
ATOM   1294  O   WAT   413      16.090 -12.234  17.404  1.00  0.00
ATOM   1295  H1  WAT   413      16.062 -11.830  16.537  1.00  0.00
ATOM   1296  H2  WAT   413      15.927 -13.163  17.241  1.00  0.00
TER
ATOM   1297  O   WAT   414      10.244 -16.406  11.112  1.00  0.00
ATOM   1298  H1  WAT   414      10.322 -16.272  10.168  1.00  0.00
ATOM   1299  H2  WAT   414      10.858 -17.115  11.305  1.00  0.00
TER
ATOM   1300  O   WAT   415      11.489 -14.706   7.523  1.00  0.00
ATOM   1301  H1  WAT   415      11.082 -14.565   6.668  1.00  0.00
ATOM   1302  H2  WAT   415      12.380 -14.990   7.320  1.00  0.00
TER
ATOM   1303  O   WAT   416      15.761 -10.492   5.635  1.00  0.00
ATOM   1304  H1  WAT   416      15.585 -11.408   5.422  1.00  0.00
ATOM   1305  H2  WAT   416      14.907 -10.133   5.875  1.00  0.00
TER
ATOM   1306  O   WAT   417      10.300 -15.365  13.652  1.00  0.00
ATOM   1307  H1  WAT   417      10.463 -15.835  12.834  1.00  0.00
ATOM   1308  H2  WAT   417      10.765 -15.873  14.317  1.00  0.00
TER
ATOM   1309  O   WAT   418      11.874 -15.990  15.811  1.00  0.00
ATOM   1310  H1  WAT   418      11.490 -16.631  16.410  1.00  0.00
ATOM   1311  H2  WAT   418      12.185 -15.286  16.381  1.00  0.00
TER
ATOM   1312  O   WAT   419      18.024 -19.142  11.292  1.00  0.00
ATOM   1313  H1  WAT   419      18.391 -19.616  12.038  1.00  0.00
ATOM   1314  H2  WAT   419      17.834 -18.268  11.633  1.00  0.00
TER
ATOM   1315  O   WAT   420      14.342 -15.895   4.207  1.00  0.00
ATOM   1316  H1  WAT   420      13.568 -16.436   4.047  1.00  0.00
ATOM   1317  H2  WAT   420      15.071 -16.415   3.869  1.00  0.00
TER
ATOM   1318  O   WAT   421      20.483 -16.828  15.887  1.00  0.00
ATOM   1319  H1  WAT   421      20.416 -17.748  15.633  1.00  0.00
ATOM   1320  H2  WAT   421      19.853 -16.730  16.601  1.00  0.00
TER
ATOM   1321  O   WAT   422      14.386 -16.227   7.845  1.00  0.00
ATOM   1322  H1  WAT   422      14.903 -17.030   7.791  1.00  0.00
ATOM   1323  H2  WAT   422      13.934 -16.289   8.687  1.00  0.00
TER
ATOM   1324  O   WAT   423      19.273 -14.961   3.118  1.00  0.00
ATOM   1325  H1  WAT   423      19.614 -14.216   2.622  1.00  0.00
ATOM   1326  H2  WAT   423      18.444 -14.648   3.480  1.00  0.00
TER
ATOM   1327  O   WAT   424      15.071 -18.803  17.642  1.00  0.00
ATOM   1328  H1  WAT   424      14.771 -18.657  16.744  1.00  0.00
ATOM   1329  H2  WAT   424      15.842 -19.362  17.549  1.00  0.00
TER
ATOM   1330  O   WAT   425      20.414 -14.006  15.637  1.00  0.00
ATOM   1331  H1  WAT   425      20.429 -14.938  15.419  1.00  0.00
ATOM   1332  H2  WAT   425      19.707 -13.920  16.276  1.00  0.00
TER
ATOM   1333  O   WAT   426      18.242 -14.879   5.889  1.00  0.00
ATOM   1334  H1  WAT   426      18.929 -14.332   6.270  1.00  0.00
ATOM   1335  H2  WAT   426      17.455 -14.335   5.924  1.00  0.00
TER
ATOM   1336  O   WAT   427      10.381 -19.262   1.381  1.00  0.00
ATOM   1337  H1  WAT   427      11.250 -18.980   1.665  1.00  0.00
ATOM   1338  H2  WAT   427       9.890 -18.448   1.266  1.00  0.00
TER
ATOM   1339  O   WAT   428      17.544 -17.875   5.502  1.00  0.00
ATOM   1340  H1  WAT   428      18.001 -17.064   5.728  1.00  0.00
ATOM   1341  H2  WAT   428      17.193 -18.192   6.334  1.00  0.00
TER
ATOM   1342  O   WAT   429      19.848 -12.364  12.731  1.00  0.00
ATOM   1343  H1  WAT   429      20.492 -12.158  13.409  1.00  0.00
ATOM   1344  H2  WAT   429      20.211 -13.125  12.278  1.00  0.00
TER
ATOM   1345  O   WAT   430      10.748 -10.049   1.947  1.00  0.00
ATOM   1346  H1  WAT   430      11.108  -9.450   1.293  1.00  0.00
ATOM   1347  H2  WAT   430      10.607  -9.503   2.721  1.00  0.00
TER
ATOM   1348  O   WAT   431      10.732 -11.784  16.422  1.00  0.00
ATOM   1349  H1  WAT   431      10.841 -12.724  16.281  1.00  0.00
ATOM   1350  H2  WAT   431      10.080 -11.518  15.773  1.00  0.00
TER
ATOM   1351  O   WAT   432      18.723 -13.512  17.821  1.00  0.00
ATOM   1352  H1  WAT   432      18.403 -14.231  18.366  1.00  0.00
ATOM   1353  H2  WAT   432      18.049 -12.837  17.895  1.00  0.00
TER
ATOM   1354  O   WAT   433      16.765 -12.666   2.765  1.00  0.00
ATOM   1355  H1  WAT   433      16.756 -11.933   2.149  1.00  0.00
ATOM   1356  H2  WAT   433      15.845 -12.913   2.857  1.00  0.00
TER
ATOM   1357  O   WAT   434      12.366 -17.445   3.509  1.00  0.00
ATOM   1358  H1  WAT   434      11.758 -16.705   3.519  1.00  0.00
ATOM   1359  H2  WAT   434      12.840 -17.355   2.683  1.00  0.00
TER
ATOM   1360  O   WAT   435      19.751 -12.603   1.427  1.00  0.00
ATOM   1361  H1  WAT   435      19.852 -12.807   0.497  1.00  0.00
ATOM   1362  H2  WAT   435      18.851 -12.857   1.632  1.00  0.00
TER
ATOM   1363  O   WAT   436      18.393 -10.085   6.122  1.00  0.00
ATOM   1364  H1  WAT   436      18.647 -10.123   5.200  1.00  0.00
ATOM   1365  H2  WAT   436      17.444 -10.211   6.115  1.00  0.00
TER
ATOM   1366  O   WAT   437      14.376 -17.484   1.258  1.00  0.00
ATOM   1367  H1  WAT   437      15.142 -17.595   1.821  1.00  0.00
ATOM   1368  H2  WAT   437      14.453 -18.180   0.606  1.00  0.00
TER
ATOM   1369  O   WAT   438      13.872  -9.901   9.045  1.00  0.00
ATOM   1370  H1  WAT   438      14.608 -10.450   9.316  1.00  0.00
ATOM   1371  H2  WAT   438      14.256  -9.036   8.906  1.00  0.00
TER
ATOM   1372  O   WAT   439      10.757 -13.834   4.919  1.00  0.00
ATOM   1373  H1  WAT   439       9.831 -13.592   4.910  1.00  0.00
ATOM   1374  H2  WAT   439      11.222 -13.007   4.798  1.00  0.00
TER
ATOM   1375  O   WAT   440      16.982 -10.728   0.868  1.00  0.00
ATOM   1376  H1  WAT   440      17.775 -10.440   0.416  1.00  0.00
ATOM   1377  H2  WAT   440      16.463 -11.159   0.189  1.00  0.00
TER
ATOM   1378  O   WAT   441      10.598 -18.230  17.177  1.00  0.00
ATOM   1379  H1  WAT   441      11.102 -18.809  17.749  1.00  0.00
ATOM   1380  H2  WAT   441       9.859 -17.946  17.715  1.00  0.00
TER
ATOM   1381  O   WAT   442      17.500 -15.508   0.732  1.00  0.00
ATOM   1382  H1  WAT   442      17.395 -16.123   1.458  1.00  0.00
ATOM   1383  H2  WAT   442      17.333 -16.032  -0.052  1.00  0.00
TER
ATOM   1384  O   WAT   443      17.652 -16.822  16.711  1.00  0.00
ATOM   1385  H1  WAT   443      16.886 -16.254  16.626  1.00  0.00
ATOM   1386  H2  WAT   443      17.833 -17.115  15.817  1.00  0.00
TER
ATOM   1387  O   WAT   444      20.740 -16.446   1.336  1.00  0.00
ATOM   1388  H1  WAT   444      20.191 -15.999   1.980  1.00  0.00
ATOM   1389  H2  WAT   444      21.362 -16.951   1.860  1.00  0.00
TER
ATOM   1390  O   WAT   445      16.408 -17.487   3.232  1.00  0.00
ATOM   1391  H1  WAT   445      16.830 -17.653   4.076  1.00  0.00
ATOM   1392  H2  WAT   445      16.533 -18.297   2.738  1.00  0.00
TER
ATOM   1393  O   WAT   446      18.921 -18.463   0.480  1.00  0.00
ATOM   1394  H1  WAT   446      19.441 -19.178   0.114  1.00  0.00
ATOM   1395  H2  WAT   446      19.568 -17.825   0.780  1.00  0.00
TER
ATOM   1396  O   WAT   447      18.230 -17.088  13.773  1.00  0.00
ATOM   1397  H1  WAT   447      18.649 -16.245  13.601  1.00  0.00
ATOM   1398  H2  WAT   447      17.311 -16.951  13.544  1.00  0.00
TER
ATOM   1399  O   WAT   448      16.081 -10.783  14.889  1.00  0.00
ATOM   1400  H1  WAT   448      15.543 -10.058  14.570  1.00  0.00
ATOM   1401  H2  WAT   448      16.334 -11.260  14.099  1.00  0.00
TER
ATOM   1402  O   WAT   449      18.937  -9.548  15.148  1.00  0.00
ATOM   1403  H1  WAT   449      18.863  -8.644  15.455  1.00  0.00
ATOM   1404  H2  WAT   449      18.035  -9.867  15.120  1.00  0.00
TER
ATOM   1405  O   WAT   450      19.486 -10.382   2.770  1.00  0.00
ATOM   1406  H1  WAT   450      20.381 -10.044   2.792  1.00  0.00
ATOM   1407  H2  WAT   450      19.517 -11.104   2.143  1.00  0.00
TER
ATOM   1408  O   WAT   451      13.125 -15.009   0.999  1.00  0.00
ATOM   1409  H1  WAT   451      13.563 -14.466   1.655  1.00  0.00
ATOM   1410  H2  WAT   451      13.610 -15.835   1.009  1.00  0.00
TER
ATOM   1411  O   WAT   452      10.340 -12.220   8.451  1.00  0.00
ATOM   1412  H1  WAT   452      10.670 -13.088   8.219  1.00  0.00
ATOM   1413  H2  WAT   452      10.769 -12.015   9.282  1.00  0.00
TER
ATOM   1414  O   WAT   453      14.936 -13.890   6.111  1.00  0.00
ATOM   1415  H1  WAT   453      14.635 -14.013   7.012  1.00  0.00
ATOM   1416  H2  WAT   453      14.830 -14.749   5.703  1.00  0.00
TER
ATOM   1417  O   WAT   454      10.829 -11.353  11.189  1.00  0.00
ATOM   1418  H1  WAT   454      10.392 -11.173  12.022  1.00  0.00
ATOM   1419  H2  WAT   454      11.396 -10.596  11.047  1.00  0.00
TER
ATOM   1420  O   WAT   455      10.661 -18.841   7.548  1.00  0.00
ATOM   1421  H1  WAT   455      10.006 -19.110   6.904  1.00  0.00
ATOM   1422  H2  WAT   455      11.499 -18.951   7.098  1.00  0.00
TER
ATOM   1423  O   WAT   456      11.699 -18.456  12.088  1.00  0.00
ATOM   1424  H1  WAT   456      12.066 -18.543  12.968  1.00  0.00
ATOM   1425  H2  WAT   456      11.130 -19.219  11.989  1.00  0.00
TER
ATOM   1426  O   WAT   457      13.114 -13.943  17.250  1.00  0.00
ATOM   1427  H1  WAT   457      13.071 -14.314  18.132  1.00  0.00
ATOM   1428  H2  WAT   457      13.245 -13.005  17.391  1.00  0.00
TER
ATOM   1429  O   WAT   458      16.815 -12.387  12.851  1.00  0.00
ATOM   1430  H1  WAT   458      16.574 -12.119  11.965  1.00  0.00
ATOM   1431  H2  WAT   458      17.755 -12.216  12.907  1.00  0.00
TER
ATOM   1432  O   WAT   459      12.953 -10.997  14.370  1.00  0.00
ATOM   1433  H1  WAT   459      12.359 -11.128  15.109  1.00  0.00
ATOM   1434  H2  WAT   459      12.945 -11.833  13.904  1.00  0.00
TER
ATOM   1435  O   WAT   460      12.584 -13.631  13.321  1.00  0.00
ATOM   1436  H1  WAT   460      11.857 -14.250  13.254  1.00  0.00
ATOM   1437  H2  WAT   460      12.645 -13.237  12.451  1.00  0.00
TER
ATOM   1438  O   WAT   461      16.188 -11.416  10.106  1.00  0.00
ATOM   1439  H1  WAT   461      16.705 -12.028   9.581  1.00  0.00
ATOM   1440  H2  WAT   461      16.838 -10.913  10.597  1.00  0.00
TER
ATOM   1441  O   WAT   462      18.928 -10.525  10.933  1.00  0.00
ATOM   1442  H1  WAT   462      19.216 -10.780  10.056  1.00  0.00
ATOM   1443  H2  WAT   462      19.440 -11.078  11.523  1.00  0.00
TER
ATOM   1444  O   WAT   463      10.867 -10.313   6.531  1.00  0.00
ATOM   1445  H1  WAT   463      10.699 -10.946   7.229  1.00  0.00
ATOM   1446  H2  WAT   463      10.000 -10.107   6.180  1.00  0.00
TER
ATOM   1447  O   WAT   464      12.473 -11.620   3.976  1.00  0.00
ATOM   1448  H1  WAT   464      11.948 -11.239   3.272  1.00  0.00
ATOM   1449  H2  WAT   464      12.398 -10.995   4.697  1.00  0.00
TER
ATOM   1450  O   WAT   465      18.995  -9.604  18.300  1.00  0.00
ATOM   1451  H1  WAT   465      19.922  -9.839  18.343  1.00  0.00
ATOM   1452  H2  WAT   465      18.980  -8.777  17.818  1.00  0.00
TER
ATOM   1453  O   WAT   466      15.073  -9.672   2.851  1.00  0.00
ATOM   1454  H1  WAT   466      15.804  -9.956   2.303  1.00  0.00
ATOM   1455  H2  WAT   466      15.332  -9.910   3.741  1.00  0.00
TER
ATOM   1456  O   WAT   467      14.234 -13.555   2.855  1.00  0.00
ATOM   1457  H1  WAT   467      13.605 -13.087   3.404  1.00  0.00
ATOM   1458  H2  WAT   467      14.349 -14.400   3.290  1.00  0.00
TER
ATOM   1459  O   WAT   468      19.821 -17.727  -9.114  1.00  0.00
ATOM   1460  H1  WAT   468      19.045 -18.207  -8.824  1.00  0.00
ATOM   1461  H2  WAT   468      20.472 -18.406  -9.288  1.00  0.00
TER
ATOM   1462  O   WAT   469      13.837 -17.415  -8.236  1.00  0.00
ATOM   1463  H1  WAT   469      13.006 -17.670  -7.836  1.00  0.00
ATOM   1464  H2  WAT   469      14.445 -17.344  -7.500  1.00  0.00
TER
ATOM   1465  O   WAT   470      13.818 -13.381  -8.040  1.00  0.00
ATOM   1466  H1  WAT   470      14.120 -14.271  -8.219  1.00  0.00
ATOM   1467  H2  WAT   470      14.562 -12.824  -8.268  1.00  0.00
TER
ATOM   1468  O   WAT   471      20.068 -11.035 -10.713  1.00  0.00
ATOM   1469  H1  WAT   471      19.449 -10.579 -11.284  1.00  0.00
ATOM   1470  H2  WAT   471      20.923 -10.880 -11.114  1.00  0.00
TER
ATOM   1471  O   WAT   472      19.262 -15.051  -9.107  1.00  0.00
ATOM   1472  H1  WAT   472      19.193 -15.992  -9.268  1.00  0.00
ATOM   1473  H2  WAT   472      20.024 -14.961  -8.534  1.00  0.00
TER
ATOM   1474  O   WAT   473      20.934 -16.151 -13.320  1.00  0.00
ATOM   1475  H1  WAT   473      20.316 -15.686 -13.884  1.00  0.00
ATOM   1476  H2  WAT   473      21.447 -15.458 -12.903  1.00  0.00
TER
ATOM   1477  O   WAT   474      15.797 -16.624  -6.642  1.00  0.00
ATOM   1478  H1  WAT   474      15.464 -15.997  -6.000  1.00  0.00
ATOM   1479  H2  WAT   474      15.974 -16.097  -7.422  1.00  0.00
TER
ATOM   1480  O   WAT   475      15.009 -14.655  -4.827  1.00  0.00
ATOM   1481  H1  WAT   475      15.627 -13.980  -5.108  1.00  0.00
ATOM   1482  H2  WAT   475      14.149 -14.247  -4.918  1.00  0.00
TER
ATOM   1483  O   WAT   476      10.303 -15.465 -15.946  1.00  0.00
ATOM   1484  H1  WAT   476       9.925 -14.977 -16.678  1.00  0.00
ATOM   1485  H2  WAT   476      10.560 -14.793 -15.316  1.00  0.00
TER
ATOM   1486  O   WAT   477      20.300 -18.999 -13.752  1.00  0.00
ATOM   1487  H1  WAT   477      19.372 -19.065 -13.523  1.00  0.00
ATOM   1488  H2  WAT   477      20.452 -18.061 -13.866  1.00  0.00
TER
ATOM   1489  O   WAT   478      15.905 -18.472 -10.970  1.00  0.00
ATOM   1490  H1  WAT   478      15.501 -19.185 -11.465  1.00  0.00
ATOM   1491  H2  WAT   478      15.991 -18.817 -10.081  1.00  0.00
TER
ATOM   1492  O   WAT   479      16.373 -14.786  -8.806  1.00  0.00
ATOM   1493  H1  WAT   479      16.076 -15.391  -9.485  1.00  0.00
ATOM   1494  H2  WAT   479      17.323 -14.748  -8.917  1.00  0.00
TER
ATOM   1495  O   WAT   480      15.465 -15.048  -2.155  1.00  0.00
ATOM   1496  H1  WAT   480      14.568 -14.824  -1.908  1.00  0.00
ATOM   1497  H2  WAT   480      15.490 -14.924  -3.104  1.00  0.00
TER
ATOM   1498  O   WAT   481      14.292 -18.176  -3.579  1.00  0.00
ATOM   1499  H1  WAT   481      14.153 -17.304  -3.210  1.00  0.00
ATOM   1500  H2  WAT   481      13.410 -18.519  -3.724  1.00  0.00
TER
ATOM   1501  O   WAT   482      20.615 -13.259 -12.273  1.00  0.00
ATOM   1502  H1  WAT   482      21.055 -12.516 -12.687  1.00  0.00
ATOM   1503  H2  WAT   482      20.554 -13.016 -11.349  1.00  0.00
TER
ATOM   1504  O   WAT   483      16.090 -12.234  -1.371  1.00  0.00
ATOM   1505  H1  WAT   483      16.062 -11.830  -2.238  1.00  0.00
ATOM   1506  H2  WAT   483      15.927 -13.163  -1.534  1.00  0.00
TER
ATOM   1507  O   WAT   484      10.244 -16.406  -7.662  1.00  0.00
ATOM   1508  H1  WAT   484      10.322 -16.272  -8.607  1.00  0.00
ATOM   1509  H2  WAT   484      10.858 -17.115  -7.469  1.00  0.00
TER
ATOM   1510  O   WAT   485      11.489 -14.706 -11.251  1.00  0.00
ATOM   1511  H1  WAT   485      11.082 -14.565 -12.106  1.00  0.00
ATOM   1512  H2  WAT   485      12.380 -14.990 -11.454  1.00  0.00
TER
ATOM   1513  O   WAT   486      15.761 -10.492 -13.139  1.00  0.00
ATOM   1514  H1  WAT   486      15.585 -11.408 -13.352  1.00  0.00
ATOM   1515  H2  WAT   486      14.907 -10.133 -12.899  1.00  0.00
TER
ATOM   1516  O   WAT   487      10.300 -15.365  -5.123  1.00  0.00
ATOM   1517  H1  WAT   487      10.463 -15.835  -5.941  1.00  0.00
ATOM   1518  H2  WAT   487      10.765 -15.873  -4.458  1.00  0.00
TER
ATOM   1519  O   WAT   488      11.874 -15.990  -2.963  1.00  0.00
ATOM   1520  H1  WAT   488      11.490 -16.631  -2.365  1.00  0.00
ATOM   1521  H2  WAT   488      12.185 -15.286  -2.394  1.00  0.00
TER
ATOM   1522  O   WAT   489      18.024 -19.142  -7.482  1.00  0.00
ATOM   1523  H1  WAT   489      18.391 -19.616  -6.736  1.00  0.00
ATOM   1524  H2  WAT   489      17.834 -18.268  -7.141  1.00  0.00
TER
ATOM   1525  O   WAT   490      14.342 -15.895 -14.567  1.00  0.00
ATOM   1526  H1  WAT   490      13.568 -16.436 -14.727  1.00  0.00
ATOM   1527  H2  WAT   490      15.071 -16.415 -14.905  1.00  0.00
TER
ATOM   1528  O   WAT   491      20.483 -16.828  -2.888  1.00  0.00
ATOM   1529  H1  WAT   491      20.416 -17.748  -3.142  1.00  0.00
ATOM   1530  H2  WAT   491      19.853 -16.730  -2.173  1.00  0.00
TER
ATOM   1531  O   WAT   492      14.386 -16.227 -10.929  1.00  0.00
ATOM   1532  H1  WAT   492      14.903 -17.030 -10.984  1.00  0.00
ATOM   1533  H2  WAT   492      13.934 -16.289 -10.088  1.00  0.00
TER
ATOM   1534  O   WAT   493      19.273 -14.961 -15.657  1.00  0.00
ATOM   1535  H1  WAT   493      19.614 -14.216 -16.152  1.00  0.00
ATOM   1536  H2  WAT   493      18.444 -14.648 -15.294  1.00  0.00
TER
ATOM   1537  O   WAT   494      15.071 -18.803  -1.133  1.00  0.00
ATOM   1538  H1  WAT   494      14.771 -18.657  -2.030  1.00  0.00
ATOM   1539  H2  WAT   494      15.842 -19.362  -1.225  1.00  0.00
TER
ATOM   1540  O   WAT   495      20.414 -14.006  -3.137  1.00  0.00
ATOM   1541  H1  WAT   495      20.429 -14.938  -3.355  1.00  0.00
ATOM   1542  H2  WAT   495      19.707 -13.920  -2.498  1.00  0.00
TER
ATOM   1543  O   WAT   496      18.242 -14.879 -12.885  1.00  0.00
ATOM   1544  H1  WAT   496      18.929 -14.332 -12.504  1.00  0.00
ATOM   1545  H2  WAT   496      17.455 -14.335 -12.850  1.00  0.00
TER
ATOM   1546  O   WAT   497      10.381 -19.262 -17.393  1.00  0.00
ATOM   1547  H1  WAT   497      11.250 -18.980 -17.110  1.00  0.00
ATOM   1548  H2  WAT   497       9.890 -18.448 -17.508  1.00  0.00
TER
ATOM   1549  O   WAT   498      17.544 -17.875 -13.272  1.00  0.00
ATOM   1550  H1  WAT   498      18.001 -17.064 -13.046  1.00  0.00
ATOM   1551  H2  WAT   498      17.193 -18.192 -12.441  1.00  0.00
TER
ATOM   1552  O   WAT   499      19.848 -12.364  -6.043  1.00  0.00
ATOM   1553  H1  WAT   499      20.492 -12.158  -5.366  1.00  0.00
ATOM   1554  H2  WAT   499      20.211 -13.125  -6.496  1.00  0.00
TER
ATOM   1555  O   WAT   500      10.748 -10.049 -16.827  1.00  0.00
ATOM   1556  H1  WAT   500      11.108  -9.450 -17.481  1.00  0.00
ATOM   1557  H2  WAT   500      10.607  -9.503 -16.054  1.00  0.00
TER
ATOM   1558  O   WAT   501      10.732 -11.784  -2.353  1.00  0.00
ATOM   1559  H1  WAT   501      10.841 -12.724  -2.493  1.00  0.00
ATOM   1560  H2  WAT   501      10.080 -11.518  -3.001  1.00  0.00
TER
ATOM   1561  O   WAT   502      18.723 -13.512  -0.953  1.00  0.00
ATOM   1562  H1  WAT   502      18.403 -14.231  -0.408  1.00  0.00
ATOM   1563  H2  WAT   502      18.049 -12.837  -0.879  1.00  0.00
TER
ATOM   1564  O   WAT   503      16.765 -12.666 -16.010  1.00  0.00
ATOM   1565  H1  WAT   503      16.756 -11.933 -16.625  1.00  0.00
ATOM   1566  H2  WAT   503      15.845 -12.913 -15.917  1.00  0.00
TER
ATOM   1567  O   WAT   504      12.366 -17.445 -15.265  1.00  0.00
ATOM   1568  H1  WAT   504      11.758 -16.705 -15.255  1.00  0.00
ATOM   1569  H2  WAT   504      12.840 -17.355 -16.091  1.00  0.00
TER
ATOM   1570  O   WAT   505      19.751 -12.603 -17.347  1.00  0.00
ATOM   1571  H1  WAT   505      19.852 -12.807 -18.277  1.00  0.00
ATOM   1572  H2  WAT   505      18.851 -12.857 -17.142  1.00  0.00
TER
ATOM   1573  O   WAT   506      18.393 -10.085 -12.652  1.00  0.00
ATOM   1574  H1  WAT   506      18.647 -10.123 -13.574  1.00  0.00
ATOM   1575  H2  WAT   506      17.444 -10.211 -12.660  1.00  0.00
TER
ATOM   1576  O   WAT   507      14.376 -17.484 -17.516  1.00  0.00
ATOM   1577  H1  WAT   507      15.142 -17.595 -16.954  1.00  0.00
ATOM   1578  H2  WAT   507      14.453 -18.180 -18.168  1.00  0.00
TER
ATOM   1579  O   WAT   508      13.872  -9.901  -9.729  1.00  0.00
ATOM   1580  H1  WAT   508      14.608 -10.450  -9.459  1.00  0.00
ATOM   1581  H2  WAT   508      14.256  -9.036  -9.869  1.00  0.00
TER
ATOM   1582  O   WAT   509      10.757 -13.834 -13.855  1.00  0.00
ATOM   1583  H1  WAT   509       9.831 -13.592 -13.865  1.00  0.00
ATOM   1584  H2  WAT   509      11.222 -13.007 -13.977  1.00  0.00
TER
ATOM   1585  O   WAT   510      12.878 -10.717  -0.541  1.00  0.00
ATOM   1586  H1  WAT   510      13.679 -10.396  -0.127  1.00  0.00
ATOM   1587  H2  WAT   510      12.363 -11.077   0.181  1.00  0.00
TER
ATOM   1588  O   WAT   511      16.982 -10.728 -17.907  1.00  0.00
ATOM   1589  H1  WAT   511      17.775 -10.440 -18.359  1.00  0.00
ATOM   1590  H2  WAT   511      16.463 -11.159 -18.586  1.00  0.00
TER
ATOM   1591  O   WAT   512      10.598 -18.230  -1.597  1.00  0.00
ATOM   1592  H1  WAT   512      11.102 -18.809  -1.026  1.00  0.00
ATOM   1593  H2  WAT   512       9.859 -17.946  -1.060  1.00  0.00
TER
ATOM   1594  O   WAT   513      17.652 -16.822  -2.064  1.00  0.00
ATOM   1595  H1  WAT   513      16.886 -16.254  -2.148  1.00  0.00
ATOM   1596  H2  WAT   513      17.833 -17.115  -2.957  1.00  0.00
TER
ATOM   1597  O   WAT   514      20.740 -16.446 -17.438  1.00  0.00
ATOM   1598  H1  WAT   514      20.191 -15.999 -16.794  1.00  0.00
ATOM   1599  H2  WAT   514      21.362 -16.951 -16.915  1.00  0.00
TER
ATOM   1600  O   WAT   515      16.408 -17.487 -15.542  1.00  0.00
ATOM   1601  H1  WAT   515      16.830 -17.653 -14.699  1.00  0.00
ATOM   1602  H2  WAT   515      16.533 -18.297 -16.036  1.00  0.00
TER
ATOM   1603  O   WAT   516      18.921 -18.463 -18.294  1.00  0.00
ATOM   1604  H1  WAT   516      19.441 -19.178 -18.660  1.00  0.00
ATOM   1605  H2  WAT   516      19.568 -17.825 -17.994  1.00  0.00
TER
ATOM   1606  O   WAT   517      18.230 -17.088  -5.001  1.00  0.00
ATOM   1607  H1  WAT   517      18.649 -16.245  -5.173  1.00  0.00
ATOM   1608  H2  WAT   517      17.311 -16.951  -5.230  1.00  0.00
TER
ATOM   1609  O   WAT   518      16.081 -10.783  -3.885  1.00  0.00
ATOM   1610  H1  WAT   518      15.543 -10.058  -4.204  1.00  0.00
ATOM   1611  H2  WAT   518      16.334 -11.260  -4.676  1.00  0.00
TER
ATOM   1612  O   WAT   519      18.937  -9.548  -3.627  1.00  0.00
ATOM   1613  H1  WAT   519      18.863  -8.644  -3.319  1.00  0.00
ATOM   1614  H2  WAT   519      18.035  -9.867  -3.654  1.00  0.00
TER
ATOM   1615  O   WAT   520      19.486 -10.382 -16.004  1.00  0.00
ATOM   1616  H1  WAT   520      20.381 -10.044 -15.982  1.00  0.00
ATOM   1617  H2  WAT   520      19.517 -11.104 -16.632  1.00  0.00
TER
ATOM   1618  O   WAT   521      13.125 -15.009 -17.775  1.00  0.00
ATOM   1619  H1  WAT   521      13.563 -14.466 -17.120  1.00  0.00
ATOM   1620  H2  WAT   521      13.610 -15.835 -17.766  1.00  0.00
TER
ATOM   1621  O   WAT   522      10.340 -12.220 -10.323  1.00  0.00
ATOM   1622  H1  WAT   522      10.670 -13.088 -10.555  1.00  0.00
ATOM   1623  H2  WAT   522      10.769 -12.015  -9.493  1.00  0.00
TER
ATOM   1624  O   WAT   523      14.936 -13.890 -12.663  1.00  0.00
ATOM   1625  H1  WAT   523      14.635 -14.013 -11.763  1.00  0.00
ATOM   1626  H2  WAT   523      14.830 -14.749 -13.071  1.00  0.00
TER
ATOM   1627  O   WAT   524      10.829 -11.353  -7.585  1.00  0.00
ATOM   1628  H1  WAT   524      10.392 -11.173  -6.753  1.00  0.00
ATOM   1629  H2  WAT   524      11.396 -10.596  -7.727  1.00  0.00
TER
ATOM   1630  O   WAT   525      10.661 -18.841 -11.226  1.00  0.00
ATOM   1631  H1  WAT   525      10.006 -19.110 -11.870  1.00  0.00
ATOM   1632  H2  WAT   525      11.499 -18.951 -11.676  1.00  0.00
TER
ATOM   1633  O   WAT   526      11.699 -18.456  -6.686  1.00  0.00
ATOM   1634  H1  WAT   526      12.066 -18.543  -5.806  1.00  0.00
ATOM   1635  H2  WAT   526      11.130 -19.219  -6.785  1.00  0.00
TER
ATOM   1636  O   WAT   527      13.114 -13.943  -1.524  1.00  0.00
ATOM   1637  H1  WAT   527      13.071 -14.314  -0.642  1.00  0.00
ATOM   1638  H2  WAT   527      13.245 -13.005  -1.384  1.00  0.00
TER
ATOM   1639  O   WAT   528      16.815 -12.387  -5.923  1.00  0.00
ATOM   1640  H1  WAT   528      16.574 -12.119  -6.810  1.00  0.00
ATOM   1641  H2  WAT   528      17.755 -12.216  -5.868  1.00  0.00
TER
ATOM   1642  O   WAT   529      12.953 -10.997  -4.404  1.00  0.00
ATOM   1643  H1  WAT   529      12.359 -11.128  -3.665  1.00  0.00
ATOM   1644  H2  WAT   529      12.945 -11.833  -4.870  1.00  0.00
TER
ATOM   1645  O   WAT   530      12.584 -13.631  -5.453  1.00  0.00
ATOM   1646  H1  WAT   530      11.857 -14.250  -5.521  1.00  0.00
ATOM   1647  H2  WAT   530      12.645 -13.237  -6.323  1.00  0.00
TER
ATOM   1648  O   WAT   531      16.188 -11.416  -8.668  1.00  0.00
ATOM   1649  H1  WAT   531      16.705 -12.028  -9.194  1.00  0.00
ATOM   1650  H2  WAT   531      16.838 -10.913  -8.177  1.00  0.00
TER
ATOM   1651  O   WAT   532      18.928 -10.525  -7.841  1.00  0.00
ATOM   1652  H1  WAT   532      19.216 -10.780  -8.718  1.00  0.00
ATOM   1653  H2  WAT   532      19.440 -11.078  -7.251  1.00  0.00
TER
ATOM   1654  O   WAT   533      10.867 -10.313 -12.244  1.00  0.00
ATOM   1655  H1  WAT   533      10.699 -10.946 -11.545  1.00  0.00
ATOM   1656  H2  WAT   533      10.000 -10.107 -12.594  1.00  0.00
TER
ATOM   1657  O   WAT   534      12.473 -11.620 -14.799  1.00  0.00
ATOM   1658  H1  WAT   534      11.948 -11.239 -15.502  1.00  0.00
ATOM   1659  H2  WAT   534      12.398 -10.995 -14.078  1.00  0.00
TER
ATOM   1660  O   WAT   535      18.995  -9.604  -0.475  1.00  0.00
ATOM   1661  H1  WAT   535      19.922  -9.839  -0.431  1.00  0.00
ATOM   1662  H2  WAT   535      18.980  -8.777  -0.956  1.00  0.00
TER
ATOM   1663  O   WAT   536      15.073  -9.672 -15.924  1.00  0.00
ATOM   1664  H1  WAT   536      15.804  -9.956 -16.471  1.00  0.00
ATOM   1665  H2  WAT   536      15.332  -9.910 -15.034  1.00  0.00
TER
ATOM   1666  O   WAT   537      14.234 -13.555 -15.919  1.00  0.00
ATOM   1667  H1  WAT   537      13.605 -13.087 -15.370  1.00  0.00
ATOM   1668  H2  WAT   537      14.349 -14.400 -15.484  1.00  0.00
TER
ATOM   1669  O   WAT   538       2.915  18.044   7.780  1.00  0.00
ATOM   1670  H1  WAT   538       2.834  17.129   7.509  1.00  0.00
ATOM   1671  H2  WAT   538       2.501  18.541   7.074  1.00  0.00
TER
ATOM   1672  O   WAT   539       1.046  19.822   9.661  1.00  0.00
ATOM   1673  H1  WAT   539       0.271  19.342   9.951  1.00  0.00
ATOM   1674  H2  WAT   539       1.698  19.142   9.486  1.00  0.00
TER
ATOM   1675  O   WAT   540      -6.528  15.094   4.323  1.00  0.00
ATOM   1676  H1  WAT   540      -7.416  15.436   4.221  1.00  0.00
ATOM   1677  H2  WAT   540      -6.244  14.894   3.431  1.00  0.00
TER
ATOM   1678  O   WAT   541      -8.564  17.695  10.206  1.00  0.00
ATOM   1679  H1  WAT   541      -7.993  16.927  10.207  1.00  0.00
ATOM   1680  H2  WAT   541      -8.564  17.993   9.297  1.00  0.00
TER
ATOM   1681  O   WAT   542      -7.322  13.103  11.993  1.00  0.00
ATOM   1682  H1  WAT   542      -7.502  12.206  12.274  1.00  0.00
ATOM   1683  H2  WAT   542      -7.724  13.650  12.668  1.00  0.00
TER
ATOM   1684  O   WAT   543       1.518  15.305   9.895  1.00  0.00
ATOM   1685  H1  WAT   543       1.894  14.432   9.782  1.00  0.00
ATOM   1686  H2  WAT   543       1.420  15.640   9.004  1.00  0.00
TER
ATOM   1687  O   WAT   544      -4.352  13.677   5.356  1.00  0.00
ATOM   1688  H1  WAT   544      -4.245  14.578   5.663  1.00  0.00
ATOM   1689  H2  WAT   544      -5.262  13.629   5.066  1.00  0.00
TER
ATOM   1690  O   WAT   545       5.300  12.800   6.827  1.00  0.00
ATOM   1691  H1  WAT   545       6.121  12.309   6.870  1.00  0.00
ATOM   1692  H2  WAT   545       5.334  13.389   7.581  1.00  0.00
TER
ATOM   1693  O   WAT   546      -6.703  15.599  10.602  1.00  0.00
ATOM   1694  H1  WAT   546      -6.022  15.863  11.220  1.00  0.00
ATOM   1695  H2  WAT   546      -7.019  14.759  10.935  1.00  0.00
TER
ATOM   1696  O   WAT   547      -2.511  16.646   9.689  1.00  0.00
ATOM   1697  H1  WAT   547      -2.003  17.144  10.329  1.00  0.00
ATOM   1698  H2  WAT   547      -1.980  15.869   9.513  1.00  0.00
TER
ATOM   1699  O   WAT   548       9.590  14.816  13.392  1.00  0.00
ATOM   1700  H1  WAT   548       8.885  15.204  12.873  1.00  0.00
ATOM   1701  H2  WAT   548       9.856  15.511  13.994  1.00  0.00
TER
ATOM   1702  O   WAT   549      -4.227  11.286  13.955  1.00  0.00
ATOM   1703  H1  WAT   549      -4.225  11.803  13.150  1.00  0.00
ATOM   1704  H2  WAT   549      -5.057  10.809  13.932  1.00  0.00
TER
ATOM   1705  O   WAT   550       5.536  14.740   9.600  1.00  0.00
ATOM   1706  H1  WAT   550       4.832  15.028  10.181  1.00  0.00
ATOM   1707  H2  WAT   550       5.898  15.550   9.240  1.00  0.00
TER
ATOM   1708  O   WAT   551      -4.546  12.997  11.962  1.00  0.00
ATOM   1709  H1  WAT   551      -4.204  13.841  11.668  1.00  0.00
ATOM   1710  H2  WAT   551      -5.484  13.145  12.079  1.00  0.00
TER
ATOM   1711  O   WAT   552       8.605  14.185   9.991  1.00  0.00
ATOM   1712  H1  WAT   552       7.658  14.219  10.123  1.00  0.00
ATOM   1713  H2  WAT   552       8.930  14.999  10.376  1.00  0.00
TER
ATOM   1714  O   WAT   553      -0.863  10.485   8.287  1.00  0.00
ATOM   1715  H1  WAT   553      -0.555   9.930   7.570  1.00  0.00
ATOM   1716  H2  WAT   553      -1.793  10.619   8.104  1.00  0.00
TER
ATOM   1717  O   WAT   554       1.525  18.550   5.023  1.00  0.00
ATOM   1718  H1  WAT   554       0.598  18.483   5.252  1.00  0.00
ATOM   1719  H2  WAT   554       1.678  19.488   4.908  1.00  0.00
TER
ATOM   1720  O   WAT   555       1.512  14.821   2.019  1.00  0.00
ATOM   1721  H1  WAT   555       0.572  14.983   2.105  1.00  0.00
ATOM   1722  H2  WAT   555       1.830  15.540   1.473  1.00  0.00
TER
ATOM   1723  O   WAT   556       4.998  16.290  12.943  1.00  0.00
ATOM   1724  H1  WAT   556       4.585  17.116  13.197  1.00  0.00
ATOM   1725  H2  WAT   556       4.265  15.705  12.750  1.00  0.00
TER
ATOM   1726  O   WAT   557      -2.869  19.076   7.805  1.00  0.00
ATOM   1727  H1  WAT   557      -3.273  18.364   7.309  1.00  0.00
ATOM   1728  H2  WAT   557      -2.783  18.732   8.694  1.00  0.00
TER
ATOM   1729  O   WAT   558      -4.156  15.851  11.585  1.00  0.00
ATOM   1730  H1  WAT   558      -3.605  15.960  10.810  1.00  0.00
ATOM   1731  H2  WAT   558      -3.642  16.224  12.300  1.00  0.00
TER
ATOM   1732  O   WAT   559       7.313  10.605   0.848  1.00  0.00
ATOM   1733  H1  WAT   559       7.000  10.697   1.748  1.00  0.00
ATOM   1734  H2  WAT   559       8.074  11.183   0.797  1.00  0.00
TER
ATOM   1735  O   WAT   560      -6.169  17.971   5.305  1.00  0.00
ATOM   1736  H1  WAT   560      -6.289  18.697   4.694  1.00  0.00
ATOM   1737  H2  WAT   560      -6.479  17.201   4.828  1.00  0.00
TER
ATOM   1738  O   WAT   561       8.523  15.342  16.825  1.00  0.00
ATOM   1739  H1  WAT   561       7.908  15.850  16.297  1.00  0.00
ATOM   1740  H2  WAT   561       8.203  14.442  16.768  1.00  0.00
TER
ATOM   1741  O   WAT   562      -3.702  11.314   8.688  1.00  0.00
ATOM   1742  H1  WAT   562      -4.146  12.095   8.356  1.00  0.00
ATOM   1743  H2  WAT   562      -3.144  11.637   9.395  1.00  0.00
TER
ATOM   1744  O   WAT   563       0.585  14.181  14.291  1.00  0.00
ATOM   1745  H1  WAT   563       0.123  14.389  15.103  1.00  0.00
ATOM   1746  H2  WAT   563       0.182  13.367  13.988  1.00  0.00
TER
ATOM   1747  O   WAT   564       5.585  15.402  15.421  1.00  0.00
ATOM   1748  H1  WAT   564       4.734  15.103  15.742  1.00  0.00
ATOM   1749  H2  WAT   564       5.425  15.646  14.509  1.00  0.00
TER
ATOM   1750  O   WAT   565       2.680  16.902  17.521  1.00  0.00
ATOM   1751  H1  WAT   565       3.005  16.069  17.181  1.00  0.00
ATOM   1752  H2  WAT   565       3.468  17.425  17.669  1.00  0.00
TER
ATOM   1753  O   WAT   566      -0.586  10.935   3.568  1.00  0.00
ATOM   1754  H1  WAT   566      -1.211  10.931   4.294  1.00  0.00
ATOM   1755  H2  WAT   566      -0.673  10.068   3.172  1.00  0.00
TER
ATOM   1756  O   WAT   567      -1.665  11.859  10.547  1.00  0.00
ATOM   1757  H1  WAT   567      -1.368  12.765  10.466  1.00  0.00
ATOM   1758  H2  WAT   567      -1.116  11.371   9.933  1.00  0.00
TER
ATOM   1759  O   WAT   568      -3.911  16.438   6.416  1.00  0.00
ATOM   1760  H1  WAT   568      -4.137  16.221   7.321  1.00  0.00
ATOM   1761  H2  WAT   568      -4.692  16.870   6.070  1.00  0.00
TER
ATOM   1762  O   WAT   569       3.319  16.444   5.015  1.00  0.00
ATOM   1763  H1  WAT   569       2.720  17.167   4.831  1.00  0.00
ATOM   1764  H2  WAT   569       3.867  16.382   4.233  1.00  0.00
TER
ATOM   1765  O   WAT   570      -1.471  17.336  17.082  1.00  0.00
ATOM   1766  H1  WAT   570      -1.567  16.396  16.932  1.00  0.00
ATOM   1767  H2  WAT   570      -0.628  17.558  16.687  1.00  0.00
TER
ATOM   1768  O   WAT   571       1.925  15.080   7.045  1.00  0.00
ATOM   1769  H1  WAT   571       2.318  15.397   6.232  1.00  0.00
ATOM   1770  H2  WAT   571       2.287  14.201   7.160  1.00  0.00
TER
ATOM   1771  O   WAT   572      -6.340  13.747  15.235  1.00  0.00
ATOM   1772  H1  WAT   572      -6.734  14.595  15.443  1.00  0.00
ATOM   1773  H2  WAT   572      -7.028  13.110  15.426  1.00  0.00
TER
ATOM   1774  O   WAT   573      -9.038  11.670   9.268  1.00  0.00
ATOM   1775  H1  WAT   573      -9.327  12.241   9.981  1.00  0.00
ATOM   1776  H2  WAT   573      -8.294  11.191   9.631  1.00  0.00
TER
ATOM   1777  O   WAT   574      -8.851  15.612   0.479  1.00  0.00
ATOM   1778  H1  WAT   574      -8.934  16.555   0.620  1.00  0.00
ATOM   1779  H2  WAT   574      -9.203  15.470  -0.400  1.00  0.00
TER
ATOM   1780  O   WAT   575       2.511  17.671  11.140  1.00  0.00
ATOM   1781  H1  WAT   575       1.779  18.180  11.489  1.00  0.00
ATOM   1782  H2  WAT   575       2.113  16.854  10.839  1.00  0.00
TER
ATOM   1783  O   WAT   576      -1.051  14.346   9.546  1.00  0.00
ATOM   1784  H1  WAT   576      -1.048  13.905   8.696  1.00  0.00
ATOM   1785  H2  WAT   576      -0.156  14.668   9.653  1.00  0.00
TER
ATOM   1786  O   WAT   577      -5.201  14.229   8.505  1.00  0.00
ATOM   1787  H1  WAT   577      -5.541  14.706   9.262  1.00  0.00
ATOM   1788  H2  WAT   577      -5.963  13.775   8.145  1.00  0.00
TER
ATOM   1789  O   WAT   578      -0.989  15.347   2.536  1.00  0.00
ATOM   1790  H1  WAT   578      -0.868  15.306   3.485  1.00  0.00
ATOM   1791  H2  WAT   578      -1.375  16.210   2.381  1.00  0.00
TER
ATOM   1792  O   WAT   579       2.973  13.124  10.553  1.00  0.00
ATOM   1793  H1  WAT   579       2.991  13.575  11.397  1.00  0.00
ATOM   1794  H2  WAT   579       2.725  12.225  10.766  1.00  0.00
TER
ATOM   1795  O   WAT   580      -1.977  17.658   1.935  1.00  0.00
ATOM   1796  H1  WAT   580      -2.546  17.209   1.308  1.00  0.00
ATOM   1797  H2  WAT   580      -1.268  18.017   1.401  1.00  0.00
TER
ATOM   1798  O   WAT   581       6.401  10.537  16.391  1.00  0.00
ATOM   1799  H1  WAT   581       6.725   9.806  16.917  1.00  0.00
ATOM   1800  H2  WAT   581       6.436  10.219  15.489  1.00  0.00
TER
ATOM   1801  O   WAT   582      -0.751  18.406  11.292  1.00  0.00
ATOM   1802  H1  WAT   582      -0.384  17.932  12.038  1.00  0.00
ATOM   1803  H2  WAT   582      -0.940  19.281  11.633  1.00  0.00
TER
ATOM   1804  O   WAT   583      -7.887  13.151   7.421  1.00  0.00
ATOM   1805  H1  WAT   583      -8.172  12.786   8.259  1.00  0.00
ATOM   1806  H2  WAT   583      -7.949  12.419   6.808  1.00  0.00
TER
ATOM   1807  O   WAT   584      -2.961  17.447  13.611  1.00  0.00
ATOM   1808  H1  WAT   584      -3.265  18.326  13.836  1.00  0.00
ATOM   1809  H2  WAT   584      -2.006  17.507  13.646  1.00  0.00
TER
ATOM   1810  O   WAT   585       1.787  12.044   4.143  1.00  0.00
ATOM   1811  H1  WAT   585       0.974  11.545   4.067  1.00  0.00
ATOM   1812  H2  WAT   585       1.593  12.884   3.726  1.00  0.00
TER
ATOM   1813  O   WAT   586       4.502  16.416   2.439  1.00  0.00
ATOM   1814  H1  WAT   586       5.390  16.727   2.264  1.00  0.00
ATOM   1815  H2  WAT   586       4.473  15.543   2.047  1.00  0.00
TER
ATOM   1816  O   WAT   587      -6.904  18.288  14.758  1.00  0.00
ATOM   1817  H1  WAT   587      -7.263  18.953  15.345  1.00  0.00
ATOM   1818  H2  WAT   587      -7.199  17.456  15.129  1.00  0.00
TER
ATOM   1819  O   WAT   588      -3.703  18.746  17.642  1.00  0.00
ATOM   1820  H1  WAT   588      -4.003  18.892  16.744  1.00  0.00
ATOM   1821  H2  WAT   588      -2.932  18.187  17.549  1.00  0.00
TER
ATOM   1822  O   WAT   589       6.774  17.727   1.907  1.00  0.00
ATOM   1823  H1  WAT   589       6.690  18.158   1.057  1.00  0.00
ATOM   1824  H2  WAT   589       7.493  18.187   2.340  1.00  0.00
TER
ATOM   1825  O   WAT   590      -8.393  18.287   1.381  1.00  0.00
ATOM   1826  H1  WAT   590      -7.524  18.569   1.665  1.00  0.00
ATOM   1827  H2  WAT   590      -8.884  19.100   1.266  1.00  0.00
TER
ATOM   1828  O   WAT   591      -5.329  10.018   5.974  1.00  0.00
ATOM   1829  H1  WAT   591      -5.457  10.010   6.923  1.00  0.00
ATOM   1830  H2  WAT   591      -6.153  10.356   5.623  1.00  0.00
TER
ATOM   1831  O   WAT   592      -8.329  11.777  15.435  1.00  0.00
ATOM   1832  H1  WAT   592      -9.044  11.977  16.040  1.00  0.00
ATOM   1833  H2  WAT   592      -7.910  11.001  15.806  1.00  0.00
TER
ATOM   1834  O   WAT   593       3.164  14.269  13.185  1.00  0.00
ATOM   1835  H1  WAT   593       3.533  13.449  13.513  1.00  0.00
ATOM   1836  H2  WAT   593       2.304  14.329  13.601  1.00  0.00
TER
ATOM   1837  O   WAT   594       6.531  13.225   3.994  1.00  0.00
ATOM   1838  H1  WAT   594       5.902  13.329   3.280  1.00  0.00
ATOM   1839  H2  WAT   594       6.036  13.445   4.783  1.00  0.00
TER
ATOM   1840  O   WAT   595      -1.501  15.503   5.410  1.00  0.00
ATOM   1841  H1  WAT   595      -2.209  15.972   5.851  1.00  0.00
ATOM   1842  H2  WAT   595      -1.217  14.846   6.044  1.00  0.00
TER
ATOM   1843  O   WAT   596       0.125  16.923  13.409  1.00  0.00
ATOM   1844  H1  WAT   596       0.623  17.398  14.074  1.00  0.00
ATOM   1845  H2  WAT   596       0.267  15.999  13.616  1.00  0.00
TER
ATOM   1846  O   WAT   597       2.531  12.228   6.849  1.00  0.00
ATOM   1847  H1  WAT   597       2.407  12.247   5.900  1.00  0.00
ATOM   1848  H2  WAT   597       3.479  12.276   6.969  1.00  0.00
TER
ATOM   1849  O   WAT   598      -3.297  13.812   2.785  1.00  0.00
ATOM   1850  H1  WAT   598      -2.448  14.249   2.719  1.00  0.00
ATOM   1851  H2  WAT   598      -3.664  14.124   3.612  1.00  0.00
TER
ATOM   1852  O   WAT   599       7.331  13.140  14.252  1.00  0.00
ATOM   1853  H1  WAT   599       6.829  13.880  14.591  1.00  0.00
ATOM   1854  H2  WAT   599       8.147  13.528  13.935  1.00  0.00
TER
ATOM   1855  O   WAT   600       5.624  18.383   7.698  1.00  0.00
ATOM   1856  H1  WAT   600       4.683  18.398   7.873  1.00  0.00
ATOM   1857  H2  WAT   600       5.938  17.597   8.144  1.00  0.00
TER
ATOM   1858  O   WAT   601      -5.704  17.498   1.942  1.00  0.00
ATOM   1859  H1  WAT   601      -5.623  16.550   2.053  1.00  0.00
ATOM   1860  H2  WAT   601      -4.812  17.828   2.048  1.00  0.00
TER
ATOM   1861  O   WAT   602      -8.177  19.319  17.177  1.00  0.00
ATOM   1862  H1  WAT   602      -7.673  18.740  17.749  1.00  0.00
ATOM   1863  H2  WAT   602      -8.916  19.603  17.715  1.00  0.00
TER
ATOM   1864  O   WAT   603      -4.204  16.041  16.040  1.00  0.00
ATOM   1865  H1  WAT   603      -4.734  15.550  15.412  1.00  0.00
ATOM   1866  H2  WAT   603      -3.535  16.470  15.505  1.00  0.00
TER
ATOM   1867  O   WAT   604       0.146  19.085   0.480  1.00  0.00
ATOM   1868  H1  WAT   604       0.667  18.370   0.114  1.00  0.00
ATOM   1869  H2  WAT   604       0.793  19.724   0.780  1.00  0.00
TER
ATOM   1870  O   WAT   605       5.166  17.848  17.808  1.00  0.00
ATOM   1871  H1  WAT   605       5.748  17.093  17.720  1.00  0.00
ATOM   1872  H2  WAT   605       5.343  18.379  17.031  1.00  0.00
TER
ATOM   1873  O   WAT   606      -3.716  13.008  16.119  1.00  0.00
ATOM   1874  H1  WAT   606      -3.811  12.390  15.394  1.00  0.00
ATOM   1875  H2  WAT   606      -4.297  13.734  15.892  1.00  0.00
TER
ATOM   1876  O   WAT   607      -0.950  11.565  13.152  1.00  0.00
ATOM   1877  H1  WAT   607      -1.399  11.587  12.307  1.00  0.00
ATOM   1878  H2  WAT   607      -1.584  11.167  13.749  1.00  0.00
TER
ATOM   1879  O   WAT   608       1.792  18.192  15.157  1.00  0.00
ATOM   1880  H1  WAT   608       1.912  17.596  15.897  1.00  0.00
ATOM   1881  H2  WAT   608       2.651  18.229  14.737  1.00  0.00
TER
ATOM   1882  O   WAT   609       4.131  18.746  13.733  1.00  0.00
ATOM   1883  H1  WAT   609       3.604  19.270  13.130  1.00  0.00
ATOM   1884  H2  WAT   609       4.474  19.378  14.364  1.00  0.00
TER
ATOM   1885  O   WAT   610      -3.471  16.135   0.178  1.00  0.00
ATOM   1886  H1  WAT   610      -3.672  15.272   0.540  1.00  0.00
ATOM   1887  H2  WAT   610      -3.641  16.048  -0.760  1.00  0.00
TER
ATOM   1888  O   WAT   611      -1.441  14.734  16.415  1.00  0.00
ATOM   1889  H1  WAT   611      -0.851  14.426  17.102  1.00  0.00
ATOM   1890  H2  WAT   611      -2.259  14.262  16.571  1.00  0.00
TER
ATOM   1891  O   WAT   612       3.378  14.351  16.648  1.00  0.00
ATOM   1892  H1  WAT   612       2.690  13.689  16.583  1.00  0.00
ATOM   1893  H2  WAT   612       4.099  13.904  17.093  1.00  0.00
TER
ATOM   1894  O   WAT   613       4.008  10.946   2.707  1.00  0.00
ATOM   1895  H1  WAT   613       4.289  10.103   3.063  1.00  0.00
ATOM   1896  H2  WAT   613       3.235  11.178   3.221  1.00  0.00
TER
ATOM   1897  O   WAT   614      -4.672  13.235   0.166  1.00  0.00
ATOM   1898  H1  WAT   614      -4.370  13.242  -0.742  1.00  0.00
ATOM   1899  H2  WAT   614      -3.933  12.885   0.663  1.00  0.00
TER
ATOM   1900  O   WAT   615      -1.454  12.179   1.152  1.00  0.00
ATOM   1901  H1  WAT   615      -1.802  11.501   0.572  1.00  0.00
ATOM   1902  H2  WAT   615      -1.252  11.717   1.966  1.00  0.00
TER
ATOM   1903  O   WAT   616      -8.113  18.707   7.548  1.00  0.00
ATOM   1904  H1  WAT   616      -8.768  18.438   6.904  1.00  0.00
ATOM   1905  H2  WAT   616      -7.275  18.598   7.098  1.00  0.00
TER
ATOM   1906  O   WAT   617       4.836  13.501   1.770  1.00  0.00
ATOM   1907  H1  WAT   617       5.254  13.315   0.930  1.00  0.00
ATOM   1908  H2  WAT   617       4.529  12.649   2.080  1.00  0.00
TER
ATOM   1909  O   WAT   618       8.335  18.414   5.468  1.00  0.00
ATOM   1910  H1  WAT   618       7.959  17.647   5.036  1.00  0.00
ATOM   1911  H2  WAT   618       7.605  18.796   5.955  1.00  0.00
TER
ATOM   1912  O   WAT   619      -7.076  19.093  12.088  1.00  0.00
ATOM   1913  H1  WAT   619      -6.708  19.005  12.968  1.00  0.00
ATOM   1914  H2  WAT   619      -7.645  18.329  11.989  1.00  0.00
TER
ATOM   1915  O   WAT   620       7.725  17.561  15.102  1.00  0.00
ATOM   1916  H1  WAT   620       7.493  17.332  14.201  1.00  0.00
ATOM   1917  H2  WAT   620       7.985  18.481  15.056  1.00  0.00
TER
ATOM   1918  O   WAT   621      -7.524  16.003  15.994  1.00  0.00
ATOM   1919  H1  WAT   621      -8.418  15.970  16.334  1.00  0.00
ATOM   1920  H2  WAT   621      -6.984  16.202  16.759  1.00  0.00
TER
ATOM   1921  O   WAT   622       6.164  12.787  17.879  1.00  0.00
ATOM   1922  H1  WAT   622       7.041  12.795  18.263  1.00  0.00
ATOM   1923  H2  WAT   622       6.176  12.050  17.269  1.00  0.00
TER
ATOM   1924  O   WAT   623      -8.899  15.917   3.491  1.00  0.00
ATOM   1925  H1  WAT   623      -9.803  16.180   3.316  1.00  0.00
ATOM   1926  H2  WAT   623      -8.415  16.188   2.711  1.00  0.00
TER
ATOM   1927  O   WAT   624       7.610  16.640   8.768  1.00  0.00
ATOM   1928  H1  WAT   624       8.134  16.146   8.137  1.00  0.00
ATOM   1929  H2  WAT   624       8.196  16.775   9.513  1.00  0.00
TER
ATOM   1930  O   WAT   625       7.789  16.724  12.290  1.00  0.00
ATOM   1931  H1  WAT   625       6.839  16.690  12.405  1.00  0.00
ATOM   1932  H2  WAT   625       7.970  17.634  12.055  1.00  0.00
TER
ATOM   1933  O   WAT   626      -6.357  14.974   1.400  1.00  0.00
ATOM   1934  H1  WAT   626      -5.647  14.552   0.915  1.00  0.00
ATOM   1935  H2  WAT   626      -7.073  15.041   0.768  1.00  0.00
TER
ATOM   1936  O   WAT   627      -6.709  11.028   0.440  1.00  0.00
ATOM   1937  H1  WAT   627      -5.986  11.569   0.758  1.00  0.00
ATOM   1938  H2  WAT   627      -6.437  10.754  -0.435  1.00  0.00
TER
ATOM   1939  O   WAT   628       7.100  15.897   4.708  1.00  0.00
ATOM   1940  H1  WAT   628       7.596  15.664   5.492  1.00  0.00
ATOM   1941  H2  WAT   628       6.902  15.058   4.291  1.00  0.00
TER
ATOM   1942  O   WAT   629      -7.020  10.278  10.343  1.00  0.00
ATOM   1943  H1  WAT   629      -6.372   9.728   9.902  1.00  0.00
ATOM   1944  H2  WAT   629      -6.600  10.533  11.164  1.00  0.00
TER
ATOM   1945  O   WAT   630       8.529  14.533   7.241  1.00  0.00
ATOM   1946  H1  WAT   630       8.419  14.379   8.180  1.00  0.00
ATOM   1947  H2  WAT   630       9.289  14.005   6.999  1.00  0.00
TER
ATOM   1948  O   WAT   631       6.875  10.472  13.700  1.00  0.00
ATOM   1949  H1  WAT   631       7.512  11.086  14.066  1.00  0.00
ATOM   1950  H2  WAT   631       7.023  10.508  12.755  1.00  0.00
TER
ATOM   1951  O   WAT   632       9.418  12.364   0.482  1.00  0.00
ATOM   1952  H1  WAT   632      10.343  12.232   0.274  1.00  0.00
ATOM   1953  H2  WAT   632       9.395  12.443   1.436  1.00  0.00
TER
ATOM   1954  O   WAT   633       9.492  13.135   3.108  1.00  0.00
ATOM   1955  H1  WAT   633       8.697  13.069   3.637  1.00  0.00
ATOM   1956  H2  WAT   633       9.696  14.070   3.096  1.00  0.00
TER
ATOM   1957  O   WAT   634      -7.267  10.434  13.085  1.00  0.00
ATOM   1958  H1  WAT   634      -7.615  10.890  13.851  1.00  0.00
ATOM   1959  H2  WAT   634      -7.598   9.540  13.167  1.00  0.00
TER
ATOM   1960  O   WAT   635       0.246  11.625  16.607  1.00  0.00
ATOM   1961  H1  WAT   635       0.185  12.217  17.357  1.00  0.00
ATOM   1962  H2  WAT   635       1.186  11.518  16.462  1.00  0.00
TER
ATOM   1963  O   WAT   636       2.883  11.282  16.246  1.00  0.00
ATOM   1964  H1  WAT   636       3.497  11.600  15.584  1.00  0.00
ATOM   1965  H2  WAT   636       3.428  10.797  16.866  1.00  0.00
TER
ATOM   1966  O   WAT   637      -6.595   9.961  16.360  1.00  0.00
ATOM   1967  H1  WAT   637      -6.046   9.780  15.597  1.00  0.00
ATOM   1968  H2  WAT   637      -6.529   9.171  16.896  1.00  0.00
TER
ATOM   1969  O   WAT   638       3.624   9.845  12.573  1.00  0.00
ATOM   1970  H1  WAT   638       2.750  10.179  12.371  1.00  0.00
ATOM   1971  H2  WAT   638       3.515   9.373  13.398  1.00  0.00
TER
ATOM   1972  O   WAT   639       4.531  12.052  13.957  1.00  0.00
ATOM   1973  H1  WAT   639       4.202  11.238  13.578  1.00  0.00
ATOM   1974  H2  WAT   639       5.479  12.009  13.834  1.00  0.00
TER
ATOM   1975  O   WAT   640       1.371  10.762  11.513  1.00  0.00
ATOM   1976  H1  WAT   640       0.589  11.237  11.792  1.00  0.00
ATOM   1977  H2  WAT   640       1.078   9.858  11.404  1.00  0.00
TER
ATOM   1978  O   WAT   641       5.924  11.465   9.557  1.00  0.00
ATOM   1979  H1  WAT   641       6.364  11.409   8.710  1.00  0.00
ATOM   1980  H2  WAT   641       5.654  12.380   9.628  1.00  0.00
TER
ATOM   1981  O   WAT   642       7.787  11.096   7.568  1.00  0.00
ATOM   1982  H1  WAT   642       7.726  10.152   7.421  1.00  0.00
ATOM   1983  H2  WAT   642       8.567  11.204   8.114  1.00  0.00
TER
ATOM   1984  O   WAT   643      -7.285  11.067   4.034  1.00  0.00
ATOM   1985  H1  WAT   643      -6.527  11.180   3.460  1.00  0.00
ATOM   1986  H2  WAT   643      -7.747  11.904   3.988  1.00  0.00
TER
ATOM   1987  O   WAT   644      -0.743  13.181   7.024  1.00  0.00
ATOM   1988  H1  WAT   644      -1.556  12.807   6.684  1.00  0.00
ATOM   1989  H2  WAT   644      -0.239  12.425   7.326  1.00  0.00
TER
ATOM   1990  O   WAT   645       3.759   9.845   8.262  1.00  0.00
ATOM   1991  H1  WAT   645       4.362  10.417   8.737  1.00  0.00
ATOM   1992  H2  WAT   645       3.019  10.409   8.040  1.00  0.00
TER
ATOM   1993  O   WAT   646       6.903  10.247   3.536  1.00  0.00
ATOM   1994  H1  WAT   646       7.098  11.146   3.803  1.00  0.00
ATOM   1995  H2  WAT   646       6.116  10.016   4.030  1.00  0.00
TER
ATOM   1996  O   WAT   647      -4.912  11.593   2.574  1.00  0.00
ATOM   1997  H1  WAT   647      -4.383  10.806   2.445  1.00  0.00
ATOM   1998  H2  WAT   647      -4.279  12.273   2.808  1.00  0.00
TER
ATOM   1999  O   WAT   648      -2.718  11.331   5.629  1.00  0.00
ATOM   2000  H1  WAT   648      -3.348  10.630   5.796  1.00  0.00
ATOM   2001  H2  WAT   648      -3.258  12.091   5.412  1.00  0.00
TER
ATOM   2002  O   WAT   649      -2.593  10.609  18.064  1.00  0.00
ATOM   2003  H1  WAT   649      -2.874  11.113  17.300  1.00  0.00
ATOM   2004  H2  WAT   649      -2.211   9.811  17.698  1.00  0.00
TER
ATOM   2005  O   WAT   650       2.915  18.044 -10.995  1.00  0.00
ATOM   2006  H1  WAT   650       2.834  17.129 -11.265  1.00  0.00
ATOM   2007  H2  WAT   650       2.501  18.541 -11.701  1.00  0.00
TER
ATOM   2008  O   WAT   651       1.046  19.822  -9.114  1.00  0.00
ATOM   2009  H1  WAT   651       0.271  19.342  -8.824  1.00  0.00
ATOM   2010  H2  WAT   651       1.698  19.142  -9.288  1.00  0.00
TER
ATOM   2011  O   WAT   652      -6.528  15.094 -14.452  1.00  0.00
ATOM   2012  H1  WAT   652      -7.416  15.436 -14.554  1.00  0.00
ATOM   2013  H2  WAT   652      -6.244  14.894 -15.344  1.00  0.00
TER
ATOM   2014  O   WAT   653      -8.564  17.695  -8.568  1.00  0.00
ATOM   2015  H1  WAT   653      -7.993  16.927  -8.567  1.00  0.00
ATOM   2016  H2  WAT   653      -8.564  17.993  -9.477  1.00  0.00
TER
ATOM   2017  O   WAT   654      -7.322  13.103  -6.781  1.00  0.00
ATOM   2018  H1  WAT   654      -7.502  12.206  -6.501  1.00  0.00
ATOM   2019  H2  WAT   654      -7.724  13.650  -6.106  1.00  0.00
TER
ATOM   2020  O   WAT   655       1.518  15.305  -8.880  1.00  0.00
ATOM   2021  H1  WAT   655       1.894  14.432  -8.992  1.00  0.00
ATOM   2022  H2  WAT   655       1.420  15.640  -9.771  1.00  0.00
TER
ATOM   2023  O   WAT   656      -4.352  13.677 -13.418  1.00  0.00
ATOM   2024  H1  WAT   656      -4.245  14.578 -13.111  1.00  0.00
ATOM   2025  H2  WAT   656      -5.262  13.629 -13.709  1.00  0.00
TER
ATOM   2026  O   WAT   657       5.300  12.800 -11.947  1.00  0.00
ATOM   2027  H1  WAT   657       6.121  12.309 -11.904  1.00  0.00
ATOM   2028  H2  WAT   657       5.334  13.389 -11.194  1.00  0.00
TER
ATOM   2029  O   WAT   658      -6.703  15.599  -8.173  1.00  0.00
ATOM   2030  H1  WAT   658      -6.022  15.863  -7.554  1.00  0.00
ATOM   2031  H2  WAT   658      -7.019  14.759  -7.839  1.00  0.00
TER
ATOM   2032  O   WAT   659      -2.511  16.646  -9.085  1.00  0.00
ATOM   2033  H1  WAT   659      -2.003  17.144  -8.445  1.00  0.00
ATOM   2034  H2  WAT   659      -1.980  15.869  -9.262  1.00  0.00
TER
ATOM   2035  O   WAT   660       9.590  14.816  -5.383  1.00  0.00
ATOM   2036  H1  WAT   660       8.885  15.204  -5.901  1.00  0.00
ATOM   2037  H2  WAT   660       9.856  15.511  -4.780  1.00  0.00
TER
ATOM   2038  O   WAT   661      -4.227  11.286  -4.819  1.00  0.00
ATOM   2039  H1  WAT   661      -4.225  11.803  -5.625  1.00  0.00
ATOM   2040  H2  WAT   661      -5.057  10.809  -4.842  1.00  0.00
TER
ATOM   2041  O   WAT   662       5.536  14.740  -9.174  1.00  0.00
ATOM   2042  H1  WAT   662       4.832  15.028  -8.594  1.00  0.00
ATOM   2043  H2  WAT   662       5.898  15.550  -9.534  1.00  0.00
TER
ATOM   2044  O   WAT   663      -4.546  12.997  -6.812  1.00  0.00
ATOM   2045  H1  WAT   663      -4.204  13.841  -7.107  1.00  0.00
ATOM   2046  H2  WAT   663      -5.484  13.145  -6.696  1.00  0.00
TER
ATOM   2047  O   WAT   664       8.605  14.185  -8.783  1.00  0.00
ATOM   2048  H1  WAT   664       7.658  14.219  -8.652  1.00  0.00
ATOM   2049  H2  WAT   664       8.930  14.999  -8.398  1.00  0.00
TER
ATOM   2050  O   WAT   665      -0.863  10.485 -10.488  1.00  0.00
ATOM   2051  H1  WAT   665      -0.555   9.930 -11.204  1.00  0.00
ATOM   2052  H2  WAT   665      -1.793  10.619 -10.670  1.00  0.00
TER
ATOM   2053  O   WAT   666       1.525  18.550 -13.752  1.00  0.00
ATOM   2054  H1  WAT   666       0.598  18.483 -13.523  1.00  0.00
ATOM   2055  H2  WAT   666       1.678  19.488 -13.866  1.00  0.00
TER
ATOM   2056  O   WAT   667       1.512  14.821 -16.755  1.00  0.00
ATOM   2057  H1  WAT   667       0.572  14.983 -16.670  1.00  0.00
ATOM   2058  H2  WAT   667       1.830  15.540 -17.301  1.00  0.00
TER
ATOM   2059  O   WAT   668       4.998  16.290  -5.832  1.00  0.00
ATOM   2060  H1  WAT   668       4.585  17.116  -5.578  1.00  0.00
ATOM   2061  H2  WAT   668       4.265  15.705  -6.024  1.00  0.00
TER
ATOM   2062  O   WAT   669      -2.869  19.076 -10.970  1.00  0.00
ATOM   2063  H1  WAT   669      -3.273  18.364 -11.465  1.00  0.00
ATOM   2064  H2  WAT   669      -2.783  18.732 -10.081  1.00  0.00
TER
ATOM   2065  O   WAT   670      -4.156  15.851  -7.190  1.00  0.00
ATOM   2066  H1  WAT   670      -3.605  15.960  -7.964  1.00  0.00
ATOM   2067  H2  WAT   670      -3.642  16.224  -6.474  1.00  0.00
TER
ATOM   2068  O   WAT   671       7.313  10.605 -17.927  1.00  0.00
ATOM   2069  H1  WAT   671       7.000  10.697 -17.027  1.00  0.00
ATOM   2070  H2  WAT   671       8.074  11.183 -17.977  1.00  0.00
TER
ATOM   2071  O   WAT   672      -6.169  17.971 -13.469  1.00  0.00
ATOM   2072  H1  WAT   672      -6.289  18.697 -14.081  1.00  0.00
ATOM   2073  H2  WAT   672      -6.479  17.201 -13.946  1.00  0.00
TER
ATOM   2074  O   WAT   673       8.523  15.342  -1.949  1.00  0.00
ATOM   2075  H1  WAT   673       7.908  15.850  -2.478  1.00  0.00
ATOM   2076  H2  WAT   673       8.203  14.442  -2.007  1.00  0.00
TER
ATOM   2077  O   WAT   674      -3.702  11.314 -10.087  1.00  0.00
ATOM   2078  H1  WAT   674      -4.146  12.095 -10.418  1.00  0.00
ATOM   2079  H2  WAT   674      -3.144  11.637  -9.380  1.00  0.00
TER
ATOM   2080  O   WAT   675       0.585  14.181  -4.483  1.00  0.00
ATOM   2081  H1  WAT   675       0.123  14.389  -3.671  1.00  0.00
ATOM   2082  H2  WAT   675       0.182  13.367  -4.786  1.00  0.00
TER
ATOM   2083  O   WAT   676       5.585  15.402  -3.353  1.00  0.00
ATOM   2084  H1  WAT   676       4.734  15.103  -3.032  1.00  0.00
ATOM   2085  H2  WAT   676       5.425  15.646  -4.265  1.00  0.00
TER
ATOM   2086  O   WAT   677       2.680  16.902  -1.254  1.00  0.00
ATOM   2087  H1  WAT   677       3.005  16.069  -1.593  1.00  0.00
ATOM   2088  H2  WAT   677       3.468  17.425  -1.106  1.00  0.00
TER
ATOM   2089  O   WAT   678      -0.586  10.935 -15.206  1.00  0.00
ATOM   2090  H1  WAT   678      -1.211  10.931 -14.481  1.00  0.00
ATOM   2091  H2  WAT   678      -0.673  10.068 -15.602  1.00  0.00
TER
ATOM   2092  O   WAT   679      -1.665  11.859  -8.228  1.00  0.00
ATOM   2093  H1  WAT   679      -1.368  12.765  -8.308  1.00  0.00
ATOM   2094  H2  WAT   679      -1.116  11.371  -8.842  1.00  0.00
TER
ATOM   2095  O   WAT   680      -3.911  16.438 -12.358  1.00  0.00
ATOM   2096  H1  WAT   680      -4.137  16.221 -11.454  1.00  0.00
ATOM   2097  H2  WAT   680      -4.692  16.870 -12.704  1.00  0.00
TER
ATOM   2098  O   WAT   681       3.319  16.444 -13.759  1.00  0.00
ATOM   2099  H1  WAT   681       2.720  17.167 -13.943  1.00  0.00
ATOM   2100  H2  WAT   681       3.867  16.382 -14.542  1.00  0.00
TER
ATOM   2101  O   WAT   682      -1.471  17.336  -1.692  1.00  0.00
ATOM   2102  H1  WAT   682      -1.567  16.396  -1.842  1.00  0.00
ATOM   2103  H2  WAT   682      -0.628  17.558  -2.088  1.00  0.00
TER
ATOM   2104  O   WAT   683       1.925  15.080 -11.729  1.00  0.00
ATOM   2105  H1  WAT   683       2.318  15.397 -12.542  1.00  0.00
ATOM   2106  H2  WAT   683       2.287  14.201 -11.615  1.00  0.00
TER
ATOM   2107  O   WAT   684      -6.340  13.747  -3.539  1.00  0.00
ATOM   2108  H1  WAT   684      -6.734  14.595  -3.332  1.00  0.00
ATOM   2109  H2  WAT   684      -7.028  13.110  -3.348  1.00  0.00
TER
ATOM   2110  O   WAT   685       0.235  13.831  -0.469  1.00  0.00
ATOM   2111  H1  WAT   685      -0.456  13.638   0.165  1.00  0.00
ATOM   2112  H2  WAT   685       0.978  14.114   0.063  1.00  0.00
TER
ATOM   2113  O   WAT   686      -9.038  11.670  -9.506  1.00  0.00
ATOM   2114  H1  WAT   686      -9.327  12.241  -8.794  1.00  0.00
ATOM   2115  H2  WAT   686      -8.294  11.191  -9.143  1.00  0.00
TER
ATOM   2116  O   WAT   687       2.511  17.671  -7.634  1.00  0.00
ATOM   2117  H1  WAT   687       1.779  18.180  -7.285  1.00  0.00
ATOM   2118  H2  WAT   687       2.113  16.854  -7.935  1.00  0.00
TER
ATOM   2119  O   WAT   688      -1.051  14.346  -9.229  1.00  0.00
ATOM   2120  H1  WAT   688      -1.048  13.905 -10.078  1.00  0.00
ATOM   2121  H2  WAT   688      -0.156  14.668  -9.122  1.00  0.00
TER
ATOM   2122  O   WAT   689      -5.201  14.229 -10.269  1.00  0.00
ATOM   2123  H1  WAT   689      -5.541  14.706  -9.513  1.00  0.00
ATOM   2124  H2  WAT   689      -5.963  13.775 -10.629  1.00  0.00
TER
ATOM   2125  O   WAT   690      -0.989  15.347 -16.238  1.00  0.00
ATOM   2126  H1  WAT   690      -0.868  15.306 -15.290  1.00  0.00
ATOM   2127  H2  WAT   690      -1.375  16.210 -16.393  1.00  0.00
TER
ATOM   2128  O   WAT   691       2.973  13.124  -8.222  1.00  0.00
ATOM   2129  H1  WAT   691       2.991  13.575  -7.378  1.00  0.00
ATOM   2130  H2  WAT   691       2.725  12.225  -8.008  1.00  0.00
TER
ATOM   2131  O   WAT   692      -1.977  17.658 -16.840  1.00  0.00
ATOM   2132  H1  WAT   692      -2.546  17.209 -17.466  1.00  0.00
ATOM   2133  H2  WAT   692      -1.268  18.017 -17.373  1.00  0.00
TER
ATOM   2134  O   WAT   693       6.401  10.537  -2.383  1.00  0.00
ATOM   2135  H1  WAT   693       6.725   9.806  -1.857  1.00  0.00
ATOM   2136  H2  WAT   693       6.436  10.219  -3.285  1.00  0.00
TER
ATOM   2137  O   WAT   694      -0.751  18.406  -7.482  1.00  0.00
ATOM   2138  H1  WAT   694      -0.384  17.932  -6.736  1.00  0.00
ATOM   2139  H2  WAT   694      -0.940  19.281  -7.141  1.00  0.00
TER
ATOM   2140  O   WAT   695      -7.887  13.151 -11.353  1.00  0.00
ATOM   2141  H1  WAT   695      -8.172  12.786 -10.515  1.00  0.00
ATOM   2142  H2  WAT   695      -7.949  12.419 -11.967  1.00  0.00
TER
ATOM   2143  O   WAT   696      -2.961  17.447  -5.164  1.00  0.00
ATOM   2144  H1  WAT   696      -3.265  18.326  -4.939  1.00  0.00
ATOM   2145  H2  WAT   696      -2.006  17.507  -5.128  1.00  0.00
TER
ATOM   2146  O   WAT   697       1.787  12.044 -14.632  1.00  0.00
ATOM   2147  H1  WAT   697       0.974  11.545 -14.707  1.00  0.00
ATOM   2148  H2  WAT   697       1.593  12.884 -15.048  1.00  0.00
TER
ATOM   2149  O   WAT   698       4.502  16.416 -16.335  1.00  0.00
ATOM   2150  H1  WAT   698       5.390  16.727 -16.510  1.00  0.00
ATOM   2151  H2  WAT   698       4.473  15.543 -16.727  1.00  0.00
TER
ATOM   2152  O   WAT   699      -6.904  18.288  -4.017  1.00  0.00
ATOM   2153  H1  WAT   699      -7.263  18.953  -3.429  1.00  0.00
ATOM   2154  H2  WAT   699      -7.199  17.456  -3.645  1.00  0.00
TER
ATOM   2155  O   WAT   700      -3.703  18.746  -1.133  1.00  0.00
ATOM   2156  H1  WAT   700      -4.003  18.892  -2.030  1.00  0.00
ATOM   2157  H2  WAT   700      -2.932  18.187  -1.225  1.00  0.00
TER
ATOM   2158  O   WAT   701       6.774  17.727 -16.867  1.00  0.00
ATOM   2159  H1  WAT   701       6.690  18.158 -17.718  1.00  0.00
ATOM   2160  H2  WAT   701       7.493  18.187 -16.435  1.00  0.00
TER
ATOM   2161  O   WAT   702      -8.393  18.287 -17.393  1.00  0.00
ATOM   2162  H1  WAT   702      -7.524  18.569 -17.110  1.00  0.00
ATOM   2163  H2  WAT   702      -8.884  19.100 -17.508  1.00  0.00
TER
ATOM   2164  O   WAT   703      -5.329  10.018 -12.800  1.00  0.00
ATOM   2165  H1  WAT   703      -5.457  10.010 -11.852  1.00  0.00
ATOM   2166  H2  WAT   703      -6.153  10.356 -13.151  1.00  0.00
TER
ATOM   2167  O   WAT   704      -8.329  11.777  -3.339  1.00  0.00
ATOM   2168  H1  WAT   704      -9.044  11.977  -2.734  1.00  0.00
ATOM   2169  H2  WAT   704      -7.910  11.001  -2.968  1.00  0.00
TER
ATOM   2170  O   WAT   705       3.164  14.269  -5.589  1.00  0.00
ATOM   2171  H1  WAT   705       3.533  13.449  -5.261  1.00  0.00
ATOM   2172  H2  WAT   705       2.304  14.329  -5.174  1.00  0.00
TER
ATOM   2173  O   WAT   706       6.531  13.225 -14.781  1.00  0.00
ATOM   2174  H1  WAT   706       5.902  13.329 -15.495  1.00  0.00
ATOM   2175  H2  WAT   706       6.036  13.445 -13.991  1.00  0.00
TER
ATOM   2176  O   WAT   707      -1.501  15.503 -13.365  1.00  0.00
ATOM   2177  H1  WAT   707      -2.209  15.972 -12.923  1.00  0.00
ATOM   2178  H2  WAT   707      -1.217  14.846 -12.730  1.00  0.00
TER
ATOM   2179  O   WAT   708       0.125  16.923  -5.366  1.00  0.00
ATOM   2180  H1  WAT   708       0.623  17.398  -4.700  1.00  0.00
ATOM   2181  H2  WAT   708       0.267  15.999  -5.159  1.00  0.00
TER
ATOM   2182  O   WAT   709       2.531  12.228 -11.925  1.00  0.00
ATOM   2183  H1  WAT   709       2.407  12.247 -12.874  1.00  0.00
ATOM   2184  H2  WAT   709       3.479  12.276 -11.805  1.00  0.00
TER
ATOM   2185  O   WAT   710      -3.297  13.812 -15.990  1.00  0.00
ATOM   2186  H1  WAT   710      -2.448  14.249 -16.056  1.00  0.00
ATOM   2187  H2  WAT   710      -3.664  14.124 -15.162  1.00  0.00
TER
ATOM   2188  O   WAT   711       7.331  13.140  -4.523  1.00  0.00
ATOM   2189  H1  WAT   711       6.829  13.880  -4.183  1.00  0.00
ATOM   2190  H2  WAT   711       8.147  13.528  -4.839  1.00  0.00
TER
ATOM   2191  O   WAT   712       5.624  18.383 -11.077  1.00  0.00
ATOM   2192  H1  WAT   712       4.683  18.398 -10.902  1.00  0.00
ATOM   2193  H2  WAT   712       5.938  17.597 -10.631  1.00  0.00
TER
ATOM   2194  O   WAT   713      -5.704  17.498 -16.833  1.00  0.00
ATOM   2195  H1  WAT   713      -5.623  16.550 -16.721  1.00  0.00
ATOM   2196  H2  WAT   713      -4.812  17.828 -16.727  1.00  0.00
TER
ATOM   2197  O   WAT   714      -8.177  19.319  -1.597  1.00  0.00
ATOM   2198  H1  WAT   714      -7.673  18.740  -1.026  1.00  0.00
ATOM   2199  H2  WAT   714      -8.916  19.603  -1.060  1.00  0.00
TER
ATOM   2200  O   WAT   715      -6.144  17.462  -0.702  1.00  0.00
ATOM   2201  H1  WAT   715      -6.104  17.164   0.206  1.00  0.00
ATOM   2202  H2  WAT   715      -5.290  17.863  -0.861  1.00  0.00
TER
ATOM   2203  O   WAT   716      -4.204  16.041  -2.735  1.00  0.00
ATOM   2204  H1  WAT   716      -4.734  15.550  -3.362  1.00  0.00
ATOM   2205  H2  WAT   716      -3.535  16.470  -3.269  1.00  0.00
TER
ATOM   2206  O   WAT   717       0.146  19.085 -18.294  1.00  0.00
ATOM   2207  H1  WAT   717       0.667  18.370 -18.660  1.00  0.00
ATOM   2208  H2  WAT   717       0.793  19.724 -17.994  1.00  0.00
TER
ATOM   2209  O   WAT   718       5.166  17.848  -0.967  1.00  0.00
ATOM   2210  H1  WAT   718       5.748  17.093  -1.055  1.00  0.00
ATOM   2211  H2  WAT   718       5.343  18.379  -1.744  1.00  0.00
TER
ATOM   2212  O   WAT   719      -3.716  13.008  -2.655  1.00  0.00
ATOM   2213  H1  WAT   719      -3.811  12.390  -3.380  1.00  0.00
ATOM   2214  H2  WAT   719      -4.297  13.734  -2.882  1.00  0.00
TER
ATOM   2215  O   WAT   720      -0.950  11.565  -5.622  1.00  0.00
ATOM   2216  H1  WAT   720      -1.399  11.587  -6.468  1.00  0.00
ATOM   2217  H2  WAT   720      -1.584  11.167  -5.025  1.00  0.00
TER
ATOM   2218  O   WAT   721       1.792  18.192  -3.617  1.00  0.00
ATOM   2219  H1  WAT   721       1.912  17.596  -2.878  1.00  0.00
ATOM   2220  H2  WAT   721       2.651  18.229  -4.037  1.00  0.00
TER
ATOM   2221  O   WAT   722       4.131  18.746  -5.041  1.00  0.00
ATOM   2222  H1  WAT   722       3.604  19.270  -5.645  1.00  0.00
ATOM   2223  H2  WAT   722       4.474  19.378  -4.410  1.00  0.00
TER
ATOM   2224  O   WAT   723      -1.441  14.734  -2.360  1.00  0.00
ATOM   2225  H1  WAT   723      -0.851  14.426  -1.672  1.00  0.00
ATOM   2226  H2  WAT   723      -2.259  14.262  -2.204  1.00  0.00
TER
ATOM   2227  O   WAT   724       3.378  14.351  -2.126  1.00  0.00
ATOM   2228  H1  WAT   724       2.690  13.689  -2.191  1.00  0.00
ATOM   2229  H2  WAT   724       4.099  13.904  -1.682  1.00  0.00
TER
ATOM   2230  O   WAT   725       4.008  10.946 -16.067  1.00  0.00
ATOM   2231  H1  WAT   725       4.289  10.103 -15.711  1.00  0.00
ATOM   2232  H2  WAT   725       3.235  11.178 -15.553  1.00  0.00
TER
ATOM   2233  O   WAT   726      -1.454  12.179 -17.623  1.00  0.00
ATOM   2234  H1  WAT   726      -1.802  11.501 -18.202  1.00  0.00
ATOM   2235  H2  WAT   726      -1.252  11.717 -16.808  1.00  0.00
TER
ATOM   2236  O   WAT   727      -8.113  18.707 -11.226  1.00  0.00
ATOM   2237  H1  WAT   727      -8.768  18.438 -11.870  1.00  0.00
ATOM   2238  H2  WAT   727      -7.275  18.598 -11.676  1.00  0.00
TER
ATOM   2239  O   WAT   728       4.836  13.501 -17.004  1.00  0.00
ATOM   2240  H1  WAT   728       5.254  13.315 -17.845  1.00  0.00
ATOM   2241  H2  WAT   728       4.529  12.649 -16.694  1.00  0.00
TER
ATOM   2242  O   WAT   729       8.335  18.414 -13.307  1.00  0.00
ATOM   2243  H1  WAT   729       7.959  17.647 -13.739  1.00  0.00
ATOM   2244  H2  WAT   729       7.605  18.796 -12.819  1.00  0.00
TER
ATOM   2245  O   WAT   730      -7.076  19.093  -6.686  1.00  0.00
ATOM   2246  H1  WAT   730      -6.708  19.005  -5.806  1.00  0.00
ATOM   2247  H2  WAT   730      -7.645  18.329  -6.785  1.00  0.00
TER
ATOM   2248  O   WAT   731       7.725  17.561  -3.673  1.00  0.00
ATOM   2249  H1  WAT   731       7.493  17.332  -4.573  1.00  0.00
ATOM   2250  H2  WAT   731       7.985  18.481  -3.718  1.00  0.00
TER
ATOM   2251  O   WAT   732      -7.524  16.003  -2.780  1.00  0.00
ATOM   2252  H1  WAT   732      -8.418  15.970  -2.441  1.00  0.00
ATOM   2253  H2  WAT   732      -6.984  16.202  -2.015  1.00  0.00
TER
ATOM   2254  O   WAT   733       6.164  12.787  -0.895  1.00  0.00
ATOM   2255  H1  WAT   733       7.041  12.795  -0.511  1.00  0.00
ATOM   2256  H2  WAT   733       6.176  12.050  -1.506  1.00  0.00
TER
ATOM   2257  O   WAT   734      -8.899  15.917 -15.284  1.00  0.00
ATOM   2258  H1  WAT   734      -9.803  16.180 -15.459  1.00  0.00
ATOM   2259  H2  WAT   734      -8.415  16.188 -16.064  1.00  0.00
TER
ATOM   2260  O   WAT   735       7.610  16.640 -10.006  1.00  0.00
ATOM   2261  H1  WAT   735       8.134  16.146 -10.637  1.00  0.00
ATOM   2262  H2  WAT   735       8.196  16.775  -9.261  1.00  0.00
TER
ATOM   2263  O   WAT   736       7.789  16.724  -6.484  1.00  0.00
ATOM   2264  H1  WAT   736       6.839  16.690  -6.370  1.00  0.00
ATOM   2265  H2  WAT   736       7.970  17.634  -6.719  1.00  0.00
TER
ATOM   2266  O   WAT   737      -6.357  14.974 -17.374  1.00  0.00
ATOM   2267  H1  WAT   737      -5.647  14.552 -17.860  1.00  0.00
ATOM   2268  H2  WAT   737      -7.073  15.041 -18.006  1.00  0.00
TER
ATOM   2269  O   WAT   738       7.100  15.897 -14.067  1.00  0.00
ATOM   2270  H1  WAT   738       7.596  15.664 -13.282  1.00  0.00
ATOM   2271  H2  WAT   738       6.902  15.058 -14.483  1.00  0.00
TER
ATOM   2272  O   WAT   739      -7.020  10.278  -8.432  1.00  0.00
ATOM   2273  H1  WAT   739      -6.372   9.728  -8.872  1.00  0.00
ATOM   2274  H2  WAT   739      -6.600  10.533  -7.610  1.00  0.00
TER
ATOM   2275  O   WAT   740       8.529  14.533 -11.533  1.00  0.00
ATOM   2276  H1  WAT   740       8.419  14.379 -10.595  1.00  0.00
ATOM   2277  H2  WAT   740       9.289  14.005 -11.776  1.00  0.00
TER
ATOM   2278  O   WAT   741       6.875  10.472  -5.075  1.00  0.00
ATOM   2279  H1  WAT   741       7.512  11.086  -4.709  1.00  0.00
ATOM   2280  H2  WAT   741       7.023  10.508  -6.020  1.00  0.00
TER
ATOM   2281  O   WAT   742       9.418  12.364 -18.292  1.00  0.00
ATOM   2282  H1  WAT   742      10.343  12.232 -18.501  1.00  0.00
ATOM   2283  H2  WAT   742       9.395  12.443 -17.339  1.00  0.00
TER
ATOM   2284  O   WAT   743       9.492  13.135 -15.667  1.00  0.00
ATOM   2285  H1  WAT   743       8.697  13.069 -15.137  1.00  0.00
ATOM   2286  H2  WAT   743       9.696  14.070 -15.678  1.00  0.00
TER
ATOM   2287  O   WAT   744      -7.267  10.434  -5.689  1.00  0.00
ATOM   2288  H1  WAT   744      -7.615  10.890  -4.923  1.00  0.00
ATOM   2289  H2  WAT   744      -7.598   9.540  -5.607  1.00  0.00
TER
ATOM   2290  O   WAT   745       0.246  11.625  -2.167  1.00  0.00
ATOM   2291  H1  WAT   745       0.185  12.217  -1.418  1.00  0.00
ATOM   2292  H2  WAT   745       1.186  11.518  -2.312  1.00  0.00
TER
ATOM   2293  O   WAT   746       2.883  11.282  -2.528  1.00  0.00
ATOM   2294  H1  WAT   746       3.497  11.600  -3.190  1.00  0.00
ATOM   2295  H2  WAT   746       3.428  10.797  -1.908  1.00  0.00
TER
ATOM   2296  O   WAT   747      -6.595   9.961  -2.414  1.00  0.00
ATOM   2297  H1  WAT   747      -6.046   9.780  -3.177  1.00  0.00
ATOM   2298  H2  WAT   747      -6.529   9.171  -1.878  1.00  0.00
TER
ATOM   2299  O   WAT   748       3.624   9.845  -6.201  1.00  0.00
ATOM   2300  H1  WAT   748       2.750  10.179  -6.404  1.00  0.00
ATOM   2301  H2  WAT   748       3.515   9.373  -5.376  1.00  0.00
TER
ATOM   2302  O   WAT   749       4.531  12.052  -4.817  1.00  0.00
ATOM   2303  H1  WAT   749       4.202  11.238  -5.197  1.00  0.00
ATOM   2304  H2  WAT   749       5.479  12.009  -4.940  1.00  0.00
TER
ATOM   2305  O   WAT   750       1.371  10.762  -7.262  1.00  0.00
ATOM   2306  H1  WAT   750       0.589  11.237  -6.982  1.00  0.00
ATOM   2307  H2  WAT   750       1.078   9.858  -7.370  1.00  0.00
TER
ATOM   2308  O   WAT   751       5.924  11.465  -9.217  1.00  0.00
ATOM   2309  H1  WAT   751       6.364  11.409 -10.065  1.00  0.00
ATOM   2310  H2  WAT   751       5.654  12.380  -9.146  1.00  0.00
TER
ATOM   2311  O   WAT   752       7.787  11.096 -11.206  1.00  0.00
ATOM   2312  H1  WAT   752       7.726  10.152 -11.353  1.00  0.00
ATOM   2313  H2  WAT   752       8.567  11.204 -10.661  1.00  0.00
TER
ATOM   2314  O   WAT   753      -7.285  11.067 -14.740  1.00  0.00
ATOM   2315  H1  WAT   753      -6.527  11.180 -15.314  1.00  0.00
ATOM   2316  H2  WAT   753      -7.747  11.904 -14.786  1.00  0.00
TER
ATOM   2317  O   WAT   754      -0.743  13.181 -11.750  1.00  0.00
ATOM   2318  H1  WAT   754      -1.556  12.807 -12.091  1.00  0.00
ATOM   2319  H2  WAT   754      -0.239  12.425 -11.448  1.00  0.00
TER
ATOM   2320  O   WAT   755       3.759   9.845 -10.512  1.00  0.00
ATOM   2321  H1  WAT   755       4.362  10.417 -10.037  1.00  0.00
ATOM   2322  H2  WAT   755       3.019  10.409 -10.734  1.00  0.00
TER
ATOM   2323  O   WAT   756       6.903  10.247 -15.238  1.00  0.00
ATOM   2324  H1  WAT   756       7.098  11.146 -14.971  1.00  0.00
ATOM   2325  H2  WAT   756       6.116  10.016 -14.745  1.00  0.00
TER
ATOM   2326  O   WAT   757      -4.912  11.593 -16.200  1.00  0.00
ATOM   2327  H1  WAT   757      -4.383  10.806 -16.329  1.00  0.00
ATOM   2328  H2  WAT   757      -4.279  12.273 -15.967  1.00  0.00
TER
ATOM   2329  O   WAT   758      -2.718  11.331 -13.146  1.00  0.00
ATOM   2330  H1  WAT   758      -3.348  10.630 -12.979  1.00  0.00
ATOM   2331  H2  WAT   758      -3.258  12.091 -13.362  1.00  0.00
TER
ATOM   2332  O   WAT   759      -2.593  10.609  -0.710  1.00  0.00
ATOM   2333  H1  WAT   759      -2.874  11.113  -1.474  1.00  0.00
ATOM   2334  H2  WAT   759      -2.211   9.811  -1.076  1.00  0.00
TER
ATOM   2335  O   WAT   760       4.009  10.025  -0.132  1.00  0.00
ATOM   2336  H1  WAT   760       3.895  10.344   0.763  1.00  0.00
ATOM   2337  H2  WAT   760       4.826  10.426  -0.429  1.00  0.00
TER
ATOM   2338  O   WAT   761       2.915  -0.730   7.780  1.00  0.00
ATOM   2339  H1  WAT   761       2.834  -1.645   7.509  1.00  0.00
ATOM   2340  H2  WAT   761       2.501  -0.234   7.074  1.00  0.00
TER
ATOM   2341  O   WAT   762       1.046   1.047   9.661  1.00  0.00
ATOM   2342  H1  WAT   762       0.271   0.568   9.951  1.00  0.00
ATOM   2343  H2  WAT   762       1.698   0.368   9.486  1.00  0.00
TER
ATOM   2344  O   WAT   763      -4.937   1.359  10.538  1.00  0.00
ATOM   2345  H1  WAT   763      -5.768   1.104  10.938  1.00  0.00
ATOM   2346  H2  WAT   763      -4.329   1.431  11.274  1.00  0.00
TER
ATOM   2347  O   WAT   764       5.067   5.453   8.441  1.00  0.00
ATOM   2348  H1  WAT   764       4.605   4.682   8.769  1.00  0.00
ATOM   2349  H2  WAT   764       5.880   5.480   8.946  1.00  0.00
TER
ATOM   2350  O   WAT   765      -4.957   5.393  10.734  1.00  0.00
ATOM   2351  H1  WAT   765      -4.654   4.503  10.555  1.00  0.00
ATOM   2352  H2  WAT   765      -4.212   5.950  10.506  1.00  0.00
TER
ATOM   2353  O   WAT   766      -6.528  -3.680   4.323  1.00  0.00
ATOM   2354  H1  WAT   766      -7.416  -3.339   4.221  1.00  0.00
ATOM   2355  H2  WAT   766      -6.244  -3.880   3.431  1.00  0.00
TER
ATOM   2356  O   WAT   767      -8.564  -1.080  10.206  1.00  0.00
ATOM   2357  H1  WAT   767      -7.993  -1.848  10.207  1.00  0.00
ATOM   2358  H2  WAT   767      -8.564  -0.781   9.297  1.00  0.00
TER
ATOM   2359  O   WAT   768       1.294   7.739   8.061  1.00  0.00
ATOM   2360  H1  WAT   768       0.675   8.195   7.490  1.00  0.00
ATOM   2361  H2  WAT   768       2.149   7.894   7.660  1.00  0.00
TER
ATOM   2362  O   WAT   769       0.487   3.723   9.668  1.00  0.00
ATOM   2363  H1  WAT   769       0.418   2.782   9.507  1.00  0.00
ATOM   2364  H2  WAT   769       1.249   3.813  10.240  1.00  0.00
TER
ATOM   2365  O   WAT   770      -7.322  -5.671  11.993  1.00  0.00
ATOM   2366  H1  WAT   770      -7.502  -6.569  12.274  1.00  0.00
ATOM   2367  H2  WAT   770      -7.724  -5.124  12.668  1.00  0.00
TER
ATOM   2368  O   WAT   771       1.518  -3.470   9.895  1.00  0.00
ATOM   2369  H1  WAT   771       1.894  -4.343   9.782  1.00  0.00
ATOM   2370  H2  WAT   771       1.420  -3.134   9.004  1.00  0.00
TER
ATOM   2371  O   WAT   772      -4.352  -5.097   5.356  1.00  0.00
ATOM   2372  H1  WAT   772      -4.245  -4.197   5.663  1.00  0.00
ATOM   2373  H2  WAT   772      -5.262  -5.145   5.066  1.00  0.00
TER
ATOM   2374  O   WAT   773       5.300  -5.975   6.827  1.00  0.00
ATOM   2375  H1  WAT   773       6.121  -6.465   6.870  1.00  0.00
ATOM   2376  H2  WAT   773       5.334  -5.385   7.581  1.00  0.00
TER
ATOM   2377  O   WAT   774      -6.703  -3.175  10.602  1.00  0.00
ATOM   2378  H1  WAT   774      -6.022  -2.911  11.220  1.00  0.00
ATOM   2379  H2  WAT   774      -7.019  -4.015  10.935  1.00  0.00
TER
ATOM   2380  O   WAT   775      -2.511  -2.129   9.689  1.00  0.00
ATOM   2381  H1  WAT   775      -2.003  -1.630  10.329  1.00  0.00
ATOM   2382  H2  WAT   775      -1.980  -2.905   9.513  1.00  0.00
TER
ATOM   2383  O   WAT   776       9.590  -3.958  13.392  1.00  0.00
ATOM   2384  H1  WAT   776       8.885  -3.570  12.873  1.00  0.00
ATOM   2385  H2  WAT   776       9.856  -3.263  13.994  1.00  0.00
TER
ATOM   2386  O   WAT   777      -4.227  -7.489  13.955  1.00  0.00
ATOM   2387  H1  WAT   777      -4.225  -6.971  13.150  1.00  0.00
ATOM   2388  H2  WAT   777      -5.057  -7.966  13.932  1.00  0.00
TER
ATOM   2389  O   WAT   778       2.160   2.623   5.454  1.00  0.00
ATOM   2390  H1  WAT   778       1.542   3.088   4.890  1.00  0.00
ATOM   2391  H2  WAT   778       2.672   3.316   5.871  1.00  0.00
TER
ATOM   2392  O   WAT   779      -2.977   2.151  12.133  1.00  0.00
ATOM   2393  H1  WAT   779      -3.310   2.778  12.775  1.00  0.00
ATOM   2394  H2  WAT   779      -2.800   2.677  11.353  1.00  0.00
TER
ATOM   2395  O   WAT   780       5.536  -4.035   9.600  1.00  0.00
ATOM   2396  H1  WAT   780       4.832  -3.746  10.181  1.00  0.00
ATOM   2397  H2  WAT   780       5.898  -3.225   9.240  1.00  0.00
TER
ATOM   2398  O   WAT   781      -4.546  -5.778  11.962  1.00  0.00
ATOM   2399  H1  WAT   781      -4.204  -4.934  11.668  1.00  0.00
ATOM   2400  H2  WAT   781      -5.484  -5.629  12.079  1.00  0.00
TER
ATOM   2401  O   WAT   782      -3.765   4.119  13.947  1.00  0.00
ATOM   2402  H1  WAT   782      -3.148   4.794  13.666  1.00  0.00
ATOM   2403  H2  WAT   782      -4.626   4.528  13.856  1.00  0.00
TER
ATOM   2404  O   WAT   783       7.153   5.583  11.863  1.00  0.00
ATOM   2405  H1  WAT   783       6.469   6.253  11.855  1.00  0.00
ATOM   2406  H2  WAT   783       7.692   5.781  11.097  1.00  0.00
TER
ATOM   2407  O   WAT   784       8.605  -4.589   9.991  1.00  0.00
ATOM   2408  H1  WAT   784       7.658  -4.555  10.123  1.00  0.00
ATOM   2409  H2  WAT   784       8.930  -3.775  10.376  1.00  0.00
TER
ATOM   2410  O   WAT   785      -0.863  -8.289   8.287  1.00  0.00
ATOM   2411  H1  WAT   785      -0.555  -8.845   7.570  1.00  0.00
ATOM   2412  H2  WAT   785      -1.793  -8.155   8.104  1.00  0.00
TER
ATOM   2413  O   WAT   786       4.689   7.427  10.577  1.00  0.00
ATOM   2414  H1  WAT   786       4.701   7.023   9.710  1.00  0.00
ATOM   2415  H2  WAT   786       4.136   8.202  10.474  1.00  0.00
TER
ATOM   2416  O   WAT   787       5.983   4.149   5.666  1.00  0.00
ATOM   2417  H1  WAT   787       5.873   3.206   5.791  1.00  0.00
ATOM   2418  H2  WAT   787       5.980   4.510   6.553  1.00  0.00
TER
ATOM   2419  O   WAT   788       4.087   2.330  11.906  1.00  0.00
ATOM   2420  H1  WAT   788       4.504   2.116  11.071  1.00  0.00
ATOM   2421  H2  WAT   788       4.811   2.587  12.477  1.00  0.00
TER
ATOM   2422  O   WAT   789       1.525  -0.225   5.023  1.00  0.00
ATOM   2423  H1  WAT   789       0.598  -0.291   5.252  1.00  0.00
ATOM   2424  H2  WAT   789       1.678   0.713   4.908  1.00  0.00
TER
ATOM   2425  O   WAT   790       1.512  -3.953   2.019  1.00  0.00
ATOM   2426  H1  WAT   790       0.572  -3.792   2.105  1.00  0.00
ATOM   2427  H2  WAT   790       1.830  -3.234   1.473  1.00  0.00
TER
ATOM   2428  O   WAT   791       8.033   0.729  11.997  1.00  0.00
ATOM   2429  H1  WAT   791       7.205   0.798  11.522  1.00  0.00
ATOM   2430  H2  WAT   791       8.628   1.314  11.529  1.00  0.00
TER
ATOM   2431  O   WAT   792       5.555   1.337   5.526  1.00  0.00
ATOM   2432  H1  WAT   792       4.936   0.999   4.879  1.00  0.00
ATOM   2433  H2  WAT   792       5.537   0.693   6.234  1.00  0.00
TER
ATOM   2434  O   WAT   793       4.998  -2.484  12.943  1.00  0.00
ATOM   2435  H1  WAT   793       4.585  -1.659  13.197  1.00  0.00
ATOM   2436  H2  WAT   793       4.265  -3.070  12.750  1.00  0.00
TER
ATOM   2437  O   WAT   794      -2.869   0.302   7.805  1.00  0.00
ATOM   2438  H1  WAT   794      -3.273  -0.410   7.309  1.00  0.00
ATOM   2439  H2  WAT   794      -2.783  -0.043   8.694  1.00  0.00
TER
ATOM   2440  O   WAT   795      -2.401   3.989   9.969  1.00  0.00
ATOM   2441  H1  WAT   795      -2.698   3.383   9.289  1.00  0.00
ATOM   2442  H2  WAT   795      -1.451   4.026   9.858  1.00  0.00
TER
ATOM   2443  O   WAT   796      -4.156  -2.924  11.585  1.00  0.00
ATOM   2444  H1  WAT   796      -3.605  -2.814  10.810  1.00  0.00
ATOM   2445  H2  WAT   796      -3.642  -2.550  12.300  1.00  0.00
TER
ATOM   2446  O   WAT   797       5.688   7.562  13.631  1.00  0.00
ATOM   2447  H1  WAT   797       5.211   8.369  13.438  1.00  0.00
ATOM   2448  H2  WAT   797       5.004   6.910  13.784  1.00  0.00
TER
ATOM   2449  O   WAT   798      -3.309   3.727  16.619  1.00  0.00
ATOM   2450  H1  WAT   798      -4.206   3.951  16.867  1.00  0.00
ATOM   2451  H2  WAT   798      -3.284   3.850  15.671  1.00  0.00
TER
ATOM   2452  O   WAT   799      -4.482   0.598  15.195  1.00  0.00
ATOM   2453  H1  WAT   799      -4.621   1.470  15.564  1.00  0.00
ATOM   2454  H2  WAT   799      -5.364   0.255  15.050  1.00  0.00
TER
ATOM   2455  O   WAT   800       1.841   5.516   6.502  1.00  0.00
ATOM   2456  H1  WAT   800       2.280   6.258   6.087  1.00  0.00
ATOM   2457  H2  WAT   800       1.780   5.758   7.426  1.00  0.00
TER
ATOM   2458  O   WAT   801      -2.684   6.540  17.404  1.00  0.00
ATOM   2459  H1  WAT   801      -2.712   6.945  16.537  1.00  0.00
ATOM   2460  H2  WAT   801      -2.848   5.611  17.241  1.00  0.00
TER
ATOM   2461  O   WAT   802       7.313  -8.170   0.848  1.00  0.00
ATOM   2462  H1  WAT   802       7.000  -8.077   1.748  1.00  0.00
ATOM   2463  H2  WAT   802       8.074  -7.592   0.797  1.00  0.00
TER
ATOM   2464  O   WAT   803      -6.169  -0.804   5.305  1.00  0.00
ATOM   2465  H1  WAT   803      -6.289  -0.077   4.694  1.00  0.00
ATOM   2466  H2  WAT   803      -6.479  -1.573   4.828  1.00  0.00
TER
ATOM   2467  O   WAT   804      -8.530   2.368  11.112  1.00  0.00
ATOM   2468  H1  WAT   804      -8.452   2.503  10.168  1.00  0.00
ATOM   2469  H2  WAT   804      -7.916   1.659  11.305  1.00  0.00
TER
ATOM   2470  O   WAT   805      -7.285   4.068   7.523  1.00  0.00
ATOM   2471  H1  WAT   805      -7.693   4.209   6.668  1.00  0.00
ATOM   2472  H2  WAT   805      -6.394   3.784   7.320  1.00  0.00
TER
ATOM   2473  O   WAT   806       8.671   4.514  15.860  1.00  0.00
ATOM   2474  H1  WAT   806       8.797   4.275  14.942  1.00  0.00
ATOM   2475  H2  WAT   806       8.713   3.683  16.332  1.00  0.00
TER
ATOM   2476  O   WAT   807       2.532   8.217  14.430  1.00  0.00
ATOM   2477  H1  WAT   807       3.047   8.128  15.232  1.00  0.00
ATOM   2478  H2  WAT   807       1.689   8.563  14.722  1.00  0.00
TER
ATOM   2479  O   WAT   808       4.508   8.503   3.858  1.00  0.00
ATOM   2480  H1  WAT   808       4.348   8.213   4.756  1.00  0.00
ATOM   2481  H2  WAT   808       4.343   7.727   3.322  1.00  0.00
TER
ATOM   2482  O   WAT   809      -3.013   8.282   5.635  1.00  0.00
ATOM   2483  H1  WAT   809      -3.189   7.366   5.422  1.00  0.00
ATOM   2484  H2  WAT   809      -3.868   8.641   5.875  1.00  0.00
TER
ATOM   2485  O   WAT   810       4.211   6.011   2.418  1.00  0.00
ATOM   2486  H1  WAT   810       3.517   6.009   1.758  1.00  0.00
ATOM   2487  H2  WAT   810       4.953   5.587   1.987  1.00  0.00
TER
ATOM   2488  O   WAT   811       3.776   7.638   6.493  1.00  0.00
ATOM   2489  H1  WAT   811       4.231   6.857   6.806  1.00  0.00
ATOM   2490  H2  WAT   811       4.115   8.348   7.037  1.00  0.00
TER
ATOM   2491  O   WAT   812       8.523  -3.432  16.825  1.00  0.00
ATOM   2492  H1  WAT   812       7.908  -2.925  16.297  1.00  0.00
ATOM   2493  H2  WAT   812       8.203  -4.333  16.768  1.00  0.00
TER
ATOM   2494  O   WAT   813      -8.474   3.409  13.652  1.00  0.00
ATOM   2495  H1  WAT   813      -8.311   2.940  12.834  1.00  0.00
ATOM   2496  H2  WAT   813      -8.009   2.902  14.317  1.00  0.00
TER
ATOM   2497  O   WAT   814      -3.702  -7.460   8.688  1.00  0.00
ATOM   2498  H1  WAT   814      -4.146  -6.679   8.356  1.00  0.00
ATOM   2499  H2  WAT   814      -3.144  -7.137   9.395  1.00  0.00
TER
ATOM   2500  O   WAT   815       0.585  -4.593  14.291  1.00  0.00
ATOM   2501  H1  WAT   815       0.123  -4.385  15.103  1.00  0.00
ATOM   2502  H2  WAT   815       0.182  -5.407  13.988  1.00  0.00
TER
ATOM   2503  O   WAT   816       5.585  -3.372  15.421  1.00  0.00
ATOM   2504  H1  WAT   816       4.734  -3.672  15.742  1.00  0.00
ATOM   2505  H2  WAT   816       5.425  -3.128  14.509  1.00  0.00
TER
ATOM   2506  O   WAT   817       2.680  -1.872  17.521  1.00  0.00
ATOM   2507  H1  WAT   817       3.005  -2.706  17.181  1.00  0.00
ATOM   2508  H2  WAT   817       3.468  -1.349  17.669  1.00  0.00
TER
ATOM   2509  O   WAT   818      -0.586  -7.839   3.568  1.00  0.00
ATOM   2510  H1  WAT   818      -1.211  -7.843   4.294  1.00  0.00
ATOM   2511  H2  WAT   818      -0.673  -8.706   3.172  1.00  0.00
TER
ATOM   2512  O   WAT   819      -1.665  -6.915  10.547  1.00  0.00
ATOM   2513  H1  WAT   819      -1.368  -6.009  10.466  1.00  0.00
ATOM   2514  H2  WAT   819      -1.116  -7.404   9.933  1.00  0.00
TER
ATOM   2515  O   WAT   820      -3.911  -2.337   6.416  1.00  0.00
ATOM   2516  H1  WAT   820      -4.137  -2.553   7.321  1.00  0.00
ATOM   2517  H2  WAT   820      -4.692  -1.904   6.070  1.00  0.00
TER
ATOM   2518  O   WAT   821       3.319  -2.330   5.015  1.00  0.00
ATOM   2519  H1  WAT   821       2.720  -1.607   4.831  1.00  0.00
ATOM   2520  H2  WAT   821       3.867  -2.393   4.233  1.00  0.00
TER
ATOM   2521  O   WAT   822      -1.471  -1.438  17.082  1.00  0.00
ATOM   2522  H1  WAT   822      -1.567  -2.379  16.932  1.00  0.00
ATOM   2523  H2  WAT   822      -0.628  -1.217  16.687  1.00  0.00
TER
ATOM   2524  O   WAT   823       1.925  -3.694   7.045  1.00  0.00
ATOM   2525  H1  WAT   823       2.318  -3.377   6.232  1.00  0.00
ATOM   2526  H2  WAT   823       2.287  -4.573   7.160  1.00  0.00
TER
ATOM   2527  O   WAT   824      -6.340  -5.027  15.235  1.00  0.00
ATOM   2528  H1  WAT   824      -6.734  -4.179  15.443  1.00  0.00
ATOM   2529  H2  WAT   824      -7.028  -5.664  15.426  1.00  0.00
TER
ATOM   2530  O   WAT   825      -9.038  -7.104   9.268  1.00  0.00
ATOM   2531  H1  WAT   825      -9.327  -6.534   9.981  1.00  0.00
ATOM   2532  H2  WAT   825      -8.294  -7.584   9.631  1.00  0.00
TER
ATOM   2533  O   WAT   826      -8.851  -3.162   0.479  1.00  0.00
ATOM   2534  H1  WAT   826      -8.934  -2.219   0.620  1.00  0.00
ATOM   2535  H2  WAT   826      -9.203  -3.305  -0.400  1.00  0.00
TER
ATOM   2536  O   WAT   827       2.511  -1.104  11.140  1.00  0.00
ATOM   2537  H1  WAT   827       1.779  -0.595  11.489  1.00  0.00
ATOM   2538  H2  WAT   827       2.113  -1.921  10.839  1.00  0.00
TER
ATOM   2539  O   WAT   828      -1.051  -4.428   9.546  1.00  0.00
ATOM   2540  H1  WAT   828      -1.048  -4.869   8.696  1.00  0.00
ATOM   2541  H2  WAT   828      -0.156  -4.106   9.653  1.00  0.00
TER
ATOM   2542  O   WAT   829      -5.201  -4.545   8.505  1.00  0.00
ATOM   2543  H1  WAT   829      -5.541  -4.068   9.262  1.00  0.00
ATOM   2544  H2  WAT   829      -5.963  -4.999   8.145  1.00  0.00
TER
ATOM   2545  O   WAT   830      -0.989  -3.427   2.536  1.00  0.00
ATOM   2546  H1  WAT   830      -0.868  -3.468   3.485  1.00  0.00
ATOM   2547  H2  WAT   830      -1.375  -2.564   2.381  1.00  0.00
TER
ATOM   2548  O   WAT   831       2.973  -5.650  10.553  1.00  0.00
ATOM   2549  H1  WAT   831       2.991  -5.199  11.397  1.00  0.00
ATOM   2550  H2  WAT   831       2.725  -6.550  10.766  1.00  0.00
TER
ATOM   2551  O   WAT   832       6.401  -8.237  16.391  1.00  0.00
ATOM   2552  H1  WAT   832       6.725  -8.968  16.917  1.00  0.00
ATOM   2553  H2  WAT   832       6.436  -8.556  15.489  1.00  0.00
TER
ATOM   2554  O   WAT   833      -6.900   2.784  15.811  1.00  0.00
ATOM   2555  H1  WAT   833      -7.285   2.144  16.410  1.00  0.00
ATOM   2556  H2  WAT   833      -6.589   3.488  16.381  1.00  0.00
TER
ATOM   2557  O   WAT   834      -0.751  -0.368  11.292  1.00  0.00
ATOM   2558  H1  WAT   834      -0.384  -0.842  12.038  1.00  0.00
ATOM   2559  H2  WAT   834      -0.940   0.506  11.633  1.00  0.00
TER
ATOM   2560  O   WAT   835      -7.887  -5.624   7.421  1.00  0.00
ATOM   2561  H1  WAT   835      -8.172  -5.988   8.259  1.00  0.00
ATOM   2562  H2  WAT   835      -7.949  -6.355   6.808  1.00  0.00
TER
ATOM   2563  O   WAT   836      -2.961  -1.327  13.611  1.00  0.00
ATOM   2564  H1  WAT   836      -3.265  -0.448  13.836  1.00  0.00
ATOM   2565  H2  WAT   836      -2.006  -1.267  13.646  1.00  0.00
TER
ATOM   2566  O   WAT   837       6.326   1.876  10.000  1.00  0.00
ATOM   2567  H1  WAT   837       7.046   2.371   9.609  1.00  0.00
ATOM   2568  H2  WAT   837       6.124   1.197   9.355  1.00  0.00
TER
ATOM   2569  O   WAT   838       1.787  -6.731   4.143  1.00  0.00
ATOM   2570  H1  WAT   838       0.974  -7.229   4.067  1.00  0.00
ATOM   2571  H2  WAT   838       1.593  -5.891   3.726  1.00  0.00
TER
ATOM   2572  O   WAT   839       1.708   1.946  15.887  1.00  0.00
ATOM   2573  H1  WAT   839       1.642   1.026  15.633  1.00  0.00
ATOM   2574  H2  WAT   839       1.079   2.044  16.601  1.00  0.00
TER
ATOM   2575  O   WAT   840       4.502  -2.359   2.439  1.00  0.00
ATOM   2576  H1  WAT   840       5.390  -2.047   2.264  1.00  0.00
ATOM   2577  H2  WAT   840       4.473  -3.231   2.047  1.00  0.00
TER
ATOM   2578  O   WAT   841      -4.389   2.547   7.845  1.00  0.00
ATOM   2579  H1  WAT   841      -3.871   1.744   7.791  1.00  0.00
ATOM   2580  H2  WAT   841      -4.840   2.485   8.687  1.00  0.00
TER
ATOM   2581  O   WAT   842      -6.904  -0.487  14.758  1.00  0.00
ATOM   2582  H1  WAT   842      -7.263   0.179  15.345  1.00  0.00
ATOM   2583  H2  WAT   842      -7.199  -1.318  15.129  1.00  0.00
TER
ATOM   2584  O   WAT   843      -3.703  -0.028  17.642  1.00  0.00
ATOM   2585  H1  WAT   843      -4.003   0.117  16.744  1.00  0.00
ATOM   2586  H2  WAT   843      -2.932  -0.588  17.549  1.00  0.00
TER
ATOM   2587  O   WAT   844       1.640   4.769  15.637  1.00  0.00
ATOM   2588  H1  WAT   844       1.654   3.837  15.419  1.00  0.00
ATOM   2589  H2  WAT   844       0.932   4.855  16.276  1.00  0.00
TER
ATOM   2590  O   WAT   845       7.851   1.409  14.984  1.00  0.00
ATOM   2591  H1  WAT   845       7.126   2.002  14.787  1.00  0.00
ATOM   2592  H2  WAT   845       8.379   1.402  14.185  1.00  0.00
TER
ATOM   2593  O   WAT   846       7.802   5.807   4.635  1.00  0.00
ATOM   2594  H1  WAT   846       7.160   5.152   4.910  1.00  0.00
ATOM   2595  H2  WAT   846       7.415   6.212   3.859  1.00  0.00
TER
ATOM   2596  O   WAT   847       3.381   3.135   8.482  1.00  0.00
ATOM   2597  H1  WAT   847       3.733   2.538   7.823  1.00  0.00
ATOM   2598  H2  WAT   847       2.497   2.810   8.653  1.00  0.00
TER
ATOM   2599  O   WAT   848      -0.533   3.895   5.889  1.00  0.00
ATOM   2600  H1  WAT   848       0.154   4.442   6.270  1.00  0.00
ATOM   2601  H2  WAT   848      -1.319   4.439   5.924  1.00  0.00
TER
ATOM   2602  O   WAT   849      -8.393  -0.488   1.381  1.00  0.00
ATOM   2603  H1  WAT   849      -7.524  -0.205   1.665  1.00  0.00
ATOM   2604  H2  WAT   849      -8.884   0.326   1.266  1.00  0.00
TER
ATOM   2605  O   WAT   850      -1.230   0.900   5.502  1.00  0.00
ATOM   2606  H1  WAT   850      -0.774   1.710   5.728  1.00  0.00
ATOM   2607  H2  WAT   850      -1.581   0.582   6.334  1.00  0.00
TER
ATOM   2608  O   WAT   851       1.073   6.410  12.731  1.00  0.00
ATOM   2609  H1  WAT   851       1.717   6.616  13.409  1.00  0.00
ATOM   2610  H2  WAT   851       1.436   5.649  12.278  1.00  0.00
TER
ATOM   2611  O   WAT   852      -5.329  -8.757   5.974  1.00  0.00
ATOM   2612  H1  WAT   852      -5.457  -8.765   6.923  1.00  0.00
ATOM   2613  H2  WAT   852      -6.153  -8.418   5.623  1.00  0.00
TER
ATOM   2614  O   WAT   853       2.346   4.414  11.449  1.00  0.00
ATOM   2615  H1  WAT   853       2.989   3.713  11.562  1.00  0.00
ATOM   2616  H2  WAT   853       2.871   5.193  11.269  1.00  0.00
TER
ATOM   2617  O   WAT   854       6.192   4.698   1.173  1.00  0.00
ATOM   2618  H1  WAT   854       5.966   3.981   1.765  1.00  0.00
ATOM   2619  H2  WAT   854       5.802   4.450   0.335  1.00  0.00
TER
ATOM   2620  O   WAT   855       4.120   5.213  14.653  1.00  0.00
ATOM   2621  H1  WAT   855       4.456   5.800  15.330  1.00  0.00
ATOM   2622  H2  WAT   855       3.200   5.082  14.882  1.00  0.00
TER
ATOM   2623  O   WAT   856      -8.026   8.725   1.947  1.00  0.00
ATOM   2624  H1  WAT   856      -7.667   9.324   1.293  1.00  0.00
ATOM   2625  H2  WAT   856      -8.167   9.271   2.721  1.00  0.00
TER
ATOM   2626  O   WAT   857      -8.329  -6.997  15.435  1.00  0.00
ATOM   2627  H1  WAT   857      -9.044  -6.798  16.040  1.00  0.00
ATOM   2628  H2  WAT   857      -7.910  -7.773  15.806  1.00  0.00
TER
ATOM   2629  O   WAT   858       5.774   2.616   2.834  1.00  0.00
ATOM   2630  H1  WAT   858       5.486   3.077   3.622  1.00  0.00
ATOM   2631  H2  WAT   858       6.569   2.155   3.103  1.00  0.00
TER
ATOM   2632  O   WAT   859      -8.042   6.991  16.422  1.00  0.00
ATOM   2633  H1  WAT   859      -7.933   6.050  16.281  1.00  0.00
ATOM   2634  H2  WAT   859      -8.694   7.256  15.773  1.00  0.00
TER
ATOM   2635  O   WAT   860      -0.051   5.262  17.821  1.00  0.00
ATOM   2636  H1  WAT   860      -0.371   4.543  18.366  1.00  0.00
ATOM   2637  H2  WAT   860      -0.725   5.938  17.895  1.00  0.00
TER
ATOM   2638  O   WAT   861      -2.010   6.108   2.765  1.00  0.00
ATOM   2639  H1  WAT   861      -2.019   6.841   2.149  1.00  0.00
ATOM   2640  H2  WAT   861      -2.930   5.861   2.857  1.00  0.00
TER
ATOM   2641  O   WAT   862       3.164  -4.505  13.185  1.00  0.00
ATOM   2642  H1  WAT   862       3.533  -5.326  13.513  1.00  0.00
ATOM   2643  H2  WAT   862       2.304  -4.445  13.601  1.00  0.00
TER
ATOM   2644  O   WAT   863       6.531  -5.550   3.994  1.00  0.00
ATOM   2645  H1  WAT   863       5.902  -5.445   3.280  1.00  0.00
ATOM   2646  H2  WAT   863       6.036  -5.330   4.783  1.00  0.00
TER
ATOM   2647  O   WAT   864      -1.501  -3.271   5.410  1.00  0.00
ATOM   2648  H1  WAT   864      -2.209  -2.802   5.851  1.00  0.00
ATOM   2649  H2  WAT   864      -1.217  -3.929   6.044  1.00  0.00
TER
ATOM   2650  O   WAT   865       0.125  -1.851  13.409  1.00  0.00
ATOM   2651  H1  WAT   865       0.623  -1.377  14.074  1.00  0.00
ATOM   2652  H2  WAT   865       0.267  -2.775  13.616  1.00  0.00
TER
ATOM   2653  O   WAT   866       2.531  -6.546   6.849  1.00  0.00
ATOM   2654  H1  WAT   866       2.407  -6.527   5.900  1.00  0.00
ATOM   2655  H2  WAT   866       3.479  -6.498   6.969  1.00  0.00
TER
ATOM   2656  O   WAT   867      -0.382   8.690   6.122  1.00  0.00
ATOM   2657  H1  WAT   867      -0.128   8.652   5.200  1.00  0.00
ATOM   2658  H2  WAT   867      -1.330   8.563   6.115  1.00  0.00
TER
ATOM   2659  O   WAT   868      -3.297  -4.962   2.785  1.00  0.00
ATOM   2660  H1  WAT   868      -2.448  -4.525   2.719  1.00  0.00
ATOM   2661  H2  WAT   868      -3.664  -4.650   3.612  1.00  0.00
TER
ATOM   2662  O   WAT   869       7.331  -5.634  14.252  1.00  0.00
ATOM   2663  H1  WAT   869       6.829  -4.894  14.591  1.00  0.00
ATOM   2664  H2  WAT   869       8.147  -5.246  13.935  1.00  0.00
TER
ATOM   2665  O   WAT   870       5.624  -0.391   7.698  1.00  0.00
ATOM   2666  H1  WAT   870       4.683  -0.376   7.873  1.00  0.00
ATOM   2667  H2  WAT   870       5.938  -1.178   8.144  1.00  0.00
TER
ATOM   2668  O   WAT   871      -5.704  -1.277   1.942  1.00  0.00
ATOM   2669  H1  WAT   871      -5.623  -2.224   2.053  1.00  0.00
ATOM   2670  H2  WAT   871      -4.812  -0.946   2.048  1.00  0.00
TER
ATOM   2671  O   WAT   872       7.626   6.780   9.373  1.00  0.00
ATOM   2672  H1  WAT   872       7.751   7.603   9.846  1.00  0.00
ATOM   2673  H2  WAT   872       8.493   6.569   9.026  1.00  0.00
TER
ATOM   2674  O   WAT   873      -4.902   8.873   9.045  1.00  0.00
ATOM   2675  H1  WAT   873      -4.166   8.324   9.316  1.00  0.00
ATOM   2676  H2  WAT   873      -4.518   9.738   8.906  1.00  0.00
TER
ATOM   2677  O   WAT   874      -8.018   4.940   4.919  1.00  0.00
ATOM   2678  H1  WAT   874      -8.944   5.182   4.910  1.00  0.00
ATOM   2679  H2  WAT   874      -7.552   5.768   4.798  1.00  0.00
TER
ATOM   2680  O   WAT   875      -1.792   8.046   0.868  1.00  0.00
ATOM   2681  H1  WAT   875      -0.999   8.335   0.416  1.00  0.00
ATOM   2682  H2  WAT   875      -2.312   7.615   0.189  1.00  0.00
TER
ATOM   2683  O   WAT   876       4.370   7.893  16.792  1.00  0.00
ATOM   2684  H1  WAT   876       5.322   7.809  16.742  1.00  0.00
ATOM   2685  H2  WAT   876       4.223   8.558  17.465  1.00  0.00
TER
ATOM   2686  O   WAT   877       7.261   7.273   2.291  1.00  0.00
ATOM   2687  H1  WAT   877       6.975   6.859   1.477  1.00  0.00
ATOM   2688  H2  WAT   877       7.063   8.202   2.171  1.00  0.00
TER
ATOM   2689  O   WAT   878      -8.177   0.545  17.177  1.00  0.00
ATOM   2690  H1  WAT   878      -7.673  -0.034  17.749  1.00  0.00
ATOM   2691  H2  WAT   878      -8.916   0.829  17.715  1.00  0.00
TER
ATOM   2692  O   WAT   879      -1.123   1.952  16.711  1.00  0.00
ATOM   2693  H1  WAT   879      -1.888   2.520  16.626  1.00  0.00
ATOM   2694  H2  WAT   879      -0.941   1.660  15.817  1.00  0.00
TER
ATOM   2695  O   WAT   880       6.020   3.682  17.268  1.00  0.00
ATOM   2696  H1  WAT   880       6.761   4.020  16.765  1.00  0.00
ATOM   2697  H2  WAT   880       5.257   3.852  16.715  1.00  0.00
TER
ATOM   2698  O   WAT   881      -4.204  -2.733  16.040  1.00  0.00
ATOM   2699  H1  WAT   881      -4.734  -3.224  15.412  1.00  0.00
ATOM   2700  H2  WAT   881      -3.535  -2.305  15.505  1.00  0.00
TER
ATOM   2701  O   WAT   882       4.694   1.734  15.804  1.00  0.00
ATOM   2702  H1  WAT   882       5.108   1.888  16.653  1.00  0.00
ATOM   2703  H2  WAT   882       3.759   1.859  15.966  1.00  0.00
TER
ATOM   2704  O   WAT   883       5.166  -0.926  17.808  1.00  0.00
ATOM   2705  H1  WAT   883       5.748  -1.681  17.720  1.00  0.00
ATOM   2706  H2  WAT   883       5.343  -0.396  17.031  1.00  0.00
TER
ATOM   2707  O   WAT   884      -3.716  -5.767  16.119  1.00  0.00
ATOM   2708  H1  WAT   884      -3.811  -6.385  15.394  1.00  0.00
ATOM   2709  H2  WAT   884      -4.297  -5.040  15.892  1.00  0.00
TER
ATOM   2710  O   WAT   885      -0.950  -7.209  13.152  1.00  0.00
ATOM   2711  H1  WAT   885      -1.399  -7.187  12.307  1.00  0.00
ATOM   2712  H2  WAT   885      -1.584  -7.608  13.749  1.00  0.00
TER
ATOM   2713  O   WAT   886      -0.544   1.686  13.773  1.00  0.00
ATOM   2714  H1  WAT   886      -0.126   2.529  13.601  1.00  0.00
ATOM   2715  H2  WAT   886      -1.463   1.823  13.544  1.00  0.00
TER
ATOM   2716  O   WAT   887       1.792  -0.582  15.157  1.00  0.00
ATOM   2717  H1  WAT   887       1.912  -1.178  15.897  1.00  0.00
ATOM   2718  H2  WAT   887       2.651  -0.545  14.737  1.00  0.00
TER
ATOM   2719  O   WAT   888       4.131  -0.029  13.733  1.00  0.00
ATOM   2720  H1  WAT   888       3.604   0.496  13.130  1.00  0.00
ATOM   2721  H2  WAT   888       4.474   0.604  14.364  1.00  0.00
TER
ATOM   2722  O   WAT   889      -3.471  -2.639   0.178  1.00  0.00
ATOM   2723  H1  WAT   889      -3.672  -3.503   0.540  1.00  0.00
ATOM   2724  H2  WAT   889      -3.641  -2.726  -0.760  1.00  0.00
TER
ATOM   2725  O   WAT   890      -2.694   7.991  14.889  1.00  0.00
ATOM   2726  H1  WAT   890      -3.231   8.716  14.570  1.00  0.00
ATOM   2727  H2  WAT   890      -2.440   7.514  14.099  1.00  0.00
TER
ATOM   2728  O   WAT   891      -1.441  -4.040  16.415  1.00  0.00
ATOM   2729  H1  WAT   891      -0.851  -4.349  17.102  1.00  0.00
ATOM   2730  H2  WAT   891      -2.259  -4.512  16.571  1.00  0.00
TER
ATOM   2731  O   WAT   892       3.378  -4.424  16.648  1.00  0.00
ATOM   2732  H1  WAT   892       2.690  -5.086  16.583  1.00  0.00
ATOM   2733  H2  WAT   892       4.099  -4.870  17.093  1.00  0.00
TER
ATOM   2734  O   WAT   893       4.008  -7.829   2.707  1.00  0.00
ATOM   2735  H1  WAT   893       4.289  -8.672   3.063  1.00  0.00
ATOM   2736  H2  WAT   893       3.235  -7.596   3.221  1.00  0.00
TER
ATOM   2737  O   WAT   894      -4.672  -5.539   0.166  1.00  0.00
ATOM   2738  H1  WAT   894      -4.370  -5.533  -0.742  1.00  0.00
ATOM   2739  H2  WAT   894      -3.933  -5.890   0.663  1.00  0.00
TER
ATOM   2740  O   WAT   895       0.163   9.226  15.148  1.00  0.00
ATOM   2741  H1  WAT   895       0.088  10.130  15.455  1.00  0.00
ATOM   2742  H2  WAT   895      -0.739   8.908  15.120  1.00  0.00
TER
ATOM   2743  O   WAT   896      -1.454  -6.596   1.152  1.00  0.00
ATOM   2744  H1  WAT   896      -1.802  -7.273   0.572  1.00  0.00
ATOM   2745  H2  WAT   896      -1.252  -7.057   1.966  1.00  0.00
TER
ATOM   2746  O   WAT   897       0.711   8.392   2.770  1.00  0.00
ATOM   2747  H1  WAT   897       1.606   8.731   2.792  1.00  0.00
ATOM   2748  H2  WAT   897       0.743   7.670   2.143  1.00  0.00
TER
ATOM   2749  O   WAT   898      -8.435   6.554   8.451  1.00  0.00
ATOM   2750  H1  WAT   898      -8.104   5.686   8.219  1.00  0.00
ATOM   2751  H2  WAT   898      -8.006   6.760   9.282  1.00  0.00
TER
ATOM   2752  O   WAT   899      -3.838   4.885   6.111  1.00  0.00
ATOM   2753  H1  WAT   899      -4.139   4.761   7.012  1.00  0.00
ATOM   2754  H2  WAT   899      -3.945   4.026   5.703  1.00  0.00
TER
ATOM   2755  O   WAT   900      -7.946   7.421  11.189  1.00  0.00
ATOM   2756  H1  WAT   900      -8.383   7.601  12.022  1.00  0.00
ATOM   2757  H2  WAT   900      -7.378   8.178  11.047  1.00  0.00
TER
ATOM   2758  O   WAT   901       7.691   6.923  15.477  1.00  0.00
ATOM   2759  H1  WAT   901       7.091   6.982  14.733  1.00  0.00
ATOM   2760  H2  WAT   901       7.820   5.983  15.607  1.00  0.00
TER
ATOM   2761  O   WAT   902       8.931   4.664   0.814  1.00  0.00
ATOM   2762  H1  WAT   902       8.100   4.732   1.285  1.00  0.00
ATOM   2763  H2  WAT   902       9.108   5.555   0.511  1.00  0.00
TER
ATOM   2764  O   WAT   903       8.386   1.409   3.317  1.00  0.00
ATOM   2765  H1  WAT   903       9.148   1.979   3.423  1.00  0.00
ATOM   2766  H2  WAT   903       8.402   0.842   4.088  1.00  0.00
TER
ATOM   2767  O   WAT   904      -8.113  -0.067   7.548  1.00  0.00
ATOM   2768  H1  WAT   904      -8.768  -0.336   6.904  1.00  0.00
ATOM   2769  H2  WAT   904      -7.275  -0.177   7.098  1.00  0.00
TER
ATOM   2770  O   WAT   905       9.392   2.264   8.162  1.00  0.00
ATOM   2771  H1  WAT   905       9.763   1.481   7.755  1.00  0.00
ATOM   2772  H2  WAT   905      10.033   2.953   7.983  1.00  0.00
TER
ATOM   2773  O   WAT   906       6.376   3.648  13.575  1.00  0.00
ATOM   2774  H1  WAT   906       5.562   4.078  13.837  1.00  0.00
ATOM   2775  H2  WAT   906       6.783   4.260  12.962  1.00  0.00
TER
ATOM   2776  O   WAT   907       8.438   1.703   0.475  1.00  0.00
ATOM   2777  H1  WAT   907       8.713   2.610   0.347  1.00  0.00
ATOM   2778  H2  WAT   907       8.249   1.639   1.411  1.00  0.00
TER
ATOM   2779  O   WAT   908       4.836  -5.273   1.770  1.00  0.00
ATOM   2780  H1  WAT   908       5.254  -5.460   0.930  1.00  0.00
ATOM   2781  H2  WAT   908       4.529  -6.125   2.080  1.00  0.00
TER
ATOM   2782  O   WAT   909       8.335  -0.361   5.468  1.00  0.00
ATOM   2783  H1  WAT   909       7.959  -1.128   5.036  1.00  0.00
ATOM   2784  H2  WAT   909       7.605   0.022   5.955  1.00  0.00
TER
ATOM   2785  O   WAT   910      -7.076   0.318  12.088  1.00  0.00
ATOM   2786  H1  WAT   910      -6.708   0.231  12.968  1.00  0.00
ATOM   2787  H2  WAT   910      -7.645  -0.445  11.989  1.00  0.00
TER
ATOM   2788  O   WAT   911       7.725  -1.213  15.102  1.00  0.00
ATOM   2789  H1  WAT   911       7.493  -1.442  14.201  1.00  0.00
ATOM   2790  H2  WAT   911       7.985  -0.293  15.056  1.00  0.00
TER
ATOM   2791  O   WAT   912      -7.524  -2.771  15.994  1.00  0.00
ATOM   2792  H1  WAT   912      -8.418  -2.804  16.334  1.00  0.00
ATOM   2793  H2  WAT   912      -6.984  -2.572  16.759  1.00  0.00
TER
ATOM   2794  O   WAT   913       6.164  -5.988  17.879  1.00  0.00
ATOM   2795  H1  WAT   913       7.041  -5.979  18.263  1.00  0.00
ATOM   2796  H2  WAT   913       6.176  -6.725  17.269  1.00  0.00
TER
ATOM   2797  O   WAT   914      -8.899  -2.857   3.491  1.00  0.00
ATOM   2798  H1  WAT   914      -9.803  -2.594   3.316  1.00  0.00
ATOM   2799  H2  WAT   914      -8.415  -2.586   2.711  1.00  0.00
TER
ATOM   2800  O   WAT   915       7.610  -2.135   8.768  1.00  0.00
ATOM   2801  H1  WAT   915       8.134  -2.629   8.137  1.00  0.00
ATOM   2802  H2  WAT   915       8.196  -2.000   9.513  1.00  0.00
TER
ATOM   2803  O   WAT   916       7.789  -2.051  12.290  1.00  0.00
ATOM   2804  H1  WAT   916       6.839  -2.084  12.405  1.00  0.00
ATOM   2805  H2  WAT   916       7.970  -1.141  12.055  1.00  0.00
TER
ATOM   2806  O   WAT   917      -6.357  -3.801   1.400  1.00  0.00
ATOM   2807  H1  WAT   917      -5.647  -4.222   0.915  1.00  0.00
ATOM   2808  H2  WAT   917      -7.073  -3.733   0.768  1.00  0.00
TER
ATOM   2809  O   WAT   918      -6.709  -7.747   0.440  1.00  0.00
ATOM   2810  H1  WAT   918      -5.986  -7.206   0.758  1.00  0.00
ATOM   2811  H2  WAT   918      -6.437  -8.020  -0.435  1.00  0.00
TER
ATOM   2812  O   WAT   919       7.100  -2.877   4.708  1.00  0.00
ATOM   2813  H1  WAT   919       7.596  -3.110   5.492  1.00  0.00
ATOM   2814  H2  WAT   919       6.902  -3.716   4.291  1.00  0.00
TER
ATOM   2815  O   WAT   920      -7.020  -8.496  10.343  1.00  0.00
ATOM   2816  H1  WAT   920      -6.372  -9.046   9.902  1.00  0.00
ATOM   2817  H2  WAT   920      -6.600  -8.242  11.164  1.00  0.00
TER
ATOM   2818  O   WAT   921       8.529  -4.241   7.241  1.00  0.00
ATOM   2819  H1  WAT   921       8.419  -4.396   8.180  1.00  0.00
ATOM   2820  H2  WAT   921       9.289  -4.769   6.999  1.00  0.00
TER
ATOM   2821  O   WAT   922       6.875  -8.302  13.700  1.00  0.00
ATOM   2822  H1  WAT   922       7.512  -7.689  14.066  1.00  0.00
ATOM   2823  H2  WAT   922       7.023  -8.266  12.755  1.00  0.00
TER
ATOM   2824  O   WAT   923       9.418  -6.411   0.482  1.00  0.00
ATOM   2825  H1  WAT   923      10.343  -6.542   0.274  1.00  0.00
ATOM   2826  H2  WAT   923       9.395  -6.331   1.436  1.00  0.00
TER
ATOM   2827  O   WAT   924       9.492  -5.639   3.108  1.00  0.00
ATOM   2828  H1  WAT   924       8.697  -5.705   3.637  1.00  0.00
ATOM   2829  H2  WAT   924       9.696  -4.704   3.096  1.00  0.00
TER
ATOM   2830  O   WAT   925       6.433   8.400   7.101  1.00  0.00
ATOM   2831  H1  WAT   925       7.029   8.078   6.425  1.00  0.00
ATOM   2832  H2  WAT   925       6.691   7.927   7.893  1.00  0.00
TER
ATOM   2833  O   WAT   926      -7.267  -8.340  13.085  1.00  0.00
ATOM   2834  H1  WAT   926      -7.615  -7.884  13.851  1.00  0.00
ATOM   2835  H2  WAT   926      -7.598  -9.235  13.167  1.00  0.00
TER
ATOM   2836  O   WAT   927      -5.660   4.831  17.250  1.00  0.00
ATOM   2837  H1  WAT   927      -5.703   4.461  18.132  1.00  0.00
ATOM   2838  H2  WAT   927      -5.529   5.769  17.391  1.00  0.00
TER
ATOM   2839  O   WAT   928      -1.960   6.387  12.851  1.00  0.00
ATOM   2840  H1  WAT   928      -2.201   6.655  11.965  1.00  0.00
ATOM   2841  H2  WAT   928      -1.020   6.558  12.907  1.00  0.00
TER
ATOM   2842  O   WAT   929       0.246  -7.149  16.607  1.00  0.00
ATOM   2843  H1  WAT   929       0.185  -6.557  17.357  1.00  0.00
ATOM   2844  H2  WAT   929       1.186  -7.257  16.462  1.00  0.00
TER
ATOM   2845  O   WAT   930       2.883  -7.492  16.246  1.00  0.00
ATOM   2846  H1  WAT   930       3.497  -7.174  15.584  1.00  0.00
ATOM   2847  H2  WAT   930       3.428  -7.977  16.866  1.00  0.00
TER
ATOM   2848  O   WAT   931       9.301   8.407  13.653  1.00  0.00
ATOM   2849  H1  WAT   931       8.806   8.804  12.935  1.00  0.00
ATOM   2850  H2  WAT   931       8.692   7.782  14.046  1.00  0.00
TER
ATOM   2851  O   WAT   932      -6.595  -8.813  16.360  1.00  0.00
ATOM   2852  H1  WAT   932      -6.046  -8.994  15.597  1.00  0.00
ATOM   2853  H2  WAT   932      -6.529  -9.603  16.896  1.00  0.00
TER
ATOM   2854  O   WAT   933      -5.822   7.778  14.370  1.00  0.00
ATOM   2855  H1  WAT   933      -6.416   7.646  15.109  1.00  0.00
ATOM   2856  H2  WAT   933      -5.829   6.942  13.904  1.00  0.00
TER
ATOM   2857  O   WAT   934       3.624  -8.929  12.573  1.00  0.00
ATOM   2858  H1  WAT   934       2.750  -8.596  12.371  1.00  0.00
ATOM   2859  H2  WAT   934       3.515  -9.402  13.398  1.00  0.00
TER
ATOM   2860  O   WAT   935       4.531  -6.722  13.957  1.00  0.00
ATOM   2861  H1  WAT   935       4.202  -7.537  13.578  1.00  0.00
ATOM   2862  H2  WAT   935       5.479  -6.765  13.834  1.00  0.00
TER
ATOM   2863  O   WAT   936       6.985   9.049  10.931  1.00  0.00
ATOM   2864  H1  WAT   936       6.525   9.801  10.557  1.00  0.00
ATOM   2865  H2  WAT   936       6.356   8.330  10.873  1.00  0.00
TER
ATOM   2866  O   WAT   937      -6.190   5.144  13.321  1.00  0.00
ATOM   2867  H1  WAT   937      -6.917   4.524  13.254  1.00  0.00
ATOM   2868  H2  WAT   937      -6.129   5.538  12.451  1.00  0.00
TER
ATOM   2869  O   WAT   938      -2.586   7.358  10.106  1.00  0.00
ATOM   2870  H1  WAT   938      -2.069   6.747   9.581  1.00  0.00
ATOM   2871  H2  WAT   938      -1.936   7.861  10.597  1.00  0.00
TER
ATOM   2872  O   WAT   939       0.154   8.249  10.933  1.00  0.00
ATOM   2873  H1  WAT   939       0.441   7.994  10.056  1.00  0.00
ATOM   2874  H2  WAT   939       0.666   7.697  11.523  1.00  0.00
TER
ATOM   2875  O   WAT   940       1.371  -8.012  11.513  1.00  0.00
ATOM   2876  H1  WAT   940       0.589  -7.538  11.792  1.00  0.00
ATOM   2877  H2  WAT   940       1.078  -8.917  11.404  1.00  0.00
TER
ATOM   2878  O   WAT   941       5.924  -7.310   9.557  1.00  0.00
ATOM   2879  H1  WAT   941       6.364  -7.365   8.710  1.00  0.00
ATOM   2880  H2  WAT   941       5.654  -6.394   9.628  1.00  0.00
TER
ATOM   2881  O   WAT   942       7.787  -7.678   7.568  1.00  0.00
ATOM   2882  H1  WAT   942       7.726  -8.622   7.421  1.00  0.00
ATOM   2883  H2  WAT   942       8.567  -7.570   8.114  1.00  0.00
TER
ATOM   2884  O   WAT   943      -7.907   8.461   6.531  1.00  0.00
ATOM   2885  H1  WAT   943      -8.075   7.828   7.229  1.00  0.00
ATOM   2886  H2  WAT   943      -8.774   8.667   6.180  1.00  0.00
TER
ATOM   2887  O   WAT   944      -7.285  -7.707   4.034  1.00  0.00
ATOM   2888  H1  WAT   944      -6.527  -7.594   3.460  1.00  0.00
ATOM   2889  H2  WAT   944      -7.747  -6.870   3.988  1.00  0.00
TER
ATOM   2890  O   WAT   945      -0.743  -5.593   7.024  1.00  0.00
ATOM   2891  H1  WAT   945      -1.556  -5.968   6.684  1.00  0.00
ATOM   2892  H2  WAT   945      -0.239  -6.349   7.326  1.00  0.00
TER
ATOM   2893  O   WAT   946       3.759  -8.929   8.262  1.00  0.00
ATOM   2894  H1  WAT   946       4.362  -8.357   8.737  1.00  0.00
ATOM   2895  H2  WAT   946       3.019  -8.365   8.040  1.00  0.00
TER
ATOM   2896  O   WAT   947       6.903  -8.527   3.536  1.00  0.00
ATOM   2897  H1  WAT   947       7.098  -7.629   3.803  1.00  0.00
ATOM   2898  H2  WAT   947       6.116  -8.758   4.030  1.00  0.00
TER
ATOM   2899  O   WAT   948      -6.301   7.154   3.976  1.00  0.00
ATOM   2900  H1  WAT   948      -6.826   7.535   3.272  1.00  0.00
ATOM   2901  H2  WAT   948      -6.377   7.779   4.697  1.00  0.00
TER
ATOM   2902  O   WAT   949      -4.912  -7.181   2.574  1.00  0.00
ATOM   2903  H1  WAT   949      -4.383  -7.968   2.445  1.00  0.00
ATOM   2904  H2  WAT   949      -4.279  -6.502   2.808  1.00  0.00
TER
ATOM   2905  O   WAT   950      -2.718  -7.443   5.629  1.00  0.00
ATOM   2906  H1  WAT   950      -3.348  -8.145   5.796  1.00  0.00
ATOM   2907  H2  WAT   950      -3.258  -6.683   5.412  1.00  0.00
TER
ATOM   2908  O   WAT   951       0.221   9.170  18.300  1.00  0.00
ATOM   2909  H1  WAT   951       1.148   8.935  18.343  1.00  0.00
ATOM   2910  H2  WAT   951       0.206   9.998  17.818  1.00  0.00
TER
ATOM   2911  O   WAT   952       8.455   8.713   5.297  1.00  0.00
ATOM   2912  H1  WAT   952       8.631   8.027   4.653  1.00  0.00
ATOM   2913  H2  WAT   952       7.758   9.238   4.905  1.00  0.00
TER
ATOM   2914  O   WAT   953      -2.593  -8.165  18.064  1.00  0.00
ATOM   2915  H1  WAT   953      -2.874  -7.662  17.300  1.00  0.00
ATOM   2916  H2  WAT   953      -2.211  -8.963  17.698  1.00  0.00
TER
ATOM   2917  O   WAT   954      -3.702   9.103   2.851  1.00  0.00
ATOM   2918  H1  WAT   954      -2.970   8.818   2.303  1.00  0.00
ATOM   2919  H2  WAT   954      -3.442   8.864   3.741  1.00  0.00
TER
ATOM   2920  O   WAT   955       2.915  -0.730 -10.995  1.00  0.00
ATOM   2921  H1  WAT   955       2.834  -1.645 -11.265  1.00  0.00
ATOM   2922  H2  WAT   955       2.501  -0.234 -11.701  1.00  0.00
TER
ATOM   2923  O   WAT   956       1.046   1.047  -9.114  1.00  0.00
ATOM   2924  H1  WAT   956       0.271   0.568  -8.824  1.00  0.00
ATOM   2925  H2  WAT   956       1.698   0.368  -9.288  1.00  0.00
TER
ATOM   2926  O   WAT   957      -4.937   1.359  -8.236  1.00  0.00
ATOM   2927  H1  WAT   957      -5.768   1.104  -7.836  1.00  0.00
ATOM   2928  H2  WAT   957      -4.329   1.431  -7.500  1.00  0.00
TER
ATOM   2929  O   WAT   958       5.067   5.453 -10.334  1.00  0.00
ATOM   2930  H1  WAT   958       4.605   4.682 -10.005  1.00  0.00
ATOM   2931  H2  WAT   958       5.880   5.480  -9.828  1.00  0.00
TER
ATOM   2932  O   WAT   959      -4.957   5.393  -8.040  1.00  0.00
ATOM   2933  H1  WAT   959      -4.654   4.503  -8.219  1.00  0.00
ATOM   2934  H2  WAT   959      -4.212   5.950  -8.268  1.00  0.00
TER
ATOM   2935  O   WAT   960      -6.528  -3.680 -14.452  1.00  0.00
ATOM   2936  H1  WAT   960      -7.416  -3.339 -14.554  1.00  0.00
ATOM   2937  H2  WAT   960      -6.244  -3.880 -15.344  1.00  0.00
TER
ATOM   2938  O   WAT   961      -8.564  -1.080  -8.568  1.00  0.00
ATOM   2939  H1  WAT   961      -7.993  -1.848  -8.567  1.00  0.00
ATOM   2940  H2  WAT   961      -8.564  -0.781  -9.477  1.00  0.00
TER
ATOM   2941  O   WAT   962       1.294   7.739 -10.713  1.00  0.00
ATOM   2942  H1  WAT   962       0.675   8.195 -11.284  1.00  0.00
ATOM   2943  H2  WAT   962       2.149   7.894 -11.114  1.00  0.00
TER
ATOM   2944  O   WAT   963       0.487   3.723  -9.107  1.00  0.00
ATOM   2945  H1  WAT   963       0.418   2.782  -9.268  1.00  0.00
ATOM   2946  H2  WAT   963       1.249   3.813  -8.534  1.00  0.00
TER
ATOM   2947  O   WAT   964      -7.322  -5.671  -6.781  1.00  0.00
ATOM   2948  H1  WAT   964      -7.502  -6.569  -6.501  1.00  0.00
ATOM   2949  H2  WAT   964      -7.724  -5.124  -6.106  1.00  0.00
TER
ATOM   2950  O   WAT   965       1.518  -3.470  -8.880  1.00  0.00
ATOM   2951  H1  WAT   965       1.894  -4.343  -8.992  1.00  0.00
ATOM   2952  H2  WAT   965       1.420  -3.134  -9.771  1.00  0.00
TER
ATOM   2953  O   WAT   966      -4.352  -5.097 -13.418  1.00  0.00
ATOM   2954  H1  WAT   966      -4.245  -4.197 -13.111  1.00  0.00
ATOM   2955  H2  WAT   966      -5.262  -5.145 -13.709  1.00  0.00
TER
ATOM   2956  O   WAT   967       5.300  -5.975 -11.947  1.00  0.00
ATOM   2957  H1  WAT   967       6.121  -6.465 -11.904  1.00  0.00
ATOM   2958  H2  WAT   967       5.334  -5.385 -11.194  1.00  0.00
TER
ATOM   2959  O   WAT   968      -6.703  -3.175  -8.173  1.00  0.00
ATOM   2960  H1  WAT   968      -6.022  -2.911  -7.554  1.00  0.00
ATOM   2961  H2  WAT   968      -7.019  -4.015  -7.839  1.00  0.00
TER
ATOM   2962  O   WAT   969      -2.511  -2.129  -9.085  1.00  0.00
ATOM   2963  H1  WAT   969      -2.003  -1.630  -8.445  1.00  0.00
ATOM   2964  H2  WAT   969      -1.980  -2.905  -9.262  1.00  0.00
TER
ATOM   2965  O   WAT   970       9.590  -3.958  -5.383  1.00  0.00
ATOM   2966  H1  WAT   970       8.885  -3.570  -5.901  1.00  0.00
ATOM   2967  H2  WAT   970       9.856  -3.263  -4.780  1.00  0.00
TER
ATOM   2968  O   WAT   971      -4.227  -7.489  -4.819  1.00  0.00
ATOM   2969  H1  WAT   971      -4.225  -6.971  -5.625  1.00  0.00
ATOM   2970  H2  WAT   971      -5.057  -7.966  -4.842  1.00  0.00
TER
ATOM   2971  O   WAT   972       2.160   2.623 -13.320  1.00  0.00
ATOM   2972  H1  WAT   972       1.542   3.088 -13.884  1.00  0.00
ATOM   2973  H2  WAT   972       2.672   3.316 -12.903  1.00  0.00
TER
ATOM   2974  O   WAT   973      -2.977   2.151  -6.642  1.00  0.00
ATOM   2975  H1  WAT   973      -3.310   2.778  -6.000  1.00  0.00
ATOM   2976  H2  WAT   973      -2.800   2.677  -7.422  1.00  0.00
TER
ATOM   2977  O   WAT   974       5.536  -4.035  -9.174  1.00  0.00
ATOM   2978  H1  WAT   974       4.832  -3.746  -8.594  1.00  0.00
ATOM   2979  H2  WAT   974       5.898  -3.225  -9.534  1.00  0.00
TER
ATOM   2980  O   WAT   975      -4.546  -5.778  -6.812  1.00  0.00
ATOM   2981  H1  WAT   975      -4.204  -4.934  -7.107  1.00  0.00
ATOM   2982  H2  WAT   975      -5.484  -5.629  -6.696  1.00  0.00
TER
ATOM   2983  O   WAT   976      -8.472   3.309 -15.946  1.00  0.00
ATOM   2984  H1  WAT   976      -8.849   3.798 -16.678  1.00  0.00
ATOM   2985  H2  WAT   976      -8.215   3.981 -15.316  1.00  0.00
TER
ATOM   2986  O   WAT   977       7.153   5.583  -6.911  1.00  0.00
ATOM   2987  H1  WAT   977       6.469   6.253  -6.920  1.00  0.00
ATOM   2988  H2  WAT   977       7.692   5.781  -7.677  1.00  0.00
TER
ATOM   2989  O   WAT   978       8.605  -4.589  -8.783  1.00  0.00
ATOM   2990  H1  WAT   978       7.658  -4.555  -8.652  1.00  0.00
ATOM   2991  H2  WAT   978       8.930  -3.775  -8.398  1.00  0.00
TER
ATOM   2992  O   WAT   979      -0.863  -8.289 -10.488  1.00  0.00
ATOM   2993  H1  WAT   979      -0.555  -8.845 -11.204  1.00  0.00
ATOM   2994  H2  WAT   979      -1.793  -8.155 -10.670  1.00  0.00
TER
ATOM   2995  O   WAT   980       4.689   7.427  -8.197  1.00  0.00
ATOM   2996  H1  WAT   980       4.701   7.023  -9.065  1.00  0.00
ATOM   2997  H2  WAT   980       4.136   8.202  -8.301  1.00  0.00
TER
ATOM   2998  O   WAT   981       5.983   4.149 -13.108  1.00  0.00
ATOM   2999  H1  WAT   981       5.873   3.206 -12.983  1.00  0.00
ATOM   3000  H2  WAT   981       5.980   4.510 -12.222  1.00  0.00
TER
ATOM   3001  O   WAT   982       4.087   2.330  -6.869  1.00  0.00
ATOM   3002  H1  WAT   982       4.504   2.116  -7.703  1.00  0.00
ATOM   3003  H2  WAT   982       4.811   2.587  -6.298  1.00  0.00
TER
ATOM   3004  O   WAT   983       1.525  -0.225 -13.752  1.00  0.00
ATOM   3005  H1  WAT   983       0.598  -0.291 -13.523  1.00  0.00
ATOM   3006  H2  WAT   983       1.678   0.713 -13.866  1.00  0.00
TER
ATOM   3007  O   WAT   984       1.512  -3.953 -16.755  1.00  0.00
ATOM   3008  H1  WAT   984       0.572  -3.792 -16.670  1.00  0.00
ATOM   3009  H2  WAT   984       1.830  -3.234 -17.301  1.00  0.00
TER
ATOM   3010  O   WAT   985       8.033   0.729  -6.777  1.00  0.00
ATOM   3011  H1  WAT   985       7.205   0.798  -7.252  1.00  0.00
ATOM   3012  H2  WAT   985       8.628   1.314  -7.245  1.00  0.00
TER
ATOM   3013  O   WAT   986       5.555   1.337 -13.248  1.00  0.00
ATOM   3014  H1  WAT   986       4.936   0.999 -13.895  1.00  0.00
ATOM   3015  H2  WAT   986       5.537   0.693 -12.540  1.00  0.00
TER
ATOM   3016  O   WAT   987       4.998  -2.484  -5.832  1.00  0.00
ATOM   3017  H1  WAT   987       4.585  -1.659  -5.578  1.00  0.00
ATOM   3018  H2  WAT   987       4.265  -3.070  -6.024  1.00  0.00
TER
ATOM   3019  O   WAT   988      -2.869   0.302 -10.970  1.00  0.00
ATOM   3020  H1  WAT   988      -3.273  -0.410 -11.465  1.00  0.00
ATOM   3021  H2  WAT   988      -2.783  -0.043 -10.081  1.00  0.00
TER
ATOM   3022  O   WAT   989      -2.401   3.989  -8.806  1.00  0.00
ATOM   3023  H1  WAT   989      -2.698   3.383  -9.485  1.00  0.00
ATOM   3024  H2  WAT   989      -1.451   4.026  -8.917  1.00  0.00
TER
ATOM   3025  O   WAT   990      -4.156  -2.924  -7.190  1.00  0.00
ATOM   3026  H1  WAT   990      -3.605  -2.814  -7.964  1.00  0.00
ATOM   3027  H2  WAT   990      -3.642  -2.550  -6.474  1.00  0.00
TER
ATOM   3028  O   WAT   991       5.688   7.562  -5.143  1.00  0.00
ATOM   3029  H1  WAT   991       5.211   8.369  -5.336  1.00  0.00
ATOM   3030  H2  WAT   991       5.004   6.910  -4.991  1.00  0.00
TER
ATOM   3031  O   WAT   992       3.731   0.576 -16.241  1.00  0.00
ATOM   3032  H1  WAT   992       4.171  -0.262 -16.387  1.00  0.00
ATOM   3033  H2  WAT   992       4.444   1.209 -16.154  1.00  0.00
TER
ATOM   3034  O   WAT   993       1.841   5.516 -12.273  1.00  0.00
ATOM   3035  H1  WAT   993       2.280   6.258 -12.687  1.00  0.00
ATOM   3036  H2  WAT   993       1.780   5.758 -11.349  1.00  0.00
TER
ATOM   3037  O   WAT   994       7.313  -8.170 -17.927  1.00  0.00
ATOM   3038  H1  WAT   994       7.000  -8.077 -17.027  1.00  0.00
ATOM   3039  H2  WAT   994       8.074  -7.592 -17.977  1.00  0.00
TER
ATOM   3040  O   WAT   995      -6.169  -0.804 -13.469  1.00  0.00
ATOM   3041  H1  WAT   995      -6.289  -0.077 -14.081  1.00  0.00
ATOM   3042  H2  WAT   995      -6.479  -1.573 -13.946  1.00  0.00
TER
ATOM   3043  O   WAT   996       9.267   7.323  -0.074  1.00  0.00
ATOM   3044  H1  WAT   996       9.743   7.801   0.605  1.00  0.00
ATOM   3045  H2  WAT   996       9.888   7.255  -0.800  1.00  0.00
TER
ATOM   3046  O   WAT   997      -8.530   2.368  -7.662  1.00  0.00
ATOM   3047  H1  WAT   997      -8.452   2.503  -8.607  1.00  0.00
ATOM   3048  H2  WAT   997      -7.916   1.659  -7.469  1.00  0.00
TER
ATOM   3049  O   WAT   998      -7.285   4.068 -11.251  1.00  0.00
ATOM   3050  H1  WAT   998      -7.693   4.209 -12.106  1.00  0.00
ATOM   3051  H2  WAT   998      -6.394   3.784 -11.454  1.00  0.00
TER
ATOM   3052  O   WAT   999       8.671   4.514  -2.914  1.00  0.00
ATOM   3053  H1  WAT   999       8.797   4.275  -3.833  1.00  0.00
ATOM   3054  H2  WAT   999       8.713   3.683  -2.442  1.00  0.00
TER
ATOM   3055  O   WAT  1000       2.532   8.217  -4.345  1.00  0.00
ATOM   3056  H1  WAT  1000       3.047   8.128  -3.543  1.00  0.00
ATOM   3057  H2  WAT  1000       1.689   8.563  -4.052  1.00  0.00
TER
ATOM   3058  O   WAT  1001       4.508   8.503 -14.916  1.00  0.00
ATOM   3059  H1  WAT  1001       4.348   8.213 -14.018  1.00  0.00
ATOM   3060  H2  WAT  1001       4.343   7.727 -15.452  1.00  0.00
TER
ATOM   3061  O   WAT  1002      -3.013   8.282 -13.139  1.00  0.00
ATOM   3062  H1  WAT  1002      -3.189   7.366 -13.352  1.00  0.00
ATOM   3063  H2  WAT  1002      -3.868   8.641 -12.899  1.00  0.00
TER
ATOM   3064  O   WAT  1003       4.211   6.011 -16.357  1.00  0.00
ATOM   3065  H1  WAT  1003       3.517   6.009 -17.016  1.00  0.00
ATOM   3066  H2  WAT  1003       4.953   5.587 -16.787  1.00  0.00
TER
ATOM   3067  O   WAT  1004       3.776   7.638 -12.282  1.00  0.00
ATOM   3068  H1  WAT  1004       4.231   6.857 -11.968  1.00  0.00
ATOM   3069  H2  WAT  1004       4.115   8.348 -11.738  1.00  0.00
TER
ATOM   3070  O   WAT  1005      -8.474   3.409  -5.123  1.00  0.00
ATOM   3071  H1  WAT  1005      -8.311   2.940  -5.941  1.00  0.00
ATOM   3072  H2  WAT  1005      -8.009   2.902  -4.458  1.00  0.00
TER
ATOM   3073  O   WAT  1006      -3.702  -7.460 -10.087  1.00  0.00
ATOM   3074  H1  WAT  1006      -4.146  -6.679 -10.418  1.00  0.00
ATOM   3075  H2  WAT  1006      -3.144  -7.137  -9.380  1.00  0.00
TER
ATOM   3076  O   WAT  1007      -0.586  -7.839 -15.206  1.00  0.00
ATOM   3077  H1  WAT  1007      -1.211  -7.843 -14.481  1.00  0.00
ATOM   3078  H2  WAT  1007      -0.673  -8.706 -15.602  1.00  0.00
TER
ATOM   3079  O   WAT  1008      -1.665  -6.915  -8.228  1.00  0.00
ATOM   3080  H1  WAT  1008      -1.368  -6.009  -8.308  1.00  0.00
ATOM   3081  H2  WAT  1008      -1.116  -7.404  -8.842  1.00  0.00
TER
ATOM   3082  O   WAT  1009      -3.911  -2.337 -12.358  1.00  0.00
ATOM   3083  H1  WAT  1009      -4.137  -2.553 -11.454  1.00  0.00
ATOM   3084  H2  WAT  1009      -4.692  -1.904 -12.704  1.00  0.00
TER
ATOM   3085  O   WAT  1010       3.319  -2.330 -13.759  1.00  0.00
ATOM   3086  H1  WAT  1010       2.720  -1.607 -13.943  1.00  0.00
ATOM   3087  H2  WAT  1010       3.867  -2.393 -14.542  1.00  0.00
TER
ATOM   3088  O   WAT  1011       1.925  -3.694 -11.729  1.00  0.00
ATOM   3089  H1  WAT  1011       2.318  -3.377 -12.542  1.00  0.00
ATOM   3090  H2  WAT  1011       2.287  -4.573 -11.615  1.00  0.00
TER
ATOM   3091  O   WAT  1012      -6.340  -5.027  -3.539  1.00  0.00
ATOM   3092  H1  WAT  1012      -6.734  -4.179  -3.332  1.00  0.00
ATOM   3093  H2  WAT  1012      -7.028  -5.664  -3.348  1.00  0.00
TER
ATOM   3094  O   WAT  1013      -9.038  -7.104  -9.506  1.00  0.00
ATOM   3095  H1  WAT  1013      -9.327  -6.534  -8.794  1.00  0.00
ATOM   3096  H2  WAT  1013      -8.294  -7.584  -9.143  1.00  0.00
TER
ATOM   3097  O   WAT  1014       2.511  -1.104  -7.634  1.00  0.00
ATOM   3098  H1  WAT  1014       1.779  -0.595  -7.285  1.00  0.00
ATOM   3099  H2  WAT  1014       2.113  -1.921  -7.935  1.00  0.00
TER
ATOM   3100  O   WAT  1015      -1.051  -4.428  -9.229  1.00  0.00
ATOM   3101  H1  WAT  1015      -1.048  -4.869 -10.078  1.00  0.00
ATOM   3102  H2  WAT  1015      -0.156  -4.106  -9.122  1.00  0.00
TER
ATOM   3103  O   WAT  1016      -5.201  -4.545 -10.269  1.00  0.00
ATOM   3104  H1  WAT  1016      -5.541  -4.068  -9.513  1.00  0.00
ATOM   3105  H2  WAT  1016      -5.963  -4.999 -10.629  1.00  0.00
TER
ATOM   3106  O   WAT  1017      -0.989  -3.427 -16.238  1.00  0.00
ATOM   3107  H1  WAT  1017      -0.868  -3.468 -15.290  1.00  0.00
ATOM   3108  H2  WAT  1017      -1.375  -2.564 -16.393  1.00  0.00
TER
ATOM   3109  O   WAT  1018       2.973  -5.650  -8.222  1.00  0.00
ATOM   3110  H1  WAT  1018       2.991  -5.199  -7.378  1.00  0.00
ATOM   3111  H2  WAT  1018       2.725  -6.550  -8.008  1.00  0.00
TER
ATOM   3112  O   WAT  1019      -1.977  -1.117 -16.840  1.00  0.00
ATOM   3113  H1  WAT  1019      -2.546  -1.565 -17.466  1.00  0.00
ATOM   3114  H2  WAT  1019      -1.268  -0.757 -17.373  1.00  0.00
TER
ATOM   3115  O   WAT  1020       6.401  -8.237  -2.383  1.00  0.00
ATOM   3116  H1  WAT  1020       6.725  -8.968  -1.857  1.00  0.00
ATOM   3117  H2  WAT  1020       6.436  -8.556  -3.285  1.00  0.00
TER
ATOM   3118  O   WAT  1021      -0.751  -0.368  -7.482  1.00  0.00
ATOM   3119  H1  WAT  1021      -0.384  -0.842  -6.736  1.00  0.00
ATOM   3120  H2  WAT  1021      -0.940   0.506  -7.141  1.00  0.00
TER
ATOM   3121  O   WAT  1022      -7.887  -5.624 -11.353  1.00  0.00
ATOM   3122  H1  WAT  1022      -8.172  -5.988 -10.515  1.00  0.00
ATOM   3123  H2  WAT  1022      -7.949  -6.355 -11.967  1.00  0.00
TER
ATOM   3124  O   WAT  1023      -4.432   2.879 -14.567  1.00  0.00
ATOM   3125  H1  WAT  1023      -5.206   2.339 -14.727  1.00  0.00
ATOM   3126  H2  WAT  1023      -3.703   2.360 -14.905  1.00  0.00
TER
ATOM   3127  O   WAT  1024       6.326   1.876  -8.774  1.00  0.00
ATOM   3128  H1  WAT  1024       7.046   2.371  -9.165  1.00  0.00
ATOM   3129  H2  WAT  1024       6.124   1.197  -9.419  1.00  0.00
TER
ATOM   3130  O   WAT  1025       1.787  -6.731 -14.632  1.00  0.00
ATOM   3131  H1  WAT  1025       0.974  -7.229 -14.707  1.00  0.00
ATOM   3132  H2  WAT  1025       1.593  -5.891 -15.048  1.00  0.00
TER
ATOM   3133  O   WAT  1026       4.502  -2.359 -16.335  1.00  0.00
ATOM   3134  H1  WAT  1026       5.390  -2.047 -16.510  1.00  0.00
ATOM   3135  H2  WAT  1026       4.473  -3.231 -16.727  1.00  0.00
TER
ATOM   3136  O   WAT  1027      -4.389   2.547 -10.929  1.00  0.00
ATOM   3137  H1  WAT  1027      -3.871   1.744 -10.984  1.00  0.00
ATOM   3138  H2  WAT  1027      -4.840   2.485 -10.088  1.00  0.00
TER
ATOM   3139  O   WAT  1028       0.498   3.814 -15.657  1.00  0.00
ATOM   3140  H1  WAT  1028       0.840   4.558 -16.152  1.00  0.00
ATOM   3141  H2  WAT  1028      -0.331   4.127 -15.294  1.00  0.00
TER
ATOM   3142  O   WAT  1029      -6.904  -0.487  -4.017  1.00  0.00
ATOM   3143  H1  WAT  1029      -7.263   0.179  -3.429  1.00  0.00
ATOM   3144  H2  WAT  1029      -7.199  -1.318  -3.645  1.00  0.00
TER
ATOM   3145  O   WAT  1030       6.774  -1.047 -16.867  1.00  0.00
ATOM   3146  H1  WAT  1030       6.690  -0.616 -17.718  1.00  0.00
ATOM   3147  H2  WAT  1030       7.493  -0.588 -16.435  1.00  0.00
TER
ATOM   3148  O   WAT  1031       7.802   5.807 -14.139  1.00  0.00
ATOM   3149  H1  WAT  1031       7.160   5.152 -13.865  1.00  0.00
ATOM   3150  H2  WAT  1031       7.415   6.212 -14.915  1.00  0.00
TER
ATOM   3151  O   WAT  1032       3.381   3.135 -10.292  1.00  0.00
ATOM   3152  H1  WAT  1032       3.733   2.538 -10.952  1.00  0.00
ATOM   3153  H2  WAT  1032       2.497   2.810 -10.121  1.00  0.00
TER
ATOM   3154  O   WAT  1033      -0.533   3.895 -12.885  1.00  0.00
ATOM   3155  H1  WAT  1033       0.154   4.442 -12.504  1.00  0.00
ATOM   3156  H2  WAT  1033      -1.319   4.439 -12.850  1.00  0.00
TER
ATOM   3157  O   WAT  1034      -8.393  -0.488 -17.393  1.00  0.00
ATOM   3158  H1  WAT  1034      -7.524  -0.205 -17.110  1.00  0.00
ATOM   3159  H2  WAT  1034      -8.884   0.326 -17.508  1.00  0.00
TER
ATOM   3160  O   WAT  1035      -1.230   0.900 -13.272  1.00  0.00
ATOM   3161  H1  WAT  1035      -0.774   1.710 -13.046  1.00  0.00
ATOM   3162  H2  WAT  1035      -1.581   0.582 -12.441  1.00  0.00
TER
ATOM   3163  O   WAT  1036       1.073   6.410  -6.043  1.00  0.00
ATOM   3164  H1  WAT  1036       1.717   6.616  -5.366  1.00  0.00
ATOM   3165  H2  WAT  1036       1.436   5.649  -6.496  1.00  0.00
TER
ATOM   3166  O   WAT  1037      -5.329  -8.757 -12.800  1.00  0.00
ATOM   3167  H1  WAT  1037      -5.457  -8.765 -11.852  1.00  0.00
ATOM   3168  H2  WAT  1037      -6.153  -8.418 -13.151  1.00  0.00
TER
ATOM   3169  O   WAT  1038       2.346   4.414  -7.325  1.00  0.00
ATOM   3170  H1  WAT  1038       2.989   3.713  -7.212  1.00  0.00
ATOM   3171  H2  WAT  1038       2.871   5.193  -7.506  1.00  0.00
TER
ATOM   3172  O   WAT  1039       6.192   4.698 -17.601  1.00  0.00
ATOM   3173  H1  WAT  1039       5.966   3.981 -17.009  1.00  0.00
ATOM   3174  H2  WAT  1039       5.802   4.450 -18.439  1.00  0.00
TER
ATOM   3175  O   WAT  1040       4.120   5.213  -4.122  1.00  0.00
ATOM   3176  H1  WAT  1040       4.456   5.800  -3.444  1.00  0.00
ATOM   3177  H2  WAT  1040       3.200   5.082  -3.892  1.00  0.00
TER
ATOM   3178  O   WAT  1041      -8.026   8.725 -16.827  1.00  0.00
ATOM   3179  H1  WAT  1041      -7.667   9.324 -17.481  1.00  0.00
ATOM   3180  H2  WAT  1041      -8.167   9.271 -16.054  1.00  0.00
TER
ATOM   3181  O   WAT  1042      -8.329  -6.997  -3.339  1.00  0.00
ATOM   3182  H1  WAT  1042      -9.044  -6.798  -2.734  1.00  0.00
ATOM   3183  H2  WAT  1042      -7.910  -7.773  -2.968  1.00  0.00
TER
ATOM   3184  O   WAT  1043       5.774   2.616 -15.940  1.00  0.00
ATOM   3185  H1  WAT  1043       5.486   3.077 -15.152  1.00  0.00
ATOM   3186  H2  WAT  1043       6.569   2.155 -15.672  1.00  0.00
TER
ATOM   3187  O   WAT  1044      -8.042   6.991  -2.353  1.00  0.00
ATOM   3188  H1  WAT  1044      -7.933   6.050  -2.493  1.00  0.00
ATOM   3189  H2  WAT  1044      -8.694   7.256  -3.001  1.00  0.00
TER
ATOM   3190  O   WAT  1045      -2.010   6.108 -16.010  1.00  0.00
ATOM   3191  H1  WAT  1045      -2.019   6.841 -16.625  1.00  0.00
ATOM   3192  H2  WAT  1045      -2.930   5.861 -15.917  1.00  0.00
TER
ATOM   3193  O   WAT  1046      -6.409   1.330 -15.265  1.00  0.00
ATOM   3194  H1  WAT  1046      -7.016   2.070 -15.255  1.00  0.00
ATOM   3195  H2  WAT  1046      -5.934   1.420 -16.091  1.00  0.00
TER
ATOM   3196  O   WAT  1047       3.164  -4.505  -5.589  1.00  0.00
ATOM   3197  H1  WAT  1047       3.533  -5.326  -5.261  1.00  0.00
ATOM   3198  H2  WAT  1047       2.304  -4.445  -5.174  1.00  0.00
TER
ATOM   3199  O   WAT  1048       6.531  -5.550 -14.781  1.00  0.00
ATOM   3200  H1  WAT  1048       5.902  -5.445 -15.495  1.00  0.00
ATOM   3201  H2  WAT  1048       6.036  -5.330 -13.991  1.00  0.00
TER
ATOM   3202  O   WAT  1049       0.976   6.171 -17.347  1.00  0.00
ATOM   3203  H1  WAT  1049       1.078   5.967 -18.277  1.00  0.00
ATOM   3204  H2  WAT  1049       0.077   5.917 -17.142  1.00  0.00
TER
ATOM   3205  O   WAT  1050      -1.501  -3.271 -13.365  1.00  0.00
ATOM   3206  H1  WAT  1050      -2.209  -2.802 -12.923  1.00  0.00
ATOM   3207  H2  WAT  1050      -1.217  -3.929 -12.730  1.00  0.00
TER
ATOM   3208  O   WAT  1051       2.531  -6.546 -11.925  1.00  0.00
ATOM   3209  H1  WAT  1051       2.407  -6.527 -12.874  1.00  0.00
ATOM   3210  H2  WAT  1051       3.479  -6.498 -11.805  1.00  0.00
TER
ATOM   3211  O   WAT  1052      -0.382   8.690 -12.652  1.00  0.00
ATOM   3212  H1  WAT  1052      -0.128   8.652 -13.574  1.00  0.00
ATOM   3213  H2  WAT  1052      -1.330   8.563 -12.660  1.00  0.00
TER
ATOM   3214  O   WAT  1053      -3.297  -4.962 -15.990  1.00  0.00
ATOM   3215  H1  WAT  1053      -2.448  -4.525 -16.056  1.00  0.00
ATOM   3216  H2  WAT  1053      -3.664  -4.650 -15.162  1.00  0.00
TER
ATOM   3217  O   WAT  1054       7.331  -5.634  -4.523  1.00  0.00
ATOM   3218  H1  WAT  1054       6.829  -4.894  -4.183  1.00  0.00
ATOM   3219  H2  WAT  1054       8.147  -5.246  -4.839  1.00  0.00
TER
ATOM   3220  O   WAT  1055       5.624  -0.391 -11.077  1.00  0.00
ATOM   3221  H1  WAT  1055       4.683  -0.376 -10.902  1.00  0.00
ATOM   3222  H2  WAT  1055       5.938  -1.178 -10.631  1.00  0.00
TER
ATOM   3223  O   WAT  1056      -4.398   1.291 -17.516  1.00  0.00
ATOM   3224  H1  WAT  1056      -3.632   1.179 -16.954  1.00  0.00
ATOM   3225  H2  WAT  1056      -4.321   0.595 -18.168  1.00  0.00
TER
ATOM   3226  O   WAT  1057      -5.704  -1.277 -16.833  1.00  0.00
ATOM   3227  H1  WAT  1057      -5.623  -2.224 -16.721  1.00  0.00
ATOM   3228  H2  WAT  1057      -4.812  -0.946 -16.727  1.00  0.00
TER
ATOM   3229  O   WAT  1058       7.626   6.780  -9.401  1.00  0.00
ATOM   3230  H1  WAT  1058       7.751   7.603  -8.929  1.00  0.00
ATOM   3231  H2  WAT  1058       8.493   6.569  -9.749  1.00  0.00
TER
ATOM   3232  O   WAT  1059      -4.902   8.873  -9.729  1.00  0.00
ATOM   3233  H1  WAT  1059      -4.166   8.324  -9.459  1.00  0.00
ATOM   3234  H2  WAT  1059      -4.518   9.738  -9.869  1.00  0.00
TER
ATOM   3235  O   WAT  1060      -8.018   4.940 -13.855  1.00  0.00
ATOM   3236  H1  WAT  1060      -8.944   5.182 -13.865  1.00  0.00
ATOM   3237  H2  WAT  1060      -7.552   5.768 -13.977  1.00  0.00
TER
ATOM   3238  O   WAT  1061      -5.896   8.057  -0.541  1.00  0.00
ATOM   3239  H1  WAT  1061      -5.095   8.379  -0.127  1.00  0.00
ATOM   3240  H2  WAT  1061      -6.411   7.697   0.181  1.00  0.00
TER
ATOM   3241  O   WAT  1062      -1.792   8.046 -17.907  1.00  0.00
ATOM   3242  H1  WAT  1062      -0.999   8.335 -18.359  1.00  0.00
ATOM   3243  H2  WAT  1062      -2.312   7.615 -18.586  1.00  0.00
TER
ATOM   3244  O   WAT  1063       4.370   7.893  -1.982  1.00  0.00
ATOM   3245  H1  WAT  1063       5.322   7.809  -2.032  1.00  0.00
ATOM   3246  H2  WAT  1063       4.223   8.558  -1.309  1.00  0.00
TER
ATOM   3247  O   WAT  1064       7.261   7.273 -16.483  1.00  0.00
ATOM   3248  H1  WAT  1064       6.975   6.859 -17.298  1.00  0.00
ATOM   3249  H2  WAT  1064       7.063   8.202 -16.603  1.00  0.00
TER
ATOM   3250  O   WAT  1065      -8.177   0.545  -1.597  1.00  0.00
ATOM   3251  H1  WAT  1065      -7.673  -0.034  -1.026  1.00  0.00
ATOM   3252  H2  WAT  1065      -8.916   0.829  -1.060  1.00  0.00
TER
ATOM   3253  O   WAT  1066       1.966   2.328 -17.438  1.00  0.00
ATOM   3254  H1  WAT  1066       1.417   2.775 -16.794  1.00  0.00
ATOM   3255  H2  WAT  1066       2.588   1.823 -16.915  1.00  0.00
TER
ATOM   3256  O   WAT  1067      -6.144  -1.312  -0.702  1.00  0.00
ATOM   3257  H1  WAT  1067      -6.104  -1.611   0.206  1.00  0.00
ATOM   3258  H2  WAT  1067      -5.290  -0.911  -0.861  1.00  0.00
TER
ATOM   3259  O   WAT  1068      -2.366   1.287 -15.542  1.00  0.00
ATOM   3260  H1  WAT  1068      -1.945   1.121 -14.699  1.00  0.00
ATOM   3261  H2  WAT  1068      -2.241   0.477 -16.036  1.00  0.00
TER
ATOM   3262  O   WAT  1069       0.146   0.311 -18.294  1.00  0.00
ATOM   3263  H1  WAT  1069       0.667  -0.404 -18.660  1.00  0.00
ATOM   3264  H2  WAT  1069       0.793   0.950 -17.994  1.00  0.00
TER
ATOM   3265  O   WAT  1070      -3.716  -5.767  -2.655  1.00  0.00
ATOM   3266  H1  WAT  1070      -3.811  -6.385  -3.380  1.00  0.00
ATOM   3267  H2  WAT  1070      -4.297  -5.040  -2.882  1.00  0.00
TER
ATOM   3268  O   WAT  1071      -0.950  -7.209  -5.622  1.00  0.00
ATOM   3269  H1  WAT  1071      -1.399  -7.187  -6.468  1.00  0.00
ATOM   3270  H2  WAT  1071      -1.584  -7.608  -5.025  1.00  0.00
TER
ATOM   3271  O   WAT  1072      -2.694   7.991  -3.885  1.00  0.00
ATOM   3272  H1  WAT  1072      -3.231   8.716  -4.204  1.00  0.00
ATOM   3273  H2  WAT  1072      -2.440   7.514  -4.676  1.00  0.00
TER
ATOM   3274  O   WAT  1073       4.008  -7.829 -16.067  1.00  0.00
ATOM   3275  H1  WAT  1073       4.289  -8.672 -15.711  1.00  0.00
ATOM   3276  H2  WAT  1073       3.235  -7.596 -15.553  1.00  0.00
TER
ATOM   3277  O   WAT  1074       0.163   9.226  -3.627  1.00  0.00
ATOM   3278  H1  WAT  1074       0.088  10.130  -3.319  1.00  0.00
ATOM   3279  H2  WAT  1074      -0.739   8.908  -3.654  1.00  0.00
TER
ATOM   3280  O   WAT  1075      -1.454  -6.596 -17.623  1.00  0.00
ATOM   3281  H1  WAT  1075      -1.802  -7.273 -18.202  1.00  0.00
ATOM   3282  H2  WAT  1075      -1.252  -7.057 -16.808  1.00  0.00
TER
ATOM   3283  O   WAT  1076       0.711   8.392 -16.004  1.00  0.00
ATOM   3284  H1  WAT  1076       1.606   8.731 -15.982  1.00  0.00
ATOM   3285  H2  WAT  1076       0.743   7.670 -16.632  1.00  0.00
TER
ATOM   3286  O   WAT  1077      -5.649   3.765 -17.775  1.00  0.00
ATOM   3287  H1  WAT  1077      -5.212   4.308 -17.120  1.00  0.00
ATOM   3288  H2  WAT  1077      -5.164   2.940 -17.766  1.00  0.00
TER
ATOM   3289  O   WAT  1078      -8.435   6.554 -10.323  1.00  0.00
ATOM   3290  H1  WAT  1078      -8.104   5.686 -10.555  1.00  0.00
ATOM   3291  H2  WAT  1078      -8.006   6.760  -9.493  1.00  0.00
TER
ATOM   3292  O   WAT  1079      -3.838   4.885 -12.663  1.00  0.00
ATOM   3293  H1  WAT  1079      -4.139   4.761 -11.763  1.00  0.00
ATOM   3294  H2  WAT  1079      -3.945   4.026 -13.071  1.00  0.00
TER
ATOM   3295  O   WAT  1080      -7.946   7.421  -7.585  1.00  0.00
ATOM   3296  H1  WAT  1080      -8.383   7.601  -6.753  1.00  0.00
ATOM   3297  H2  WAT  1080      -7.378   8.178  -7.727  1.00  0.00
TER
ATOM   3298  O   WAT  1081       7.691   6.923  -3.297  1.00  0.00
ATOM   3299  H1  WAT  1081       7.091   6.982  -4.041  1.00  0.00
ATOM   3300  H2  WAT  1081       7.820   5.983  -3.168  1.00  0.00
TER
ATOM   3301  O   WAT  1082       8.931   4.664 -17.960  1.00  0.00
ATOM   3302  H1  WAT  1082       8.100   4.732 -17.490  1.00  0.00
ATOM   3303  H2  WAT  1082       9.108   5.555 -18.264  1.00  0.00
TER
ATOM   3304  O   WAT  1083       8.386   1.409 -15.457  1.00  0.00
ATOM   3305  H1  WAT  1083       9.148   1.979 -15.351  1.00  0.00
ATOM   3306  H2  WAT  1083       8.402   0.842 -14.686  1.00  0.00
TER
ATOM   3307  O   WAT  1084      -8.113  -0.067 -11.226  1.00  0.00
ATOM   3308  H1  WAT  1084      -8.768  -0.336 -11.870  1.00  0.00
ATOM   3309  H2  WAT  1084      -7.275  -0.177 -11.676  1.00  0.00
TER
ATOM   3310  O   WAT  1085       9.392   2.264 -10.613  1.00  0.00
ATOM   3311  H1  WAT  1085       9.763   1.481 -11.019  1.00  0.00
ATOM   3312  H2  WAT  1085      10.033   2.953 -10.791  1.00  0.00
TER
ATOM   3313  O   WAT  1086       6.376   3.648  -5.200  1.00  0.00
ATOM   3314  H1  WAT  1086       5.562   4.078  -4.937  1.00  0.00
ATOM   3315  H2  WAT  1086       6.783   4.260  -5.813  1.00  0.00
TER
ATOM   3316  O   WAT  1087       8.438   1.703 -18.300  1.00  0.00
ATOM   3317  H1  WAT  1087       8.713   2.610 -18.428  1.00  0.00
ATOM   3318  H2  WAT  1087       8.249   1.639 -17.364  1.00  0.00
TER
ATOM   3319  O   WAT  1088       4.836  -5.273 -17.004  1.00  0.00
ATOM   3320  H1  WAT  1088       5.254  -5.460 -17.845  1.00  0.00
ATOM   3321  H2  WAT  1088       4.529  -6.125 -16.694  1.00  0.00
TER
ATOM   3322  O   WAT  1089       8.335  -0.361 -13.307  1.00  0.00
ATOM   3323  H1  WAT  1089       7.959  -1.128 -13.739  1.00  0.00
ATOM   3324  H2  WAT  1089       7.605   0.022 -12.819  1.00  0.00
TER
ATOM   3325  O   WAT  1090      -7.076   0.318  -6.686  1.00  0.00
ATOM   3326  H1  WAT  1090      -6.708   0.231  -5.806  1.00  0.00
ATOM   3327  H2  WAT  1090      -7.645  -0.445  -6.785  1.00  0.00
TER
ATOM   3328  O   WAT  1091      -7.524  -2.771  -2.780  1.00  0.00
ATOM   3329  H1  WAT  1091      -8.418  -2.804  -2.441  1.00  0.00
ATOM   3330  H2  WAT  1091      -6.984  -2.572  -2.015  1.00  0.00
TER
ATOM   3331  O   WAT  1092       6.164  -5.988  -0.895  1.00  0.00
ATOM   3332  H1  WAT  1092       7.041  -5.979  -0.511  1.00  0.00
ATOM   3333  H2  WAT  1092       6.176  -6.725  -1.506  1.00  0.00
TER
ATOM   3334  O   WAT  1093      -8.899  -2.857 -15.284  1.00  0.00
ATOM   3335  H1  WAT  1093      -9.803  -2.594 -15.459  1.00  0.00
ATOM   3336  H2  WAT  1093      -8.415  -2.586 -16.064  1.00  0.00
TER
ATOM   3337  O   WAT  1094       7.610  -2.135 -10.006  1.00  0.00
ATOM   3338  H1  WAT  1094       8.134  -2.629 -10.637  1.00  0.00
ATOM   3339  H2  WAT  1094       8.196  -2.000  -9.261  1.00  0.00
TER
ATOM   3340  O   WAT  1095       7.789  -2.051  -6.484  1.00  0.00
ATOM   3341  H1  WAT  1095       6.839  -2.084  -6.370  1.00  0.00
ATOM   3342  H2  WAT  1095       7.970  -1.141  -6.719  1.00  0.00
TER
ATOM   3343  O   WAT  1096      -6.357  -3.801 -17.374  1.00  0.00
ATOM   3344  H1  WAT  1096      -5.647  -4.222 -17.860  1.00  0.00
ATOM   3345  H2  WAT  1096      -7.073  -3.733 -18.006  1.00  0.00
TER
ATOM   3346  O   WAT  1097       7.100  -2.877 -14.067  1.00  0.00
ATOM   3347  H1  WAT  1097       7.596  -3.110 -13.282  1.00  0.00
ATOM   3348  H2  WAT  1097       6.902  -3.716 -14.483  1.00  0.00
TER
ATOM   3349  O   WAT  1098      -7.020  -8.496  -8.432  1.00  0.00
ATOM   3350  H1  WAT  1098      -6.372  -9.046  -8.872  1.00  0.00
ATOM   3351  H2  WAT  1098      -6.600  -8.242  -7.610  1.00  0.00
TER
ATOM   3352  O   WAT  1099       8.529  -4.241 -11.533  1.00  0.00
ATOM   3353  H1  WAT  1099       8.419  -4.396 -10.595  1.00  0.00
ATOM   3354  H2  WAT  1099       9.289  -4.769 -11.776  1.00  0.00
TER
ATOM   3355  O   WAT  1100       6.875  -8.302  -5.075  1.00  0.00
ATOM   3356  H1  WAT  1100       7.512  -7.689  -4.709  1.00  0.00
ATOM   3357  H2  WAT  1100       7.023  -8.266  -6.020  1.00  0.00
TER
ATOM   3358  O   WAT  1101       9.418  -6.411 -18.292  1.00  0.00
ATOM   3359  H1  WAT  1101      10.343  -6.542 -18.501  1.00  0.00
ATOM   3360  H2  WAT  1101       9.395  -6.331 -17.339  1.00  0.00
TER
ATOM   3361  O   WAT  1102       9.492  -5.639 -15.667  1.00  0.00
ATOM   3362  H1  WAT  1102       8.697  -5.705 -15.137  1.00  0.00
ATOM   3363  H2  WAT  1102       9.696  -4.704 -15.678  1.00  0.00
TER
ATOM   3364  O   WAT  1103       6.433   8.400 -11.673  1.00  0.00
ATOM   3365  H1  WAT  1103       7.029   8.078 -12.349  1.00  0.00
ATOM   3366  H2  WAT  1103       6.691   7.927 -10.882  1.00  0.00
TER
ATOM   3367  O   WAT  1104      -7.267  -8.340  -5.689  1.00  0.00
ATOM   3368  H1  WAT  1104      -7.615  -7.884  -4.923  1.00  0.00
ATOM   3369  H2  WAT  1104      -7.598  -9.235  -5.607  1.00  0.00
TER
ATOM   3370  O   WAT  1105      -1.960   6.387  -5.923  1.00  0.00
ATOM   3371  H1  WAT  1105      -2.201   6.655  -6.810  1.00  0.00
ATOM   3372  H2  WAT  1105      -1.020   6.558  -5.868  1.00  0.00
TER
ATOM   3373  O   WAT  1106       2.883  -7.492  -2.528  1.00  0.00
ATOM   3374  H1  WAT  1106       3.497  -7.174  -3.190  1.00  0.00
ATOM   3375  H2  WAT  1106       3.428  -7.977  -1.908  1.00  0.00
TER
ATOM   3376  O   WAT  1107       9.301   8.407  -5.122  1.00  0.00
ATOM   3377  H1  WAT  1107       8.806   8.804  -5.839  1.00  0.00
ATOM   3378  H2  WAT  1107       8.692   7.782  -4.728  1.00  0.00
TER
ATOM   3379  O   WAT  1108      -6.595  -8.813  -2.414  1.00  0.00
ATOM   3380  H1  WAT  1108      -6.046  -8.994  -3.177  1.00  0.00
ATOM   3381  H2  WAT  1108      -6.529  -9.603  -1.878  1.00  0.00
TER
ATOM   3382  O   WAT  1109      -5.822   7.778  -4.404  1.00  0.00
ATOM   3383  H1  WAT  1109      -6.416   7.646  -3.665  1.00  0.00
ATOM   3384  H2  WAT  1109      -5.829   6.942  -4.870  1.00  0.00
TER
ATOM   3385  O   WAT  1110       3.624  -8.929  -6.201  1.00  0.00
ATOM   3386  H1  WAT  1110       2.750  -8.596  -6.404  1.00  0.00
ATOM   3387  H2  WAT  1110       3.515  -9.402  -5.376  1.00  0.00
TER
ATOM   3388  O   WAT  1111       4.531  -6.722  -4.817  1.00  0.00
ATOM   3389  H1  WAT  1111       4.202  -7.537  -5.197  1.00  0.00
ATOM   3390  H2  WAT  1111       5.479  -6.765  -4.940  1.00  0.00
TER
ATOM   3391  O   WAT  1112       6.985   9.049  -7.843  1.00  0.00
ATOM   3392  H1  WAT  1112       6.525   9.801  -8.217  1.00  0.00
ATOM   3393  H2  WAT  1112       6.356   8.330  -7.902  1.00  0.00
TER
ATOM   3394  O   WAT  1113      -6.190   5.144  -5.453  1.00  0.00
ATOM   3395  H1  WAT  1113      -6.917   4.524  -5.521  1.00  0.00
ATOM   3396  H2  WAT  1113      -6.129   5.538  -6.323  1.00  0.00
TER
ATOM   3397  O   WAT  1114      -2.586   7.358  -8.668  1.00  0.00
ATOM   3398  H1  WAT  1114      -2.069   6.747  -9.194  1.00  0.00
ATOM   3399  H2  WAT  1114      -1.936   7.861  -8.177  1.00  0.00
TER
ATOM   3400  O   WAT  1115       0.154   8.249  -7.841  1.00  0.00
ATOM   3401  H1  WAT  1115       0.441   7.994  -8.718  1.00  0.00
ATOM   3402  H2  WAT  1115       0.666   7.697  -7.251  1.00  0.00
TER
ATOM   3403  O   WAT  1116       1.371  -8.012  -7.262  1.00  0.00
ATOM   3404  H1  WAT  1116       0.589  -7.538  -6.982  1.00  0.00
ATOM   3405  H2  WAT  1116       1.078  -8.917  -7.370  1.00  0.00
TER
ATOM   3406  O   WAT  1117       5.924  -7.310  -9.217  1.00  0.00
ATOM   3407  H1  WAT  1117       6.364  -7.365 -10.065  1.00  0.00
ATOM   3408  H2  WAT  1117       5.654  -6.394  -9.146  1.00  0.00
TER
ATOM   3409  O   WAT  1118       7.787  -7.678 -11.206  1.00  0.00
ATOM   3410  H1  WAT  1118       7.726  -8.622 -11.353  1.00  0.00
ATOM   3411  H2  WAT  1118       8.567  -7.570 -10.661  1.00  0.00
TER
ATOM   3412  O   WAT  1119      -7.907   8.461 -12.244  1.00  0.00
ATOM   3413  H1  WAT  1119      -8.075   7.828 -11.545  1.00  0.00
ATOM   3414  H2  WAT  1119      -8.774   8.667 -12.594  1.00  0.00
TER
ATOM   3415  O   WAT  1120      -7.285  -7.707 -14.740  1.00  0.00
ATOM   3416  H1  WAT  1120      -6.527  -7.594 -15.314  1.00  0.00
ATOM   3417  H2  WAT  1120      -7.747  -6.870 -14.786  1.00  0.00
TER
ATOM   3418  O   WAT  1121      -0.743  -5.593 -11.750  1.00  0.00
ATOM   3419  H1  WAT  1121      -1.556  -5.968 -12.091  1.00  0.00
ATOM   3420  H2  WAT  1121      -0.239  -6.349 -11.448  1.00  0.00
TER
ATOM   3421  O   WAT  1122       3.759  -8.929 -10.512  1.00  0.00
ATOM   3422  H1  WAT  1122       4.362  -8.357 -10.037  1.00  0.00
ATOM   3423  H2  WAT  1122       3.019  -8.365 -10.734  1.00  0.00
TER
ATOM   3424  O   WAT  1123       6.903  -8.527 -15.238  1.00  0.00
ATOM   3425  H1  WAT  1123       7.098  -7.629 -14.971  1.00  0.00
ATOM   3426  H2  WAT  1123       6.116  -8.758 -14.745  1.00  0.00
TER
ATOM   3427  O   WAT  1124      -6.301   7.154 -14.799  1.00  0.00
ATOM   3428  H1  WAT  1124      -6.826   7.535 -15.502  1.00  0.00
ATOM   3429  H2  WAT  1124      -6.377   7.779 -14.078  1.00  0.00
TER
ATOM   3430  O   WAT  1125      -4.912  -7.181 -16.200  1.00  0.00
ATOM   3431  H1  WAT  1125      -4.383  -7.968 -16.329  1.00  0.00
ATOM   3432  H2  WAT  1125      -4.279  -6.502 -15.967  1.00  0.00
TER
ATOM   3433  O   WAT  1126      -2.718  -7.443 -13.146  1.00  0.00
ATOM   3434  H1  WAT  1126      -3.348  -8.145 -12.979  1.00  0.00
ATOM   3435  H2  WAT  1126      -3.258  -6.683 -13.362  1.00  0.00
TER
ATOM   3436  O   WAT  1127       0.221   9.170  -0.475  1.00  0.00
ATOM   3437  H1  WAT  1127       1.148   8.935  -0.431  1.00  0.00
ATOM   3438  H2  WAT  1127       0.206   9.998  -0.956  1.00  0.00
TER
ATOM   3439  O   WAT  1128       8.455   8.713 -13.477  1.00  0.00
ATOM   3440  H1  WAT  1128       8.631   8.027 -14.121  1.00  0.00
ATOM   3441  H2  WAT  1128       7.758   9.238 -13.870  1.00  0.00
TER
ATOM   3442  O   WAT  1129      -2.593  -8.165  -0.710  1.00  0.00
ATOM   3443  H1  WAT  1129      -2.874  -7.662  -1.474  1.00  0.00
ATOM   3444  H2  WAT  1129      -2.211  -8.963  -1.076  1.00  0.00
TER
ATOM   3445  O   WAT  1130      -3.702   9.103 -15.924  1.00  0.00
ATOM   3446  H1  WAT  1130      -2.970   8.818 -16.471  1.00  0.00
ATOM   3447  H2  WAT  1130      -3.442   8.864 -15.034  1.00  0.00
TER
ATOM   3448  O   WAT  1131      -4.540   5.219 -15.919  1.00  0.00
ATOM   3449  H1  WAT  1131      -5.169   5.688 -15.370  1.00  0.00
ATOM   3450  H2  WAT  1131      -4.426   4.374 -15.484  1.00  0.00
TER
ATOM   3451  O   WAT  1132       4.009  -8.750  -0.132  1.00  0.00
ATOM   3452  H1  WAT  1132       3.895  -8.430   0.763  1.00  0.00
ATOM   3453  H2  WAT  1132       4.826  -8.348  -0.429  1.00  0.00
TER
ATOM   3454  O   WAT  1133       6.789   8.397  -0.651  1.00  0.00
ATOM   3455  H1  WAT  1133       7.581   7.902  -0.858  1.00  0.00
ATOM   3456  H2  WAT  1133       7.082   9.076  -0.043  1.00  0.00
TER
ATOM   3457  O   WAT  1134       1.046 -17.727   9.661  1.00  0.00
ATOM   3458  H1  WAT  1134       0.271 -18.207   9.951  1.00  0.00
ATOM   3459  H2  WAT  1134       1.698 -18.406   9.486  1.00  0.00
TER
ATOM   3460  O   WAT  1135      -4.937 -17.415  10.538  1.00  0.00
ATOM   3461  H1  WAT  1135      -5.768 -17.670  10.938  1.00  0.00
ATOM   3462  H2  WAT  1135      -4.329 -17.344  11.274  1.00  0.00
TER
ATOM   3463  O   WAT  1136       5.067 -13.321   8.441  1.00  0.00
ATOM   3464  H1  WAT  1136       4.605 -14.092   8.769  1.00  0.00
ATOM   3465  H2  WAT  1136       5.880 -13.294   8.946  1.00  0.00
TER
ATOM   3466  O   WAT  1137      -4.957 -13.381  10.734  1.00  0.00
ATOM   3467  H1  WAT  1137      -4.654 -14.271  10.555  1.00  0.00
ATOM   3468  H2  WAT  1137      -4.212 -12.824  10.506  1.00  0.00
TER
ATOM   3469  O   WAT  1138       1.294 -11.035   8.061  1.00  0.00
ATOM   3470  H1  WAT  1138       0.675 -10.579   7.490  1.00  0.00
ATOM   3471  H2  WAT  1138       2.149 -10.880   7.660  1.00  0.00
TER
ATOM   3472  O   WAT  1139       0.487 -15.051   9.668  1.00  0.00
ATOM   3473  H1  WAT  1139       0.418 -15.992   9.507  1.00  0.00
ATOM   3474  H2  WAT  1139       1.249 -14.961  10.240  1.00  0.00
TER
ATOM   3475  O   WAT  1140       2.160 -16.151   5.454  1.00  0.00
ATOM   3476  H1  WAT  1140       1.542 -15.686   4.890  1.00  0.00
ATOM   3477  H2  WAT  1140       2.672 -15.458   5.871  1.00  0.00
TER
ATOM   3478  O   WAT  1141      -2.977 -16.624  12.133  1.00  0.00
ATOM   3479  H1  WAT  1141      -3.310 -15.997  12.775  1.00  0.00
ATOM   3480  H2  WAT  1141      -2.800 -16.097  11.353  1.00  0.00
TER
ATOM   3481  O   WAT  1142      -3.765 -14.655  13.947  1.00  0.00
ATOM   3482  H1  WAT  1142      -3.148 -13.980  13.666  1.00  0.00
ATOM   3483  H2  WAT  1142      -4.626 -14.247  13.856  1.00  0.00
TER
ATOM   3484  O   WAT  1143      -8.472 -15.465   2.828  1.00  0.00
ATOM   3485  H1  WAT  1143      -8.849 -14.977   2.097  1.00  0.00
ATOM   3486  H2  WAT  1143      -8.215 -14.793   3.459  1.00  0.00
TER
ATOM   3487  O   WAT  1144       7.153 -13.192  11.863  1.00  0.00
ATOM   3488  H1  WAT  1144       6.469 -12.522  11.855  1.00  0.00
ATOM   3489  H2  WAT  1144       7.692 -12.993  11.097  1.00  0.00
TER
ATOM   3490  O   WAT  1145       4.689 -11.347  10.577  1.00  0.00
ATOM   3491  H1  WAT  1145       4.701 -11.751   9.710  1.00  0.00
ATOM   3492  H2  WAT  1145       4.136 -10.572  10.474  1.00  0.00
TER
ATOM   3493  O   WAT  1146       5.983 -14.625   5.666  1.00  0.00
ATOM   3494  H1  WAT  1146       5.873 -15.568   5.791  1.00  0.00
ATOM   3495  H2  WAT  1146       5.980 -14.264   6.553  1.00  0.00
TER
ATOM   3496  O   WAT  1147       4.087 -16.444  11.906  1.00  0.00
ATOM   3497  H1  WAT  1147       4.504 -16.658  11.071  1.00  0.00
ATOM   3498  H2  WAT  1147       4.811 -16.187  12.477  1.00  0.00
TER
ATOM   3499  O   WAT  1148       1.525 -18.999   5.023  1.00  0.00
ATOM   3500  H1  WAT  1148       0.598 -19.065   5.252  1.00  0.00
ATOM   3501  H2  WAT  1148       1.678 -18.061   4.908  1.00  0.00
TER
ATOM   3502  O   WAT  1149       8.033 -18.045  11.997  1.00  0.00
ATOM   3503  H1  WAT  1149       7.205 -17.976  11.522  1.00  0.00
ATOM   3504  H2  WAT  1149       8.628 -17.460  11.529  1.00  0.00
TER
ATOM   3505  O   WAT  1150       5.555 -17.437   5.526  1.00  0.00
ATOM   3506  H1  WAT  1150       4.936 -17.775   4.879  1.00  0.00
ATOM   3507  H2  WAT  1150       5.537 -18.081   6.234  1.00  0.00
TER
ATOM   3508  O   WAT  1151      -2.869 -18.472   7.805  1.00  0.00
ATOM   3509  H1  WAT  1151      -3.273 -19.185   7.309  1.00  0.00
ATOM   3510  H2  WAT  1151      -2.783 -18.817   8.694  1.00  0.00
TER
ATOM   3511  O   WAT  1152      -2.401 -14.786   9.969  1.00  0.00
ATOM   3512  H1  WAT  1152      -2.698 -15.391   9.289  1.00  0.00
ATOM   3513  H2  WAT  1152      -1.451 -14.748   9.858  1.00  0.00
TER
ATOM   3514  O   WAT  1153       5.688 -11.213  13.631  1.00  0.00
ATOM   3515  H1  WAT  1153       5.211 -10.405  13.438  1.00  0.00
ATOM   3516  H2  WAT  1153       5.004 -11.865  13.784  1.00  0.00
TER
ATOM   3517  O   WAT  1154      -3.309 -15.048  16.619  1.00  0.00
ATOM   3518  H1  WAT  1154      -4.206 -14.824  16.867  1.00  0.00
ATOM   3519  H2  WAT  1154      -3.284 -14.924  15.671  1.00  0.00
TER
ATOM   3520  O   WAT  1155       3.731 -18.198   2.534  1.00  0.00
ATOM   3521  H1  WAT  1155       4.171 -19.036   2.387  1.00  0.00
ATOM   3522  H2  WAT  1155       4.444 -17.565   2.620  1.00  0.00
TER
ATOM   3523  O   WAT  1156      -4.482 -18.176  15.195  1.00  0.00
ATOM   3524  H1  WAT  1156      -4.621 -17.304  15.564  1.00  0.00
ATOM   3525  H2  WAT  1156      -5.364 -18.519  15.050  1.00  0.00
TER
ATOM   3526  O   WAT  1157       1.841 -13.259   6.502  1.00  0.00
ATOM   3527  H1  WAT  1157       2.280 -12.516   6.087  1.00  0.00
ATOM   3528  H2  WAT  1157       1.780 -13.016   7.426  1.00  0.00
TER
ATOM   3529  O   WAT  1158      -2.684 -12.234  17.404  1.00  0.00
ATOM   3530  H1  WAT  1158      -2.712 -11.830  16.537  1.00  0.00
ATOM   3531  H2  WAT  1158      -2.848 -13.163  17.241  1.00  0.00
TER
ATOM   3532  O   WAT  1159      -8.530 -16.406  11.112  1.00  0.00
ATOM   3533  H1  WAT  1159      -8.452 -16.272  10.168  1.00  0.00
ATOM   3534  H2  WAT  1159      -7.916 -17.115  11.305  1.00  0.00
TER
ATOM   3535  O   WAT  1160      -7.285 -14.706   7.523  1.00  0.00
ATOM   3536  H1  WAT  1160      -7.693 -14.565   6.668  1.00  0.00
ATOM   3537  H2  WAT  1160      -6.394 -14.990   7.320  1.00  0.00
TER
ATOM   3538  O   WAT  1161       8.671 -14.260  15.860  1.00  0.00
ATOM   3539  H1  WAT  1161       8.797 -14.499  14.942  1.00  0.00
ATOM   3540  H2  WAT  1161       8.713 -15.092  16.332  1.00  0.00
TER
ATOM   3541  O   WAT  1162       2.532 -10.557  14.430  1.00  0.00
ATOM   3542  H1  WAT  1162       3.047 -10.646  15.232  1.00  0.00
ATOM   3543  H2  WAT  1162       1.689 -10.211  14.722  1.00  0.00
TER
ATOM   3544  O   WAT  1163       4.508 -10.272   3.858  1.00  0.00
ATOM   3545  H1  WAT  1163       4.348 -10.561   4.756  1.00  0.00
ATOM   3546  H2  WAT  1163       4.343 -11.048   3.322  1.00  0.00
TER
ATOM   3547  O   WAT  1164      -3.013 -10.492   5.635  1.00  0.00
ATOM   3548  H1  WAT  1164      -3.189 -11.408   5.422  1.00  0.00
ATOM   3549  H2  WAT  1164      -3.868 -10.133   5.875  1.00  0.00
TER
ATOM   3550  O   WAT  1165       4.211 -12.763   2.418  1.00  0.00
ATOM   3551  H1  WAT  1165       3.517 -12.765   1.758  1.00  0.00
ATOM   3552  H2  WAT  1165       4.953 -13.187   1.987  1.00  0.00
TER
ATOM   3553  O   WAT  1166       3.776 -11.137   6.493  1.00  0.00
ATOM   3554  H1  WAT  1166       4.231 -11.918   6.806  1.00  0.00
ATOM   3555  H2  WAT  1166       4.115 -10.426   7.037  1.00  0.00
TER
ATOM   3556  O   WAT  1167      -8.474 -15.365  13.652  1.00  0.00
ATOM   3557  H1  WAT  1167      -8.311 -15.835  12.834  1.00  0.00
ATOM   3558  H2  WAT  1167      -8.009 -15.873  14.317  1.00  0.00
TER
ATOM   3559  O   WAT  1168      -6.900 -15.990  15.811  1.00  0.00
ATOM   3560  H1  WAT  1168      -7.285 -16.631  16.410  1.00  0.00
ATOM   3561  H2  WAT  1168      -6.589 -15.286  16.381  1.00  0.00
TER
ATOM   3562  O   WAT  1169      -0.751 -19.142  11.292  1.00  0.00
ATOM   3563  H1  WAT  1169      -0.384 -19.616  12.038  1.00  0.00
ATOM   3564  H2  WAT  1169      -0.940 -18.268  11.633  1.00  0.00
TER
ATOM   3565  O   WAT  1170      -4.432 -15.895   4.207  1.00  0.00
ATOM   3566  H1  WAT  1170      -5.206 -16.436   4.047  1.00  0.00
ATOM   3567  H2  WAT  1170      -3.703 -16.415   3.869  1.00  0.00
TER
ATOM   3568  O   WAT  1171       6.326 -16.899  10.000  1.00  0.00
ATOM   3569  H1  WAT  1171       7.046 -16.403   9.609  1.00  0.00
ATOM   3570  H2  WAT  1171       6.124 -17.577   9.355  1.00  0.00
TER
ATOM   3571  O   WAT  1172       1.708 -16.828  15.887  1.00  0.00
ATOM   3572  H1  WAT  1172       1.642 -17.748  15.633  1.00  0.00
ATOM   3573  H2  WAT  1172       1.079 -16.730  16.601  1.00  0.00
TER
ATOM   3574  O   WAT  1173      -4.389 -16.227   7.845  1.00  0.00
ATOM   3575  H1  WAT  1173      -3.871 -17.030   7.791  1.00  0.00
ATOM   3576  H2  WAT  1173      -4.840 -16.289   8.687  1.00  0.00
TER
ATOM   3577  O   WAT  1174       0.498 -14.961   3.118  1.00  0.00
ATOM   3578  H1  WAT  1174       0.840 -14.216   2.622  1.00  0.00
ATOM   3579  H2  WAT  1174      -0.331 -14.648   3.480  1.00  0.00
TER
ATOM   3580  O   WAT  1175      -3.703 -18.803  17.642  1.00  0.00
ATOM   3581  H1  WAT  1175      -4.003 -18.657  16.744  1.00  0.00
ATOM   3582  H2  WAT  1175      -2.932 -19.362  17.549  1.00  0.00
TER
ATOM   3583  O   WAT  1176       1.640 -14.006  15.637  1.00  0.00
ATOM   3584  H1  WAT  1176       1.654 -14.938  15.419  1.00  0.00
ATOM   3585  H2  WAT  1176       0.932 -13.920  16.276  1.00  0.00
TER
ATOM   3586  O   WAT  1177       6.774 -19.822   1.907  1.00  0.00
ATOM   3587  H1  WAT  1177       6.690 -19.390   1.057  1.00  0.00
ATOM   3588  H2  WAT  1177       7.493 -19.362   2.340  1.00  0.00
TER
ATOM   3589  O   WAT  1178       7.851 -17.365  14.984  1.00  0.00
ATOM   3590  H1  WAT  1178       7.126 -16.772  14.787  1.00  0.00
ATOM   3591  H2  WAT  1178       8.379 -17.373  14.185  1.00  0.00
TER
ATOM   3592  O   WAT  1179       7.802 -12.968   4.635  1.00  0.00
ATOM   3593  H1  WAT  1179       7.160 -13.622   4.910  1.00  0.00
ATOM   3594  H2  WAT  1179       7.415 -12.562   3.859  1.00  0.00
TER
ATOM   3595  O   WAT  1180       3.381 -15.639   8.482  1.00  0.00
ATOM   3596  H1  WAT  1180       3.733 -16.236   7.823  1.00  0.00
ATOM   3597  H2  WAT  1180       2.497 -15.965   8.653  1.00  0.00
TER
ATOM   3598  O   WAT  1181      -0.533 -14.879   5.889  1.00  0.00
ATOM   3599  H1  WAT  1181       0.154 -14.332   6.270  1.00  0.00
ATOM   3600  H2  WAT  1181      -1.319 -14.335   5.924  1.00  0.00
TER
ATOM   3601  O   WAT  1182      -8.393 -19.262   1.381  1.00  0.00
ATOM   3602  H1  WAT  1182      -7.524 -18.980   1.665  1.00  0.00
ATOM   3603  H2  WAT  1182      -8.884 -18.448   1.266  1.00  0.00
TER
ATOM   3604  O   WAT  1183      -1.230 -17.875   5.502  1.00  0.00
ATOM   3605  H1  WAT  1183      -0.774 -17.064   5.728  1.00  0.00
ATOM   3606  H2  WAT  1183      -1.581 -18.192   6.334  1.00  0.00
TER
ATOM   3607  O   WAT  1184       1.073 -12.364  12.731  1.00  0.00
ATOM   3608  H1  WAT  1184       1.717 -12.158  13.409  1.00  0.00
ATOM   3609  H2  WAT  1184       1.436 -13.125  12.278  1.00  0.00
TER
ATOM   3610  O   WAT  1185       2.346 -14.361  11.449  1.00  0.00
ATOM   3611  H1  WAT  1185       2.989 -15.061  11.562  1.00  0.00
ATOM   3612  H2  WAT  1185       2.871 -13.581  11.269  1.00  0.00
TER
ATOM   3613  O   WAT  1186       6.192 -14.076   1.173  1.00  0.00
ATOM   3614  H1  WAT  1186       5.966 -14.793   1.765  1.00  0.00
ATOM   3615  H2  WAT  1186       5.802 -14.325   0.335  1.00  0.00
TER
ATOM   3616  O   WAT  1187       4.120 -13.561  14.653  1.00  0.00
ATOM   3617  H1  WAT  1187       4.456 -12.975  15.330  1.00  0.00
ATOM   3618  H2  WAT  1187       3.200 -13.692  14.882  1.00  0.00
TER
ATOM   3619  O   WAT  1188      -8.026 -10.049   1.947  1.00  0.00
ATOM   3620  H1  WAT  1188      -7.667  -9.450   1.293  1.00  0.00
ATOM   3621  H2  WAT  1188      -8.167  -9.503   2.721  1.00  0.00
TER
ATOM   3622  O   WAT  1189       5.774 -16.159   2.834  1.00  0.00
ATOM   3623  H1  WAT  1189       5.486 -15.697   3.622  1.00  0.00
ATOM   3624  H2  WAT  1189       6.569 -16.619   3.103  1.00  0.00
TER
ATOM   3625  O   WAT  1190      -8.042 -11.784  16.422  1.00  0.00
ATOM   3626  H1  WAT  1190      -7.933 -12.724  16.281  1.00  0.00
ATOM   3627  H2  WAT  1190      -8.694 -11.518  15.773  1.00  0.00
TER
ATOM   3628  O   WAT  1191      -0.051 -13.512  17.821  1.00  0.00
ATOM   3629  H1  WAT  1191      -0.371 -14.231  18.366  1.00  0.00
ATOM   3630  H2  WAT  1191      -0.725 -12.837  17.895  1.00  0.00
TER
ATOM   3631  O   WAT  1192      -2.010 -12.666   2.765  1.00  0.00
ATOM   3632  H1  WAT  1192      -2.019 -11.933   2.149  1.00  0.00
ATOM   3633  H2  WAT  1192      -2.930 -12.913   2.857  1.00  0.00
TER
ATOM   3634  O   WAT  1193      -6.409 -17.445   3.509  1.00  0.00
ATOM   3635  H1  WAT  1193      -7.016 -16.705   3.519  1.00  0.00
ATOM   3636  H2  WAT  1193      -5.934 -17.355   2.683  1.00  0.00
TER
ATOM   3637  O   WAT  1194       0.976 -12.603   1.427  1.00  0.00
ATOM   3638  H1  WAT  1194       1.078 -12.807   0.497  1.00  0.00
ATOM   3639  H2  WAT  1194       0.077 -12.857   1.632  1.00  0.00
TER
ATOM   3640  O   WAT  1195      -0.382 -10.085   6.122  1.00  0.00
ATOM   3641  H1  WAT  1195      -0.128 -10.123   5.200  1.00  0.00
ATOM   3642  H2  WAT  1195      -1.330 -10.211   6.115  1.00  0.00
TER
ATOM   3643  O   WAT  1196      -4.398 -17.484   1.258  1.00  0.00
ATOM   3644  H1  WAT  1196      -3.632 -17.595   1.821  1.00  0.00
ATOM   3645  H2  WAT  1196      -4.321 -18.180   0.606  1.00  0.00
TER
ATOM   3646  O   WAT  1197       7.626 -11.995   9.373  1.00  0.00
ATOM   3647  H1  WAT  1197       7.751 -11.171   9.846  1.00  0.00
ATOM   3648  H2  WAT  1197       8.493 -12.206   9.026  1.00  0.00
TER
ATOM   3649  O   WAT  1198      -4.902  -9.901   9.045  1.00  0.00
ATOM   3650  H1  WAT  1198      -4.166 -10.450   9.316  1.00  0.00
ATOM   3651  H2  WAT  1198      -4.518  -9.036   8.906  1.00  0.00
TER
ATOM   3652  O   WAT  1199      -8.018 -13.834   4.919  1.00  0.00
ATOM   3653  H1  WAT  1199      -8.944 -13.592   4.910  1.00  0.00
ATOM   3654  H2  WAT  1199      -7.552 -13.007   4.798  1.00  0.00
TER
ATOM   3655  O   WAT  1200      -1.792 -10.728   0.868  1.00  0.00
ATOM   3656  H1  WAT  1200      -0.999 -10.440   0.416  1.00  0.00
ATOM   3657  H2  WAT  1200      -2.312 -11.159   0.189  1.00  0.00
TER
ATOM   3658  O   WAT  1201       4.370 -10.881  16.792  1.00  0.00
ATOM   3659  H1  WAT  1201       5.322 -10.965  16.742  1.00  0.00
ATOM   3660  H2  WAT  1201       4.223 -10.217  17.465  1.00  0.00
TER
ATOM   3661  O   WAT  1202       7.261 -11.501   2.291  1.00  0.00
ATOM   3662  H1  WAT  1202       6.975 -11.915   1.477  1.00  0.00
ATOM   3663  H2  WAT  1202       7.063 -10.573   2.171  1.00  0.00
TER
ATOM   3664  O   WAT  1203      -8.177 -18.230  17.177  1.00  0.00
ATOM   3665  H1  WAT  1203      -7.673 -18.809  17.749  1.00  0.00
ATOM   3666  H2  WAT  1203      -8.916 -17.946  17.715  1.00  0.00
TER
ATOM   3667  O   WAT  1204      -1.274 -15.508   0.732  1.00  0.00
ATOM   3668  H1  WAT  1204      -1.379 -16.123   1.458  1.00  0.00
ATOM   3669  H2  WAT  1204      -1.442 -16.032  -0.052  1.00  0.00
TER
ATOM   3670  O   WAT  1205      -1.123 -16.822  16.711  1.00  0.00
ATOM   3671  H1  WAT  1205      -1.888 -16.254  16.626  1.00  0.00
ATOM   3672  H2  WAT  1205      -0.941 -17.115  15.817  1.00  0.00
TER
ATOM   3673  O   WAT  1206       1.966 -16.446   1.336  1.00  0.00
ATOM   3674  H1  WAT  1206       1.417 -15.999   1.980  1.00  0.00
ATOM   3675  H2  WAT  1206       2.588 -16.951   1.860  1.00  0.00
TER
ATOM   3676  O   WAT  1207       6.020 -15.092  17.268  1.00  0.00
ATOM   3677  H1  WAT  1207       6.761 -14.754  16.765  1.00  0.00
ATOM   3678  H2  WAT  1207       5.257 -14.923  16.715  1.00  0.00
TER
ATOM   3679  O   WAT  1208      -2.366 -17.487   3.232  1.00  0.00
ATOM   3680  H1  WAT  1208      -1.945 -17.653   4.076  1.00  0.00
ATOM   3681  H2  WAT  1208      -2.241 -18.297   2.738  1.00  0.00
TER
ATOM   3682  O   WAT  1209       0.146 -18.463   0.480  1.00  0.00
ATOM   3683  H1  WAT  1209       0.667 -19.178   0.114  1.00  0.00
ATOM   3684  H2  WAT  1209       0.793 -17.825   0.780  1.00  0.00
TER
ATOM   3685  O   WAT  1210       4.694 -17.040  15.804  1.00  0.00
ATOM   3686  H1  WAT  1210       5.108 -16.886  16.653  1.00  0.00
ATOM   3687  H2  WAT  1210       3.759 -16.915  15.966  1.00  0.00
TER
ATOM   3688  O   WAT  1211      -0.544 -17.088  13.773  1.00  0.00
ATOM   3689  H1  WAT  1211      -0.126 -16.245  13.601  1.00  0.00
ATOM   3690  H2  WAT  1211      -1.463 -16.951  13.544  1.00  0.00
TER
ATOM   3691  O   WAT  1212       4.131 -18.803  13.733  1.00  0.00
ATOM   3692  H1  WAT  1212       3.604 -18.279  13.130  1.00  0.00
ATOM   3693  H2  WAT  1212       4.474 -18.170  14.364  1.00  0.00
TER
ATOM   3694  O   WAT  1213      -2.694 -10.783  14.889  1.00  0.00
ATOM   3695  H1  WAT  1213      -3.231 -10.058  14.570  1.00  0.00
ATOM   3696  H2  WAT  1213      -2.440 -11.260  14.099  1.00  0.00
TER
ATOM   3697  O   WAT  1214       0.163  -9.548  15.148  1.00  0.00
ATOM   3698  H1  WAT  1214       0.088  -8.644  15.455  1.00  0.00
ATOM   3699  H2  WAT  1214      -0.739  -9.867  15.120  1.00  0.00
TER
ATOM   3700  O   WAT  1215       0.711 -10.382   2.770  1.00  0.00
ATOM   3701  H1  WAT  1215       1.606 -10.044   2.792  1.00  0.00
ATOM   3702  H2  WAT  1215       0.743 -11.104   2.143  1.00  0.00
TER
ATOM   3703  O   WAT  1216      -5.649 -15.009   0.999  1.00  0.00
ATOM   3704  H1  WAT  1216      -5.212 -14.466   1.655  1.00  0.00
ATOM   3705  H2  WAT  1216      -5.164 -15.835   1.009  1.00  0.00
TER
ATOM   3706  O   WAT  1217      -8.435 -12.220   8.451  1.00  0.00
ATOM   3707  H1  WAT  1217      -8.104 -13.088   8.219  1.00  0.00
ATOM   3708  H2  WAT  1217      -8.006 -12.015   9.282  1.00  0.00
TER
ATOM   3709  O   WAT  1218      -3.838 -13.890   6.111  1.00  0.00
ATOM   3710  H1  WAT  1218      -4.139 -14.013   7.012  1.00  0.00
ATOM   3711  H2  WAT  1218      -3.945 -14.749   5.703  1.00  0.00
TER
ATOM   3712  O   WAT  1219      -7.946 -11.353  11.189  1.00  0.00
ATOM   3713  H1  WAT  1219      -8.383 -11.173  12.022  1.00  0.00
ATOM   3714  H2  WAT  1219      -7.378 -10.596  11.047  1.00  0.00
TER
ATOM   3715  O   WAT  1220       7.691 -11.852  15.477  1.00  0.00
ATOM   3716  H1  WAT  1220       7.091 -11.792  14.733  1.00  0.00
ATOM   3717  H2  WAT  1220       7.820 -12.791  15.607  1.00  0.00
TER
ATOM   3718  O   WAT  1221       8.931 -14.110   0.814  1.00  0.00
ATOM   3719  H1  WAT  1221       8.100 -14.042   1.285  1.00  0.00
ATOM   3720  H2  WAT  1221       9.108 -13.220   0.511  1.00  0.00
TER
ATOM   3721  O   WAT  1222       8.386 -17.365   3.317  1.00  0.00
ATOM   3722  H1  WAT  1222       9.148 -16.796   3.423  1.00  0.00
ATOM   3723  H2  WAT  1222       8.402 -17.932   4.088  1.00  0.00
TER
ATOM   3724  O   WAT  1223      -8.113 -18.841   7.548  1.00  0.00
ATOM   3725  H1  WAT  1223      -8.768 -19.110   6.904  1.00  0.00
ATOM   3726  H2  WAT  1223      -7.275 -18.951   7.098  1.00  0.00
TER
ATOM   3727  O   WAT  1224       9.392 -16.510   8.162  1.00  0.00
ATOM   3728  H1  WAT  1224       9.763 -17.293   7.755  1.00  0.00
ATOM   3729  H2  WAT  1224      10.033 -15.821   7.983  1.00  0.00
TER
ATOM   3730  O   WAT  1225       6.376 -15.127  13.575  1.00  0.00
ATOM   3731  H1  WAT  1225       5.562 -14.697  13.837  1.00  0.00
ATOM   3732  H2  WAT  1225       6.783 -14.515  12.962  1.00  0.00
TER
ATOM   3733  O   WAT  1226       8.438 -17.072   0.475  1.00  0.00
ATOM   3734  H1  WAT  1226       8.713 -16.164   0.347  1.00  0.00
ATOM   3735  H2  WAT  1226       8.249 -17.136   1.411  1.00  0.00
TER
ATOM   3736  O   WAT  1227      -7.076 -18.456  12.088  1.00  0.00
ATOM   3737  H1  WAT  1227      -6.708 -18.543  12.968  1.00  0.00
ATOM   3738  H2  WAT  1227      -7.645 -19.219  11.989  1.00  0.00
TER
ATOM   3739  O   WAT  1228       6.433 -10.375   7.101  1.00  0.00
ATOM   3740  H1  WAT  1228       7.029 -10.696   6.425  1.00  0.00
ATOM   3741  H2  WAT  1228       6.691 -10.847   7.893  1.00  0.00
TER
ATOM   3742  O   WAT  1229      -5.660 -13.943  17.250  1.00  0.00
ATOM   3743  H1  WAT  1229      -5.703 -14.314  18.132  1.00  0.00
ATOM   3744  H2  WAT  1229      -5.529 -13.005  17.391  1.00  0.00
TER
ATOM   3745  O   WAT  1230      -1.960 -12.387  12.851  1.00  0.00
ATOM   3746  H1  WAT  1230      -2.201 -12.119  11.965  1.00  0.00
ATOM   3747  H2  WAT  1230      -1.020 -12.216  12.907  1.00  0.00
TER
ATOM   3748  O   WAT  1231       9.301 -10.367  13.653  1.00  0.00
ATOM   3749  H1  WAT  1231       8.806  -9.971  12.935  1.00  0.00
ATOM   3750  H2  WAT  1231       8.692 -10.993  14.046  1.00  0.00
TER
ATOM   3751  O   WAT  1232      -5.822 -10.997  14.370  1.00  0.00
ATOM   3752  H1  WAT  1232      -6.416 -11.128  15.109  1.00  0.00
ATOM   3753  H2  WAT  1232      -5.829 -11.833  13.904  1.00  0.00
TER
ATOM   3754  O   WAT  1233       6.985  -9.725  10.931  1.00  0.00
ATOM   3755  H1  WAT  1233       6.525  -8.974  10.557  1.00  0.00
ATOM   3756  H2  WAT  1233       6.356 -10.444  10.873  1.00  0.00
TER
ATOM   3757  O   WAT  1234      -6.190 -13.631  13.321  1.00  0.00
ATOM   3758  H1  WAT  1234      -6.917 -14.250  13.254  1.00  0.00
ATOM   3759  H2  WAT  1234      -6.129 -13.237  12.451  1.00  0.00
TER
ATOM   3760  O   WAT  1235      -2.586 -11.416  10.106  1.00  0.00
ATOM   3761  H1  WAT  1235      -2.069 -12.028   9.581  1.00  0.00
ATOM   3762  H2  WAT  1235      -1.936 -10.913  10.597  1.00  0.00
TER
ATOM   3763  O   WAT  1236       0.154 -10.525  10.933  1.00  0.00
ATOM   3764  H1  WAT  1236       0.441 -10.780  10.056  1.00  0.00
ATOM   3765  H2  WAT  1236       0.666 -11.078  11.523  1.00  0.00
TER
ATOM   3766  O   WAT  1237      -7.907 -10.313   6.531  1.00  0.00
ATOM   3767  H1  WAT  1237      -8.075 -10.946   7.229  1.00  0.00
ATOM   3768  H2  WAT  1237      -8.774 -10.107   6.180  1.00  0.00
TER
ATOM   3769  O   WAT  1238      -6.301 -11.620   3.976  1.00  0.00
ATOM   3770  H1  WAT  1238      -6.826 -11.239   3.272  1.00  0.00
ATOM   3771  H2  WAT  1238      -6.377 -10.995   4.697  1.00  0.00
TER
ATOM   3772  O   WAT  1239       0.221  -9.604  18.300  1.00  0.00
ATOM   3773  H1  WAT  1239       1.148  -9.839  18.343  1.00  0.00
ATOM   3774  H2  WAT  1239       0.206  -8.777  17.818  1.00  0.00
TER
ATOM   3775  O   WAT  1240       8.455 -10.061   5.297  1.00  0.00
ATOM   3776  H1  WAT  1240       8.631 -10.748   4.653  1.00  0.00
ATOM   3777  H2  WAT  1240       7.758  -9.537   4.905  1.00  0.00
TER
ATOM   3778  O   WAT  1241      -3.702  -9.672   2.851  1.00  0.00
ATOM   3779  H1  WAT  1241      -2.970  -9.956   2.303  1.00  0.00
ATOM   3780  H2  WAT  1241      -3.442  -9.910   3.741  1.00  0.00
TER
ATOM   3781  O   WAT  1242      -4.540 -13.555   2.855  1.00  0.00
ATOM   3782  H1  WAT  1242      -5.169 -13.087   3.404  1.00  0.00
ATOM   3783  H2  WAT  1242      -4.426 -14.400   3.290  1.00  0.00
TER
ATOM   3784  O   WAT  1243       1.046 -17.727  -9.114  1.00  0.00
ATOM   3785  H1  WAT  1243       0.271 -18.207  -8.824  1.00  0.00
ATOM   3786  H2  WAT  1243       1.698 -18.406  -9.288  1.00  0.00
TER
ATOM   3787  O   WAT  1244      -4.937 -17.415  -8.236  1.00  0.00
ATOM   3788  H1  WAT  1244      -5.768 -17.670  -7.836  1.00  0.00
ATOM   3789  H2  WAT  1244      -4.329 -17.344  -7.500  1.00  0.00
TER
ATOM   3790  O   WAT  1245       5.067 -13.321 -10.334  1.00  0.00
ATOM   3791  H1  WAT  1245       4.605 -14.092 -10.005  1.00  0.00
ATOM   3792  H2  WAT  1245       5.880 -13.294  -9.828  1.00  0.00
TER
ATOM   3793  O   WAT  1246      -4.957 -13.381  -8.040  1.00  0.00
ATOM   3794  H1  WAT  1246      -4.654 -14.271  -8.219  1.00  0.00
ATOM   3795  H2  WAT  1246      -4.212 -12.824  -8.268  1.00  0.00
TER
ATOM   3796  O   WAT  1247       1.294 -11.035 -10.713  1.00  0.00
ATOM   3797  H1  WAT  1247       0.675 -10.579 -11.284  1.00  0.00
ATOM   3798  H2  WAT  1247       2.149 -10.880 -11.114  1.00  0.00
TER
ATOM   3799  O   WAT  1248       0.487 -15.051  -9.107  1.00  0.00
ATOM   3800  H1  WAT  1248       0.418 -15.992  -9.268  1.00  0.00
ATOM   3801  H2  WAT  1248       1.249 -14.961  -8.534  1.00  0.00
TER
ATOM   3802  O   WAT  1249       2.160 -16.151 -13.320  1.00  0.00
ATOM   3803  H1  WAT  1249       1.542 -15.686 -13.884  1.00  0.00
ATOM   3804  H2  WAT  1249       2.672 -15.458 -12.903  1.00  0.00
TER
ATOM   3805  O   WAT  1250      -2.977 -16.624  -6.642  1.00  0.00
ATOM   3806  H1  WAT  1250      -3.310 -15.997  -6.000  1.00  0.00
ATOM   3807  H2  WAT  1250      -2.800 -16.097  -7.422  1.00  0.00
TER
ATOM   3808  O   WAT  1251      -3.765 -14.655  -4.827  1.00  0.00
ATOM   3809  H1  WAT  1251      -3.148 -13.980  -5.108  1.00  0.00
ATOM   3810  H2  WAT  1251      -4.626 -14.247  -4.918  1.00  0.00
TER
ATOM   3811  O   WAT  1252      -8.472 -15.465 -15.946  1.00  0.00
ATOM   3812  H1  WAT  1252      -8.849 -14.977 -16.678  1.00  0.00
ATOM   3813  H2  WAT  1252      -8.215 -14.793 -15.316  1.00  0.00
TER
ATOM   3814  O   WAT  1253       7.153 -13.192  -6.911  1.00  0.00
ATOM   3815  H1  WAT  1253       6.469 -12.522  -6.920  1.00  0.00
ATOM   3816  H2  WAT  1253       7.692 -12.993  -7.677  1.00  0.00
TER
ATOM   3817  O   WAT  1254       4.689 -11.347  -8.197  1.00  0.00
ATOM   3818  H1  WAT  1254       4.701 -11.751  -9.065  1.00  0.00
ATOM   3819  H2  WAT  1254       4.136 -10.572  -8.301  1.00  0.00
TER
ATOM   3820  O   WAT  1255       5.983 -14.625 -13.108  1.00  0.00
ATOM   3821  H1  WAT  1255       5.873 -15.568 -12.983  1.00  0.00
ATOM   3822  H2  WAT  1255       5.980 -14.264 -12.222  1.00  0.00
TER
ATOM   3823  O   WAT  1256       4.087 -16.444  -6.869  1.00  0.00
ATOM   3824  H1  WAT  1256       4.504 -16.658  -7.703  1.00  0.00
ATOM   3825  H2  WAT  1256       4.811 -16.187  -6.298  1.00  0.00
TER
ATOM   3826  O   WAT  1257       1.525 -18.999 -13.752  1.00  0.00
ATOM   3827  H1  WAT  1257       0.598 -19.065 -13.523  1.00  0.00
ATOM   3828  H2  WAT  1257       1.678 -18.061 -13.866  1.00  0.00
TER
ATOM   3829  O   WAT  1258       8.033 -18.045  -6.777  1.00  0.00
ATOM   3830  H1  WAT  1258       7.205 -17.976  -7.252  1.00  0.00
ATOM   3831  H2  WAT  1258       8.628 -17.460  -7.245  1.00  0.00
TER
ATOM   3832  O   WAT  1259       5.555 -17.437 -13.248  1.00  0.00
ATOM   3833  H1  WAT  1259       4.936 -17.775 -13.895  1.00  0.00
ATOM   3834  H2  WAT  1259       5.537 -18.081 -12.540  1.00  0.00
TER
ATOM   3835  O   WAT  1260      -2.869 -18.472 -10.970  1.00  0.00
ATOM   3836  H1  WAT  1260      -3.273 -19.185 -11.465  1.00  0.00
ATOM   3837  H2  WAT  1260      -2.783 -18.817 -10.081  1.00  0.00
TER
ATOM   3838  O   WAT  1261      -2.401 -14.786  -8.806  1.00  0.00
ATOM   3839  H1  WAT  1261      -2.698 -15.391  -9.485  1.00  0.00
ATOM   3840  H2  WAT  1261      -1.451 -14.748  -8.917  1.00  0.00
TER
ATOM   3841  O   WAT  1262       5.688 -11.213  -5.143  1.00  0.00
ATOM   3842  H1  WAT  1262       5.211 -10.405  -5.336  1.00  0.00
ATOM   3843  H2  WAT  1262       5.004 -11.865  -4.991  1.00  0.00
TER
ATOM   3844  O   WAT  1263      -3.309 -15.048  -2.155  1.00  0.00
ATOM   3845  H1  WAT  1263      -4.206 -14.824  -1.908  1.00  0.00
ATOM   3846  H2  WAT  1263      -3.284 -14.924  -3.104  1.00  0.00
TER
ATOM   3847  O   WAT  1264       3.731 -18.198 -16.241  1.00  0.00
ATOM   3848  H1  WAT  1264       4.171 -19.036 -16.387  1.00  0.00
ATOM   3849  H2  WAT  1264       4.444 -17.565 -16.154  1.00  0.00
TER
ATOM   3850  O   WAT  1265      -4.482 -18.176  -3.579  1.00  0.00
ATOM   3851  H1  WAT  1265      -4.621 -17.304  -3.210  1.00  0.00
ATOM   3852  H2  WAT  1265      -5.364 -18.519  -3.724  1.00  0.00
TER
ATOM   3853  O   WAT  1266       1.841 -13.259 -12.273  1.00  0.00
ATOM   3854  H1  WAT  1266       2.280 -12.516 -12.687  1.00  0.00
ATOM   3855  H2  WAT  1266       1.780 -13.016 -11.349  1.00  0.00
TER
ATOM   3856  O   WAT  1267      -2.684 -12.234  -1.371  1.00  0.00
ATOM   3857  H1  WAT  1267      -2.712 -11.830  -2.238  1.00  0.00
ATOM   3858  H2  WAT  1267      -2.848 -13.163  -1.534  1.00  0.00
TER
ATOM   3859  O   WAT  1268       9.267 -11.451  -0.074  1.00  0.00
ATOM   3860  H1  WAT  1268       9.743 -10.973   0.605  1.00  0.00
ATOM   3861  H2  WAT  1268       9.888 -11.520  -0.800  1.00  0.00
TER
ATOM   3862  O   WAT  1269      -8.530 -16.406  -7.662  1.00  0.00
ATOM   3863  H1  WAT  1269      -8.452 -16.272  -8.607  1.00  0.00
ATOM   3864  H2  WAT  1269      -7.916 -17.115  -7.469  1.00  0.00
TER
ATOM   3865  O   WAT  1270      -7.285 -14.706 -11.251  1.00  0.00
ATOM   3866  H1  WAT  1270      -7.693 -14.565 -12.106  1.00  0.00
ATOM   3867  H2  WAT  1270      -6.394 -14.990 -11.454  1.00  0.00
TER
ATOM   3868  O   WAT  1271       8.671 -14.260  -2.914  1.00  0.00
ATOM   3869  H1  WAT  1271       8.797 -14.499  -3.833  1.00  0.00
ATOM   3870  H2  WAT  1271       8.713 -15.092  -2.442  1.00  0.00
TER
ATOM   3871  O   WAT  1272       2.532 -10.557  -4.345  1.00  0.00
ATOM   3872  H1  WAT  1272       3.047 -10.646  -3.543  1.00  0.00
ATOM   3873  H2  WAT  1272       1.689 -10.211  -4.052  1.00  0.00
TER
ATOM   3874  O   WAT  1273       4.508 -10.272 -14.916  1.00  0.00
ATOM   3875  H1  WAT  1273       4.348 -10.561 -14.018  1.00  0.00
ATOM   3876  H2  WAT  1273       4.343 -11.048 -15.452  1.00  0.00
TER
ATOM   3877  O   WAT  1274      -3.013 -10.492 -13.139  1.00  0.00
ATOM   3878  H1  WAT  1274      -3.189 -11.408 -13.352  1.00  0.00
ATOM   3879  H2  WAT  1274      -3.868 -10.133 -12.899  1.00  0.00
TER
ATOM   3880  O   WAT  1275       4.211 -12.763 -16.357  1.00  0.00
ATOM   3881  H1  WAT  1275       3.517 -12.765 -17.016  1.00  0.00
ATOM   3882  H2  WAT  1275       4.953 -13.187 -16.787  1.00  0.00
TER
ATOM   3883  O   WAT  1276       3.776 -11.137 -12.282  1.00  0.00
ATOM   3884  H1  WAT  1276       4.231 -11.918 -11.968  1.00  0.00
ATOM   3885  H2  WAT  1276       4.115 -10.426 -11.738  1.00  0.00
TER
ATOM   3886  O   WAT  1277      -8.474 -15.365  -5.123  1.00  0.00
ATOM   3887  H1  WAT  1277      -8.311 -15.835  -5.941  1.00  0.00
ATOM   3888  H2  WAT  1277      -8.009 -15.873  -4.458  1.00  0.00
TER
ATOM   3889  O   WAT  1278      -6.900 -15.990  -2.963  1.00  0.00
ATOM   3890  H1  WAT  1278      -7.285 -16.631  -2.365  1.00  0.00
ATOM   3891  H2  WAT  1278      -6.589 -15.286  -2.394  1.00  0.00
TER
ATOM   3892  O   WAT  1279      -0.751 -19.142  -7.482  1.00  0.00
ATOM   3893  H1  WAT  1279      -0.384 -19.616  -6.736  1.00  0.00
ATOM   3894  H2  WAT  1279      -0.940 -18.268  -7.141  1.00  0.00
TER
ATOM   3895  O   WAT  1280      -4.432 -15.895 -14.567  1.00  0.00
ATOM   3896  H1  WAT  1280      -5.206 -16.436 -14.727  1.00  0.00
ATOM   3897  H2  WAT  1280      -3.703 -16.415 -14.905  1.00  0.00
TER
ATOM   3898  O   WAT  1281       6.326 -16.899  -8.774  1.00  0.00
ATOM   3899  H1  WAT  1281       7.046 -16.403  -9.165  1.00  0.00
ATOM   3900  H2  WAT  1281       6.124 -17.577  -9.419  1.00  0.00
TER
ATOM   3901  O   WAT  1282       1.708 -16.828  -2.888  1.00  0.00
ATOM   3902  H1  WAT  1282       1.642 -17.748  -3.142  1.00  0.00
ATOM   3903  H2  WAT  1282       1.079 -16.730  -2.173  1.00  0.00
TER
ATOM   3904  O   WAT  1283      -4.389 -16.227 -10.929  1.00  0.00
ATOM   3905  H1  WAT  1283      -3.871 -17.030 -10.984  1.00  0.00
ATOM   3906  H2  WAT  1283      -4.840 -16.289 -10.088  1.00  0.00
TER
ATOM   3907  O   WAT  1284       0.498 -14.961 -15.657  1.00  0.00
ATOM   3908  H1  WAT  1284       0.840 -14.216 -16.152  1.00  0.00
ATOM   3909  H2  WAT  1284      -0.331 -14.648 -15.294  1.00  0.00
TER
ATOM   3910  O   WAT  1285      -3.703 -18.803  -1.133  1.00  0.00
ATOM   3911  H1  WAT  1285      -4.003 -18.657  -2.030  1.00  0.00
ATOM   3912  H2  WAT  1285      -2.932 -19.362  -1.225  1.00  0.00
TER
ATOM   3913  O   WAT  1286       1.640 -14.006  -3.137  1.00  0.00
ATOM   3914  H1  WAT  1286       1.654 -14.938  -3.355  1.00  0.00
ATOM   3915  H2  WAT  1286       0.932 -13.920  -2.498  1.00  0.00
TER
ATOM   3916  O   WAT  1287       6.774 -19.822 -16.867  1.00  0.00
ATOM   3917  H1  WAT  1287       6.690 -19.390 -17.718  1.00  0.00
ATOM   3918  H2  WAT  1287       7.493 -19.362 -16.435  1.00  0.00
TER
ATOM   3919  O   WAT  1288       7.851 -17.365  -3.790  1.00  0.00
ATOM   3920  H1  WAT  1288       7.126 -16.772  -3.987  1.00  0.00
ATOM   3921  H2  WAT  1288       8.379 -17.373  -4.589  1.00  0.00
TER
ATOM   3922  O   WAT  1289       7.802 -12.968 -14.139  1.00  0.00
ATOM   3923  H1  WAT  1289       7.160 -13.622 -13.865  1.00  0.00
ATOM   3924  H2  WAT  1289       7.415 -12.562 -14.915  1.00  0.00
TER
ATOM   3925  O   WAT  1290       3.381 -15.639 -10.292  1.00  0.00
ATOM   3926  H1  WAT  1290       3.733 -16.236 -10.952  1.00  0.00
ATOM   3927  H2  WAT  1290       2.497 -15.965 -10.121  1.00  0.00
TER
ATOM   3928  O   WAT  1291      -0.533 -14.879 -12.885  1.00  0.00
ATOM   3929  H1  WAT  1291       0.154 -14.332 -12.504  1.00  0.00
ATOM   3930  H2  WAT  1291      -1.319 -14.335 -12.850  1.00  0.00
TER
ATOM   3931  O   WAT  1292      -8.393 -19.262 -17.393  1.00  0.00
ATOM   3932  H1  WAT  1292      -7.524 -18.980 -17.110  1.00  0.00
ATOM   3933  H2  WAT  1292      -8.884 -18.448 -17.508  1.00  0.00
TER
ATOM   3934  O   WAT  1293      -1.230 -17.875 -13.272  1.00  0.00
ATOM   3935  H1  WAT  1293      -0.774 -17.064 -13.046  1.00  0.00
ATOM   3936  H2  WAT  1293      -1.581 -18.192 -12.441  1.00  0.00
TER
ATOM   3937  O   WAT  1294       1.073 -12.364  -6.043  1.00  0.00
ATOM   3938  H1  WAT  1294       1.717 -12.158  -5.366  1.00  0.00
ATOM   3939  H2  WAT  1294       1.436 -13.125  -6.496  1.00  0.00
TER
ATOM   3940  O   WAT  1295       2.346 -14.361  -7.325  1.00  0.00
ATOM   3941  H1  WAT  1295       2.989 -15.061  -7.212  1.00  0.00
ATOM   3942  H2  WAT  1295       2.871 -13.581  -7.506  1.00  0.00
TER
ATOM   3943  O   WAT  1296       6.192 -14.076 -17.601  1.00  0.00
ATOM   3944  H1  WAT  1296       5.966 -14.793 -17.009  1.00  0.00
ATOM   3945  H2  WAT  1296       5.802 -14.325 -18.439  1.00  0.00
TER
ATOM   3946  O   WAT  1297       4.120 -13.561  -4.122  1.00  0.00
ATOM   3947  H1  WAT  1297       4.456 -12.975  -3.444  1.00  0.00
ATOM   3948  H2  WAT  1297       3.200 -13.692  -3.892  1.00  0.00
TER
ATOM   3949  O   WAT  1298      -8.026 -10.049 -16.827  1.00  0.00
ATOM   3950  H1  WAT  1298      -7.667  -9.450 -17.481  1.00  0.00
ATOM   3951  H2  WAT  1298      -8.167  -9.503 -16.054  1.00  0.00
TER
ATOM   3952  O   WAT  1299       5.774 -16.159 -15.940  1.00  0.00
ATOM   3953  H1  WAT  1299       5.486 -15.697 -15.152  1.00  0.00
ATOM   3954  H2  WAT  1299       6.569 -16.619 -15.672  1.00  0.00
TER
ATOM   3955  O   WAT  1300      -8.042 -11.784  -2.353  1.00  0.00
ATOM   3956  H1  WAT  1300      -7.933 -12.724  -2.493  1.00  0.00
ATOM   3957  H2  WAT  1300      -8.694 -11.518  -3.001  1.00  0.00
TER
ATOM   3958  O   WAT  1301      -0.051 -13.512  -0.953  1.00  0.00
ATOM   3959  H1  WAT  1301      -0.371 -14.231  -0.408  1.00  0.00
ATOM   3960  H2  WAT  1301      -0.725 -12.837  -0.879  1.00  0.00
TER
ATOM   3961  O   WAT  1302      -2.010 -12.666 -16.010  1.00  0.00
ATOM   3962  H1  WAT  1302      -2.019 -11.933 -16.625  1.00  0.00
ATOM   3963  H2  WAT  1302      -2.930 -12.913 -15.917  1.00  0.00
TER
ATOM   3964  O   WAT  1303      -6.409 -17.445 -15.265  1.00  0.00
ATOM   3965  H1  WAT  1303      -7.016 -16.705 -15.255  1.00  0.00
ATOM   3966  H2  WAT  1303      -5.934 -17.355 -16.091  1.00  0.00
TER
ATOM   3967  O   WAT  1304       0.976 -12.603 -17.347  1.00  0.00
ATOM   3968  H1  WAT  1304       1.078 -12.807 -18.277  1.00  0.00
ATOM   3969  H2  WAT  1304       0.077 -12.857 -17.142  1.00  0.00
TER
ATOM   3970  O   WAT  1305      -0.382 -10.085 -12.652  1.00  0.00
ATOM   3971  H1  WAT  1305      -0.128 -10.123 -13.574  1.00  0.00
ATOM   3972  H2  WAT  1305      -1.330 -10.211 -12.660  1.00  0.00
TER
ATOM   3973  O   WAT  1306      -4.398 -17.484 -17.516  1.00  0.00
ATOM   3974  H1  WAT  1306      -3.632 -17.595 -16.954  1.00  0.00
ATOM   3975  H2  WAT  1306      -4.321 -18.180 -18.168  1.00  0.00
TER
ATOM   3976  O   WAT  1307       7.626 -11.995  -9.401  1.00  0.00
ATOM   3977  H1  WAT  1307       7.751 -11.171  -8.929  1.00  0.00
ATOM   3978  H2  WAT  1307       8.493 -12.206  -9.749  1.00  0.00
TER
ATOM   3979  O   WAT  1308      -4.902  -9.901  -9.729  1.00  0.00
ATOM   3980  H1  WAT  1308      -4.166 -10.450  -9.459  1.00  0.00
ATOM   3981  H2  WAT  1308      -4.518  -9.036  -9.869  1.00  0.00
TER
ATOM   3982  O   WAT  1309      -8.018 -13.834 -13.855  1.00  0.00
ATOM   3983  H1  WAT  1309      -8.944 -13.592 -13.865  1.00  0.00
ATOM   3984  H2  WAT  1309      -7.552 -13.007 -13.977  1.00  0.00
TER
ATOM   3985  O   WAT  1310      -5.896 -10.717  -0.541  1.00  0.00
ATOM   3986  H1  WAT  1310      -5.095 -10.396  -0.127  1.00  0.00
ATOM   3987  H2  WAT  1310      -6.411 -11.077   0.181  1.00  0.00
TER
ATOM   3988  O   WAT  1311      -1.792 -10.728 -17.907  1.00  0.00
ATOM   3989  H1  WAT  1311      -0.999 -10.440 -18.359  1.00  0.00
ATOM   3990  H2  WAT  1311      -2.312 -11.159 -18.586  1.00  0.00
TER
ATOM   3991  O   WAT  1312       2.940 -14.609  -0.593  1.00  0.00
ATOM   3992  H1  WAT  1312       2.334 -14.586  -1.334  1.00  0.00
ATOM   3993  H2  WAT  1312       2.636 -15.341  -0.057  1.00  0.00
TER
ATOM   3994  O   WAT  1313       4.370 -10.881  -1.982  1.00  0.00
ATOM   3995  H1  WAT  1313       5.322 -10.965  -2.032  1.00  0.00
ATOM   3996  H2  WAT  1313       4.223 -10.217  -1.309  1.00  0.00
TER
ATOM   3997  O   WAT  1314       7.261 -11.501 -16.483  1.00  0.00
ATOM   3998  H1  WAT  1314       6.975 -11.915 -17.298  1.00  0.00
ATOM   3999  H2  WAT  1314       7.063 -10.573 -16.603  1.00  0.00
TER
ATOM   4000  O   WAT  1315      -8.177 -18.230  -1.597  1.00  0.00
ATOM   4001  H1  WAT  1315      -7.673 -18.809  -1.026  1.00  0.00
ATOM   4002  H2  WAT  1315      -8.916 -17.946  -1.060  1.00  0.00
TER
ATOM   4003  O   WAT  1316      -1.123 -16.822  -2.064  1.00  0.00
ATOM   4004  H1  WAT  1316      -1.888 -16.254  -2.148  1.00  0.00
ATOM   4005  H2  WAT  1316      -0.941 -17.115  -2.957  1.00  0.00
TER
ATOM   4006  O   WAT  1317       1.966 -16.446 -17.438  1.00  0.00
ATOM   4007  H1  WAT  1317       1.417 -15.999 -16.794  1.00  0.00
ATOM   4008  H2  WAT  1317       2.588 -16.951 -16.915  1.00  0.00
TER
ATOM   4009  O   WAT  1318       6.020 -15.092  -1.506  1.00  0.00
ATOM   4010  H1  WAT  1318       6.761 -14.754  -2.009  1.00  0.00
ATOM   4011  H2  WAT  1318       5.257 -14.923  -2.059  1.00  0.00
TER
ATOM   4012  O   WAT  1319      -2.366 -17.487 -15.542  1.00  0.00
ATOM   4013  H1  WAT  1319      -1.945 -17.653 -14.699  1.00  0.00
ATOM   4014  H2  WAT  1319      -2.241 -18.297 -16.036  1.00  0.00
TER
ATOM   4015  O   WAT  1320       0.146 -18.463 -18.294  1.00  0.00
ATOM   4016  H1  WAT  1320       0.667 -19.178 -18.660  1.00  0.00
ATOM   4017  H2  WAT  1320       0.793 -17.825 -17.994  1.00  0.00
TER
ATOM   4018  O   WAT  1321       4.694 -17.040  -2.971  1.00  0.00
ATOM   4019  H1  WAT  1321       5.108 -16.886  -2.122  1.00  0.00
ATOM   4020  H2  WAT  1321       3.759 -16.915  -2.808  1.00  0.00
TER
ATOM   4021  O   WAT  1322      -0.544 -17.088  -5.001  1.00  0.00
ATOM   4022  H1  WAT  1322      -0.126 -16.245  -5.173  1.00  0.00
ATOM   4023  H2  WAT  1322      -1.463 -16.951  -5.230  1.00  0.00
TER
ATOM   4024  O   WAT  1323       4.131 -18.803  -5.041  1.00  0.00
ATOM   4025  H1  WAT  1323       3.604 -18.279  -5.645  1.00  0.00
ATOM   4026  H2  WAT  1323       4.474 -18.170  -4.410  1.00  0.00
TER
ATOM   4027  O   WAT  1324      -2.694 -10.783  -3.885  1.00  0.00
ATOM   4028  H1  WAT  1324      -3.231 -10.058  -4.204  1.00  0.00
ATOM   4029  H2  WAT  1324      -2.440 -11.260  -4.676  1.00  0.00
TER
ATOM   4030  O   WAT  1325       0.163  -9.548  -3.627  1.00  0.00
ATOM   4031  H1  WAT  1325       0.088  -8.644  -3.319  1.00  0.00
ATOM   4032  H2  WAT  1325      -0.739  -9.867  -3.654  1.00  0.00
TER
ATOM   4033  O   WAT  1326       0.711 -10.382 -16.004  1.00  0.00
ATOM   4034  H1  WAT  1326       1.606 -10.044 -15.982  1.00  0.00
ATOM   4035  H2  WAT  1326       0.743 -11.104 -16.632  1.00  0.00
TER
ATOM   4036  O   WAT  1327      -5.649 -15.009 -17.775  1.00  0.00
ATOM   4037  H1  WAT  1327      -5.212 -14.466 -17.120  1.00  0.00
ATOM   4038  H2  WAT  1327      -5.164 -15.835 -17.766  1.00  0.00
TER
ATOM   4039  O   WAT  1328      -8.435 -12.220 -10.323  1.00  0.00
ATOM   4040  H1  WAT  1328      -8.104 -13.088 -10.555  1.00  0.00
ATOM   4041  H2  WAT  1328      -8.006 -12.015  -9.493  1.00  0.00
TER
ATOM   4042  O   WAT  1329      -3.838 -13.890 -12.663  1.00  0.00
ATOM   4043  H1  WAT  1329      -4.139 -14.013 -11.763  1.00  0.00
ATOM   4044  H2  WAT  1329      -3.945 -14.749 -13.071  1.00  0.00
TER
ATOM   4045  O   WAT  1330      -7.946 -11.353  -7.585  1.00  0.00
ATOM   4046  H1  WAT  1330      -8.383 -11.173  -6.753  1.00  0.00
ATOM   4047  H2  WAT  1330      -7.378 -10.596  -7.727  1.00  0.00
TER
ATOM   4048  O   WAT  1331       7.691 -11.852  -3.297  1.00  0.00
ATOM   4049  H1  WAT  1331       7.091 -11.792  -4.041  1.00  0.00
ATOM   4050  H2  WAT  1331       7.820 -12.791  -3.168  1.00  0.00
TER
ATOM   4051  O   WAT  1332       8.931 -14.110 -17.960  1.00  0.00
ATOM   4052  H1  WAT  1332       8.100 -14.042 -17.490  1.00  0.00
ATOM   4053  H2  WAT  1332       9.108 -13.220 -18.264  1.00  0.00
TER
ATOM   4054  O   WAT  1333       8.386 -17.365 -15.457  1.00  0.00
ATOM   4055  H1  WAT  1333       9.148 -16.796 -15.351  1.00  0.00
ATOM   4056  H2  WAT  1333       8.402 -17.932 -14.686  1.00  0.00
TER
ATOM   4057  O   WAT  1334      -8.113 -18.841 -11.226  1.00  0.00
ATOM   4058  H1  WAT  1334      -8.768 -19.110 -11.870  1.00  0.00
ATOM   4059  H2  WAT  1334      -7.275 -18.951 -11.676  1.00  0.00
TER
ATOM   4060  O   WAT  1335       9.392 -16.510 -10.613  1.00  0.00
ATOM   4061  H1  WAT  1335       9.763 -17.293 -11.019  1.00  0.00
ATOM   4062  H2  WAT  1335      10.033 -15.821 -10.791  1.00  0.00
TER
ATOM   4063  O   WAT  1336       6.376 -15.127  -5.200  1.00  0.00
ATOM   4064  H1  WAT  1336       5.562 -14.697  -4.937  1.00  0.00
ATOM   4065  H2  WAT  1336       6.783 -14.515  -5.813  1.00  0.00
TER
ATOM   4066  O   WAT  1337       8.438 -17.072 -18.300  1.00  0.00
ATOM   4067  H1  WAT  1337       8.713 -16.164 -18.428  1.00  0.00
ATOM   4068  H2  WAT  1337       8.249 -17.136 -17.364  1.00  0.00
TER
ATOM   4069  O   WAT  1338      -7.076 -18.456  -6.686  1.00  0.00
ATOM   4070  H1  WAT  1338      -6.708 -18.543  -5.806  1.00  0.00
ATOM   4071  H2  WAT  1338      -7.645 -19.219  -6.785  1.00  0.00
TER
ATOM   4072  O   WAT  1339       6.433 -10.375 -11.673  1.00  0.00
ATOM   4073  H1  WAT  1339       7.029 -10.696 -12.349  1.00  0.00
ATOM   4074  H2  WAT  1339       6.691 -10.847 -10.882  1.00  0.00
TER
ATOM   4075  O   WAT  1340      -5.660 -13.943  -1.524  1.00  0.00
ATOM   4076  H1  WAT  1340      -5.703 -14.314  -0.642  1.00  0.00
ATOM   4077  H2  WAT  1340      -5.529 -13.005  -1.384  1.00  0.00
TER
ATOM   4078  O   WAT  1341      -1.960 -12.387  -5.923  1.00  0.00
ATOM   4079  H1  WAT  1341      -2.201 -12.119  -6.810  1.00  0.00
ATOM   4080  H2  WAT  1341      -1.020 -12.216  -5.868  1.00  0.00
TER
ATOM   4081  O   WAT  1342       9.301 -10.367  -5.122  1.00  0.00
ATOM   4082  H1  WAT  1342       8.806  -9.971  -5.839  1.00  0.00
ATOM   4083  H2  WAT  1342       8.692 -10.993  -4.728  1.00  0.00
TER
ATOM   4084  O   WAT  1343      -5.822 -10.997  -4.404  1.00  0.00
ATOM   4085  H1  WAT  1343      -6.416 -11.128  -3.665  1.00  0.00
ATOM   4086  H2  WAT  1343      -5.829 -11.833  -4.870  1.00  0.00
TER
ATOM   4087  O   WAT  1344       6.985  -9.725  -7.843  1.00  0.00
ATOM   4088  H1  WAT  1344       6.525  -8.974  -8.217  1.00  0.00
ATOM   4089  H2  WAT  1344       6.356 -10.444  -7.902  1.00  0.00
TER
ATOM   4090  O   WAT  1345      -6.190 -13.631  -5.453  1.00  0.00
ATOM   4091  H1  WAT  1345      -6.917 -14.250  -5.521  1.00  0.00
ATOM   4092  H2  WAT  1345      -6.129 -13.237  -6.323  1.00  0.00
TER
ATOM   4093  O   WAT  1346      -2.586 -11.416  -8.668  1.00  0.00
ATOM   4094  H1  WAT  1346      -2.069 -12.028  -9.194  1.00  0.00
ATOM   4095  H2  WAT  1346      -1.936 -10.913  -8.177  1.00  0.00
TER
ATOM   4096  O   WAT  1347       0.154 -10.525  -7.841  1.00  0.00
ATOM   4097  H1  WAT  1347       0.441 -10.780  -8.718  1.00  0.00
ATOM   4098  H2  WAT  1347       0.666 -11.078  -7.251  1.00  0.00
TER
ATOM   4099  O   WAT  1348      -7.907 -10.313 -12.244  1.00  0.00
ATOM   4100  H1  WAT  1348      -8.075 -10.946 -11.545  1.00  0.00
ATOM   4101  H2  WAT  1348      -8.774 -10.107 -12.594  1.00  0.00
TER
ATOM   4102  O   WAT  1349      -6.301 -11.620 -14.799  1.00  0.00
ATOM   4103  H1  WAT  1349      -6.826 -11.239 -15.502  1.00  0.00
ATOM   4104  H2  WAT  1349      -6.377 -10.995 -14.078  1.00  0.00
TER
ATOM   4105  O   WAT  1350       0.221  -9.604  -0.475  1.00  0.00
ATOM   4106  H1  WAT  1350       1.148  -9.839  -0.431  1.00  0.00
ATOM   4107  H2  WAT  1350       0.206  -8.777  -0.956  1.00  0.00
TER
ATOM   4108  O   WAT  1351       8.455 -10.061 -13.477  1.00  0.00
ATOM   4109  H1  WAT  1351       8.631 -10.748 -14.121  1.00  0.00
ATOM   4110  H2  WAT  1351       7.758  -9.537 -13.870  1.00  0.00
TER
ATOM   4111  O   WAT  1352      -3.702  -9.672 -15.924  1.00  0.00
ATOM   4112  H1  WAT  1352      -2.970  -9.956 -16.471  1.00  0.00
ATOM   4113  H2  WAT  1352      -3.442  -9.910 -15.034  1.00  0.00
TER
ATOM   4114  O   WAT  1353      -4.540 -13.555 -15.919  1.00  0.00
ATOM   4115  H1  WAT  1353      -5.169 -13.087 -15.370  1.00  0.00
ATOM   4116  H2  WAT  1353      -4.426 -14.400 -15.484  1.00  0.00
TER
ATOM   4117  O   WAT  1354       6.789 -10.377  -0.651  1.00  0.00
ATOM   4118  H1  WAT  1354       7.581 -10.872  -0.858  1.00  0.00
ATOM   4119  H2  WAT  1354       7.082  -9.698  -0.043  1.00  0.00
TER
ATOM   4120  O   WAT  1355     -15.860  18.044   7.780  1.00  0.00
ATOM   4121  H1  WAT  1355     -15.940  17.129   7.509  1.00  0.00
ATOM   4122  H2  WAT  1355     -16.273  18.541   7.074  1.00  0.00
TER
ATOM   4123  O   WAT  1356     -17.728  19.822   9.661  1.00  0.00
ATOM   4124  H1  WAT  1356     -18.504  19.342   9.951  1.00  0.00
ATOM   4125  H2  WAT  1356     -17.077  19.142   9.486  1.00  0.00
TER
ATOM   4126  O   WAT  1357     -17.256  15.305   9.895  1.00  0.00
ATOM   4127  H1  WAT  1357     -16.880  14.432   9.782  1.00  0.00
ATOM   4128  H2  WAT  1357     -17.355  15.640   9.004  1.00  0.00
TER
ATOM   4129  O   WAT  1358     -13.474  12.800   6.827  1.00  0.00
ATOM   4130  H1  WAT  1358     -12.653  12.309   6.870  1.00  0.00
ATOM   4131  H2  WAT  1358     -13.441  13.389   7.581  1.00  0.00
TER
ATOM   4132  O   WAT  1359     -21.285  16.646   9.689  1.00  0.00
ATOM   4133  H1  WAT  1359     -20.777  17.144  10.329  1.00  0.00
ATOM   4134  H2  WAT  1359     -20.754  15.869   9.513  1.00  0.00
TER
ATOM   4135  O   WAT  1360      -9.184  14.816  13.392  1.00  0.00
ATOM   4136  H1  WAT  1360      -9.889  15.204  12.873  1.00  0.00
ATOM   4137  H2  WAT  1360      -8.918  15.511  13.994  1.00  0.00
TER
ATOM   4138  O   WAT  1361     -13.238  14.740   9.600  1.00  0.00
ATOM   4139  H1  WAT  1361     -13.942  15.028  10.181  1.00  0.00
ATOM   4140  H2  WAT  1361     -12.877  15.550   9.240  1.00  0.00
TER
ATOM   4141  O   WAT  1362     -10.169  14.185   9.991  1.00  0.00
ATOM   4142  H1  WAT  1362     -11.117  14.219  10.123  1.00  0.00
ATOM   4143  H2  WAT  1362      -9.844  14.999  10.376  1.00  0.00
TER
ATOM   4144  O   WAT  1363     -19.637  10.485   8.287  1.00  0.00
ATOM   4145  H1  WAT  1363     -19.330   9.930   7.570  1.00  0.00
ATOM   4146  H2  WAT  1363     -20.567  10.619   8.104  1.00  0.00
TER
ATOM   4147  O   WAT  1364     -17.249  18.550   5.023  1.00  0.00
ATOM   4148  H1  WAT  1364     -18.176  18.483   5.252  1.00  0.00
ATOM   4149  H2  WAT  1364     -17.097  19.488   4.908  1.00  0.00
TER
ATOM   4150  O   WAT  1365     -17.262  14.821   2.019  1.00  0.00
ATOM   4151  H1  WAT  1365     -18.202  14.983   2.105  1.00  0.00
ATOM   4152  H2  WAT  1365     -16.944  15.540   1.473  1.00  0.00
TER
ATOM   4153  O   WAT  1366     -13.777  16.290  12.943  1.00  0.00
ATOM   4154  H1  WAT  1366     -14.190  17.116  13.197  1.00  0.00
ATOM   4155  H2  WAT  1366     -14.509  15.705  12.750  1.00  0.00
TER
ATOM   4156  O   WAT  1367     -11.461  10.605   0.848  1.00  0.00
ATOM   4157  H1  WAT  1367     -11.774  10.697   1.748  1.00  0.00
ATOM   4158  H2  WAT  1367     -10.700  11.183   0.797  1.00  0.00
TER
ATOM   4159  O   WAT  1368     -10.251  15.342  16.825  1.00  0.00
ATOM   4160  H1  WAT  1368     -10.867  15.850  16.297  1.00  0.00
ATOM   4161  H2  WAT  1368     -10.572  14.442  16.768  1.00  0.00
TER
ATOM   4162  O   WAT  1369     -18.190  14.181  14.291  1.00  0.00
ATOM   4163  H1  WAT  1369     -18.652  14.389  15.103  1.00  0.00
ATOM   4164  H2  WAT  1369     -18.592  13.367  13.988  1.00  0.00
TER
ATOM   4165  O   WAT  1370     -13.189  15.402  15.421  1.00  0.00
ATOM   4166  H1  WAT  1370     -14.040  15.103  15.742  1.00  0.00
ATOM   4167  H2  WAT  1370     -13.349  15.646  14.509  1.00  0.00
TER
ATOM   4168  O   WAT  1371     -16.094  16.902  17.521  1.00  0.00
ATOM   4169  H1  WAT  1371     -15.769  16.069  17.181  1.00  0.00
ATOM   4170  H2  WAT  1371     -15.306  17.425  17.669  1.00  0.00
TER
ATOM   4171  O   WAT  1372     -19.361  10.935   3.568  1.00  0.00
ATOM   4172  H1  WAT  1372     -19.985  10.931   4.294  1.00  0.00
ATOM   4173  H2  WAT  1372     -19.448  10.068   3.172  1.00  0.00
TER
ATOM   4174  O   WAT  1373     -20.439  11.859  10.547  1.00  0.00
ATOM   4175  H1  WAT  1373     -20.142  12.765  10.466  1.00  0.00
ATOM   4176  H2  WAT  1373     -19.891  11.371   9.933  1.00  0.00
TER
ATOM   4177  O   WAT  1374     -15.456  16.444   5.015  1.00  0.00
ATOM   4178  H1  WAT  1374     -16.055  17.167   4.831  1.00  0.00
ATOM   4179  H2  WAT  1374     -14.908  16.382   4.233  1.00  0.00
TER
ATOM   4180  O   WAT  1375     -20.245  17.336  17.082  1.00  0.00
ATOM   4181  H1  WAT  1375     -20.341  16.396  16.932  1.00  0.00
ATOM   4182  H2  WAT  1375     -19.402  17.558  16.687  1.00  0.00
TER
ATOM   4183  O   WAT  1376     -16.849  15.080   7.045  1.00  0.00
ATOM   4184  H1  WAT  1376     -16.456  15.397   6.232  1.00  0.00
ATOM   4185  H2  WAT  1376     -16.487  14.201   7.160  1.00  0.00
TER
ATOM   4186  O   WAT  1377     -16.263  17.671  11.140  1.00  0.00
ATOM   4187  H1  WAT  1377     -16.995  18.180  11.489  1.00  0.00
ATOM   4188  H2  WAT  1377     -16.661  16.854  10.839  1.00  0.00
TER
ATOM   4189  O   WAT  1378     -19.826  14.346   9.546  1.00  0.00
ATOM   4190  H1  WAT  1378     -19.822  13.905   8.696  1.00  0.00
ATOM   4191  H2  WAT  1378     -18.931  14.668   9.653  1.00  0.00
TER
ATOM   4192  O   WAT  1379     -19.764  15.347   2.536  1.00  0.00
ATOM   4193  H1  WAT  1379     -19.642  15.306   3.485  1.00  0.00
ATOM   4194  H2  WAT  1379     -20.149  16.210   2.381  1.00  0.00
TER
ATOM   4195  O   WAT  1380     -15.801  13.124  10.553  1.00  0.00
ATOM   4196  H1  WAT  1380     -15.784  13.575  11.397  1.00  0.00
ATOM   4197  H2  WAT  1380     -16.049  12.225  10.766  1.00  0.00
TER
ATOM   4198  O   WAT  1381     -12.374  10.537  16.391  1.00  0.00
ATOM   4199  H1  WAT  1381     -12.049   9.806  16.917  1.00  0.00
ATOM   4200  H2  WAT  1381     -12.338  10.219  15.489  1.00  0.00
TER
ATOM   4201  O   WAT  1382     -19.525  18.406  11.292  1.00  0.00
ATOM   4202  H1  WAT  1382     -19.158  17.932  12.038  1.00  0.00
ATOM   4203  H2  WAT  1382     -19.714  19.281  11.633  1.00  0.00
TER
ATOM   4204  O   WAT  1383     -16.987  12.044   4.143  1.00  0.00
ATOM   4205  H1  WAT  1383     -17.801  11.545   4.067  1.00  0.00
ATOM   4206  H2  WAT  1383     -17.181  12.884   3.726  1.00  0.00
TER
ATOM   4207  O   WAT  1384     -14.272  16.416   2.439  1.00  0.00
ATOM   4208  H1  WAT  1384     -13.384  16.727   2.264  1.00  0.00
ATOM   4209  H2  WAT  1384     -14.302  15.543   2.047  1.00  0.00
TER
ATOM   4210  O   WAT  1385     -12.001  17.727   1.907  1.00  0.00
ATOM   4211  H1  WAT  1385     -12.084  18.158   1.057  1.00  0.00
ATOM   4212  H2  WAT  1385     -11.281  18.187   2.340  1.00  0.00
TER
ATOM   4213  O   WAT  1386     -15.610  14.269  13.185  1.00  0.00
ATOM   4214  H1  WAT  1386     -15.242  13.449  13.513  1.00  0.00
ATOM   4215  H2  WAT  1386     -16.470  14.329  13.601  1.00  0.00
TER
ATOM   4216  O   WAT  1387     -12.244  13.225   3.994  1.00  0.00
ATOM   4217  H1  WAT  1387     -12.872  13.329   3.280  1.00  0.00
ATOM   4218  H2  WAT  1387     -12.739  13.445   4.783  1.00  0.00
TER
ATOM   4219  O   WAT  1388     -20.275  15.503   5.410  1.00  0.00
ATOM   4220  H1  WAT  1388     -20.984  15.972   5.851  1.00  0.00
ATOM   4221  H2  WAT  1388     -19.991  14.846   6.044  1.00  0.00
TER
ATOM   4222  O   WAT  1389     -18.650  16.923  13.409  1.00  0.00
ATOM   4223  H1  WAT  1389     -18.151  17.398  14.074  1.00  0.00
ATOM   4224  H2  WAT  1389     -18.507  15.999  13.616  1.00  0.00
TER
ATOM   4225  O   WAT  1390     -16.244  12.228   6.849  1.00  0.00
ATOM   4226  H1  WAT  1390     -16.367  12.247   5.900  1.00  0.00
ATOM   4227  H2  WAT  1390     -15.295  12.276   6.969  1.00  0.00
TER
ATOM   4228  O   WAT  1391     -11.443  13.140  14.252  1.00  0.00
ATOM   4229  H1  WAT  1391     -11.946  13.880  14.591  1.00  0.00
ATOM   4230  H2  WAT  1391     -10.627  13.528  13.935  1.00  0.00
TER
ATOM   4231  O   WAT  1392     -13.151  18.383   7.698  1.00  0.00
ATOM   4232  H1  WAT  1392     -14.092  18.398   7.873  1.00  0.00
ATOM   4233  H2  WAT  1392     -12.836  17.597   8.144  1.00  0.00
TER
ATOM   4234  O   WAT  1393     -18.628  19.085   0.480  1.00  0.00
ATOM   4235  H1  WAT  1393     -18.107  18.370   0.114  1.00  0.00
ATOM   4236  H2  WAT  1393     -17.981  19.724   0.780  1.00  0.00
TER
ATOM   4237  O   WAT  1394     -13.608  17.848  17.808  1.00  0.00
ATOM   4238  H1  WAT  1394     -13.026  17.093  17.720  1.00  0.00
ATOM   4239  H2  WAT  1394     -13.432  18.379  17.031  1.00  0.00
TER
ATOM   4240  O   WAT  1395     -19.725  11.565  13.152  1.00  0.00
ATOM   4241  H1  WAT  1395     -20.173  11.587  12.307  1.00  0.00
ATOM   4242  H2  WAT  1395     -20.358  11.167  13.749  1.00  0.00
TER
ATOM   4243  O   WAT  1396     -16.982  18.192  15.157  1.00  0.00
ATOM   4244  H1  WAT  1396     -16.863  17.596  15.897  1.00  0.00
ATOM   4245  H2  WAT  1396     -16.123  18.229  14.737  1.00  0.00
TER
ATOM   4246  O   WAT  1397     -14.644  18.746  13.733  1.00  0.00
ATOM   4247  H1  WAT  1397     -15.170  19.270  13.130  1.00  0.00
ATOM   4248  H2  WAT  1397     -14.300  19.378  14.364  1.00  0.00
TER
ATOM   4249  O   WAT  1398     -20.215  14.734  16.415  1.00  0.00
ATOM   4250  H1  WAT  1398     -19.625  14.426  17.102  1.00  0.00
ATOM   4251  H2  WAT  1398     -21.033  14.262  16.571  1.00  0.00
TER
ATOM   4252  O   WAT  1399     -15.396  14.351  16.648  1.00  0.00
ATOM   4253  H1  WAT  1399     -16.085  13.689  16.583  1.00  0.00
ATOM   4254  H2  WAT  1399     -14.675  13.904  17.093  1.00  0.00
TER
ATOM   4255  O   WAT  1400     -14.766  10.946   2.707  1.00  0.00
ATOM   4256  H1  WAT  1400     -14.486  10.103   3.063  1.00  0.00
ATOM   4257  H2  WAT  1400     -15.539  11.178   3.221  1.00  0.00
TER
ATOM   4258  O   WAT  1401     -20.228  12.179   1.152  1.00  0.00
ATOM   4259  H1  WAT  1401     -20.576  11.501   0.572  1.00  0.00
ATOM   4260  H2  WAT  1401     -20.027  11.717   1.966  1.00  0.00
TER
ATOM   4261  O   WAT  1402     -13.938  13.501   1.770  1.00  0.00
ATOM   4262  H1  WAT  1402     -13.520  13.315   0.930  1.00  0.00
ATOM   4263  H2  WAT  1402     -14.245  12.649   2.080  1.00  0.00
TER
ATOM   4264  O   WAT  1403     -10.440  18.414   5.468  1.00  0.00
ATOM   4265  H1  WAT  1403     -10.815  17.647   5.036  1.00  0.00
ATOM   4266  H2  WAT  1403     -11.169  18.796   5.955  1.00  0.00
TER
ATOM   4267  O   WAT  1404     -11.050  17.561  15.102  1.00  0.00
ATOM   4268  H1  WAT  1404     -11.281  17.332  14.201  1.00  0.00
ATOM   4269  H2  WAT  1404     -10.789  18.481  15.056  1.00  0.00
TER
ATOM   4270  O   WAT  1405     -12.611  12.787  17.879  1.00  0.00
ATOM   4271  H1  WAT  1405     -11.734  12.795  18.263  1.00  0.00
ATOM   4272  H2  WAT  1405     -12.599  12.050  17.269  1.00  0.00
TER
ATOM   4273  O   WAT  1406     -11.164  16.640   8.768  1.00  0.00
ATOM   4274  H1  WAT  1406     -10.641  16.146   8.137  1.00  0.00
ATOM   4275  H2  WAT  1406     -10.578  16.775   9.513  1.00  0.00
TER
ATOM   4276  O   WAT  1407     -10.985  16.724  12.290  1.00  0.00
ATOM   4277  H1  WAT  1407     -11.935  16.690  12.405  1.00  0.00
ATOM   4278  H2  WAT  1407     -10.804  17.634  12.055  1.00  0.00
TER
ATOM   4279  O   WAT  1408     -11.674  15.897   4.708  1.00  0.00
ATOM   4280  H1  WAT  1408     -11.179  15.664   5.492  1.00  0.00
ATOM   4281  H2  WAT  1408     -11.873  15.058   4.291  1.00  0.00
TER
ATOM   4282  O   WAT  1409     -10.246  14.533   7.241  1.00  0.00
ATOM   4283  H1  WAT  1409     -10.356  14.379   8.180  1.00  0.00
ATOM   4284  H2  WAT  1409      -9.485  14.005   6.999  1.00  0.00
TER
ATOM   4285  O   WAT  1410     -11.899  10.472  13.700  1.00  0.00
ATOM   4286  H1  WAT  1410     -11.262  11.086  14.066  1.00  0.00
ATOM   4287  H2  WAT  1410     -11.752  10.508  12.755  1.00  0.00
TER
ATOM   4288  O   WAT  1411      -9.357  12.364   0.482  1.00  0.00
ATOM   4289  H1  WAT  1411      -8.432  12.232   0.274  1.00  0.00
ATOM   4290  H2  WAT  1411      -9.379  12.443   1.436  1.00  0.00
TER
ATOM   4291  O   WAT  1412      -9.283  13.135   3.108  1.00  0.00
ATOM   4292  H1  WAT  1412     -10.078  13.069   3.637  1.00  0.00
ATOM   4293  H2  WAT  1412      -9.079  14.070   3.096  1.00  0.00
TER
ATOM   4294  O   WAT  1413     -18.529  11.625  16.607  1.00  0.00
ATOM   4295  H1  WAT  1413     -18.590  12.217  17.357  1.00  0.00
ATOM   4296  H2  WAT  1413     -17.589  11.518  16.462  1.00  0.00
TER
ATOM   4297  O   WAT  1414     -15.891  11.282  16.246  1.00  0.00
ATOM   4298  H1  WAT  1414     -15.277  11.600  15.584  1.00  0.00
ATOM   4299  H2  WAT  1414     -15.346  10.797  16.866  1.00  0.00
TER
ATOM   4300  O   WAT  1415     -15.150   9.845  12.573  1.00  0.00
ATOM   4301  H1  WAT  1415     -16.024  10.179  12.371  1.00  0.00
ATOM   4302  H2  WAT  1415     -15.259   9.373  13.398  1.00  0.00
TER
ATOM   4303  O   WAT  1416     -14.243  12.052  13.957  1.00  0.00
ATOM   4304  H1  WAT  1416     -14.572  11.238  13.578  1.00  0.00
ATOM   4305  H2  WAT  1416     -13.295  12.009  13.834  1.00  0.00
TER
ATOM   4306  O   WAT  1417     -17.403  10.762  11.513  1.00  0.00
ATOM   4307  H1  WAT  1417     -18.186  11.237  11.792  1.00  0.00
ATOM   4308  H2  WAT  1417     -17.697   9.858  11.404  1.00  0.00
TER
ATOM   4309  O   WAT  1418     -12.851  11.465   9.557  1.00  0.00
ATOM   4310  H1  WAT  1418     -12.410  11.409   8.710  1.00  0.00
ATOM   4311  H2  WAT  1418     -13.120  12.380   9.628  1.00  0.00
TER
ATOM   4312  O   WAT  1419     -10.987  11.096   7.568  1.00  0.00
ATOM   4313  H1  WAT  1419     -11.048  10.152   7.421  1.00  0.00
ATOM   4314  H2  WAT  1419     -10.208  11.204   8.114  1.00  0.00
TER
ATOM   4315  O   WAT  1420     -19.518  13.181   7.024  1.00  0.00
ATOM   4316  H1  WAT  1420     -20.330  12.807   6.684  1.00  0.00
ATOM   4317  H2  WAT  1420     -19.013  12.425   7.326  1.00  0.00
TER
ATOM   4318  O   WAT  1421     -15.015   9.845   8.262  1.00  0.00
ATOM   4319  H1  WAT  1421     -14.412  10.417   8.737  1.00  0.00
ATOM   4320  H2  WAT  1421     -15.756  10.409   8.040  1.00  0.00
TER
ATOM   4321  O   WAT  1422     -11.872  10.247   3.536  1.00  0.00
ATOM   4322  H1  WAT  1422     -11.677  11.146   3.803  1.00  0.00
ATOM   4323  H2  WAT  1422     -12.659  10.016   4.030  1.00  0.00
TER
ATOM   4324  O   WAT  1423     -15.860  18.044 -10.995  1.00  0.00
ATOM   4325  H1  WAT  1423     -15.940  17.129 -11.265  1.00  0.00
ATOM   4326  H2  WAT  1423     -16.273  18.541 -11.701  1.00  0.00
TER
ATOM   4327  O   WAT  1424     -17.728  19.822  -9.114  1.00  0.00
ATOM   4328  H1  WAT  1424     -18.504  19.342  -8.824  1.00  0.00
ATOM   4329  H2  WAT  1424     -17.077  19.142  -9.288  1.00  0.00
TER
ATOM   4330  O   WAT  1425     -17.256  15.305  -8.880  1.00  0.00
ATOM   4331  H1  WAT  1425     -16.880  14.432  -8.992  1.00  0.00
ATOM   4332  H2  WAT  1425     -17.355  15.640  -9.771  1.00  0.00
TER
ATOM   4333  O   WAT  1426     -13.474  12.800 -11.947  1.00  0.00
ATOM   4334  H1  WAT  1426     -12.653  12.309 -11.904  1.00  0.00
ATOM   4335  H2  WAT  1426     -13.441  13.389 -11.194  1.00  0.00
TER
ATOM   4336  O   WAT  1427     -21.285  16.646  -9.085  1.00  0.00
ATOM   4337  H1  WAT  1427     -20.777  17.144  -8.445  1.00  0.00
ATOM   4338  H2  WAT  1427     -20.754  15.869  -9.262  1.00  0.00
TER
ATOM   4339  O   WAT  1428      -9.184  14.816  -5.383  1.00  0.00
ATOM   4340  H1  WAT  1428      -9.889  15.204  -5.901  1.00  0.00
ATOM   4341  H2  WAT  1428      -8.918  15.511  -4.780  1.00  0.00
TER
ATOM   4342  O   WAT  1429     -13.238  14.740  -9.174  1.00  0.00
ATOM   4343  H1  WAT  1429     -13.942  15.028  -8.594  1.00  0.00
ATOM   4344  H2  WAT  1429     -12.877  15.550  -9.534  1.00  0.00
TER
ATOM   4345  O   WAT  1430     -10.169  14.185  -8.783  1.00  0.00
ATOM   4346  H1  WAT  1430     -11.117  14.219  -8.652  1.00  0.00
ATOM   4347  H2  WAT  1430      -9.844  14.999  -8.398  1.00  0.00
TER
ATOM   4348  O   WAT  1431     -19.637  10.485 -10.488  1.00  0.00
ATOM   4349  H1  WAT  1431     -19.330   9.930 -11.204  1.00  0.00
ATOM   4350  H2  WAT  1431     -20.567  10.619 -10.670  1.00  0.00
TER
ATOM   4351  O   WAT  1432     -17.249  18.550 -13.752  1.00  0.00
ATOM   4352  H1  WAT  1432     -18.176  18.483 -13.523  1.00  0.00
ATOM   4353  H2  WAT  1432     -17.097  19.488 -13.866  1.00  0.00
TER
ATOM   4354  O   WAT  1433     -17.262  14.821 -16.755  1.00  0.00
ATOM   4355  H1  WAT  1433     -18.202  14.983 -16.670  1.00  0.00
ATOM   4356  H2  WAT  1433     -16.944  15.540 -17.301  1.00  0.00
TER
ATOM   4357  O   WAT  1434     -13.777  16.290  -5.832  1.00  0.00
ATOM   4358  H1  WAT  1434     -14.190  17.116  -5.578  1.00  0.00
ATOM   4359  H2  WAT  1434     -14.509  15.705  -6.024  1.00  0.00
TER
ATOM   4360  O   WAT  1435     -11.461  10.605 -17.927  1.00  0.00
ATOM   4361  H1  WAT  1435     -11.774  10.697 -17.027  1.00  0.00
ATOM   4362  H2  WAT  1435     -10.700  11.183 -17.977  1.00  0.00
TER
ATOM   4363  O   WAT  1436     -10.251  15.342  -1.949  1.00  0.00
ATOM   4364  H1  WAT  1436     -10.867  15.850  -2.478  1.00  0.00
ATOM   4365  H2  WAT  1436     -10.572  14.442  -2.007  1.00  0.00
TER
ATOM   4366  O   WAT  1437     -18.190  14.181  -4.483  1.00  0.00
ATOM   4367  H1  WAT  1437     -18.652  14.389  -3.671  1.00  0.00
ATOM   4368  H2  WAT  1437     -18.592  13.367  -4.786  1.00  0.00
TER
ATOM   4369  O   WAT  1438     -13.189  15.402  -3.353  1.00  0.00
ATOM   4370  H1  WAT  1438     -14.040  15.103  -3.032  1.00  0.00
ATOM   4371  H2  WAT  1438     -13.349  15.646  -4.265  1.00  0.00
TER
ATOM   4372  O   WAT  1439     -16.094  16.902  -1.254  1.00  0.00
ATOM   4373  H1  WAT  1439     -15.769  16.069  -1.593  1.00  0.00
ATOM   4374  H2  WAT  1439     -15.306  17.425  -1.106  1.00  0.00
TER
ATOM   4375  O   WAT  1440     -19.361  10.935 -15.206  1.00  0.00
ATOM   4376  H1  WAT  1440     -19.985  10.931 -14.481  1.00  0.00
ATOM   4377  H2  WAT  1440     -19.448  10.068 -15.602  1.00  0.00
TER
ATOM   4378  O   WAT  1441     -20.439  11.859  -8.228  1.00  0.00
ATOM   4379  H1  WAT  1441     -20.142  12.765  -8.308  1.00  0.00
ATOM   4380  H2  WAT  1441     -19.891  11.371  -8.842  1.00  0.00
TER
ATOM   4381  O   WAT  1442     -15.456  16.444 -13.759  1.00  0.00
ATOM   4382  H1  WAT  1442     -16.055  17.167 -13.943  1.00  0.00
ATOM   4383  H2  WAT  1442     -14.908  16.382 -14.542  1.00  0.00
TER
ATOM   4384  O   WAT  1443     -20.245  17.336  -1.692  1.00  0.00
ATOM   4385  H1  WAT  1443     -20.341  16.396  -1.842  1.00  0.00
ATOM   4386  H2  WAT  1443     -19.402  17.558  -2.088  1.00  0.00
TER
ATOM   4387  O   WAT  1444     -16.849  15.080 -11.729  1.00  0.00
ATOM   4388  H1  WAT  1444     -16.456  15.397 -12.542  1.00  0.00
ATOM   4389  H2  WAT  1444     -16.487  14.201 -11.615  1.00  0.00
TER
ATOM   4390  O   WAT  1445     -18.540  13.831  -0.469  1.00  0.00
ATOM   4391  H1  WAT  1445     -19.230  13.638   0.165  1.00  0.00
ATOM   4392  H2  WAT  1445     -17.797  14.114   0.063  1.00  0.00
TER
ATOM   4393  O   WAT  1446     -16.263  17.671  -7.634  1.00  0.00
ATOM   4394  H1  WAT  1446     -16.995  18.180  -7.285  1.00  0.00
ATOM   4395  H2  WAT  1446     -16.661  16.854  -7.935  1.00  0.00
TER
ATOM   4396  O   WAT  1447     -19.826  14.346  -9.229  1.00  0.00
ATOM   4397  H1  WAT  1447     -19.822  13.905 -10.078  1.00  0.00
ATOM   4398  H2  WAT  1447     -18.931  14.668  -9.122  1.00  0.00
TER
ATOM   4399  O   WAT  1448     -19.764  15.347 -16.238  1.00  0.00
ATOM   4400  H1  WAT  1448     -19.642  15.306 -15.290  1.00  0.00
ATOM   4401  H2  WAT  1448     -20.149  16.210 -16.393  1.00  0.00
TER
ATOM   4402  O   WAT  1449     -15.801  13.124  -8.222  1.00  0.00
ATOM   4403  H1  WAT  1449     -15.784  13.575  -7.378  1.00  0.00
ATOM   4404  H2  WAT  1449     -16.049  12.225  -8.008  1.00  0.00
TER
ATOM   4405  O   WAT  1450     -12.374  10.537  -2.383  1.00  0.00
ATOM   4406  H1  WAT  1450     -12.049   9.806  -1.857  1.00  0.00
ATOM   4407  H2  WAT  1450     -12.338  10.219  -3.285  1.00  0.00
TER
ATOM   4408  O   WAT  1451     -19.525  18.406  -7.482  1.00  0.00
ATOM   4409  H1  WAT  1451     -19.158  17.932  -6.736  1.00  0.00
ATOM   4410  H2  WAT  1451     -19.714  19.281  -7.141  1.00  0.00
TER
ATOM   4411  O   WAT  1452     -16.987  12.044 -14.632  1.00  0.00
ATOM   4412  H1  WAT  1452     -17.801  11.545 -14.707  1.00  0.00
ATOM   4413  H2  WAT  1452     -17.181  12.884 -15.048  1.00  0.00
TER
ATOM   4414  O   WAT  1453     -14.272  16.416 -16.335  1.00  0.00
ATOM   4415  H1  WAT  1453     -13.384  16.727 -16.510  1.00  0.00
ATOM   4416  H2  WAT  1453     -14.302  15.543 -16.727  1.00  0.00
TER
ATOM   4417  O   WAT  1454     -12.001  17.727 -16.867  1.00  0.00
ATOM   4418  H1  WAT  1454     -12.084  18.158 -17.718  1.00  0.00
ATOM   4419  H2  WAT  1454     -11.281  18.187 -16.435  1.00  0.00
TER
ATOM   4420  O   WAT  1455     -15.610  14.269  -5.589  1.00  0.00
ATOM   4421  H1  WAT  1455     -15.242  13.449  -5.261  1.00  0.00
ATOM   4422  H2  WAT  1455     -16.470  14.329  -5.174  1.00  0.00
TER
ATOM   4423  O   WAT  1456     -12.244  13.225 -14.781  1.00  0.00
ATOM   4424  H1  WAT  1456     -12.872  13.329 -15.495  1.00  0.00
ATOM   4425  H2  WAT  1456     -12.739  13.445 -13.991  1.00  0.00
TER
ATOM   4426  O   WAT  1457     -20.275  15.503 -13.365  1.00  0.00
ATOM   4427  H1  WAT  1457     -20.984  15.972 -12.923  1.00  0.00
ATOM   4428  H2  WAT  1457     -19.991  14.846 -12.730  1.00  0.00
TER
ATOM   4429  O   WAT  1458     -18.650  16.923  -5.366  1.00  0.00
ATOM   4430  H1  WAT  1458     -18.151  17.398  -4.700  1.00  0.00
ATOM   4431  H2  WAT  1458     -18.507  15.999  -5.159  1.00  0.00
TER
ATOM   4432  O   WAT  1459     -16.244  12.228 -11.925  1.00  0.00
ATOM   4433  H1  WAT  1459     -16.367  12.247 -12.874  1.00  0.00
ATOM   4434  H2  WAT  1459     -15.295  12.276 -11.805  1.00  0.00
TER
ATOM   4435  O   WAT  1460     -11.443  13.140  -4.523  1.00  0.00
ATOM   4436  H1  WAT  1460     -11.946  13.880  -4.183  1.00  0.00
ATOM   4437  H2  WAT  1460     -10.627  13.528  -4.839  1.00  0.00
TER
ATOM   4438  O   WAT  1461     -13.151  18.383 -11.077  1.00  0.00
ATOM   4439  H1  WAT  1461     -14.092  18.398 -10.902  1.00  0.00
ATOM   4440  H2  WAT  1461     -12.836  17.597 -10.631  1.00  0.00
TER
ATOM   4441  O   WAT  1462     -18.628  19.085 -18.294  1.00  0.00
ATOM   4442  H1  WAT  1462     -18.107  18.370 -18.660  1.00  0.00
ATOM   4443  H2  WAT  1462     -17.981  19.724 -17.994  1.00  0.00
TER
ATOM   4444  O   WAT  1463     -13.608  17.848  -0.967  1.00  0.00
ATOM   4445  H1  WAT  1463     -13.026  17.093  -1.055  1.00  0.00
ATOM   4446  H2  WAT  1463     -13.432  18.379  -1.744  1.00  0.00
TER
ATOM   4447  O   WAT  1464     -19.725  11.565  -5.622  1.00  0.00
ATOM   4448  H1  WAT  1464     -20.173  11.587  -6.468  1.00  0.00
ATOM   4449  H2  WAT  1464     -20.358  11.167  -5.025  1.00  0.00
TER
ATOM   4450  O   WAT  1465     -16.982  18.192  -3.617  1.00  0.00
ATOM   4451  H1  WAT  1465     -16.863  17.596  -2.878  1.00  0.00
ATOM   4452  H2  WAT  1465     -16.123  18.229  -4.037  1.00  0.00
TER
ATOM   4453  O   WAT  1466     -14.644  18.746  -5.041  1.00  0.00
ATOM   4454  H1  WAT  1466     -15.170  19.270  -5.645  1.00  0.00
ATOM   4455  H2  WAT  1466     -14.300  19.378  -4.410  1.00  0.00
TER
ATOM   4456  O   WAT  1467     -20.215  14.734  -2.360  1.00  0.00
ATOM   4457  H1  WAT  1467     -19.625  14.426  -1.672  1.00  0.00
ATOM   4458  H2  WAT  1467     -21.033  14.262  -2.204  1.00  0.00
TER
ATOM   4459  O   WAT  1468     -15.396  14.351  -2.126  1.00  0.00
ATOM   4460  H1  WAT  1468     -16.085  13.689  -2.191  1.00  0.00
ATOM   4461  H2  WAT  1468     -14.675  13.904  -1.682  1.00  0.00
TER
ATOM   4462  O   WAT  1469     -14.766  10.946 -16.067  1.00  0.00
ATOM   4463  H1  WAT  1469     -14.486  10.103 -15.711  1.00  0.00
ATOM   4464  H2  WAT  1469     -15.539  11.178 -15.553  1.00  0.00
TER
ATOM   4465  O   WAT  1470     -20.228  12.179 -17.623  1.00  0.00
ATOM   4466  H1  WAT  1470     -20.576  11.501 -18.202  1.00  0.00
ATOM   4467  H2  WAT  1470     -20.027  11.717 -16.808  1.00  0.00
TER
ATOM   4468  O   WAT  1471     -13.938  13.501 -17.004  1.00  0.00
ATOM   4469  H1  WAT  1471     -13.520  13.315 -17.845  1.00  0.00
ATOM   4470  H2  WAT  1471     -14.245  12.649 -16.694  1.00  0.00
TER
ATOM   4471  O   WAT  1472     -10.440  18.414 -13.307  1.00  0.00
ATOM   4472  H1  WAT  1472     -10.815  17.647 -13.739  1.00  0.00
ATOM   4473  H2  WAT  1472     -11.169  18.796 -12.819  1.00  0.00
TER
ATOM   4474  O   WAT  1473     -11.050  17.561  -3.673  1.00  0.00
ATOM   4475  H1  WAT  1473     -11.281  17.332  -4.573  1.00  0.00
ATOM   4476  H2  WAT  1473     -10.789  18.481  -3.718  1.00  0.00
TER
ATOM   4477  O   WAT  1474     -12.611  12.787  -0.895  1.00  0.00
ATOM   4478  H1  WAT  1474     -11.734  12.795  -0.511  1.00  0.00
ATOM   4479  H2  WAT  1474     -12.599  12.050  -1.506  1.00  0.00
TER
ATOM   4480  O   WAT  1475     -11.164  16.640 -10.006  1.00  0.00
ATOM   4481  H1  WAT  1475     -10.641  16.146 -10.637  1.00  0.00
ATOM   4482  H2  WAT  1475     -10.578  16.775  -9.261  1.00  0.00
TER
ATOM   4483  O   WAT  1476     -10.985  16.724  -6.484  1.00  0.00
ATOM   4484  H1  WAT  1476     -11.935  16.690  -6.370  1.00  0.00
ATOM   4485  H2  WAT  1476     -10.804  17.634  -6.719  1.00  0.00
TER
ATOM   4486  O   WAT  1477     -11.674  15.897 -14.067  1.00  0.00
ATOM   4487  H1  WAT  1477     -11.179  15.664 -13.282  1.00  0.00
ATOM   4488  H2  WAT  1477     -11.873  15.058 -14.483  1.00  0.00
TER
ATOM   4489  O   WAT  1478     -10.246  14.533 -11.533  1.00  0.00
ATOM   4490  H1  WAT  1478     -10.356  14.379 -10.595  1.00  0.00
ATOM   4491  H2  WAT  1478      -9.485  14.005 -11.776  1.00  0.00
TER
ATOM   4492  O   WAT  1479     -11.899  10.472  -5.075  1.00  0.00
ATOM   4493  H1  WAT  1479     -11.262  11.086  -4.709  1.00  0.00
ATOM   4494  H2  WAT  1479     -11.752  10.508  -6.020  1.00  0.00
TER
ATOM   4495  O   WAT  1480      -9.357  12.364 -18.292  1.00  0.00
ATOM   4496  H1  WAT  1480      -8.432  12.232 -18.501  1.00  0.00
ATOM   4497  H2  WAT  1480      -9.379  12.443 -17.339  1.00  0.00
TER
ATOM   4498  O   WAT  1481      -9.283  13.135 -15.667  1.00  0.00
ATOM   4499  H1  WAT  1481     -10.078  13.069 -15.137  1.00  0.00
ATOM   4500  H2  WAT  1481      -9.079  14.070 -15.678  1.00  0.00
TER
ATOM   4501  O   WAT  1482     -18.529  11.625  -2.167  1.00  0.00
ATOM   4502  H1  WAT  1482     -18.590  12.217  -1.418  1.00  0.00
ATOM   4503  H2  WAT  1482     -17.589  11.518  -2.312  1.00  0.00
TER
ATOM   4504  O   WAT  1483     -15.891  11.282  -2.528  1.00  0.00
ATOM   4505  H1  WAT  1483     -15.277  11.600  -3.190  1.00  0.00
ATOM   4506  H2  WAT  1483     -15.346  10.797  -1.908  1.00  0.00
TER
ATOM   4507  O   WAT  1484     -15.150   9.845  -6.201  1.00  0.00
ATOM   4508  H1  WAT  1484     -16.024  10.179  -6.404  1.00  0.00
ATOM   4509  H2  WAT  1484     -15.259   9.373  -5.376  1.00  0.00
TER
ATOM   4510  O   WAT  1485     -14.243  12.052  -4.817  1.00  0.00
ATOM   4511  H1  WAT  1485     -14.572  11.238  -5.197  1.00  0.00
ATOM   4512  H2  WAT  1485     -13.295  12.009  -4.940  1.00  0.00
TER
ATOM   4513  O   WAT  1486     -17.403  10.762  -7.262  1.00  0.00
ATOM   4514  H1  WAT  1486     -18.186  11.237  -6.982  1.00  0.00
ATOM   4515  H2  WAT  1486     -17.697   9.858  -7.370  1.00  0.00
TER
ATOM   4516  O   WAT  1487     -12.851  11.465  -9.217  1.00  0.00
ATOM   4517  H1  WAT  1487     -12.410  11.409 -10.065  1.00  0.00
ATOM   4518  H2  WAT  1487     -13.120  12.380  -9.146  1.00  0.00
TER
ATOM   4519  O   WAT  1488     -10.987  11.096 -11.206  1.00  0.00
ATOM   4520  H1  WAT  1488     -11.048  10.152 -11.353  1.00  0.00
ATOM   4521  H2  WAT  1488     -10.208  11.204 -10.661  1.00  0.00
TER
ATOM   4522  O   WAT  1489     -19.518  13.181 -11.750  1.00  0.00
ATOM   4523  H1  WAT  1489     -20.330  12.807 -12.091  1.00  0.00
ATOM   4524  H2  WAT  1489     -19.013  12.425 -11.448  1.00  0.00
TER
ATOM   4525  O   WAT  1490     -15.015   9.845 -10.512  1.00  0.00
ATOM   4526  H1  WAT  1490     -14.412  10.417 -10.037  1.00  0.00
ATOM   4527  H2  WAT  1490     -15.756  10.409 -10.734  1.00  0.00
TER
ATOM   4528  O   WAT  1491     -11.872  10.247 -15.238  1.00  0.00
ATOM   4529  H1  WAT  1491     -11.677  11.146 -14.971  1.00  0.00
ATOM   4530  H2  WAT  1491     -12.659  10.016 -14.745  1.00  0.00
TER
ATOM   4531  O   WAT  1492     -14.766  10.025  -0.132  1.00  0.00
ATOM   4532  H1  WAT  1492     -14.879  10.344   0.763  1.00  0.00
ATOM   4533  H2  WAT  1492     -13.949  10.426  -0.429  1.00  0.00
TER
ATOM   4534  O   WAT  1493     -15.860  -0.730   7.780  1.00  0.00
ATOM   4535  H1  WAT  1493     -15.940  -1.645   7.509  1.00  0.00
ATOM   4536  H2  WAT  1493     -16.273  -0.234   7.074  1.00  0.00
TER
ATOM   4537  O   WAT  1494     -17.728   1.047   9.661  1.00  0.00
ATOM   4538  H1  WAT  1494     -18.504   0.568   9.951  1.00  0.00
ATOM   4539  H2  WAT  1494     -17.077   0.368   9.486  1.00  0.00
TER
ATOM   4540  O   WAT  1495     -13.707   5.453   8.441  1.00  0.00
ATOM   4541  H1  WAT  1495     -14.169   4.682   8.769  1.00  0.00
ATOM   4542  H2  WAT  1495     -12.895   5.480   8.946  1.00  0.00
TER
ATOM   4543  O   WAT  1496     -17.481   7.739   8.061  1.00  0.00
ATOM   4544  H1  WAT  1496     -18.100   8.195   7.490  1.00  0.00
ATOM   4545  H2  WAT  1496     -16.626   7.894   7.660  1.00  0.00
TER
ATOM   4546  O   WAT  1497     -18.287   3.723   9.668  1.00  0.00
ATOM   4547  H1  WAT  1497     -18.356   2.782   9.507  1.00  0.00
ATOM   4548  H2  WAT  1497     -17.525   3.813  10.240  1.00  0.00
TER
ATOM   4549  O   WAT  1498     -17.256  -3.470   9.895  1.00  0.00
ATOM   4550  H1  WAT  1498     -16.880  -4.343   9.782  1.00  0.00
ATOM   4551  H2  WAT  1498     -17.355  -3.134   9.004  1.00  0.00
TER
ATOM   4552  O   WAT  1499     -13.474  -5.975   6.827  1.00  0.00
ATOM   4553  H1  WAT  1499     -12.653  -6.465   6.870  1.00  0.00
ATOM   4554  H2  WAT  1499     -13.441  -5.385   7.581  1.00  0.00
TER
ATOM   4555  O   WAT  1500     -21.285  -2.129   9.689  1.00  0.00
ATOM   4556  H1  WAT  1500     -20.777  -1.630  10.329  1.00  0.00
ATOM   4557  H2  WAT  1500     -20.754  -2.905   9.513  1.00  0.00
TER
ATOM   4558  O   WAT  1501      -9.184  -3.958  13.392  1.00  0.00
ATOM   4559  H1  WAT  1501      -9.889  -3.570  12.873  1.00  0.00
ATOM   4560  H2  WAT  1501      -8.918  -3.263  13.994  1.00  0.00
TER
ATOM   4561  O   WAT  1502     -16.614   2.623   5.454  1.00  0.00
ATOM   4562  H1  WAT  1502     -17.233   3.088   4.890  1.00  0.00
ATOM   4563  H2  WAT  1502     -16.102   3.316   5.871  1.00  0.00
TER
ATOM   4564  O   WAT  1503     -13.238  -4.035   9.600  1.00  0.00
ATOM   4565  H1  WAT  1503     -13.942  -3.746  10.181  1.00  0.00
ATOM   4566  H2  WAT  1503     -12.877  -3.225   9.240  1.00  0.00
TER
ATOM   4567  O   WAT  1504     -11.622   5.583  11.863  1.00  0.00
ATOM   4568  H1  WAT  1504     -12.305   6.253  11.855  1.00  0.00
ATOM   4569  H2  WAT  1504     -11.082   5.781  11.097  1.00  0.00
TER
ATOM   4570  O   WAT  1505     -10.169  -4.589   9.991  1.00  0.00
ATOM   4571  H1  WAT  1505     -11.117  -4.555  10.123  1.00  0.00
ATOM   4572  H2  WAT  1505      -9.844  -3.775  10.376  1.00  0.00
TER
ATOM   4573  O   WAT  1506     -19.637  -8.289   8.287  1.00  0.00
ATOM   4574  H1  WAT  1506     -19.330  -8.845   7.570  1.00  0.00
ATOM   4575  H2  WAT  1506     -20.567  -8.155   8.104  1.00  0.00
TER
ATOM   4576  O   WAT  1507     -14.086   7.427  10.577  1.00  0.00
ATOM   4577  H1  WAT  1507     -14.073   7.023   9.710  1.00  0.00
ATOM   4578  H2  WAT  1507     -14.638   8.202  10.474  1.00  0.00
TER
ATOM   4579  O   WAT  1508     -12.791   4.149   5.666  1.00  0.00
ATOM   4580  H1  WAT  1508     -12.902   3.206   5.791  1.00  0.00
ATOM   4581  H2  WAT  1508     -12.794   4.510   6.553  1.00  0.00
TER
ATOM   4582  O   WAT  1509     -14.687   2.330  11.906  1.00  0.00
ATOM   4583  H1  WAT  1509     -14.270   2.116  11.071  1.00  0.00
ATOM   4584  H2  WAT  1509     -13.963   2.587  12.477  1.00  0.00
TER
ATOM   4585  O   WAT  1510     -17.249  -0.225   5.023  1.00  0.00
ATOM   4586  H1  WAT  1510     -18.176  -0.291   5.252  1.00  0.00
ATOM   4587  H2  WAT  1510     -17.097   0.713   4.908  1.00  0.00
TER
ATOM   4588  O   WAT  1511     -17.262  -3.953   2.019  1.00  0.00
ATOM   4589  H1  WAT  1511     -18.202  -3.792   2.105  1.00  0.00
ATOM   4590  H2  WAT  1511     -16.944  -3.234   1.473  1.00  0.00
TER
ATOM   4591  O   WAT  1512     -10.741   0.729  11.997  1.00  0.00
ATOM   4592  H1  WAT  1512     -11.569   0.798  11.522  1.00  0.00
ATOM   4593  H2  WAT  1512     -10.146   1.314  11.529  1.00  0.00
TER
ATOM   4594  O   WAT  1513     -13.219   1.337   5.526  1.00  0.00
ATOM   4595  H1  WAT  1513     -13.838   0.999   4.879  1.00  0.00
ATOM   4596  H2  WAT  1513     -13.237   0.693   6.234  1.00  0.00
TER
ATOM   4597  O   WAT  1514     -13.777  -2.484  12.943  1.00  0.00
ATOM   4598  H1  WAT  1514     -14.190  -1.659  13.197  1.00  0.00
ATOM   4599  H2  WAT  1514     -14.509  -3.070  12.750  1.00  0.00
TER
ATOM   4600  O   WAT  1515     -13.087   7.562  13.631  1.00  0.00
ATOM   4601  H1  WAT  1515     -13.564   8.369  13.438  1.00  0.00
ATOM   4602  H2  WAT  1515     -13.771   6.910  13.784  1.00  0.00
TER
ATOM   4603  O   WAT  1516     -15.043   0.576   2.534  1.00  0.00
ATOM   4604  H1  WAT  1516     -14.604  -0.262   2.387  1.00  0.00
ATOM   4605  H2  WAT  1516     -14.330   1.209   2.620  1.00  0.00
TER
ATOM   4606  O   WAT  1517     -16.933   5.516   6.502  1.00  0.00
ATOM   4607  H1  WAT  1517     -16.494   6.258   6.087  1.00  0.00
ATOM   4608  H2  WAT  1517     -16.995   5.758   7.426  1.00  0.00
TER
ATOM   4609  O   WAT  1518     -11.461  -8.170   0.848  1.00  0.00
ATOM   4610  H1  WAT  1518     -11.774  -8.077   1.748  1.00  0.00
ATOM   4611  H2  WAT  1518     -10.700  -7.592   0.797  1.00  0.00
TER
ATOM   4612  O   WAT  1519     -10.104   4.514  15.860  1.00  0.00
ATOM   4613  H1  WAT  1519      -9.977   4.275  14.942  1.00  0.00
ATOM   4614  H2  WAT  1519     -10.061   3.683  16.332  1.00  0.00
TER
ATOM   4615  O   WAT  1520     -16.242   8.217  14.430  1.00  0.00
ATOM   4616  H1  WAT  1520     -15.727   8.128  15.232  1.00  0.00
ATOM   4617  H2  WAT  1520     -17.085   8.563  14.722  1.00  0.00
TER
ATOM   4618  O   WAT  1521     -14.266   8.503   3.858  1.00  0.00
ATOM   4619  H1  WAT  1521     -14.426   8.213   4.756  1.00  0.00
ATOM   4620  H2  WAT  1521     -14.432   7.727   3.322  1.00  0.00
TER
ATOM   4621  O   WAT  1522     -14.564   6.011   2.418  1.00  0.00
ATOM   4622  H1  WAT  1522     -15.257   6.009   1.758  1.00  0.00
ATOM   4623  H2  WAT  1522     -13.822   5.587   1.987  1.00  0.00
TER
ATOM   4624  O   WAT  1523     -14.999   7.638   6.493  1.00  0.00
ATOM   4625  H1  WAT  1523     -14.543   6.857   6.806  1.00  0.00
ATOM   4626  H2  WAT  1523     -14.660   8.348   7.037  1.00  0.00
TER
ATOM   4627  O   WAT  1524     -10.251  -3.432  16.825  1.00  0.00
ATOM   4628  H1  WAT  1524     -10.867  -2.925  16.297  1.00  0.00
ATOM   4629  H2  WAT  1524     -10.572  -4.333  16.768  1.00  0.00
TER
ATOM   4630  O   WAT  1525     -18.190  -4.593  14.291  1.00  0.00
ATOM   4631  H1  WAT  1525     -18.652  -4.385  15.103  1.00  0.00
ATOM   4632  H2  WAT  1525     -18.592  -5.407  13.988  1.00  0.00
TER
ATOM   4633  O   WAT  1526     -13.189  -3.372  15.421  1.00  0.00
ATOM   4634  H1  WAT  1526     -14.040  -3.672  15.742  1.00  0.00
ATOM   4635  H2  WAT  1526     -13.349  -3.128  14.509  1.00  0.00
TER
ATOM   4636  O   WAT  1527     -16.094  -1.872  17.521  1.00  0.00
ATOM   4637  H1  WAT  1527     -15.769  -2.706  17.181  1.00  0.00
ATOM   4638  H2  WAT  1527     -15.306  -1.349  17.669  1.00  0.00
TER
ATOM   4639  O   WAT  1528     -19.361  -7.839   3.568  1.00  0.00
ATOM   4640  H1  WAT  1528     -19.985  -7.843   4.294  1.00  0.00
ATOM   4641  H2  WAT  1528     -19.448  -8.706   3.172  1.00  0.00
TER
ATOM   4642  O   WAT  1529     -20.439  -6.915  10.547  1.00  0.00
ATOM   4643  H1  WAT  1529     -20.142  -6.009  10.466  1.00  0.00
ATOM   4644  H2  WAT  1529     -19.891  -7.404   9.933  1.00  0.00
TER
ATOM   4645  O   WAT  1530     -15.456  -2.330   5.015  1.00  0.00
ATOM   4646  H1  WAT  1530     -16.055  -1.607   4.831  1.00  0.00
ATOM   4647  H2  WAT  1530     -14.908  -2.393   4.233  1.00  0.00
TER
ATOM   4648  O   WAT  1531     -20.245  -1.438  17.082  1.00  0.00
ATOM   4649  H1  WAT  1531     -20.341  -2.379  16.932  1.00  0.00
ATOM   4650  H2  WAT  1531     -19.402  -1.217  16.687  1.00  0.00
TER
ATOM   4651  O   WAT  1532     -16.849  -3.694   7.045  1.00  0.00
ATOM   4652  H1  WAT  1532     -16.456  -3.377   6.232  1.00  0.00
ATOM   4653  H2  WAT  1532     -16.487  -4.573   7.160  1.00  0.00
TER
ATOM   4654  O   WAT  1533     -16.263  -1.104  11.140  1.00  0.00
ATOM   4655  H1  WAT  1533     -16.995  -0.595  11.489  1.00  0.00
ATOM   4656  H2  WAT  1533     -16.661  -1.921  10.839  1.00  0.00
TER
ATOM   4657  O   WAT  1534     -19.826  -4.428   9.546  1.00  0.00
ATOM   4658  H1  WAT  1534     -19.822  -4.869   8.696  1.00  0.00
ATOM   4659  H2  WAT  1534     -18.931  -4.106   9.653  1.00  0.00
TER
ATOM   4660  O   WAT  1535     -19.764  -3.427   2.536  1.00  0.00
ATOM   4661  H1  WAT  1535     -19.642  -3.468   3.485  1.00  0.00
ATOM   4662  H2  WAT  1535     -20.149  -2.564   2.381  1.00  0.00
TER
ATOM   4663  O   WAT  1536     -15.801  -5.650  10.553  1.00  0.00
ATOM   4664  H1  WAT  1536     -15.784  -5.199  11.397  1.00  0.00
ATOM   4665  H2  WAT  1536     -16.049  -6.550  10.766  1.00  0.00
TER
ATOM   4666  O   WAT  1537     -12.374  -8.237  16.391  1.00  0.00
ATOM   4667  H1  WAT  1537     -12.049  -8.968  16.917  1.00  0.00
ATOM   4668  H2  WAT  1537     -12.338  -8.556  15.489  1.00  0.00
TER
ATOM   4669  O   WAT  1538     -19.525  -0.368  11.292  1.00  0.00
ATOM   4670  H1  WAT  1538     -19.158  -0.842  12.038  1.00  0.00
ATOM   4671  H2  WAT  1538     -19.714   0.506  11.633  1.00  0.00
TER
ATOM   4672  O   WAT  1539     -12.448   1.876  10.000  1.00  0.00
ATOM   4673  H1  WAT  1539     -11.728   2.371   9.609  1.00  0.00
ATOM   4674  H2  WAT  1539     -12.650   1.197   9.355  1.00  0.00
TER
ATOM   4675  O   WAT  1540     -16.987  -6.731   4.143  1.00  0.00
ATOM   4676  H1  WAT  1540     -17.801  -7.229   4.067  1.00  0.00
ATOM   4677  H2  WAT  1540     -17.181  -5.891   3.726  1.00  0.00
TER
ATOM   4678  O   WAT  1541     -17.066   1.946  15.887  1.00  0.00
ATOM   4679  H1  WAT  1541     -17.132   1.026  15.633  1.00  0.00
ATOM   4680  H2  WAT  1541     -17.696   2.044  16.601  1.00  0.00
TER
ATOM   4681  O   WAT  1542     -14.272  -2.359   2.439  1.00  0.00
ATOM   4682  H1  WAT  1542     -13.384  -2.047   2.264  1.00  0.00
ATOM   4683  H2  WAT  1542     -14.302  -3.231   2.047  1.00  0.00
TER
ATOM   4684  O   WAT  1543     -18.276   3.814   3.118  1.00  0.00
ATOM   4685  H1  WAT  1543     -17.935   4.558   2.622  1.00  0.00
ATOM   4686  H2  WAT  1543     -19.105   4.127   3.480  1.00  0.00
TER
ATOM   4687  O   WAT  1544     -17.134   4.769  15.637  1.00  0.00
ATOM   4688  H1  WAT  1544     -17.120   3.837  15.419  1.00  0.00
ATOM   4689  H2  WAT  1544     -17.842   4.855  16.276  1.00  0.00
TER
ATOM   4690  O   WAT  1545     -12.001  -1.047   1.907  1.00  0.00
ATOM   4691  H1  WAT  1545     -12.084  -0.616   1.057  1.00  0.00
ATOM   4692  H2  WAT  1545     -11.281  -0.588   2.340  1.00  0.00
TER
ATOM   4693  O   WAT  1546     -10.923   1.409  14.984  1.00  0.00
ATOM   4694  H1  WAT  1546     -11.649   2.002  14.787  1.00  0.00
ATOM   4695  H2  WAT  1546     -10.396   1.402  14.185  1.00  0.00
TER
ATOM   4696  O   WAT  1547     -10.972   5.807   4.635  1.00  0.00
ATOM   4697  H1  WAT  1547     -11.614   5.152   4.910  1.00  0.00
ATOM   4698  H2  WAT  1547     -11.359   6.212   3.859  1.00  0.00
TER
ATOM   4699  O   WAT  1548     -15.393   3.135   8.482  1.00  0.00
ATOM   4700  H1  WAT  1548     -15.041   2.538   7.823  1.00  0.00
ATOM   4701  H2  WAT  1548     -16.277   2.810   8.653  1.00  0.00
TER
ATOM   4702  O   WAT  1549     -19.307   3.895   5.889  1.00  0.00
ATOM   4703  H1  WAT  1549     -18.620   4.442   6.270  1.00  0.00
ATOM   4704  H2  WAT  1549     -20.094   4.439   5.924  1.00  0.00
TER
ATOM   4705  O   WAT  1550     -20.004   0.900   5.502  1.00  0.00
ATOM   4706  H1  WAT  1550     -19.548   1.710   5.728  1.00  0.00
ATOM   4707  H2  WAT  1550     -20.356   0.582   6.334  1.00  0.00
TER
ATOM   4708  O   WAT  1551     -17.701   6.410  12.731  1.00  0.00
ATOM   4709  H1  WAT  1551     -17.057   6.616  13.409  1.00  0.00
ATOM   4710  H2  WAT  1551     -17.338   5.649  12.278  1.00  0.00
TER
ATOM   4711  O   WAT  1552     -16.428   4.414  11.449  1.00  0.00
ATOM   4712  H1  WAT  1552     -15.786   3.713  11.562  1.00  0.00
ATOM   4713  H2  WAT  1552     -15.903   5.193  11.269  1.00  0.00
TER
ATOM   4714  O   WAT  1553     -12.582   4.698   1.173  1.00  0.00
ATOM   4715  H1  WAT  1553     -12.809   3.981   1.765  1.00  0.00
ATOM   4716  H2  WAT  1553     -12.973   4.450   0.335  1.00  0.00
TER
ATOM   4717  O   WAT  1554     -14.654   5.213  14.653  1.00  0.00
ATOM   4718  H1  WAT  1554     -14.319   5.800  15.330  1.00  0.00
ATOM   4719  H2  WAT  1554     -15.574   5.082  14.882  1.00  0.00
TER
ATOM   4720  O   WAT  1555     -13.001   2.616   2.834  1.00  0.00
ATOM   4721  H1  WAT  1555     -13.289   3.077   3.622  1.00  0.00
ATOM   4722  H2  WAT  1555     -12.205   2.155   3.103  1.00  0.00
TER
ATOM   4723  O   WAT  1556     -18.825   5.262  17.821  1.00  0.00
ATOM   4724  H1  WAT  1556     -19.146   4.543  18.366  1.00  0.00
ATOM   4725  H2  WAT  1556     -19.499   5.938  17.895  1.00  0.00
TER
ATOM   4726  O   WAT  1557     -15.610  -4.505  13.185  1.00  0.00
ATOM   4727  H1  WAT  1557     -15.242  -5.326  13.513  1.00  0.00
ATOM   4728  H2  WAT  1557     -16.470  -4.445  13.601  1.00  0.00
TER
ATOM   4729  O   WAT  1558     -12.244  -5.550   3.994  1.00  0.00
ATOM   4730  H1  WAT  1558     -12.872  -5.445   3.280  1.00  0.00
ATOM   4731  H2  WAT  1558     -12.739  -5.330   4.783  1.00  0.00
TER
ATOM   4732  O   WAT  1559     -17.798   6.171   1.427  1.00  0.00
ATOM   4733  H1  WAT  1559     -17.697   5.967   0.497  1.00  0.00
ATOM   4734  H2  WAT  1559     -18.698   5.917   1.632  1.00  0.00
TER
ATOM   4735  O   WAT  1560     -20.275  -3.271   5.410  1.00  0.00
ATOM   4736  H1  WAT  1560     -20.984  -2.802   5.851  1.00  0.00
ATOM   4737  H2  WAT  1560     -19.991  -3.929   6.044  1.00  0.00
TER
ATOM   4738  O   WAT  1561     -18.650  -1.851  13.409  1.00  0.00
ATOM   4739  H1  WAT  1561     -18.151  -1.377  14.074  1.00  0.00
ATOM   4740  H2  WAT  1561     -18.507  -2.775  13.616  1.00  0.00
TER
ATOM   4741  O   WAT  1562     -16.244  -6.546   6.849  1.00  0.00
ATOM   4742  H1  WAT  1562     -16.367  -6.527   5.900  1.00  0.00
ATOM   4743  H2  WAT  1562     -15.295  -6.498   6.969  1.00  0.00
TER
ATOM   4744  O   WAT  1563     -19.156   8.690   6.122  1.00  0.00
ATOM   4745  H1  WAT  1563     -18.902   8.652   5.200  1.00  0.00
ATOM   4746  H2  WAT  1563     -20.105   8.563   6.115  1.00  0.00
TER
ATOM   4747  O   WAT  1564     -11.443  -5.634  14.252  1.00  0.00
ATOM   4748  H1  WAT  1564     -11.946  -4.894  14.591  1.00  0.00
ATOM   4749  H2  WAT  1564     -10.627  -5.246  13.935  1.00  0.00
TER
ATOM   4750  O   WAT  1565     -13.151  -0.391   7.698  1.00  0.00
ATOM   4751  H1  WAT  1565     -14.092  -0.376   7.873  1.00  0.00
ATOM   4752  H2  WAT  1565     -12.836  -1.178   8.144  1.00  0.00
TER
ATOM   4753  O   WAT  1566     -11.148   6.780   9.373  1.00  0.00
ATOM   4754  H1  WAT  1566     -11.024   7.603   9.846  1.00  0.00
ATOM   4755  H2  WAT  1566     -10.282   6.569   9.026  1.00  0.00
TER
ATOM   4756  O   WAT  1567     -20.566   8.046   0.868  1.00  0.00
ATOM   4757  H1  WAT  1567     -19.773   8.335   0.416  1.00  0.00
ATOM   4758  H2  WAT  1567     -21.086   7.615   0.189  1.00  0.00
TER
ATOM   4759  O   WAT  1568     -14.404   7.893  16.792  1.00  0.00
ATOM   4760  H1  WAT  1568     -13.452   7.809  16.742  1.00  0.00
ATOM   4761  H2  WAT  1568     -14.551   8.558  17.465  1.00  0.00
TER
ATOM   4762  O   WAT  1569     -11.513   7.273   2.291  1.00  0.00
ATOM   4763  H1  WAT  1569     -11.799   6.859   1.477  1.00  0.00
ATOM   4764  H2  WAT  1569     -11.711   8.202   2.171  1.00  0.00
TER
ATOM   4765  O   WAT  1570     -20.049   3.266   0.732  1.00  0.00
ATOM   4766  H1  WAT  1570     -20.153   2.651   1.458  1.00  0.00
ATOM   4767  H2  WAT  1570     -20.216   2.743  -0.052  1.00  0.00
TER
ATOM   4768  O   WAT  1571     -19.897   1.952  16.711  1.00  0.00
ATOM   4769  H1  WAT  1571     -20.663   2.520  16.626  1.00  0.00
ATOM   4770  H2  WAT  1571     -19.716   1.660  15.817  1.00  0.00
TER
ATOM   4771  O   WAT  1572     -16.808   2.328   1.336  1.00  0.00
ATOM   4772  H1  WAT  1572     -17.357   2.775   1.980  1.00  0.00
ATOM   4773  H2  WAT  1572     -16.186   1.823   1.860  1.00  0.00
TER
ATOM   4774  O   WAT  1573     -12.755   3.682  17.268  1.00  0.00
ATOM   4775  H1  WAT  1573     -12.014   4.020  16.765  1.00  0.00
ATOM   4776  H2  WAT  1573     -13.518   3.852  16.715  1.00  0.00
TER
ATOM   4777  O   WAT  1574     -21.141   1.287   3.232  1.00  0.00
ATOM   4778  H1  WAT  1574     -20.719   1.121   4.076  1.00  0.00
ATOM   4779  H2  WAT  1574     -21.016   0.477   2.738  1.00  0.00
TER
ATOM   4780  O   WAT  1575     -18.628   0.311   0.480  1.00  0.00
ATOM   4781  H1  WAT  1575     -18.107  -0.404   0.114  1.00  0.00
ATOM   4782  H2  WAT  1575     -17.981   0.950   0.780  1.00  0.00
TER
ATOM   4783  O   WAT  1576     -14.080   1.734  15.804  1.00  0.00
ATOM   4784  H1  WAT  1576     -13.666   1.888  16.653  1.00  0.00
ATOM   4785  H2  WAT  1576     -15.015   1.859  15.966  1.00  0.00
TER
ATOM   4786  O   WAT  1577     -13.608  -0.926  17.808  1.00  0.00
ATOM   4787  H1  WAT  1577     -13.026  -1.681  17.720  1.00  0.00
ATOM   4788  H2  WAT  1577     -13.432  -0.396  17.031  1.00  0.00
TER
ATOM   4789  O   WAT  1578     -19.725  -7.209  13.152  1.00  0.00
ATOM   4790  H1  WAT  1578     -20.173  -7.187  12.307  1.00  0.00
ATOM   4791  H2  WAT  1578     -20.358  -7.608  13.749  1.00  0.00
TER
ATOM   4792  O   WAT  1579     -19.319   1.686  13.773  1.00  0.00
ATOM   4793  H1  WAT  1579     -18.900   2.529  13.601  1.00  0.00
ATOM   4794  H2  WAT  1579     -20.238   1.823  13.544  1.00  0.00
TER
ATOM   4795  O   WAT  1580     -16.982  -0.582  15.157  1.00  0.00
ATOM   4796  H1  WAT  1580     -16.863  -1.178  15.897  1.00  0.00
ATOM   4797  H2  WAT  1580     -16.123  -0.545  14.737  1.00  0.00
TER
ATOM   4798  O   WAT  1581     -14.644  -0.029  13.733  1.00  0.00
ATOM   4799  H1  WAT  1581     -15.170   0.496  13.130  1.00  0.00
ATOM   4800  H2  WAT  1581     -14.300   0.604  14.364  1.00  0.00
TER
ATOM   4801  O   WAT  1582     -20.215  -4.040  16.415  1.00  0.00
ATOM   4802  H1  WAT  1582     -19.625  -4.349  17.102  1.00  0.00
ATOM   4803  H2  WAT  1582     -21.033  -4.512  16.571  1.00  0.00
TER
ATOM   4804  O   WAT  1583     -15.396  -4.424  16.648  1.00  0.00
ATOM   4805  H1  WAT  1583     -16.085  -5.086  16.583  1.00  0.00
ATOM   4806  H2  WAT  1583     -14.675  -4.870  17.093  1.00  0.00
TER
ATOM   4807  O   WAT  1584     -14.766  -7.829   2.707  1.00  0.00
ATOM   4808  H1  WAT  1584     -14.486  -8.672   3.063  1.00  0.00
ATOM   4809  H2  WAT  1584     -15.539  -7.596   3.221  1.00  0.00
TER
ATOM   4810  O   WAT  1585     -18.612   9.226  15.148  1.00  0.00
ATOM   4811  H1  WAT  1585     -18.686  10.130  15.455  1.00  0.00
ATOM   4812  H2  WAT  1585     -19.514   8.908  15.120  1.00  0.00
TER
ATOM   4813  O   WAT  1586     -20.228  -6.596   1.152  1.00  0.00
ATOM   4814  H1  WAT  1586     -20.576  -7.273   0.572  1.00  0.00
ATOM   4815  H2  WAT  1586     -20.027  -7.057   1.966  1.00  0.00
TER
ATOM   4816  O   WAT  1587     -18.063   8.392   2.770  1.00  0.00
ATOM   4817  H1  WAT  1587     -17.168   8.731   2.792  1.00  0.00
ATOM   4818  H2  WAT  1587     -18.031   7.670   2.143  1.00  0.00
TER
ATOM   4819  O   WAT  1588     -11.084   6.923  15.477  1.00  0.00
ATOM   4820  H1  WAT  1588     -11.684   6.982  14.733  1.00  0.00
ATOM   4821  H2  WAT  1588     -10.954   5.983  15.607  1.00  0.00
TER
ATOM   4822  O   WAT  1589      -9.844   4.664   0.814  1.00  0.00
ATOM   4823  H1  WAT  1589     -10.674   4.732   1.285  1.00  0.00
ATOM   4824  H2  WAT  1589      -9.666   5.555   0.511  1.00  0.00
TER
ATOM   4825  O   WAT  1590     -10.388   1.409   3.317  1.00  0.00
ATOM   4826  H1  WAT  1590      -9.626   1.979   3.423  1.00  0.00
ATOM   4827  H2  WAT  1590     -10.373   0.842   4.088  1.00  0.00
TER
ATOM   4828  O   WAT  1591      -9.382   2.264   8.162  1.00  0.00
ATOM   4829  H1  WAT  1591      -9.011   1.481   7.755  1.00  0.00
ATOM   4830  H2  WAT  1591      -8.742   2.953   7.983  1.00  0.00
TER
ATOM   4831  O   WAT  1592     -12.399   3.648  13.575  1.00  0.00
ATOM   4832  H1  WAT  1592     -13.213   4.078  13.837  1.00  0.00
ATOM   4833  H2  WAT  1592     -11.991   4.260  12.962  1.00  0.00
TER
ATOM   4834  O   WAT  1593     -10.336   1.703   0.475  1.00  0.00
ATOM   4835  H1  WAT  1593     -10.061   2.610   0.347  1.00  0.00
ATOM   4836  H2  WAT  1593     -10.525   1.639   1.411  1.00  0.00
TER
ATOM   4837  O   WAT  1594     -13.938  -5.273   1.770  1.00  0.00
ATOM   4838  H1  WAT  1594     -13.520  -5.460   0.930  1.00  0.00
ATOM   4839  H2  WAT  1594     -14.245  -6.125   2.080  1.00  0.00
TER
ATOM   4840  O   WAT  1595     -10.440  -0.361   5.468  1.00  0.00
ATOM   4841  H1  WAT  1595     -10.815  -1.128   5.036  1.00  0.00
ATOM   4842  H2  WAT  1595     -11.169   0.022   5.955  1.00  0.00
TER
ATOM   4843  O   WAT  1596     -11.050  -1.213  15.102  1.00  0.00
ATOM   4844  H1  WAT  1596     -11.281  -1.442  14.201  1.00  0.00
ATOM   4845  H2  WAT  1596     -10.789  -0.293  15.056  1.00  0.00
TER
ATOM   4846  O   WAT  1597     -12.611  -5.988  17.879  1.00  0.00
ATOM   4847  H1  WAT  1597     -11.734  -5.979  18.263  1.00  0.00
ATOM   4848  H2  WAT  1597     -12.599  -6.725  17.269  1.00  0.00
TER
ATOM   4849  O   WAT  1598     -11.164  -2.135   8.768  1.00  0.00
ATOM   4850  H1  WAT  1598     -10.641  -2.629   8.137  1.00  0.00
ATOM   4851  H2  WAT  1598     -10.578  -2.000   9.513  1.00  0.00
TER
ATOM   4852  O   WAT  1599     -10.985  -2.051  12.290  1.00  0.00
ATOM   4853  H1  WAT  1599     -11.935  -2.084  12.405  1.00  0.00
ATOM   4854  H2  WAT  1599     -10.804  -1.141  12.055  1.00  0.00
TER
ATOM   4855  O   WAT  1600     -11.674  -2.877   4.708  1.00  0.00
ATOM   4856  H1  WAT  1600     -11.179  -3.110   5.492  1.00  0.00
ATOM   4857  H2  WAT  1600     -11.873  -3.716   4.291  1.00  0.00
TER
ATOM   4858  O   WAT  1601     -10.246  -4.241   7.241  1.00  0.00
ATOM   4859  H1  WAT  1601     -10.356  -4.396   8.180  1.00  0.00
ATOM   4860  H2  WAT  1601      -9.485  -4.769   6.999  1.00  0.00
TER
ATOM   4861  O   WAT  1602     -11.899  -8.302  13.700  1.00  0.00
ATOM   4862  H1  WAT  1602     -11.262  -7.689  14.066  1.00  0.00
ATOM   4863  H2  WAT  1602     -11.752  -8.266  12.755  1.00  0.00
TER
ATOM   4864  O   WAT  1603      -9.357  -6.411   0.482  1.00  0.00
ATOM   4865  H1  WAT  1603      -8.432  -6.542   0.274  1.00  0.00
ATOM   4866  H2  WAT  1603      -9.379  -6.331   1.436  1.00  0.00
TER
ATOM   4867  O   WAT  1604      -9.283  -5.639   3.108  1.00  0.00
ATOM   4868  H1  WAT  1604     -10.078  -5.705   3.637  1.00  0.00
ATOM   4869  H2  WAT  1604      -9.079  -4.704   3.096  1.00  0.00
TER
ATOM   4870  O   WAT  1605     -12.341   8.400   7.101  1.00  0.00
ATOM   4871  H1  WAT  1605     -11.745   8.078   6.425  1.00  0.00
ATOM   4872  H2  WAT  1605     -12.083   7.927   7.893  1.00  0.00
TER
ATOM   4873  O   WAT  1606     -20.734   6.387  12.851  1.00  0.00
ATOM   4874  H1  WAT  1606     -20.975   6.655  11.965  1.00  0.00
ATOM   4875  H2  WAT  1606     -19.794   6.558  12.907  1.00  0.00
TER
ATOM   4876  O   WAT  1607     -18.529  -7.149  16.607  1.00  0.00
ATOM   4877  H1  WAT  1607     -18.590  -6.557  17.357  1.00  0.00
ATOM   4878  H2  WAT  1607     -17.589  -7.257  16.462  1.00  0.00
TER
ATOM   4879  O   WAT  1608     -15.891  -7.492  16.246  1.00  0.00
ATOM   4880  H1  WAT  1608     -15.277  -7.174  15.584  1.00  0.00
ATOM   4881  H2  WAT  1608     -15.346  -7.977  16.866  1.00  0.00
TER
ATOM   4882  O   WAT  1609      -9.474   8.407  13.653  1.00  0.00
ATOM   4883  H1  WAT  1609      -9.968   8.804  12.935  1.00  0.00
ATOM   4884  H2  WAT  1609     -10.082   7.782  14.046  1.00  0.00
TER
ATOM   4885  O   WAT  1610     -15.150  -8.929  12.573  1.00  0.00
ATOM   4886  H1  WAT  1610     -16.024  -8.596  12.371  1.00  0.00
ATOM   4887  H2  WAT  1610     -15.259  -9.402  13.398  1.00  0.00
TER
ATOM   4888  O   WAT  1611     -14.243  -6.722  13.957  1.00  0.00
ATOM   4889  H1  WAT  1611     -14.572  -7.537  13.578  1.00  0.00
ATOM   4890  H2  WAT  1611     -13.295  -6.765  13.834  1.00  0.00
TER
ATOM   4891  O   WAT  1612     -11.790   9.049  10.931  1.00  0.00
ATOM   4892  H1  WAT  1612     -12.249   9.801  10.557  1.00  0.00
ATOM   4893  H2  WAT  1612     -12.419   8.330  10.873  1.00  0.00
TER
ATOM   4894  O   WAT  1613     -18.621   8.249  10.933  1.00  0.00
ATOM   4895  H1  WAT  1613     -18.333   7.994  10.056  1.00  0.00
ATOM   4896  H2  WAT  1613     -18.108   7.697  11.523  1.00  0.00
TER
ATOM   4897  O   WAT  1614     -17.403  -8.012  11.513  1.00  0.00
ATOM   4898  H1  WAT  1614     -18.186  -7.538  11.792  1.00  0.00
ATOM   4899  H2  WAT  1614     -17.697  -8.917  11.404  1.00  0.00
TER
ATOM   4900  O   WAT  1615     -12.851  -7.310   9.557  1.00  0.00
ATOM   4901  H1  WAT  1615     -12.410  -7.365   8.710  1.00  0.00
ATOM   4902  H2  WAT  1615     -13.120  -6.394   9.628  1.00  0.00
TER
ATOM   4903  O   WAT  1616     -10.987  -7.678   7.568  1.00  0.00
ATOM   4904  H1  WAT  1616     -11.048  -8.622   7.421  1.00  0.00
ATOM   4905  H2  WAT  1616     -10.208  -7.570   8.114  1.00  0.00
TER
ATOM   4906  O   WAT  1617     -19.518  -5.593   7.024  1.00  0.00
ATOM   4907  H1  WAT  1617     -20.330  -5.968   6.684  1.00  0.00
ATOM   4908  H2  WAT  1617     -19.013  -6.349   7.326  1.00  0.00
TER
ATOM   4909  O   WAT  1618     -15.015  -8.929   8.262  1.00  0.00
ATOM   4910  H1  WAT  1618     -14.412  -8.357   8.737  1.00  0.00
ATOM   4911  H2  WAT  1618     -15.756  -8.365   8.040  1.00  0.00
TER
ATOM   4912  O   WAT  1619     -11.872  -8.527   3.536  1.00  0.00
ATOM   4913  H1  WAT  1619     -11.677  -7.629   3.803  1.00  0.00
ATOM   4914  H2  WAT  1619     -12.659  -8.758   4.030  1.00  0.00
TER
ATOM   4915  O   WAT  1620     -18.553   9.170  18.300  1.00  0.00
ATOM   4916  H1  WAT  1620     -17.627   8.935  18.343  1.00  0.00
ATOM   4917  H2  WAT  1620     -18.568   9.998  17.818  1.00  0.00
TER
ATOM   4918  O   WAT  1621     -10.319   8.713   5.297  1.00  0.00
ATOM   4919  H1  WAT  1621     -10.144   8.027   4.653  1.00  0.00
ATOM   4920  H2  WAT  1621     -11.017   9.238   4.905  1.00  0.00
TER
ATOM   4921  O   WAT  1622     -15.860  -0.730 -10.995  1.00  0.00
ATOM   4922  H1  WAT  1622     -15.940  -1.645 -11.265  1.00  0.00
ATOM   4923  H2  WAT  1622     -16.273  -0.234 -11.701  1.00  0.00
TER
ATOM   4924  O   WAT  1623     -17.728   1.047  -9.114  1.00  0.00
ATOM   4925  H1  WAT  1623     -18.504   0.568  -8.824  1.00  0.00
ATOM   4926  H2  WAT  1623     -17.077   0.368  -9.288  1.00  0.00
TER
ATOM   4927  O   WAT  1624     -13.707   5.453 -10.334  1.00  0.00
ATOM   4928  H1  WAT  1624     -14.169   4.682 -10.005  1.00  0.00
ATOM   4929  H2  WAT  1624     -12.895   5.480  -9.828  1.00  0.00
TER
ATOM   4930  O   WAT  1625     -17.481   7.739 -10.713  1.00  0.00
ATOM   4931  H1  WAT  1625     -18.100   8.195 -11.284  1.00  0.00
ATOM   4932  H2  WAT  1625     -16.626   7.894 -11.114  1.00  0.00
TER
ATOM   4933  O   WAT  1626     -18.287   3.723  -9.107  1.00  0.00
ATOM   4934  H1  WAT  1626     -18.356   2.782  -9.268  1.00  0.00
ATOM   4935  H2  WAT  1626     -17.525   3.813  -8.534  1.00  0.00
TER
ATOM   4936  O   WAT  1627     -17.256  -3.470  -8.880  1.00  0.00
ATOM   4937  H1  WAT  1627     -16.880  -4.343  -8.992  1.00  0.00
ATOM   4938  H2  WAT  1627     -17.355  -3.134  -9.771  1.00  0.00
TER
ATOM   4939  O   WAT  1628     -13.474  -5.975 -11.947  1.00  0.00
ATOM   4940  H1  WAT  1628     -12.653  -6.465 -11.904  1.00  0.00
ATOM   4941  H2  WAT  1628     -13.441  -5.385 -11.194  1.00  0.00
TER
ATOM   4942  O   WAT  1629     -21.285  -2.129  -9.085  1.00  0.00
ATOM   4943  H1  WAT  1629     -20.777  -1.630  -8.445  1.00  0.00
ATOM   4944  H2  WAT  1629     -20.754  -2.905  -9.262  1.00  0.00
TER
ATOM   4945  O   WAT  1630      -9.184  -3.958  -5.383  1.00  0.00
ATOM   4946  H1  WAT  1630      -9.889  -3.570  -5.901  1.00  0.00
ATOM   4947  H2  WAT  1630      -8.918  -3.263  -4.780  1.00  0.00
TER
ATOM   4948  O   WAT  1631     -16.614   2.623 -13.320  1.00  0.00
ATOM   4949  H1  WAT  1631     -17.233   3.088 -13.884  1.00  0.00
ATOM   4950  H2  WAT  1631     -16.102   3.316 -12.903  1.00  0.00
TER
ATOM   4951  O   WAT  1632     -13.238  -4.035  -9.174  1.00  0.00
ATOM   4952  H1  WAT  1632     -13.942  -3.746  -8.594  1.00  0.00
ATOM   4953  H2  WAT  1632     -12.877  -3.225  -9.534  1.00  0.00
TER
ATOM   4954  O   WAT  1633     -11.622   5.583  -6.911  1.00  0.00
ATOM   4955  H1  WAT  1633     -12.305   6.253  -6.920  1.00  0.00
ATOM   4956  H2  WAT  1633     -11.082   5.781  -7.677  1.00  0.00
TER
ATOM   4957  O   WAT  1634     -10.169  -4.589  -8.783  1.00  0.00
ATOM   4958  H1  WAT  1634     -11.117  -4.555  -8.652  1.00  0.00
ATOM   4959  H2  WAT  1634      -9.844  -3.775  -8.398  1.00  0.00
TER
ATOM   4960  O   WAT  1635     -19.637  -8.289 -10.488  1.00  0.00
ATOM   4961  H1  WAT  1635     -19.330  -8.845 -11.204  1.00  0.00
ATOM   4962  H2  WAT  1635     -20.567  -8.155 -10.670  1.00  0.00
TER
ATOM   4963  O   WAT  1636     -14.086   7.427  -8.197  1.00  0.00
ATOM   4964  H1  WAT  1636     -14.073   7.023  -9.065  1.00  0.00
ATOM   4965  H2  WAT  1636     -14.638   8.202  -8.301  1.00  0.00
TER
ATOM   4966  O   WAT  1637     -12.791   4.149 -13.108  1.00  0.00
ATOM   4967  H1  WAT  1637     -12.902   3.206 -12.983  1.00  0.00
ATOM   4968  H2  WAT  1637     -12.794   4.510 -12.222  1.00  0.00
TER
ATOM   4969  O   WAT  1638     -14.687   2.330  -6.869  1.00  0.00
ATOM   4970  H1  WAT  1638     -14.270   2.116  -7.703  1.00  0.00
ATOM   4971  H2  WAT  1638     -13.963   2.587  -6.298  1.00  0.00
TER
ATOM   4972  O   WAT  1639     -17.249  -0.225 -13.752  1.00  0.00
ATOM   4973  H1  WAT  1639     -18.176  -0.291 -13.523  1.00  0.00
ATOM   4974  H2  WAT  1639     -17.097   0.713 -13.866  1.00  0.00
TER
ATOM   4975  O   WAT  1640     -17.262  -3.953 -16.755  1.00  0.00
ATOM   4976  H1  WAT  1640     -18.202  -3.792 -16.670  1.00  0.00
ATOM   4977  H2  WAT  1640     -16.944  -3.234 -17.301  1.00  0.00
TER
ATOM   4978  O   WAT  1641     -10.741   0.729  -6.777  1.00  0.00
ATOM   4979  H1  WAT  1641     -11.569   0.798  -7.252  1.00  0.00
ATOM   4980  H2  WAT  1641     -10.146   1.314  -7.245  1.00  0.00
TER
ATOM   4981  O   WAT  1642     -13.219   1.337 -13.248  1.00  0.00
ATOM   4982  H1  WAT  1642     -13.838   0.999 -13.895  1.00  0.00
ATOM   4983  H2  WAT  1642     -13.237   0.693 -12.540  1.00  0.00
TER
ATOM   4984  O   WAT  1643     -13.777  -2.484  -5.832  1.00  0.00
ATOM   4985  H1  WAT  1643     -14.190  -1.659  -5.578  1.00  0.00
ATOM   4986  H2  WAT  1643     -14.509  -3.070  -6.024  1.00  0.00
TER
ATOM   4987  O   WAT  1644     -13.087   7.562  -5.143  1.00  0.00
ATOM   4988  H1  WAT  1644     -13.564   8.369  -5.336  1.00  0.00
ATOM   4989  H2  WAT  1644     -13.771   6.910  -4.991  1.00  0.00
TER
ATOM   4990  O   WAT  1645     -15.043   0.576 -16.241  1.00  0.00
ATOM   4991  H1  WAT  1645     -14.604  -0.262 -16.387  1.00  0.00
ATOM   4992  H2  WAT  1645     -14.330   1.209 -16.154  1.00  0.00
TER
ATOM   4993  O   WAT  1646     -16.933   5.516 -12.273  1.00  0.00
ATOM   4994  H1  WAT  1646     -16.494   6.258 -12.687  1.00  0.00
ATOM   4995  H2  WAT  1646     -16.995   5.758 -11.349  1.00  0.00
TER
ATOM   4996  O   WAT  1647     -11.461  -8.170 -17.927  1.00  0.00
ATOM   4997  H1  WAT  1647     -11.774  -8.077 -17.027  1.00  0.00
ATOM   4998  H2  WAT  1647     -10.700  -7.592 -17.977  1.00  0.00
TER
ATOM   4999  O   WAT  1648      -9.507   7.323  -0.074  1.00  0.00
ATOM   5000  H1  WAT  1648      -9.031   7.801   0.605  1.00  0.00
ATOM   5001  H2  WAT  1648      -8.886   7.255  -0.800  1.00  0.00
TER
ATOM   5002  O   WAT  1649     -10.104   4.514  -2.914  1.00  0.00
ATOM   5003  H1  WAT  1649      -9.977   4.275  -3.833  1.00  0.00
ATOM   5004  H2  WAT  1649     -10.061   3.683  -2.442  1.00  0.00
TER
ATOM   5005  O   WAT  1650     -16.242   8.217  -4.345  1.00  0.00
ATOM   5006  H1  WAT  1650     -15.727   8.128  -3.543  1.00  0.00
ATOM   5007  H2  WAT  1650     -17.085   8.563  -4.052  1.00  0.00
TER
ATOM   5008  O   WAT  1651     -14.266   8.503 -14.916  1.00  0.00
ATOM   5009  H1  WAT  1651     -14.426   8.213 -14.018  1.00  0.00
ATOM   5010  H2  WAT  1651     -14.432   7.727 -15.452  1.00  0.00
TER
ATOM   5011  O   WAT  1652     -14.564   6.011 -16.357  1.00  0.00
ATOM   5012  H1  WAT  1652     -15.257   6.009 -17.016  1.00  0.00
ATOM   5013  H2  WAT  1652     -13.822   5.587 -16.787  1.00  0.00
TER
ATOM   5014  O   WAT  1653     -14.999   7.638 -12.282  1.00  0.00
ATOM   5015  H1  WAT  1653     -14.543   6.857 -11.968  1.00  0.00
ATOM   5016  H2  WAT  1653     -14.660   8.348 -11.738  1.00  0.00
TER
ATOM   5017  O   WAT  1654     -10.251  -3.432  -1.949  1.00  0.00
ATOM   5018  H1  WAT  1654     -10.867  -2.925  -2.478  1.00  0.00
ATOM   5019  H2  WAT  1654     -10.572  -4.333  -2.007  1.00  0.00
TER
ATOM   5020  O   WAT  1655     -18.190  -4.593  -4.483  1.00  0.00
ATOM   5021  H1  WAT  1655     -18.652  -4.385  -3.671  1.00  0.00
ATOM   5022  H2  WAT  1655     -18.592  -5.407  -4.786  1.00  0.00
TER
ATOM   5023  O   WAT  1656     -13.189  -3.372  -3.353  1.00  0.00
ATOM   5024  H1  WAT  1656     -14.040  -3.672  -3.032  1.00  0.00
ATOM   5025  H2  WAT  1656     -13.349  -3.128  -4.265  1.00  0.00
TER
ATOM   5026  O   WAT  1657     -16.094  -1.872  -1.254  1.00  0.00
ATOM   5027  H1  WAT  1657     -15.769  -2.706  -1.593  1.00  0.00
ATOM   5028  H2  WAT  1657     -15.306  -1.349  -1.106  1.00  0.00
TER
ATOM   5029  O   WAT  1658     -19.361  -7.839 -15.206  1.00  0.00
ATOM   5030  H1  WAT  1658     -19.985  -7.843 -14.481  1.00  0.00
ATOM   5031  H2  WAT  1658     -19.448  -8.706 -15.602  1.00  0.00
TER
ATOM   5032  O   WAT  1659     -20.439  -6.915  -8.228  1.00  0.00
ATOM   5033  H1  WAT  1659     -20.142  -6.009  -8.308  1.00  0.00
ATOM   5034  H2  WAT  1659     -19.891  -7.404  -8.842  1.00  0.00
TER
ATOM   5035  O   WAT  1660     -15.456  -2.330 -13.759  1.00  0.00
ATOM   5036  H1  WAT  1660     -16.055  -1.607 -13.943  1.00  0.00
ATOM   5037  H2  WAT  1660     -14.908  -2.393 -14.542  1.00  0.00
TER
ATOM   5038  O   WAT  1661     -20.245  -1.438  -1.692  1.00  0.00
ATOM   5039  H1  WAT  1661     -20.341  -2.379  -1.842  1.00  0.00
ATOM   5040  H2  WAT  1661     -19.402  -1.217  -2.088  1.00  0.00
TER
ATOM   5041  O   WAT  1662     -16.849  -3.694 -11.729  1.00  0.00
ATOM   5042  H1  WAT  1662     -16.456  -3.377 -12.542  1.00  0.00
ATOM   5043  H2  WAT  1662     -16.487  -4.573 -11.615  1.00  0.00
TER
ATOM   5044  O   WAT  1663     -18.540  -4.943  -0.469  1.00  0.00
ATOM   5045  H1  WAT  1663     -19.230  -5.136   0.165  1.00  0.00
ATOM   5046  H2  WAT  1663     -17.797  -4.660   0.063  1.00  0.00
TER
ATOM   5047  O   WAT  1664     -16.263  -1.104  -7.634  1.00  0.00
ATOM   5048  H1  WAT  1664     -16.995  -0.595  -7.285  1.00  0.00
ATOM   5049  H2  WAT  1664     -16.661  -1.921  -7.935  1.00  0.00
TER
ATOM   5050  O   WAT  1665     -19.826  -4.428  -9.229  1.00  0.00
ATOM   5051  H1  WAT  1665     -19.822  -4.869 -10.078  1.00  0.00
ATOM   5052  H2  WAT  1665     -18.931  -4.106  -9.122  1.00  0.00
TER
ATOM   5053  O   WAT  1666     -19.764  -3.427 -16.238  1.00  0.00
ATOM   5054  H1  WAT  1666     -19.642  -3.468 -15.290  1.00  0.00
ATOM   5055  H2  WAT  1666     -20.149  -2.564 -16.393  1.00  0.00
TER
ATOM   5056  O   WAT  1667     -15.801  -5.650  -8.222  1.00  0.00
ATOM   5057  H1  WAT  1667     -15.784  -5.199  -7.378  1.00  0.00
ATOM   5058  H2  WAT  1667     -16.049  -6.550  -8.008  1.00  0.00
TER
ATOM   5059  O   WAT  1668     -12.374  -8.237  -2.383  1.00  0.00
ATOM   5060  H1  WAT  1668     -12.049  -8.968  -1.857  1.00  0.00
ATOM   5061  H2  WAT  1668     -12.338  -8.556  -3.285  1.00  0.00
TER
ATOM   5062  O   WAT  1669     -19.525  -0.368  -7.482  1.00  0.00
ATOM   5063  H1  WAT  1669     -19.158  -0.842  -6.736  1.00  0.00
ATOM   5064  H2  WAT  1669     -19.714   0.506  -7.141  1.00  0.00
TER
ATOM   5065  O   WAT  1670     -12.448   1.876  -8.774  1.00  0.00
ATOM   5066  H1  WAT  1670     -11.728   2.371  -9.165  1.00  0.00
ATOM   5067  H2  WAT  1670     -12.650   1.197  -9.419  1.00  0.00
TER
ATOM   5068  O   WAT  1671     -16.987  -6.731 -14.632  1.00  0.00
ATOM   5069  H1  WAT  1671     -17.801  -7.229 -14.707  1.00  0.00
ATOM   5070  H2  WAT  1671     -17.181  -5.891 -15.048  1.00  0.00
TER
ATOM   5071  O   WAT  1672     -17.066   1.946  -2.888  1.00  0.00
ATOM   5072  H1  WAT  1672     -17.132   1.026  -3.142  1.00  0.00
ATOM   5073  H2  WAT  1672     -17.696   2.044  -2.173  1.00  0.00
TER
ATOM   5074  O   WAT  1673     -14.272  -2.359 -16.335  1.00  0.00
ATOM   5075  H1  WAT  1673     -13.384  -2.047 -16.510  1.00  0.00
ATOM   5076  H2  WAT  1673     -14.302  -3.231 -16.727  1.00  0.00
TER
ATOM   5077  O   WAT  1674     -18.276   3.814 -15.657  1.00  0.00
ATOM   5078  H1  WAT  1674     -17.935   4.558 -16.152  1.00  0.00
ATOM   5079  H2  WAT  1674     -19.105   4.127 -15.294  1.00  0.00
TER
ATOM   5080  O   WAT  1675     -17.134   4.769  -3.137  1.00  0.00
ATOM   5081  H1  WAT  1675     -17.120   3.837  -3.355  1.00  0.00
ATOM   5082  H2  WAT  1675     -17.842   4.855  -2.498  1.00  0.00
TER
ATOM   5083  O   WAT  1676     -12.001  -1.047 -16.867  1.00  0.00
ATOM   5084  H1  WAT  1676     -12.084  -0.616 -17.718  1.00  0.00
ATOM   5085  H2  WAT  1676     -11.281  -0.588 -16.435  1.00  0.00
TER
ATOM   5086  O   WAT  1677     -10.923   1.409  -3.790  1.00  0.00
ATOM   5087  H1  WAT  1677     -11.649   2.002  -3.987  1.00  0.00
ATOM   5088  H2  WAT  1677     -10.396   1.402  -4.589  1.00  0.00
TER
ATOM   5089  O   WAT  1678     -10.972   5.807 -14.139  1.00  0.00
ATOM   5090  H1  WAT  1678     -11.614   5.152 -13.865  1.00  0.00
ATOM   5091  H2  WAT  1678     -11.359   6.212 -14.915  1.00  0.00
TER
ATOM   5092  O   WAT  1679     -15.393   3.135 -10.292  1.00  0.00
ATOM   5093  H1  WAT  1679     -15.041   2.538 -10.952  1.00  0.00
ATOM   5094  H2  WAT  1679     -16.277   2.810 -10.121  1.00  0.00
TER
ATOM   5095  O   WAT  1680     -19.307   3.895 -12.885  1.00  0.00
ATOM   5096  H1  WAT  1680     -18.620   4.442 -12.504  1.00  0.00
ATOM   5097  H2  WAT  1680     -20.094   4.439 -12.850  1.00  0.00
TER
ATOM   5098  O   WAT  1681     -20.004   0.900 -13.272  1.00  0.00
ATOM   5099  H1  WAT  1681     -19.548   1.710 -13.046  1.00  0.00
ATOM   5100  H2  WAT  1681     -20.356   0.582 -12.441  1.00  0.00
TER
ATOM   5101  O   WAT  1682     -17.701   6.410  -6.043  1.00  0.00
ATOM   5102  H1  WAT  1682     -17.057   6.616  -5.366  1.00  0.00
ATOM   5103  H2  WAT  1682     -17.338   5.649  -6.496  1.00  0.00
TER
ATOM   5104  O   WAT  1683     -16.428   4.414  -7.325  1.00  0.00
ATOM   5105  H1  WAT  1683     -15.786   3.713  -7.212  1.00  0.00
ATOM   5106  H2  WAT  1683     -15.903   5.193  -7.506  1.00  0.00
TER
ATOM   5107  O   WAT  1684     -12.582   4.698 -17.601  1.00  0.00
ATOM   5108  H1  WAT  1684     -12.809   3.981 -17.009  1.00  0.00
ATOM   5109  H2  WAT  1684     -12.973   4.450 -18.439  1.00  0.00
TER
ATOM   5110  O   WAT  1685     -14.654   5.213  -4.122  1.00  0.00
ATOM   5111  H1  WAT  1685     -14.319   5.800  -3.444  1.00  0.00
ATOM   5112  H2  WAT  1685     -15.574   5.082  -3.892  1.00  0.00
TER
ATOM   5113  O   WAT  1686     -13.001   2.616 -15.940  1.00  0.00
ATOM   5114  H1  WAT  1686     -13.289   3.077 -15.152  1.00  0.00
ATOM   5115  H2  WAT  1686     -12.205   2.155 -15.672  1.00  0.00
TER
ATOM   5116  O   WAT  1687     -18.825   5.262  -0.953  1.00  0.00
ATOM   5117  H1  WAT  1687     -19.146   4.543  -0.408  1.00  0.00
ATOM   5118  H2  WAT  1687     -19.499   5.938  -0.879  1.00  0.00
TER
ATOM   5119  O   WAT  1688     -15.610  -4.505  -5.589  1.00  0.00
ATOM   5120  H1  WAT  1688     -15.242  -5.326  -5.261  1.00  0.00
ATOM   5121  H2  WAT  1688     -16.470  -4.445  -5.174  1.00  0.00
TER
ATOM   5122  O   WAT  1689     -12.244  -5.550 -14.781  1.00  0.00
ATOM   5123  H1  WAT  1689     -12.872  -5.445 -15.495  1.00  0.00
ATOM   5124  H2  WAT  1689     -12.739  -5.330 -13.991  1.00  0.00
TER
ATOM   5125  O   WAT  1690     -17.798   6.171 -17.347  1.00  0.00
ATOM   5126  H1  WAT  1690     -17.697   5.967 -18.277  1.00  0.00
ATOM   5127  H2  WAT  1690     -18.698   5.917 -17.142  1.00  0.00
TER
ATOM   5128  O   WAT  1691     -20.275  -3.271 -13.365  1.00  0.00
ATOM   5129  H1  WAT  1691     -20.984  -2.802 -12.923  1.00  0.00
ATOM   5130  H2  WAT  1691     -19.991  -3.929 -12.730  1.00  0.00
TER
ATOM   5131  O   WAT  1692     -18.650  -1.851  -5.366  1.00  0.00
ATOM   5132  H1  WAT  1692     -18.151  -1.377  -4.700  1.00  0.00
ATOM   5133  H2  WAT  1692     -18.507  -2.775  -5.159  1.00  0.00
TER
ATOM   5134  O   WAT  1693     -16.244  -6.546 -11.925  1.00  0.00
ATOM   5135  H1  WAT  1693     -16.367  -6.527 -12.874  1.00  0.00
ATOM   5136  H2  WAT  1693     -15.295  -6.498 -11.805  1.00  0.00
TER
ATOM   5137  O   WAT  1694     -19.156   8.690 -12.652  1.00  0.00
ATOM   5138  H1  WAT  1694     -18.902   8.652 -13.574  1.00  0.00
ATOM   5139  H2  WAT  1694     -20.105   8.563 -12.660  1.00  0.00
TER
ATOM   5140  O   WAT  1695     -11.443  -5.634  -4.523  1.00  0.00
ATOM   5141  H1  WAT  1695     -11.946  -4.894  -4.183  1.00  0.00
ATOM   5142  H2  WAT  1695     -10.627  -5.246  -4.839  1.00  0.00
TER
ATOM   5143  O   WAT  1696     -13.151  -0.391 -11.077  1.00  0.00
ATOM   5144  H1  WAT  1696     -14.092  -0.376 -10.902  1.00  0.00
ATOM   5145  H2  WAT  1696     -12.836  -1.178 -10.631  1.00  0.00
TER
ATOM   5146  O   WAT  1697     -11.148   6.780  -9.401  1.00  0.00
ATOM   5147  H1  WAT  1697     -11.024   7.603  -8.929  1.00  0.00
ATOM   5148  H2  WAT  1697     -10.282   6.569  -9.749  1.00  0.00
TER
ATOM   5149  O   WAT  1698     -20.566   8.046 -17.907  1.00  0.00
ATOM   5150  H1  WAT  1698     -19.773   8.335 -18.359  1.00  0.00
ATOM   5151  H2  WAT  1698     -21.086   7.615 -18.586  1.00  0.00
TER
ATOM   5152  O   WAT  1699     -15.834   4.165  -0.593  1.00  0.00
ATOM   5153  H1  WAT  1699     -16.440   4.189  -1.334  1.00  0.00
ATOM   5154  H2  WAT  1699     -16.139   3.434  -0.057  1.00  0.00
TER
ATOM   5155  O   WAT  1700     -14.404   7.893  -1.982  1.00  0.00
ATOM   5156  H1  WAT  1700     -13.452   7.809  -2.032  1.00  0.00
ATOM   5157  H2  WAT  1700     -14.551   8.558  -1.309  1.00  0.00
TER
ATOM   5158  O   WAT  1701     -11.513   7.273 -16.483  1.00  0.00
ATOM   5159  H1  WAT  1701     -11.799   6.859 -17.298  1.00  0.00
ATOM   5160  H2  WAT  1701     -11.711   8.202 -16.603  1.00  0.00
TER
ATOM   5161  O   WAT  1702     -19.897   1.952  -2.064  1.00  0.00
ATOM   5162  H1  WAT  1702     -20.663   2.520  -2.148  1.00  0.00
ATOM   5163  H2  WAT  1702     -19.716   1.660  -2.957  1.00  0.00
TER
ATOM   5164  O   WAT  1703     -16.808   2.328 -17.438  1.00  0.00
ATOM   5165  H1  WAT  1703     -17.357   2.775 -16.794  1.00  0.00
ATOM   5166  H2  WAT  1703     -16.186   1.823 -16.915  1.00  0.00
TER
ATOM   5167  O   WAT  1704     -12.755   3.682  -1.506  1.00  0.00
ATOM   5168  H1  WAT  1704     -12.014   4.020  -2.009  1.00  0.00
ATOM   5169  H2  WAT  1704     -13.518   3.852  -2.059  1.00  0.00
TER
ATOM   5170  O   WAT  1705     -21.141   1.287 -15.542  1.00  0.00
ATOM   5171  H1  WAT  1705     -20.719   1.121 -14.699  1.00  0.00
ATOM   5172  H2  WAT  1705     -21.016   0.477 -16.036  1.00  0.00
TER
ATOM   5173  O   WAT  1706     -18.628   0.311 -18.294  1.00  0.00
ATOM   5174  H1  WAT  1706     -18.107  -0.404 -18.660  1.00  0.00
ATOM   5175  H2  WAT  1706     -17.981   0.950 -17.994  1.00  0.00
TER
ATOM   5176  O   WAT  1707     -14.080   1.734  -2.971  1.00  0.00
ATOM   5177  H1  WAT  1707     -13.666   1.888  -2.122  1.00  0.00
ATOM   5178  H2  WAT  1707     -15.015   1.859  -2.808  1.00  0.00
TER
ATOM   5179  O   WAT  1708     -13.608  -0.926  -0.967  1.00  0.00
ATOM   5180  H1  WAT  1708     -13.026  -1.681  -1.055  1.00  0.00
ATOM   5181  H2  WAT  1708     -13.432  -0.396  -1.744  1.00  0.00
TER
ATOM   5182  O   WAT  1709     -19.725  -7.209  -5.622  1.00  0.00
ATOM   5183  H1  WAT  1709     -20.173  -7.187  -6.468  1.00  0.00
ATOM   5184  H2  WAT  1709     -20.358  -7.608  -5.025  1.00  0.00
TER
ATOM   5185  O   WAT  1710     -19.319   1.686  -5.001  1.00  0.00
ATOM   5186  H1  WAT  1710     -18.900   2.529  -5.173  1.00  0.00
ATOM   5187  H2  WAT  1710     -20.238   1.823  -5.230  1.00  0.00
TER
ATOM   5188  O   WAT  1711     -16.982  -0.582  -3.617  1.00  0.00
ATOM   5189  H1  WAT  1711     -16.863  -1.178  -2.878  1.00  0.00
ATOM   5190  H2  WAT  1711     -16.123  -0.545  -4.037  1.00  0.00
TER
ATOM   5191  O   WAT  1712     -14.644  -0.029  -5.041  1.00  0.00
ATOM   5192  H1  WAT  1712     -15.170   0.496  -5.645  1.00  0.00
ATOM   5193  H2  WAT  1712     -14.300   0.604  -4.410  1.00  0.00
TER
ATOM   5194  O   WAT  1713     -20.215  -4.040  -2.360  1.00  0.00
ATOM   5195  H1  WAT  1713     -19.625  -4.349  -1.672  1.00  0.00
ATOM   5196  H2  WAT  1713     -21.033  -4.512  -2.204  1.00  0.00
TER
ATOM   5197  O   WAT  1714     -15.396  -4.424  -2.126  1.00  0.00
ATOM   5198  H1  WAT  1714     -16.085  -5.086  -2.191  1.00  0.00
ATOM   5199  H2  WAT  1714     -14.675  -4.870  -1.682  1.00  0.00
TER
ATOM   5200  O   WAT  1715     -14.766  -7.829 -16.067  1.00  0.00
ATOM   5201  H1  WAT  1715     -14.486  -8.672 -15.711  1.00  0.00
ATOM   5202  H2  WAT  1715     -15.539  -7.596 -15.553  1.00  0.00
TER
ATOM   5203  O   WAT  1716     -18.612   9.226  -3.627  1.00  0.00
ATOM   5204  H1  WAT  1716     -18.686  10.130  -3.319  1.00  0.00
ATOM   5205  H2  WAT  1716     -19.514   8.908  -3.654  1.00  0.00
TER
ATOM   5206  O   WAT  1717     -20.228  -6.596 -17.623  1.00  0.00
ATOM   5207  H1  WAT  1717     -20.576  -7.273 -18.202  1.00  0.00
ATOM   5208  H2  WAT  1717     -20.027  -7.057 -16.808  1.00  0.00
TER
ATOM   5209  O   WAT  1718     -18.063   8.392 -16.004  1.00  0.00
ATOM   5210  H1  WAT  1718     -17.168   8.731 -15.982  1.00  0.00
ATOM   5211  H2  WAT  1718     -18.031   7.670 -16.632  1.00  0.00
TER
ATOM   5212  O   WAT  1719     -11.084   6.923  -3.297  1.00  0.00
ATOM   5213  H1  WAT  1719     -11.684   6.982  -4.041  1.00  0.00
ATOM   5214  H2  WAT  1719     -10.954   5.983  -3.168  1.00  0.00
TER
ATOM   5215  O   WAT  1720      -9.844   4.664 -17.960  1.00  0.00
ATOM   5216  H1  WAT  1720     -10.674   4.732 -17.490  1.00  0.00
ATOM   5217  H2  WAT  1720      -9.666   5.555 -18.264  1.00  0.00
TER
ATOM   5218  O   WAT  1721     -10.388   1.409 -15.457  1.00  0.00
ATOM   5219  H1  WAT  1721      -9.626   1.979 -15.351  1.00  0.00
ATOM   5220  H2  WAT  1721     -10.373   0.842 -14.686  1.00  0.00
TER
ATOM   5221  O   WAT  1722      -9.382   2.264 -10.613  1.00  0.00
ATOM   5222  H1  WAT  1722      -9.011   1.481 -11.019  1.00  0.00
ATOM   5223  H2  WAT  1722      -8.742   2.953 -10.791  1.00  0.00
TER
ATOM   5224  O   WAT  1723     -12.399   3.648  -5.200  1.00  0.00
ATOM   5225  H1  WAT  1723     -13.213   4.078  -4.937  1.00  0.00
ATOM   5226  H2  WAT  1723     -11.991   4.260  -5.813  1.00  0.00
TER
ATOM   5227  O   WAT  1724     -10.336   1.703 -18.300  1.00  0.00
ATOM   5228  H1  WAT  1724     -10.061   2.610 -18.428  1.00  0.00
ATOM   5229  H2  WAT  1724     -10.525   1.639 -17.364  1.00  0.00
TER
ATOM   5230  O   WAT  1725     -13.938  -5.273 -17.004  1.00  0.00
ATOM   5231  H1  WAT  1725     -13.520  -5.460 -17.845  1.00  0.00
ATOM   5232  H2  WAT  1725     -14.245  -6.125 -16.694  1.00  0.00
TER
ATOM   5233  O   WAT  1726     -10.440  -0.361 -13.307  1.00  0.00
ATOM   5234  H1  WAT  1726     -10.815  -1.128 -13.739  1.00  0.00
ATOM   5235  H2  WAT  1726     -11.169   0.022 -12.819  1.00  0.00
TER
ATOM   5236  O   WAT  1727     -11.050  -1.213  -3.673  1.00  0.00
ATOM   5237  H1  WAT  1727     -11.281  -1.442  -4.573  1.00  0.00
ATOM   5238  H2  WAT  1727     -10.789  -0.293  -3.718  1.00  0.00
TER
ATOM   5239  O   WAT  1728     -12.611  -5.988  -0.895  1.00  0.00
ATOM   5240  H1  WAT  1728     -11.734  -5.979  -0.511  1.00  0.00
ATOM   5241  H2  WAT  1728     -12.599  -6.725  -1.506  1.00  0.00
TER
ATOM   5242  O   WAT  1729     -11.164  -2.135 -10.006  1.00  0.00
ATOM   5243  H1  WAT  1729     -10.641  -2.629 -10.637  1.00  0.00
ATOM   5244  H2  WAT  1729     -10.578  -2.000  -9.261  1.00  0.00
TER
ATOM   5245  O   WAT  1730     -10.985  -2.051  -6.484  1.00  0.00
ATOM   5246  H1  WAT  1730     -11.935  -2.084  -6.370  1.00  0.00
ATOM   5247  H2  WAT  1730     -10.804  -1.141  -6.719  1.00  0.00
TER
ATOM   5248  O   WAT  1731     -11.674  -2.877 -14.067  1.00  0.00
ATOM   5249  H1  WAT  1731     -11.179  -3.110 -13.282  1.00  0.00
ATOM   5250  H2  WAT  1731     -11.873  -3.716 -14.483  1.00  0.00
TER
ATOM   5251  O   WAT  1732     -10.246  -4.241 -11.533  1.00  0.00
ATOM   5252  H1  WAT  1732     -10.356  -4.396 -10.595  1.00  0.00
ATOM   5253  H2  WAT  1732      -9.485  -4.769 -11.776  1.00  0.00
TER
ATOM   5254  O   WAT  1733     -11.899  -8.302  -5.075  1.00  0.00
ATOM   5255  H1  WAT  1733     -11.262  -7.689  -4.709  1.00  0.00
ATOM   5256  H2  WAT  1733     -11.752  -8.266  -6.020  1.00  0.00
TER
ATOM   5257  O   WAT  1734      -9.357  -6.411 -18.292  1.00  0.00
ATOM   5258  H1  WAT  1734      -8.432  -6.542 -18.501  1.00  0.00
ATOM   5259  H2  WAT  1734      -9.379  -6.331 -17.339  1.00  0.00
TER
ATOM   5260  O   WAT  1735      -9.283  -5.639 -15.667  1.00  0.00
ATOM   5261  H1  WAT  1735     -10.078  -5.705 -15.137  1.00  0.00
ATOM   5262  H2  WAT  1735      -9.079  -4.704 -15.678  1.00  0.00
TER
ATOM   5263  O   WAT  1736     -12.341   8.400 -11.673  1.00  0.00
ATOM   5264  H1  WAT  1736     -11.745   8.078 -12.349  1.00  0.00
ATOM   5265  H2  WAT  1736     -12.083   7.927 -10.882  1.00  0.00
TER
ATOM   5266  O   WAT  1737     -20.734   6.387  -5.923  1.00  0.00
ATOM   5267  H1  WAT  1737     -20.975   6.655  -6.810  1.00  0.00
ATOM   5268  H2  WAT  1737     -19.794   6.558  -5.868  1.00  0.00
TER
ATOM   5269  O   WAT  1738     -18.529  -7.149  -2.167  1.00  0.00
ATOM   5270  H1  WAT  1738     -18.590  -6.557  -1.418  1.00  0.00
ATOM   5271  H2  WAT  1738     -17.589  -7.257  -2.312  1.00  0.00
TER
ATOM   5272  O   WAT  1739     -15.891  -7.492  -2.528  1.00  0.00
ATOM   5273  H1  WAT  1739     -15.277  -7.174  -3.190  1.00  0.00
ATOM   5274  H2  WAT  1739     -15.346  -7.977  -1.908  1.00  0.00
TER
ATOM   5275  O   WAT  1740      -9.474   8.407  -5.122  1.00  0.00
ATOM   5276  H1  WAT  1740      -9.968   8.804  -5.839  1.00  0.00
ATOM   5277  H2  WAT  1740     -10.082   7.782  -4.728  1.00  0.00
TER
ATOM   5278  O   WAT  1741     -15.150  -8.929  -6.201  1.00  0.00
ATOM   5279  H1  WAT  1741     -16.024  -8.596  -6.404  1.00  0.00
ATOM   5280  H2  WAT  1741     -15.259  -9.402  -5.376  1.00  0.00
TER
ATOM   5281  O   WAT  1742     -14.243  -6.722  -4.817  1.00  0.00
ATOM   5282  H1  WAT  1742     -14.572  -7.537  -5.197  1.00  0.00
ATOM   5283  H2  WAT  1742     -13.295  -6.765  -4.940  1.00  0.00
TER
ATOM   5284  O   WAT  1743     -11.790   9.049  -7.843  1.00  0.00
ATOM   5285  H1  WAT  1743     -12.249   9.801  -8.217  1.00  0.00
ATOM   5286  H2  WAT  1743     -12.419   8.330  -7.902  1.00  0.00
TER
ATOM   5287  O   WAT  1744     -18.621   8.249  -7.841  1.00  0.00
ATOM   5288  H1  WAT  1744     -18.333   7.994  -8.718  1.00  0.00
ATOM   5289  H2  WAT  1744     -18.108   7.697  -7.251  1.00  0.00
TER
ATOM   5290  O   WAT  1745     -17.403  -8.012  -7.262  1.00  0.00
ATOM   5291  H1  WAT  1745     -18.186  -7.538  -6.982  1.00  0.00
ATOM   5292  H2  WAT  1745     -17.697  -8.917  -7.370  1.00  0.00
TER
ATOM   5293  O   WAT  1746     -12.851  -7.310  -9.217  1.00  0.00
ATOM   5294  H1  WAT  1746     -12.410  -7.365 -10.065  1.00  0.00
ATOM   5295  H2  WAT  1746     -13.120  -6.394  -9.146  1.00  0.00
TER
ATOM   5296  O   WAT  1747     -10.987  -7.678 -11.206  1.00  0.00
ATOM   5297  H1  WAT  1747     -11.048  -8.622 -11.353  1.00  0.00
ATOM   5298  H2  WAT  1747     -10.208  -7.570 -10.661  1.00  0.00
TER
ATOM   5299  O   WAT  1748     -19.518  -5.593 -11.750  1.00  0.00
ATOM   5300  H1  WAT  1748     -20.330  -5.968 -12.091  1.00  0.00
ATOM   5301  H2  WAT  1748     -19.013  -6.349 -11.448  1.00  0.00
TER
ATOM   5302  O   WAT  1749     -15.015  -8.929 -10.512  1.00  0.00
ATOM   5303  H1  WAT  1749     -14.412  -8.357 -10.037  1.00  0.00
ATOM   5304  H2  WAT  1749     -15.756  -8.365 -10.734  1.00  0.00
TER
ATOM   5305  O   WAT  1750     -11.872  -8.527 -15.238  1.00  0.00
ATOM   5306  H1  WAT  1750     -11.677  -7.629 -14.971  1.00  0.00
ATOM   5307  H2  WAT  1750     -12.659  -8.758 -14.745  1.00  0.00
TER
ATOM   5308  O   WAT  1751     -18.553   9.170  -0.475  1.00  0.00
ATOM   5309  H1  WAT  1751     -17.627   8.935  -0.431  1.00  0.00
ATOM   5310  H2  WAT  1751     -18.568   9.998  -0.956  1.00  0.00
TER
ATOM   5311  O   WAT  1752     -10.319   8.713 -13.477  1.00  0.00
ATOM   5312  H1  WAT  1752     -10.144   8.027 -14.121  1.00  0.00
ATOM   5313  H2  WAT  1752     -11.017   9.238 -13.870  1.00  0.00
TER
ATOM   5314  O   WAT  1753     -14.766  -8.750  -0.132  1.00  0.00
ATOM   5315  H1  WAT  1753     -14.879  -8.430   0.763  1.00  0.00
ATOM   5316  H2  WAT  1753     -13.949  -8.348  -0.429  1.00  0.00
TER
ATOM   5317  O   WAT  1754     -11.986   8.397  -0.651  1.00  0.00
ATOM   5318  H1  WAT  1754     -11.193   7.902  -0.858  1.00  0.00
ATOM   5319  H2  WAT  1754     -11.692   9.076  -0.043  1.00  0.00
TER
ATOM   5320  O   WAT  1755     -17.728 -17.727   9.661  1.00  0.00
ATOM   5321  H1  WAT  1755     -18.504 -18.207   9.951  1.00  0.00
ATOM   5322  H2  WAT  1755     -17.077 -18.406   9.486  1.00  0.00
TER
ATOM   5323  O   WAT  1756     -13.707 -13.321   8.441  1.00  0.00
ATOM   5324  H1  WAT  1756     -14.169 -14.092   8.769  1.00  0.00
ATOM   5325  H2  WAT  1756     -12.895 -13.294   8.946  1.00  0.00
TER
ATOM   5326  O   WAT  1757     -17.481 -11.035   8.061  1.00  0.00
ATOM   5327  H1  WAT  1757     -18.100 -10.579   7.490  1.00  0.00
ATOM   5328  H2  WAT  1757     -16.626 -10.880   7.660  1.00  0.00
TER
ATOM   5329  O   WAT  1758     -18.287 -15.051   9.668  1.00  0.00
ATOM   5330  H1  WAT  1758     -18.356 -15.992   9.507  1.00  0.00
ATOM   5331  H2  WAT  1758     -17.525 -14.961  10.240  1.00  0.00
TER
ATOM   5332  O   WAT  1759     -16.614 -16.151   5.454  1.00  0.00
ATOM   5333  H1  WAT  1759     -17.233 -15.686   4.890  1.00  0.00
ATOM   5334  H2  WAT  1759     -16.102 -15.458   5.871  1.00  0.00
TER
ATOM   5335  O   WAT  1760     -11.622 -13.192  11.863  1.00  0.00
ATOM   5336  H1  WAT  1760     -12.305 -12.522  11.855  1.00  0.00
ATOM   5337  H2  WAT  1760     -11.082 -12.993  11.097  1.00  0.00
TER
ATOM   5338  O   WAT  1761     -14.086 -11.347  10.577  1.00  0.00
ATOM   5339  H1  WAT  1761     -14.073 -11.751   9.710  1.00  0.00
ATOM   5340  H2  WAT  1761     -14.638 -10.572  10.474  1.00  0.00
TER
ATOM   5341  O   WAT  1762     -12.791 -14.625   5.666  1.00  0.00
ATOM   5342  H1  WAT  1762     -12.902 -15.568   5.791  1.00  0.00
ATOM   5343  H2  WAT  1762     -12.794 -14.264   6.553  1.00  0.00
TER
ATOM   5344  O   WAT  1763     -14.687 -16.444  11.906  1.00  0.00
ATOM   5345  H1  WAT  1763     -14.270 -16.658  11.071  1.00  0.00
ATOM   5346  H2  WAT  1763     -13.963 -16.187  12.477  1.00  0.00
TER
ATOM   5347  O   WAT  1764     -17.249 -18.999   5.023  1.00  0.00
ATOM   5348  H1  WAT  1764     -18.176 -19.065   5.252  1.00  0.00
ATOM   5349  H2  WAT  1764     -17.097 -18.061   4.908  1.00  0.00
TER
ATOM   5350  O   WAT  1765     -10.741 -18.045  11.997  1.00  0.00
ATOM   5351  H1  WAT  1765     -11.569 -17.976  11.522  1.00  0.00
ATOM   5352  H2  WAT  1765     -10.146 -17.460  11.529  1.00  0.00
TER
ATOM   5353  O   WAT  1766     -13.219 -17.437   5.526  1.00  0.00
ATOM   5354  H1  WAT  1766     -13.838 -17.775   4.879  1.00  0.00
ATOM   5355  H2  WAT  1766     -13.237 -18.081   6.234  1.00  0.00
TER
ATOM   5356  O   WAT  1767     -13.087 -11.213  13.631  1.00  0.00
ATOM   5357  H1  WAT  1767     -13.564 -10.405  13.438  1.00  0.00
ATOM   5358  H2  WAT  1767     -13.771 -11.865  13.784  1.00  0.00
TER
ATOM   5359  O   WAT  1768     -15.043 -18.198   2.534  1.00  0.00
ATOM   5360  H1  WAT  1768     -14.604 -19.036   2.387  1.00  0.00
ATOM   5361  H2  WAT  1768     -14.330 -17.565   2.620  1.00  0.00
TER
ATOM   5362  O   WAT  1769     -16.933 -13.259   6.502  1.00  0.00
ATOM   5363  H1  WAT  1769     -16.494 -12.516   6.087  1.00  0.00
ATOM   5364  H2  WAT  1769     -16.995 -13.016   7.426  1.00  0.00
TER
ATOM   5365  O   WAT  1770     -10.104 -14.260  15.860  1.00  0.00
ATOM   5366  H1  WAT  1770      -9.977 -14.499  14.942  1.00  0.00
ATOM   5367  H2  WAT  1770     -10.061 -15.092  16.332  1.00  0.00
TER
ATOM   5368  O   WAT  1771     -16.242 -10.557  14.430  1.00  0.00
ATOM   5369  H1  WAT  1771     -15.727 -10.646  15.232  1.00  0.00
ATOM   5370  H2  WAT  1771     -17.085 -10.211  14.722  1.00  0.00
TER
ATOM   5371  O   WAT  1772     -14.266 -10.272   3.858  1.00  0.00
ATOM   5372  H1  WAT  1772     -14.426 -10.561   4.756  1.00  0.00
ATOM   5373  H2  WAT  1772     -14.432 -11.048   3.322  1.00  0.00
TER
ATOM   5374  O   WAT  1773     -14.564 -12.763   2.418  1.00  0.00
ATOM   5375  H1  WAT  1773     -15.257 -12.765   1.758  1.00  0.00
ATOM   5376  H2  WAT  1773     -13.822 -13.187   1.987  1.00  0.00
TER
ATOM   5377  O   WAT  1774     -14.999 -11.137   6.493  1.00  0.00
ATOM   5378  H1  WAT  1774     -14.543 -11.918   6.806  1.00  0.00
ATOM   5379  H2  WAT  1774     -14.660 -10.426   7.037  1.00  0.00
TER
ATOM   5380  O   WAT  1775     -19.525 -19.142  11.292  1.00  0.00
ATOM   5381  H1  WAT  1775     -19.158 -19.616  12.038  1.00  0.00
ATOM   5382  H2  WAT  1775     -19.714 -18.268  11.633  1.00  0.00
TER
ATOM   5383  O   WAT  1776     -12.448 -16.899  10.000  1.00  0.00
ATOM   5384  H1  WAT  1776     -11.728 -16.403   9.609  1.00  0.00
ATOM   5385  H2  WAT  1776     -12.650 -17.577   9.355  1.00  0.00
TER
ATOM   5386  O   WAT  1777     -17.066 -16.828  15.887  1.00  0.00
ATOM   5387  H1  WAT  1777     -17.132 -17.748  15.633  1.00  0.00
ATOM   5388  H2  WAT  1777     -17.696 -16.730  16.601  1.00  0.00
TER
ATOM   5389  O   WAT  1778     -18.276 -14.961   3.118  1.00  0.00
ATOM   5390  H1  WAT  1778     -17.935 -14.216   2.622  1.00  0.00
ATOM   5391  H2  WAT  1778     -19.105 -14.648   3.480  1.00  0.00
TER
ATOM   5392  O   WAT  1779     -17.134 -14.006  15.637  1.00  0.00
ATOM   5393  H1  WAT  1779     -17.120 -14.938  15.419  1.00  0.00
ATOM   5394  H2  WAT  1779     -17.842 -13.920  16.276  1.00  0.00
TER
ATOM   5395  O   WAT  1780     -12.001 -19.822   1.907  1.00  0.00
ATOM   5396  H1  WAT  1780     -12.084 -19.390   1.057  1.00  0.00
ATOM   5397  H2  WAT  1780     -11.281 -19.362   2.340  1.00  0.00
TER
ATOM   5398  O   WAT  1781     -10.923 -17.365  14.984  1.00  0.00
ATOM   5399  H1  WAT  1781     -11.649 -16.772  14.787  1.00  0.00
ATOM   5400  H2  WAT  1781     -10.396 -17.373  14.185  1.00  0.00
TER
ATOM   5401  O   WAT  1782     -10.972 -12.968   4.635  1.00  0.00
ATOM   5402  H1  WAT  1782     -11.614 -13.622   4.910  1.00  0.00
ATOM   5403  H2  WAT  1782     -11.359 -12.562   3.859  1.00  0.00
TER
ATOM   5404  O   WAT  1783     -15.393 -15.639   8.482  1.00  0.00
ATOM   5405  H1  WAT  1783     -15.041 -16.236   7.823  1.00  0.00
ATOM   5406  H2  WAT  1783     -16.277 -15.965   8.653  1.00  0.00
TER
ATOM   5407  O   WAT  1784     -19.307 -14.879   5.889  1.00  0.00
ATOM   5408  H1  WAT  1784     -18.620 -14.332   6.270  1.00  0.00
ATOM   5409  H2  WAT  1784     -20.094 -14.335   5.924  1.00  0.00
TER
ATOM   5410  O   WAT  1785     -20.004 -17.875   5.502  1.00  0.00
ATOM   5411  H1  WAT  1785     -19.548 -17.064   5.728  1.00  0.00
ATOM   5412  H2  WAT  1785     -20.356 -18.192   6.334  1.00  0.00
TER
ATOM   5413  O   WAT  1786     -17.701 -12.364  12.731  1.00  0.00
ATOM   5414  H1  WAT  1786     -17.057 -12.158  13.409  1.00  0.00
ATOM   5415  H2  WAT  1786     -17.338 -13.125  12.278  1.00  0.00
TER
ATOM   5416  O   WAT  1787     -16.428 -14.361  11.449  1.00  0.00
ATOM   5417  H1  WAT  1787     -15.786 -15.061  11.562  1.00  0.00
ATOM   5418  H2  WAT  1787     -15.903 -13.581  11.269  1.00  0.00
TER
ATOM   5419  O   WAT  1788     -12.582 -14.076   1.173  1.00  0.00
ATOM   5420  H1  WAT  1788     -12.809 -14.793   1.765  1.00  0.00
ATOM   5421  H2  WAT  1788     -12.973 -14.325   0.335  1.00  0.00
TER
ATOM   5422  O   WAT  1789     -14.654 -13.561  14.653  1.00  0.00
ATOM   5423  H1  WAT  1789     -14.319 -12.975  15.330  1.00  0.00
ATOM   5424  H2  WAT  1789     -15.574 -13.692  14.882  1.00  0.00
TER
ATOM   5425  O   WAT  1790     -13.001 -16.159   2.834  1.00  0.00
ATOM   5426  H1  WAT  1790     -13.289 -15.697   3.622  1.00  0.00
ATOM   5427  H2  WAT  1790     -12.205 -16.619   3.103  1.00  0.00
TER
ATOM   5428  O   WAT  1791     -18.825 -13.512  17.821  1.00  0.00
ATOM   5429  H1  WAT  1791     -19.146 -14.231  18.366  1.00  0.00
ATOM   5430  H2  WAT  1791     -19.499 -12.837  17.895  1.00  0.00
TER
ATOM   5431  O   WAT  1792     -17.798 -12.603   1.427  1.00  0.00
ATOM   5432  H1  WAT  1792     -17.697 -12.807   0.497  1.00  0.00
ATOM   5433  H2  WAT  1792     -18.698 -12.857   1.632  1.00  0.00
TER
ATOM   5434  O   WAT  1793     -19.156 -10.085   6.122  1.00  0.00
ATOM   5435  H1  WAT  1793     -18.902 -10.123   5.200  1.00  0.00
ATOM   5436  H2  WAT  1793     -20.105 -10.211   6.115  1.00  0.00
TER
ATOM   5437  O   WAT  1794     -11.148 -11.995   9.373  1.00  0.00
ATOM   5438  H1  WAT  1794     -11.024 -11.171   9.846  1.00  0.00
ATOM   5439  H2  WAT  1794     -10.282 -12.206   9.026  1.00  0.00
TER
ATOM   5440  O   WAT  1795     -20.566 -10.728   0.868  1.00  0.00
ATOM   5441  H1  WAT  1795     -19.773 -10.440   0.416  1.00  0.00
ATOM   5442  H2  WAT  1795     -21.086 -11.159   0.189  1.00  0.00
TER
ATOM   5443  O   WAT  1796     -14.404 -10.881  16.792  1.00  0.00
ATOM   5444  H1  WAT  1796     -13.452 -10.965  16.742  1.00  0.00
ATOM   5445  H2  WAT  1796     -14.551 -10.217  17.465  1.00  0.00
TER
ATOM   5446  O   WAT  1797     -11.513 -11.501   2.291  1.00  0.00
ATOM   5447  H1  WAT  1797     -11.799 -11.915   1.477  1.00  0.00
ATOM   5448  H2  WAT  1797     -11.711 -10.573   2.171  1.00  0.00
TER
ATOM   5449  O   WAT  1798     -20.049 -15.508   0.732  1.00  0.00
ATOM   5450  H1  WAT  1798     -20.153 -16.123   1.458  1.00  0.00
ATOM   5451  H2  WAT  1798     -20.216 -16.032  -0.052  1.00  0.00
TER
ATOM   5452  O   WAT  1799     -19.897 -16.822  16.711  1.00  0.00
ATOM   5453  H1  WAT  1799     -20.663 -16.254  16.626  1.00  0.00
ATOM   5454  H2  WAT  1799     -19.716 -17.115  15.817  1.00  0.00
TER
ATOM   5455  O   WAT  1800     -16.808 -16.446   1.336  1.00  0.00
ATOM   5456  H1  WAT  1800     -17.357 -15.999   1.980  1.00  0.00
ATOM   5457  H2  WAT  1800     -16.186 -16.951   1.860  1.00  0.00
TER
ATOM   5458  O   WAT  1801     -12.755 -15.092  17.268  1.00  0.00
ATOM   5459  H1  WAT  1801     -12.014 -14.754  16.765  1.00  0.00
ATOM   5460  H2  WAT  1801     -13.518 -14.923  16.715  1.00  0.00
TER
ATOM   5461  O   WAT  1802     -21.141 -17.487   3.232  1.00  0.00
ATOM   5462  H1  WAT  1802     -20.719 -17.653   4.076  1.00  0.00
ATOM   5463  H2  WAT  1802     -21.016 -18.297   2.738  1.00  0.00
TER
ATOM   5464  O   WAT  1803     -18.628 -18.463   0.480  1.00  0.00
ATOM   5465  H1  WAT  1803     -18.107 -19.178   0.114  1.00  0.00
ATOM   5466  H2  WAT  1803     -17.981 -17.825   0.780  1.00  0.00
TER
ATOM   5467  O   WAT  1804     -14.080 -17.040  15.804  1.00  0.00
ATOM   5468  H1  WAT  1804     -13.666 -16.886  16.653  1.00  0.00
ATOM   5469  H2  WAT  1804     -15.015 -16.915  15.966  1.00  0.00
TER
ATOM   5470  O   WAT  1805     -19.319 -17.088  13.773  1.00  0.00
ATOM   5471  H1  WAT  1805     -18.900 -16.245  13.601  1.00  0.00
ATOM   5472  H2  WAT  1805     -20.238 -16.951  13.544  1.00  0.00
TER
ATOM   5473  O   WAT  1806     -14.644 -18.803  13.733  1.00  0.00
ATOM   5474  H1  WAT  1806     -15.170 -18.279  13.130  1.00  0.00
ATOM   5475  H2  WAT  1806     -14.300 -18.170  14.364  1.00  0.00
TER
ATOM   5476  O   WAT  1807     -18.612  -9.548  15.148  1.00  0.00
ATOM   5477  H1  WAT  1807     -18.686  -8.644  15.455  1.00  0.00
ATOM   5478  H2  WAT  1807     -19.514  -9.867  15.120  1.00  0.00
TER
ATOM   5479  O   WAT  1808     -18.063 -10.382   2.770  1.00  0.00
ATOM   5480  H1  WAT  1808     -17.168 -10.044   2.792  1.00  0.00
ATOM   5481  H2  WAT  1808     -18.031 -11.104   2.143  1.00  0.00
TER
ATOM   5482  O   WAT  1809     -11.084 -11.852  15.477  1.00  0.00
ATOM   5483  H1  WAT  1809     -11.684 -11.792  14.733  1.00  0.00
ATOM   5484  H2  WAT  1809     -10.954 -12.791  15.607  1.00  0.00
TER
ATOM   5485  O   WAT  1810      -9.844 -14.110   0.814  1.00  0.00
ATOM   5486  H1  WAT  1810     -10.674 -14.042   1.285  1.00  0.00
ATOM   5487  H2  WAT  1810      -9.666 -13.220   0.511  1.00  0.00
TER
ATOM   5488  O   WAT  1811     -10.388 -17.365   3.317  1.00  0.00
ATOM   5489  H1  WAT  1811      -9.626 -16.796   3.423  1.00  0.00
ATOM   5490  H2  WAT  1811     -10.373 -17.932   4.088  1.00  0.00
TER
ATOM   5491  O   WAT  1812      -9.382 -16.510   8.162  1.00  0.00
ATOM   5492  H1  WAT  1812      -9.011 -17.293   7.755  1.00  0.00
ATOM   5493  H2  WAT  1812      -8.742 -15.821   7.983  1.00  0.00
TER
ATOM   5494  O   WAT  1813     -12.399 -15.127  13.575  1.00  0.00
ATOM   5495  H1  WAT  1813     -13.213 -14.697  13.837  1.00  0.00
ATOM   5496  H2  WAT  1813     -11.991 -14.515  12.962  1.00  0.00
TER
ATOM   5497  O   WAT  1814     -10.336 -17.072   0.475  1.00  0.00
ATOM   5498  H1  WAT  1814     -10.061 -16.164   0.347  1.00  0.00
ATOM   5499  H2  WAT  1814     -10.525 -17.136   1.411  1.00  0.00
TER
ATOM   5500  O   WAT  1815     -12.341 -10.375   7.101  1.00  0.00
ATOM   5501  H1  WAT  1815     -11.745 -10.696   6.425  1.00  0.00
ATOM   5502  H2  WAT  1815     -12.083 -10.847   7.893  1.00  0.00
TER
ATOM   5503  O   WAT  1816     -20.734 -12.387  12.851  1.00  0.00
ATOM   5504  H1  WAT  1816     -20.975 -12.119  11.965  1.00  0.00
ATOM   5505  H2  WAT  1816     -19.794 -12.216  12.907  1.00  0.00
TER
ATOM   5506  O   WAT  1817      -9.474 -10.367  13.653  1.00  0.00
ATOM   5507  H1  WAT  1817      -9.968  -9.971  12.935  1.00  0.00
ATOM   5508  H2  WAT  1817     -10.082 -10.993  14.046  1.00  0.00
TER
ATOM   5509  O   WAT  1818     -11.790  -9.725  10.931  1.00  0.00
ATOM   5510  H1  WAT  1818     -12.249  -8.974  10.557  1.00  0.00
ATOM   5511  H2  WAT  1818     -12.419 -10.444  10.873  1.00  0.00
TER
ATOM   5512  O   WAT  1819     -18.621 -10.525  10.933  1.00  0.00
ATOM   5513  H1  WAT  1819     -18.333 -10.780  10.056  1.00  0.00
ATOM   5514  H2  WAT  1819     -18.108 -11.078  11.523  1.00  0.00
TER
ATOM   5515  O   WAT  1820     -18.553  -9.604  18.300  1.00  0.00
ATOM   5516  H1  WAT  1820     -17.627  -9.839  18.343  1.00  0.00
ATOM   5517  H2  WAT  1820     -18.568  -8.777  17.818  1.00  0.00
TER
ATOM   5518  O   WAT  1821     -10.319 -10.061   5.297  1.00  0.00
ATOM   5519  H1  WAT  1821     -10.144 -10.748   4.653  1.00  0.00
ATOM   5520  H2  WAT  1821     -11.017  -9.537   4.905  1.00  0.00
TER
ATOM   5521  O   WAT  1822     -17.728 -17.727  -9.114  1.00  0.00
ATOM   5522  H1  WAT  1822     -18.504 -18.207  -8.824  1.00  0.00
ATOM   5523  H2  WAT  1822     -17.077 -18.406  -9.288  1.00  0.00
TER
ATOM   5524  O   WAT  1823     -13.707 -13.321 -10.334  1.00  0.00
ATOM   5525  H1  WAT  1823     -14.169 -14.092 -10.005  1.00  0.00
ATOM   5526  H2  WAT  1823     -12.895 -13.294  -9.828  1.00  0.00
TER
ATOM   5527  O   WAT  1824     -17.481 -11.035 -10.713  1.00  0.00
ATOM   5528  H1  WAT  1824     -18.100 -10.579 -11.284  1.00  0.00
ATOM   5529  H2  WAT  1824     -16.626 -10.880 -11.114  1.00  0.00
TER
ATOM   5530  O   WAT  1825     -18.287 -15.051  -9.107  1.00  0.00
ATOM   5531  H1  WAT  1825     -18.356 -15.992  -9.268  1.00  0.00
ATOM   5532  H2  WAT  1825     -17.525 -14.961  -8.534  1.00  0.00
TER
ATOM   5533  O   WAT  1826     -16.614 -16.151 -13.320  1.00  0.00
ATOM   5534  H1  WAT  1826     -17.233 -15.686 -13.884  1.00  0.00
ATOM   5535  H2  WAT  1826     -16.102 -15.458 -12.903  1.00  0.00
TER
ATOM   5536  O   WAT  1827     -11.622 -13.192  -6.911  1.00  0.00
ATOM   5537  H1  WAT  1827     -12.305 -12.522  -6.920  1.00  0.00
ATOM   5538  H2  WAT  1827     -11.082 -12.993  -7.677  1.00  0.00
TER
ATOM   5539  O   WAT  1828     -14.086 -11.347  -8.197  1.00  0.00
ATOM   5540  H1  WAT  1828     -14.073 -11.751  -9.065  1.00  0.00
ATOM   5541  H2  WAT  1828     -14.638 -10.572  -8.301  1.00  0.00
TER
ATOM   5542  O   WAT  1829     -12.791 -14.625 -13.108  1.00  0.00
ATOM   5543  H1  WAT  1829     -12.902 -15.568 -12.983  1.00  0.00
ATOM   5544  H2  WAT  1829     -12.794 -14.264 -12.222  1.00  0.00
TER
ATOM   5545  O   WAT  1830     -14.687 -16.444  -6.869  1.00  0.00
ATOM   5546  H1  WAT  1830     -14.270 -16.658  -7.703  1.00  0.00
ATOM   5547  H2  WAT  1830     -13.963 -16.187  -6.298  1.00  0.00
TER
ATOM   5548  O   WAT  1831     -17.249 -18.999 -13.752  1.00  0.00
ATOM   5549  H1  WAT  1831     -18.176 -19.065 -13.523  1.00  0.00
ATOM   5550  H2  WAT  1831     -17.097 -18.061 -13.866  1.00  0.00
TER
ATOM   5551  O   WAT  1832     -10.741 -18.045  -6.777  1.00  0.00
ATOM   5552  H1  WAT  1832     -11.569 -17.976  -7.252  1.00  0.00
ATOM   5553  H2  WAT  1832     -10.146 -17.460  -7.245  1.00  0.00
TER
ATOM   5554  O   WAT  1833     -13.219 -17.437 -13.248  1.00  0.00
ATOM   5555  H1  WAT  1833     -13.838 -17.775 -13.895  1.00  0.00
ATOM   5556  H2  WAT  1833     -13.237 -18.081 -12.540  1.00  0.00
TER
ATOM   5557  O   WAT  1834     -13.087 -11.213  -5.143  1.00  0.00
ATOM   5558  H1  WAT  1834     -13.564 -10.405  -5.336  1.00  0.00
ATOM   5559  H2  WAT  1834     -13.771 -11.865  -4.991  1.00  0.00
TER
ATOM   5560  O   WAT  1835     -15.043 -18.198 -16.241  1.00  0.00
ATOM   5561  H1  WAT  1835     -14.604 -19.036 -16.387  1.00  0.00
ATOM   5562  H2  WAT  1835     -14.330 -17.565 -16.154  1.00  0.00
TER
ATOM   5563  O   WAT  1836     -16.933 -13.259 -12.273  1.00  0.00
ATOM   5564  H1  WAT  1836     -16.494 -12.516 -12.687  1.00  0.00
ATOM   5565  H2  WAT  1836     -16.995 -13.016 -11.349  1.00  0.00
TER
ATOM   5566  O   WAT  1837      -9.507 -11.451  -0.074  1.00  0.00
ATOM   5567  H1  WAT  1837      -9.031 -10.973   0.605  1.00  0.00
ATOM   5568  H2  WAT  1837      -8.886 -11.520  -0.800  1.00  0.00
TER
ATOM   5569  O   WAT  1838     -10.104 -14.260  -2.914  1.00  0.00
ATOM   5570  H1  WAT  1838      -9.977 -14.499  -3.833  1.00  0.00
ATOM   5571  H2  WAT  1838     -10.061 -15.092  -2.442  1.00  0.00
TER
ATOM   5572  O   WAT  1839     -16.242 -10.557  -4.345  1.00  0.00
ATOM   5573  H1  WAT  1839     -15.727 -10.646  -3.543  1.00  0.00
ATOM   5574  H2  WAT  1839     -17.085 -10.211  -4.052  1.00  0.00
TER
ATOM   5575  O   WAT  1840     -14.266 -10.272 -14.916  1.00  0.00
ATOM   5576  H1  WAT  1840     -14.426 -10.561 -14.018  1.00  0.00
ATOM   5577  H2  WAT  1840     -14.432 -11.048 -15.452  1.00  0.00
TER
ATOM   5578  O   WAT  1841     -14.564 -12.763 -16.357  1.00  0.00
ATOM   5579  H1  WAT  1841     -15.257 -12.765 -17.016  1.00  0.00
ATOM   5580  H2  WAT  1841     -13.822 -13.187 -16.787  1.00  0.00
TER
ATOM   5581  O   WAT  1842     -14.999 -11.137 -12.282  1.00  0.00
ATOM   5582  H1  WAT  1842     -14.543 -11.918 -11.968  1.00  0.00
ATOM   5583  H2  WAT  1842     -14.660 -10.426 -11.738  1.00  0.00
TER
ATOM   5584  O   WAT  1843     -19.525 -19.142  -7.482  1.00  0.00
ATOM   5585  H1  WAT  1843     -19.158 -19.616  -6.736  1.00  0.00
ATOM   5586  H2  WAT  1843     -19.714 -18.268  -7.141  1.00  0.00
TER
ATOM   5587  O   WAT  1844     -12.448 -16.899  -8.774  1.00  0.00
ATOM   5588  H1  WAT  1844     -11.728 -16.403  -9.165  1.00  0.00
ATOM   5589  H2  WAT  1844     -12.650 -17.577  -9.419  1.00  0.00
TER
ATOM   5590  O   WAT  1845     -17.066 -16.828  -2.888  1.00  0.00
ATOM   5591  H1  WAT  1845     -17.132 -17.748  -3.142  1.00  0.00
ATOM   5592  H2  WAT  1845     -17.696 -16.730  -2.173  1.00  0.00
TER
ATOM   5593  O   WAT  1846     -18.276 -14.961 -15.657  1.00  0.00
ATOM   5594  H1  WAT  1846     -17.935 -14.216 -16.152  1.00  0.00
ATOM   5595  H2  WAT  1846     -19.105 -14.648 -15.294  1.00  0.00
TER
ATOM   5596  O   WAT  1847     -17.134 -14.006  -3.137  1.00  0.00
ATOM   5597  H1  WAT  1847     -17.120 -14.938  -3.355  1.00  0.00
ATOM   5598  H2  WAT  1847     -17.842 -13.920  -2.498  1.00  0.00
TER
ATOM   5599  O   WAT  1848     -12.001 -19.822 -16.867  1.00  0.00
ATOM   5600  H1  WAT  1848     -12.084 -19.390 -17.718  1.00  0.00
ATOM   5601  H2  WAT  1848     -11.281 -19.362 -16.435  1.00  0.00
TER
ATOM   5602  O   WAT  1849     -10.923 -17.365  -3.790  1.00  0.00
ATOM   5603  H1  WAT  1849     -11.649 -16.772  -3.987  1.00  0.00
ATOM   5604  H2  WAT  1849     -10.396 -17.373  -4.589  1.00  0.00
TER
ATOM   5605  O   WAT  1850     -10.972 -12.968 -14.139  1.00  0.00
ATOM   5606  H1  WAT  1850     -11.614 -13.622 -13.865  1.00  0.00
ATOM   5607  H2  WAT  1850     -11.359 -12.562 -14.915  1.00  0.00
TER
ATOM   5608  O   WAT  1851     -15.393 -15.639 -10.292  1.00  0.00
ATOM   5609  H1  WAT  1851     -15.041 -16.236 -10.952  1.00  0.00
ATOM   5610  H2  WAT  1851     -16.277 -15.965 -10.121  1.00  0.00
TER
ATOM   5611  O   WAT  1852     -19.307 -14.879 -12.885  1.00  0.00
ATOM   5612  H1  WAT  1852     -18.620 -14.332 -12.504  1.00  0.00
ATOM   5613  H2  WAT  1852     -20.094 -14.335 -12.850  1.00  0.00
TER
ATOM   5614  O   WAT  1853     -20.004 -17.875 -13.272  1.00  0.00
ATOM   5615  H1  WAT  1853     -19.548 -17.064 -13.046  1.00  0.00
ATOM   5616  H2  WAT  1853     -20.356 -18.192 -12.441  1.00  0.00
TER
ATOM   5617  O   WAT  1854     -17.701 -12.364  -6.043  1.00  0.00
ATOM   5618  H1  WAT  1854     -17.057 -12.158  -5.366  1.00  0.00
ATOM   5619  H2  WAT  1854     -17.338 -13.125  -6.496  1.00  0.00
TER
ATOM   5620  O   WAT  1855     -16.428 -14.361  -7.325  1.00  0.00
ATOM   5621  H1  WAT  1855     -15.786 -15.061  -7.212  1.00  0.00
ATOM   5622  H2  WAT  1855     -15.903 -13.581  -7.506  1.00  0.00
TER
ATOM   5623  O   WAT  1856     -12.582 -14.076 -17.601  1.00  0.00
ATOM   5624  H1  WAT  1856     -12.809 -14.793 -17.009  1.00  0.00
ATOM   5625  H2  WAT  1856     -12.973 -14.325 -18.439  1.00  0.00
TER
ATOM   5626  O   WAT  1857     -14.654 -13.561  -4.122  1.00  0.00
ATOM   5627  H1  WAT  1857     -14.319 -12.975  -3.444  1.00  0.00
ATOM   5628  H2  WAT  1857     -15.574 -13.692  -3.892  1.00  0.00
TER
ATOM   5629  O   WAT  1858     -13.001 -16.159 -15.940  1.00  0.00
ATOM   5630  H1  WAT  1858     -13.289 -15.697 -15.152  1.00  0.00
ATOM   5631  H2  WAT  1858     -12.205 -16.619 -15.672  1.00  0.00
TER
ATOM   5632  O   WAT  1859     -18.825 -13.512  -0.953  1.00  0.00
ATOM   5633  H1  WAT  1859     -19.146 -14.231  -0.408  1.00  0.00
ATOM   5634  H2  WAT  1859     -19.499 -12.837  -0.879  1.00  0.00
TER
ATOM   5635  O   WAT  1860     -17.798 -12.603 -17.347  1.00  0.00
ATOM   5636  H1  WAT  1860     -17.697 -12.807 -18.277  1.00  0.00
ATOM   5637  H2  WAT  1860     -18.698 -12.857 -17.142  1.00  0.00
TER
ATOM   5638  O   WAT  1861     -19.156 -10.085 -12.652  1.00  0.00
ATOM   5639  H1  WAT  1861     -18.902 -10.123 -13.574  1.00  0.00
ATOM   5640  H2  WAT  1861     -20.105 -10.211 -12.660  1.00  0.00
TER
ATOM   5641  O   WAT  1862     -11.148 -11.995  -9.401  1.00  0.00
ATOM   5642  H1  WAT  1862     -11.024 -11.171  -8.929  1.00  0.00
ATOM   5643  H2  WAT  1862     -10.282 -12.206  -9.749  1.00  0.00
TER
ATOM   5644  O   WAT  1863     -20.566 -10.728 -17.907  1.00  0.00
ATOM   5645  H1  WAT  1863     -19.773 -10.440 -18.359  1.00  0.00
ATOM   5646  H2  WAT  1863     -21.086 -11.159 -18.586  1.00  0.00
TER
ATOM   5647  O   WAT  1864     -15.834 -14.609  -0.593  1.00  0.00
ATOM   5648  H1  WAT  1864     -16.440 -14.586  -1.334  1.00  0.00
ATOM   5649  H2  WAT  1864     -16.139 -15.341  -0.057  1.00  0.00
TER
ATOM   5650  O   WAT  1865     -14.404 -10.881  -1.982  1.00  0.00
ATOM   5651  H1  WAT  1865     -13.452 -10.965  -2.032  1.00  0.00
ATOM   5652  H2  WAT  1865     -14.551 -10.217  -1.309  1.00  0.00
TER
ATOM   5653  O   WAT  1866     -11.513 -11.501 -16.483  1.00  0.00
ATOM   5654  H1  WAT  1866     -11.799 -11.915 -17.298  1.00  0.00
ATOM   5655  H2  WAT  1866     -11.711 -10.573 -16.603  1.00  0.00
TER
ATOM   5656  O   WAT  1867     -19.897 -16.822  -2.064  1.00  0.00
ATOM   5657  H1  WAT  1867     -20.663 -16.254  -2.148  1.00  0.00
ATOM   5658  H2  WAT  1867     -19.716 -17.115  -2.957  1.00  0.00
TER
ATOM   5659  O   WAT  1868     -16.808 -16.446 -17.438  1.00  0.00
ATOM   5660  H1  WAT  1868     -17.357 -15.999 -16.794  1.00  0.00
ATOM   5661  H2  WAT  1868     -16.186 -16.951 -16.915  1.00  0.00
TER
ATOM   5662  O   WAT  1869     -12.755 -15.092  -1.506  1.00  0.00
ATOM   5663  H1  WAT  1869     -12.014 -14.754  -2.009  1.00  0.00
ATOM   5664  H2  WAT  1869     -13.518 -14.923  -2.059  1.00  0.00
TER
ATOM   5665  O   WAT  1870     -21.141 -17.487 -15.542  1.00  0.00
ATOM   5666  H1  WAT  1870     -20.719 -17.653 -14.699  1.00  0.00
ATOM   5667  H2  WAT  1870     -21.016 -18.297 -16.036  1.00  0.00
TER
ATOM   5668  O   WAT  1871     -18.628 -18.463 -18.294  1.00  0.00
ATOM   5669  H1  WAT  1871     -18.107 -19.178 -18.660  1.00  0.00
ATOM   5670  H2  WAT  1871     -17.981 -17.825 -17.994  1.00  0.00
TER
ATOM   5671  O   WAT  1872     -14.080 -17.040  -2.971  1.00  0.00
ATOM   5672  H1  WAT  1872     -13.666 -16.886  -2.122  1.00  0.00
ATOM   5673  H2  WAT  1872     -15.015 -16.915  -2.808  1.00  0.00
TER
ATOM   5674  O   WAT  1873     -19.319 -17.088  -5.001  1.00  0.00
ATOM   5675  H1  WAT  1873     -18.900 -16.245  -5.173  1.00  0.00
ATOM   5676  H2  WAT  1873     -20.238 -16.951  -5.230  1.00  0.00
TER
ATOM   5677  O   WAT  1874     -14.644 -18.803  -5.041  1.00  0.00
ATOM   5678  H1  WAT  1874     -15.170 -18.279  -5.645  1.00  0.00
ATOM   5679  H2  WAT  1874     -14.300 -18.170  -4.410  1.00  0.00
TER
ATOM   5680  O   WAT  1875     -18.612  -9.548  -3.627  1.00  0.00
ATOM   5681  H1  WAT  1875     -18.686  -8.644  -3.319  1.00  0.00
ATOM   5682  H2  WAT  1875     -19.514  -9.867  -3.654  1.00  0.00
TER
ATOM   5683  O   WAT  1876     -18.063 -10.382 -16.004  1.00  0.00
ATOM   5684  H1  WAT  1876     -17.168 -10.044 -15.982  1.00  0.00
ATOM   5685  H2  WAT  1876     -18.031 -11.104 -16.632  1.00  0.00
TER
ATOM   5686  O   WAT  1877     -11.084 -11.852  -3.297  1.00  0.00
ATOM   5687  H1  WAT  1877     -11.684 -11.792  -4.041  1.00  0.00
ATOM   5688  H2  WAT  1877     -10.954 -12.791  -3.168  1.00  0.00
TER
ATOM   5689  O   WAT  1878      -9.844 -14.110 -17.960  1.00  0.00
ATOM   5690  H1  WAT  1878     -10.674 -14.042 -17.490  1.00  0.00
ATOM   5691  H2  WAT  1878      -9.666 -13.220 -18.264  1.00  0.00
TER
ATOM   5692  O   WAT  1879     -10.388 -17.365 -15.457  1.00  0.00
ATOM   5693  H1  WAT  1879      -9.626 -16.796 -15.351  1.00  0.00
ATOM   5694  H2  WAT  1879     -10.373 -17.932 -14.686  1.00  0.00
TER
ATOM   5695  O   WAT  1880      -9.382 -16.510 -10.613  1.00  0.00
ATOM   5696  H1  WAT  1880      -9.011 -17.293 -11.019  1.00  0.00
ATOM   5697  H2  WAT  1880      -8.742 -15.821 -10.791  1.00  0.00
TER
ATOM   5698  O   WAT  1881     -12.399 -15.127  -5.200  1.00  0.00
ATOM   5699  H1  WAT  1881     -13.213 -14.697  -4.937  1.00  0.00
ATOM   5700  H2  WAT  1881     -11.991 -14.515  -5.813  1.00  0.00
TER
ATOM   5701  O   WAT  1882     -10.336 -17.072 -18.300  1.00  0.00
ATOM   5702  H1  WAT  1882     -10.061 -16.164 -18.428  1.00  0.00
ATOM   5703  H2  WAT  1882     -10.525 -17.136 -17.364  1.00  0.00
TER
ATOM   5704  O   WAT  1883     -12.341 -10.375 -11.673  1.00  0.00
ATOM   5705  H1  WAT  1883     -11.745 -10.696 -12.349  1.00  0.00
ATOM   5706  H2  WAT  1883     -12.083 -10.847 -10.882  1.00  0.00
TER
ATOM   5707  O   WAT  1884     -20.734 -12.387  -5.923  1.00  0.00
ATOM   5708  H1  WAT  1884     -20.975 -12.119  -6.810  1.00  0.00
ATOM   5709  H2  WAT  1884     -19.794 -12.216  -5.868  1.00  0.00
TER
ATOM   5710  O   WAT  1885      -9.474 -10.367  -5.122  1.00  0.00
ATOM   5711  H1  WAT  1885      -9.968  -9.971  -5.839  1.00  0.00
ATOM   5712  H2  WAT  1885     -10.082 -10.993  -4.728  1.00  0.00
TER
ATOM   5713  O   WAT  1886     -11.790  -9.725  -7.843  1.00  0.00
ATOM   5714  H1  WAT  1886     -12.249  -8.974  -8.217  1.00  0.00
ATOM   5715  H2  WAT  1886     -12.419 -10.444  -7.902  1.00  0.00
TER
ATOM   5716  O   WAT  1887     -18.621 -10.525  -7.841  1.00  0.00
ATOM   5717  H1  WAT  1887     -18.333 -10.780  -8.718  1.00  0.00
ATOM   5718  H2  WAT  1887     -18.108 -11.078  -7.251  1.00  0.00
TER
ATOM   5719  O   WAT  1888     -18.553  -9.604  -0.475  1.00  0.00
ATOM   5720  H1  WAT  1888     -17.627  -9.839  -0.431  1.00  0.00
ATOM   5721  H2  WAT  1888     -18.568  -8.777  -0.956  1.00  0.00
TER
ATOM   5722  O   WAT  1889     -10.319 -10.061 -13.477  1.00  0.00
ATOM   5723  H1  WAT  1889     -10.144 -10.748 -14.121  1.00  0.00
ATOM   5724  H2  WAT  1889     -11.017  -9.537 -13.870  1.00  0.00
TER
ATOM   5725  O   WAT  1890     -11.986 -10.377  -0.651  1.00  0.00
ATOM   5726  H1  WAT  1890     -11.193 -10.872  -0.858  1.00  0.00
ATOM   5727  H2  WAT  1890     -11.692  -9.698  -0.043  1.00  0.00
TER
END
