# Supplementary material for: Accuracy and Precision of Alchemical Relative Free Energy Predictions with and without Replica‐Exchange
Source: Adv Theory Simul. 2019 Nov 27;3(1):1900195. doi: 10.1002/adts.201900195 (PMC8427472; doi:10.1002/adts.201900195)
Supplement: Supplementary file 1 — Supporting Information [file ADTS-3-1900195-s001.gz › MCL1/ligand/l38-l42/build/complex.pdb]

ATOM      1  C3  L38     1       1.914  -2.947  -1.490  1.00  0.00
ATOM      2  N1  L38     1       3.250  -2.908  -1.206  1.00  0.00
ATOM      3  C2  L38     1       3.737  -1.618  -1.253  1.00  0.00
ATOM      4  C1  L38     1       5.183  -1.446  -0.965  1.00  0.00
ATOM      5  O1  L38     1       5.857  -2.463  -0.687  1.00  0.00
ATOM      6  O2  L38     1       5.710  -0.311  -0.990  1.00  0.00
ATOM      7  H22 L38     1       3.879  -3.673  -0.999  1.00  0.00
ATOM      8  C4  L38     1       0.994  -4.013  -1.555  1.00  0.00
ATOM      9  H1  L38     1       1.316  -5.027  -1.353  1.00  0.00
ATOM     10  C5  L38     1      -0.357  -3.745  -1.875  1.00  0.00
ATOM     11  H2  L38     1      -1.076  -4.552  -1.917  1.00  0.00
ATOM     12  C6  L38     1      -0.754  -2.416  -2.142  1.00  0.00
ATOM     13  H3  L38     1      -1.787  -2.212  -2.396  1.00  0.00
ATOM     14  C7  L38     1       0.181  -1.363  -2.077  1.00  0.00
ATOM     15  H4  L38     1      -0.151  -0.349  -2.280  1.00  0.00
ATOM     16  C8  L38     1       1.536  -1.598  -1.741  1.00  0.00
ATOM     17  C9  L38     1       2.707  -0.765  -1.587  1.00  0.00
ATOM     18  C10 L38     1       2.775   0.719  -1.776  1.00  0.00
ATOM     19  H5  L38     1       1.994   1.050  -2.458  1.00  0.00
ATOM     20  H6  L38     1       3.710   0.979  -2.274  1.00  0.00
ATOM     21  C11 L38     1       2.681   1.521  -0.463  1.00  0.00
ATOM     22  H7  L38     1       2.851   2.576  -0.684  1.00  0.00
ATOM     23  H8  L38     1       3.495   1.225   0.194  1.00  0.00
ATOM     24  C12 L38     1       1.342   1.383   0.285  1.00  0.00
ATOM     25  H9  L38     1       1.417   1.939   1.224  1.00  0.00
ATOM     26  H10 L38     1       1.151   0.338   0.535  1.00  0.00
ATOM     27  O3  L38     1       0.292   1.920  -0.517  1.00  0.00
ATOM     28  C13 L38     1      -0.976   2.013   0.023  1.00  0.00
ATOM     29  C16 L38     1      -1.316   1.515   1.310  1.00  0.00
ATOM     30  H11 L38     1      -0.586   1.026   1.939  1.00  0.00
ATOM     31  C15 L38     1      -2.626   1.658   1.803  1.00  0.00
ATOM     32  H12 L38     1      -2.877   1.288   2.786  1.00  0.00
ATOM     33  C14 L38     1      -3.609   2.291   1.025  1.00  0.00
ATOM     34  H13 L38     1      -4.610   2.403   1.418  1.00  0.00
ATOM     35  C17 L38     1      -3.299   2.777  -0.254  1.00  0.00
ATOM     36  C18 L38     1      -1.980   2.640  -0.763  1.00  0.00
ATOM     37  C19 L38     1      -1.630   3.139  -2.164  1.00  0.00
ATOM     38  H14 L38     1      -1.580   2.270  -2.821  1.00  0.00
ATOM     39  H15 L38     1      -0.639   3.590  -2.174  1.00  0.00
ATOM     40  C20 L38     1      -2.647   4.146  -2.728  1.00  0.00
ATOM     41  H16 L38     1      -2.461   4.334  -3.786  1.00  0.00
ATOM     42  H17 L38     1      -2.532   5.101  -2.215  1.00  0.00
ATOM     43  C21 L38     1      -4.078   3.643  -2.536  1.00  0.00
ATOM     44  H18 L38     1      -4.188   2.689  -3.054  1.00  0.00
ATOM     45  H19 L38     1      -4.792   4.328  -2.997  1.00  0.00
ATOM     46  C22 L38     1      -4.401   3.463  -1.050  1.00  0.00
ATOM     47  H20 L38     1      -4.574   4.440  -0.599  1.00  0.00
ATOM     48  H21 L38     1      -5.330   2.904  -0.944  1.00  0.00
ATOM     49  C35 L38     1      -0.610   2.258  -0.790  1.00  0.00
ATOM     50  C38 L38     1      -0.945   1.752   0.491  1.00  0.00
ATOM     51  H39 L38     1      -0.225   1.215   1.089  1.00  0.00
ATOM     52  C37 L38     1      -1.594   2.946  -1.527  1.00  0.00
ATOM     53  H33 L38     1      -1.352   3.334  -2.504  1.00  0.00
ATOM     54  C36 L38     1      -2.887   3.143  -1.002  1.00  0.00
ATOM     55  H34 L38     1      -3.625   3.680  -1.583  1.00  0.00
ATOM     56  C40 L38     1      -3.218   2.633   0.268  1.00  0.00
ATOM     57  C39 L38     1      -2.243   1.923   1.012  1.00  0.00
ATOM     58  C44 L38     1      -2.579   1.383   2.271  1.00  0.00
ATOM     59  H38 L38     1      -1.847   0.834   2.844  1.00  0.00
ATOM     60  C43 L38     1      -3.876   1.560   2.793  1.00  0.00
ATOM     61  H37 L38     1      -4.132   1.147   3.761  1.00  0.00
ATOM     62  C42 L38     1      -4.841   2.282   2.060  1.00  0.00
ATOM     63  H36 L38     1      -5.832   2.426   2.468  1.00  0.00
ATOM     64  C41 L38     1      -4.512   2.818   0.798  1.00  0.00
ATOM     65  H35 L38     1      -5.258   3.363   0.241  1.00  0.00
TER
ATOM     66  O   WAT     2      12.174  15.078  13.684  1.00  0.00
ATOM     67  H1  WAT     2      11.286  15.419  13.582  1.00  0.00
ATOM     68  H2  WAT     2      12.458  14.878  12.792  1.00  0.00
TER
ATOM     69  O   WAT     3      14.351  13.661  14.718  1.00  0.00
ATOM     70  H1  WAT     3      14.457  14.561  15.025  1.00  0.00
ATOM     71  H2  WAT     3      13.440  13.613  14.427  1.00  0.00
TER
ATOM     72  O   WAT     4      17.839  10.469  17.648  1.00  0.00
ATOM     73  H1  WAT     4      18.147   9.913  16.932  1.00  0.00
ATOM     74  H2  WAT     4      16.909  10.603  17.466  1.00  0.00
TER
ATOM     75  O   WAT     5      20.227  18.534  14.384  1.00  0.00
ATOM     76  H1  WAT     5      19.300  18.467  14.613  1.00  0.00
ATOM     77  H2  WAT     5      20.380  19.472  14.270  1.00  0.00
TER
ATOM     78  O   WAT     6      20.214  14.805  11.381  1.00  0.00
ATOM     79  H1  WAT     6      19.275  14.967  11.466  1.00  0.00
ATOM     80  H2  WAT     6      20.533  15.524  10.835  1.00  0.00
TER
ATOM     81  O   WAT     7      15.833  19.060  17.166  1.00  0.00
ATOM     82  H1  WAT     7      15.429  18.348  16.671  1.00  0.00
ATOM     83  H2  WAT     7      15.919  18.715  18.055  1.00  0.00
TER
ATOM     84  O   WAT     8      12.533  17.955  14.667  1.00  0.00
ATOM     85  H1  WAT     8      12.413  18.681  14.055  1.00  0.00
ATOM     86  H2  WAT     8      12.224  17.185  14.190  1.00  0.00
TER
ATOM     87  O   WAT     9      15.000  11.298  18.049  1.00  0.00
ATOM     88  H1  WAT     9      14.557  12.079  17.718  1.00  0.00
ATOM     89  H2  WAT     9      15.558  11.621  18.756  1.00  0.00
TER
ATOM     90  O   WAT    10      18.116  10.919  12.930  1.00  0.00
ATOM     91  H1  WAT    10      17.491  10.915  13.655  1.00  0.00
ATOM     92  H2  WAT    10      18.029  10.052  12.533  1.00  0.00
TER
ATOM     93  O   WAT    11      14.791  16.421  15.777  1.00  0.00
ATOM     94  H1  WAT    11      14.565  16.205  16.682  1.00  0.00
ATOM     95  H2  WAT    11      14.010  16.854  15.432  1.00  0.00
TER
ATOM     96  O   WAT    12      20.627  15.064  16.407  1.00  0.00
ATOM     97  H1  WAT    12      21.020  15.381  15.594  1.00  0.00
ATOM     98  H2  WAT    12      20.989  14.185  16.521  1.00  0.00
TER
ATOM     99  O   WAT    13       9.851  15.596   9.840  1.00  0.00
ATOM    100  H1  WAT    13       9.768  16.539   9.982  1.00  0.00
ATOM    101  H2  WAT    13       9.499  15.454   8.961  1.00  0.00
TER
ATOM    102  O   WAT    14      17.651  14.330  18.907  1.00  0.00
ATOM    103  H1  WAT    14      17.654  13.889  18.058  1.00  0.00
ATOM    104  H2  WAT    14      18.546  14.652  19.014  1.00  0.00
TER
ATOM    105  O   WAT    15      13.501  14.213  17.866  1.00  0.00
ATOM    106  H1  WAT    15      13.161  14.690  18.623  1.00  0.00
ATOM    107  H2  WAT    15      12.739  13.759  17.507  1.00  0.00
TER
ATOM    108  O   WAT    16      17.713  15.331  11.898  1.00  0.00
ATOM    109  H1  WAT    16      17.834  15.290  12.846  1.00  0.00
ATOM    110  H2  WAT    16      17.328  16.194  11.742  1.00  0.00
TER
ATOM    111  O   WAT    17      16.725  17.641  11.296  1.00  0.00
ATOM    112  H1  WAT    17      16.157  17.193  10.670  1.00  0.00
ATOM    113  H2  WAT    17      17.434  18.001  10.763  1.00  0.00
TER
ATOM    114  O   WAT    18      10.816  13.135  16.783  1.00  0.00
ATOM    115  H1  WAT    18      10.530  12.770  17.621  1.00  0.00
ATOM    116  H2  WAT    18      10.753  12.403  16.169  1.00  0.00
TER
ATOM    117  O   WAT    19      20.489  12.028  13.504  1.00  0.00
ATOM    118  H1  WAT    19      19.676  11.529  13.429  1.00  0.00
ATOM    119  H2  WAT    19      20.296  12.867  13.088  1.00  0.00
TER
ATOM    120  O   WAT    20      10.309  18.271  10.743  1.00  0.00
ATOM    121  H1  WAT    20      11.178  18.553  11.026  1.00  0.00
ATOM    122  H2  WAT    20       9.818  19.084  10.628  1.00  0.00
TER
ATOM    123  O   WAT    21      17.472  19.658  14.863  1.00  0.00
ATOM    124  H1  WAT    21      17.928  20.468  15.089  1.00  0.00
ATOM    125  H2  WAT    21      17.121  19.340  15.695  1.00  0.00
TER
ATOM    126  O   WAT    22      13.373  10.002  15.336  1.00  0.00
ATOM    127  H1  WAT    22      13.245   9.993  16.284  1.00  0.00
ATOM    128  H2  WAT    22      12.549  10.340  14.985  1.00  0.00
TER
ATOM    129  O   WAT    23      17.201  15.487  14.771  1.00  0.00
ATOM    130  H1  WAT    23      16.493  15.956  15.212  1.00  0.00
ATOM    131  H2  WAT    23      17.486  14.829  15.406  1.00  0.00
TER
ATOM    132  O   WAT    24      15.405  13.796  12.146  1.00  0.00
ATOM    133  H1  WAT    24      16.254  14.233  12.080  1.00  0.00
ATOM    134  H2  WAT    24      15.038  14.108  12.973  1.00  0.00
TER
ATOM    135  O   WAT    25      14.304  20.049  10.620  1.00  0.00
ATOM    136  H1  WAT    25      15.070  19.937  11.182  1.00  0.00
ATOM    137  H2  WAT    25      14.381  19.353   9.967  1.00  0.00
TER
ATOM    138  O   WAT    26      12.998  17.481  11.303  1.00  0.00
ATOM    139  H1  WAT    26      13.079  16.534  11.415  1.00  0.00
ATOM    140  H2  WAT    26      13.890  17.812  11.409  1.00  0.00
TER
ATOM    141  O   WAT    27      16.336  20.045  12.594  1.00  0.00
ATOM    142  H1  WAT    27      16.757  19.879  13.437  1.00  0.00
ATOM    143  H2  WAT    27      16.461  19.235  12.099  1.00  0.00
TER
ATOM    144  O   WAT    28      18.848  19.069   9.842  1.00  0.00
ATOM    145  H1  WAT    28      19.369  18.354   9.476  1.00  0.00
ATOM    146  H2  WAT    28      19.495  19.708  10.142  1.00  0.00
TER
ATOM    147  O   WAT    29      15.232  16.119   9.540  1.00  0.00
ATOM    148  H1  WAT    29      15.031  15.256   9.901  1.00  0.00
ATOM    149  H2  WAT    29      15.061  16.032   8.602  1.00  0.00
TER
ATOM    150  O   WAT    30      14.030  13.219   9.528  1.00  0.00
ATOM    151  H1  WAT    30      14.332  13.226   8.619  1.00  0.00
ATOM    152  H2  WAT    30      14.769  12.869  10.024  1.00  0.00
TER
ATOM    153  O   WAT    31      17.248  12.162  10.513  1.00  0.00
ATOM    154  H1  WAT    31      16.901  11.485   9.933  1.00  0.00
ATOM    155  H2  WAT    31      17.450  11.701  11.328  1.00  0.00
TER
ATOM    156  O   WAT    32      10.589  18.691  16.910  1.00  0.00
ATOM    157  H1  WAT    32       9.934  18.422  16.266  1.00  0.00
ATOM    158  H2  WAT    32      11.427  18.582  16.460  1.00  0.00
TER
ATOM    159  O   WAT    33       9.803  15.901  12.852  1.00  0.00
ATOM    160  H1  WAT    33       8.899  16.164  12.677  1.00  0.00
ATOM    161  H2  WAT    33      10.287  16.172  12.072  1.00  0.00
TER
ATOM    162  O   WAT    34      12.345  14.958  10.762  1.00  0.00
ATOM    163  H1  WAT    34      13.055  14.536  10.276  1.00  0.00
ATOM    164  H2  WAT    34      11.629  15.025  10.130  1.00  0.00
TER
ATOM    165  O   WAT    35      11.993  11.011   9.802  1.00  0.00
ATOM    166  H1  WAT    35      12.716  11.552  10.120  1.00  0.00
ATOM    167  H2  WAT    35      12.265  10.738   8.926  1.00  0.00
TER
ATOM    168  O   WAT    36      11.418  11.051  13.395  1.00  0.00
ATOM    169  H1  WAT    36      12.176  11.164  12.822  1.00  0.00
ATOM    170  H2  WAT    36      10.955  11.888  13.350  1.00  0.00
TER
ATOM    171  O   WAT    37      17.959  13.165  16.386  1.00  0.00
ATOM    172  H1  WAT    37      17.146  12.790  16.045  1.00  0.00
ATOM    173  H2  WAT    37      18.463  12.409  16.688  1.00  0.00
TER
ATOM    174  O   WAT    38      13.790  11.577  11.936  1.00  0.00
ATOM    175  H1  WAT    38      14.319  10.790  11.806  1.00  0.00
ATOM    176  H2  WAT    38      14.423  12.256  12.169  1.00  0.00
TER
ATOM    177  O   WAT    39      15.984  11.315  14.990  1.00  0.00
ATOM    178  H1  WAT    39      15.354  10.613  15.157  1.00  0.00
ATOM    179  H2  WAT    39      15.444  12.075  14.773  1.00  0.00
TER
ATOM    180  O   WAT    40      19.749  19.806   0.248  1.00  0.00
ATOM    181  H1  WAT    40      18.973  19.326   0.538  1.00  0.00
ATOM    182  H2  WAT    40      20.400  19.126   0.073  1.00  0.00
TER
ATOM    183  O   WAT    41      13.765  20.118   1.125  1.00  0.00
ATOM    184  H1  WAT    41      12.934  19.862   1.525  1.00  0.00
ATOM    185  H2  WAT    41      14.373  20.189   1.861  1.00  0.00
TER
ATOM    186  O   WAT    42      12.174  15.078  -5.090  1.00  0.00
ATOM    187  H1  WAT    42      11.286  15.419  -5.192  1.00  0.00
ATOM    188  H2  WAT    42      12.458  14.878  -5.982  1.00  0.00
TER
ATOM    189  O   WAT    43      10.138  17.678   0.794  1.00  0.00
ATOM    190  H1  WAT    43      10.709  16.911   0.794  1.00  0.00
ATOM    191  H2  WAT    43      10.138  17.977  -0.116  1.00  0.00
TER
ATOM    192  O   WAT    44      11.380  13.087   2.581  1.00  0.00
ATOM    193  H1  WAT    44      11.200  12.189   2.861  1.00  0.00
ATOM    194  H2  WAT    44      10.978  13.634   3.255  1.00  0.00
TER
ATOM    195  O   WAT    45      20.220  15.288   0.482  1.00  0.00
ATOM    196  H1  WAT    45      20.596  14.416   0.369  1.00  0.00
ATOM    197  H2  WAT    45      20.122  15.624  -0.409  1.00  0.00
TER
ATOM    198  O   WAT    46      14.351  13.661  -4.057  1.00  0.00
ATOM    199  H1  WAT    46      14.457  14.561  -3.750  1.00  0.00
ATOM    200  H2  WAT    46      13.440  13.613  -4.347  1.00  0.00
TER
ATOM    201  O   WAT    47      11.999  15.583   1.189  1.00  0.00
ATOM    202  H1  WAT    47      12.680  15.847   1.807  1.00  0.00
ATOM    203  H2  WAT    47      11.684  14.743   1.523  1.00  0.00
TER
ATOM    204  O   WAT    48      16.191  16.630   0.276  1.00  0.00
ATOM    205  H1  WAT    48      16.699  17.128   0.917  1.00  0.00
ATOM    206  H2  WAT    48      16.723  15.853   0.100  1.00  0.00
TER
ATOM    207  O   WAT    49      14.475  11.269   4.542  1.00  0.00
ATOM    208  H1  WAT    49      14.477  11.787   3.737  1.00  0.00
ATOM    209  H2  WAT    49      13.645  10.792   4.519  1.00  0.00
TER
ATOM    210  O   WAT    50      14.156  12.980   2.549  1.00  0.00
ATOM    211  H1  WAT    50      14.498  13.825   2.255  1.00  0.00
ATOM    212  H2  WAT    50      13.218  13.129   2.666  1.00  0.00
TER
ATOM    213  O   WAT    51      17.839  10.469  -1.126  1.00  0.00
ATOM    214  H1  WAT    51      18.147   9.913  -1.843  1.00  0.00
ATOM    215  H2  WAT    51      16.909  10.603  -1.309  1.00  0.00
TER
ATOM    216  O   WAT    52      20.227  18.534  -4.390  1.00  0.00
ATOM    217  H1  WAT    52      19.300  18.467  -4.161  1.00  0.00
ATOM    218  H2  WAT    52      20.380  19.472  -4.505  1.00  0.00
TER
ATOM    219  O   WAT    53      20.214  14.805  -7.393  1.00  0.00
ATOM    220  H1  WAT    53      19.275  14.967  -7.308  1.00  0.00
ATOM    221  H2  WAT    53      20.533  15.524  -7.940  1.00  0.00
TER
ATOM    222  O   WAT    54      15.833  19.060  -1.608  1.00  0.00
ATOM    223  H1  WAT    54      15.429  18.348  -2.104  1.00  0.00
ATOM    224  H2  WAT    54      15.919  18.715  -0.719  1.00  0.00
TER
ATOM    225  O   WAT    55      14.546  15.834   2.172  1.00  0.00
ATOM    226  H1  WAT    55      15.097  15.944   1.397  1.00  0.00
ATOM    227  H2  WAT    55      15.060  16.208   2.887  1.00  0.00
TER
ATOM    228  O   WAT    56      14.220  19.356   5.782  1.00  0.00
ATOM    229  H1  WAT    56      14.081  20.229   6.151  1.00  0.00
ATOM    230  H2  WAT    56      13.338  19.014   5.637  1.00  0.00
TER
ATOM    231  O   WAT    57      12.533  17.955  -4.107  1.00  0.00
ATOM    232  H1  WAT    57      12.413  18.681  -4.719  1.00  0.00
ATOM    233  H2  WAT    57      12.224  17.185  -4.585  1.00  0.00
TER
ATOM    234  O   WAT    58      15.000  11.298  -0.725  1.00  0.00
ATOM    235  H1  WAT    58      14.557  12.079  -1.057  1.00  0.00
ATOM    236  H2  WAT    58      15.558  11.621  -0.018  1.00  0.00
TER
ATOM    237  O   WAT    59      19.287  14.165   4.878  1.00  0.00
ATOM    238  H1  WAT    59      18.825  14.373   5.690  1.00  0.00
ATOM    239  H2  WAT    59      18.885  13.351   4.575  1.00  0.00
TER
ATOM    240  O   WAT    60      18.116  10.919  -5.845  1.00  0.00
ATOM    241  H1  WAT    60      17.491  10.915  -5.119  1.00  0.00
ATOM    242  H2  WAT    60      18.029  10.052  -6.241  1.00  0.00
TER
ATOM    243  O   WAT    61      17.037  11.843   1.134  1.00  0.00
ATOM    244  H1  WAT    61      17.335  12.749   1.053  1.00  0.00
ATOM    245  H2  WAT    61      17.586  11.355   0.520  1.00  0.00
TER
ATOM    246  O   WAT    62      14.791  16.421  -2.997  1.00  0.00
ATOM    247  H1  WAT    62      14.565  16.205  -2.092  1.00  0.00
ATOM    248  H2  WAT    62      14.010  16.854  -3.342  1.00  0.00
TER
ATOM    249  O   WAT    63      17.231  17.320   7.669  1.00  0.00
ATOM    250  H1  WAT    63      17.135  16.379   7.519  1.00  0.00
ATOM    251  H2  WAT    63      18.074  17.541   7.274  1.00  0.00
TER
ATOM    252  O   WAT    64      20.627  15.064  -2.368  1.00  0.00
ATOM    253  H1  WAT    64      21.020  15.381  -3.181  1.00  0.00
ATOM    254  H2  WAT    64      20.989  14.185  -2.253  1.00  0.00
TER
ATOM    255  O   WAT    65      12.362  13.731   5.822  1.00  0.00
ATOM    256  H1  WAT    65      11.969  14.579   6.030  1.00  0.00
ATOM    257  H2  WAT    65      11.674  13.094   6.013  1.00  0.00
TER
ATOM    258  O   WAT    66      18.937  13.815   8.892  1.00  0.00
ATOM    259  H1  WAT    66      18.247  13.622   9.527  1.00  0.00
ATOM    260  H2  WAT    66      19.680  14.098   9.425  1.00  0.00
TER
ATOM    261  O   WAT    67       9.664  11.654  -0.145  1.00  0.00
ATOM    262  H1  WAT    67       9.375  12.224   0.568  1.00  0.00
ATOM    263  H2  WAT    67      10.408  11.175   0.219  1.00  0.00
TER
ATOM    264  O   WAT    68       9.851  15.596  -8.934  1.00  0.00
ATOM    265  H1  WAT    68       9.768  16.539  -8.793  1.00  0.00
ATOM    266  H2  WAT    68       9.499  15.454  -9.813  1.00  0.00
TER
ATOM    267  O   WAT    69      21.213  17.655   1.727  1.00  0.00
ATOM    268  H1  WAT    69      20.481  18.163   2.076  1.00  0.00
ATOM    269  H2  WAT    69      20.815  16.838   1.426  1.00  0.00
TER
ATOM    270  O   WAT    70      17.651  14.330   0.133  1.00  0.00
ATOM    271  H1  WAT    70      17.654  13.889  -0.717  1.00  0.00
ATOM    272  H2  WAT    70      18.546  14.652   0.240  1.00  0.00
TER
ATOM    273  O   WAT    71      13.501  14.213  -0.908  1.00  0.00
ATOM    274  H1  WAT    71      13.161  14.690  -0.151  1.00  0.00
ATOM    275  H2  WAT    71      12.739  13.759  -1.268  1.00  0.00
TER
ATOM    276  O   WAT    72      17.713  15.331  -6.877  1.00  0.00
ATOM    277  H1  WAT    72      17.834  15.290  -5.928  1.00  0.00
ATOM    278  H2  WAT    72      17.328  16.194  -7.032  1.00  0.00
TER
ATOM    279  O   WAT    73      16.725  17.641  -7.478  1.00  0.00
ATOM    280  H1  WAT    73      16.157  17.193  -8.105  1.00  0.00
ATOM    281  H2  WAT    73      17.434  18.001  -8.012  1.00  0.00
TER
ATOM    282  O   WAT    74      17.952  18.390   1.879  1.00  0.00
ATOM    283  H1  WAT    74      18.319  17.916   2.625  1.00  0.00
ATOM    284  H2  WAT    74      17.762  19.264   2.220  1.00  0.00
TER
ATOM    285  O   WAT    75      10.816  13.135  -1.991  1.00  0.00
ATOM    286  H1  WAT    75      10.530  12.770  -1.154  1.00  0.00
ATOM    287  H2  WAT    75      10.753  12.403  -2.605  1.00  0.00
TER
ATOM    288  O   WAT    76      15.741  17.431   4.198  1.00  0.00
ATOM    289  H1  WAT    76      15.437  18.310   4.423  1.00  0.00
ATOM    290  H2  WAT    76      16.696  17.491   4.233  1.00  0.00
TER
ATOM    291  O   WAT    77      20.489  12.028  -5.270  1.00  0.00
ATOM    292  H1  WAT    77      19.676  11.529  -5.346  1.00  0.00
ATOM    293  H2  WAT    77      20.296  12.867  -5.686  1.00  0.00
TER
ATOM    294  O   WAT    78      11.798  18.271   5.345  1.00  0.00
ATOM    295  H1  WAT    78      11.439  18.937   5.932  1.00  0.00
ATOM    296  H2  WAT    78      11.503  17.440   5.716  1.00  0.00
TER
ATOM    297  O   WAT    79      14.999  18.730   8.229  1.00  0.00
ATOM    298  H1  WAT    79      14.699  18.876   7.332  1.00  0.00
ATOM    299  H2  WAT    79      15.770  18.170   8.136  1.00  0.00
TER
ATOM    300  O   WAT    80      10.309  18.271  -8.032  1.00  0.00
ATOM    301  H1  WAT    80      11.178  18.553  -7.748  1.00  0.00
ATOM    302  H2  WAT    80       9.818  19.084  -8.147  1.00  0.00
TER
ATOM    303  O   WAT    81      17.472  19.658  -3.911  1.00  0.00
ATOM    304  H1  WAT    81      17.928  20.468  -3.685  1.00  0.00
ATOM    305  H2  WAT    81      17.121  19.340  -3.079  1.00  0.00
TER
ATOM    306  O   WAT    82      13.373  10.002  -3.439  1.00  0.00
ATOM    307  H1  WAT    82      13.245   9.993  -2.490  1.00  0.00
ATOM    308  H2  WAT    82      12.549  10.340  -3.790  1.00  0.00
TER
ATOM    309  O   WAT    83      10.373  11.761   6.022  1.00  0.00
ATOM    310  H1  WAT    83       9.659  11.960   6.627  1.00  0.00
ATOM    311  H2  WAT    83      10.792  10.985   6.394  1.00  0.00
TER
ATOM    312  O   WAT    84      17.201  15.487  -4.003  1.00  0.00
ATOM    313  H1  WAT    84      16.493  15.956  -3.562  1.00  0.00
ATOM    314  H2  WAT    84      17.486  14.829  -3.369  1.00  0.00
TER
ATOM    315  O   WAT    85      18.827  16.907   3.996  1.00  0.00
ATOM    316  H1  WAT    85      19.325  17.381   4.661  1.00  0.00
ATOM    317  H2  WAT    85      18.969  15.983   4.203  1.00  0.00
TER
ATOM    318  O   WAT    86      15.405  13.796  -6.628  1.00  0.00
ATOM    319  H1  WAT    86      16.254  14.233  -6.694  1.00  0.00
ATOM    320  H2  WAT    86      15.038  14.108  -5.801  1.00  0.00
TER
ATOM    321  O   WAT    87      14.304  20.049  -8.155  1.00  0.00
ATOM    322  H1  WAT    87      15.070  19.937  -7.592  1.00  0.00
ATOM    323  H2  WAT    87      14.381  19.353  -8.807  1.00  0.00
TER
ATOM    324  O   WAT    88      12.998  17.481  -7.471  1.00  0.00
ATOM    325  H1  WAT    88      13.079  16.534  -7.360  1.00  0.00
ATOM    326  H2  WAT    88      13.890  17.812  -7.365  1.00  0.00
TER
ATOM    327  O   WAT    89      10.526  19.303   7.764  1.00  0.00
ATOM    328  H1  WAT    89      11.029  18.724   8.336  1.00  0.00
ATOM    329  H2  WAT    89       9.786  19.587   8.302  1.00  0.00
TER
ATOM    330  O   WAT    90      12.558  17.446   8.659  1.00  0.00
ATOM    331  H1  WAT    90      12.598  17.147   9.568  1.00  0.00
ATOM    332  H2  WAT    90      13.412  17.847   8.500  1.00  0.00
TER
ATOM    333  O   WAT    91      16.336  20.045  -6.180  1.00  0.00
ATOM    334  H1  WAT    91      16.757  19.879  -5.337  1.00  0.00
ATOM    335  H2  WAT    91      16.461  19.235  -6.675  1.00  0.00
TER
ATOM    336  O   WAT    92      14.498  16.025   6.627  1.00  0.00
ATOM    337  H1  WAT    92      13.968  15.534   5.999  1.00  0.00
ATOM    338  H2  WAT    92      15.167  16.454   6.092  1.00  0.00
TER
ATOM    339  O   WAT    93      18.848  19.069  -8.933  1.00  0.00
ATOM    340  H1  WAT    93      19.369  18.354  -9.299  1.00  0.00
ATOM    341  H2  WAT    93      19.495  19.708  -8.633  1.00  0.00
TER
ATOM    342  O   WAT    94      14.986  12.991   6.706  1.00  0.00
ATOM    343  H1  WAT    94      14.891  12.373   5.982  1.00  0.00
ATOM    344  H2  WAT    94      14.405  13.718   6.479  1.00  0.00
TER
ATOM    345  O   WAT    95      17.752  11.549   3.739  1.00  0.00
ATOM    346  H1  WAT    95      17.304  11.571   2.894  1.00  0.00
ATOM    347  H2  WAT    95      17.118  11.151   4.336  1.00  0.00
TER
ATOM    348  O   WAT    96      20.494  18.176   5.744  1.00  0.00
ATOM    349  H1  WAT    96      20.614  17.580   6.484  1.00  0.00
ATOM    350  H2  WAT    96      21.354  18.213   5.324  1.00  0.00
TER
ATOM    351  O   WAT    97      15.232  16.119  -9.235  1.00  0.00
ATOM    352  H1  WAT    97      15.031  15.256  -8.873  1.00  0.00
ATOM    353  H2  WAT    97      15.061  16.032 -10.172  1.00  0.00
TER
ATOM    354  O   WAT    98      17.261  14.718   7.002  1.00  0.00
ATOM    355  H1  WAT    98      17.851  14.409   7.690  1.00  0.00
ATOM    356  H2  WAT    98      16.443  14.246   7.158  1.00  0.00
TER
ATOM    357  O   WAT    99      14.030  13.219  -9.247  1.00  0.00
ATOM    358  H1  WAT    99      14.332  13.226 -10.155  1.00  0.00
ATOM    359  H2  WAT    99      14.769  12.869  -8.750  1.00  0.00
TER
ATOM    360  O   WAT   100      17.248  12.162  -8.261  1.00  0.00
ATOM    361  H1  WAT   100      16.901  11.485  -8.841  1.00  0.00
ATOM    362  H2  WAT   100      17.450  11.701  -7.447  1.00  0.00
TER
ATOM    363  O   WAT   101      10.589  18.691  -1.865  1.00  0.00
ATOM    364  H1  WAT   101       9.934  18.422  -2.509  1.00  0.00
ATOM    365  H2  WAT   101      11.427  18.582  -2.315  1.00  0.00
TER
ATOM    366  O   WAT   102      11.627  19.076   2.676  1.00  0.00
ATOM    367  H1  WAT   102      11.994  18.989   3.555  1.00  0.00
ATOM    368  H2  WAT   102      11.058  18.313   2.576  1.00  0.00
TER
ATOM    369  O   WAT   103      11.178  15.987   6.581  1.00  0.00
ATOM    370  H1  WAT   103      10.284  15.954   6.921  1.00  0.00
ATOM    371  H2  WAT   103      11.718  16.186   7.347  1.00  0.00
TER
ATOM    372  O   WAT   104       9.803  15.901  -5.922  1.00  0.00
ATOM    373  H1  WAT   104       8.899  16.164  -6.097  1.00  0.00
ATOM    374  H2  WAT   104      10.287  16.172  -6.702  1.00  0.00
TER
ATOM    375  O   WAT   105      12.345  14.958  -8.013  1.00  0.00
ATOM    376  H1  WAT   105      13.055  14.536  -8.498  1.00  0.00
ATOM    377  H2  WAT   105      11.629  15.025  -8.644  1.00  0.00
TER
ATOM    378  O   WAT   106      11.993  11.011  -8.973  1.00  0.00
ATOM    379  H1  WAT   106      12.716  11.552  -8.654  1.00  0.00
ATOM    380  H2  WAT   106      12.265  10.738  -9.848  1.00  0.00
TER
ATOM    381  O   WAT   107      11.682  10.262   0.930  1.00  0.00
ATOM    382  H1  WAT   107      12.330   9.712   0.489  1.00  0.00
ATOM    383  H2  WAT   107      12.102  10.516   1.751  1.00  0.00
TER
ATOM    384  O   WAT   108      11.435  10.418   3.672  1.00  0.00
ATOM    385  H1  WAT   108      11.087  10.874   4.438  1.00  0.00
ATOM    386  H2  WAT   108      11.104   9.523   3.755  1.00  0.00
TER
ATOM    387  O   WAT   109      18.948  11.609   7.194  1.00  0.00
ATOM    388  H1  WAT   109      18.887  12.201   7.944  1.00  0.00
ATOM    389  H2  WAT   109      19.888  11.501   7.049  1.00  0.00
TER
ATOM    390  O   WAT   110      12.107   9.945   6.947  1.00  0.00
ATOM    391  H1  WAT   110      12.656   9.764   6.184  1.00  0.00
ATOM    392  H2  WAT   110      12.173   9.155   7.483  1.00  0.00
TER
ATOM    393  O   WAT   111      20.074  10.746   2.100  1.00  0.00
ATOM    394  H1  WAT   111      19.291  11.221   2.379  1.00  0.00
ATOM    395  H2  WAT   111      19.780   9.842   1.991  1.00  0.00
TER
ATOM    396  O   WAT   112      11.418  11.051  -5.379  1.00  0.00
ATOM    397  H1  WAT   112      12.176  11.164  -5.953  1.00  0.00
ATOM    398  H2  WAT   112      10.955  11.888  -5.425  1.00  0.00
TER
ATOM    399  O   WAT   113      17.959  13.165  -2.389  1.00  0.00
ATOM    400  H1  WAT   113      17.146  12.790  -2.729  1.00  0.00
ATOM    401  H2  WAT   113      18.463  12.409  -2.087  1.00  0.00
TER
ATOM    402  O   WAT   114      13.790  11.577  -6.839  1.00  0.00
ATOM    403  H1  WAT   114      14.319  10.790  -6.968  1.00  0.00
ATOM    404  H2  WAT   114      14.423  12.256  -6.605  1.00  0.00
TER
ATOM    405  O   WAT   115      15.984  11.315  -3.784  1.00  0.00
ATOM    406  H1  WAT   115      15.354  10.613  -3.617  1.00  0.00
ATOM    407  H2  WAT   115      15.444  12.075  -4.001  1.00  0.00
TER
ATOM    408  O   WAT   116      16.109  10.593   8.651  1.00  0.00
ATOM    409  H1  WAT   116      15.828  11.096   7.887  1.00  0.00
ATOM    410  H2  WAT   116      16.491   9.795   8.285  1.00  0.00
TER
ATOM    411  O   WAT   117      19.749  19.806 -18.527  1.00  0.00
ATOM    412  H1  WAT   117      18.973  19.326 -18.237  1.00  0.00
ATOM    413  H2  WAT   117      20.400  19.126 -18.701  1.00  0.00
TER
ATOM    414  O   WAT   118      13.765  20.118 -17.649  1.00  0.00
ATOM    415  H1  WAT   118      12.934  19.862 -17.249  1.00  0.00
ATOM    416  H2  WAT   118      14.373  20.189 -16.913  1.00  0.00
TER
ATOM    417  O   WAT   119      10.138  17.678 -17.981  1.00  0.00
ATOM    418  H1  WAT   119      10.709  16.911 -17.980  1.00  0.00
ATOM    419  H2  WAT   119      10.138  17.977 -18.890  1.00  0.00
TER
ATOM    420  O   WAT   120      11.380  13.087 -16.194  1.00  0.00
ATOM    421  H1  WAT   120      11.200  12.189 -15.914  1.00  0.00
ATOM    422  H2  WAT   120      10.978  13.634 -15.519  1.00  0.00
TER
ATOM    423  O   WAT   121      20.220  15.288 -18.293  1.00  0.00
ATOM    424  H1  WAT   121      20.596  14.416 -18.405  1.00  0.00
ATOM    425  H2  WAT   121      20.122  15.624 -19.184  1.00  0.00
TER
ATOM    426  O   WAT   122      11.999  15.583 -17.586  1.00  0.00
ATOM    427  H1  WAT   122      12.680  15.847 -16.967  1.00  0.00
ATOM    428  H2  WAT   122      11.684  14.743 -17.252  1.00  0.00
TER
ATOM    429  O   WAT   123      16.191  16.630 -18.498  1.00  0.00
ATOM    430  H1  WAT   123      16.699  17.128 -17.858  1.00  0.00
ATOM    431  H2  WAT   123      16.723  15.853 -18.674  1.00  0.00
TER
ATOM    432  O   WAT   124      14.475  11.269 -14.232  1.00  0.00
ATOM    433  H1  WAT   124      14.477  11.787 -15.037  1.00  0.00
ATOM    434  H2  WAT   124      13.645  10.792 -14.255  1.00  0.00
TER
ATOM    435  O   WAT   125      14.156  12.980 -16.225  1.00  0.00
ATOM    436  H1  WAT   125      14.498  13.825 -16.520  1.00  0.00
ATOM    437  H2  WAT   125      13.218  13.129 -16.108  1.00  0.00
TER
ATOM    438  O   WAT   126      14.546  15.834 -16.603  1.00  0.00
ATOM    439  H1  WAT   126      15.097  15.944 -17.377  1.00  0.00
ATOM    440  H2  WAT   126      15.060  16.208 -15.887  1.00  0.00
TER
ATOM    441  O   WAT   127      14.220  19.356 -12.992  1.00  0.00
ATOM    442  H1  WAT   127      14.081  20.229 -12.623  1.00  0.00
ATOM    443  H2  WAT   127      13.338  19.014 -13.137  1.00  0.00
TER
ATOM    444  O   WAT   128      19.287  14.165 -13.896  1.00  0.00
ATOM    445  H1  WAT   128      18.825  14.373 -13.084  1.00  0.00
ATOM    446  H2  WAT   128      18.885  13.351 -14.199  1.00  0.00
TER
ATOM    447  O   WAT   129      17.037  11.843 -17.641  1.00  0.00
ATOM    448  H1  WAT   129      17.335  12.749 -17.721  1.00  0.00
ATOM    449  H2  WAT   129      17.586  11.355 -18.255  1.00  0.00
TER
ATOM    450  O   WAT   130      17.231  17.320 -11.105  1.00  0.00
ATOM    451  H1  WAT   130      17.135  16.379 -11.255  1.00  0.00
ATOM    452  H2  WAT   130      18.074  17.541 -11.501  1.00  0.00
TER
ATOM    453  O   WAT   131      12.362  13.731 -12.952  1.00  0.00
ATOM    454  H1  WAT   131      11.969  14.579 -12.745  1.00  0.00
ATOM    455  H2  WAT   131      11.674  13.094 -12.761  1.00  0.00
TER
ATOM    456  O   WAT   132      18.937  13.815  -9.882  1.00  0.00
ATOM    457  H1  WAT   132      18.247  13.622  -9.248  1.00  0.00
ATOM    458  H2  WAT   132      19.680  14.098  -9.350  1.00  0.00
TER
ATOM    459  O   WAT   133       9.664  11.654 -18.919  1.00  0.00
ATOM    460  H1  WAT   133       9.375  12.224 -18.206  1.00  0.00
ATOM    461  H2  WAT   133      10.408  11.175 -18.556  1.00  0.00
TER
ATOM    462  O   WAT   134      21.213  17.655 -17.047  1.00  0.00
ATOM    463  H1  WAT   134      20.481  18.163 -16.698  1.00  0.00
ATOM    464  H2  WAT   134      20.815  16.838 -17.348  1.00  0.00
TER
ATOM    465  O   WAT   135      17.952  18.390 -16.895  1.00  0.00
ATOM    466  H1  WAT   135      18.319  17.916 -16.149  1.00  0.00
ATOM    467  H2  WAT   135      17.762  19.264 -16.554  1.00  0.00
TER
ATOM    468  O   WAT   136      15.741  17.431 -14.577  1.00  0.00
ATOM    469  H1  WAT   136      15.437  18.310 -14.352  1.00  0.00
ATOM    470  H2  WAT   136      16.696  17.491 -14.541  1.00  0.00
TER
ATOM    471  O   WAT   137      11.798  18.271 -13.430  1.00  0.00
ATOM    472  H1  WAT   137      11.439  18.937 -12.842  1.00  0.00
ATOM    473  H2  WAT   137      11.503  17.440 -13.058  1.00  0.00
TER
ATOM    474  O   WAT   138      14.999  18.730 -10.546  1.00  0.00
ATOM    475  H1  WAT   138      14.699  18.876 -11.443  1.00  0.00
ATOM    476  H2  WAT   138      15.770  18.170 -10.638  1.00  0.00
TER
ATOM    477  O   WAT   139      10.373  11.761 -12.752  1.00  0.00
ATOM    478  H1  WAT   139       9.659  11.960 -12.147  1.00  0.00
ATOM    479  H2  WAT   139      10.792  10.985 -12.381  1.00  0.00
TER
ATOM    480  O   WAT   140      18.827  16.907 -14.778  1.00  0.00
ATOM    481  H1  WAT   140      19.325  17.381 -14.113  1.00  0.00
ATOM    482  H2  WAT   140      18.969  15.983 -14.571  1.00  0.00
TER
ATOM    483  O   WAT   141      10.526  19.303 -11.010  1.00  0.00
ATOM    484  H1  WAT   141      11.029  18.724 -10.438  1.00  0.00
ATOM    485  H2  WAT   141       9.786  19.587 -10.472  1.00  0.00
TER
ATOM    486  O   WAT   142      12.558  17.446 -10.115  1.00  0.00
ATOM    487  H1  WAT   142      12.598  17.147  -9.207  1.00  0.00
ATOM    488  H2  WAT   142      13.412  17.847 -10.274  1.00  0.00
TER
ATOM    489  O   WAT   143      14.498  16.025 -12.148  1.00  0.00
ATOM    490  H1  WAT   143      13.968  15.534 -12.775  1.00  0.00
ATOM    491  H2  WAT   143      15.167  16.454 -12.682  1.00  0.00
TER
ATOM    492  O   WAT   144      14.986  12.991 -12.068  1.00  0.00
ATOM    493  H1  WAT   144      14.891  12.373 -12.793  1.00  0.00
ATOM    494  H2  WAT   144      14.405  13.718 -12.295  1.00  0.00
TER
ATOM    495  O   WAT   145      17.752  11.549 -15.035  1.00  0.00
ATOM    496  H1  WAT   145      17.304  11.571 -15.881  1.00  0.00
ATOM    497  H2  WAT   145      17.118  11.151 -14.438  1.00  0.00
TER
ATOM    498  O   WAT   146      20.494  18.176 -13.030  1.00  0.00
ATOM    499  H1  WAT   146      20.614  17.580 -12.291  1.00  0.00
ATOM    500  H2  WAT   146      21.354  18.213 -13.450  1.00  0.00
TER
ATOM    501  O   WAT   147      17.261  14.718 -11.773  1.00  0.00
ATOM    502  H1  WAT   147      17.851  14.409 -11.085  1.00  0.00
ATOM    503  H2  WAT   147      16.443  14.246 -11.617  1.00  0.00
TER
ATOM    504  O   WAT   148      11.627  19.076 -16.099  1.00  0.00
ATOM    505  H1  WAT   148      11.994  18.989 -15.219  1.00  0.00
ATOM    506  H2  WAT   148      11.058  18.313 -16.198  1.00  0.00
TER
ATOM    507  O   WAT   149      11.178  15.987 -12.193  1.00  0.00
ATOM    508  H1  WAT   149      10.284  15.954 -11.854  1.00  0.00
ATOM    509  H2  WAT   149      11.718  16.186 -11.428  1.00  0.00
TER
ATOM    510  O   WAT   150      11.682  10.262 -17.845  1.00  0.00
ATOM    511  H1  WAT   150      12.330   9.712 -18.285  1.00  0.00
ATOM    512  H2  WAT   150      12.102  10.516 -17.023  1.00  0.00
TER
ATOM    513  O   WAT   151      11.435  10.418 -15.102  1.00  0.00
ATOM    514  H1  WAT   151      11.087  10.874 -14.336  1.00  0.00
ATOM    515  H2  WAT   151      11.104   9.523 -15.020  1.00  0.00
TER
ATOM    516  O   WAT   152      18.948  11.609 -11.580  1.00  0.00
ATOM    517  H1  WAT   152      18.887  12.201 -10.831  1.00  0.00
ATOM    518  H2  WAT   152      19.888  11.501 -11.725  1.00  0.00
TER
ATOM    519  O   WAT   153      12.107   9.945 -11.827  1.00  0.00
ATOM    520  H1  WAT   153      12.656   9.764 -12.590  1.00  0.00
ATOM    521  H2  WAT   153      12.173   9.155 -11.291  1.00  0.00
TER
ATOM    522  O   WAT   154      20.074  10.746 -16.675  1.00  0.00
ATOM    523  H1  WAT   154      19.291  11.221 -16.395  1.00  0.00
ATOM    524  H2  WAT   154      19.780   9.842 -16.783  1.00  0.00
TER
ATOM    525  O   WAT   155      16.109  10.593 -10.123  1.00  0.00
ATOM    526  H1  WAT   155      15.828  11.096 -10.887  1.00  0.00
ATOM    527  H2  WAT   155      16.491   9.795 -10.489  1.00  0.00
TER
ATOM    528  O   WAT   156      12.174  -3.697  13.684  1.00  0.00
ATOM    529  H1  WAT   156      11.286  -3.355  13.582  1.00  0.00
ATOM    530  H2  WAT   156      12.458  -3.897  12.792  1.00  0.00
TER
ATOM    531  O   WAT   157      19.996   7.723  17.422  1.00  0.00
ATOM    532  H1  WAT   157      19.377   8.179  16.852  1.00  0.00
ATOM    533  H2  WAT   157      20.851   7.878  17.021  1.00  0.00
TER
ATOM    534  O   WAT   158      14.351  -5.113  14.718  1.00  0.00
ATOM    535  H1  WAT   158      14.457  -4.213  15.025  1.00  0.00
ATOM    536  H2  WAT   158      13.440  -5.162  14.427  1.00  0.00
TER
ATOM    537  O   WAT   159      20.862   2.607  14.816  1.00  0.00
ATOM    538  H1  WAT   159      20.244   3.072  14.252  1.00  0.00
ATOM    539  H2  WAT   159      21.374   3.300  15.233  1.00  0.00
TER
ATOM    540  O   WAT   160      10.230   3.293  12.190  1.00  0.00
ATOM    541  H1  WAT   160       9.853   3.781  11.458  1.00  0.00
ATOM    542  H2  WAT   160      10.488   3.965  12.820  1.00  0.00
TER
ATOM    543  O   WAT   161      17.839  -8.306  17.648  1.00  0.00
ATOM    544  H1  WAT   161      18.147  -8.861  16.932  1.00  0.00
ATOM    545  H2  WAT   161      16.909  -8.171  17.466  1.00  0.00
TER
ATOM    546  O   WAT   162      20.227  -0.241  14.384  1.00  0.00
ATOM    547  H1  WAT   162      19.300  -0.307  14.613  1.00  0.00
ATOM    548  H2  WAT   162      20.380   0.697  14.270  1.00  0.00
TER
ATOM    549  O   WAT   163      20.214  -3.969  11.381  1.00  0.00
ATOM    550  H1  WAT   163      19.275  -3.808  11.466  1.00  0.00
ATOM    551  H2  WAT   163      20.533  -3.251  10.835  1.00  0.00
TER
ATOM    552  O   WAT   164      15.833   0.286  17.166  1.00  0.00
ATOM    553  H1  WAT   164      15.429  -0.427  16.671  1.00  0.00
ATOM    554  H2  WAT   164      15.919  -0.059  18.055  1.00  0.00
TER
ATOM    555  O   WAT   165      20.543   5.500  15.863  1.00  0.00
ATOM    556  H1  WAT   165      20.983   6.242  15.449  1.00  0.00
ATOM    557  H2  WAT   165      20.482   5.742  16.787  1.00  0.00
TER
ATOM    558  O   WAT   166      12.533  -0.820  14.667  1.00  0.00
ATOM    559  H1  WAT   166      12.413  -0.094  14.055  1.00  0.00
ATOM    560  H2  WAT   166      12.224  -1.590  14.190  1.00  0.00
TER
ATOM    561  O   WAT   167      11.417   4.052  16.884  1.00  0.00
ATOM    562  H1  WAT   167      11.010   4.193  16.030  1.00  0.00
ATOM    563  H2  WAT   167      12.308   3.768  16.681  1.00  0.00
TER
ATOM    564  O   WAT   168      15.689   8.266  14.997  1.00  0.00
ATOM    565  H1  WAT   168      15.513   7.350  14.783  1.00  0.00
ATOM    566  H2  WAT   168      14.834   8.625  15.236  1.00  0.00
TER
ATOM    567  O   WAT   169      15.000  -7.476  18.049  1.00  0.00
ATOM    568  H1  WAT   169      14.557  -6.695  17.718  1.00  0.00
ATOM    569  H2  WAT   169      15.558  -7.153  18.756  1.00  0.00
TER
ATOM    570  O   WAT   170      18.116  -7.855  12.930  1.00  0.00
ATOM    571  H1  WAT   170      17.491  -7.859  13.655  1.00  0.00
ATOM    572  H2  WAT   170      18.029  -8.722  12.533  1.00  0.00
TER
ATOM    573  O   WAT   171      14.791  -2.353  15.777  1.00  0.00
ATOM    574  H1  WAT   171      14.565  -2.569  16.682  1.00  0.00
ATOM    575  H2  WAT   171      14.010  -1.920  15.432  1.00  0.00
TER
ATOM    576  O   WAT   172      20.627  -3.710  16.407  1.00  0.00
ATOM    577  H1  WAT   172      21.020  -3.393  15.594  1.00  0.00
ATOM    578  H2  WAT   172      20.989  -4.589  16.521  1.00  0.00
TER
ATOM    579  O   WAT   173       9.851  -3.178   9.840  1.00  0.00
ATOM    580  H1  WAT   173       9.768  -2.235   9.982  1.00  0.00
ATOM    581  H2  WAT   173       9.499  -3.321   8.961  1.00  0.00
TER
ATOM    582  O   WAT   174      17.651  -4.444  18.907  1.00  0.00
ATOM    583  H1  WAT   174      17.654  -4.885  18.058  1.00  0.00
ATOM    584  H2  WAT   174      18.546  -4.123  19.014  1.00  0.00
TER
ATOM    585  O   WAT   175      13.501  -4.562  17.866  1.00  0.00
ATOM    586  H1  WAT   175      13.161  -4.084  18.623  1.00  0.00
ATOM    587  H2  WAT   175      12.739  -5.015  17.507  1.00  0.00
TER
ATOM    588  O   WAT   176      17.713  -3.443  11.898  1.00  0.00
ATOM    589  H1  WAT   176      17.834  -3.484  12.846  1.00  0.00
ATOM    590  H2  WAT   176      17.328  -2.581  11.742  1.00  0.00
TER
ATOM    591  O   WAT   177      16.725  -1.133  11.296  1.00  0.00
ATOM    592  H1  WAT   177      16.157  -1.581  10.670  1.00  0.00
ATOM    593  H2  WAT   177      17.434  -0.774  10.763  1.00  0.00
TER
ATOM    594  O   WAT   178      10.816  -5.640  16.783  1.00  0.00
ATOM    595  H1  WAT   178      10.530  -6.004  17.621  1.00  0.00
ATOM    596  H2  WAT   178      10.753  -6.372  16.169  1.00  0.00
TER
ATOM    597  O   WAT   179      14.270   2.863  13.569  1.00  0.00
ATOM    598  H1  WAT   179      13.496   2.323  13.409  1.00  0.00
ATOM    599  H2  WAT   179      14.999   2.344  13.230  1.00  0.00
TER
ATOM    600  O   WAT   180      20.489  -6.747  13.504  1.00  0.00
ATOM    601  H1  WAT   180      19.676  -7.246  13.429  1.00  0.00
ATOM    602  H2  WAT   180      20.296  -5.907  13.088  1.00  0.00
TER
ATOM    603  O   WAT   181      14.313   2.531  17.207  1.00  0.00
ATOM    604  H1  WAT   181      14.831   1.728  17.152  1.00  0.00
ATOM    605  H2  WAT   181      13.862   2.469  18.048  1.00  0.00
TER
ATOM    606  O   WAT   182      19.200   3.798  12.479  1.00  0.00
ATOM    607  H1  WAT   182      19.542   4.542  11.984  1.00  0.00
ATOM    608  H2  WAT   182      18.372   4.111  12.842  1.00  0.00
TER
ATOM    609  O   WAT   183      18.169   3.879  15.251  1.00  0.00
ATOM    610  H1  WAT   183      18.857   4.426  15.632  1.00  0.00
ATOM    611  H2  WAT   183      17.383   4.423  15.286  1.00  0.00
TER
ATOM    612  O   WAT   184      10.309  -0.504  10.743  1.00  0.00
ATOM    613  H1  WAT   184      11.178  -0.221  11.026  1.00  0.00
ATOM    614  H2  WAT   184       9.818   0.310  10.628  1.00  0.00
TER
ATOM    615  O   WAT   185      17.472   0.883  14.863  1.00  0.00
ATOM    616  H1  WAT   185      17.928   1.694  15.089  1.00  0.00
ATOM    617  H2  WAT   185      17.121   0.566  15.695  1.00  0.00
TER
ATOM    618  O   WAT   186      13.373  -8.773  15.336  1.00  0.00
ATOM    619  H1  WAT   186      13.245  -8.781  16.284  1.00  0.00
ATOM    620  H2  WAT   186      12.549  -8.434  14.985  1.00  0.00
TER
ATOM    621  O   WAT   187      10.676   8.709  11.309  1.00  0.00
ATOM    622  H1  WAT   187      11.036   9.308  10.655  1.00  0.00
ATOM    623  H2  WAT   187      10.535   9.255  12.082  1.00  0.00
TER
ATOM    624  O   WAT   188      16.693   6.092  12.126  1.00  0.00
ATOM    625  H1  WAT   188      16.684   6.825  11.511  1.00  0.00
ATOM    626  H2  WAT   188      15.772   5.845  12.219  1.00  0.00
TER
ATOM    627  O   WAT   189      12.293   1.313  12.871  1.00  0.00
ATOM    628  H1  WAT   189      11.686   2.053  12.880  1.00  0.00
ATOM    629  H2  WAT   189      12.768   1.403  12.045  1.00  0.00
TER
ATOM    630  O   WAT   190      19.679   6.155  10.789  1.00  0.00
ATOM    631  H1  WAT   190      19.780   5.951   9.859  1.00  0.00
ATOM    632  H2  WAT   190      18.779   5.901  10.993  1.00  0.00
TER
ATOM    633  O   WAT   191      17.201  -3.287  14.771  1.00  0.00
ATOM    634  H1  WAT   191      16.493  -2.818  15.212  1.00  0.00
ATOM    635  H2  WAT   191      17.486  -3.945  15.406  1.00  0.00
TER
ATOM    636  O   WAT   192      18.320   8.673  15.483  1.00  0.00
ATOM    637  H1  WAT   192      18.575   8.636  14.561  1.00  0.00
ATOM    638  H2  WAT   192      17.372   8.547  15.476  1.00  0.00
TER
ATOM    639  O   WAT   193      15.405  -4.979  12.146  1.00  0.00
ATOM    640  H1  WAT   193      16.254  -4.542  12.080  1.00  0.00
ATOM    641  H2  WAT   193      15.038  -4.667  12.973  1.00  0.00
TER
ATOM    642  O   WAT   194      14.304   1.275  10.620  1.00  0.00
ATOM    643  H1  WAT   194      15.070   1.163  11.182  1.00  0.00
ATOM    644  H2  WAT   194      14.381   0.578   9.967  1.00  0.00
TER
ATOM    645  O   WAT   195      12.998  -1.293  11.303  1.00  0.00
ATOM    646  H1  WAT   195      13.079  -2.240  11.415  1.00  0.00
ATOM    647  H2  WAT   195      13.890  -0.962  11.409  1.00  0.00
TER
ATOM    648  O   WAT   196      13.800   8.857  18.406  1.00  0.00
ATOM    649  H1  WAT   196      14.536   8.308  18.677  1.00  0.00
ATOM    650  H2  WAT   196      14.184   9.722  18.267  1.00  0.00
TER
ATOM    651  O   WAT   197      10.685   4.924  14.281  1.00  0.00
ATOM    652  H1  WAT   197       9.758   5.166  14.271  1.00  0.00
ATOM    653  H2  WAT   197      11.150   5.751  14.159  1.00  0.00
TER
ATOM    654  O   WAT   198      16.910   8.030  10.229  1.00  0.00
ATOM    655  H1  WAT   198      17.703   8.319   9.777  1.00  0.00
ATOM    656  H2  WAT   198      16.391   7.599   9.550  1.00  0.00
TER
ATOM    657  O   WAT   199      17.428   3.250  10.093  1.00  0.00
ATOM    658  H1  WAT   199      17.323   2.635  10.819  1.00  0.00
ATOM    659  H2  WAT   199      17.260   2.727   9.310  1.00  0.00
TER
ATOM    660  O   WAT   200      20.668   2.312  10.697  1.00  0.00
ATOM    661  H1  WAT   200      20.119   2.759  11.342  1.00  0.00
ATOM    662  H2  WAT   200      21.290   1.807  11.221  1.00  0.00
TER
ATOM    663  O   WAT   201      16.336   1.271  12.594  1.00  0.00
ATOM    664  H1  WAT   201      16.757   1.105  13.437  1.00  0.00
ATOM    665  H2  WAT   201      16.461   0.461  12.099  1.00  0.00
TER
ATOM    666  O   WAT   202      18.848   0.295   9.842  1.00  0.00
ATOM    667  H1  WAT   202      19.369  -0.420   9.476  1.00  0.00
ATOM    668  H2  WAT   202      19.495   0.933  10.142  1.00  0.00
TER
ATOM    669  O   WAT   203      15.232  -2.656   9.540  1.00  0.00
ATOM    670  H1  WAT   203      15.031  -3.519   9.901  1.00  0.00
ATOM    671  H2  WAT   203      15.061  -2.742   8.602  1.00  0.00
TER
ATOM    672  O   WAT   204      14.030  -5.555   9.528  1.00  0.00
ATOM    673  H1  WAT   204      14.332  -5.549   8.619  1.00  0.00
ATOM    674  H2  WAT   204      14.769  -5.906  10.024  1.00  0.00
TER
ATOM    675  O   WAT   205      17.248  -6.612  10.513  1.00  0.00
ATOM    676  H1  WAT   205      16.901  -7.290   9.933  1.00  0.00
ATOM    677  H2  WAT   205      17.450  -7.073  11.328  1.00  0.00
TER
ATOM    678  O   WAT   206      19.413   8.376  12.132  1.00  0.00
ATOM    679  H1  WAT   206      20.308   8.715  12.154  1.00  0.00
ATOM    680  H2  WAT   206      19.445   7.654  11.504  1.00  0.00
TER
ATOM    681  O   WAT   207      13.053   3.749  10.361  1.00  0.00
ATOM    682  H1  WAT   207      13.490   4.292  11.016  1.00  0.00
ATOM    683  H2  WAT   207      13.538   2.923  10.370  1.00  0.00
TER
ATOM    684  O   WAT   208      10.267   6.538  17.813  1.00  0.00
ATOM    685  H1  WAT   208      10.598   5.670  17.580  1.00  0.00
ATOM    686  H2  WAT   208      10.697   6.744  18.643  1.00  0.00
TER
ATOM    687  O   WAT   209      14.864   4.869  15.473  1.00  0.00
ATOM    688  H1  WAT   209      14.563   4.745  16.373  1.00  0.00
ATOM    689  H2  WAT   209      14.757   4.009  15.064  1.00  0.00
TER
ATOM    690  O   WAT   210      10.589  -0.083  16.910  1.00  0.00
ATOM    691  H1  WAT   210       9.934  -0.352  16.266  1.00  0.00
ATOM    692  H2  WAT   210      11.427  -0.193  16.460  1.00  0.00
TER
ATOM    693  O   WAT   211       9.803  -2.873  12.852  1.00  0.00
ATOM    694  H1  WAT   211       8.899  -2.610  12.677  1.00  0.00
ATOM    695  H2  WAT   211      10.287  -2.602  12.072  1.00  0.00
TER
ATOM    696  O   WAT   212      12.345  -3.817  10.762  1.00  0.00
ATOM    697  H1  WAT   212      13.055  -4.238  10.276  1.00  0.00
ATOM    698  H2  WAT   212      11.629  -3.749  10.130  1.00  0.00
TER
ATOM    699  O   WAT   213      11.993  -7.763   9.802  1.00  0.00
ATOM    700  H1  WAT   213      12.716  -7.222  10.120  1.00  0.00
ATOM    701  H2  WAT   213      12.265  -8.037   8.926  1.00  0.00
TER
ATOM    702  O   WAT   214      10.795   8.445  15.892  1.00  0.00
ATOM    703  H1  WAT   214      10.627   7.812  16.590  1.00  0.00
ATOM    704  H2  WAT   214       9.928   8.651  15.542  1.00  0.00
TER
ATOM    705  O   WAT   215      11.418  -7.724  13.395  1.00  0.00
ATOM    706  H1  WAT   215      12.176  -7.611  12.822  1.00  0.00
ATOM    707  H2  WAT   215      10.955  -6.887  13.350  1.00  0.00
TER
ATOM    708  O   WAT   216      17.959  -5.610  16.386  1.00  0.00
ATOM    709  H1  WAT   216      17.146  -5.984  16.045  1.00  0.00
ATOM    710  H2  WAT   216      18.463  -6.365  16.688  1.00  0.00
TER
ATOM    711  O   WAT   217      12.401   7.138  13.337  1.00  0.00
ATOM    712  H1  WAT   217      11.876   7.519  12.633  1.00  0.00
ATOM    713  H2  WAT   217      12.325   7.763  14.058  1.00  0.00
TER
ATOM    714  O   WAT   218      13.790  -7.197  11.936  1.00  0.00
ATOM    715  H1  WAT   218      14.319  -7.984  11.806  1.00  0.00
ATOM    716  H2  WAT   218      14.423  -6.518  12.169  1.00  0.00
TER
ATOM    717  O   WAT   219      15.984  -7.460  14.990  1.00  0.00
ATOM    718  H1  WAT   219      15.354  -8.161  15.157  1.00  0.00
ATOM    719  H2  WAT   219      15.444  -6.699  14.773  1.00  0.00
TER
ATOM    720  O   WAT   220      15.000   9.086  12.212  1.00  0.00
ATOM    721  H1  WAT   220      15.732   8.802  11.665  1.00  0.00
ATOM    722  H2  WAT   220      15.260   8.848  13.102  1.00  0.00
TER
ATOM    723  O   WAT   221      14.162   5.203  12.217  1.00  0.00
ATOM    724  H1  WAT   221      13.533   5.671  12.765  1.00  0.00
ATOM    725  H2  WAT   221      14.277   4.358  12.651  1.00  0.00
TER
ATOM    726  O   WAT   222      19.749   1.031   0.248  1.00  0.00
ATOM    727  H1  WAT   222      18.973   0.551   0.538  1.00  0.00
ATOM    728  H2  WAT   222      20.400   0.352   0.073  1.00  0.00
TER
ATOM    729  O   WAT   223      13.765   1.343   1.125  1.00  0.00
ATOM    730  H1  WAT   223      12.934   1.088   1.525  1.00  0.00
ATOM    731  H2  WAT   223      14.373   1.414   1.861  1.00  0.00
TER
ATOM    732  O   WAT   224      13.745   5.377   1.321  1.00  0.00
ATOM    733  H1  WAT   224      14.048   4.487   1.142  1.00  0.00
ATOM    734  H2  WAT   224      14.490   5.934   1.093  1.00  0.00
TER
ATOM    735  O   WAT   225      12.174  -3.697  -5.090  1.00  0.00
ATOM    736  H1  WAT   225      11.286  -3.355  -5.192  1.00  0.00
ATOM    737  H2  WAT   225      12.458  -3.897  -5.982  1.00  0.00
TER
ATOM    738  O   WAT   226      10.138  -1.096   0.794  1.00  0.00
ATOM    739  H1  WAT   226      10.709  -1.864   0.794  1.00  0.00
ATOM    740  H2  WAT   226      10.138  -0.797  -0.116  1.00  0.00
TER
ATOM    741  O   WAT   227      19.996   7.723  -1.352  1.00  0.00
ATOM    742  H1  WAT   227      19.377   8.179  -1.922  1.00  0.00
ATOM    743  H2  WAT   227      20.851   7.878  -1.753  1.00  0.00
TER
ATOM    744  O   WAT   228      19.189   3.707   0.255  1.00  0.00
ATOM    745  H1  WAT   228      19.120   2.766   0.094  1.00  0.00
ATOM    746  H2  WAT   228      19.951   3.797   0.827  1.00  0.00
TER
ATOM    747  O   WAT   229      11.380  -5.688   2.581  1.00  0.00
ATOM    748  H1  WAT   229      11.200  -6.585   2.861  1.00  0.00
ATOM    749  H2  WAT   229      10.978  -5.140   3.255  1.00  0.00
TER
ATOM    750  O   WAT   230      20.220  -3.486   0.482  1.00  0.00
ATOM    751  H1  WAT   230      20.596  -4.359   0.369  1.00  0.00
ATOM    752  H2  WAT   230      20.122  -3.150  -0.409  1.00  0.00
TER
ATOM    753  O   WAT   231      14.351  -5.113  -4.057  1.00  0.00
ATOM    754  H1  WAT   231      14.457  -4.213  -3.750  1.00  0.00
ATOM    755  H2  WAT   231      13.440  -5.162  -4.347  1.00  0.00
TER
ATOM    756  O   WAT   232      11.999  -3.192   1.189  1.00  0.00
ATOM    757  H1  WAT   232      12.680  -2.928   1.807  1.00  0.00
ATOM    758  H2  WAT   232      11.684  -4.031   1.523  1.00  0.00
TER
ATOM    759  O   WAT   233      16.191  -2.145   0.276  1.00  0.00
ATOM    760  H1  WAT   233      16.699  -1.647   0.917  1.00  0.00
ATOM    761  H2  WAT   233      16.723  -2.921   0.100  1.00  0.00
TER
ATOM    762  O   WAT   234      14.475  -7.505   4.542  1.00  0.00
ATOM    763  H1  WAT   234      14.477  -6.988   3.737  1.00  0.00
ATOM    764  H2  WAT   234      13.645  -7.982   4.519  1.00  0.00
TER
ATOM    765  O   WAT   235      20.862   2.607  -3.959  1.00  0.00
ATOM    766  H1  WAT   235      20.244   3.072  -4.522  1.00  0.00
ATOM    767  H2  WAT   235      21.374   3.300  -3.542  1.00  0.00
TER
ATOM    768  O   WAT   236      15.725   2.135   2.720  1.00  0.00
ATOM    769  H1  WAT   236      15.392   2.761   3.362  1.00  0.00
ATOM    770  H2  WAT   236      15.902   2.661   1.940  1.00  0.00
TER
ATOM    771  O   WAT   237      14.156  -5.794   2.549  1.00  0.00
ATOM    772  H1  WAT   237      14.498  -4.950   2.255  1.00  0.00
ATOM    773  H2  WAT   237      13.218  -5.646   2.666  1.00  0.00
TER
ATOM    774  O   WAT   238      14.937   4.103   4.535  1.00  0.00
ATOM    775  H1  WAT   238      15.554   4.778   4.253  1.00  0.00
ATOM    776  H2  WAT   238      14.076   4.511   4.443  1.00  0.00
TER
ATOM    777  O   WAT   239      10.230   3.293  -6.585  1.00  0.00
ATOM    778  H1  WAT   239       9.853   3.781  -7.316  1.00  0.00
ATOM    779  H2  WAT   239      10.488   3.965  -5.954  1.00  0.00
TER
ATOM    780  O   WAT   240      17.839  -8.306  -1.126  1.00  0.00
ATOM    781  H1  WAT   240      18.147  -8.861  -1.843  1.00  0.00
ATOM    782  H2  WAT   240      16.909  -8.171  -1.309  1.00  0.00
TER
ATOM    783  O   WAT   241      20.227  -0.241  -4.390  1.00  0.00
ATOM    784  H1  WAT   241      19.300  -0.307  -4.161  1.00  0.00
ATOM    785  H2  WAT   241      20.380   0.697  -4.505  1.00  0.00
TER
ATOM    786  O   WAT   242      20.214  -3.969  -7.393  1.00  0.00
ATOM    787  H1  WAT   242      19.275  -3.808  -7.308  1.00  0.00
ATOM    788  H2  WAT   242      20.533  -3.251  -7.940  1.00  0.00
TER
ATOM    789  O   WAT   243      15.833   0.286  -1.608  1.00  0.00
ATOM    790  H1  WAT   243      15.429  -0.427  -2.104  1.00  0.00
ATOM    791  H2  WAT   243      15.919  -0.059  -0.719  1.00  0.00
TER
ATOM    792  O   WAT   244      16.301   3.972   0.556  1.00  0.00
ATOM    793  H1  WAT   244      16.004   3.367  -0.123  1.00  0.00
ATOM    794  H2  WAT   244      17.251   4.010   0.445  1.00  0.00
TER
ATOM    795  O   WAT   245      14.546  -2.940   2.172  1.00  0.00
ATOM    796  H1  WAT   245      15.097  -2.830   1.397  1.00  0.00
ATOM    797  H2  WAT   245      15.060  -2.566   2.887  1.00  0.00
TER
ATOM    798  O   WAT   246      15.393   3.711   7.207  1.00  0.00
ATOM    799  H1  WAT   246      14.496   3.935   7.454  1.00  0.00
ATOM    800  H2  WAT   246      15.418   3.834   6.258  1.00  0.00
TER
ATOM    801  O   WAT   247      14.220   0.582   5.782  1.00  0.00
ATOM    802  H1  WAT   247      14.081   1.454   6.151  1.00  0.00
ATOM    803  H2  WAT   247      13.338   0.239   5.637  1.00  0.00
TER
ATOM    804  O   WAT   248      20.543   5.500  -2.911  1.00  0.00
ATOM    805  H1  WAT   248      20.983   6.242  -3.326  1.00  0.00
ATOM    806  H2  WAT   248      20.482   5.742  -1.987  1.00  0.00
TER
ATOM    807  O   WAT   249      16.018   6.524   7.991  1.00  0.00
ATOM    808  H1  WAT   249      15.990   6.928   7.124  1.00  0.00
ATOM    809  H2  WAT   249      15.855   5.595   7.828  1.00  0.00
TER
ATOM    810  O   WAT   250      12.533  -0.820  -4.107  1.00  0.00
ATOM    811  H1  WAT   250      12.413  -0.094  -4.719  1.00  0.00
ATOM    812  H2  WAT   250      12.224  -1.590  -4.585  1.00  0.00
TER
ATOM    813  O   WAT   251      10.172   2.352   1.699  1.00  0.00
ATOM    814  H1  WAT   251      10.250   2.487   0.755  1.00  0.00
ATOM    815  H2  WAT   251      10.786   1.643   1.892  1.00  0.00
TER
ATOM    816  O   WAT   252      11.417   4.052  -1.890  1.00  0.00
ATOM    817  H1  WAT   252      11.010   4.193  -2.745  1.00  0.00
ATOM    818  H2  WAT   252      12.308   3.768  -2.093  1.00  0.00
TER
ATOM    819  O   WAT   253      15.689   8.266  -3.778  1.00  0.00
ATOM    820  H1  WAT   253      15.513   7.350  -3.991  1.00  0.00
ATOM    821  H2  WAT   253      14.834   8.625  -3.538  1.00  0.00
TER
ATOM    822  O   WAT   254      10.228   3.393   4.239  1.00  0.00
ATOM    823  H1  WAT   254      10.391   2.924   3.421  1.00  0.00
ATOM    824  H2  WAT   254      10.693   2.885   4.904  1.00  0.00
TER
ATOM    825  O   WAT   255      15.000  -7.476  -0.725  1.00  0.00
ATOM    826  H1  WAT   255      14.557  -6.695  -1.057  1.00  0.00
ATOM    827  H2  WAT   255      15.558  -7.153  -0.018  1.00  0.00
TER
ATOM    828  O   WAT   256      19.287  -4.609   4.878  1.00  0.00
ATOM    829  H1  WAT   256      18.825  -4.401   5.690  1.00  0.00
ATOM    830  H2  WAT   256      18.885  -5.424   4.575  1.00  0.00
TER
ATOM    831  O   WAT   257      18.116  -7.855  -5.845  1.00  0.00
ATOM    832  H1  WAT   257      17.491  -7.859  -5.119  1.00  0.00
ATOM    833  H2  WAT   257      18.029  -8.722  -6.241  1.00  0.00
TER
ATOM    834  O   WAT   258      17.037  -6.932   1.134  1.00  0.00
ATOM    835  H1  WAT   258      17.335  -6.025   1.053  1.00  0.00
ATOM    836  H2  WAT   258      17.586  -7.420   0.520  1.00  0.00
TER
ATOM    837  O   WAT   259      14.791  -2.353  -2.997  1.00  0.00
ATOM    838  H1  WAT   259      14.565  -2.569  -2.092  1.00  0.00
ATOM    839  H2  WAT   259      14.010  -1.920  -3.342  1.00  0.00
TER
ATOM    840  O   WAT   260      17.231  -1.454   7.669  1.00  0.00
ATOM    841  H1  WAT   260      17.135  -2.395   7.519  1.00  0.00
ATOM    842  H2  WAT   260      18.074  -1.233   7.274  1.00  0.00
TER
ATOM    843  O   WAT   261      20.627  -3.710  -2.368  1.00  0.00
ATOM    844  H1  WAT   261      21.020  -3.393  -3.181  1.00  0.00
ATOM    845  H2  WAT   261      20.989  -4.589  -2.253  1.00  0.00
TER
ATOM    846  O   WAT   262      12.362  -5.043   5.822  1.00  0.00
ATOM    847  H1  WAT   262      11.969  -4.196   6.030  1.00  0.00
ATOM    848  H2  WAT   262      11.674  -5.680   6.013  1.00  0.00
TER
ATOM    849  O   WAT   263      18.937  -4.960   8.892  1.00  0.00
ATOM    850  H1  WAT   263      18.247  -5.152   9.527  1.00  0.00
ATOM    851  H2  WAT   263      19.680  -4.676   9.425  1.00  0.00
TER
ATOM    852  O   WAT   264       9.664  -7.120  -0.145  1.00  0.00
ATOM    853  H1  WAT   264       9.375  -6.550   0.568  1.00  0.00
ATOM    854  H2  WAT   264      10.408  -7.600   0.219  1.00  0.00
TER
ATOM    855  O   WAT   265       9.851  -3.178  -8.934  1.00  0.00
ATOM    856  H1  WAT   265       9.768  -2.235  -8.793  1.00  0.00
ATOM    857  H2  WAT   265       9.499  -3.321  -9.813  1.00  0.00
TER
ATOM    858  O   WAT   266      21.213  -1.120   1.727  1.00  0.00
ATOM    859  H1  WAT   266      20.481  -0.611   2.076  1.00  0.00
ATOM    860  H2  WAT   266      20.815  -1.937   1.426  1.00  0.00
TER
ATOM    861  O   WAT   267      17.651  -4.444   0.133  1.00  0.00
ATOM    862  H1  WAT   267      17.654  -4.885  -0.717  1.00  0.00
ATOM    863  H2  WAT   267      18.546  -4.123   0.240  1.00  0.00
TER
ATOM    864  O   WAT   268      13.501  -4.562  -0.908  1.00  0.00
ATOM    865  H1  WAT   268      13.161  -4.084  -0.151  1.00  0.00
ATOM    866  H2  WAT   268      12.739  -5.015  -1.268  1.00  0.00
TER
ATOM    867  O   WAT   269      17.713  -3.443  -6.877  1.00  0.00
ATOM    868  H1  WAT   269      17.834  -3.484  -5.928  1.00  0.00
ATOM    869  H2  WAT   269      17.328  -2.581  -7.032  1.00  0.00
TER
ATOM    870  O   WAT   270      16.725  -1.133  -7.478  1.00  0.00
ATOM    871  H1  WAT   270      16.157  -1.581  -8.105  1.00  0.00
ATOM    872  H2  WAT   270      17.434  -0.774  -8.012  1.00  0.00
TER
ATOM    873  O   WAT   271      11.802   2.768   6.398  1.00  0.00
ATOM    874  H1  WAT   271      11.417   2.128   6.997  1.00  0.00
ATOM    875  H2  WAT   271      12.113   3.472   6.968  1.00  0.00
TER
ATOM    876  O   WAT   272      17.952  -0.384   1.879  1.00  0.00
ATOM    877  H1  WAT   272      18.319  -0.858   2.625  1.00  0.00
ATOM    878  H2  WAT   272      17.762   0.490   2.220  1.00  0.00
TER
ATOM    879  O   WAT   273      10.816  -5.640  -1.991  1.00  0.00
ATOM    880  H1  WAT   273      10.530  -6.004  -1.154  1.00  0.00
ATOM    881  H2  WAT   273      10.753  -6.372  -2.605  1.00  0.00
TER
ATOM    882  O   WAT   274      15.741  -1.343   4.198  1.00  0.00
ATOM    883  H1  WAT   274      15.437  -0.464   4.423  1.00  0.00
ATOM    884  H2  WAT   274      16.696  -1.283   4.233  1.00  0.00
TER
ATOM    885  O   WAT   275      14.270   2.863  -5.206  1.00  0.00
ATOM    886  H1  WAT   275      13.496   2.323  -5.366  1.00  0.00
ATOM    887  H2  WAT   275      14.999   2.344  -5.544  1.00  0.00
TER
ATOM    888  O   WAT   276      20.489  -6.747  -5.270  1.00  0.00
ATOM    889  H1  WAT   276      19.676  -7.246  -5.346  1.00  0.00
ATOM    890  H2  WAT   276      20.296  -5.907  -5.686  1.00  0.00
TER
ATOM    891  O   WAT   277      20.410   1.930   6.474  1.00  0.00
ATOM    892  H1  WAT   277      20.344   1.010   6.220  1.00  0.00
ATOM    893  H2  WAT   277      19.781   2.028   7.188  1.00  0.00
TER
ATOM    894  O   WAT   278      14.313   2.531  -1.568  1.00  0.00
ATOM    895  H1  WAT   278      14.831   1.728  -1.622  1.00  0.00
ATOM    896  H2  WAT   278      13.862   2.469  -0.726  1.00  0.00
TER
ATOM    897  O   WAT   279      19.200   3.798  -6.295  1.00  0.00
ATOM    898  H1  WAT   279      19.542   4.542  -6.791  1.00  0.00
ATOM    899  H2  WAT   279      18.372   4.111  -5.933  1.00  0.00
TER
ATOM    900  O   WAT   280      11.798  -0.503   5.345  1.00  0.00
ATOM    901  H1  WAT   280      11.439   0.162   5.932  1.00  0.00
ATOM    902  H2  WAT   280      11.503  -1.335   5.716  1.00  0.00
TER
ATOM    903  O   WAT   281      14.999  -0.045   8.229  1.00  0.00
ATOM    904  H1  WAT   281      14.699   0.101   7.332  1.00  0.00
ATOM    905  H2  WAT   281      15.770  -0.604   8.136  1.00  0.00
TER
ATOM    906  O   WAT   282      20.342   4.752   6.224  1.00  0.00
ATOM    907  H1  WAT   282      20.356   3.820   6.006  1.00  0.00
ATOM    908  H2  WAT   282      19.634   4.838   6.863  1.00  0.00
TER
ATOM    909  O   WAT   283      18.169   3.879  -3.523  1.00  0.00
ATOM    910  H1  WAT   283      18.857   4.426  -3.143  1.00  0.00
ATOM    911  H2  WAT   283      17.383   4.423  -3.488  1.00  0.00
TER
ATOM    912  O   WAT   284      10.309  -0.504  -8.032  1.00  0.00
ATOM    913  H1  WAT   284      11.178  -0.221  -7.748  1.00  0.00
ATOM    914  H2  WAT   284       9.818   0.310  -8.147  1.00  0.00
TER
ATOM    915  O   WAT   285      17.472   0.883  -3.911  1.00  0.00
ATOM    916  H1  WAT   285      17.928   1.694  -3.685  1.00  0.00
ATOM    917  H2  WAT   285      17.121   0.566  -3.079  1.00  0.00
TER
ATOM    918  O   WAT   286      19.775   6.394   3.318  1.00  0.00
ATOM    919  H1  WAT   286      20.420   6.600   3.996  1.00  0.00
ATOM    920  H2  WAT   286      20.138   5.633   2.865  1.00  0.00
TER
ATOM    921  O   WAT   287      13.373  -8.773  -3.439  1.00  0.00
ATOM    922  H1  WAT   287      13.245  -8.781  -2.490  1.00  0.00
ATOM    923  H2  WAT   287      12.549  -8.434  -3.790  1.00  0.00
TER
ATOM    924  O   WAT   288      10.676   8.709  -7.466  1.00  0.00
ATOM    925  H1  WAT   288      11.036   9.308  -8.120  1.00  0.00
ATOM    926  H2  WAT   288      10.535   9.255  -6.692  1.00  0.00
TER
ATOM    927  O   WAT   289      10.373  -7.014   6.022  1.00  0.00
ATOM    928  H1  WAT   289       9.659  -6.814   6.627  1.00  0.00
ATOM    929  H2  WAT   289      10.792  -7.790   6.394  1.00  0.00
TER
ATOM    930  O   WAT   290      10.660   6.974   7.009  1.00  0.00
ATOM    931  H1  WAT   290      10.769   6.034   6.868  1.00  0.00
ATOM    932  H2  WAT   290      10.008   7.240   6.360  1.00  0.00
TER
ATOM    933  O   WAT   291      18.651   5.246   8.408  1.00  0.00
ATOM    934  H1  WAT   291      18.331   4.527   8.953  1.00  0.00
ATOM    935  H2  WAT   291      17.977   5.921   8.482  1.00  0.00
TER
ATOM    936  O   WAT   292      16.693   6.092  -6.648  1.00  0.00
ATOM    937  H1  WAT   292      16.684   6.825  -7.264  1.00  0.00
ATOM    938  H2  WAT   292      15.772   5.845  -6.556  1.00  0.00
TER
ATOM    939  O   WAT   293      12.293   1.313  -5.904  1.00  0.00
ATOM    940  H1  WAT   293      11.686   2.053  -5.894  1.00  0.00
ATOM    941  H2  WAT   293      12.768   1.403  -6.730  1.00  0.00
TER
ATOM    942  O   WAT   294      19.679   6.155  -7.986  1.00  0.00
ATOM    943  H1  WAT   294      19.780   5.951  -8.915  1.00  0.00
ATOM    944  H2  WAT   294      18.779   5.901  -7.781  1.00  0.00
TER
ATOM    945  O   WAT   295      17.201  -3.287  -4.003  1.00  0.00
ATOM    946  H1  WAT   295      16.493  -2.818  -3.562  1.00  0.00
ATOM    947  H2  WAT   295      17.486  -3.945  -3.369  1.00  0.00
TER
ATOM    948  O   WAT   296      18.827  -1.867   3.996  1.00  0.00
ATOM    949  H1  WAT   296      19.325  -1.393   4.661  1.00  0.00
ATOM    950  H2  WAT   296      18.969  -2.791   4.203  1.00  0.00
TER
ATOM    951  O   WAT   297      18.320   8.673  -3.291  1.00  0.00
ATOM    952  H1  WAT   297      18.575   8.636  -4.213  1.00  0.00
ATOM    953  H2  WAT   297      17.372   8.547  -3.298  1.00  0.00
TER
ATOM    954  O   WAT   298      15.405  -4.979  -6.628  1.00  0.00
ATOM    955  H1  WAT   298      16.254  -4.542  -6.694  1.00  0.00
ATOM    956  H2  WAT   298      15.038  -4.667  -5.801  1.00  0.00
TER
ATOM    957  O   WAT   299      14.304   1.275  -8.155  1.00  0.00
ATOM    958  H1  WAT   299      15.070   1.163  -7.592  1.00  0.00
ATOM    959  H2  WAT   299      14.381   0.578  -8.807  1.00  0.00
TER
ATOM    960  O   WAT   300      12.998  -1.293  -7.471  1.00  0.00
ATOM    961  H1  WAT   300      13.079  -2.240  -7.360  1.00  0.00
ATOM    962  H2  WAT   300      13.890  -0.962  -7.365  1.00  0.00
TER
ATOM    963  O   WAT   301      13.800   8.857  -0.368  1.00  0.00
ATOM    964  H1  WAT   301      14.536   8.308  -0.097  1.00  0.00
ATOM    965  H2  WAT   301      14.184   9.722  -0.507  1.00  0.00
TER
ATOM    966  O   WAT   302      10.685   4.924  -4.494  1.00  0.00
ATOM    967  H1  WAT   302       9.758   5.166  -4.503  1.00  0.00
ATOM    968  H2  WAT   302      11.150   5.751  -4.615  1.00  0.00
TER
ATOM    969  O   WAT   303      12.806   8.041   8.821  1.00  0.00
ATOM    970  H1  WAT   303      13.607   8.362   9.234  1.00  0.00
ATOM    971  H2  WAT   303      12.291   7.681   9.543  1.00  0.00
TER
ATOM    972  O   WAT   304      16.910   8.030  -8.545  1.00  0.00
ATOM    973  H1  WAT   304      17.703   8.319  -8.997  1.00  0.00
ATOM    974  H2  WAT   304      16.391   7.599  -9.224  1.00  0.00
TER
ATOM    975  O   WAT   305      10.526   0.529   7.764  1.00  0.00
ATOM    976  H1  WAT   305      11.029  -0.051   8.336  1.00  0.00
ATOM    977  H2  WAT   305       9.786   0.813   8.302  1.00  0.00
TER
ATOM    978  O   WAT   306      17.428   3.250  -8.681  1.00  0.00
ATOM    979  H1  WAT   306      17.323   2.635  -7.955  1.00  0.00
ATOM    980  H2  WAT   306      17.260   2.727  -9.465  1.00  0.00
TER
ATOM    981  O   WAT   307      17.579   1.936   7.298  1.00  0.00
ATOM    982  H1  WAT   307      16.814   2.504   7.213  1.00  0.00
ATOM    983  H2  WAT   307      17.761   1.643   6.405  1.00  0.00
TER
ATOM    984  O   WAT   308      20.668   2.312  -8.077  1.00  0.00
ATOM    985  H1  WAT   308      20.119   2.759  -7.433  1.00  0.00
ATOM    986  H2  WAT   308      21.290   1.807  -7.553  1.00  0.00
TER
ATOM    987  O   WAT   309      12.558  -1.328   8.659  1.00  0.00
ATOM    988  H1  WAT   309      12.598  -1.627   9.568  1.00  0.00
ATOM    989  H2  WAT   309      13.412  -0.928   8.500  1.00  0.00
TER
ATOM    990  O   WAT   310      16.336   1.271  -6.180  1.00  0.00
ATOM    991  H1  WAT   310      16.757   1.105  -5.337  1.00  0.00
ATOM    992  H2  WAT   310      16.461   0.461  -6.675  1.00  0.00
TER
ATOM    993  O   WAT   311      14.498  -2.749   6.627  1.00  0.00
ATOM    994  H1  WAT   311      13.968  -3.240   5.999  1.00  0.00
ATOM    995  H2  WAT   311      15.167  -2.321   6.092  1.00  0.00
TER
ATOM    996  O   WAT   312      18.848   0.295  -8.933  1.00  0.00
ATOM    997  H1  WAT   312      19.369  -0.420  -9.299  1.00  0.00
ATOM    998  H2  WAT   312      19.495   0.933  -8.633  1.00  0.00
TER
ATOM    999  O   WAT   313      14.986  -5.783   6.706  1.00  0.00
ATOM   1000  H1  WAT   313      14.891  -6.401   5.982  1.00  0.00
ATOM   1001  H2  WAT   313      14.405  -5.056   6.479  1.00  0.00
TER
ATOM   1002  O   WAT   314      17.752  -7.226   3.739  1.00  0.00
ATOM   1003  H1  WAT   314      17.304  -7.203   2.894  1.00  0.00
ATOM   1004  H2  WAT   314      17.118  -7.624   4.336  1.00  0.00
TER
ATOM   1005  O   WAT   315      18.158   1.670   4.360  1.00  0.00
ATOM   1006  H1  WAT   315      18.577   2.513   4.188  1.00  0.00
ATOM   1007  H2  WAT   315      17.239   1.807   4.131  1.00  0.00
TER
ATOM   1008  O   WAT   316      20.494  -0.599   5.744  1.00  0.00
ATOM   1009  H1  WAT   316      20.614  -1.194   6.484  1.00  0.00
ATOM   1010  H2  WAT   316      21.354  -0.562   5.324  1.00  0.00
TER
ATOM   1011  O   WAT   317      15.232  -2.656  -9.235  1.00  0.00
ATOM   1012  H1  WAT   317      15.031  -3.519  -8.873  1.00  0.00
ATOM   1013  H2  WAT   317      15.061  -2.742 -10.172  1.00  0.00
TER
ATOM   1014  O   WAT   318      16.009   7.975   5.476  1.00  0.00
ATOM   1015  H1  WAT   318      15.471   8.700   5.157  1.00  0.00
ATOM   1016  H2  WAT   318      16.262   7.498   4.686  1.00  0.00
TER
ATOM   1017  O   WAT   319      17.261  -4.056   7.002  1.00  0.00
ATOM   1018  H1  WAT   319      17.851  -4.365   7.690  1.00  0.00
ATOM   1019  H2  WAT   319      16.443  -4.528   7.158  1.00  0.00
TER
ATOM   1020  O   WAT   320      14.030  -5.555  -9.247  1.00  0.00
ATOM   1021  H1  WAT   320      14.332  -5.549 -10.155  1.00  0.00
ATOM   1022  H2  WAT   320      14.769  -5.906  -8.750  1.00  0.00
TER
ATOM   1023  O   WAT   321      18.865   9.210   5.735  1.00  0.00
ATOM   1024  H1  WAT   321      18.791  10.114   6.042  1.00  0.00
ATOM   1025  H2  WAT   321      17.963   8.891   5.707  1.00  0.00
TER
ATOM   1026  O   WAT   322      17.248  -6.612  -8.261  1.00  0.00
ATOM   1027  H1  WAT   322      16.901  -7.290  -8.841  1.00  0.00
ATOM   1028  H2  WAT   322      17.450  -7.073  -7.447  1.00  0.00
TER
ATOM   1029  O   WAT   323      19.413   8.376  -6.643  1.00  0.00
ATOM   1030  H1  WAT   323      20.308   8.715  -6.621  1.00  0.00
ATOM   1031  H2  WAT   323      19.445   7.654  -7.270  1.00  0.00
TER
ATOM   1032  O   WAT   324      13.053   3.749  -8.414  1.00  0.00
ATOM   1033  H1  WAT   324      13.490   4.292  -7.758  1.00  0.00
ATOM   1034  H2  WAT   324      13.538   2.923  -8.404  1.00  0.00
TER
ATOM   1035  O   WAT   325      10.267   6.538  -0.962  1.00  0.00
ATOM   1036  H1  WAT   325      10.598   5.670  -1.194  1.00  0.00
ATOM   1037  H2  WAT   325      10.697   6.744  -0.131  1.00  0.00
TER
ATOM   1038  O   WAT   326      14.864   4.869  -3.302  1.00  0.00
ATOM   1039  H1  WAT   326      14.563   4.745  -2.401  1.00  0.00
ATOM   1040  H2  WAT   326      14.757   4.009  -3.710  1.00  0.00
TER
ATOM   1041  O   WAT   327      10.757   7.405   1.776  1.00  0.00
ATOM   1042  H1  WAT   327      10.320   7.585   2.609  1.00  0.00
ATOM   1043  H2  WAT   327      11.324   8.162   1.635  1.00  0.00
TER
ATOM   1044  O   WAT   328      10.589  -0.083  -1.865  1.00  0.00
ATOM   1045  H1  WAT   328       9.934  -0.352  -2.509  1.00  0.00
ATOM   1046  H2  WAT   328      11.427  -0.193  -2.315  1.00  0.00
TER
ATOM   1047  O   WAT   329      11.627   0.302   2.676  1.00  0.00
ATOM   1048  H1  WAT   329      11.994   0.215   3.555  1.00  0.00
ATOM   1049  H2  WAT   329      11.058  -0.461   2.576  1.00  0.00
TER
ATOM   1050  O   WAT   330      11.178  -2.787   6.581  1.00  0.00
ATOM   1051  H1  WAT   330      10.284  -2.820   6.921  1.00  0.00
ATOM   1052  H2  WAT   330      11.718  -2.588   7.347  1.00  0.00
TER
ATOM   1053  O   WAT   331       9.803  -2.873  -5.922  1.00  0.00
ATOM   1054  H1  WAT   331       8.899  -2.610  -6.097  1.00  0.00
ATOM   1055  H2  WAT   331      10.287  -2.602  -6.702  1.00  0.00
TER
ATOM   1056  O   WAT   332      12.345  -3.817  -8.013  1.00  0.00
ATOM   1057  H1  WAT   332      13.055  -4.238  -8.498  1.00  0.00
ATOM   1058  H2  WAT   332      11.629  -3.749  -8.644  1.00  0.00
TER
ATOM   1059  O   WAT   333      11.993  -7.763  -8.973  1.00  0.00
ATOM   1060  H1  WAT   333      12.716  -7.222  -8.654  1.00  0.00
ATOM   1061  H2  WAT   333      12.265  -8.037  -9.848  1.00  0.00
TER
ATOM   1062  O   WAT   334      11.682  -8.512   0.930  1.00  0.00
ATOM   1063  H1  WAT   334      12.330  -9.063   0.489  1.00  0.00
ATOM   1064  H2  WAT   334      12.102  -8.258   1.751  1.00  0.00
TER
ATOM   1065  O   WAT   335      11.435  -8.357   3.672  1.00  0.00
ATOM   1066  H1  WAT   335      11.087  -7.900   4.438  1.00  0.00
ATOM   1067  H2  WAT   335      11.104  -9.251   3.755  1.00  0.00
TER
ATOM   1068  O   WAT   336      13.042   4.815   7.838  1.00  0.00
ATOM   1069  H1  WAT   336      12.999   4.445   8.719  1.00  0.00
ATOM   1070  H2  WAT   336      13.173   5.753   7.978  1.00  0.00
TER
ATOM   1071  O   WAT   337      16.742   6.371   3.439  1.00  0.00
ATOM   1072  H1  WAT   337      16.501   6.639   2.552  1.00  0.00
ATOM   1073  H2  WAT   337      17.683   6.542   3.494  1.00  0.00
TER
ATOM   1074  O   WAT   338      18.948  -7.166   7.194  1.00  0.00
ATOM   1075  H1  WAT   338      18.887  -6.573   7.944  1.00  0.00
ATOM   1076  H2  WAT   338      19.888  -7.273   7.049  1.00  0.00
TER
ATOM   1077  O   WAT   339      12.107  -8.829   6.947  1.00  0.00
ATOM   1078  H1  WAT   339      12.656  -9.010   6.184  1.00  0.00
ATOM   1079  H2  WAT   339      12.173  -9.620   7.483  1.00  0.00
TER
ATOM   1080  O   WAT   340      12.881   7.761   4.957  1.00  0.00
ATOM   1081  H1  WAT   340      12.287   7.630   5.696  1.00  0.00
ATOM   1082  H2  WAT   340      12.873   6.925   4.492  1.00  0.00
TER
ATOM   1083  O   WAT   341      12.512   5.127   3.908  1.00  0.00
ATOM   1084  H1  WAT   341      11.785   4.508   3.841  1.00  0.00
ATOM   1085  H2  WAT   341      12.573   5.521   3.038  1.00  0.00
TER
ATOM   1086  O   WAT   342      16.116   7.342   0.693  1.00  0.00
ATOM   1087  H1  WAT   342      16.633   6.731   0.168  1.00  0.00
ATOM   1088  H2  WAT   342      16.766   7.845   1.184  1.00  0.00
TER
ATOM   1089  O   WAT   343      18.856   8.233   1.520  1.00  0.00
ATOM   1090  H1  WAT   343      19.144   7.978   0.643  1.00  0.00
ATOM   1091  H2  WAT   343      19.368   7.680   2.111  1.00  0.00
TER
ATOM   1092  O   WAT   344      20.074  -8.028   2.100  1.00  0.00
ATOM   1093  H1  WAT   344      19.291  -7.554   2.379  1.00  0.00
ATOM   1094  H2  WAT   344      19.780  -8.933   1.991  1.00  0.00
TER
ATOM   1095  O   WAT   345      10.795   8.445  -2.882  1.00  0.00
ATOM   1096  H1  WAT   345      10.627   7.812  -2.184  1.00  0.00
ATOM   1097  H2  WAT   345       9.928   8.651  -3.233  1.00  0.00
TER
ATOM   1098  O   WAT   346      11.418  -7.724  -5.379  1.00  0.00
ATOM   1099  H1  WAT   346      12.176  -7.611  -5.953  1.00  0.00
ATOM   1100  H2  WAT   346      10.955  -6.887  -5.425  1.00  0.00
TER
ATOM   1101  O   WAT   347      17.959  -5.610  -2.389  1.00  0.00
ATOM   1102  H1  WAT   347      17.146  -5.984  -2.729  1.00  0.00
ATOM   1103  H2  WAT   347      18.463  -6.365  -2.087  1.00  0.00
TER
ATOM   1104  O   WAT   348      12.401   7.138  -5.437  1.00  0.00
ATOM   1105  H1  WAT   348      11.876   7.519  -6.141  1.00  0.00
ATOM   1106  H2  WAT   348      12.325   7.763  -4.716  1.00  0.00
TER
ATOM   1107  O   WAT   349      13.790  -7.197  -6.839  1.00  0.00
ATOM   1108  H1  WAT   349      14.319  -7.984  -6.968  1.00  0.00
ATOM   1109  H2  WAT   349      14.423  -6.518  -6.605  1.00  0.00
TER
ATOM   1110  O   WAT   350      15.984  -7.460  -3.784  1.00  0.00
ATOM   1111  H1  WAT   350      15.354  -8.161  -3.617  1.00  0.00
ATOM   1112  H2  WAT   350      15.444  -6.699  -4.001  1.00  0.00
TER
ATOM   1113  O   WAT   351      18.923   9.154   8.887  1.00  0.00
ATOM   1114  H1  WAT   351      19.850   8.919   8.930  1.00  0.00
ATOM   1115  H2  WAT   351      18.908   9.981   8.405  1.00  0.00
TER
ATOM   1116  O   WAT   352      16.109  -8.181   8.651  1.00  0.00
ATOM   1117  H1  WAT   352      15.828  -7.678   7.887  1.00  0.00
ATOM   1118  H2  WAT   352      16.491  -8.979   8.285  1.00  0.00
TER
ATOM   1119  O   WAT   353      15.000   9.086  -6.562  1.00  0.00
ATOM   1120  H1  WAT   353      15.732   8.802  -7.110  1.00  0.00
ATOM   1121  H2  WAT   353      15.260   8.848  -5.672  1.00  0.00
TER
ATOM   1122  O   WAT   354      14.162   5.203  -6.558  1.00  0.00
ATOM   1123  H1  WAT   354      13.533   5.671  -6.009  1.00  0.00
ATOM   1124  H2  WAT   354      14.277   4.358  -6.123  1.00  0.00
TER
ATOM   1125  O   WAT   355      19.749   1.031 -18.527  1.00  0.00
ATOM   1126  H1  WAT   355      18.973   0.551 -18.237  1.00  0.00
ATOM   1127  H2  WAT   355      20.400   0.352 -18.701  1.00  0.00
TER
ATOM   1128  O   WAT   356      13.765   1.343 -17.649  1.00  0.00
ATOM   1129  H1  WAT   356      12.934   1.088 -17.249  1.00  0.00
ATOM   1130  H2  WAT   356      14.373   1.414 -16.913  1.00  0.00
TER
ATOM   1131  O   WAT   357      13.745   5.377 -17.453  1.00  0.00
ATOM   1132  H1  WAT   357      14.048   4.487 -17.632  1.00  0.00
ATOM   1133  H2  WAT   357      14.490   5.934 -17.681  1.00  0.00
TER
ATOM   1134  O   WAT   358      10.138  -1.096 -17.981  1.00  0.00
ATOM   1135  H1  WAT   358      10.709  -1.864 -17.980  1.00  0.00
ATOM   1136  H2  WAT   358      10.138  -0.797 -18.890  1.00  0.00
TER
ATOM   1137  O   WAT   359      19.189   3.707 -18.519  1.00  0.00
ATOM   1138  H1  WAT   359      19.120   2.766 -18.681  1.00  0.00
ATOM   1139  H2  WAT   359      19.951   3.797 -17.947  1.00  0.00
TER
ATOM   1140  O   WAT   360      11.380  -5.688 -16.194  1.00  0.00
ATOM   1141  H1  WAT   360      11.200  -6.585 -15.914  1.00  0.00
ATOM   1142  H2  WAT   360      10.978  -5.140 -15.519  1.00  0.00
TER
ATOM   1143  O   WAT   361      20.220  -3.486 -18.293  1.00  0.00
ATOM   1144  H1  WAT   361      20.596  -4.359 -18.405  1.00  0.00
ATOM   1145  H2  WAT   361      20.122  -3.150 -19.184  1.00  0.00
TER
ATOM   1146  O   WAT   362      11.999  -3.192 -17.586  1.00  0.00
ATOM   1147  H1  WAT   362      12.680  -2.928 -16.967  1.00  0.00
ATOM   1148  H2  WAT   362      11.684  -4.031 -17.252  1.00  0.00
TER
ATOM   1149  O   WAT   363      16.191  -2.145 -18.498  1.00  0.00
ATOM   1150  H1  WAT   363      16.699  -1.647 -17.858  1.00  0.00
ATOM   1151  H2  WAT   363      16.723  -2.921 -18.674  1.00  0.00
TER
ATOM   1152  O   WAT   364      14.475  -7.505 -14.232  1.00  0.00
ATOM   1153  H1  WAT   364      14.477  -6.988 -15.037  1.00  0.00
ATOM   1154  H2  WAT   364      13.645  -7.982 -14.255  1.00  0.00
TER
ATOM   1155  O   WAT   365      15.725   2.135 -16.055  1.00  0.00
ATOM   1156  H1  WAT   365      15.392   2.761 -15.413  1.00  0.00
ATOM   1157  H2  WAT   365      15.902   2.661 -16.834  1.00  0.00
TER
ATOM   1158  O   WAT   366      14.156  -5.794 -16.225  1.00  0.00
ATOM   1159  H1  WAT   366      14.498  -4.950 -16.520  1.00  0.00
ATOM   1160  H2  WAT   366      13.218  -5.646 -16.108  1.00  0.00
TER
ATOM   1161  O   WAT   367      14.937   4.103 -14.240  1.00  0.00
ATOM   1162  H1  WAT   367      15.554   4.778 -14.521  1.00  0.00
ATOM   1163  H2  WAT   367      14.076   4.511 -14.331  1.00  0.00
TER
ATOM   1164  O   WAT   368      16.301   3.972 -18.219  1.00  0.00
ATOM   1165  H1  WAT   368      16.004   3.367 -18.898  1.00  0.00
ATOM   1166  H2  WAT   368      17.251   4.010 -18.330  1.00  0.00
TER
ATOM   1167  O   WAT   369      14.546  -2.940 -16.603  1.00  0.00
ATOM   1168  H1  WAT   369      15.097  -2.830 -17.377  1.00  0.00
ATOM   1169  H2  WAT   369      15.060  -2.566 -15.887  1.00  0.00
TER
ATOM   1170  O   WAT   370      15.393   3.711 -11.568  1.00  0.00
ATOM   1171  H1  WAT   370      14.496   3.935 -11.320  1.00  0.00
ATOM   1172  H2  WAT   370      15.418   3.834 -12.517  1.00  0.00
TER
ATOM   1173  O   WAT   371      14.220   0.582 -12.992  1.00  0.00
ATOM   1174  H1  WAT   371      14.081   1.454 -12.623  1.00  0.00
ATOM   1175  H2  WAT   371      13.338   0.239 -13.137  1.00  0.00
TER
ATOM   1176  O   WAT   372      16.018   6.524 -10.784  1.00  0.00
ATOM   1177  H1  WAT   372      15.990   6.928 -11.651  1.00  0.00
ATOM   1178  H2  WAT   372      15.855   5.595 -10.946  1.00  0.00
TER
ATOM   1179  O   WAT   373      10.172   2.352 -17.075  1.00  0.00
ATOM   1180  H1  WAT   373      10.250   2.487 -18.019  1.00  0.00
ATOM   1181  H2  WAT   373      10.786   1.643 -16.882  1.00  0.00
TER
ATOM   1182  O   WAT   374      10.228   3.393 -14.536  1.00  0.00
ATOM   1183  H1  WAT   374      10.391   2.924 -15.354  1.00  0.00
ATOM   1184  H2  WAT   374      10.693   2.885 -13.871  1.00  0.00
TER
ATOM   1185  O   WAT   375      19.287  -4.609 -13.896  1.00  0.00
ATOM   1186  H1  WAT   375      18.825  -4.401 -13.084  1.00  0.00
ATOM   1187  H2  WAT   375      18.885  -5.424 -14.199  1.00  0.00
TER
ATOM   1188  O   WAT   376      17.037  -6.932 -17.641  1.00  0.00
ATOM   1189  H1  WAT   376      17.335  -6.025 -17.721  1.00  0.00
ATOM   1190  H2  WAT   376      17.586  -7.420 -18.255  1.00  0.00
TER
ATOM   1191  O   WAT   377      17.231  -1.454 -11.105  1.00  0.00
ATOM   1192  H1  WAT   377      17.135  -2.395 -11.255  1.00  0.00
ATOM   1193  H2  WAT   377      18.074  -1.233 -11.501  1.00  0.00
TER
ATOM   1194  O   WAT   378      12.362  -5.043 -12.952  1.00  0.00
ATOM   1195  H1  WAT   378      11.969  -4.196 -12.745  1.00  0.00
ATOM   1196  H2  WAT   378      11.674  -5.680 -12.761  1.00  0.00
TER
ATOM   1197  O   WAT   379      18.937  -4.960  -9.882  1.00  0.00
ATOM   1198  H1  WAT   379      18.247  -5.152  -9.248  1.00  0.00
ATOM   1199  H2  WAT   379      19.680  -4.676  -9.350  1.00  0.00
TER
ATOM   1200  O   WAT   380       9.664  -7.120 -18.919  1.00  0.00
ATOM   1201  H1  WAT   380       9.375  -6.550 -18.206  1.00  0.00
ATOM   1202  H2  WAT   380      10.408  -7.600 -18.556  1.00  0.00
TER
ATOM   1203  O   WAT   381      21.213  -1.120 -17.047  1.00  0.00
ATOM   1204  H1  WAT   381      20.481  -0.611 -16.698  1.00  0.00
ATOM   1205  H2  WAT   381      20.815  -1.937 -17.348  1.00  0.00
TER
ATOM   1206  O   WAT   382      11.802   2.768 -12.376  1.00  0.00
ATOM   1207  H1  WAT   382      11.417   2.128 -11.778  1.00  0.00
ATOM   1208  H2  WAT   382      12.113   3.472 -11.806  1.00  0.00
TER
ATOM   1209  O   WAT   383      17.952  -0.384 -16.895  1.00  0.00
ATOM   1210  H1  WAT   383      18.319  -0.858 -16.149  1.00  0.00
ATOM   1211  H2  WAT   383      17.762   0.490 -16.554  1.00  0.00
TER
ATOM   1212  O   WAT   384      15.741  -1.343 -14.577  1.00  0.00
ATOM   1213  H1  WAT   384      15.437  -0.464 -14.352  1.00  0.00
ATOM   1214  H2  WAT   384      16.696  -1.283 -14.541  1.00  0.00
TER
ATOM   1215  O   WAT   385      20.410   1.930 -12.300  1.00  0.00
ATOM   1216  H1  WAT   385      20.344   1.010 -12.555  1.00  0.00
ATOM   1217  H2  WAT   385      19.781   2.028 -11.586  1.00  0.00
TER
ATOM   1218  O   WAT   386      11.798  -0.503 -13.430  1.00  0.00
ATOM   1219  H1  WAT   386      11.439   0.162 -12.842  1.00  0.00
ATOM   1220  H2  WAT   386      11.503  -1.335 -13.058  1.00  0.00
TER
ATOM   1221  O   WAT   387      14.999  -0.045 -10.546  1.00  0.00
ATOM   1222  H1  WAT   387      14.699   0.101 -11.443  1.00  0.00
ATOM   1223  H2  WAT   387      15.770  -0.604 -10.638  1.00  0.00
TER
ATOM   1224  O   WAT   388      20.342   4.752 -12.550  1.00  0.00
ATOM   1225  H1  WAT   388      20.356   3.820 -12.768  1.00  0.00
ATOM   1226  H2  WAT   388      19.634   4.838 -11.911  1.00  0.00
TER
ATOM   1227  O   WAT   389      19.775   6.394 -15.456  1.00  0.00
ATOM   1228  H1  WAT   389      20.420   6.600 -14.779  1.00  0.00
ATOM   1229  H2  WAT   389      20.138   5.633 -15.909  1.00  0.00
TER
ATOM   1230  O   WAT   390      10.373  -7.014 -12.752  1.00  0.00
ATOM   1231  H1  WAT   390       9.659  -6.814 -12.147  1.00  0.00
ATOM   1232  H2  WAT   390      10.792  -7.790 -12.381  1.00  0.00
TER
ATOM   1233  O   WAT   391      10.660   6.974 -11.766  1.00  0.00
ATOM   1234  H1  WAT   391      10.769   6.034 -11.906  1.00  0.00
ATOM   1235  H2  WAT   391      10.008   7.240 -12.414  1.00  0.00
TER
ATOM   1236  O   WAT   392      18.651   5.246 -10.366  1.00  0.00
ATOM   1237  H1  WAT   392      18.331   4.527  -9.821  1.00  0.00
ATOM   1238  H2  WAT   392      17.977   5.921 -10.292  1.00  0.00
TER
ATOM   1239  O   WAT   393      18.827  -1.867 -14.778  1.00  0.00
ATOM   1240  H1  WAT   393      19.325  -1.393 -14.113  1.00  0.00
ATOM   1241  H2  WAT   393      18.969  -2.791 -14.571  1.00  0.00
TER
ATOM   1242  O   WAT   394      12.806   8.041  -9.954  1.00  0.00
ATOM   1243  H1  WAT   394      13.607   8.362  -9.540  1.00  0.00
ATOM   1244  H2  WAT   394      12.291   7.681  -9.232  1.00  0.00
TER
ATOM   1245  O   WAT   395      10.526   0.529 -11.010  1.00  0.00
ATOM   1246  H1  WAT   395      11.029  -0.051 -10.438  1.00  0.00
ATOM   1247  H2  WAT   395       9.786   0.813 -10.472  1.00  0.00
TER
ATOM   1248  O   WAT   396      17.579   1.936 -11.477  1.00  0.00
ATOM   1249  H1  WAT   396      16.814   2.504 -11.561  1.00  0.00
ATOM   1250  H2  WAT   396      17.761   1.643 -12.370  1.00  0.00
TER
ATOM   1251  O   WAT   397      12.558  -1.328 -10.115  1.00  0.00
ATOM   1252  H1  WAT   397      12.598  -1.627  -9.207  1.00  0.00
ATOM   1253  H2  WAT   397      13.412  -0.928 -10.274  1.00  0.00
TER
ATOM   1254  O   WAT   398      14.498  -2.749 -12.148  1.00  0.00
ATOM   1255  H1  WAT   398      13.968  -3.240 -12.775  1.00  0.00
ATOM   1256  H2  WAT   398      15.167  -2.321 -12.682  1.00  0.00
TER
ATOM   1257  O   WAT   399      14.986  -5.783 -12.068  1.00  0.00
ATOM   1258  H1  WAT   399      14.891  -6.401 -12.793  1.00  0.00
ATOM   1259  H2  WAT   399      14.405  -5.056 -12.295  1.00  0.00
TER
ATOM   1260  O   WAT   400      17.752  -7.226 -15.035  1.00  0.00
ATOM   1261  H1  WAT   400      17.304  -7.203 -15.881  1.00  0.00
ATOM   1262  H2  WAT   400      17.118  -7.624 -14.438  1.00  0.00
TER
ATOM   1263  O   WAT   401      18.158   1.670 -14.414  1.00  0.00
ATOM   1264  H1  WAT   401      18.577   2.513 -14.586  1.00  0.00
ATOM   1265  H2  WAT   401      17.239   1.807 -14.643  1.00  0.00
TER
ATOM   1266  O   WAT   402      20.494  -0.599 -13.030  1.00  0.00
ATOM   1267  H1  WAT   402      20.614  -1.194 -12.291  1.00  0.00
ATOM   1268  H2  WAT   402      21.354  -0.562 -13.450  1.00  0.00
TER
ATOM   1269  O   WAT   403      16.009   7.975 -13.298  1.00  0.00
ATOM   1270  H1  WAT   403      15.471   8.700 -13.617  1.00  0.00
ATOM   1271  H2  WAT   403      16.262   7.498 -14.088  1.00  0.00
TER
ATOM   1272  O   WAT   404      17.261  -4.056 -11.773  1.00  0.00
ATOM   1273  H1  WAT   404      17.851  -4.365 -11.085  1.00  0.00
ATOM   1274  H2  WAT   404      16.443  -4.528 -11.617  1.00  0.00
TER
ATOM   1275  O   WAT   405      18.865   9.210 -13.040  1.00  0.00
ATOM   1276  H1  WAT   405      18.791  10.114 -12.732  1.00  0.00
ATOM   1277  H2  WAT   405      17.963   8.891 -13.067  1.00  0.00
TER
ATOM   1278  O   WAT   406      10.757   7.405 -16.998  1.00  0.00
ATOM   1279  H1  WAT   406      10.320   7.585 -16.166  1.00  0.00
ATOM   1280  H2  WAT   406      11.324   8.162 -17.140  1.00  0.00
TER
ATOM   1281  O   WAT   407      11.627   0.302 -16.099  1.00  0.00
ATOM   1282  H1  WAT   407      11.994   0.215 -15.219  1.00  0.00
ATOM   1283  H2  WAT   407      11.058  -0.461 -16.198  1.00  0.00
TER
ATOM   1284  O   WAT   408      11.178  -2.787 -12.193  1.00  0.00
ATOM   1285  H1  WAT   408      10.284  -2.820 -11.854  1.00  0.00
ATOM   1286  H2  WAT   408      11.718  -2.588 -11.428  1.00  0.00
TER
ATOM   1287  O   WAT   409      11.682  -8.512 -17.845  1.00  0.00
ATOM   1288  H1  WAT   409      12.330  -9.063 -18.285  1.00  0.00
ATOM   1289  H2  WAT   409      12.102  -8.258 -17.023  1.00  0.00
TER
ATOM   1290  O   WAT   410      11.435  -8.357 -15.102  1.00  0.00
ATOM   1291  H1  WAT   410      11.087  -7.900 -14.336  1.00  0.00
ATOM   1292  H2  WAT   410      11.104  -9.251 -15.020  1.00  0.00
TER
ATOM   1293  O   WAT   411      13.042   4.815 -10.937  1.00  0.00
ATOM   1294  H1  WAT   411      12.999   4.445 -10.055  1.00  0.00
ATOM   1295  H2  WAT   411      13.173   5.753 -10.797  1.00  0.00
TER
ATOM   1296  O   WAT   412      16.742   6.371 -15.336  1.00  0.00
ATOM   1297  H1  WAT   412      16.501   6.639 -16.223  1.00  0.00
ATOM   1298  H2  WAT   412      17.683   6.542 -15.281  1.00  0.00
TER
ATOM   1299  O   WAT   413      18.948  -7.166 -11.580  1.00  0.00
ATOM   1300  H1  WAT   413      18.887  -6.573 -10.831  1.00  0.00
ATOM   1301  H2  WAT   413      19.888  -7.273 -11.725  1.00  0.00
TER
ATOM   1302  O   WAT   414      12.107  -8.829 -11.827  1.00  0.00
ATOM   1303  H1  WAT   414      12.656  -9.010 -12.590  1.00  0.00
ATOM   1304  H2  WAT   414      12.173  -9.620 -11.291  1.00  0.00
TER
ATOM   1305  O   WAT   415      12.881   7.761 -13.817  1.00  0.00
ATOM   1306  H1  WAT   415      12.287   7.630 -13.078  1.00  0.00
ATOM   1307  H2  WAT   415      12.873   6.925 -14.283  1.00  0.00
TER
ATOM   1308  O   WAT   416      12.512   5.127 -14.866  1.00  0.00
ATOM   1309  H1  WAT   416      11.785   4.508 -14.934  1.00  0.00
ATOM   1310  H2  WAT   416      12.573   5.521 -15.736  1.00  0.00
TER
ATOM   1311  O   WAT   417      16.116   7.342 -18.081  1.00  0.00
ATOM   1312  H1  WAT   417      16.633   6.731 -18.606  1.00  0.00
ATOM   1313  H2  WAT   417      16.766   7.845 -17.590  1.00  0.00
TER
ATOM   1314  O   WAT   418      18.856   8.233 -17.254  1.00  0.00
ATOM   1315  H1  WAT   418      19.144   7.978 -18.131  1.00  0.00
ATOM   1316  H2  WAT   418      19.368   7.680 -16.664  1.00  0.00
TER
ATOM   1317  O   WAT   419      20.074  -8.028 -16.675  1.00  0.00
ATOM   1318  H1  WAT   419      19.291  -7.554 -16.395  1.00  0.00
ATOM   1319  H2  WAT   419      19.780  -8.933 -16.783  1.00  0.00
TER
ATOM   1320  O   WAT   420      18.923   9.154  -9.887  1.00  0.00
ATOM   1321  H1  WAT   420      19.850   8.919  -9.844  1.00  0.00
ATOM   1322  H2  WAT   420      18.908   9.981 -10.369  1.00  0.00
TER
ATOM   1323  O   WAT   421      16.109  -8.181 -10.123  1.00  0.00
ATOM   1324  H1  WAT   421      15.828  -7.678 -10.887  1.00  0.00
ATOM   1325  H2  WAT   421      16.491  -8.979 -10.489  1.00  0.00
TER
ATOM   1326  O   WAT   422      19.996 -11.051  17.422  1.00  0.00
ATOM   1327  H1  WAT   422      19.377 -10.596  16.852  1.00  0.00
ATOM   1328  H2  WAT   422      20.851 -10.896  17.021  1.00  0.00
TER
ATOM   1329  O   WAT   423      20.862 -16.167  14.816  1.00  0.00
ATOM   1330  H1  WAT   423      20.244 -15.702  14.252  1.00  0.00
ATOM   1331  H2  WAT   423      21.374 -15.475  15.233  1.00  0.00
TER
ATOM   1332  O   WAT   424      10.230 -15.482  12.190  1.00  0.00
ATOM   1333  H1  WAT   424       9.853 -14.993  11.458  1.00  0.00
ATOM   1334  H2  WAT   424      10.488 -14.809  12.820  1.00  0.00
TER
ATOM   1335  O   WAT   425      20.227 -19.015  14.384  1.00  0.00
ATOM   1336  H1  WAT   425      19.300 -19.081  14.613  1.00  0.00
ATOM   1337  H2  WAT   425      20.380 -18.077  14.270  1.00  0.00
TER
ATOM   1338  O   WAT   426      15.833 -18.489  17.166  1.00  0.00
ATOM   1339  H1  WAT   426      15.429 -19.201  16.671  1.00  0.00
ATOM   1340  H2  WAT   426      15.919 -18.833  18.055  1.00  0.00
TER
ATOM   1341  O   WAT   427      20.543 -13.275  15.863  1.00  0.00
ATOM   1342  H1  WAT   427      20.983 -12.532  15.449  1.00  0.00
ATOM   1343  H2  WAT   427      20.482 -13.032  16.787  1.00  0.00
TER
ATOM   1344  O   WAT   428      12.533 -19.594  14.667  1.00  0.00
ATOM   1345  H1  WAT   428      12.413 -18.868  14.055  1.00  0.00
ATOM   1346  H2  WAT   428      12.224 -20.364  14.190  1.00  0.00
TER
ATOM   1347  O   WAT   429      11.417 -14.723  16.884  1.00  0.00
ATOM   1348  H1  WAT   429      11.010 -14.581  16.030  1.00  0.00
ATOM   1349  H2  WAT   429      12.308 -15.007  16.681  1.00  0.00
TER
ATOM   1350  O   WAT   430      15.689 -10.508  14.997  1.00  0.00
ATOM   1351  H1  WAT   430      15.513 -11.425  14.783  1.00  0.00
ATOM   1352  H2  WAT   430      14.834 -10.149  15.236  1.00  0.00
TER
ATOM   1353  O   WAT   431      16.725 -19.907  11.296  1.00  0.00
ATOM   1354  H1  WAT   431      16.157 -20.355  10.670  1.00  0.00
ATOM   1355  H2  WAT   431      17.434 -19.548  10.763  1.00  0.00
TER
ATOM   1356  O   WAT   432      14.270 -15.911  13.569  1.00  0.00
ATOM   1357  H1  WAT   432      13.496 -16.452  13.409  1.00  0.00
ATOM   1358  H2  WAT   432      14.999 -16.431  13.230  1.00  0.00
TER
ATOM   1359  O   WAT   433      14.313 -16.243  17.207  1.00  0.00
ATOM   1360  H1  WAT   433      14.831 -17.047  17.152  1.00  0.00
ATOM   1361  H2  WAT   433      13.862 -16.306  18.048  1.00  0.00
TER
ATOM   1362  O   WAT   434      19.200 -14.977  12.479  1.00  0.00
ATOM   1363  H1  WAT   434      19.542 -14.233  11.984  1.00  0.00
ATOM   1364  H2  WAT   434      18.372 -14.664  12.842  1.00  0.00
TER
ATOM   1365  O   WAT   435      18.169 -14.895  15.251  1.00  0.00
ATOM   1366  H1  WAT   435      18.857 -14.349  15.632  1.00  0.00
ATOM   1367  H2  WAT   435      17.383 -14.351  15.286  1.00  0.00
TER
ATOM   1368  O   WAT   436      10.309 -19.278  10.743  1.00  0.00
ATOM   1369  H1  WAT   436      11.178 -18.996  11.026  1.00  0.00
ATOM   1370  H2  WAT   436       9.818 -18.465  10.628  1.00  0.00
TER
ATOM   1371  O   WAT   437      17.472 -17.891  14.863  1.00  0.00
ATOM   1372  H1  WAT   437      17.928 -17.080  15.089  1.00  0.00
ATOM   1373  H2  WAT   437      17.121 -18.209  15.695  1.00  0.00
TER
ATOM   1374  O   WAT   438      10.676 -10.065  11.309  1.00  0.00
ATOM   1375  H1  WAT   438      11.036  -9.467  10.655  1.00  0.00
ATOM   1376  H2  WAT   438      10.535  -9.519  12.082  1.00  0.00
TER
ATOM   1377  O   WAT   439      16.693 -12.682  12.126  1.00  0.00
ATOM   1378  H1  WAT   439      16.684 -11.949  11.511  1.00  0.00
ATOM   1379  H2  WAT   439      15.772 -12.929  12.219  1.00  0.00
TER
ATOM   1380  O   WAT   440      12.293 -17.461  12.871  1.00  0.00
ATOM   1381  H1  WAT   440      11.686 -16.721  12.880  1.00  0.00
ATOM   1382  H2  WAT   440      12.768 -17.371  12.045  1.00  0.00
TER
ATOM   1383  O   WAT   441      19.679 -12.620  10.789  1.00  0.00
ATOM   1384  H1  WAT   441      19.780 -12.823   9.859  1.00  0.00
ATOM   1385  H2  WAT   441      18.779 -12.874  10.993  1.00  0.00
TER
ATOM   1386  O   WAT   442      18.320 -10.101  15.483  1.00  0.00
ATOM   1387  H1  WAT   442      18.575 -10.139  14.561  1.00  0.00
ATOM   1388  H2  WAT   442      17.372 -10.228  15.476  1.00  0.00
TER
ATOM   1389  O   WAT   443      14.304 -17.500  10.620  1.00  0.00
ATOM   1390  H1  WAT   443      15.070 -17.612  11.182  1.00  0.00
ATOM   1391  H2  WAT   443      14.381 -18.196   9.967  1.00  0.00
TER
ATOM   1392  O   WAT   444      13.800  -9.918  18.406  1.00  0.00
ATOM   1393  H1  WAT   444      14.536 -10.466  18.677  1.00  0.00
ATOM   1394  H2  WAT   444      14.184  -9.052  18.267  1.00  0.00
TER
ATOM   1395  O   WAT   445      10.685 -13.850  14.281  1.00  0.00
ATOM   1396  H1  WAT   445       9.758 -13.608  14.271  1.00  0.00
ATOM   1397  H2  WAT   445      11.150 -13.023  14.159  1.00  0.00
TER
ATOM   1398  O   WAT   446      16.910 -10.745  10.229  1.00  0.00
ATOM   1399  H1  WAT   446      17.703 -10.456   9.777  1.00  0.00
ATOM   1400  H2  WAT   446      16.391 -11.175   9.550  1.00  0.00
TER
ATOM   1401  O   WAT   447      17.428 -15.524  10.093  1.00  0.00
ATOM   1402  H1  WAT   447      17.323 -16.139  10.819  1.00  0.00
ATOM   1403  H2  WAT   447      17.260 -16.048   9.310  1.00  0.00
TER
ATOM   1404  O   WAT   448      20.668 -16.462  10.697  1.00  0.00
ATOM   1405  H1  WAT   448      20.119 -16.015  11.342  1.00  0.00
ATOM   1406  H2  WAT   448      21.290 -16.967  11.221  1.00  0.00
TER
ATOM   1407  O   WAT   449      16.336 -17.503  12.594  1.00  0.00
ATOM   1408  H1  WAT   449      16.757 -17.669  13.437  1.00  0.00
ATOM   1409  H2  WAT   449      16.461 -18.313  12.099  1.00  0.00
TER
ATOM   1410  O   WAT   450      18.848 -18.479   9.842  1.00  0.00
ATOM   1411  H1  WAT   450      19.369 -19.195   9.476  1.00  0.00
ATOM   1412  H2  WAT   450      19.495 -17.841  10.142  1.00  0.00
TER
ATOM   1413  O   WAT   451      19.413 -10.398  12.132  1.00  0.00
ATOM   1414  H1  WAT   451      20.308 -10.060  12.154  1.00  0.00
ATOM   1415  H2  WAT   451      19.445 -11.120  11.504  1.00  0.00
TER
ATOM   1416  O   WAT   452      13.053 -15.026  10.361  1.00  0.00
ATOM   1417  H1  WAT   452      13.490 -14.483  11.016  1.00  0.00
ATOM   1418  H2  WAT   452      13.538 -15.851  10.370  1.00  0.00
TER
ATOM   1419  O   WAT   453      10.267 -12.237  17.813  1.00  0.00
ATOM   1420  H1  WAT   453      10.598 -13.105  17.580  1.00  0.00
ATOM   1421  H2  WAT   453      10.697 -12.031  18.643  1.00  0.00
TER
ATOM   1422  O   WAT   454      14.864 -13.906  15.473  1.00  0.00
ATOM   1423  H1  WAT   454      14.563 -14.029  16.373  1.00  0.00
ATOM   1424  H2  WAT   454      14.757 -14.765  15.064  1.00  0.00
TER
ATOM   1425  O   WAT   455      10.589 -18.858  16.910  1.00  0.00
ATOM   1426  H1  WAT   455       9.934 -19.126  16.266  1.00  0.00
ATOM   1427  H2  WAT   455      11.427 -18.967  16.460  1.00  0.00
TER
ATOM   1428  O   WAT   456      10.795 -10.330  15.892  1.00  0.00
ATOM   1429  H1  WAT   456      10.627 -10.963  16.590  1.00  0.00
ATOM   1430  H2  WAT   456       9.928 -10.124  15.542  1.00  0.00
TER
ATOM   1431  O   WAT   457      12.401 -11.636  13.337  1.00  0.00
ATOM   1432  H1  WAT   457      11.876 -11.255  12.633  1.00  0.00
ATOM   1433  H2  WAT   457      12.325 -11.011  14.058  1.00  0.00
TER
ATOM   1434  O   WAT   458      15.000  -9.688  12.212  1.00  0.00
ATOM   1435  H1  WAT   458      15.732  -9.972  11.665  1.00  0.00
ATOM   1436  H2  WAT   458      15.260  -9.927  13.102  1.00  0.00
TER
ATOM   1437  O   WAT   459      14.162 -13.572  12.217  1.00  0.00
ATOM   1438  H1  WAT   459      13.533 -13.103  12.765  1.00  0.00
ATOM   1439  H2  WAT   459      14.277 -14.417  12.651  1.00  0.00
TER
ATOM   1440  O   WAT   460      19.749 -17.743   0.248  1.00  0.00
ATOM   1441  H1  WAT   460      18.973 -18.223   0.538  1.00  0.00
ATOM   1442  H2  WAT   460      20.400 -18.423   0.073  1.00  0.00
TER
ATOM   1443  O   WAT   461      13.765 -17.431   1.125  1.00  0.00
ATOM   1444  H1  WAT   461      12.934 -17.686   1.525  1.00  0.00
ATOM   1445  H2  WAT   461      14.373 -17.360   1.861  1.00  0.00
TER
ATOM   1446  O   WAT   462      13.745 -13.397   1.321  1.00  0.00
ATOM   1447  H1  WAT   462      14.048 -14.287   1.142  1.00  0.00
ATOM   1448  H2  WAT   462      14.490 -12.840   1.093  1.00  0.00
TER
ATOM   1449  O   WAT   463      19.996 -11.051  -1.352  1.00  0.00
ATOM   1450  H1  WAT   463      19.377 -10.596  -1.922  1.00  0.00
ATOM   1451  H2  WAT   463      20.851 -10.896  -1.753  1.00  0.00
TER
ATOM   1452  O   WAT   464      19.189 -15.067   0.255  1.00  0.00
ATOM   1453  H1  WAT   464      19.120 -16.008   0.094  1.00  0.00
ATOM   1454  H2  WAT   464      19.951 -14.977   0.827  1.00  0.00
TER
ATOM   1455  O   WAT   465      20.862 -16.167  -3.959  1.00  0.00
ATOM   1456  H1  WAT   465      20.244 -15.702  -4.522  1.00  0.00
ATOM   1457  H2  WAT   465      21.374 -15.475  -3.542  1.00  0.00
TER
ATOM   1458  O   WAT   466      15.725 -16.640   2.720  1.00  0.00
ATOM   1459  H1  WAT   466      15.392 -16.013   3.362  1.00  0.00
ATOM   1460  H2  WAT   466      15.902 -16.114   1.940  1.00  0.00
TER
ATOM   1461  O   WAT   467      14.937 -14.672   4.535  1.00  0.00
ATOM   1462  H1  WAT   467      15.554 -13.997   4.253  1.00  0.00
ATOM   1463  H2  WAT   467      14.076 -14.263   4.443  1.00  0.00
TER
ATOM   1464  O   WAT   468      10.230 -15.482  -6.585  1.00  0.00
ATOM   1465  H1  WAT   468       9.853 -14.993  -7.316  1.00  0.00
ATOM   1466  H2  WAT   468      10.488 -14.809  -5.954  1.00  0.00
TER
ATOM   1467  O   WAT   469      20.227 -19.015  -4.390  1.00  0.00
ATOM   1468  H1  WAT   469      19.300 -19.081  -4.161  1.00  0.00
ATOM   1469  H2  WAT   469      20.380 -18.077  -4.505  1.00  0.00
TER
ATOM   1470  O   WAT   470      15.833 -18.489  -1.608  1.00  0.00
ATOM   1471  H1  WAT   470      15.429 -19.201  -2.104  1.00  0.00
ATOM   1472  H2  WAT   470      15.919 -18.833  -0.719  1.00  0.00
TER
ATOM   1473  O   WAT   471      16.301 -14.802   0.556  1.00  0.00
ATOM   1474  H1  WAT   471      16.004 -15.407  -0.123  1.00  0.00
ATOM   1475  H2  WAT   471      17.251 -14.764   0.445  1.00  0.00
TER
ATOM   1476  O   WAT   472      15.393 -15.064   7.207  1.00  0.00
ATOM   1477  H1  WAT   472      14.496 -14.840   7.454  1.00  0.00
ATOM   1478  H2  WAT   472      15.418 -14.940   6.258  1.00  0.00
TER
ATOM   1479  O   WAT   473      14.220 -18.192   5.782  1.00  0.00
ATOM   1480  H1  WAT   473      14.081 -17.320   6.151  1.00  0.00
ATOM   1481  H2  WAT   473      13.338 -18.535   5.637  1.00  0.00
TER
ATOM   1482  O   WAT   474      20.543 -13.275  -2.911  1.00  0.00
ATOM   1483  H1  WAT   474      20.983 -12.532  -3.326  1.00  0.00
ATOM   1484  H2  WAT   474      20.482 -13.032  -1.987  1.00  0.00
TER
ATOM   1485  O   WAT   475      16.018 -12.250   7.991  1.00  0.00
ATOM   1486  H1  WAT   475      15.990 -11.846   7.124  1.00  0.00
ATOM   1487  H2  WAT   475      15.855 -13.179   7.828  1.00  0.00
TER
ATOM   1488  O   WAT   476      12.533 -19.594  -4.107  1.00  0.00
ATOM   1489  H1  WAT   476      12.413 -18.868  -4.719  1.00  0.00
ATOM   1490  H2  WAT   476      12.224 -20.364  -4.585  1.00  0.00
TER
ATOM   1491  O   WAT   477      10.172 -16.423   1.699  1.00  0.00
ATOM   1492  H1  WAT   477      10.250 -16.288   0.755  1.00  0.00
ATOM   1493  H2  WAT   477      10.786 -17.131   1.892  1.00  0.00
TER
ATOM   1494  O   WAT   478      11.417 -14.723  -1.890  1.00  0.00
ATOM   1495  H1  WAT   478      11.010 -14.581  -2.745  1.00  0.00
ATOM   1496  H2  WAT   478      12.308 -15.007  -2.093  1.00  0.00
TER
ATOM   1497  O   WAT   479      15.689 -10.508  -3.778  1.00  0.00
ATOM   1498  H1  WAT   479      15.513 -11.425  -3.991  1.00  0.00
ATOM   1499  H2  WAT   479      14.834 -10.149  -3.538  1.00  0.00
TER
ATOM   1500  O   WAT   480      10.228 -15.381   4.239  1.00  0.00
ATOM   1501  H1  WAT   480      10.391 -15.851   3.421  1.00  0.00
ATOM   1502  H2  WAT   480      10.693 -15.889   4.904  1.00  0.00
TER
ATOM   1503  O   WAT   481      16.725 -19.907  -7.478  1.00  0.00
ATOM   1504  H1  WAT   481      16.157 -20.355  -8.105  1.00  0.00
ATOM   1505  H2  WAT   481      17.434 -19.548  -8.012  1.00  0.00
TER
ATOM   1506  O   WAT   482      11.802 -16.006   6.398  1.00  0.00
ATOM   1507  H1  WAT   482      11.417 -16.647   6.997  1.00  0.00
ATOM   1508  H2  WAT   482      12.113 -15.303   6.968  1.00  0.00
TER
ATOM   1509  O   WAT   483      17.952 -19.158   1.879  1.00  0.00
ATOM   1510  H1  WAT   483      18.319 -19.633   2.625  1.00  0.00
ATOM   1511  H2  WAT   483      17.762 -18.284   2.220  1.00  0.00
TER
ATOM   1512  O   WAT   484      15.741 -20.118   4.198  1.00  0.00
ATOM   1513  H1  WAT   484      15.437 -19.238   4.423  1.00  0.00
ATOM   1514  H2  WAT   484      16.696 -20.058   4.233  1.00  0.00
TER
ATOM   1515  O   WAT   485      14.270 -15.911  -5.206  1.00  0.00
ATOM   1516  H1  WAT   485      13.496 -16.452  -5.366  1.00  0.00
ATOM   1517  H2  WAT   485      14.999 -16.431  -5.544  1.00  0.00
TER
ATOM   1518  O   WAT   486      20.410 -16.844   6.474  1.00  0.00
ATOM   1519  H1  WAT   486      20.344 -17.764   6.220  1.00  0.00
ATOM   1520  H2  WAT   486      19.781 -16.747   7.188  1.00  0.00
TER
ATOM   1521  O   WAT   487      14.313 -16.243  -1.568  1.00  0.00
ATOM   1522  H1  WAT   487      14.831 -17.047  -1.622  1.00  0.00
ATOM   1523  H2  WAT   487      13.862 -16.306  -0.726  1.00  0.00
TER
ATOM   1524  O   WAT   488      19.200 -14.977  -6.295  1.00  0.00
ATOM   1525  H1  WAT   488      19.542 -14.233  -6.791  1.00  0.00
ATOM   1526  H2  WAT   488      18.372 -14.664  -5.933  1.00  0.00
TER
ATOM   1527  O   WAT   489      11.798 -19.277   5.345  1.00  0.00
ATOM   1528  H1  WAT   489      11.439 -18.612   5.932  1.00  0.00
ATOM   1529  H2  WAT   489      11.503 -20.109   5.716  1.00  0.00
TER
ATOM   1530  O   WAT   490      14.999 -18.819   8.229  1.00  0.00
ATOM   1531  H1  WAT   490      14.699 -18.673   7.332  1.00  0.00
ATOM   1532  H2  WAT   490      15.770 -19.378   8.136  1.00  0.00
TER
ATOM   1533  O   WAT   491      20.342 -14.022   6.224  1.00  0.00
ATOM   1534  H1  WAT   491      20.356 -14.954   6.006  1.00  0.00
ATOM   1535  H2  WAT   491      19.634 -13.936   6.863  1.00  0.00
TER
ATOM   1536  O   WAT   492      18.169 -14.895  -3.523  1.00  0.00
ATOM   1537  H1  WAT   492      18.857 -14.349  -3.143  1.00  0.00
ATOM   1538  H2  WAT   492      17.383 -14.351  -3.488  1.00  0.00
TER
ATOM   1539  O   WAT   493      10.309 -19.278  -8.032  1.00  0.00
ATOM   1540  H1  WAT   493      11.178 -18.996  -7.748  1.00  0.00
ATOM   1541  H2  WAT   493       9.818 -18.465  -8.147  1.00  0.00
TER
ATOM   1542  O   WAT   494      17.472 -17.891  -3.911  1.00  0.00
ATOM   1543  H1  WAT   494      17.928 -17.080  -3.685  1.00  0.00
ATOM   1544  H2  WAT   494      17.121 -18.209  -3.079  1.00  0.00
TER
ATOM   1545  O   WAT   495      19.775 -12.380   3.318  1.00  0.00
ATOM   1546  H1  WAT   495      20.420 -12.174   3.996  1.00  0.00
ATOM   1547  H2  WAT   495      20.138 -13.141   2.865  1.00  0.00
TER
ATOM   1548  O   WAT   496      10.676 -10.065  -7.466  1.00  0.00
ATOM   1549  H1  WAT   496      11.036  -9.467  -8.120  1.00  0.00
ATOM   1550  H2  WAT   496      10.535  -9.519  -6.692  1.00  0.00
TER
ATOM   1551  O   WAT   497      10.660 -11.800   7.009  1.00  0.00
ATOM   1552  H1  WAT   497      10.769 -12.741   6.868  1.00  0.00
ATOM   1553  H2  WAT   497      10.008 -11.534   6.360  1.00  0.00
TER
ATOM   1554  O   WAT   498      18.651 -13.528   8.408  1.00  0.00
ATOM   1555  H1  WAT   498      18.331 -14.247   8.953  1.00  0.00
ATOM   1556  H2  WAT   498      17.977 -12.853   8.482  1.00  0.00
TER
ATOM   1557  O   WAT   499      16.693 -12.682  -6.648  1.00  0.00
ATOM   1558  H1  WAT   499      16.684 -11.949  -7.264  1.00  0.00
ATOM   1559  H2  WAT   499      15.772 -12.929  -6.556  1.00  0.00
TER
ATOM   1560  O   WAT   500      12.293 -17.461  -5.904  1.00  0.00
ATOM   1561  H1  WAT   500      11.686 -16.721  -5.894  1.00  0.00
ATOM   1562  H2  WAT   500      12.768 -17.371  -6.730  1.00  0.00
TER
ATOM   1563  O   WAT   501      19.679 -12.620  -7.986  1.00  0.00
ATOM   1564  H1  WAT   501      19.780 -12.823  -8.915  1.00  0.00
ATOM   1565  H2  WAT   501      18.779 -12.874  -7.781  1.00  0.00
TER
ATOM   1566  O   WAT   502      18.320 -10.101  -3.291  1.00  0.00
ATOM   1567  H1  WAT   502      18.575 -10.139  -4.213  1.00  0.00
ATOM   1568  H2  WAT   502      17.372 -10.228  -3.298  1.00  0.00
TER
ATOM   1569  O   WAT   503      14.304 -17.500  -8.155  1.00  0.00
ATOM   1570  H1  WAT   503      15.070 -17.612  -7.592  1.00  0.00
ATOM   1571  H2  WAT   503      14.381 -18.196  -8.807  1.00  0.00
TER
ATOM   1572  O   WAT   504      13.800  -9.918  -0.368  1.00  0.00
ATOM   1573  H1  WAT   504      14.536 -10.466  -0.097  1.00  0.00
ATOM   1574  H2  WAT   504      14.184  -9.052  -0.507  1.00  0.00
TER
ATOM   1575  O   WAT   505      10.685 -13.850  -4.494  1.00  0.00
ATOM   1576  H1  WAT   505       9.758 -13.608  -4.503  1.00  0.00
ATOM   1577  H2  WAT   505      11.150 -13.023  -4.615  1.00  0.00
TER
ATOM   1578  O   WAT   506      12.806 -10.733   8.821  1.00  0.00
ATOM   1579  H1  WAT   506      13.607 -10.412   9.234  1.00  0.00
ATOM   1580  H2  WAT   506      12.291 -11.094   9.543  1.00  0.00
TER
ATOM   1581  O   WAT   507      16.910 -10.745  -8.545  1.00  0.00
ATOM   1582  H1  WAT   507      17.703 -10.456  -8.997  1.00  0.00
ATOM   1583  H2  WAT   507      16.391 -11.175  -9.224  1.00  0.00
TER
ATOM   1584  O   WAT   508      10.526 -18.246   7.764  1.00  0.00
ATOM   1585  H1  WAT   508      11.029 -18.825   8.336  1.00  0.00
ATOM   1586  H2  WAT   508       9.786 -17.962   8.302  1.00  0.00
TER
ATOM   1587  O   WAT   509      17.428 -15.524  -8.681  1.00  0.00
ATOM   1588  H1  WAT   509      17.323 -16.139  -7.955  1.00  0.00
ATOM   1589  H2  WAT   509      17.260 -16.048  -9.465  1.00  0.00
TER
ATOM   1590  O   WAT   510      17.579 -16.839   7.298  1.00  0.00
ATOM   1591  H1  WAT   510      16.814 -16.270   7.213  1.00  0.00
ATOM   1592  H2  WAT   510      17.761 -17.131   6.405  1.00  0.00
TER
ATOM   1593  O   WAT   511      20.668 -16.462  -8.077  1.00  0.00
ATOM   1594  H1  WAT   511      20.119 -16.015  -7.433  1.00  0.00
ATOM   1595  H2  WAT   511      21.290 -16.967  -7.553  1.00  0.00
TER
ATOM   1596  O   WAT   512      12.558 -20.103   8.659  1.00  0.00
ATOM   1597  H1  WAT   512      12.598 -20.401   9.568  1.00  0.00
ATOM   1598  H2  WAT   512      13.412 -19.702   8.500  1.00  0.00
TER
ATOM   1599  O   WAT   513      16.336 -17.503  -6.180  1.00  0.00
ATOM   1600  H1  WAT   513      16.757 -17.669  -5.337  1.00  0.00
ATOM   1601  H2  WAT   513      16.461 -18.313  -6.675  1.00  0.00
TER
ATOM   1602  O   WAT   514      18.848 -18.479  -8.933  1.00  0.00
ATOM   1603  H1  WAT   514      19.369 -19.195  -9.299  1.00  0.00
ATOM   1604  H2  WAT   514      19.495 -17.841  -8.633  1.00  0.00
TER
ATOM   1605  O   WAT   515      18.158 -17.105   4.360  1.00  0.00
ATOM   1606  H1  WAT   515      18.577 -16.261   4.188  1.00  0.00
ATOM   1607  H2  WAT   515      17.239 -16.967   4.131  1.00  0.00
TER
ATOM   1608  O   WAT   516      20.494 -19.373   5.744  1.00  0.00
ATOM   1609  H1  WAT   516      20.614 -19.969   6.484  1.00  0.00
ATOM   1610  H2  WAT   516      21.354 -19.336   5.324  1.00  0.00
TER
ATOM   1611  O   WAT   517      16.009 -10.799   5.476  1.00  0.00
ATOM   1612  H1  WAT   517      15.471 -10.075   5.157  1.00  0.00
ATOM   1613  H2  WAT   517      16.262 -11.276   4.686  1.00  0.00
TER
ATOM   1614  O   WAT   518      18.865  -9.564   5.735  1.00  0.00
ATOM   1615  H1  WAT   518      18.791  -8.661   6.042  1.00  0.00
ATOM   1616  H2  WAT   518      17.963  -9.883   5.707  1.00  0.00
TER
ATOM   1617  O   WAT   519      19.413 -10.398  -6.643  1.00  0.00
ATOM   1618  H1  WAT   519      20.308 -10.060  -6.621  1.00  0.00
ATOM   1619  H2  WAT   519      19.445 -11.120  -7.270  1.00  0.00
TER
ATOM   1620  O   WAT   520      13.053 -15.026  -8.414  1.00  0.00
ATOM   1621  H1  WAT   520      13.490 -14.483  -7.758  1.00  0.00
ATOM   1622  H2  WAT   520      13.538 -15.851  -8.404  1.00  0.00
TER
ATOM   1623  O   WAT   521      10.267 -12.237  -0.962  1.00  0.00
ATOM   1624  H1  WAT   521      10.598 -13.105  -1.194  1.00  0.00
ATOM   1625  H2  WAT   521      10.697 -12.031  -0.131  1.00  0.00
TER
ATOM   1626  O   WAT   522      14.864 -13.906  -3.302  1.00  0.00
ATOM   1627  H1  WAT   522      14.563 -14.029  -2.401  1.00  0.00
ATOM   1628  H2  WAT   522      14.757 -14.765  -3.710  1.00  0.00
TER
ATOM   1629  O   WAT   523      10.757 -11.370   1.776  1.00  0.00
ATOM   1630  H1  WAT   523      10.320 -11.190   2.609  1.00  0.00
ATOM   1631  H2  WAT   523      11.324 -10.612   1.635  1.00  0.00
TER
ATOM   1632  O   WAT   524      10.589 -18.858  -1.865  1.00  0.00
ATOM   1633  H1  WAT   524       9.934 -19.126  -2.509  1.00  0.00
ATOM   1634  H2  WAT   524      11.427 -18.967  -2.315  1.00  0.00
TER
ATOM   1635  O   WAT   525      11.627 -18.472   2.676  1.00  0.00
ATOM   1636  H1  WAT   525      11.994 -18.560   3.555  1.00  0.00
ATOM   1637  H2  WAT   525      11.058 -19.236   2.576  1.00  0.00
TER
ATOM   1638  O   WAT   526      13.042 -13.959   7.838  1.00  0.00
ATOM   1639  H1  WAT   526      12.999 -14.330   8.719  1.00  0.00
ATOM   1640  H2  WAT   526      13.173 -13.021   7.978  1.00  0.00
TER
ATOM   1641  O   WAT   527      16.742 -12.403   3.439  1.00  0.00
ATOM   1642  H1  WAT   527      16.501 -12.136   2.552  1.00  0.00
ATOM   1643  H2  WAT   527      17.683 -12.233   3.494  1.00  0.00
TER
ATOM   1644  O   WAT   528      12.881 -11.013   4.957  1.00  0.00
ATOM   1645  H1  WAT   528      12.287 -11.144   5.696  1.00  0.00
ATOM   1646  H2  WAT   528      12.873 -11.849   4.492  1.00  0.00
TER
ATOM   1647  O   WAT   529      12.512 -13.647   3.908  1.00  0.00
ATOM   1648  H1  WAT   529      11.785 -14.266   3.841  1.00  0.00
ATOM   1649  H2  WAT   529      12.573 -13.253   3.038  1.00  0.00
TER
ATOM   1650  O   WAT   530      16.116 -11.433   0.693  1.00  0.00
ATOM   1651  H1  WAT   530      16.633 -12.044   0.168  1.00  0.00
ATOM   1652  H2  WAT   530      16.766 -10.930   1.184  1.00  0.00
TER
ATOM   1653  O   WAT   531      18.856 -10.542   1.520  1.00  0.00
ATOM   1654  H1  WAT   531      19.144 -10.796   0.643  1.00  0.00
ATOM   1655  H2  WAT   531      19.368 -11.094   2.111  1.00  0.00
TER
ATOM   1656  O   WAT   532      10.795 -10.330  -2.882  1.00  0.00
ATOM   1657  H1  WAT   532      10.627 -10.963  -2.184  1.00  0.00
ATOM   1658  H2  WAT   532       9.928 -10.124  -3.233  1.00  0.00
TER
ATOM   1659  O   WAT   533      12.401 -11.636  -5.437  1.00  0.00
ATOM   1660  H1  WAT   533      11.876 -11.255  -6.141  1.00  0.00
ATOM   1661  H2  WAT   533      12.325 -11.011  -4.716  1.00  0.00
TER
ATOM   1662  O   WAT   534      18.923  -9.620   8.887  1.00  0.00
ATOM   1663  H1  WAT   534      19.850  -9.856   8.930  1.00  0.00
ATOM   1664  H2  WAT   534      18.908  -8.793   8.405  1.00  0.00
TER
ATOM   1665  O   WAT   535      15.000  -9.688  -6.562  1.00  0.00
ATOM   1666  H1  WAT   535      15.732  -9.972  -7.110  1.00  0.00
ATOM   1667  H2  WAT   535      15.260  -9.927  -5.672  1.00  0.00
TER
ATOM   1668  O   WAT   536      14.162 -13.572  -6.558  1.00  0.00
ATOM   1669  H1  WAT   536      13.533 -13.103  -6.009  1.00  0.00
ATOM   1670  H2  WAT   536      14.277 -14.417  -6.123  1.00  0.00
TER
ATOM   1671  O   WAT   537      19.749 -17.743 -18.527  1.00  0.00
ATOM   1672  H1  WAT   537      18.973 -18.223 -18.237  1.00  0.00
ATOM   1673  H2  WAT   537      20.400 -18.423 -18.701  1.00  0.00
TER
ATOM   1674  O   WAT   538      13.765 -17.431 -17.649  1.00  0.00
ATOM   1675  H1  WAT   538      12.934 -17.686 -17.249  1.00  0.00
ATOM   1676  H2  WAT   538      14.373 -17.360 -16.913  1.00  0.00
TER
ATOM   1677  O   WAT   539      13.745 -13.397 -17.453  1.00  0.00
ATOM   1678  H1  WAT   539      14.048 -14.287 -17.632  1.00  0.00
ATOM   1679  H2  WAT   539      14.490 -12.840 -17.681  1.00  0.00
TER
ATOM   1680  O   WAT   540      19.189 -15.067 -18.519  1.00  0.00
ATOM   1681  H1  WAT   540      19.120 -16.008 -18.681  1.00  0.00
ATOM   1682  H2  WAT   540      19.951 -14.977 -17.947  1.00  0.00
TER
ATOM   1683  O   WAT   541      15.725 -16.640 -16.055  1.00  0.00
ATOM   1684  H1  WAT   541      15.392 -16.013 -15.413  1.00  0.00
ATOM   1685  H2  WAT   541      15.902 -16.114 -16.834  1.00  0.00
TER
ATOM   1686  O   WAT   542      14.937 -14.672 -14.240  1.00  0.00
ATOM   1687  H1  WAT   542      15.554 -13.997 -14.521  1.00  0.00
ATOM   1688  H2  WAT   542      14.076 -14.263 -14.331  1.00  0.00
TER
ATOM   1689  O   WAT   543      16.301 -14.802 -18.219  1.00  0.00
ATOM   1690  H1  WAT   543      16.004 -15.407 -18.898  1.00  0.00
ATOM   1691  H2  WAT   543      17.251 -14.764 -18.330  1.00  0.00
TER
ATOM   1692  O   WAT   544      15.393 -15.064 -11.568  1.00  0.00
ATOM   1693  H1  WAT   544      14.496 -14.840 -11.320  1.00  0.00
ATOM   1694  H2  WAT   544      15.418 -14.940 -12.517  1.00  0.00
TER
ATOM   1695  O   WAT   545      14.220 -18.192 -12.992  1.00  0.00
ATOM   1696  H1  WAT   545      14.081 -17.320 -12.623  1.00  0.00
ATOM   1697  H2  WAT   545      13.338 -18.535 -13.137  1.00  0.00
TER
ATOM   1698  O   WAT   546      16.018 -12.250 -10.784  1.00  0.00
ATOM   1699  H1  WAT   546      15.990 -11.846 -11.651  1.00  0.00
ATOM   1700  H2  WAT   546      15.855 -13.179 -10.946  1.00  0.00
TER
ATOM   1701  O   WAT   547      10.172 -16.423 -17.075  1.00  0.00
ATOM   1702  H1  WAT   547      10.250 -16.288 -18.019  1.00  0.00
ATOM   1703  H2  WAT   547      10.786 -17.131 -16.882  1.00  0.00
TER
ATOM   1704  O   WAT   548      10.228 -15.381 -14.536  1.00  0.00
ATOM   1705  H1  WAT   548      10.391 -15.851 -15.354  1.00  0.00
ATOM   1706  H2  WAT   548      10.693 -15.889 -13.871  1.00  0.00
TER
ATOM   1707  O   WAT   549      11.802 -16.006 -12.376  1.00  0.00
ATOM   1708  H1  WAT   549      11.417 -16.647 -11.778  1.00  0.00
ATOM   1709  H2  WAT   549      12.113 -15.303 -11.806  1.00  0.00
TER
ATOM   1710  O   WAT   550      17.952 -19.158 -16.895  1.00  0.00
ATOM   1711  H1  WAT   550      18.319 -19.633 -16.149  1.00  0.00
ATOM   1712  H2  WAT   550      17.762 -18.284 -16.554  1.00  0.00
TER
ATOM   1713  O   WAT   551      15.741 -20.118 -14.577  1.00  0.00
ATOM   1714  H1  WAT   551      15.437 -19.238 -14.352  1.00  0.00
ATOM   1715  H2  WAT   551      16.696 -20.058 -14.541  1.00  0.00
TER
ATOM   1716  O   WAT   552      20.410 -16.844 -12.300  1.00  0.00
ATOM   1717  H1  WAT   552      20.344 -17.764 -12.555  1.00  0.00
ATOM   1718  H2  WAT   552      19.781 -16.747 -11.586  1.00  0.00
TER
ATOM   1719  O   WAT   553      11.798 -19.277 -13.430  1.00  0.00
ATOM   1720  H1  WAT   553      11.439 -18.612 -12.842  1.00  0.00
ATOM   1721  H2  WAT   553      11.503 -20.109 -13.058  1.00  0.00
TER
ATOM   1722  O   WAT   554      14.999 -18.819 -10.546  1.00  0.00
ATOM   1723  H1  WAT   554      14.699 -18.673 -11.443  1.00  0.00
ATOM   1724  H2  WAT   554      15.770 -19.378 -10.638  1.00  0.00
TER
ATOM   1725  O   WAT   555      20.342 -14.022 -12.550  1.00  0.00
ATOM   1726  H1  WAT   555      20.356 -14.954 -12.768  1.00  0.00
ATOM   1727  H2  WAT   555      19.634 -13.936 -11.911  1.00  0.00
TER
ATOM   1728  O   WAT   556      19.775 -12.380 -15.456  1.00  0.00
ATOM   1729  H1  WAT   556      20.420 -12.174 -14.779  1.00  0.00
ATOM   1730  H2  WAT   556      20.138 -13.141 -15.909  1.00  0.00
TER
ATOM   1731  O   WAT   557      10.660 -11.800 -11.766  1.00  0.00
ATOM   1732  H1  WAT   557      10.769 -12.741 -11.906  1.00  0.00
ATOM   1733  H2  WAT   557      10.008 -11.534 -12.414  1.00  0.00
TER
ATOM   1734  O   WAT   558      18.651 -13.528 -10.366  1.00  0.00
ATOM   1735  H1  WAT   558      18.331 -14.247  -9.821  1.00  0.00
ATOM   1736  H2  WAT   558      17.977 -12.853 -10.292  1.00  0.00
TER
ATOM   1737  O   WAT   559      12.806 -10.733  -9.954  1.00  0.00
ATOM   1738  H1  WAT   559      13.607 -10.412  -9.540  1.00  0.00
ATOM   1739  H2  WAT   559      12.291 -11.094  -9.232  1.00  0.00
TER
ATOM   1740  O   WAT   560      10.526 -18.246 -11.010  1.00  0.00
ATOM   1741  H1  WAT   560      11.029 -18.825 -10.438  1.00  0.00
ATOM   1742  H2  WAT   560       9.786 -17.962 -10.472  1.00  0.00
TER
ATOM   1743  O   WAT   561      17.579 -16.839 -11.477  1.00  0.00
ATOM   1744  H1  WAT   561      16.814 -16.270 -11.561  1.00  0.00
ATOM   1745  H2  WAT   561      17.761 -17.131 -12.370  1.00  0.00
TER
ATOM   1746  O   WAT   562      12.558 -20.103 -10.115  1.00  0.00
ATOM   1747  H1  WAT   562      12.598 -20.401  -9.207  1.00  0.00
ATOM   1748  H2  WAT   562      13.412 -19.702 -10.274  1.00  0.00
TER
ATOM   1749  O   WAT   563      18.158 -17.105 -14.414  1.00  0.00
ATOM   1750  H1  WAT   563      18.577 -16.261 -14.586  1.00  0.00
ATOM   1751  H2  WAT   563      17.239 -16.967 -14.643  1.00  0.00
TER
ATOM   1752  O   WAT   564      20.494 -19.373 -13.030  1.00  0.00
ATOM   1753  H1  WAT   564      20.614 -19.969 -12.291  1.00  0.00
ATOM   1754  H2  WAT   564      21.354 -19.336 -13.450  1.00  0.00
TER
ATOM   1755  O   WAT   565      16.009 -10.799 -13.298  1.00  0.00
ATOM   1756  H1  WAT   565      15.471 -10.075 -13.617  1.00  0.00
ATOM   1757  H2  WAT   565      16.262 -11.276 -14.088  1.00  0.00
TER
ATOM   1758  O   WAT   566      18.865  -9.564 -13.040  1.00  0.00
ATOM   1759  H1  WAT   566      18.791  -8.661 -12.732  1.00  0.00
ATOM   1760  H2  WAT   566      17.963  -9.883 -13.067  1.00  0.00
TER
ATOM   1761  O   WAT   567      10.757 -11.370 -16.998  1.00  0.00
ATOM   1762  H1  WAT   567      10.320 -11.190 -16.166  1.00  0.00
ATOM   1763  H2  WAT   567      11.324 -10.612 -17.140  1.00  0.00
TER
ATOM   1764  O   WAT   568      11.627 -18.472 -16.099  1.00  0.00
ATOM   1765  H1  WAT   568      11.994 -18.560 -15.219  1.00  0.00
ATOM   1766  H2  WAT   568      11.058 -19.236 -16.198  1.00  0.00
TER
ATOM   1767  O   WAT   569      13.042 -13.959 -10.937  1.00  0.00
ATOM   1768  H1  WAT   569      12.999 -14.330 -10.055  1.00  0.00
ATOM   1769  H2  WAT   569      13.173 -13.021 -10.797  1.00  0.00
TER
ATOM   1770  O   WAT   570      16.742 -12.403 -15.336  1.00  0.00
ATOM   1771  H1  WAT   570      16.501 -12.136 -16.223  1.00  0.00
ATOM   1772  H2  WAT   570      17.683 -12.233 -15.281  1.00  0.00
TER
ATOM   1773  O   WAT   571      12.881 -11.013 -13.817  1.00  0.00
ATOM   1774  H1  WAT   571      12.287 -11.144 -13.078  1.00  0.00
ATOM   1775  H2  WAT   571      12.873 -11.849 -14.283  1.00  0.00
TER
ATOM   1776  O   WAT   572      12.512 -13.647 -14.866  1.00  0.00
ATOM   1777  H1  WAT   572      11.785 -14.266 -14.934  1.00  0.00
ATOM   1778  H2  WAT   572      12.573 -13.253 -15.736  1.00  0.00
TER
ATOM   1779  O   WAT   573      16.116 -11.433 -18.081  1.00  0.00
ATOM   1780  H1  WAT   573      16.633 -12.044 -18.606  1.00  0.00
ATOM   1781  H2  WAT   573      16.766 -10.930 -17.590  1.00  0.00
TER
ATOM   1782  O   WAT   574      18.856 -10.542 -17.254  1.00  0.00
ATOM   1783  H1  WAT   574      19.144 -10.796 -18.131  1.00  0.00
ATOM   1784  H2  WAT   574      19.368 -11.094 -16.664  1.00  0.00
TER
ATOM   1785  O   WAT   575      18.923  -9.620  -9.887  1.00  0.00
ATOM   1786  H1  WAT   575      19.850  -9.856  -9.844  1.00  0.00
ATOM   1787  H2  WAT   575      18.908  -8.793 -10.369  1.00  0.00
TER
ATOM   1788  O   WAT   576       2.842  18.028  17.141  1.00  0.00
ATOM   1789  H1  WAT   576       2.762  17.113  16.870  1.00  0.00
ATOM   1790  H2  WAT   576       2.429  18.524  16.435  1.00  0.00
TER
ATOM   1791  O   WAT   577      -6.600  15.078  13.684  1.00  0.00
ATOM   1792  H1  WAT   577      -7.488  15.419  13.582  1.00  0.00
ATOM   1793  H2  WAT   577      -6.316  14.878  12.792  1.00  0.00
TER
ATOM   1794  O   WAT   578      -4.424  13.661  14.718  1.00  0.00
ATOM   1795  H1  WAT   578      -4.317  14.561  15.025  1.00  0.00
ATOM   1796  H2  WAT   578      -5.335  13.613  14.427  1.00  0.00
TER
ATOM   1797  O   WAT   579       5.228  12.783  16.189  1.00  0.00
ATOM   1798  H1  WAT   579       6.049  12.293  16.231  1.00  0.00
ATOM   1799  H2  WAT   579       5.261  13.373  16.942  1.00  0.00
TER
ATOM   1800  O   WAT   580      -0.935  10.469  17.648  1.00  0.00
ATOM   1801  H1  WAT   580      -0.628   9.913  16.932  1.00  0.00
ATOM   1802  H2  WAT   580      -1.865  10.603  17.466  1.00  0.00
TER
ATOM   1803  O   WAT   581       1.453  18.534  14.384  1.00  0.00
ATOM   1804  H1  WAT   581       0.526  18.467  14.613  1.00  0.00
ATOM   1805  H2  WAT   581       1.605  19.472  14.270  1.00  0.00
TER
ATOM   1806  O   WAT   582       1.440  14.805  11.381  1.00  0.00
ATOM   1807  H1  WAT   582       0.500  14.967  11.466  1.00  0.00
ATOM   1808  H2  WAT   582       1.758  15.524  10.835  1.00  0.00
TER
ATOM   1809  O   WAT   583       5.483  20.096  14.888  1.00  0.00
ATOM   1810  H1  WAT   583       4.864  19.758  14.240  1.00  0.00
ATOM   1811  H2  WAT   583       5.465  19.452  15.596  1.00  0.00
TER
ATOM   1812  O   WAT   584      -2.941  19.060  17.166  1.00  0.00
ATOM   1813  H1  WAT   584      -3.346  18.348  16.671  1.00  0.00
ATOM   1814  H2  WAT   584      -2.855  18.715  18.055  1.00  0.00
TER
ATOM   1815  O   WAT   585       3.659  19.334  11.895  1.00  0.00
ATOM   1816  H1  WAT   585       4.098  18.496  11.749  1.00  0.00
ATOM   1817  H2  WAT   585       4.372  19.967  11.981  1.00  0.00
TER
ATOM   1818  O   WAT   586       7.241  10.589  10.209  1.00  0.00
ATOM   1819  H1  WAT   586       6.928  10.681  11.109  1.00  0.00
ATOM   1820  H2  WAT   586       8.002  11.167  10.159  1.00  0.00
TER
ATOM   1821  O   WAT   587      -6.241  17.955  14.667  1.00  0.00
ATOM   1822  H1  WAT   587      -6.361  18.681  14.055  1.00  0.00
ATOM   1823  H2  WAT   587      -6.551  17.185  14.190  1.00  0.00
TER
ATOM   1824  O   WAT   588      -3.775  11.298  18.049  1.00  0.00
ATOM   1825  H1  WAT   588      -4.218  12.079  17.718  1.00  0.00
ATOM   1826  H2  WAT   588      -3.216  11.621  18.756  1.00  0.00
TER
ATOM   1827  O   WAT   589      -0.659  10.919  12.930  1.00  0.00
ATOM   1828  H1  WAT   589      -1.283  10.915  13.655  1.00  0.00
ATOM   1829  H2  WAT   589      -0.746  10.052  12.533  1.00  0.00
TER
ATOM   1830  O   WAT   590      -3.983  16.421  15.777  1.00  0.00
ATOM   1831  H1  WAT   590      -4.209  16.205  16.682  1.00  0.00
ATOM   1832  H2  WAT   590      -4.764  16.854  15.432  1.00  0.00
TER
ATOM   1833  O   WAT   591       3.247  16.428  14.376  1.00  0.00
ATOM   1834  H1  WAT   591       2.648  17.151  14.193  1.00  0.00
ATOM   1835  H2  WAT   591       3.795  16.365  13.594  1.00  0.00
TER
ATOM   1836  O   WAT   592       1.853  15.064  16.407  1.00  0.00
ATOM   1837  H1  WAT   592       2.246  15.381  15.594  1.00  0.00
ATOM   1838  H2  WAT   592       2.215  14.185  16.521  1.00  0.00
TER
ATOM   1839  O   WAT   593      -8.923  15.596   9.840  1.00  0.00
ATOM   1840  H1  WAT   593      -9.006  16.539   9.982  1.00  0.00
ATOM   1841  H2  WAT   593      -9.275  15.454   8.961  1.00  0.00
TER
ATOM   1842  O   WAT   594      -1.124  14.330  18.907  1.00  0.00
ATOM   1843  H1  WAT   594      -1.120  13.889  18.058  1.00  0.00
ATOM   1844  H2  WAT   594      -0.229  14.652  19.014  1.00  0.00
TER
ATOM   1845  O   WAT   595      -5.273  14.213  17.866  1.00  0.00
ATOM   1846  H1  WAT   595      -5.613  14.690  18.623  1.00  0.00
ATOM   1847  H2  WAT   595      -6.036  13.759  17.507  1.00  0.00
TER
ATOM   1848  O   WAT   596      -1.062  15.331  11.898  1.00  0.00
ATOM   1849  H1  WAT   596      -0.940  15.290  12.846  1.00  0.00
ATOM   1850  H2  WAT   596      -1.447  16.194  11.742  1.00  0.00
TER
ATOM   1851  O   WAT   597      -2.049  17.641  11.296  1.00  0.00
ATOM   1852  H1  WAT   597      -2.618  17.193  10.670  1.00  0.00
ATOM   1853  H2  WAT   597      -1.341  18.001  10.763  1.00  0.00
TER
ATOM   1854  O   WAT   598      -7.959  13.135  16.783  1.00  0.00
ATOM   1855  H1  WAT   598      -8.244  12.770  17.621  1.00  0.00
ATOM   1856  H2  WAT   598      -8.021  12.403  16.169  1.00  0.00
TER
ATOM   1857  O   WAT   599       1.715  12.028  13.504  1.00  0.00
ATOM   1858  H1  WAT   599       0.902  11.529  13.429  1.00  0.00
ATOM   1859  H2  WAT   599       1.521  12.867  13.088  1.00  0.00
TER
ATOM   1860  O   WAT   600       4.430  16.399  11.801  1.00  0.00
ATOM   1861  H1  WAT   600       5.318  16.711  11.626  1.00  0.00
ATOM   1862  H2  WAT   600       4.400  15.527  11.409  1.00  0.00
TER
ATOM   1863  O   WAT   601       6.701  17.711  11.268  1.00  0.00
ATOM   1864  H1  WAT   601       6.618  18.142  10.418  1.00  0.00
ATOM   1865  H2  WAT   601       7.421  18.171  11.701  1.00  0.00
TER
ATOM   1866  O   WAT   602      -8.466  18.271  10.743  1.00  0.00
ATOM   1867  H1  WAT   602      -7.596  18.553  11.026  1.00  0.00
ATOM   1868  H2  WAT   602      -8.957  19.084  10.628  1.00  0.00
TER
ATOM   1869  O   WAT   603      -1.302  19.658  14.863  1.00  0.00
ATOM   1870  H1  WAT   603      -0.846  20.468  15.089  1.00  0.00
ATOM   1871  H2  WAT   603      -1.653  19.340  15.695  1.00  0.00
TER
ATOM   1872  O   WAT   604      -5.401  10.002  15.336  1.00  0.00
ATOM   1873  H1  WAT   604      -5.530   9.993  16.284  1.00  0.00
ATOM   1874  H2  WAT   604      -6.225  10.340  14.985  1.00  0.00
TER
ATOM   1875  O   WAT   605       6.458  13.209  13.355  1.00  0.00
ATOM   1876  H1  WAT   605       5.830  13.313  12.641  1.00  0.00
ATOM   1877  H2  WAT   605       5.964  13.428  14.145  1.00  0.00
TER
ATOM   1878  O   WAT   606      -1.573  15.487  14.771  1.00  0.00
ATOM   1879  H1  WAT   606      -2.282  15.956  15.212  1.00  0.00
ATOM   1880  H2  WAT   606      -1.289  14.829  15.406  1.00  0.00
TER
ATOM   1881  O   WAT   607       2.458  12.212  16.211  1.00  0.00
ATOM   1882  H1  WAT   607       2.335  12.231  15.262  1.00  0.00
ATOM   1883  H2  WAT   607       3.407  12.260  16.330  1.00  0.00
TER
ATOM   1884  O   WAT   608      -3.370  13.796  12.146  1.00  0.00
ATOM   1885  H1  WAT   608      -2.521  14.233  12.080  1.00  0.00
ATOM   1886  H2  WAT   608      -3.737  14.108  12.973  1.00  0.00
TER
ATOM   1887  O   WAT   609       5.551  18.367  17.059  1.00  0.00
ATOM   1888  H1  WAT   609       4.610  18.382  17.234  1.00  0.00
ATOM   1889  H2  WAT   609       5.866  17.581  17.505  1.00  0.00
TER
ATOM   1890  O   WAT   610      -4.471  20.049  10.620  1.00  0.00
ATOM   1891  H1  WAT   610      -3.704  19.937  11.182  1.00  0.00
ATOM   1892  H2  WAT   610      -4.393  19.353   9.967  1.00  0.00
TER
ATOM   1893  O   WAT   611      -5.776  17.481  11.303  1.00  0.00
ATOM   1894  H1  WAT   611      -5.696  16.534  11.415  1.00  0.00
ATOM   1895  H2  WAT   611      -4.884  17.812  11.409  1.00  0.00
TER
ATOM   1896  O   WAT   612      -2.439  20.045  12.594  1.00  0.00
ATOM   1897  H1  WAT   612      -2.017  19.879  13.437  1.00  0.00
ATOM   1898  H2  WAT   612      -2.314  19.235  12.099  1.00  0.00
TER
ATOM   1899  O   WAT   613       0.074  19.069   9.842  1.00  0.00
ATOM   1900  H1  WAT   613       0.595  18.354   9.476  1.00  0.00
ATOM   1901  H2  WAT   613       0.721  19.708  10.142  1.00  0.00
TER
ATOM   1902  O   WAT   614      -3.543  16.119   9.540  1.00  0.00
ATOM   1903  H1  WAT   614      -3.744  15.256   9.901  1.00  0.00
ATOM   1904  H2  WAT   614      -3.714  16.032   8.602  1.00  0.00
TER
ATOM   1905  O   WAT   615       3.936  10.930  12.068  1.00  0.00
ATOM   1906  H1  WAT   615       4.216  10.086  12.424  1.00  0.00
ATOM   1907  H2  WAT   615       3.163  11.162  12.582  1.00  0.00
TER
ATOM   1908  O   WAT   616      -4.744  13.219   9.528  1.00  0.00
ATOM   1909  H1  WAT   616      -4.442  13.226   8.619  1.00  0.00
ATOM   1910  H2  WAT   616      -4.005  12.869  10.024  1.00  0.00
TER
ATOM   1911  O   WAT   617      -1.526  12.162  10.513  1.00  0.00
ATOM   1912  H1  WAT   617      -1.874  11.485   9.933  1.00  0.00
ATOM   1913  H2  WAT   617      -1.325  11.701  11.328  1.00  0.00
TER
ATOM   1914  O   WAT   618      -8.185  18.691  16.910  1.00  0.00
ATOM   1915  H1  WAT   618      -8.841  18.422  16.266  1.00  0.00
ATOM   1916  H2  WAT   618      -7.348  18.582  16.460  1.00  0.00
TER
ATOM   1917  O   WAT   619       4.764  13.485  11.131  1.00  0.00
ATOM   1918  H1  WAT   619       5.182  13.298  10.291  1.00  0.00
ATOM   1919  H2  WAT   619       4.457  12.633  11.442  1.00  0.00
TER
ATOM   1920  O   WAT   620       8.263  18.398  14.829  1.00  0.00
ATOM   1921  H1  WAT   620       7.887  17.630  14.397  1.00  0.00
ATOM   1922  H2  WAT   620       7.533  18.780  15.317  1.00  0.00
TER
ATOM   1923  O   WAT   621      -8.972  15.901  12.852  1.00  0.00
ATOM   1924  H1  WAT   621      -9.875  16.164  12.677  1.00  0.00
ATOM   1925  H2  WAT   621      -8.488  16.172  12.072  1.00  0.00
TER
ATOM   1926  O   WAT   622       7.538  16.623  18.130  1.00  0.00
ATOM   1927  H1  WAT   622       8.061  16.130  17.499  1.00  0.00
ATOM   1928  H2  WAT   622       8.124  16.758  18.875  1.00  0.00
TER
ATOM   1929  O   WAT   623      -6.429  14.958  10.762  1.00  0.00
ATOM   1930  H1  WAT   623      -5.720  14.536  10.276  1.00  0.00
ATOM   1931  H2  WAT   623      -7.145  15.025  10.130  1.00  0.00
TER
ATOM   1932  O   WAT   624      -6.781  11.011   9.802  1.00  0.00
ATOM   1933  H1  WAT   624      -6.059  11.552  10.120  1.00  0.00
ATOM   1934  H2  WAT   624      -6.509  10.738   8.926  1.00  0.00
TER
ATOM   1935  O   WAT   625       7.028  15.881  14.069  1.00  0.00
ATOM   1936  H1  WAT   625       7.524  15.648  14.854  1.00  0.00
ATOM   1937  H2  WAT   625       6.829  15.042  13.653  1.00  0.00
TER
ATOM   1938  O   WAT   626       8.456  14.517  16.603  1.00  0.00
ATOM   1939  H1  WAT   626       8.346  14.362  17.541  1.00  0.00
ATOM   1940  H2  WAT   626       9.217  13.989  16.360  1.00  0.00
TER
ATOM   1941  O   WAT   627       9.345  12.348   9.843  1.00  0.00
ATOM   1942  H1  WAT   627      10.270  12.216   9.635  1.00  0.00
ATOM   1943  H2  WAT   627       9.323  12.427  10.797  1.00  0.00
TER
ATOM   1944  O   WAT   628       9.419  13.119  12.469  1.00  0.00
ATOM   1945  H1  WAT   628       8.624  13.053  12.998  1.00  0.00
ATOM   1946  H2  WAT   628       9.624  14.054  12.458  1.00  0.00
TER
ATOM   1947  O   WAT   629       5.851  11.448  18.919  1.00  0.00
ATOM   1948  H1  WAT   629       6.292  11.393  18.071  1.00  0.00
ATOM   1949  H2  WAT   629       5.582  12.364  18.990  1.00  0.00
TER
ATOM   1950  O   WAT   630       7.715  11.080  16.930  1.00  0.00
ATOM   1951  H1  WAT   630       7.654  10.136  16.783  1.00  0.00
ATOM   1952  H2  WAT   630       8.494  11.188  17.475  1.00  0.00
TER
ATOM   1953  O   WAT   631      -7.357  11.051  13.395  1.00  0.00
ATOM   1954  H1  WAT   631      -6.599  11.164  12.822  1.00  0.00
ATOM   1955  H2  WAT   631      -7.819  11.888  13.350  1.00  0.00
TER
ATOM   1956  O   WAT   632      -0.815  13.165  16.386  1.00  0.00
ATOM   1957  H1  WAT   632      -1.628  12.790  16.045  1.00  0.00
ATOM   1958  H2  WAT   632      -0.311  12.409  16.688  1.00  0.00
TER
ATOM   1959  O   WAT   633       3.687   9.829  17.624  1.00  0.00
ATOM   1960  H1  WAT   633       4.290  10.401  18.099  1.00  0.00
ATOM   1961  H2  WAT   633       2.946  10.393  17.401  1.00  0.00
TER
ATOM   1962  O   WAT   634       6.831  10.231  12.898  1.00  0.00
ATOM   1963  H1  WAT   634       7.026  11.129  13.165  1.00  0.00
ATOM   1964  H2  WAT   634       6.044  10.000  13.391  1.00  0.00
TER
ATOM   1965  O   WAT   635      -4.984  11.577  11.936  1.00  0.00
ATOM   1966  H1  WAT   635      -4.455  10.790  11.806  1.00  0.00
ATOM   1967  H2  WAT   635      -4.351  12.256  12.169  1.00  0.00
TER
ATOM   1968  O   WAT   636      -2.790  11.315  14.990  1.00  0.00
ATOM   1969  H1  WAT   636      -3.420  10.613  15.157  1.00  0.00
ATOM   1970  H2  WAT   636      -3.330  12.075  14.773  1.00  0.00
TER
ATOM   1971  O   WAT   637       2.842  18.028  -1.633  1.00  0.00
ATOM   1972  H1  WAT   637       2.762  17.113  -1.904  1.00  0.00
ATOM   1973  H2  WAT   637       2.429  18.524  -2.339  1.00  0.00
TER
ATOM   1974  O   WAT   638       0.974  19.806   0.248  1.00  0.00
ATOM   1975  H1  WAT   638       0.198  19.326   0.538  1.00  0.00
ATOM   1976  H2  WAT   638       1.626  19.126   0.073  1.00  0.00
TER
ATOM   1977  O   WAT   639      -5.009  20.118   1.125  1.00  0.00
ATOM   1978  H1  WAT   639      -5.841  19.862   1.525  1.00  0.00
ATOM   1979  H2  WAT   639      -4.401  20.189   1.861  1.00  0.00
TER
ATOM   1980  O   WAT   640      -6.600  15.078  -5.090  1.00  0.00
ATOM   1981  H1  WAT   640      -7.488  15.419  -5.192  1.00  0.00
ATOM   1982  H2  WAT   640      -6.316  14.878  -5.982  1.00  0.00
TER
ATOM   1983  O   WAT   641      -8.637  17.678   0.794  1.00  0.00
ATOM   1984  H1  WAT   641      -8.065  16.911   0.794  1.00  0.00
ATOM   1985  H2  WAT   641      -8.637  17.977  -0.116  1.00  0.00
TER
ATOM   1986  O   WAT   642      -7.394  13.087   2.581  1.00  0.00
ATOM   1987  H1  WAT   642      -7.574  12.189   2.861  1.00  0.00
ATOM   1988  H2  WAT   642      -7.796  13.634   3.255  1.00  0.00
TER
ATOM   1989  O   WAT   643       1.446  15.288   0.482  1.00  0.00
ATOM   1990  H1  WAT   643       1.822  14.416   0.369  1.00  0.00
ATOM   1991  H2  WAT   643       1.348  15.624  -0.409  1.00  0.00
TER
ATOM   1992  O   WAT   644      -4.424  13.661  -4.057  1.00  0.00
ATOM   1993  H1  WAT   644      -4.317  14.561  -3.750  1.00  0.00
ATOM   1994  H2  WAT   644      -5.335  13.613  -4.347  1.00  0.00
TER
ATOM   1995  O   WAT   645       5.228  12.783  -2.585  1.00  0.00
ATOM   1996  H1  WAT   645       6.049  12.293  -2.543  1.00  0.00
ATOM   1997  H2  WAT   645       5.261  13.373  -1.832  1.00  0.00
TER
ATOM   1998  O   WAT   646      -6.776  15.583   1.189  1.00  0.00
ATOM   1999  H1  WAT   646      -6.095  15.847   1.807  1.00  0.00
ATOM   2000  H2  WAT   646      -7.091  14.743   1.523  1.00  0.00
TER
ATOM   2001  O   WAT   647      -2.583  16.630   0.276  1.00  0.00
ATOM   2002  H1  WAT   647      -2.075  17.128   0.917  1.00  0.00
ATOM   2003  H2  WAT   647      -2.052  15.853   0.100  1.00  0.00
TER
ATOM   2004  O   WAT   648       9.518  14.800   3.979  1.00  0.00
ATOM   2005  H1  WAT   648       8.813  15.188   3.460  1.00  0.00
ATOM   2006  H2  WAT   648       9.784  15.495   4.581  1.00  0.00
TER
ATOM   2007  O   WAT   649      -4.299  11.269   4.542  1.00  0.00
ATOM   2008  H1  WAT   649      -4.298  11.787   3.737  1.00  0.00
ATOM   2009  H2  WAT   649      -5.129  10.792   4.519  1.00  0.00
TER
ATOM   2010  O   WAT   650       5.464  14.723   0.187  1.00  0.00
ATOM   2011  H1  WAT   650       4.760  15.012   0.768  1.00  0.00
ATOM   2012  H2  WAT   650       5.825  15.533  -0.173  1.00  0.00
TER
ATOM   2013  O   WAT   651      -4.618  12.980   2.549  1.00  0.00
ATOM   2014  H1  WAT   651      -4.276  13.825   2.255  1.00  0.00
ATOM   2015  H2  WAT   651      -5.556  13.129   2.666  1.00  0.00
TER
ATOM   2016  O   WAT   652       8.533  14.169   0.578  1.00  0.00
ATOM   2017  H1  WAT   652       7.585  14.203   0.710  1.00  0.00
ATOM   2018  H2  WAT   652       8.858  14.983   0.963  1.00  0.00
TER
ATOM   2019  O   WAT   653      -0.935  10.469  -1.126  1.00  0.00
ATOM   2020  H1  WAT   653      -0.628   9.913  -1.843  1.00  0.00
ATOM   2021  H2  WAT   653      -1.865  10.603  -1.309  1.00  0.00
TER
ATOM   2022  O   WAT   654       1.453  18.534  -4.390  1.00  0.00
ATOM   2023  H1  WAT   654       0.526  18.467  -4.161  1.00  0.00
ATOM   2024  H2  WAT   654       1.605  19.472  -4.505  1.00  0.00
TER
ATOM   2025  O   WAT   655       1.440  14.805  -7.393  1.00  0.00
ATOM   2026  H1  WAT   655       0.500  14.967  -7.308  1.00  0.00
ATOM   2027  H2  WAT   655       1.758  15.524  -7.940  1.00  0.00
TER
ATOM   2028  O   WAT   656       7.961  19.487   2.584  1.00  0.00
ATOM   2029  H1  WAT   656       7.133  19.556   2.109  1.00  0.00
ATOM   2030  H2  WAT   656       8.556  20.073   2.116  1.00  0.00
TER
ATOM   2031  O   WAT   657       5.483  20.096  -3.887  1.00  0.00
ATOM   2032  H1  WAT   657       4.864  19.758  -4.534  1.00  0.00
ATOM   2033  H2  WAT   657       5.465  19.452  -3.179  1.00  0.00
TER
ATOM   2034  O   WAT   658       4.925  16.274   3.530  1.00  0.00
ATOM   2035  H1  WAT   658       4.512  17.099   3.784  1.00  0.00
ATOM   2036  H2  WAT   658       4.193  15.689   3.338  1.00  0.00
TER
ATOM   2037  O   WAT   659      -2.941  19.060  -1.608  1.00  0.00
ATOM   2038  H1  WAT   659      -3.346  18.348  -2.104  1.00  0.00
ATOM   2039  H2  WAT   659      -2.855  18.715  -0.719  1.00  0.00
TER
ATOM   2040  O   WAT   660      -4.229  15.834   2.172  1.00  0.00
ATOM   2041  H1  WAT   660      -3.677  15.944   1.397  1.00  0.00
ATOM   2042  H2  WAT   660      -3.714  16.208   2.887  1.00  0.00
TER
ATOM   2043  O   WAT   661       3.659  19.334  -6.879  1.00  0.00
ATOM   2044  H1  WAT   661       4.098  18.496  -7.026  1.00  0.00
ATOM   2045  H2  WAT   661       4.372  19.967  -6.793  1.00  0.00
TER
ATOM   2046  O   WAT   662      -4.554  19.356   5.782  1.00  0.00
ATOM   2047  H1  WAT   662      -4.693  20.229   6.151  1.00  0.00
ATOM   2048  H2  WAT   662      -5.436  19.014   5.637  1.00  0.00
TER
ATOM   2049  O   WAT   663       7.241  10.589  -8.565  1.00  0.00
ATOM   2050  H1  WAT   663       6.928  10.681  -7.665  1.00  0.00
ATOM   2051  H2  WAT   663       8.002  11.167  -8.615  1.00  0.00
TER
ATOM   2052  O   WAT   664      -6.241  17.955  -4.107  1.00  0.00
ATOM   2053  H1  WAT   664      -6.361  18.681  -4.719  1.00  0.00
ATOM   2054  H2  WAT   664      -6.551  17.185  -4.585  1.00  0.00
TER
ATOM   2055  O   WAT   665       8.451  15.326   7.412  1.00  0.00
ATOM   2056  H1  WAT   665       7.835  15.834   6.884  1.00  0.00
ATOM   2057  H2  WAT   665       8.131  14.426   7.355  1.00  0.00
TER
ATOM   2058  O   WAT   666      -3.775  11.298  -0.725  1.00  0.00
ATOM   2059  H1  WAT   666      -4.218  12.079  -1.057  1.00  0.00
ATOM   2060  H2  WAT   666      -3.216  11.621  -0.018  1.00  0.00
TER
ATOM   2061  O   WAT   667       0.512  14.165   4.878  1.00  0.00
ATOM   2062  H1  WAT   667       0.050  14.373   5.690  1.00  0.00
ATOM   2063  H2  WAT   667       0.110  13.351   4.575  1.00  0.00
TER
ATOM   2064  O   WAT   668       5.513  15.386   6.008  1.00  0.00
ATOM   2065  H1  WAT   668       4.662  15.086   6.329  1.00  0.00
ATOM   2066  H2  WAT   668       5.353  15.630   5.096  1.00  0.00
TER
ATOM   2067  O   WAT   669       2.608  16.886   8.108  1.00  0.00
ATOM   2068  H1  WAT   669       2.933  16.052   7.768  1.00  0.00
ATOM   2069  H2  WAT   669       3.396  17.409   8.256  1.00  0.00
TER
ATOM   2070  O   WAT   670      -0.659  10.919  -5.845  1.00  0.00
ATOM   2071  H1  WAT   670      -1.283  10.915  -5.119  1.00  0.00
ATOM   2072  H2  WAT   670      -0.746  10.052  -6.241  1.00  0.00
TER
ATOM   2073  O   WAT   671      -1.737  11.843   1.134  1.00  0.00
ATOM   2074  H1  WAT   671      -1.440  12.749   1.053  1.00  0.00
ATOM   2075  H2  WAT   671      -1.188  11.355   0.520  1.00  0.00
TER
ATOM   2076  O   WAT   672      -3.983  16.421  -2.997  1.00  0.00
ATOM   2077  H1  WAT   672      -4.209  16.205  -2.092  1.00  0.00
ATOM   2078  H2  WAT   672      -4.764  16.854  -3.342  1.00  0.00
TER
ATOM   2079  O   WAT   673       3.247  16.428  -4.398  1.00  0.00
ATOM   2080  H1  WAT   673       2.648  17.151  -4.582  1.00  0.00
ATOM   2081  H2  WAT   673       3.795  16.365  -5.180  1.00  0.00
TER
ATOM   2082  O   WAT   674      -1.543  17.320   7.669  1.00  0.00
ATOM   2083  H1  WAT   674      -1.639  16.379   7.519  1.00  0.00
ATOM   2084  H2  WAT   674      -0.700  17.541   7.274  1.00  0.00
TER
ATOM   2085  O   WAT   675       1.853  15.064  -2.368  1.00  0.00
ATOM   2086  H1  WAT   675       2.246  15.381  -3.181  1.00  0.00
ATOM   2087  H2  WAT   675       2.215  14.185  -2.253  1.00  0.00
TER
ATOM   2088  O   WAT   676      -6.412  13.731   5.822  1.00  0.00
ATOM   2089  H1  WAT   676      -6.806  14.579   6.030  1.00  0.00
ATOM   2090  H2  WAT   676      -7.100  13.094   6.013  1.00  0.00
TER
ATOM   2091  O   WAT   677       0.162  13.815   8.892  1.00  0.00
ATOM   2092  H1  WAT   677      -0.528  13.622   9.527  1.00  0.00
ATOM   2093  H2  WAT   677       0.906  14.098   9.425  1.00  0.00
TER
ATOM   2094  O   WAT   678      -9.110  11.654  -0.145  1.00  0.00
ATOM   2095  H1  WAT   678      -9.399  12.224   0.568  1.00  0.00
ATOM   2096  H2  WAT   678      -8.366  11.175   0.219  1.00  0.00
TER
ATOM   2097  O   WAT   679      -8.923  15.596  -8.934  1.00  0.00
ATOM   2098  H1  WAT   679      -9.006  16.539  -8.793  1.00  0.00
ATOM   2099  H2  WAT   679      -9.275  15.454  -9.813  1.00  0.00
TER
ATOM   2100  O   WAT   680       2.439  17.655   1.727  1.00  0.00
ATOM   2101  H1  WAT   680       1.707  18.163   2.076  1.00  0.00
ATOM   2102  H2  WAT   680       2.041  16.838   1.426  1.00  0.00
TER
ATOM   2103  O   WAT   681      -1.124  14.330   0.133  1.00  0.00
ATOM   2104  H1  WAT   681      -1.120  13.889  -0.717  1.00  0.00
ATOM   2105  H2  WAT   681      -0.229  14.652   0.240  1.00  0.00
TER
ATOM   2106  O   WAT   682      -5.273  14.213  -0.908  1.00  0.00
ATOM   2107  H1  WAT   682      -5.613  14.690  -0.151  1.00  0.00
ATOM   2108  H2  WAT   682      -6.036  13.759  -1.268  1.00  0.00
TER
ATOM   2109  O   WAT   683      -1.062  15.331  -6.877  1.00  0.00
ATOM   2110  H1  WAT   683      -0.940  15.290  -5.928  1.00  0.00
ATOM   2111  H2  WAT   683      -1.447  16.194  -7.032  1.00  0.00
TER
ATOM   2112  O   WAT   684       2.901  13.108   1.140  1.00  0.00
ATOM   2113  H1  WAT   684       2.918  13.559   1.984  1.00  0.00
ATOM   2114  H2  WAT   684       2.653  12.209   1.353  1.00  0.00
TER
ATOM   2115  O   WAT   685      -2.049  17.641  -7.478  1.00  0.00
ATOM   2116  H1  WAT   685      -2.618  17.193  -8.105  1.00  0.00
ATOM   2117  H2  WAT   685      -1.341  18.001  -8.012  1.00  0.00
TER
ATOM   2118  O   WAT   686       6.328  10.521   6.978  1.00  0.00
ATOM   2119  H1  WAT   686       6.653   9.790   7.504  1.00  0.00
ATOM   2120  H2  WAT   686       6.364  10.203   6.076  1.00  0.00
TER
ATOM   2121  O   WAT   687      -0.823  18.390   1.879  1.00  0.00
ATOM   2122  H1  WAT   687      -0.456  17.916   2.625  1.00  0.00
ATOM   2123  H2  WAT   687      -1.012  19.264   2.220  1.00  0.00
TER
ATOM   2124  O   WAT   688      -7.959  13.135  -1.991  1.00  0.00
ATOM   2125  H1  WAT   688      -8.244  12.770  -1.154  1.00  0.00
ATOM   2126  H2  WAT   688      -8.021  12.403  -2.605  1.00  0.00
TER
ATOM   2127  O   WAT   689      -3.033  17.431   4.198  1.00  0.00
ATOM   2128  H1  WAT   689      -3.337  18.310   4.423  1.00  0.00
ATOM   2129  H2  WAT   689      -2.078  17.491   4.233  1.00  0.00
TER
ATOM   2130  O   WAT   690       1.715  12.028  -5.270  1.00  0.00
ATOM   2131  H1  WAT   690       0.902  11.529  -5.346  1.00  0.00
ATOM   2132  H2  WAT   690       1.521  12.867  -5.686  1.00  0.00
TER
ATOM   2133  O   WAT   691       4.430  16.399  -6.974  1.00  0.00
ATOM   2134  H1  WAT   691       5.318  16.711  -7.149  1.00  0.00
ATOM   2135  H2  WAT   691       4.400  15.527  -7.366  1.00  0.00
TER
ATOM   2136  O   WAT   692      -6.977  18.271   5.345  1.00  0.00
ATOM   2137  H1  WAT   692      -7.335  18.937   5.932  1.00  0.00
ATOM   2138  H2  WAT   692      -7.271  17.440   5.716  1.00  0.00
TER
ATOM   2139  O   WAT   693      -3.775  18.730   8.229  1.00  0.00
ATOM   2140  H1  WAT   693      -4.075  18.876   7.332  1.00  0.00
ATOM   2141  H2  WAT   693      -3.004  18.170   8.136  1.00  0.00
TER
ATOM   2142  O   WAT   694       6.701  17.711  -7.506  1.00  0.00
ATOM   2143  H1  WAT   694       6.618  18.142  -8.356  1.00  0.00
ATOM   2144  H2  WAT   694       7.421  18.171  -7.073  1.00  0.00
TER
ATOM   2145  O   WAT   695      -8.466  18.271  -8.032  1.00  0.00
ATOM   2146  H1  WAT   695      -7.596  18.553  -7.748  1.00  0.00
ATOM   2147  H2  WAT   695      -8.957  19.084  -8.147  1.00  0.00
TER
ATOM   2148  O   WAT   696      -1.302  19.658  -3.911  1.00  0.00
ATOM   2149  H1  WAT   696      -0.846  20.468  -3.685  1.00  0.00
ATOM   2150  H2  WAT   696      -1.653  19.340  -3.079  1.00  0.00
TER
ATOM   2151  O   WAT   697      -5.401  10.002  -3.439  1.00  0.00
ATOM   2152  H1  WAT   697      -5.530   9.993  -2.490  1.00  0.00
ATOM   2153  H2  WAT   697      -6.225  10.340  -3.790  1.00  0.00
TER
ATOM   2154  O   WAT   698      -8.402  11.761   6.022  1.00  0.00
ATOM   2155  H1  WAT   698      -9.116  11.960   6.627  1.00  0.00
ATOM   2156  H2  WAT   698      -7.982  10.985   6.394  1.00  0.00
TER
ATOM   2157  O   WAT   699       3.092  14.253   3.772  1.00  0.00
ATOM   2158  H1  WAT   699       3.460  13.432   4.100  1.00  0.00
ATOM   2159  H2  WAT   699       2.232  14.313   4.188  1.00  0.00
TER
ATOM   2160  O   WAT   700       6.458  13.209  -5.419  1.00  0.00
ATOM   2161  H1  WAT   700       5.830  13.313  -6.133  1.00  0.00
ATOM   2162  H2  WAT   700       5.964  13.428  -4.630  1.00  0.00
TER
ATOM   2163  O   WAT   701      -1.573  15.487  -4.003  1.00  0.00
ATOM   2164  H1  WAT   701      -2.282  15.956  -3.562  1.00  0.00
ATOM   2165  H2  WAT   701      -1.289  14.829  -3.369  1.00  0.00
TER
ATOM   2166  O   WAT   702       0.052  16.907   3.996  1.00  0.00
ATOM   2167  H1  WAT   702       0.551  17.381   4.661  1.00  0.00
ATOM   2168  H2  WAT   702       0.195  15.983   4.203  1.00  0.00
TER
ATOM   2169  O   WAT   703       2.458  12.212  -2.564  1.00  0.00
ATOM   2170  H1  WAT   703       2.335  12.231  -3.513  1.00  0.00
ATOM   2171  H2  WAT   703       3.407  12.260  -2.444  1.00  0.00
TER
ATOM   2172  O   WAT   704      -3.370  13.796  -6.628  1.00  0.00
ATOM   2173  H1  WAT   704      -2.521  14.233  -6.694  1.00  0.00
ATOM   2174  H2  WAT   704      -3.737  14.108  -5.801  1.00  0.00
TER
ATOM   2175  O   WAT   705       7.259  13.124   4.839  1.00  0.00
ATOM   2176  H1  WAT   705       6.756  13.864   5.178  1.00  0.00
ATOM   2177  H2  WAT   705       8.075  13.512   4.522  1.00  0.00
TER
ATOM   2178  O   WAT   706       5.551  18.367  -1.715  1.00  0.00
ATOM   2179  H1  WAT   706       4.610  18.382  -1.540  1.00  0.00
ATOM   2180  H2  WAT   706       5.866  17.581  -1.269  1.00  0.00
TER
ATOM   2181  O   WAT   707      -4.471  20.049  -8.155  1.00  0.00
ATOM   2182  H1  WAT   707      -3.704  19.937  -7.592  1.00  0.00
ATOM   2183  H2  WAT   707      -4.393  19.353  -8.807  1.00  0.00
TER
ATOM   2184  O   WAT   708      -5.776  17.481  -7.471  1.00  0.00
ATOM   2185  H1  WAT   708      -5.696  16.534  -7.360  1.00  0.00
ATOM   2186  H2  WAT   708      -4.884  17.812  -7.365  1.00  0.00
TER
ATOM   2187  O   WAT   709      -8.249  19.303   7.764  1.00  0.00
ATOM   2188  H1  WAT   709      -7.745  18.724   8.336  1.00  0.00
ATOM   2189  H2  WAT   709      -8.988  19.587   8.302  1.00  0.00
TER
ATOM   2190  O   WAT   710      -6.216  17.446   8.659  1.00  0.00
ATOM   2191  H1  WAT   710      -6.176  17.147   9.568  1.00  0.00
ATOM   2192  H2  WAT   710      -5.362  17.847   8.500  1.00  0.00
TER
ATOM   2193  O   WAT   711      -2.439  20.045  -6.180  1.00  0.00
ATOM   2194  H1  WAT   711      -2.017  19.879  -5.337  1.00  0.00
ATOM   2195  H2  WAT   711      -2.314  19.235  -6.675  1.00  0.00
TER
ATOM   2196  O   WAT   712      -4.276  16.025   6.627  1.00  0.00
ATOM   2197  H1  WAT   712      -4.806  15.534   5.999  1.00  0.00
ATOM   2198  H2  WAT   712      -3.607  16.454   6.092  1.00  0.00
TER
ATOM   2199  O   WAT   713       0.074  19.069  -8.933  1.00  0.00
ATOM   2200  H1  WAT   713       0.595  18.354  -9.299  1.00  0.00
ATOM   2201  H2  WAT   713       0.721  19.708  -8.633  1.00  0.00
TER
ATOM   2202  O   WAT   714       5.094  17.832   8.395  1.00  0.00
ATOM   2203  H1  WAT   714       5.676  17.077   8.307  1.00  0.00
ATOM   2204  H2  WAT   714       5.270  18.362   7.618  1.00  0.00
TER
ATOM   2205  O   WAT   715      -3.789  12.991   6.706  1.00  0.00
ATOM   2206  H1  WAT   715      -3.883  12.373   5.982  1.00  0.00
ATOM   2207  H2  WAT   715      -4.369  13.718   6.479  1.00  0.00
TER
ATOM   2208  O   WAT   716      -1.023  11.549   3.739  1.00  0.00
ATOM   2209  H1  WAT   716      -1.471  11.571   2.894  1.00  0.00
ATOM   2210  H2  WAT   716      -1.656  11.151   4.336  1.00  0.00
TER
ATOM   2211  O   WAT   717       1.720  18.176   5.744  1.00  0.00
ATOM   2212  H1  WAT   717       1.839  17.580   6.484  1.00  0.00
ATOM   2213  H2  WAT   717       2.579  18.213   5.324  1.00  0.00
TER
ATOM   2214  O   WAT   718       4.059  18.729   4.320  1.00  0.00
ATOM   2215  H1  WAT   718       3.532  19.254   3.717  1.00  0.00
ATOM   2216  H2  WAT   718       4.402  19.362   4.951  1.00  0.00
TER
ATOM   2217  O   WAT   719      -3.543  16.119  -9.235  1.00  0.00
ATOM   2218  H1  WAT   719      -3.744  15.256  -8.873  1.00  0.00
ATOM   2219  H2  WAT   719      -3.714  16.032 -10.172  1.00  0.00
TER
ATOM   2220  O   WAT   720      -1.513  14.718   7.002  1.00  0.00
ATOM   2221  H1  WAT   720      -0.923  14.409   7.690  1.00  0.00
ATOM   2222  H2  WAT   720      -2.331  14.246   7.158  1.00  0.00
TER
ATOM   2223  O   WAT   721       3.306  14.334   7.235  1.00  0.00
ATOM   2224  H1  WAT   721       2.618  13.673   7.170  1.00  0.00
ATOM   2225  H2  WAT   721       4.027  13.888   7.680  1.00  0.00
TER
ATOM   2226  O   WAT   722       3.936  10.930  -6.706  1.00  0.00
ATOM   2227  H1  WAT   722       4.216  10.086  -6.350  1.00  0.00
ATOM   2228  H2  WAT   722       3.163  11.162  -6.192  1.00  0.00
TER
ATOM   2229  O   WAT   723      -4.744  13.219  -9.247  1.00  0.00
ATOM   2230  H1  WAT   723      -4.442  13.226 -10.155  1.00  0.00
ATOM   2231  H2  WAT   723      -4.005  12.869  -8.750  1.00  0.00
TER
ATOM   2232  O   WAT   724      -1.526  12.162  -8.261  1.00  0.00
ATOM   2233  H1  WAT   724      -1.874  11.485  -8.841  1.00  0.00
ATOM   2234  H2  WAT   724      -1.325  11.701  -7.447  1.00  0.00
TER
ATOM   2235  O   WAT   725      -8.185  18.691  -1.865  1.00  0.00
ATOM   2236  H1  WAT   725      -8.841  18.422  -2.509  1.00  0.00
ATOM   2237  H2  WAT   725      -7.348  18.582  -2.315  1.00  0.00
TER
ATOM   2238  O   WAT   726       4.764  13.485  -7.643  1.00  0.00
ATOM   2239  H1  WAT   726       5.182  13.298  -8.483  1.00  0.00
ATOM   2240  H2  WAT   726       4.457  12.633  -7.333  1.00  0.00
TER
ATOM   2241  O   WAT   727       8.263  18.398  -3.945  1.00  0.00
ATOM   2242  H1  WAT   727       7.887  17.630  -4.377  1.00  0.00
ATOM   2243  H2  WAT   727       7.533  18.780  -3.458  1.00  0.00
TER
ATOM   2244  O   WAT   728      -7.148  19.076   2.676  1.00  0.00
ATOM   2245  H1  WAT   728      -6.781  18.989   3.555  1.00  0.00
ATOM   2246  H2  WAT   728      -7.717  18.313   2.576  1.00  0.00
TER
ATOM   2247  O   WAT   729       7.653  17.545   5.689  1.00  0.00
ATOM   2248  H1  WAT   729       7.421  17.316   4.788  1.00  0.00
ATOM   2249  H2  WAT   729       7.913  18.465   5.643  1.00  0.00
TER
ATOM   2250  O   WAT   730      -7.596  15.987   6.581  1.00  0.00
ATOM   2251  H1  WAT   730      -8.491  15.954   6.921  1.00  0.00
ATOM   2252  H2  WAT   730      -7.056  16.186   7.347  1.00  0.00
TER
ATOM   2253  O   WAT   731       6.091  12.770   8.467  1.00  0.00
ATOM   2254  H1  WAT   731       6.968  12.779   8.850  1.00  0.00
ATOM   2255  H2  WAT   731       6.103  12.034   7.856  1.00  0.00
TER
ATOM   2256  O   WAT   732      -8.972  15.901  -5.922  1.00  0.00
ATOM   2257  H1  WAT   732      -9.875  16.164  -6.097  1.00  0.00
ATOM   2258  H2  WAT   732      -8.488  16.172  -6.702  1.00  0.00
TER
ATOM   2259  O   WAT   733       7.538  16.623  -0.645  1.00  0.00
ATOM   2260  H1  WAT   733       8.061  16.130  -1.276  1.00  0.00
ATOM   2261  H2  WAT   733       8.124  16.758   0.100  1.00  0.00
TER
ATOM   2262  O   WAT   734       7.717  16.707   2.877  1.00  0.00
ATOM   2263  H1  WAT   734       6.767  16.674   2.992  1.00  0.00
ATOM   2264  H2  WAT   734       7.898  17.617   2.642  1.00  0.00
TER
ATOM   2265  O   WAT   735      -6.429  14.958  -8.013  1.00  0.00
ATOM   2266  H1  WAT   735      -5.720  14.536  -8.498  1.00  0.00
ATOM   2267  H2  WAT   735      -7.145  15.025  -8.644  1.00  0.00
TER
ATOM   2268  O   WAT   736      -6.781  11.011  -8.973  1.00  0.00
ATOM   2269  H1  WAT   736      -6.059  11.552  -8.654  1.00  0.00
ATOM   2270  H2  WAT   736      -6.509  10.738  -9.848  1.00  0.00
TER
ATOM   2271  O   WAT   737       7.028  15.881  -4.705  1.00  0.00
ATOM   2272  H1  WAT   737       7.524  15.648  -3.920  1.00  0.00
ATOM   2273  H2  WAT   737       6.829  15.042  -5.122  1.00  0.00
TER
ATOM   2274  O   WAT   738      -7.092  10.262   0.930  1.00  0.00
ATOM   2275  H1  WAT   738      -6.445   9.712   0.489  1.00  0.00
ATOM   2276  H2  WAT   738      -6.672  10.516   1.751  1.00  0.00
TER
ATOM   2277  O   WAT   739       8.456  14.517  -2.172  1.00  0.00
ATOM   2278  H1  WAT   739       8.346  14.362  -1.233  1.00  0.00
ATOM   2279  H2  WAT   739       9.217  13.989  -2.414  1.00  0.00
TER
ATOM   2280  O   WAT   740       6.803  10.456   4.287  1.00  0.00
ATOM   2281  H1  WAT   740       7.440  11.070   4.653  1.00  0.00
ATOM   2282  H2  WAT   740       6.950  10.492   3.342  1.00  0.00
TER
ATOM   2283  O   WAT   741       9.345  12.348  -8.931  1.00  0.00
ATOM   2284  H1  WAT   741      10.270  12.216  -9.139  1.00  0.00
ATOM   2285  H2  WAT   741       9.323  12.427  -7.977  1.00  0.00
TER
ATOM   2286  O   WAT   742       9.419  13.119  -6.305  1.00  0.00
ATOM   2287  H1  WAT   742       8.624  13.053  -5.776  1.00  0.00
ATOM   2288  H2  WAT   742       9.624  14.054  -6.317  1.00  0.00
TER
ATOM   2289  O   WAT   743      -7.339  10.418   3.672  1.00  0.00
ATOM   2290  H1  WAT   743      -7.688  10.874   4.438  1.00  0.00
ATOM   2291  H2  WAT   743      -7.670   9.523   3.755  1.00  0.00
TER
ATOM   2292  O   WAT   744       0.173  11.609   7.194  1.00  0.00
ATOM   2293  H1  WAT   744       0.112  12.201   7.944  1.00  0.00
ATOM   2294  H2  WAT   744       1.113  11.501   7.049  1.00  0.00
TER
ATOM   2295  O   WAT   745       2.811  11.266   6.833  1.00  0.00
ATOM   2296  H1  WAT   745       3.425  11.584   6.172  1.00  0.00
ATOM   2297  H2  WAT   745       3.356  10.781   7.453  1.00  0.00
TER
ATOM   2298  O   WAT   746      -6.667   9.945   6.947  1.00  0.00
ATOM   2299  H1  WAT   746      -6.119   9.764   6.184  1.00  0.00
ATOM   2300  H2  WAT   746      -6.601   9.155   7.483  1.00  0.00
TER
ATOM   2301  O   WAT   747       3.552   9.829   3.160  1.00  0.00
ATOM   2302  H1  WAT   747       2.678  10.163   2.958  1.00  0.00
ATOM   2303  H2  WAT   747       3.443   9.356   3.986  1.00  0.00
TER
ATOM   2304  O   WAT   748       4.459  12.036   4.545  1.00  0.00
ATOM   2305  H1  WAT   748       4.130  11.221   4.165  1.00  0.00
ATOM   2306  H2  WAT   748       5.407  11.993   4.421  1.00  0.00
TER
ATOM   2307  O   WAT   749       1.299  10.746   2.100  1.00  0.00
ATOM   2308  H1  WAT   749       0.516  11.221   2.379  1.00  0.00
ATOM   2309  H2  WAT   749       1.005   9.842   1.991  1.00  0.00
TER
ATOM   2310  O   WAT   750       5.851  11.448   0.145  1.00  0.00
ATOM   2311  H1  WAT   750       6.292  11.393  -0.703  1.00  0.00
ATOM   2312  H2  WAT   750       5.582  12.364   0.216  1.00  0.00
TER
ATOM   2313  O   WAT   751       7.715  11.080  -1.845  1.00  0.00
ATOM   2314  H1  WAT   751       7.654  10.136  -1.991  1.00  0.00
ATOM   2315  H2  WAT   751       8.494  11.188  -1.299  1.00  0.00
TER
ATOM   2316  O   WAT   752      -7.357  11.051  -5.379  1.00  0.00
ATOM   2317  H1  WAT   752      -6.599  11.164  -5.953  1.00  0.00
ATOM   2318  H2  WAT   752      -7.819  11.888  -5.425  1.00  0.00
TER
ATOM   2319  O   WAT   753      -0.815  13.165  -2.389  1.00  0.00
ATOM   2320  H1  WAT   753      -1.628  12.790  -2.729  1.00  0.00
ATOM   2321  H2  WAT   753      -0.311  12.409  -2.087  1.00  0.00
TER
ATOM   2322  O   WAT   754       3.687   9.829  -1.150  1.00  0.00
ATOM   2323  H1  WAT   754       4.290  10.401  -0.676  1.00  0.00
ATOM   2324  H2  WAT   754       2.946  10.393  -1.373  1.00  0.00
TER
ATOM   2325  O   WAT   755       6.831  10.231  -5.876  1.00  0.00
ATOM   2326  H1  WAT   755       7.026  11.129  -5.610  1.00  0.00
ATOM   2327  H2  WAT   755       6.044  10.000  -5.383  1.00  0.00
TER
ATOM   2328  O   WAT   756      -4.984  11.577  -6.839  1.00  0.00
ATOM   2329  H1  WAT   756      -4.455  10.790  -6.968  1.00  0.00
ATOM   2330  H2  WAT   756      -4.351  12.256  -6.605  1.00  0.00
TER
ATOM   2331  O   WAT   757      -2.790  11.315  -3.784  1.00  0.00
ATOM   2332  H1  WAT   757      -3.420  10.613  -3.617  1.00  0.00
ATOM   2333  H2  WAT   757      -3.330  12.075  -4.001  1.00  0.00
TER
ATOM   2334  O   WAT   758      -2.665  10.593   8.651  1.00  0.00
ATOM   2335  H1  WAT   758      -2.946  11.096   7.887  1.00  0.00
ATOM   2336  H2  WAT   758      -2.283   9.795   8.285  1.00  0.00
TER
ATOM   2337  O   WAT   759       3.937  10.008   9.229  1.00  0.00
ATOM   2338  H1  WAT   759       3.823  10.328  10.124  1.00  0.00
ATOM   2339  H2  WAT   759       4.754  10.410   8.933  1.00  0.00
TER
ATOM   2340  O   WAT   760       0.974  19.806 -18.527  1.00  0.00
ATOM   2341  H1  WAT   760       0.198  19.326 -18.237  1.00  0.00
ATOM   2342  H2  WAT   760       1.626  19.126 -18.701  1.00  0.00
TER
ATOM   2343  O   WAT   761      -5.009  20.118 -17.649  1.00  0.00
ATOM   2344  H1  WAT   761      -5.841  19.862 -17.249  1.00  0.00
ATOM   2345  H2  WAT   761      -4.401  20.189 -16.913  1.00  0.00
TER
ATOM   2346  O   WAT   762      -8.637  17.678 -17.981  1.00  0.00
ATOM   2347  H1  WAT   762      -8.065  16.911 -17.980  1.00  0.00
ATOM   2348  H2  WAT   762      -8.637  17.977 -18.890  1.00  0.00
TER
ATOM   2349  O   WAT   763      -7.394  13.087 -16.194  1.00  0.00
ATOM   2350  H1  WAT   763      -7.574  12.189 -15.914  1.00  0.00
ATOM   2351  H2  WAT   763      -7.796  13.634 -15.519  1.00  0.00
TER
ATOM   2352  O   WAT   764       1.446  15.288 -18.293  1.00  0.00
ATOM   2353  H1  WAT   764       1.822  14.416 -18.405  1.00  0.00
ATOM   2354  H2  WAT   764       1.348  15.624 -19.184  1.00  0.00
TER
ATOM   2355  O   WAT   765      -6.776  15.583 -17.586  1.00  0.00
ATOM   2356  H1  WAT   765      -6.095  15.847 -16.967  1.00  0.00
ATOM   2357  H2  WAT   765      -7.091  14.743 -17.252  1.00  0.00
TER
ATOM   2358  O   WAT   766      -2.583  16.630 -18.498  1.00  0.00
ATOM   2359  H1  WAT   766      -2.075  17.128 -17.858  1.00  0.00
ATOM   2360  H2  WAT   766      -2.052  15.853 -18.674  1.00  0.00
TER
ATOM   2361  O   WAT   767       9.518  14.800 -14.795  1.00  0.00
ATOM   2362  H1  WAT   767       8.813  15.188 -15.314  1.00  0.00
ATOM   2363  H2  WAT   767       9.784  15.495 -14.193  1.00  0.00
TER
ATOM   2364  O   WAT   768      -4.299  11.269 -14.232  1.00  0.00
ATOM   2365  H1  WAT   768      -4.298  11.787 -15.037  1.00  0.00
ATOM   2366  H2  WAT   768      -5.129  10.792 -14.255  1.00  0.00
TER
ATOM   2367  O   WAT   769       5.464  14.723 -18.587  1.00  0.00
ATOM   2368  H1  WAT   769       4.760  15.012 -18.007  1.00  0.00
ATOM   2369  H2  WAT   769       5.825  15.533 -18.947  1.00  0.00
TER
ATOM   2370  O   WAT   770      -4.618  12.980 -16.225  1.00  0.00
ATOM   2371  H1  WAT   770      -4.276  13.825 -16.520  1.00  0.00
ATOM   2372  H2  WAT   770      -5.556  13.129 -16.108  1.00  0.00
TER
ATOM   2373  O   WAT   771       8.533  14.169 -18.196  1.00  0.00
ATOM   2374  H1  WAT   771       7.585  14.203 -18.065  1.00  0.00
ATOM   2375  H2  WAT   771       8.858  14.983 -17.811  1.00  0.00
TER
ATOM   2376  O   WAT   772       7.961  19.487 -16.190  1.00  0.00
ATOM   2377  H1  WAT   772       7.133  19.556 -16.665  1.00  0.00
ATOM   2378  H2  WAT   772       8.556  20.073 -16.658  1.00  0.00
TER
ATOM   2379  O   WAT   773       4.925  16.274 -15.244  1.00  0.00
ATOM   2380  H1  WAT   773       4.512  17.099 -14.990  1.00  0.00
ATOM   2381  H2  WAT   773       4.193  15.689 -15.437  1.00  0.00
TER
ATOM   2382  O   WAT   774      -4.229  15.834 -16.603  1.00  0.00
ATOM   2383  H1  WAT   774      -3.677  15.944 -17.377  1.00  0.00
ATOM   2384  H2  WAT   774      -3.714  16.208 -15.887  1.00  0.00
TER
ATOM   2385  O   WAT   775      -4.554  19.356 -12.992  1.00  0.00
ATOM   2386  H1  WAT   775      -4.693  20.229 -12.623  1.00  0.00
ATOM   2387  H2  WAT   775      -5.436  19.014 -13.137  1.00  0.00
TER
ATOM   2388  O   WAT   776       8.451  15.326 -11.362  1.00  0.00
ATOM   2389  H1  WAT   776       7.835  15.834 -11.891  1.00  0.00
ATOM   2390  H2  WAT   776       8.131  14.426 -11.420  1.00  0.00
TER
ATOM   2391  O   WAT   777       0.512  14.165 -13.896  1.00  0.00
ATOM   2392  H1  WAT   777       0.050  14.373 -13.084  1.00  0.00
ATOM   2393  H2  WAT   777       0.110  13.351 -14.199  1.00  0.00
TER
ATOM   2394  O   WAT   778       5.513  15.386 -12.766  1.00  0.00
ATOM   2395  H1  WAT   778       4.662  15.086 -12.445  1.00  0.00
ATOM   2396  H2  WAT   778       5.353  15.630 -13.678  1.00  0.00
TER
ATOM   2397  O   WAT   779       2.608  16.886 -10.666  1.00  0.00
ATOM   2398  H1  WAT   779       2.933  16.052 -11.006  1.00  0.00
ATOM   2399  H2  WAT   779       3.396  17.409 -10.519  1.00  0.00
TER
ATOM   2400  O   WAT   780      -1.737  11.843 -17.641  1.00  0.00
ATOM   2401  H1  WAT   780      -1.440  12.749 -17.721  1.00  0.00
ATOM   2402  H2  WAT   780      -1.188  11.355 -18.255  1.00  0.00
TER
ATOM   2403  O   WAT   781      -1.543  17.320 -11.105  1.00  0.00
ATOM   2404  H1  WAT   781      -1.639  16.379 -11.255  1.00  0.00
ATOM   2405  H2  WAT   781      -0.700  17.541 -11.501  1.00  0.00
TER
ATOM   2406  O   WAT   782      -6.412  13.731 -12.952  1.00  0.00
ATOM   2407  H1  WAT   782      -6.806  14.579 -12.745  1.00  0.00
ATOM   2408  H2  WAT   782      -7.100  13.094 -12.761  1.00  0.00
TER
ATOM   2409  O   WAT   783       0.162  13.815  -9.882  1.00  0.00
ATOM   2410  H1  WAT   783      -0.528  13.622  -9.248  1.00  0.00
ATOM   2411  H2  WAT   783       0.906  14.098  -9.350  1.00  0.00
TER
ATOM   2412  O   WAT   784      -9.110  11.654 -18.919  1.00  0.00
ATOM   2413  H1  WAT   784      -9.399  12.224 -18.206  1.00  0.00
ATOM   2414  H2  WAT   784      -8.366  11.175 -18.556  1.00  0.00
TER
ATOM   2415  O   WAT   785       2.439  17.655 -17.047  1.00  0.00
ATOM   2416  H1  WAT   785       1.707  18.163 -16.698  1.00  0.00
ATOM   2417  H2  WAT   785       2.041  16.838 -17.348  1.00  0.00
TER
ATOM   2418  O   WAT   786       2.901  13.108 -17.635  1.00  0.00
ATOM   2419  H1  WAT   786       2.918  13.559 -16.790  1.00  0.00
ATOM   2420  H2  WAT   786       2.653  12.209 -17.421  1.00  0.00
TER
ATOM   2421  O   WAT   787       6.328  10.521 -11.796  1.00  0.00
ATOM   2422  H1  WAT   787       6.653   9.790 -11.270  1.00  0.00
ATOM   2423  H2  WAT   787       6.364  10.203 -12.698  1.00  0.00
TER
ATOM   2424  O   WAT   788      -0.823  18.390 -16.895  1.00  0.00
ATOM   2425  H1  WAT   788      -0.456  17.916 -16.149  1.00  0.00
ATOM   2426  H2  WAT   788      -1.012  19.264 -16.554  1.00  0.00
TER
ATOM   2427  O   WAT   789      -3.033  17.431 -14.577  1.00  0.00
ATOM   2428  H1  WAT   789      -3.337  18.310 -14.352  1.00  0.00
ATOM   2429  H2  WAT   789      -2.078  17.491 -14.541  1.00  0.00
TER
ATOM   2430  O   WAT   790      -6.977  18.271 -13.430  1.00  0.00
ATOM   2431  H1  WAT   790      -7.335  18.937 -12.842  1.00  0.00
ATOM   2432  H2  WAT   790      -7.271  17.440 -13.058  1.00  0.00
TER
ATOM   2433  O   WAT   791      -3.775  18.730 -10.546  1.00  0.00
ATOM   2434  H1  WAT   791      -4.075  18.876 -11.443  1.00  0.00
ATOM   2435  H2  WAT   791      -3.004  18.170 -10.638  1.00  0.00
TER
ATOM   2436  O   WAT   792      -8.402  11.761 -12.752  1.00  0.00
ATOM   2437  H1  WAT   792      -9.116  11.960 -12.147  1.00  0.00
ATOM   2438  H2  WAT   792      -7.982  10.985 -12.381  1.00  0.00
TER
ATOM   2439  O   WAT   793       3.092  14.253 -15.002  1.00  0.00
ATOM   2440  H1  WAT   793       3.460  13.432 -14.674  1.00  0.00
ATOM   2441  H2  WAT   793       2.232  14.313 -14.587  1.00  0.00
TER
ATOM   2442  O   WAT   794       0.052  16.907 -14.778  1.00  0.00
ATOM   2443  H1  WAT   794       0.551  17.381 -14.113  1.00  0.00
ATOM   2444  H2  WAT   794       0.195  15.983 -14.571  1.00  0.00
TER
ATOM   2445  O   WAT   795       7.259  13.124 -13.936  1.00  0.00
ATOM   2446  H1  WAT   795       6.756  13.864 -13.596  1.00  0.00
ATOM   2447  H2  WAT   795       8.075  13.512 -14.252  1.00  0.00
TER
ATOM   2448  O   WAT   796      -8.249  19.303 -11.010  1.00  0.00
ATOM   2449  H1  WAT   796      -7.745  18.724 -10.438  1.00  0.00
ATOM   2450  H2  WAT   796      -8.988  19.587 -10.472  1.00  0.00
TER
ATOM   2451  O   WAT   797      -6.216  17.446 -10.115  1.00  0.00
ATOM   2452  H1  WAT   797      -6.176  17.147  -9.207  1.00  0.00
ATOM   2453  H2  WAT   797      -5.362  17.847 -10.274  1.00  0.00
TER
ATOM   2454  O   WAT   798      -4.276  16.025 -12.148  1.00  0.00
ATOM   2455  H1  WAT   798      -4.806  15.534 -12.775  1.00  0.00
ATOM   2456  H2  WAT   798      -3.607  16.454 -12.682  1.00  0.00
TER
ATOM   2457  O   WAT   799       5.094  17.832 -10.380  1.00  0.00
ATOM   2458  H1  WAT   799       5.676  17.077 -10.468  1.00  0.00
ATOM   2459  H2  WAT   799       5.270  18.362 -11.156  1.00  0.00
TER
ATOM   2460  O   WAT   800      -3.789  12.991 -12.068  1.00  0.00
ATOM   2461  H1  WAT   800      -3.883  12.373 -12.793  1.00  0.00
ATOM   2462  H2  WAT   800      -4.369  13.718 -12.295  1.00  0.00
TER
ATOM   2463  O   WAT   801      -1.023  11.549 -15.035  1.00  0.00
ATOM   2464  H1  WAT   801      -1.471  11.571 -15.881  1.00  0.00
ATOM   2465  H2  WAT   801      -1.656  11.151 -14.438  1.00  0.00
TER
ATOM   2466  O   WAT   802       1.720  18.176 -13.030  1.00  0.00
ATOM   2467  H1  WAT   802       1.839  17.580 -12.291  1.00  0.00
ATOM   2468  H2  WAT   802       2.579  18.213 -13.450  1.00  0.00
TER
ATOM   2469  O   WAT   803       4.059  18.729 -14.454  1.00  0.00
ATOM   2470  H1  WAT   803       3.532  19.254 -15.057  1.00  0.00
ATOM   2471  H2  WAT   803       4.402  19.362 -13.823  1.00  0.00
TER
ATOM   2472  O   WAT   804      -1.513  14.718 -11.773  1.00  0.00
ATOM   2473  H1  WAT   804      -0.923  14.409 -11.085  1.00  0.00
ATOM   2474  H2  WAT   804      -2.331  14.246 -11.617  1.00  0.00
TER
ATOM   2475  O   WAT   805       3.306  14.334 -11.539  1.00  0.00
ATOM   2476  H1  WAT   805       2.618  13.673 -11.604  1.00  0.00
ATOM   2477  H2  WAT   805       4.027  13.888 -11.094  1.00  0.00
TER
ATOM   2478  O   WAT   806      -7.148  19.076 -16.099  1.00  0.00
ATOM   2479  H1  WAT   806      -6.781  18.989 -15.219  1.00  0.00
ATOM   2480  H2  WAT   806      -7.717  18.313 -16.198  1.00  0.00
TER
ATOM   2481  O   WAT   807       7.653  17.545 -13.086  1.00  0.00
ATOM   2482  H1  WAT   807       7.421  17.316 -13.986  1.00  0.00
ATOM   2483  H2  WAT   807       7.913  18.465 -13.131  1.00  0.00
TER
ATOM   2484  O   WAT   808      -7.596  15.987 -12.193  1.00  0.00
ATOM   2485  H1  WAT   808      -8.491  15.954 -11.854  1.00  0.00
ATOM   2486  H2  WAT   808      -7.056  16.186 -11.428  1.00  0.00
TER
ATOM   2487  O   WAT   809       6.091  12.770 -10.308  1.00  0.00
ATOM   2488  H1  WAT   809       6.968  12.779  -9.924  1.00  0.00
ATOM   2489  H2  WAT   809       6.103  12.034 -10.919  1.00  0.00
TER
ATOM   2490  O   WAT   810       7.717  16.707 -15.897  1.00  0.00
ATOM   2491  H1  WAT   810       6.767  16.674 -15.782  1.00  0.00
ATOM   2492  H2  WAT   810       7.898  17.617 -16.132  1.00  0.00
TER
ATOM   2493  O   WAT   811      -7.092  10.262 -17.845  1.00  0.00
ATOM   2494  H1  WAT   811      -6.445   9.712 -18.285  1.00  0.00
ATOM   2495  H2  WAT   811      -6.672  10.516 -17.023  1.00  0.00
TER
ATOM   2496  O   WAT   812       6.803  10.456 -14.488  1.00  0.00
ATOM   2497  H1  WAT   812       7.440  11.070 -14.122  1.00  0.00
ATOM   2498  H2  WAT   812       6.950  10.492 -15.433  1.00  0.00
TER
ATOM   2499  O   WAT   813      -7.339  10.418 -15.102  1.00  0.00
ATOM   2500  H1  WAT   813      -7.688  10.874 -14.336  1.00  0.00
ATOM   2501  H2  WAT   813      -7.670   9.523 -15.020  1.00  0.00
TER
ATOM   2502  O   WAT   814       0.173  11.609 -11.580  1.00  0.00
ATOM   2503  H1  WAT   814       0.112  12.201 -10.831  1.00  0.00
ATOM   2504  H2  WAT   814       1.113  11.501 -11.725  1.00  0.00
TER
ATOM   2505  O   WAT   815       2.811  11.266 -11.941  1.00  0.00
ATOM   2506  H1  WAT   815       3.425  11.584 -12.603  1.00  0.00
ATOM   2507  H2  WAT   815       3.356  10.781 -11.321  1.00  0.00
TER
ATOM   2508  O   WAT   816      -6.667   9.945 -11.827  1.00  0.00
ATOM   2509  H1  WAT   816      -6.119   9.764 -12.590  1.00  0.00
ATOM   2510  H2  WAT   816      -6.601   9.155 -11.291  1.00  0.00
TER
ATOM   2511  O   WAT   817       3.552   9.829 -15.614  1.00  0.00
ATOM   2512  H1  WAT   817       2.678  10.163 -15.817  1.00  0.00
ATOM   2513  H2  WAT   817       3.443   9.356 -14.789  1.00  0.00
TER
ATOM   2514  O   WAT   818       4.459  12.036 -14.230  1.00  0.00
ATOM   2515  H1  WAT   818       4.130  11.221 -14.610  1.00  0.00
ATOM   2516  H2  WAT   818       5.407  11.993 -14.353  1.00  0.00
TER
ATOM   2517  O   WAT   819       1.299  10.746 -16.675  1.00  0.00
ATOM   2518  H1  WAT   819       0.516  11.221 -16.395  1.00  0.00
ATOM   2519  H2  WAT   819       1.005   9.842 -16.783  1.00  0.00
TER
ATOM   2520  O   WAT   820      -2.665  10.593 -10.123  1.00  0.00
ATOM   2521  H1  WAT   820      -2.946  11.096 -10.887  1.00  0.00
ATOM   2522  H2  WAT   820      -2.283   9.795 -10.489  1.00  0.00
TER
ATOM   2523  O   WAT   821       3.937  10.008  -9.545  1.00  0.00
ATOM   2524  H1  WAT   821       3.823  10.328  -8.650  1.00  0.00
ATOM   2525  H2  WAT   821       4.754  10.410  -9.842  1.00  0.00
TER
ATOM   2526  O   WAT   822       2.842  -0.747  17.141  1.00  0.00
ATOM   2527  H1  WAT   822       2.762  -1.661  16.870  1.00  0.00
ATOM   2528  H2  WAT   822       2.429  -0.250  16.435  1.00  0.00
TER
ATOM   2529  O   WAT   823       4.995   5.437  17.802  1.00  0.00
ATOM   2530  H1  WAT   823       4.533   4.666  18.131  1.00  0.00
ATOM   2531  H2  WAT   823       5.808   5.464  18.307  1.00  0.00
TER
ATOM   2532  O   WAT   824      -6.600  -3.697  13.684  1.00  0.00
ATOM   2533  H1  WAT   824      -7.488  -3.355  13.582  1.00  0.00
ATOM   2534  H2  WAT   824      -6.316  -3.897  12.792  1.00  0.00
TER
ATOM   2535  O   WAT   825       1.221   7.723  17.422  1.00  0.00
ATOM   2536  H1  WAT   825       0.602   8.179  16.852  1.00  0.00
ATOM   2537  H2  WAT   825       2.076   7.878  17.021  1.00  0.00
TER
ATOM   2538  O   WAT   826      -4.424  -5.113  14.718  1.00  0.00
ATOM   2539  H1  WAT   826      -4.317  -4.213  15.025  1.00  0.00
ATOM   2540  H2  WAT   826      -5.335  -5.162  14.427  1.00  0.00
TER
ATOM   2541  O   WAT   827       5.228  -5.991  16.189  1.00  0.00
ATOM   2542  H1  WAT   827       6.049  -6.481  16.231  1.00  0.00
ATOM   2543  H2  WAT   827       5.261  -5.401  16.942  1.00  0.00
TER
ATOM   2544  O   WAT   828       2.088   2.607  14.816  1.00  0.00
ATOM   2545  H1  WAT   828       1.469   3.072  14.252  1.00  0.00
ATOM   2546  H2  WAT   828       2.600   3.300  15.233  1.00  0.00
TER
ATOM   2547  O   WAT   829      -8.544   3.293  12.190  1.00  0.00
ATOM   2548  H1  WAT   829      -8.921   3.781  11.458  1.00  0.00
ATOM   2549  H2  WAT   829      -8.287   3.965  12.820  1.00  0.00
TER
ATOM   2550  O   WAT   830      -0.935  -8.306  17.648  1.00  0.00
ATOM   2551  H1  WAT   830      -0.628  -8.861  16.932  1.00  0.00
ATOM   2552  H2  WAT   830      -1.865  -8.171  17.466  1.00  0.00
TER
ATOM   2553  O   WAT   831       5.911   4.133  15.028  1.00  0.00
ATOM   2554  H1  WAT   831       5.801   3.190  15.153  1.00  0.00
ATOM   2555  H2  WAT   831       5.908   4.494  15.914  1.00  0.00
TER
ATOM   2556  O   WAT   832       1.453  -0.241  14.384  1.00  0.00
ATOM   2557  H1  WAT   832       0.526  -0.307  14.613  1.00  0.00
ATOM   2558  H2  WAT   832       1.605   0.697  14.270  1.00  0.00
TER
ATOM   2559  O   WAT   833       1.440  -3.969  11.381  1.00  0.00
ATOM   2560  H1  WAT   833       0.500  -3.808  11.466  1.00  0.00
ATOM   2561  H2  WAT   833       1.758  -3.251  10.835  1.00  0.00
TER
ATOM   2562  O   WAT   834       5.483   1.321  14.888  1.00  0.00
ATOM   2563  H1  WAT   834       4.864   0.983  14.240  1.00  0.00
ATOM   2564  H2  WAT   834       5.465   0.677  15.596  1.00  0.00
TER
ATOM   2565  O   WAT   835      -2.941   0.286  17.166  1.00  0.00
ATOM   2566  H1  WAT   835      -3.346  -0.427  16.671  1.00  0.00
ATOM   2567  H2  WAT   835      -2.855  -0.059  18.055  1.00  0.00
TER
ATOM   2568  O   WAT   836       3.659   0.560  11.895  1.00  0.00
ATOM   2569  H1  WAT   836       4.098  -0.278  11.749  1.00  0.00
ATOM   2570  H2  WAT   836       4.372   1.193  11.981  1.00  0.00
TER
ATOM   2571  O   WAT   837       1.769   5.500  15.863  1.00  0.00
ATOM   2572  H1  WAT   837       2.208   6.242  15.449  1.00  0.00
ATOM   2573  H2  WAT   837       1.707   5.742  16.787  1.00  0.00
TER
ATOM   2574  O   WAT   838       7.241  -8.186  10.209  1.00  0.00
ATOM   2575  H1  WAT   838       6.928  -8.093  11.109  1.00  0.00
ATOM   2576  H2  WAT   838       8.002  -7.608  10.159  1.00  0.00
TER
ATOM   2577  O   WAT   839      -6.241  -0.820  14.667  1.00  0.00
ATOM   2578  H1  WAT   839      -6.361  -0.094  14.055  1.00  0.00
ATOM   2579  H2  WAT   839      -6.551  -1.590  14.190  1.00  0.00
TER
ATOM   2580  O   WAT   840      -7.358   4.052  16.884  1.00  0.00
ATOM   2581  H1  WAT   840      -7.765   4.193  16.030  1.00  0.00
ATOM   2582  H2  WAT   840      -6.466   3.768  16.681  1.00  0.00
TER
ATOM   2583  O   WAT   841       4.436   8.486  13.219  1.00  0.00
ATOM   2584  H1  WAT   841       4.276   8.197  14.118  1.00  0.00
ATOM   2585  H2  WAT   841       4.270   7.710  12.684  1.00  0.00
TER
ATOM   2586  O   WAT   842      -3.085   8.266  14.997  1.00  0.00
ATOM   2587  H1  WAT   842      -3.261   7.350  14.783  1.00  0.00
ATOM   2588  H2  WAT   842      -3.940   8.625  15.236  1.00  0.00
TER
ATOM   2589  O   WAT   843       4.138   5.995  11.779  1.00  0.00
ATOM   2590  H1  WAT   843       3.445   5.993  11.119  1.00  0.00
ATOM   2591  H2  WAT   843       4.881   5.571  11.349  1.00  0.00
TER
ATOM   2592  O   WAT   844       3.703   7.621  15.854  1.00  0.00
ATOM   2593  H1  WAT   844       4.159   6.840  16.168  1.00  0.00
ATOM   2594  H2  WAT   844       4.043   8.332  16.398  1.00  0.00
TER
ATOM   2595  O   WAT   845      -3.775  -7.476  18.049  1.00  0.00
ATOM   2596  H1  WAT   845      -4.218  -6.695  17.718  1.00  0.00
ATOM   2597  H2  WAT   845      -3.216  -7.153  18.756  1.00  0.00
TER
ATOM   2598  O   WAT   846      -0.659  -7.855  12.930  1.00  0.00
ATOM   2599  H1  WAT   846      -1.283  -7.859  13.655  1.00  0.00
ATOM   2600  H2  WAT   846      -0.746  -8.722  12.533  1.00  0.00
TER
ATOM   2601  O   WAT   847      -3.983  -2.353  15.777  1.00  0.00
ATOM   2602  H1  WAT   847      -4.209  -2.569  16.682  1.00  0.00
ATOM   2603  H2  WAT   847      -4.764  -1.920  15.432  1.00  0.00
TER
ATOM   2604  O   WAT   848       3.247  -2.347  14.376  1.00  0.00
ATOM   2605  H1  WAT   848       2.648  -1.623  14.193  1.00  0.00
ATOM   2606  H2  WAT   848       3.795  -2.409  13.594  1.00  0.00
TER
ATOM   2607  O   WAT   849       1.853  -3.710  16.407  1.00  0.00
ATOM   2608  H1  WAT   849       2.246  -3.393  15.594  1.00  0.00
ATOM   2609  H2  WAT   849       2.215  -4.589  16.521  1.00  0.00
TER
ATOM   2610  O   WAT   850      -8.923  -3.178   9.840  1.00  0.00
ATOM   2611  H1  WAT   850      -9.006  -2.235   9.982  1.00  0.00
ATOM   2612  H2  WAT   850      -9.275  -3.321   8.961  1.00  0.00
TER
ATOM   2613  O   WAT   851      -1.124  -4.444  18.907  1.00  0.00
ATOM   2614  H1  WAT   851      -1.120  -4.885  18.058  1.00  0.00
ATOM   2615  H2  WAT   851      -0.229  -4.123  19.014  1.00  0.00
TER
ATOM   2616  O   WAT   852      -5.273  -4.562  17.866  1.00  0.00
ATOM   2617  H1  WAT   852      -5.613  -4.084  18.623  1.00  0.00
ATOM   2618  H2  WAT   852      -6.036  -5.015  17.507  1.00  0.00
TER
ATOM   2619  O   WAT   853      -1.062  -3.443  11.898  1.00  0.00
ATOM   2620  H1  WAT   853      -0.940  -3.484  12.846  1.00  0.00
ATOM   2621  H2  WAT   853      -1.447  -2.581  11.742  1.00  0.00
TER
ATOM   2622  O   WAT   854      -2.049  -1.133  11.296  1.00  0.00
ATOM   2623  H1  WAT   854      -2.618  -1.581  10.670  1.00  0.00
ATOM   2624  H2  WAT   854      -1.341  -0.774  10.763  1.00  0.00
TER
ATOM   2625  O   WAT   855      -7.959  -5.640  16.783  1.00  0.00
ATOM   2626  H1  WAT   855      -8.244  -6.004  17.621  1.00  0.00
ATOM   2627  H2  WAT   855      -8.021  -6.372  16.169  1.00  0.00
TER
ATOM   2628  O   WAT   856      -4.505   2.863  13.569  1.00  0.00
ATOM   2629  H1  WAT   856      -5.278   2.323  13.409  1.00  0.00
ATOM   2630  H2  WAT   856      -3.775   2.344  13.230  1.00  0.00
TER
ATOM   2631  O   WAT   857       1.715  -6.747  13.504  1.00  0.00
ATOM   2632  H1  WAT   857       0.902  -7.246  13.429  1.00  0.00
ATOM   2633  H2  WAT   857       1.521  -5.907  13.088  1.00  0.00
TER
ATOM   2634  O   WAT   858       4.430  -2.375  11.801  1.00  0.00
ATOM   2635  H1  WAT   858       5.318  -2.063  11.626  1.00  0.00
ATOM   2636  H2  WAT   858       4.400  -3.248  11.409  1.00  0.00
TER
ATOM   2637  O   WAT   859      -4.461   2.531  17.207  1.00  0.00
ATOM   2638  H1  WAT   859      -3.943   1.728  17.152  1.00  0.00
ATOM   2639  H2  WAT   859      -4.913   2.469  18.048  1.00  0.00
TER
ATOM   2640  O   WAT   860       0.426   3.798  12.479  1.00  0.00
ATOM   2641  H1  WAT   860       0.768   4.542  11.984  1.00  0.00
ATOM   2642  H2  WAT   860      -0.403   4.111  12.842  1.00  0.00
TER
ATOM   2643  O   WAT   861       6.701  -1.064  11.268  1.00  0.00
ATOM   2644  H1  WAT   861       6.618  -0.632  10.418  1.00  0.00
ATOM   2645  H2  WAT   861       7.421  -0.604  11.701  1.00  0.00
TER
ATOM   2646  O   WAT   862       7.730   5.791  13.997  1.00  0.00
ATOM   2647  H1  WAT   862       7.088   5.136  14.271  1.00  0.00
ATOM   2648  H2  WAT   862       7.343   6.196  13.221  1.00  0.00
TER
ATOM   2649  O   WAT   863       3.309   3.119  17.844  1.00  0.00
ATOM   2650  H1  WAT   863       3.661   2.522  17.184  1.00  0.00
ATOM   2651  H2  WAT   863       2.425   2.794  18.015  1.00  0.00
TER
ATOM   2652  O   WAT   864      -0.605   3.879  15.251  1.00  0.00
ATOM   2653  H1  WAT   864       0.082   4.426  15.632  1.00  0.00
ATOM   2654  H2  WAT   864      -1.392   4.423  15.286  1.00  0.00
TER
ATOM   2655  O   WAT   865      -8.466  -0.504  10.743  1.00  0.00
ATOM   2656  H1  WAT   865      -7.596  -0.221  11.026  1.00  0.00
ATOM   2657  H2  WAT   865      -8.957   0.310  10.628  1.00  0.00
TER
ATOM   2658  O   WAT   866      -1.302   0.883  14.863  1.00  0.00
ATOM   2659  H1  WAT   866      -0.846   1.694  15.089  1.00  0.00
ATOM   2660  H2  WAT   866      -1.653   0.566  15.695  1.00  0.00
TER
ATOM   2661  O   WAT   867      -5.401  -8.773  15.336  1.00  0.00
ATOM   2662  H1  WAT   867      -5.530  -8.781  16.284  1.00  0.00
ATOM   2663  H2  WAT   867      -6.225  -8.434  14.985  1.00  0.00
TER
ATOM   2664  O   WAT   868       6.120   4.682  10.534  1.00  0.00
ATOM   2665  H1  WAT   868       5.894   3.965  11.127  1.00  0.00
ATOM   2666  H2  WAT   868       5.729   4.433   9.697  1.00  0.00
TER
ATOM   2667  O   WAT   869      -8.099   8.709  11.309  1.00  0.00
ATOM   2668  H1  WAT   869      -7.739   9.308  10.655  1.00  0.00
ATOM   2669  H2  WAT   869      -8.239   9.255  12.082  1.00  0.00
TER
ATOM   2670  O   WAT   870       5.701   2.599  12.196  1.00  0.00
ATOM   2671  H1  WAT   870       5.414   3.061  12.984  1.00  0.00
ATOM   2672  H2  WAT   870       6.497   2.139  12.464  1.00  0.00
TER
ATOM   2673  O   WAT   871      -2.082   6.092  12.126  1.00  0.00
ATOM   2674  H1  WAT   871      -2.091   6.825  11.511  1.00  0.00
ATOM   2675  H2  WAT   871      -3.002   5.845  12.219  1.00  0.00
TER
ATOM   2676  O   WAT   872      -6.481   1.313  12.871  1.00  0.00
ATOM   2677  H1  WAT   872      -7.088   2.053  12.880  1.00  0.00
ATOM   2678  H2  WAT   872      -6.006   1.403  12.045  1.00  0.00
TER
ATOM   2679  O   WAT   873       6.458  -5.566  13.355  1.00  0.00
ATOM   2680  H1  WAT   873       5.830  -5.461  12.641  1.00  0.00
ATOM   2681  H2  WAT   873       5.964  -5.346  14.145  1.00  0.00
TER
ATOM   2682  O   WAT   874       0.904   6.155  10.789  1.00  0.00
ATOM   2683  H1  WAT   874       1.005   5.951   9.859  1.00  0.00
ATOM   2684  H2  WAT   874       0.004   5.901  10.993  1.00  0.00
TER
ATOM   2685  O   WAT   875      -1.573  -3.287  14.771  1.00  0.00
ATOM   2686  H1  WAT   875      -2.282  -2.818  15.212  1.00  0.00
ATOM   2687  H2  WAT   875      -1.289  -3.945  15.406  1.00  0.00
TER
ATOM   2688  O   WAT   876       2.458  -6.562  16.211  1.00  0.00
ATOM   2689  H1  WAT   876       2.335  -6.543  15.262  1.00  0.00
ATOM   2690  H2  WAT   876       3.407  -6.514  16.330  1.00  0.00
TER
ATOM   2691  O   WAT   877      -0.454   8.673  15.483  1.00  0.00
ATOM   2692  H1  WAT   877      -0.200   8.636  14.561  1.00  0.00
ATOM   2693  H2  WAT   877      -1.403   8.547  15.476  1.00  0.00
TER
ATOM   2694  O   WAT   878      -3.370  -4.979  12.146  1.00  0.00
ATOM   2695  H1  WAT   878      -2.521  -4.542  12.080  1.00  0.00
ATOM   2696  H2  WAT   878      -3.737  -4.667  12.973  1.00  0.00
TER
ATOM   2697  O   WAT   879       5.551  -0.407  17.059  1.00  0.00
ATOM   2698  H1  WAT   879       4.610  -0.392  17.234  1.00  0.00
ATOM   2699  H2  WAT   879       5.866  -1.194  17.505  1.00  0.00
TER
ATOM   2700  O   WAT   880      -4.471   1.275  10.620  1.00  0.00
ATOM   2701  H1  WAT   880      -3.704   1.163  11.182  1.00  0.00
ATOM   2702  H2  WAT   880      -4.393   0.578   9.967  1.00  0.00
TER
ATOM   2703  O   WAT   881      -5.776  -1.293  11.303  1.00  0.00
ATOM   2704  H1  WAT   881      -5.696  -2.240  11.415  1.00  0.00
ATOM   2705  H2  WAT   881      -4.884  -0.962  11.409  1.00  0.00
TER
ATOM   2706  O   WAT   882       7.554   6.764  18.735  1.00  0.00
ATOM   2707  H1  WAT   882       7.679   7.587  19.207  1.00  0.00
ATOM   2708  H2  WAT   882       8.420   6.553  18.387  1.00  0.00
TER
ATOM   2709  O   WAT   883      -4.974   8.857  18.406  1.00  0.00
ATOM   2710  H1  WAT   883      -4.238   8.308  18.677  1.00  0.00
ATOM   2711  H2  WAT   883      -4.590   9.722  18.267  1.00  0.00
TER
ATOM   2712  O   WAT   884      -8.090   4.924  14.281  1.00  0.00
ATOM   2713  H1  WAT   884      -9.016   5.166  14.271  1.00  0.00
ATOM   2714  H2  WAT   884      -7.624   5.751  14.159  1.00  0.00
TER
ATOM   2715  O   WAT   885      -1.864   8.030  10.229  1.00  0.00
ATOM   2716  H1  WAT   885      -1.071   8.319   9.777  1.00  0.00
ATOM   2717  H2  WAT   885      -2.384   7.599   9.550  1.00  0.00
TER
ATOM   2718  O   WAT   886       7.189   7.257  11.653  1.00  0.00
ATOM   2719  H1  WAT   886       6.903   6.843  10.838  1.00  0.00
ATOM   2720  H2  WAT   886       6.991   8.185  11.533  1.00  0.00
TER
ATOM   2721  O   WAT   887      -1.346   3.250  10.093  1.00  0.00
ATOM   2722  H1  WAT   887      -1.451   2.635  10.819  1.00  0.00
ATOM   2723  H2  WAT   887      -1.514   2.727   9.310  1.00  0.00
TER
ATOM   2724  O   WAT   888       1.894   2.312  10.697  1.00  0.00
ATOM   2725  H1  WAT   888       1.345   2.759  11.342  1.00  0.00
ATOM   2726  H2  WAT   888       2.516   1.807  11.221  1.00  0.00
TER
ATOM   2727  O   WAT   889      -2.439   1.271  12.594  1.00  0.00
ATOM   2728  H1  WAT   889      -2.017   1.105  13.437  1.00  0.00
ATOM   2729  H2  WAT   889      -2.314   0.461  12.099  1.00  0.00
TER
ATOM   2730  O   WAT   890       0.074   0.295   9.842  1.00  0.00
ATOM   2731  H1  WAT   890       0.595  -0.420   9.476  1.00  0.00
ATOM   2732  H2  WAT   890       0.721   0.933  10.142  1.00  0.00
TER
ATOM   2733  O   WAT   891      -3.543  -2.656   9.540  1.00  0.00
ATOM   2734  H1  WAT   891      -3.744  -3.519   9.901  1.00  0.00
ATOM   2735  H2  WAT   891      -3.714  -2.742   8.602  1.00  0.00
TER
ATOM   2736  O   WAT   892       3.936  -7.845  12.068  1.00  0.00
ATOM   2737  H1  WAT   892       4.216  -8.688  12.424  1.00  0.00
ATOM   2738  H2  WAT   892       3.163  -7.612  12.582  1.00  0.00
TER
ATOM   2739  O   WAT   893      -4.744  -5.555   9.528  1.00  0.00
ATOM   2740  H1  WAT   893      -4.442  -5.549   8.619  1.00  0.00
ATOM   2741  H2  WAT   893      -4.005  -5.906  10.024  1.00  0.00
TER
ATOM   2742  O   WAT   894      -1.526  -6.612  10.513  1.00  0.00
ATOM   2743  H1  WAT   894      -1.874  -7.290   9.933  1.00  0.00
ATOM   2744  H2  WAT   894      -1.325  -7.073  11.328  1.00  0.00
TER
ATOM   2745  O   WAT   895       0.639   8.376  12.132  1.00  0.00
ATOM   2746  H1  WAT   895       1.534   8.715  12.154  1.00  0.00
ATOM   2747  H2  WAT   895       0.671   7.654  11.504  1.00  0.00
TER
ATOM   2748  O   WAT   896      -5.721   3.749  10.361  1.00  0.00
ATOM   2749  H1  WAT   896      -5.284   4.292  11.016  1.00  0.00
ATOM   2750  H2  WAT   896      -5.237   2.923  10.370  1.00  0.00
TER
ATOM   2751  O   WAT   897      -8.507   6.538  17.813  1.00  0.00
ATOM   2752  H1  WAT   897      -8.177   5.670  17.580  1.00  0.00
ATOM   2753  H2  WAT   897      -8.078   6.744  18.643  1.00  0.00
TER
ATOM   2754  O   WAT   898      -3.911   4.869  15.473  1.00  0.00
ATOM   2755  H1  WAT   898      -4.211   4.745  16.373  1.00  0.00
ATOM   2756  H2  WAT   898      -4.017   4.009  15.064  1.00  0.00
TER
ATOM   2757  O   WAT   899       8.859   4.648  10.175  1.00  0.00
ATOM   2758  H1  WAT   899       8.028   4.716  10.646  1.00  0.00
ATOM   2759  H2  WAT   899       9.036   5.539   9.872  1.00  0.00
TER
ATOM   2760  O   WAT   900       8.314   1.393  12.679  1.00  0.00
ATOM   2761  H1  WAT   900       9.076   1.963  12.785  1.00  0.00
ATOM   2762  H2  WAT   900       8.330   0.826  13.450  1.00  0.00
TER
ATOM   2763  O   WAT   901      -8.185  -0.083  16.910  1.00  0.00
ATOM   2764  H1  WAT   901      -8.841  -0.352  16.266  1.00  0.00
ATOM   2765  H2  WAT   901      -7.348  -0.193  16.460  1.00  0.00
TER
ATOM   2766  O   WAT   902       9.320   2.248  17.523  1.00  0.00
ATOM   2767  H1  WAT   902       9.691   1.465  17.117  1.00  0.00
ATOM   2768  H2  WAT   902       9.960   2.937  17.345  1.00  0.00
TER
ATOM   2769  O   WAT   903       8.366   1.686   9.836  1.00  0.00
ATOM   2770  H1  WAT   903       8.641   2.594   9.708  1.00  0.00
ATOM   2771  H2  WAT   903       8.177   1.623  10.772  1.00  0.00
TER
ATOM   2772  O   WAT   904       4.764  -5.289  11.131  1.00  0.00
ATOM   2773  H1  WAT   904       5.182  -5.476  10.291  1.00  0.00
ATOM   2774  H2  WAT   904       4.457  -6.141  11.442  1.00  0.00
TER
ATOM   2775  O   WAT   905       8.263  -0.377  14.829  1.00  0.00
ATOM   2776  H1  WAT   905       7.887  -1.144  14.397  1.00  0.00
ATOM   2777  H2  WAT   905       7.533   0.006  15.317  1.00  0.00
TER
ATOM   2778  O   WAT   906      -8.972  -2.873  12.852  1.00  0.00
ATOM   2779  H1  WAT   906      -9.875  -2.610  12.677  1.00  0.00
ATOM   2780  H2  WAT   906      -8.488  -2.602  12.072  1.00  0.00
TER
ATOM   2781  O   WAT   907       7.538  -2.151  18.130  1.00  0.00
ATOM   2782  H1  WAT   907       8.061  -2.645  17.499  1.00  0.00
ATOM   2783  H2  WAT   907       8.124  -2.016  18.875  1.00  0.00
TER
ATOM   2784  O   WAT   908      -6.429  -3.817  10.762  1.00  0.00
ATOM   2785  H1  WAT   908      -5.720  -4.238  10.276  1.00  0.00
ATOM   2786  H2  WAT   908      -7.145  -3.749  10.130  1.00  0.00
TER
ATOM   2787  O   WAT   909      -6.781  -7.763   9.802  1.00  0.00
ATOM   2788  H1  WAT   909      -6.059  -7.222  10.120  1.00  0.00
ATOM   2789  H2  WAT   909      -6.509  -8.037   8.926  1.00  0.00
TER
ATOM   2790  O   WAT   910       7.028  -2.894  14.069  1.00  0.00
ATOM   2791  H1  WAT   910       7.524  -3.127  14.854  1.00  0.00
ATOM   2792  H2  WAT   910       6.829  -3.732  13.653  1.00  0.00
TER
ATOM   2793  O   WAT   911       8.456  -4.258  16.603  1.00  0.00
ATOM   2794  H1  WAT   911       8.346  -4.412  17.541  1.00  0.00
ATOM   2795  H2  WAT   911       9.217  -4.785  16.360  1.00  0.00
TER
ATOM   2796  O   WAT   912       9.345  -6.427   9.843  1.00  0.00
ATOM   2797  H1  WAT   912      10.270  -6.559   9.635  1.00  0.00
ATOM   2798  H2  WAT   912       9.323  -6.347  10.797  1.00  0.00
TER
ATOM   2799  O   WAT   913       9.419  -5.656  12.469  1.00  0.00
ATOM   2800  H1  WAT   913       8.624  -5.721  12.998  1.00  0.00
ATOM   2801  H2  WAT   913       9.624  -4.721  12.458  1.00  0.00
TER
ATOM   2802  O   WAT   914       6.361   8.383  16.463  1.00  0.00
ATOM   2803  H1  WAT   914       6.957   8.062  15.786  1.00  0.00
ATOM   2804  H2  WAT   914       6.619   7.911  17.254  1.00  0.00
TER
ATOM   2805  O   WAT   915       5.851  -7.326  18.919  1.00  0.00
ATOM   2806  H1  WAT   915       6.292  -7.381  18.071  1.00  0.00
ATOM   2807  H2  WAT   915       5.582  -6.410  18.990  1.00  0.00
TER
ATOM   2808  O   WAT   916       7.715  -7.694  16.930  1.00  0.00
ATOM   2809  H1  WAT   916       7.654  -8.638  16.783  1.00  0.00
ATOM   2810  H2  WAT   916       8.494  -7.586  17.475  1.00  0.00
TER
ATOM   2811  O   WAT   917      -7.980   8.445  15.892  1.00  0.00
ATOM   2812  H1  WAT   917      -8.147   7.812  16.590  1.00  0.00
ATOM   2813  H2  WAT   917      -8.846   8.651  15.542  1.00  0.00
TER
ATOM   2814  O   WAT   918      -7.357  -7.724  13.395  1.00  0.00
ATOM   2815  H1  WAT   918      -6.599  -7.611  12.822  1.00  0.00
ATOM   2816  H2  WAT   918      -7.819  -6.887  13.350  1.00  0.00
TER
ATOM   2817  O   WAT   919      -0.815  -5.610  16.386  1.00  0.00
ATOM   2818  H1  WAT   919      -1.628  -5.984  16.045  1.00  0.00
ATOM   2819  H2  WAT   919      -0.311  -6.365  16.688  1.00  0.00
TER
ATOM   2820  O   WAT   920       3.687  -8.945  17.624  1.00  0.00
ATOM   2821  H1  WAT   920       4.290  -8.373  18.099  1.00  0.00
ATOM   2822  H2  WAT   920       2.946  -8.381  17.401  1.00  0.00
TER
ATOM   2823  O   WAT   921       6.831  -8.543  12.898  1.00  0.00
ATOM   2824  H1  WAT   921       7.026  -7.645  13.165  1.00  0.00
ATOM   2825  H2  WAT   921       6.044  -8.775  13.391  1.00  0.00
TER
ATOM   2826  O   WAT   922      -6.373   7.138  13.337  1.00  0.00
ATOM   2827  H1  WAT   922      -6.899   7.519  12.633  1.00  0.00
ATOM   2828  H2  WAT   922      -6.449   7.763  14.058  1.00  0.00
TER
ATOM   2829  O   WAT   923      -4.984  -7.197  11.936  1.00  0.00
ATOM   2830  H1  WAT   923      -4.455  -7.984  11.806  1.00  0.00
ATOM   2831  H2  WAT   923      -4.351  -6.518  12.169  1.00  0.00
TER
ATOM   2832  O   WAT   924      -2.790  -7.460  14.990  1.00  0.00
ATOM   2833  H1  WAT   924      -3.420  -8.161  15.157  1.00  0.00
ATOM   2834  H2  WAT   924      -3.330  -6.699  14.773  1.00  0.00
TER
ATOM   2835  O   WAT   925       8.383   8.697  14.659  1.00  0.00
ATOM   2836  H1  WAT   925       8.558   8.011  14.015  1.00  0.00
ATOM   2837  H2  WAT   925       7.685   9.222  14.266  1.00  0.00
TER
ATOM   2838  O   WAT   926      -3.774   9.086  12.212  1.00  0.00
ATOM   2839  H1  WAT   926      -3.042   8.802  11.665  1.00  0.00
ATOM   2840  H2  WAT   926      -3.515   8.848  13.102  1.00  0.00
TER
ATOM   2841  O   WAT   927      -4.613   5.203  12.217  1.00  0.00
ATOM   2842  H1  WAT   927      -5.242   5.671  12.765  1.00  0.00
ATOM   2843  H2  WAT   927      -4.498   4.358  12.651  1.00  0.00
TER
ATOM   2844  O   WAT   928       4.995   5.437  -0.972  1.00  0.00
ATOM   2845  H1  WAT   928       4.533   4.666  -0.644  1.00  0.00
ATOM   2846  H2  WAT   928       5.808   5.464  -0.467  1.00  0.00
TER
ATOM   2847  O   WAT   929      -6.600  -3.697  -5.090  1.00  0.00
ATOM   2848  H1  WAT   929      -7.488  -3.355  -5.192  1.00  0.00
ATOM   2849  H2  WAT   929      -6.316  -3.897  -5.982  1.00  0.00
TER
ATOM   2850  O   WAT   930      -8.637  -1.096   0.794  1.00  0.00
ATOM   2851  H1  WAT   930      -8.065  -1.864   0.794  1.00  0.00
ATOM   2852  H2  WAT   930      -8.637  -0.797  -0.116  1.00  0.00
TER
ATOM   2853  O   WAT   931       1.221   7.723  -1.352  1.00  0.00
ATOM   2854  H1  WAT   931       0.602   8.179  -1.922  1.00  0.00
ATOM   2855  H2  WAT   931       2.076   7.878  -1.753  1.00  0.00
TER
ATOM   2856  O   WAT   932      -7.394  -5.688   2.581  1.00  0.00
ATOM   2857  H1  WAT   932      -7.574  -6.585   2.861  1.00  0.00
ATOM   2858  H2  WAT   932      -7.796  -5.140   3.255  1.00  0.00
TER
ATOM   2859  O   WAT   933      -4.424  -5.113  -4.057  1.00  0.00
ATOM   2860  H1  WAT   933      -4.317  -4.213  -3.750  1.00  0.00
ATOM   2861  H2  WAT   933      -5.335  -5.162  -4.347  1.00  0.00
TER
ATOM   2862  O   WAT   934       5.228  -5.991  -2.585  1.00  0.00
ATOM   2863  H1  WAT   934       6.049  -6.481  -2.543  1.00  0.00
ATOM   2864  H2  WAT   934       5.261  -5.401  -1.832  1.00  0.00
TER
ATOM   2865  O   WAT   935      -6.776  -3.192   1.189  1.00  0.00
ATOM   2866  H1  WAT   935      -6.095  -2.928   1.807  1.00  0.00
ATOM   2867  H2  WAT   935      -7.091  -4.031   1.523  1.00  0.00
TER
ATOM   2868  O   WAT   936       9.518  -3.974   3.979  1.00  0.00
ATOM   2869  H1  WAT   936       8.813  -3.586   3.460  1.00  0.00
ATOM   2870  H2  WAT   936       9.784  -3.279   4.581  1.00  0.00
TER
ATOM   2871  O   WAT   937      -4.299  -7.505   4.542  1.00  0.00
ATOM   2872  H1  WAT   937      -4.298  -6.988   3.737  1.00  0.00
ATOM   2873  H2  WAT   937      -5.129  -7.982   4.519  1.00  0.00
TER
ATOM   2874  O   WAT   938      -4.618  -5.794   2.549  1.00  0.00
ATOM   2875  H1  WAT   938      -4.276  -4.950   2.255  1.00  0.00
ATOM   2876  H2  WAT   938      -5.556  -5.646   2.666  1.00  0.00
TER
ATOM   2877  O   WAT   939      -8.544   3.293  -6.585  1.00  0.00
ATOM   2878  H1  WAT   939      -8.921   3.781  -7.316  1.00  0.00
ATOM   2879  H2  WAT   939      -8.287   3.965  -5.954  1.00  0.00
TER
ATOM   2880  O   WAT   940       7.080   5.567   2.450  1.00  0.00
ATOM   2881  H1  WAT   940       6.397   6.237   2.442  1.00  0.00
ATOM   2882  H2  WAT   940       7.620   5.765   1.685  1.00  0.00
TER
ATOM   2883  O   WAT   941       8.533  -4.605   0.578  1.00  0.00
ATOM   2884  H1  WAT   941       7.585  -4.572   0.710  1.00  0.00
ATOM   2885  H2  WAT   941       8.858  -3.792   0.963  1.00  0.00
TER
ATOM   2886  O   WAT   942      -0.935  -8.306  -1.126  1.00  0.00
ATOM   2887  H1  WAT   942      -0.628  -8.861  -1.843  1.00  0.00
ATOM   2888  H2  WAT   942      -1.865  -8.171  -1.309  1.00  0.00
TER
ATOM   2889  O   WAT   943       4.616   7.411   1.165  1.00  0.00
ATOM   2890  H1  WAT   943       4.629   7.007   0.297  1.00  0.00
ATOM   2891  H2  WAT   943       4.064   8.186   1.061  1.00  0.00
TER
ATOM   2892  O   WAT   944       5.911   4.133  -3.746  1.00  0.00
ATOM   2893  H1  WAT   944       5.801   3.190  -3.621  1.00  0.00
ATOM   2894  H2  WAT   944       5.908   4.494  -2.860  1.00  0.00
TER
ATOM   2895  O   WAT   945       1.440  -3.969  -7.393  1.00  0.00
ATOM   2896  H1  WAT   945       0.500  -3.808  -7.308  1.00  0.00
ATOM   2897  H2  WAT   945       1.758  -3.251  -7.940  1.00  0.00
TER
ATOM   2898  O   WAT   946       7.961   0.713   2.584  1.00  0.00
ATOM   2899  H1  WAT   946       7.133   0.782   2.109  1.00  0.00
ATOM   2900  H2  WAT   946       8.556   1.298   2.116  1.00  0.00
TER
ATOM   2901  O   WAT   947       4.925  -2.500   3.530  1.00  0.00
ATOM   2902  H1  WAT   947       4.512  -1.675   3.784  1.00  0.00
ATOM   2903  H2  WAT   947       4.193  -3.086   3.338  1.00  0.00
TER
ATOM   2904  O   WAT   948      -4.229  -2.940   2.172  1.00  0.00
ATOM   2905  H1  WAT   948      -3.677  -2.830   1.397  1.00  0.00
ATOM   2906  H2  WAT   948      -3.714  -2.566   2.887  1.00  0.00
TER
ATOM   2907  O   WAT   949       5.615   7.546   4.218  1.00  0.00
ATOM   2908  H1  WAT   949       5.138   8.353   4.025  1.00  0.00
ATOM   2909  H2  WAT   949       4.932   6.893   4.371  1.00  0.00
TER
ATOM   2910  O   WAT   950      -3.381   3.711   7.207  1.00  0.00
ATOM   2911  H1  WAT   950      -4.279   3.935   7.454  1.00  0.00
ATOM   2912  H2  WAT   950      -3.356   3.834   6.258  1.00  0.00
TER
ATOM   2913  O   WAT   951       3.659   0.560  -6.879  1.00  0.00
ATOM   2914  H1  WAT   951       4.098  -0.278  -7.026  1.00  0.00
ATOM   2915  H2  WAT   951       4.372   1.193  -6.793  1.00  0.00
TER
ATOM   2916  O   WAT   952      -2.756   6.524   7.991  1.00  0.00
ATOM   2917  H1  WAT   952      -2.785   6.928   7.124  1.00  0.00
ATOM   2918  H2  WAT   952      -2.920   5.595   7.828  1.00  0.00
TER
ATOM   2919  O   WAT   953       7.241  -8.186  -8.565  1.00  0.00
ATOM   2920  H1  WAT   953       6.928  -8.093  -7.665  1.00  0.00
ATOM   2921  H2  WAT   953       8.002  -7.608  -8.615  1.00  0.00
TER
ATOM   2922  O   WAT   954      -6.241  -0.820  -4.107  1.00  0.00
ATOM   2923  H1  WAT   954      -6.361  -0.094  -4.719  1.00  0.00
ATOM   2924  H2  WAT   954      -6.551  -1.590  -4.585  1.00  0.00
TER
ATOM   2925  O   WAT   955       9.195   7.307   9.287  1.00  0.00
ATOM   2926  H1  WAT   955       9.671   7.785   9.966  1.00  0.00
ATOM   2927  H2  WAT   955       9.816   7.239   8.562  1.00  0.00
TER
ATOM   2928  O   WAT   956       8.599   4.498   6.447  1.00  0.00
ATOM   2929  H1  WAT   956       8.725   4.259   5.529  1.00  0.00
ATOM   2930  H2  WAT   956       8.641   3.667   6.919  1.00  0.00
TER
ATOM   2931  O   WAT   957       2.460   8.201   5.017  1.00  0.00
ATOM   2932  H1  WAT   957       2.975   8.112   5.819  1.00  0.00
ATOM   2933  H2  WAT   957       1.617   8.547   5.309  1.00  0.00
TER
ATOM   2934  O   WAT   958       4.436   8.486  -5.555  1.00  0.00
ATOM   2935  H1  WAT   958       4.276   8.197  -4.657  1.00  0.00
ATOM   2936  H2  WAT   958       4.270   7.710  -6.090  1.00  0.00
TER
ATOM   2937  O   WAT   959      -3.085   8.266  -3.778  1.00  0.00
ATOM   2938  H1  WAT   959      -3.261   7.350  -3.991  1.00  0.00
ATOM   2939  H2  WAT   959      -3.940   8.625  -3.538  1.00  0.00
TER
ATOM   2940  O   WAT   960       4.138   5.995  -6.995  1.00  0.00
ATOM   2941  H1  WAT   960       3.445   5.993  -7.655  1.00  0.00
ATOM   2942  H2  WAT   960       4.881   5.571  -7.426  1.00  0.00
TER
ATOM   2943  O   WAT   961       3.703   7.621  -2.920  1.00  0.00
ATOM   2944  H1  WAT   961       4.159   6.840  -2.606  1.00  0.00
ATOM   2945  H2  WAT   961       4.043   8.332  -2.376  1.00  0.00
TER
ATOM   2946  O   WAT   962       8.451  -3.449   7.412  1.00  0.00
ATOM   2947  H1  WAT   962       7.835  -2.941   6.884  1.00  0.00
ATOM   2948  H2  WAT   962       8.131  -4.349   7.355  1.00  0.00
TER
ATOM   2949  O   WAT   963      -8.546   3.393   4.239  1.00  0.00
ATOM   2950  H1  WAT   963      -8.383   2.924   3.421  1.00  0.00
ATOM   2951  H2  WAT   963      -8.081   2.885   4.904  1.00  0.00
TER
ATOM   2952  O   WAT   964      -3.775  -7.476  -0.725  1.00  0.00
ATOM   2953  H1  WAT   964      -4.218  -6.695  -1.057  1.00  0.00
ATOM   2954  H2  WAT   964      -3.216  -7.153  -0.018  1.00  0.00
TER
ATOM   2955  O   WAT   965       0.512  -4.609   4.878  1.00  0.00
ATOM   2956  H1  WAT   965       0.050  -4.401   5.690  1.00  0.00
ATOM   2957  H2  WAT   965       0.110  -5.424   4.575  1.00  0.00
TER
ATOM   2958  O   WAT   966       5.513  -3.389   6.008  1.00  0.00
ATOM   2959  H1  WAT   966       4.662  -3.688   6.329  1.00  0.00
ATOM   2960  H2  WAT   966       5.353  -3.144   5.096  1.00  0.00
TER
ATOM   2961  O   WAT   967       2.608  -1.888   8.108  1.00  0.00
ATOM   2962  H1  WAT   967       2.933  -2.722   7.768  1.00  0.00
ATOM   2963  H2  WAT   967       3.396  -1.366   8.256  1.00  0.00
TER
ATOM   2964  O   WAT   968      -0.659  -7.855  -5.845  1.00  0.00
ATOM   2965  H1  WAT   968      -1.283  -7.859  -5.119  1.00  0.00
ATOM   2966  H2  WAT   968      -0.746  -8.722  -6.241  1.00  0.00
TER
ATOM   2967  O   WAT   969      -1.737  -6.932   1.134  1.00  0.00
ATOM   2968  H1  WAT   969      -1.440  -6.025   1.053  1.00  0.00
ATOM   2969  H2  WAT   969      -1.188  -7.420   0.520  1.00  0.00
TER
ATOM   2970  O   WAT   970      -1.543  -1.454   7.669  1.00  0.00
ATOM   2971  H1  WAT   970      -1.639  -2.395   7.519  1.00  0.00
ATOM   2972  H2  WAT   970      -0.700  -1.233   7.274  1.00  0.00
TER
ATOM   2973  O   WAT   971      -6.412  -5.043   5.822  1.00  0.00
ATOM   2974  H1  WAT   971      -6.806  -4.196   6.030  1.00  0.00
ATOM   2975  H2  WAT   971      -7.100  -5.680   6.013  1.00  0.00
TER
ATOM   2976  O   WAT   972       0.162  -4.960   8.892  1.00  0.00
ATOM   2977  H1  WAT   972      -0.528  -5.152   9.527  1.00  0.00
ATOM   2978  H2  WAT   972       0.906  -4.676   9.425  1.00  0.00
TER
ATOM   2979  O   WAT   973      -9.110  -7.120  -0.145  1.00  0.00
ATOM   2980  H1  WAT   973      -9.399  -6.550   0.568  1.00  0.00
ATOM   2981  H2  WAT   973      -8.366  -7.600   0.219  1.00  0.00
TER
ATOM   2982  O   WAT   974      -8.923  -3.178  -8.934  1.00  0.00
ATOM   2983  H1  WAT   974      -9.006  -2.235  -8.793  1.00  0.00
ATOM   2984  H2  WAT   974      -9.275  -3.321  -9.813  1.00  0.00
TER
ATOM   2985  O   WAT   975      -5.273  -4.562  -0.908  1.00  0.00
ATOM   2986  H1  WAT   975      -5.613  -4.084  -0.151  1.00  0.00
ATOM   2987  H2  WAT   975      -6.036  -5.015  -1.268  1.00  0.00
TER
ATOM   2988  O   WAT   976      -1.062  -3.443  -6.877  1.00  0.00
ATOM   2989  H1  WAT   976      -0.940  -3.484  -5.928  1.00  0.00
ATOM   2990  H2  WAT   976      -1.447  -2.581  -7.032  1.00  0.00
TER
ATOM   2991  O   WAT   977      -2.049  -1.133  -7.478  1.00  0.00
ATOM   2992  H1  WAT   977      -2.618  -1.581  -8.105  1.00  0.00
ATOM   2993  H2  WAT   977      -1.341  -0.774  -8.012  1.00  0.00
TER
ATOM   2994  O   WAT   978       6.328  -8.253   6.978  1.00  0.00
ATOM   2995  H1  WAT   978       6.653  -8.984   7.504  1.00  0.00
ATOM   2996  H2  WAT   978       6.364  -8.572   6.076  1.00  0.00
TER
ATOM   2997  O   WAT   979      -6.973   2.768   6.398  1.00  0.00
ATOM   2998  H1  WAT   979      -7.357   2.128   6.997  1.00  0.00
ATOM   2999  H2  WAT   979      -6.661   3.472   6.968  1.00  0.00
TER
ATOM   3000  O   WAT   980      -7.959  -5.640  -1.991  1.00  0.00
ATOM   3001  H1  WAT   980      -8.244  -6.004  -1.154  1.00  0.00
ATOM   3002  H2  WAT   980      -8.021  -6.372  -2.605  1.00  0.00
TER
ATOM   3003  O   WAT   981       1.715  -6.747  -5.270  1.00  0.00
ATOM   3004  H1  WAT   981       0.902  -7.246  -5.346  1.00  0.00
ATOM   3005  H2  WAT   981       1.521  -5.907  -5.686  1.00  0.00
TER
ATOM   3006  O   WAT   982       1.636   1.930   6.474  1.00  0.00
ATOM   3007  H1  WAT   982       1.570   1.010   6.220  1.00  0.00
ATOM   3008  H2  WAT   982       1.006   2.028   7.188  1.00  0.00
TER
ATOM   3009  O   WAT   983       4.430  -2.375  -6.974  1.00  0.00
ATOM   3010  H1  WAT   983       5.318  -2.063  -7.149  1.00  0.00
ATOM   3011  H2  WAT   983       4.400  -3.248  -7.366  1.00  0.00
TER
ATOM   3012  O   WAT   984       0.426   3.798  -6.295  1.00  0.00
ATOM   3013  H1  WAT   984       0.768   4.542  -6.791  1.00  0.00
ATOM   3014  H2  WAT   984      -0.403   4.111  -5.933  1.00  0.00
TER
ATOM   3015  O   WAT   985      -6.977  -0.503   5.345  1.00  0.00
ATOM   3016  H1  WAT   985      -7.335   0.162   5.932  1.00  0.00
ATOM   3017  H2  WAT   985      -7.271  -1.335   5.716  1.00  0.00
TER
ATOM   3018  O   WAT   986      -3.775  -0.045   8.229  1.00  0.00
ATOM   3019  H1  WAT   986      -4.075   0.101   7.332  1.00  0.00
ATOM   3020  H2  WAT   986      -3.004  -0.604   8.136  1.00  0.00
TER
ATOM   3021  O   WAT   987       1.568   4.752   6.224  1.00  0.00
ATOM   3022  H1  WAT   987       1.582   3.820   6.006  1.00  0.00
ATOM   3023  H2  WAT   987       0.860   4.838   6.863  1.00  0.00
TER
ATOM   3024  O   WAT   988       6.701  -1.064  -7.506  1.00  0.00
ATOM   3025  H1  WAT   988       6.618  -0.632  -8.356  1.00  0.00
ATOM   3026  H2  WAT   988       7.421  -0.604  -7.073  1.00  0.00
TER
ATOM   3027  O   WAT   989       7.779   1.393   5.571  1.00  0.00
ATOM   3028  H1  WAT   989       7.054   1.986   5.374  1.00  0.00
ATOM   3029  H2  WAT   989       8.306   1.385   4.772  1.00  0.00
TER
ATOM   3030  O   WAT   990       7.730   5.791  -4.778  1.00  0.00
ATOM   3031  H1  WAT   990       7.088   5.136  -4.503  1.00  0.00
ATOM   3032  H2  WAT   990       7.343   6.196  -5.554  1.00  0.00
TER
ATOM   3033  O   WAT   991      -8.466  -0.504  -8.032  1.00  0.00
ATOM   3034  H1  WAT   991      -7.596  -0.221  -7.748  1.00  0.00
ATOM   3035  H2  WAT   991      -8.957   0.310  -8.147  1.00  0.00
TER
ATOM   3036  O   WAT   992       1.001   6.394   3.318  1.00  0.00
ATOM   3037  H1  WAT   992       1.645   6.600   3.996  1.00  0.00
ATOM   3038  H2  WAT   992       1.364   5.633   2.865  1.00  0.00
TER
ATOM   3039  O   WAT   993      -5.401  -8.773  -3.439  1.00  0.00
ATOM   3040  H1  WAT   993      -5.530  -8.781  -2.490  1.00  0.00
ATOM   3041  H2  WAT   993      -6.225  -8.434  -3.790  1.00  0.00
TER
ATOM   3042  O   WAT   994       6.120   4.682  -8.240  1.00  0.00
ATOM   3043  H1  WAT   994       5.894   3.965  -7.648  1.00  0.00
ATOM   3044  H2  WAT   994       5.729   4.433  -9.078  1.00  0.00
TER
ATOM   3045  O   WAT   995       4.048   5.197   5.240  1.00  0.00
ATOM   3046  H1  WAT   995       4.384   5.783   5.917  1.00  0.00
ATOM   3047  H2  WAT   995       3.128   5.066   5.469  1.00  0.00
TER
ATOM   3048  O   WAT   996      -8.099   8.709  -7.466  1.00  0.00
ATOM   3049  H1  WAT   996      -7.739   9.308  -8.120  1.00  0.00
ATOM   3050  H2  WAT   996      -8.239   9.255  -6.692  1.00  0.00
TER
ATOM   3051  O   WAT   997      -8.402  -7.014   6.022  1.00  0.00
ATOM   3052  H1  WAT   997      -9.116  -6.814   6.627  1.00  0.00
ATOM   3053  H2  WAT   997      -7.982  -7.790   6.394  1.00  0.00
TER
ATOM   3054  O   WAT   998       5.701   2.599  -6.579  1.00  0.00
ATOM   3055  H1  WAT   998       5.414   3.061  -5.791  1.00  0.00
ATOM   3056  H2  WAT   998       6.497   2.139  -6.310  1.00  0.00
TER
ATOM   3057  O   WAT   999      -8.114   6.974   7.009  1.00  0.00
ATOM   3058  H1  WAT   999      -8.005   6.034   6.868  1.00  0.00
ATOM   3059  H2  WAT   999      -8.766   7.240   6.360  1.00  0.00
TER
ATOM   3060  O   WAT  1000      -0.123   5.246   8.408  1.00  0.00
ATOM   3061  H1  WAT  1000      -0.443   4.527   8.953  1.00  0.00
ATOM   3062  H2  WAT  1000      -0.797   5.921   8.482  1.00  0.00
TER
ATOM   3063  O   WAT  1001      -2.082   6.092  -6.648  1.00  0.00
ATOM   3064  H1  WAT  1001      -2.091   6.825  -7.264  1.00  0.00
ATOM   3065  H2  WAT  1001      -3.002   5.845  -6.556  1.00  0.00
TER
ATOM   3066  O   WAT  1002      -6.481   1.313  -5.904  1.00  0.00
ATOM   3067  H1  WAT  1002      -7.088   2.053  -5.894  1.00  0.00
ATOM   3068  H2  WAT  1002      -6.006   1.403  -6.730  1.00  0.00
TER
ATOM   3069  O   WAT  1003       3.092  -4.521   3.772  1.00  0.00
ATOM   3070  H1  WAT  1003       3.460  -5.342   4.100  1.00  0.00
ATOM   3071  H2  WAT  1003       2.232  -4.461   4.188  1.00  0.00
TER
ATOM   3072  O   WAT  1004       6.458  -5.566  -5.419  1.00  0.00
ATOM   3073  H1  WAT  1004       5.830  -5.461  -6.133  1.00  0.00
ATOM   3074  H2  WAT  1004       5.964  -5.346  -4.630  1.00  0.00
TER
ATOM   3075  O   WAT  1005       0.904   6.155  -7.986  1.00  0.00
ATOM   3076  H1  WAT  1005       1.005   5.951  -8.915  1.00  0.00
ATOM   3077  H2  WAT  1005       0.004   5.901  -7.781  1.00  0.00
TER
ATOM   3078  O   WAT  1006       0.052  -1.867   3.996  1.00  0.00
ATOM   3079  H1  WAT  1006       0.551  -1.393   4.661  1.00  0.00
ATOM   3080  H2  WAT  1006       0.195  -2.791   4.203  1.00  0.00
TER
ATOM   3081  O   WAT  1007      -0.454   8.673  -3.291  1.00  0.00
ATOM   3082  H1  WAT  1007      -0.200   8.636  -4.213  1.00  0.00
ATOM   3083  H2  WAT  1007      -1.403   8.547  -3.298  1.00  0.00
TER
ATOM   3084  O   WAT  1008      -3.370  -4.979  -6.628  1.00  0.00
ATOM   3085  H1  WAT  1008      -2.521  -4.542  -6.694  1.00  0.00
ATOM   3086  H2  WAT  1008      -3.737  -4.667  -5.801  1.00  0.00
TER
ATOM   3087  O   WAT  1009       7.259  -5.651   4.839  1.00  0.00
ATOM   3088  H1  WAT  1009       6.756  -4.910   5.178  1.00  0.00
ATOM   3089  H2  WAT  1009       8.075  -5.262   4.522  1.00  0.00
TER
ATOM   3090  O   WAT  1010      -4.471   1.275  -8.155  1.00  0.00
ATOM   3091  H1  WAT  1010      -3.704   1.163  -7.592  1.00  0.00
ATOM   3092  H2  WAT  1010      -4.393   0.578  -8.807  1.00  0.00
TER
ATOM   3093  O   WAT  1011      -5.776  -1.293  -7.471  1.00  0.00
ATOM   3094  H1  WAT  1011      -5.696  -2.240  -7.360  1.00  0.00
ATOM   3095  H2  WAT  1011      -4.884  -0.962  -7.365  1.00  0.00
TER
ATOM   3096  O   WAT  1012       7.554   6.764  -0.040  1.00  0.00
ATOM   3097  H1  WAT  1012       7.679   7.587   0.433  1.00  0.00
ATOM   3098  H2  WAT  1012       8.420   6.553  -0.387  1.00  0.00
TER
ATOM   3099  O   WAT  1013      -4.974   8.857  -0.368  1.00  0.00
ATOM   3100  H1  WAT  1013      -4.238   8.308  -0.097  1.00  0.00
ATOM   3101  H2  WAT  1013      -4.590   9.722  -0.507  1.00  0.00
TER
ATOM   3102  O   WAT  1014      -8.090   4.924  -4.494  1.00  0.00
ATOM   3103  H1  WAT  1014      -9.016   5.166  -4.503  1.00  0.00
ATOM   3104  H2  WAT  1014      -7.624   5.751  -4.615  1.00  0.00
TER
ATOM   3105  O   WAT  1015      -5.969   8.041   8.821  1.00  0.00
ATOM   3106  H1  WAT  1015      -5.167   8.362   9.234  1.00  0.00
ATOM   3107  H2  WAT  1015      -6.483   7.681   9.543  1.00  0.00
TER
ATOM   3108  O   WAT  1016      -1.864   8.030  -8.545  1.00  0.00
ATOM   3109  H1  WAT  1016      -1.071   8.319  -8.997  1.00  0.00
ATOM   3110  H2  WAT  1016      -2.384   7.599  -9.224  1.00  0.00
TER
ATOM   3111  O   WAT  1017       2.868   4.149   8.768  1.00  0.00
ATOM   3112  H1  WAT  1017       2.262   4.172   8.028  1.00  0.00
ATOM   3113  H2  WAT  1017       2.563   3.418   9.305  1.00  0.00
TER
ATOM   3114  O   WAT  1018       4.298   7.877   7.379  1.00  0.00
ATOM   3115  H1  WAT  1018       5.250   7.793   7.329  1.00  0.00
ATOM   3116  H2  WAT  1018       4.151   8.541   8.052  1.00  0.00
TER
ATOM   3117  O   WAT  1019       7.189   7.257  -7.122  1.00  0.00
ATOM   3118  H1  WAT  1019       6.903   6.843  -7.936  1.00  0.00
ATOM   3119  H2  WAT  1019       6.991   8.185  -7.242  1.00  0.00
TER
ATOM   3120  O   WAT  1020      -8.249   0.529   7.764  1.00  0.00
ATOM   3121  H1  WAT  1020      -7.745  -0.051   8.336  1.00  0.00
ATOM   3122  H2  WAT  1020      -8.988   0.813   8.302  1.00  0.00
TER
ATOM   3123  O   WAT  1021      -1.346   3.250  -8.681  1.00  0.00
ATOM   3124  H1  WAT  1021      -1.451   2.635  -7.955  1.00  0.00
ATOM   3125  H2  WAT  1021      -1.514   2.727  -9.465  1.00  0.00
TER
ATOM   3126  O   WAT  1022      -1.195   1.936   7.298  1.00  0.00
ATOM   3127  H1  WAT  1022      -1.960   2.504   7.213  1.00  0.00
ATOM   3128  H2  WAT  1022      -1.013   1.643   6.405  1.00  0.00
TER
ATOM   3129  O   WAT  1023       1.894   2.312  -8.077  1.00  0.00
ATOM   3130  H1  WAT  1023       1.345   2.759  -7.433  1.00  0.00
ATOM   3131  H2  WAT  1023       2.516   1.807  -7.553  1.00  0.00
TER
ATOM   3132  O   WAT  1024       5.947   3.666   7.855  1.00  0.00
ATOM   3133  H1  WAT  1024       6.688   4.004   7.352  1.00  0.00
ATOM   3134  H2  WAT  1024       5.185   3.835   7.302  1.00  0.00
TER
ATOM   3135  O   WAT  1025      -6.216  -1.328   8.659  1.00  0.00
ATOM   3136  H1  WAT  1025      -6.176  -1.627   9.568  1.00  0.00
ATOM   3137  H2  WAT  1025      -5.362  -0.928   8.500  1.00  0.00
TER
ATOM   3138  O   WAT  1026      -2.439   1.271  -6.180  1.00  0.00
ATOM   3139  H1  WAT  1026      -2.017   1.105  -5.337  1.00  0.00
ATOM   3140  H2  WAT  1026      -2.314   0.461  -6.675  1.00  0.00
TER
ATOM   3141  O   WAT  1027      -4.276  -2.749   6.627  1.00  0.00
ATOM   3142  H1  WAT  1027      -4.806  -3.240   5.999  1.00  0.00
ATOM   3143  H2  WAT  1027      -3.607  -2.321   6.092  1.00  0.00
TER
ATOM   3144  O   WAT  1028       0.074   0.295  -8.933  1.00  0.00
ATOM   3145  H1  WAT  1028       0.595  -0.420  -9.299  1.00  0.00
ATOM   3146  H2  WAT  1028       0.721   0.933  -8.633  1.00  0.00
TER
ATOM   3147  O   WAT  1029       4.622   1.718   6.391  1.00  0.00
ATOM   3148  H1  WAT  1029       5.036   1.872   7.240  1.00  0.00
ATOM   3149  H2  WAT  1029       3.687   1.843   6.553  1.00  0.00
TER
ATOM   3150  O   WAT  1030       5.094  -0.943   8.395  1.00  0.00
ATOM   3151  H1  WAT  1030       5.676  -1.697   8.307  1.00  0.00
ATOM   3152  H2  WAT  1030       5.270  -0.412   7.618  1.00  0.00
TER
ATOM   3153  O   WAT  1031      -3.789  -5.783   6.706  1.00  0.00
ATOM   3154  H1  WAT  1031      -3.883  -6.401   5.982  1.00  0.00
ATOM   3155  H2  WAT  1031      -4.369  -5.056   6.479  1.00  0.00
TER
ATOM   3156  O   WAT  1032      -1.023  -7.226   3.739  1.00  0.00
ATOM   3157  H1  WAT  1032      -1.471  -7.203   2.894  1.00  0.00
ATOM   3158  H2  WAT  1032      -1.656  -7.624   4.336  1.00  0.00
TER
ATOM   3159  O   WAT  1033       1.720  -0.599   5.744  1.00  0.00
ATOM   3160  H1  WAT  1033       1.839  -1.194   6.484  1.00  0.00
ATOM   3161  H2  WAT  1033       2.579  -0.562   5.324  1.00  0.00
TER
ATOM   3162  O   WAT  1034       4.059  -0.045   4.320  1.00  0.00
ATOM   3163  H1  WAT  1034       3.532   0.479   3.717  1.00  0.00
ATOM   3164  H2  WAT  1034       4.402   0.588   4.951  1.00  0.00
TER
ATOM   3165  O   WAT  1035      -3.543  -2.656  -9.235  1.00  0.00
ATOM   3166  H1  WAT  1035      -3.744  -3.519  -8.873  1.00  0.00
ATOM   3167  H2  WAT  1035      -3.714  -2.742 -10.172  1.00  0.00
TER
ATOM   3168  O   WAT  1036      -2.766   7.975   5.476  1.00  0.00
ATOM   3169  H1  WAT  1036      -3.304   8.700   5.157  1.00  0.00
ATOM   3170  H2  WAT  1036      -2.512   7.498   4.686  1.00  0.00
TER
ATOM   3171  O   WAT  1037      -1.513  -4.056   7.002  1.00  0.00
ATOM   3172  H1  WAT  1037      -0.923  -4.365   7.690  1.00  0.00
ATOM   3173  H2  WAT  1037      -2.331  -4.528   7.158  1.00  0.00
TER
ATOM   3174  O   WAT  1038       3.306  -4.440   7.235  1.00  0.00
ATOM   3175  H1  WAT  1038       2.618  -5.102   7.170  1.00  0.00
ATOM   3176  H2  WAT  1038       4.027  -4.886   7.680  1.00  0.00
TER
ATOM   3177  O   WAT  1039       3.936  -7.845  -6.706  1.00  0.00
ATOM   3178  H1  WAT  1039       4.216  -8.688  -6.350  1.00  0.00
ATOM   3179  H2  WAT  1039       3.163  -7.612  -6.192  1.00  0.00
TER
ATOM   3180  O   WAT  1040      -4.744  -5.555  -9.247  1.00  0.00
ATOM   3181  H1  WAT  1040      -4.442  -5.549 -10.155  1.00  0.00
ATOM   3182  H2  WAT  1040      -4.005  -5.906  -8.750  1.00  0.00
TER
ATOM   3183  O   WAT  1041       0.090   9.210   5.735  1.00  0.00
ATOM   3184  H1  WAT  1041       0.016  10.114   6.042  1.00  0.00
ATOM   3185  H2  WAT  1041      -0.812   8.891   5.707  1.00  0.00
TER
ATOM   3186  O   WAT  1042      -1.526  -6.612  -8.261  1.00  0.00
ATOM   3187  H1  WAT  1042      -1.874  -7.290  -8.841  1.00  0.00
ATOM   3188  H2  WAT  1042      -1.325  -7.073  -7.447  1.00  0.00
TER
ATOM   3189  O   WAT  1043       0.639   8.376  -6.643  1.00  0.00
ATOM   3190  H1  WAT  1043       1.534   8.715  -6.621  1.00  0.00
ATOM   3191  H2  WAT  1043       0.671   7.654  -7.270  1.00  0.00
TER
ATOM   3192  O   WAT  1044      -5.721   3.749  -8.414  1.00  0.00
ATOM   3193  H1  WAT  1044      -5.284   4.292  -7.758  1.00  0.00
ATOM   3194  H2  WAT  1044      -5.237   2.923  -8.404  1.00  0.00
TER
ATOM   3195  O   WAT  1045      -8.507   6.538  -0.962  1.00  0.00
ATOM   3196  H1  WAT  1045      -8.177   5.670  -1.194  1.00  0.00
ATOM   3197  H2  WAT  1045      -8.078   6.744  -0.131  1.00  0.00
TER
ATOM   3198  O   WAT  1046      -8.018   7.405   1.776  1.00  0.00
ATOM   3199  H1  WAT  1046      -8.455   7.585   2.609  1.00  0.00
ATOM   3200  H2  WAT  1046      -7.450   8.162   1.635  1.00  0.00
TER
ATOM   3201  O   WAT  1047       7.618   6.906   6.064  1.00  0.00
ATOM   3202  H1  WAT  1047       7.019   6.966   5.320  1.00  0.00
ATOM   3203  H2  WAT  1047       7.748   5.967   6.194  1.00  0.00
TER
ATOM   3204  O   WAT  1048       8.859   4.648  -8.599  1.00  0.00
ATOM   3205  H1  WAT  1048       8.028   4.716  -8.128  1.00  0.00
ATOM   3206  H2  WAT  1048       9.036   5.539  -8.902  1.00  0.00
TER
ATOM   3207  O   WAT  1049       8.314   1.393  -6.096  1.00  0.00
ATOM   3208  H1  WAT  1049       9.076   1.963  -5.990  1.00  0.00
ATOM   3209  H2  WAT  1049       8.330   0.826  -5.325  1.00  0.00
TER
ATOM   3210  O   WAT  1050      -8.185  -0.083  -1.865  1.00  0.00
ATOM   3211  H1  WAT  1050      -8.841  -0.352  -2.509  1.00  0.00
ATOM   3212  H2  WAT  1050      -7.348  -0.193  -2.315  1.00  0.00
TER
ATOM   3213  O   WAT  1051       9.320   2.248  -1.251  1.00  0.00
ATOM   3214  H1  WAT  1051       9.691   1.465  -1.658  1.00  0.00
ATOM   3215  H2  WAT  1051       9.960   2.937  -1.430  1.00  0.00
TER
ATOM   3216  O   WAT  1052       6.304   3.632   4.162  1.00  0.00
ATOM   3217  H1  WAT  1052       5.490   4.061   4.424  1.00  0.00
ATOM   3218  H2  WAT  1052       6.711   4.243   3.549  1.00  0.00
TER
ATOM   3219  O   WAT  1053       8.366   1.686  -8.938  1.00  0.00
ATOM   3220  H1  WAT  1053       8.641   2.594  -9.066  1.00  0.00
ATOM   3221  H2  WAT  1053       8.177   1.623  -8.002  1.00  0.00
TER
ATOM   3222  O   WAT  1054       4.764  -5.289  -7.643  1.00  0.00
ATOM   3223  H1  WAT  1054       5.182  -5.476  -8.483  1.00  0.00
ATOM   3224  H2  WAT  1054       4.457  -6.141  -7.333  1.00  0.00
TER
ATOM   3225  O   WAT  1055       8.263  -0.377  -3.945  1.00  0.00
ATOM   3226  H1  WAT  1055       7.887  -1.144  -4.377  1.00  0.00
ATOM   3227  H2  WAT  1055       7.533   0.006  -3.458  1.00  0.00
TER
ATOM   3228  O   WAT  1056       7.653  -1.230   5.689  1.00  0.00
ATOM   3229  H1  WAT  1056       7.421  -1.458   4.788  1.00  0.00
ATOM   3230  H2  WAT  1056       7.913  -0.310   5.643  1.00  0.00
TER
ATOM   3231  O   WAT  1057      -7.596  -2.787   6.581  1.00  0.00
ATOM   3232  H1  WAT  1057      -8.491  -2.820   6.921  1.00  0.00
ATOM   3233  H2  WAT  1057      -7.056  -2.588   7.347  1.00  0.00
TER
ATOM   3234  O   WAT  1058       6.091  -6.004   8.467  1.00  0.00
ATOM   3235  H1  WAT  1058       6.968  -5.996   8.850  1.00  0.00
ATOM   3236  H2  WAT  1058       6.103  -6.741   7.856  1.00  0.00
TER
ATOM   3237  O   WAT  1059      -8.972  -2.873  -5.922  1.00  0.00
ATOM   3238  H1  WAT  1059      -9.875  -2.610  -6.097  1.00  0.00
ATOM   3239  H2  WAT  1059      -8.488  -2.602  -6.702  1.00  0.00
TER
ATOM   3240  O   WAT  1060       7.717  -2.067   2.877  1.00  0.00
ATOM   3241  H1  WAT  1060       6.767  -2.101   2.992  1.00  0.00
ATOM   3242  H2  WAT  1060       7.898  -1.157   2.642  1.00  0.00
TER
ATOM   3243  O   WAT  1061      -6.429  -3.817  -8.013  1.00  0.00
ATOM   3244  H1  WAT  1061      -5.720  -4.238  -8.498  1.00  0.00
ATOM   3245  H2  WAT  1061      -7.145  -3.749  -8.644  1.00  0.00
TER
ATOM   3246  O   WAT  1062      -6.781  -7.763  -8.973  1.00  0.00
ATOM   3247  H1  WAT  1062      -6.059  -7.222  -8.654  1.00  0.00
ATOM   3248  H2  WAT  1062      -6.509  -8.037  -9.848  1.00  0.00
TER
ATOM   3249  O   WAT  1063       7.028  -2.894  -4.705  1.00  0.00
ATOM   3250  H1  WAT  1063       7.524  -3.127  -3.920  1.00  0.00
ATOM   3251  H2  WAT  1063       6.829  -3.732  -5.122  1.00  0.00
TER
ATOM   3252  O   WAT  1064      -7.092  -8.512   0.930  1.00  0.00
ATOM   3253  H1  WAT  1064      -6.445  -9.063   0.489  1.00  0.00
ATOM   3254  H2  WAT  1064      -6.672  -8.258   1.751  1.00  0.00
TER
ATOM   3255  O   WAT  1065       8.456  -4.258  -2.172  1.00  0.00
ATOM   3256  H1  WAT  1065       8.346  -4.412  -1.233  1.00  0.00
ATOM   3257  H2  WAT  1065       9.217  -4.785  -2.414  1.00  0.00
TER
ATOM   3258  O   WAT  1066       6.803  -8.318   4.287  1.00  0.00
ATOM   3259  H1  WAT  1066       7.440  -7.705   4.653  1.00  0.00
ATOM   3260  H2  WAT  1066       6.950  -8.282   3.342  1.00  0.00
TER
ATOM   3261  O   WAT  1067       9.345  -6.427  -8.931  1.00  0.00
ATOM   3262  H1  WAT  1067      10.270  -6.559  -9.139  1.00  0.00
ATOM   3263  H2  WAT  1067       9.323  -6.347  -7.977  1.00  0.00
TER
ATOM   3264  O   WAT  1068       9.419  -5.656  -6.305  1.00  0.00
ATOM   3265  H1  WAT  1068       8.624  -5.721  -5.776  1.00  0.00
ATOM   3266  H2  WAT  1068       9.624  -4.721  -6.317  1.00  0.00
TER
ATOM   3267  O   WAT  1069       6.361   8.383  -2.311  1.00  0.00
ATOM   3268  H1  WAT  1069       6.957   8.062  -2.988  1.00  0.00
ATOM   3269  H2  WAT  1069       6.619   7.911  -1.520  1.00  0.00
TER
ATOM   3270  O   WAT  1070      -7.339  -8.357   3.672  1.00  0.00
ATOM   3271  H1  WAT  1070      -7.688  -7.900   4.438  1.00  0.00
ATOM   3272  H2  WAT  1070      -7.670  -9.251   3.755  1.00  0.00
TER
ATOM   3273  O   WAT  1071      -5.733   4.815   7.838  1.00  0.00
ATOM   3274  H1  WAT  1071      -5.776   4.445   8.719  1.00  0.00
ATOM   3275  H2  WAT  1071      -5.602   5.753   7.978  1.00  0.00
TER
ATOM   3276  O   WAT  1072      -2.032   6.371   3.439  1.00  0.00
ATOM   3277  H1  WAT  1072      -2.273   6.639   2.552  1.00  0.00
ATOM   3278  H2  WAT  1072      -1.092   6.542   3.494  1.00  0.00
TER
ATOM   3279  O   WAT  1073       0.173  -7.166   7.194  1.00  0.00
ATOM   3280  H1  WAT  1073       0.112  -6.573   7.944  1.00  0.00
ATOM   3281  H2  WAT  1073       1.113  -7.273   7.049  1.00  0.00
TER
ATOM   3282  O   WAT  1074       2.811  -7.509   6.833  1.00  0.00
ATOM   3283  H1  WAT  1074       3.425  -7.191   6.172  1.00  0.00
ATOM   3284  H2  WAT  1074       3.356  -7.994   7.453  1.00  0.00
TER
ATOM   3285  O   WAT  1075       9.228   8.391   4.240  1.00  0.00
ATOM   3286  H1  WAT  1075       8.734   8.788   3.522  1.00  0.00
ATOM   3287  H2  WAT  1075       8.620   7.766   4.633  1.00  0.00
TER
ATOM   3288  O   WAT  1076      -6.667  -8.829   6.947  1.00  0.00
ATOM   3289  H1  WAT  1076      -6.119  -9.010   6.184  1.00  0.00
ATOM   3290  H2  WAT  1076      -6.601  -9.620   7.483  1.00  0.00
TER
ATOM   3291  O   WAT  1077      -5.894   7.761   4.957  1.00  0.00
ATOM   3292  H1  WAT  1077      -6.488   7.630   5.696  1.00  0.00
ATOM   3293  H2  WAT  1077      -5.901   6.925   4.492  1.00  0.00
TER
ATOM   3294  O   WAT  1078       3.552  -8.945   3.160  1.00  0.00
ATOM   3295  H1  WAT  1078       2.678  -8.612   2.958  1.00  0.00
ATOM   3296  H2  WAT  1078       3.443  -9.418   3.986  1.00  0.00
TER
ATOM   3297  O   WAT  1079       4.459  -6.738   4.545  1.00  0.00
ATOM   3298  H1  WAT  1079       4.130  -7.553   4.165  1.00  0.00
ATOM   3299  H2  WAT  1079       5.407  -6.781   4.421  1.00  0.00
TER
ATOM   3300  O   WAT  1080       6.912   9.033   1.518  1.00  0.00
ATOM   3301  H1  WAT  1080       6.453   9.785   1.144  1.00  0.00
ATOM   3302  H2  WAT  1080       6.284   8.314   1.460  1.00  0.00
TER
ATOM   3303  O   WAT  1081      -2.658   7.342   0.693  1.00  0.00
ATOM   3304  H1  WAT  1081      -2.142   6.731   0.168  1.00  0.00
ATOM   3305  H2  WAT  1081      -2.008   7.845   1.184  1.00  0.00
TER
ATOM   3306  O   WAT  1082       0.081   8.233   1.520  1.00  0.00
ATOM   3307  H1  WAT  1082       0.369   7.978   0.643  1.00  0.00
ATOM   3308  H2  WAT  1082       0.594   7.680   2.111  1.00  0.00
TER
ATOM   3309  O   WAT  1083       1.299  -8.028   2.100  1.00  0.00
ATOM   3310  H1  WAT  1083       0.516  -7.554   2.379  1.00  0.00
ATOM   3311  H2  WAT  1083       1.005  -8.933   1.991  1.00  0.00
TER
ATOM   3312  O   WAT  1084       5.851  -7.326   0.145  1.00  0.00
ATOM   3313  H1  WAT  1084       6.292  -7.381  -0.703  1.00  0.00
ATOM   3314  H2  WAT  1084       5.582  -6.410   0.216  1.00  0.00
TER
ATOM   3315  O   WAT  1085       7.715  -7.694  -1.845  1.00  0.00
ATOM   3316  H1  WAT  1085       7.654  -8.638  -1.991  1.00  0.00
ATOM   3317  H2  WAT  1085       8.494  -7.586  -1.299  1.00  0.00
TER
ATOM   3318  O   WAT  1086      -7.980   8.445  -2.882  1.00  0.00
ATOM   3319  H1  WAT  1086      -8.147   7.812  -2.184  1.00  0.00
ATOM   3320  H2  WAT  1086      -8.846   8.651  -3.233  1.00  0.00
TER
ATOM   3321  O   WAT  1087      -7.357  -7.724  -5.379  1.00  0.00
ATOM   3322  H1  WAT  1087      -6.599  -7.611  -5.953  1.00  0.00
ATOM   3323  H2  WAT  1087      -7.819  -6.887  -5.425  1.00  0.00
TER
ATOM   3324  O   WAT  1088       3.687  -8.945  -1.150  1.00  0.00
ATOM   3325  H1  WAT  1088       4.290  -8.373  -0.676  1.00  0.00
ATOM   3326  H2  WAT  1088       2.946  -8.381  -1.373  1.00  0.00
TER
ATOM   3327  O   WAT  1089       6.831  -8.543  -5.876  1.00  0.00
ATOM   3328  H1  WAT  1089       7.026  -7.645  -5.610  1.00  0.00
ATOM   3329  H2  WAT  1089       6.044  -8.775  -5.383  1.00  0.00
TER
ATOM   3330  O   WAT  1090      -6.373   7.138  -5.437  1.00  0.00
ATOM   3331  H1  WAT  1090      -6.899   7.519  -6.141  1.00  0.00
ATOM   3332  H2  WAT  1090      -6.449   7.763  -4.716  1.00  0.00
TER
ATOM   3333  O   WAT  1091      -4.984  -7.197  -6.839  1.00  0.00
ATOM   3334  H1  WAT  1091      -4.455  -7.984  -6.968  1.00  0.00
ATOM   3335  H2  WAT  1091      -4.351  -6.518  -6.605  1.00  0.00
TER
ATOM   3336  O   WAT  1092      -2.790  -7.460  -3.784  1.00  0.00
ATOM   3337  H1  WAT  1092      -3.420  -8.161  -3.617  1.00  0.00
ATOM   3338  H2  WAT  1092      -3.330  -6.699  -4.001  1.00  0.00
TER
ATOM   3339  O   WAT  1093       0.149   9.154   8.887  1.00  0.00
ATOM   3340  H1  WAT  1093       1.075   8.919   8.930  1.00  0.00
ATOM   3341  H2  WAT  1093       0.134   9.981   8.405  1.00  0.00
TER
ATOM   3342  O   WAT  1094       8.383   8.697  -4.116  1.00  0.00
ATOM   3343  H1  WAT  1094       8.558   8.011  -4.760  1.00  0.00
ATOM   3344  H2  WAT  1094       7.685   9.222  -4.508  1.00  0.00
TER
ATOM   3345  O   WAT  1095      -2.665  -8.181   8.651  1.00  0.00
ATOM   3346  H1  WAT  1095      -2.946  -7.678   7.887  1.00  0.00
ATOM   3347  H2  WAT  1095      -2.283  -8.979   8.285  1.00  0.00
TER
ATOM   3348  O   WAT  1096      -3.774   9.086  -6.562  1.00  0.00
ATOM   3349  H1  WAT  1096      -3.042   8.802  -7.110  1.00  0.00
ATOM   3350  H2  WAT  1096      -3.515   8.848  -5.672  1.00  0.00
TER
ATOM   3351  O   WAT  1097      -4.613   5.203  -6.558  1.00  0.00
ATOM   3352  H1  WAT  1097      -5.242   5.671  -6.009  1.00  0.00
ATOM   3353  H2  WAT  1097      -4.498   4.358  -6.123  1.00  0.00
TER
ATOM   3354  O   WAT  1098       3.937  -8.766   9.229  1.00  0.00
ATOM   3355  H1  WAT  1098       3.823  -8.446  10.124  1.00  0.00
ATOM   3356  H2  WAT  1098       4.754  -8.365   8.933  1.00  0.00
TER
ATOM   3357  O   WAT  1099       6.716   8.381   8.711  1.00  0.00
ATOM   3358  H1  WAT  1099       7.509   7.886   8.504  1.00  0.00
ATOM   3359  H2  WAT  1099       7.010   9.060   9.319  1.00  0.00
TER
ATOM   3360  O   WAT  1100       0.974   1.031 -18.527  1.00  0.00
ATOM   3361  H1  WAT  1100       0.198   0.551 -18.237  1.00  0.00
ATOM   3362  H2  WAT  1100       1.626   0.352 -18.701  1.00  0.00
TER
ATOM   3363  O   WAT  1101      -5.009   1.343 -17.649  1.00  0.00
ATOM   3364  H1  WAT  1101      -5.841   1.088 -17.249  1.00  0.00
ATOM   3365  H2  WAT  1101      -4.401   1.414 -16.913  1.00  0.00
TER
ATOM   3366  O   WAT  1102      -5.029   5.377 -17.453  1.00  0.00
ATOM   3367  H1  WAT  1102      -4.726   4.487 -17.632  1.00  0.00
ATOM   3368  H2  WAT  1102      -4.285   5.934 -17.681  1.00  0.00
TER
ATOM   3369  O   WAT  1103      -8.637  -1.096 -17.981  1.00  0.00
ATOM   3370  H1  WAT  1103      -8.065  -1.864 -17.980  1.00  0.00
ATOM   3371  H2  WAT  1103      -8.637  -0.797 -18.890  1.00  0.00
TER
ATOM   3372  O   WAT  1104       0.415   3.707 -18.519  1.00  0.00
ATOM   3373  H1  WAT  1104       0.346   2.766 -18.681  1.00  0.00
ATOM   3374  H2  WAT  1104       1.177   3.797 -17.947  1.00  0.00
TER
ATOM   3375  O   WAT  1105      -7.394  -5.688 -16.194  1.00  0.00
ATOM   3376  H1  WAT  1105      -7.574  -6.585 -15.914  1.00  0.00
ATOM   3377  H2  WAT  1105      -7.796  -5.140 -15.519  1.00  0.00
TER
ATOM   3378  O   WAT  1106       1.446  -3.486 -18.293  1.00  0.00
ATOM   3379  H1  WAT  1106       1.822  -4.359 -18.405  1.00  0.00
ATOM   3380  H2  WAT  1106       1.348  -3.150 -19.184  1.00  0.00
TER
ATOM   3381  O   WAT  1107      -6.776  -3.192 -17.586  1.00  0.00
ATOM   3382  H1  WAT  1107      -6.095  -2.928 -16.967  1.00  0.00
ATOM   3383  H2  WAT  1107      -7.091  -4.031 -17.252  1.00  0.00
TER
ATOM   3384  O   WAT  1108      -2.583  -2.145 -18.498  1.00  0.00
ATOM   3385  H1  WAT  1108      -2.075  -1.647 -17.858  1.00  0.00
ATOM   3386  H2  WAT  1108      -2.052  -2.921 -18.674  1.00  0.00
TER
ATOM   3387  O   WAT  1109       9.518  -3.974 -14.795  1.00  0.00
ATOM   3388  H1  WAT  1109       8.813  -3.586 -15.314  1.00  0.00
ATOM   3389  H2  WAT  1109       9.784  -3.279 -14.193  1.00  0.00
TER
ATOM   3390  O   WAT  1110      -4.299  -7.505 -14.232  1.00  0.00
ATOM   3391  H1  WAT  1110      -4.298  -6.988 -15.037  1.00  0.00
ATOM   3392  H2  WAT  1110      -5.129  -7.982 -14.255  1.00  0.00
TER
ATOM   3393  O   WAT  1111      -3.049   2.135 -16.055  1.00  0.00
ATOM   3394  H1  WAT  1111      -3.382   2.761 -15.413  1.00  0.00
ATOM   3395  H2  WAT  1111      -2.873   2.661 -16.834  1.00  0.00
TER
ATOM   3396  O   WAT  1112       5.464  -4.051 -18.587  1.00  0.00
ATOM   3397  H1  WAT  1112       4.760  -3.762 -18.007  1.00  0.00
ATOM   3398  H2  WAT  1112       5.825  -3.241 -18.947  1.00  0.00
TER
ATOM   3399  O   WAT  1113      -4.618  -5.794 -16.225  1.00  0.00
ATOM   3400  H1  WAT  1113      -4.276  -4.950 -16.520  1.00  0.00
ATOM   3401  H2  WAT  1113      -5.556  -5.646 -16.108  1.00  0.00
TER
ATOM   3402  O   WAT  1114      -3.837   4.103 -14.240  1.00  0.00
ATOM   3403  H1  WAT  1114      -3.220   4.778 -14.521  1.00  0.00
ATOM   3404  H2  WAT  1114      -4.698   4.511 -14.331  1.00  0.00
TER
ATOM   3405  O   WAT  1115       7.080   5.567 -16.324  1.00  0.00
ATOM   3406  H1  WAT  1115       6.397   6.237 -16.333  1.00  0.00
ATOM   3407  H2  WAT  1115       7.620   5.765 -17.090  1.00  0.00
TER
ATOM   3408  O   WAT  1116       8.533  -4.605 -18.196  1.00  0.00
ATOM   3409  H1  WAT  1116       7.585  -4.572 -18.065  1.00  0.00
ATOM   3410  H2  WAT  1116       8.858  -3.792 -17.811  1.00  0.00
TER
ATOM   3411  O   WAT  1117       4.616   7.411 -17.610  1.00  0.00
ATOM   3412  H1  WAT  1117       4.629   7.007 -18.478  1.00  0.00
ATOM   3413  H2  WAT  1117       4.064   8.186 -17.714  1.00  0.00
TER
ATOM   3414  O   WAT  1118       4.015   2.314 -16.281  1.00  0.00
ATOM   3415  H1  WAT  1118       4.432   2.100 -17.116  1.00  0.00
ATOM   3416  H2  WAT  1118       4.739   2.571 -15.711  1.00  0.00
TER
ATOM   3417  O   WAT  1119       7.961   0.713 -16.190  1.00  0.00
ATOM   3418  H1  WAT  1119       7.133   0.782 -16.665  1.00  0.00
ATOM   3419  H2  WAT  1119       8.556   1.298 -16.658  1.00  0.00
TER
ATOM   3420  O   WAT  1120       4.925  -2.500 -15.244  1.00  0.00
ATOM   3421  H1  WAT  1120       4.512  -1.675 -14.990  1.00  0.00
ATOM   3422  H2  WAT  1120       4.193  -3.086 -15.437  1.00  0.00
TER
ATOM   3423  O   WAT  1121      -2.473   3.972 -18.219  1.00  0.00
ATOM   3424  H1  WAT  1121      -2.770   3.367 -18.898  1.00  0.00
ATOM   3425  H2  WAT  1121      -1.523   4.010 -18.330  1.00  0.00
TER
ATOM   3426  O   WAT  1122      -4.229  -2.940 -16.603  1.00  0.00
ATOM   3427  H1  WAT  1122      -3.677  -2.830 -17.377  1.00  0.00
ATOM   3428  H2  WAT  1122      -3.714  -2.566 -15.887  1.00  0.00
TER
ATOM   3429  O   WAT  1123       5.615   7.546 -14.556  1.00  0.00
ATOM   3430  H1  WAT  1123       5.138   8.353 -14.749  1.00  0.00
ATOM   3431  H2  WAT  1123       4.932   6.893 -14.404  1.00  0.00
TER
ATOM   3432  O   WAT  1124      -3.381   3.711 -11.568  1.00  0.00
ATOM   3433  H1  WAT  1124      -4.279   3.935 -11.320  1.00  0.00
ATOM   3434  H2  WAT  1124      -3.356   3.834 -12.517  1.00  0.00
TER
ATOM   3435  O   WAT  1125      -4.554   0.582 -12.992  1.00  0.00
ATOM   3436  H1  WAT  1125      -4.693   1.454 -12.623  1.00  0.00
ATOM   3437  H2  WAT  1125      -5.436   0.239 -13.137  1.00  0.00
TER
ATOM   3438  O   WAT  1126      -2.756   6.524 -10.784  1.00  0.00
ATOM   3439  H1  WAT  1126      -2.785   6.928 -11.651  1.00  0.00
ATOM   3440  H2  WAT  1126      -2.920   5.595 -10.946  1.00  0.00
TER
ATOM   3441  O   WAT  1127       9.195   7.307  -9.487  1.00  0.00
ATOM   3442  H1  WAT  1127       9.671   7.785  -8.808  1.00  0.00
ATOM   3443  H2  WAT  1127       9.816   7.239 -10.213  1.00  0.00
TER
ATOM   3444  O   WAT  1128      -8.602   2.352 -17.075  1.00  0.00
ATOM   3445  H1  WAT  1128      -8.524   2.487 -18.019  1.00  0.00
ATOM   3446  H2  WAT  1128      -7.988   1.643 -16.882  1.00  0.00
TER
ATOM   3447  O   WAT  1129       8.599   4.498 -12.327  1.00  0.00
ATOM   3448  H1  WAT  1129       8.725   4.259 -13.245  1.00  0.00
ATOM   3449  H2  WAT  1129       8.641   3.667 -11.855  1.00  0.00
TER
ATOM   3450  O   WAT  1130       2.460   8.201 -13.758  1.00  0.00
ATOM   3451  H1  WAT  1130       2.975   8.112 -12.955  1.00  0.00
ATOM   3452  H2  WAT  1130       1.617   8.547 -13.465  1.00  0.00
TER
ATOM   3453  O   WAT  1131       8.451  -3.449 -11.362  1.00  0.00
ATOM   3454  H1  WAT  1131       7.835  -2.941 -11.891  1.00  0.00
ATOM   3455  H2  WAT  1131       8.131  -4.349 -11.420  1.00  0.00
TER
ATOM   3456  O   WAT  1132      -8.546   3.393 -14.536  1.00  0.00
ATOM   3457  H1  WAT  1132      -8.383   2.924 -15.354  1.00  0.00
ATOM   3458  H2  WAT  1132      -8.081   2.885 -13.871  1.00  0.00
TER
ATOM   3459  O   WAT  1133       0.512  -4.609 -13.896  1.00  0.00
ATOM   3460  H1  WAT  1133       0.050  -4.401 -13.084  1.00  0.00
ATOM   3461  H2  WAT  1133       0.110  -5.424 -14.199  1.00  0.00
TER
ATOM   3462  O   WAT  1134       5.513  -3.389 -12.766  1.00  0.00
ATOM   3463  H1  WAT  1134       4.662  -3.688 -12.445  1.00  0.00
ATOM   3464  H2  WAT  1134       5.353  -3.144 -13.678  1.00  0.00
TER
ATOM   3465  O   WAT  1135       2.608  -1.888 -10.666  1.00  0.00
ATOM   3466  H1  WAT  1135       2.933  -2.722 -11.006  1.00  0.00
ATOM   3467  H2  WAT  1135       3.396  -1.366 -10.519  1.00  0.00
TER
ATOM   3468  O   WAT  1136      -1.737  -6.932 -17.641  1.00  0.00
ATOM   3469  H1  WAT  1136      -1.440  -6.025 -17.721  1.00  0.00
ATOM   3470  H2  WAT  1136      -1.188  -7.420 -18.255  1.00  0.00
TER
ATOM   3471  O   WAT  1137      -1.543  -1.454 -11.105  1.00  0.00
ATOM   3472  H1  WAT  1137      -1.639  -2.395 -11.255  1.00  0.00
ATOM   3473  H2  WAT  1137      -0.700  -1.233 -11.501  1.00  0.00
TER
ATOM   3474  O   WAT  1138      -6.412  -5.043 -12.952  1.00  0.00
ATOM   3475  H1  WAT  1138      -6.806  -4.196 -12.745  1.00  0.00
ATOM   3476  H2  WAT  1138      -7.100  -5.680 -12.761  1.00  0.00
TER
ATOM   3477  O   WAT  1139       0.162  -4.960  -9.882  1.00  0.00
ATOM   3478  H1  WAT  1139      -0.528  -5.152  -9.248  1.00  0.00
ATOM   3479  H2  WAT  1139       0.906  -4.676  -9.350  1.00  0.00
TER
ATOM   3480  O   WAT  1140      -9.110  -7.120 -18.919  1.00  0.00
ATOM   3481  H1  WAT  1140      -9.399  -6.550 -18.206  1.00  0.00
ATOM   3482  H2  WAT  1140      -8.366  -7.600 -18.556  1.00  0.00
TER
ATOM   3483  O   WAT  1141       2.439  -1.120 -17.047  1.00  0.00
ATOM   3484  H1  WAT  1141       1.707  -0.611 -16.698  1.00  0.00
ATOM   3485  H2  WAT  1141       2.041  -1.937 -17.348  1.00  0.00
TER
ATOM   3486  O   WAT  1142       2.901  -5.666 -17.635  1.00  0.00
ATOM   3487  H1  WAT  1142       2.918  -5.215 -16.790  1.00  0.00
ATOM   3488  H2  WAT  1142       2.653  -6.566 -17.421  1.00  0.00
TER
ATOM   3489  O   WAT  1143       6.328  -8.253 -11.796  1.00  0.00
ATOM   3490  H1  WAT  1143       6.653  -8.984 -11.270  1.00  0.00
ATOM   3491  H2  WAT  1143       6.364  -8.572 -12.698  1.00  0.00
TER
ATOM   3492  O   WAT  1144      -6.973   2.768 -12.376  1.00  0.00
ATOM   3493  H1  WAT  1144      -7.357   2.128 -11.778  1.00  0.00
ATOM   3494  H2  WAT  1144      -6.661   3.472 -11.806  1.00  0.00
TER
ATOM   3495  O   WAT  1145      -0.823  -0.384 -16.895  1.00  0.00
ATOM   3496  H1  WAT  1145      -0.456  -0.858 -16.149  1.00  0.00
ATOM   3497  H2  WAT  1145      -1.012   0.490 -16.554  1.00  0.00
TER
ATOM   3498  O   WAT  1146      -3.033  -1.343 -14.577  1.00  0.00
ATOM   3499  H1  WAT  1146      -3.337  -0.464 -14.352  1.00  0.00
ATOM   3500  H2  WAT  1146      -2.078  -1.283 -14.541  1.00  0.00
TER
ATOM   3501  O   WAT  1147       6.254   1.859 -18.187  1.00  0.00
ATOM   3502  H1  WAT  1147       6.974   2.355 -18.578  1.00  0.00
ATOM   3503  H2  WAT  1147       6.052   1.181 -18.832  1.00  0.00
TER
ATOM   3504  O   WAT  1148       1.636   1.930 -12.300  1.00  0.00
ATOM   3505  H1  WAT  1148       1.570   1.010 -12.555  1.00  0.00
ATOM   3506  H2  WAT  1148       1.006   2.028 -11.586  1.00  0.00
TER
ATOM   3507  O   WAT  1149      -6.977  -0.503 -13.430  1.00  0.00
ATOM   3508  H1  WAT  1149      -7.335   0.162 -12.842  1.00  0.00
ATOM   3509  H2  WAT  1149      -7.271  -1.335 -13.058  1.00  0.00
TER
ATOM   3510  O   WAT  1150      -3.775  -0.045 -10.546  1.00  0.00
ATOM   3511  H1  WAT  1150      -4.075   0.101 -11.443  1.00  0.00
ATOM   3512  H2  WAT  1150      -3.004  -0.604 -10.638  1.00  0.00
TER
ATOM   3513  O   WAT  1151       1.568   4.752 -12.550  1.00  0.00
ATOM   3514  H1  WAT  1151       1.582   3.820 -12.768  1.00  0.00
ATOM   3515  H2  WAT  1151       0.860   4.838 -11.911  1.00  0.00
TER
ATOM   3516  O   WAT  1152       7.779   1.393 -13.203  1.00  0.00
ATOM   3517  H1  WAT  1152       7.054   1.986 -13.400  1.00  0.00
ATOM   3518  H2  WAT  1152       8.306   1.385 -14.002  1.00  0.00
TER
ATOM   3519  O   WAT  1153       1.001   6.394 -15.456  1.00  0.00
ATOM   3520  H1  WAT  1153       1.645   6.600 -14.779  1.00  0.00
ATOM   3521  H2  WAT  1153       1.364   5.633 -15.909  1.00  0.00
TER
ATOM   3522  O   WAT  1154       2.274   4.397 -16.738  1.00  0.00
ATOM   3523  H1  WAT  1154       2.916   3.697 -16.625  1.00  0.00
ATOM   3524  H2  WAT  1154       2.799   5.177 -16.919  1.00  0.00
TER
ATOM   3525  O   WAT  1155       4.048   5.197 -13.535  1.00  0.00
ATOM   3526  H1  WAT  1155       4.384   5.783 -12.857  1.00  0.00
ATOM   3527  H2  WAT  1155       3.128   5.066 -13.305  1.00  0.00
TER
ATOM   3528  O   WAT  1156      -8.402  -7.014 -12.752  1.00  0.00
ATOM   3529  H1  WAT  1156      -9.116  -6.814 -12.147  1.00  0.00
ATOM   3530  H2  WAT  1156      -7.982  -7.790 -12.381  1.00  0.00
TER
ATOM   3531  O   WAT  1157      -8.114   6.974 -11.766  1.00  0.00
ATOM   3532  H1  WAT  1157      -8.005   6.034 -11.906  1.00  0.00
ATOM   3533  H2  WAT  1157      -8.766   7.240 -12.414  1.00  0.00
TER
ATOM   3534  O   WAT  1158      -0.123   5.246 -10.366  1.00  0.00
ATOM   3535  H1  WAT  1158      -0.443   4.527  -9.821  1.00  0.00
ATOM   3536  H2  WAT  1158      -0.797   5.921 -10.292  1.00  0.00
TER
ATOM   3537  O   WAT  1159       3.092  -4.521 -15.002  1.00  0.00
ATOM   3538  H1  WAT  1159       3.460  -5.342 -14.674  1.00  0.00
ATOM   3539  H2  WAT  1159       2.232  -4.461 -14.587  1.00  0.00
TER
ATOM   3540  O   WAT  1160       0.052  -1.867 -14.778  1.00  0.00
ATOM   3541  H1  WAT  1160       0.551  -1.393 -14.113  1.00  0.00
ATOM   3542  H2  WAT  1160       0.195  -2.791 -14.571  1.00  0.00
TER
ATOM   3543  O   WAT  1161       7.259  -5.651 -13.936  1.00  0.00
ATOM   3544  H1  WAT  1161       6.756  -4.910 -13.596  1.00  0.00
ATOM   3545  H2  WAT  1161       8.075  -5.262 -14.252  1.00  0.00
TER
ATOM   3546  O   WAT  1162       7.554   6.764 -18.814  1.00  0.00
ATOM   3547  H1  WAT  1162       7.679   7.587 -18.342  1.00  0.00
ATOM   3548  H2  WAT  1162       8.420   6.553 -19.162  1.00  0.00
TER
ATOM   3549  O   WAT  1163      -5.969   8.041  -9.954  1.00  0.00
ATOM   3550  H1  WAT  1163      -5.167   8.362  -9.540  1.00  0.00
ATOM   3551  H2  WAT  1163      -6.483   7.681  -9.232  1.00  0.00
TER
ATOM   3552  O   WAT  1164       2.868   4.149 -10.006  1.00  0.00
ATOM   3553  H1  WAT  1164       2.262   4.172 -10.747  1.00  0.00
ATOM   3554  H2  WAT  1164       2.563   3.418  -9.469  1.00  0.00
TER
ATOM   3555  O   WAT  1165       4.298   7.877 -11.395  1.00  0.00
ATOM   3556  H1  WAT  1165       5.250   7.793 -11.445  1.00  0.00
ATOM   3557  H2  WAT  1165       4.151   8.541 -10.722  1.00  0.00
TER
ATOM   3558  O   WAT  1166      -8.249   0.529 -11.010  1.00  0.00
ATOM   3559  H1  WAT  1166      -7.745  -0.051 -10.438  1.00  0.00
ATOM   3560  H2  WAT  1166      -8.988   0.813 -10.472  1.00  0.00
TER
ATOM   3561  O   WAT  1167      -1.195   1.936 -11.477  1.00  0.00
ATOM   3562  H1  WAT  1167      -1.960   2.504 -11.561  1.00  0.00
ATOM   3563  H2  WAT  1167      -1.013   1.643 -12.370  1.00  0.00
TER
ATOM   3564  O   WAT  1168       5.947   3.666 -10.919  1.00  0.00
ATOM   3565  H1  WAT  1168       6.688   4.004 -11.422  1.00  0.00
ATOM   3566  H2  WAT  1168       5.185   3.835 -11.472  1.00  0.00
TER
ATOM   3567  O   WAT  1169      -6.216  -1.328 -10.115  1.00  0.00
ATOM   3568  H1  WAT  1169      -6.176  -1.627  -9.207  1.00  0.00
ATOM   3569  H2  WAT  1169      -5.362  -0.928 -10.274  1.00  0.00
TER
ATOM   3570  O   WAT  1170      -4.276  -2.749 -12.148  1.00  0.00
ATOM   3571  H1  WAT  1170      -4.806  -3.240 -12.775  1.00  0.00
ATOM   3572  H2  WAT  1170      -3.607  -2.321 -12.682  1.00  0.00
TER
ATOM   3573  O   WAT  1171       4.622   1.718 -12.384  1.00  0.00
ATOM   3574  H1  WAT  1171       5.036   1.872 -11.534  1.00  0.00
ATOM   3575  H2  WAT  1171       3.687   1.843 -12.221  1.00  0.00
TER
ATOM   3576  O   WAT  1172       5.094  -0.943 -10.380  1.00  0.00
ATOM   3577  H1  WAT  1172       5.676  -1.697 -10.468  1.00  0.00
ATOM   3578  H2  WAT  1172       5.270  -0.412 -11.156  1.00  0.00
TER
ATOM   3579  O   WAT  1173      -3.789  -5.783 -12.068  1.00  0.00
ATOM   3580  H1  WAT  1173      -3.883  -6.401 -12.793  1.00  0.00
ATOM   3581  H2  WAT  1173      -4.369  -5.056 -12.295  1.00  0.00
TER
ATOM   3582  O   WAT  1174      -1.023  -7.226 -15.035  1.00  0.00
ATOM   3583  H1  WAT  1174      -1.471  -7.203 -15.881  1.00  0.00
ATOM   3584  H2  WAT  1174      -1.656  -7.624 -14.438  1.00  0.00
TER
ATOM   3585  O   WAT  1175      -0.617   1.670 -14.414  1.00  0.00
ATOM   3586  H1  WAT  1175      -0.198   2.513 -14.586  1.00  0.00
ATOM   3587  H2  WAT  1175      -1.536   1.807 -14.643  1.00  0.00
TER
ATOM   3588  O   WAT  1176       1.720  -0.599 -13.030  1.00  0.00
ATOM   3589  H1  WAT  1176       1.839  -1.194 -12.291  1.00  0.00
ATOM   3590  H2  WAT  1176       2.579  -0.562 -13.450  1.00  0.00
TER
ATOM   3591  O   WAT  1177       4.059  -0.045 -14.454  1.00  0.00
ATOM   3592  H1  WAT  1177       3.532   0.479 -15.057  1.00  0.00
ATOM   3593  H2  WAT  1177       4.402   0.588 -13.823  1.00  0.00
TER
ATOM   3594  O   WAT  1178      -2.766   7.975 -13.298  1.00  0.00
ATOM   3595  H1  WAT  1178      -3.304   8.700 -13.617  1.00  0.00
ATOM   3596  H2  WAT  1178      -2.512   7.498 -14.088  1.00  0.00
TER
ATOM   3597  O   WAT  1179      -1.513  -4.056 -11.773  1.00  0.00
ATOM   3598  H1  WAT  1179      -0.923  -4.365 -11.085  1.00  0.00
ATOM   3599  H2  WAT  1179      -2.331  -4.528 -11.617  1.00  0.00
TER
ATOM   3600  O   WAT  1180       3.306  -4.440 -11.539  1.00  0.00
ATOM   3601  H1  WAT  1180       2.618  -5.102 -11.604  1.00  0.00
ATOM   3602  H2  WAT  1180       4.027  -4.886 -11.094  1.00  0.00
TER
ATOM   3603  O   WAT  1181       0.090   9.210 -13.040  1.00  0.00
ATOM   3604  H1  WAT  1181       0.016  10.114 -12.732  1.00  0.00
ATOM   3605  H2  WAT  1181      -0.812   8.891 -13.067  1.00  0.00
TER
ATOM   3606  O   WAT  1182      -8.018   7.405 -16.998  1.00  0.00
ATOM   3607  H1  WAT  1182      -8.455   7.585 -16.166  1.00  0.00
ATOM   3608  H2  WAT  1182      -7.450   8.162 -17.140  1.00  0.00
TER
ATOM   3609  O   WAT  1183       7.618   6.906 -12.710  1.00  0.00
ATOM   3610  H1  WAT  1183       7.019   6.966 -13.454  1.00  0.00
ATOM   3611  H2  WAT  1183       7.748   5.967 -12.581  1.00  0.00
TER
ATOM   3612  O   WAT  1184       6.304   3.632 -14.613  1.00  0.00
ATOM   3613  H1  WAT  1184       5.490   4.061 -14.350  1.00  0.00
ATOM   3614  H2  WAT  1184       6.711   4.243 -15.226  1.00  0.00
TER
ATOM   3615  O   WAT  1185      -7.148   0.302 -16.099  1.00  0.00
ATOM   3616  H1  WAT  1185      -6.781   0.215 -15.219  1.00  0.00
ATOM   3617  H2  WAT  1185      -7.717  -0.461 -16.198  1.00  0.00
TER
ATOM   3618  O   WAT  1186       7.653  -1.230 -13.086  1.00  0.00
ATOM   3619  H1  WAT  1186       7.421  -1.458 -13.986  1.00  0.00
ATOM   3620  H2  WAT  1186       7.913  -0.310 -13.131  1.00  0.00
TER
ATOM   3621  O   WAT  1187      -7.596  -2.787 -12.193  1.00  0.00
ATOM   3622  H1  WAT  1187      -8.491  -2.820 -11.854  1.00  0.00
ATOM   3623  H2  WAT  1187      -7.056  -2.588 -11.428  1.00  0.00
TER
ATOM   3624  O   WAT  1188       6.091  -6.004 -10.308  1.00  0.00
ATOM   3625  H1  WAT  1188       6.968  -5.996  -9.924  1.00  0.00
ATOM   3626  H2  WAT  1188       6.103  -6.741 -10.919  1.00  0.00
TER
ATOM   3627  O   WAT  1189       7.717  -2.067 -15.897  1.00  0.00
ATOM   3628  H1  WAT  1189       6.767  -2.101 -15.782  1.00  0.00
ATOM   3629  H2  WAT  1189       7.898  -1.157 -16.132  1.00  0.00
TER
ATOM   3630  O   WAT  1190      -7.092  -8.512 -17.845  1.00  0.00
ATOM   3631  H1  WAT  1190      -6.445  -9.063 -18.285  1.00  0.00
ATOM   3632  H2  WAT  1190      -6.672  -8.258 -17.023  1.00  0.00
TER
ATOM   3633  O   WAT  1191       6.803  -8.318 -14.488  1.00  0.00
ATOM   3634  H1  WAT  1191       7.440  -7.705 -14.122  1.00  0.00
ATOM   3635  H2  WAT  1191       6.950  -8.282 -15.433  1.00  0.00
TER
ATOM   3636  O   WAT  1192      -7.339  -8.357 -15.102  1.00  0.00
ATOM   3637  H1  WAT  1192      -7.688  -7.900 -14.336  1.00  0.00
ATOM   3638  H2  WAT  1192      -7.670  -9.251 -15.020  1.00  0.00
TER
ATOM   3639  O   WAT  1193      -5.733   4.815 -10.937  1.00  0.00
ATOM   3640  H1  WAT  1193      -5.776   4.445 -10.055  1.00  0.00
ATOM   3641  H2  WAT  1193      -5.602   5.753 -10.797  1.00  0.00
TER
ATOM   3642  O   WAT  1194      -2.032   6.371 -15.336  1.00  0.00
ATOM   3643  H1  WAT  1194      -2.273   6.639 -16.223  1.00  0.00
ATOM   3644  H2  WAT  1194      -1.092   6.542 -15.281  1.00  0.00
TER
ATOM   3645  O   WAT  1195       0.173  -7.166 -11.580  1.00  0.00
ATOM   3646  H1  WAT  1195       0.112  -6.573 -10.831  1.00  0.00
ATOM   3647  H2  WAT  1195       1.113  -7.273 -11.725  1.00  0.00
TER
ATOM   3648  O   WAT  1196       2.811  -7.509 -11.941  1.00  0.00
ATOM   3649  H1  WAT  1196       3.425  -7.191 -12.603  1.00  0.00
ATOM   3650  H2  WAT  1196       3.356  -7.994 -11.321  1.00  0.00
TER
ATOM   3651  O   WAT  1197       9.228   8.391 -14.535  1.00  0.00
ATOM   3652  H1  WAT  1197       8.734   8.788 -15.252  1.00  0.00
ATOM   3653  H2  WAT  1197       8.620   7.766 -14.141  1.00  0.00
TER
ATOM   3654  O   WAT  1198      -6.667  -8.829 -11.827  1.00  0.00
ATOM   3655  H1  WAT  1198      -6.119  -9.010 -12.590  1.00  0.00
ATOM   3656  H2  WAT  1198      -6.601  -9.620 -11.291  1.00  0.00
TER
ATOM   3657  O   WAT  1199      -5.894   7.761 -13.817  1.00  0.00
ATOM   3658  H1  WAT  1199      -6.488   7.630 -13.078  1.00  0.00
ATOM   3659  H2  WAT  1199      -5.901   6.925 -14.283  1.00  0.00
TER
ATOM   3660  O   WAT  1200       3.552  -8.945 -15.614  1.00  0.00
ATOM   3661  H1  WAT  1200       2.678  -8.612 -15.817  1.00  0.00
ATOM   3662  H2  WAT  1200       3.443  -9.418 -14.789  1.00  0.00
TER
ATOM   3663  O   WAT  1201       4.459  -6.738 -14.230  1.00  0.00
ATOM   3664  H1  WAT  1201       4.130  -7.553 -14.610  1.00  0.00
ATOM   3665  H2  WAT  1201       5.407  -6.781 -14.353  1.00  0.00
TER
ATOM   3666  O   WAT  1202       6.912   9.033 -17.256  1.00  0.00
ATOM   3667  H1  WAT  1202       6.453   9.785 -17.630  1.00  0.00
ATOM   3668  H2  WAT  1202       6.284   8.314 -17.315  1.00  0.00
TER
ATOM   3669  O   WAT  1203      -6.263   5.127 -14.866  1.00  0.00
ATOM   3670  H1  WAT  1203      -6.989   4.508 -14.934  1.00  0.00
ATOM   3671  H2  WAT  1203      -6.202   5.521 -15.736  1.00  0.00
TER
ATOM   3672  O   WAT  1204      -2.658   7.342 -18.081  1.00  0.00
ATOM   3673  H1  WAT  1204      -2.142   6.731 -18.606  1.00  0.00
ATOM   3674  H2  WAT  1204      -2.008   7.845 -17.590  1.00  0.00
TER
ATOM   3675  O   WAT  1205       0.081   8.233 -17.254  1.00  0.00
ATOM   3676  H1  WAT  1205       0.369   7.978 -18.131  1.00  0.00
ATOM   3677  H2  WAT  1205       0.594   7.680 -16.664  1.00  0.00
TER
ATOM   3678  O   WAT  1206       1.299  -8.028 -16.675  1.00  0.00
ATOM   3679  H1  WAT  1206       0.516  -7.554 -16.395  1.00  0.00
ATOM   3680  H2  WAT  1206       1.005  -8.933 -16.783  1.00  0.00
TER
ATOM   3681  O   WAT  1207       0.149   9.154  -9.887  1.00  0.00
ATOM   3682  H1  WAT  1207       1.075   8.919  -9.844  1.00  0.00
ATOM   3683  H2  WAT  1207       0.134   9.981 -10.369  1.00  0.00
TER
ATOM   3684  O   WAT  1208      -2.665  -8.181 -10.123  1.00  0.00
ATOM   3685  H1  WAT  1208      -2.946  -7.678 -10.887  1.00  0.00
ATOM   3686  H2  WAT  1208      -2.283  -8.979 -10.489  1.00  0.00
TER
ATOM   3687  O   WAT  1209       3.937  -8.766  -9.545  1.00  0.00
ATOM   3688  H1  WAT  1209       3.823  -8.446  -8.650  1.00  0.00
ATOM   3689  H2  WAT  1209       4.754  -8.365  -9.842  1.00  0.00
TER
ATOM   3690  O   WAT  1210       6.716   8.381 -10.063  1.00  0.00
ATOM   3691  H1  WAT  1210       7.509   7.886 -10.271  1.00  0.00
ATOM   3692  H2  WAT  1210       7.010   9.060  -9.456  1.00  0.00
TER
ATOM   3693  O   WAT  1211       2.842 -19.521  17.141  1.00  0.00
ATOM   3694  H1  WAT  1211       2.762 -20.436  16.870  1.00  0.00
ATOM   3695  H2  WAT  1211       2.429 -19.024  16.435  1.00  0.00
TER
ATOM   3696  O   WAT  1212       4.995 -13.337  17.802  1.00  0.00
ATOM   3697  H1  WAT  1212       4.533 -14.108  18.131  1.00  0.00
ATOM   3698  H2  WAT  1212       5.808 -13.310  18.307  1.00  0.00
TER
ATOM   3699  O   WAT  1213       1.221 -11.051  17.422  1.00  0.00
ATOM   3700  H1  WAT  1213       0.602 -10.596  16.852  1.00  0.00
ATOM   3701  H2  WAT  1213       2.076 -10.896  17.021  1.00  0.00
TER
ATOM   3702  O   WAT  1214       2.088 -16.167  14.816  1.00  0.00
ATOM   3703  H1  WAT  1214       1.469 -15.702  14.252  1.00  0.00
ATOM   3704  H2  WAT  1214       2.600 -15.475  15.233  1.00  0.00
TER
ATOM   3705  O   WAT  1215      -8.544 -15.482  12.190  1.00  0.00
ATOM   3706  H1  WAT  1215      -8.921 -14.993  11.458  1.00  0.00
ATOM   3707  H2  WAT  1215      -8.287 -14.809  12.820  1.00  0.00
TER
ATOM   3708  O   WAT  1216       5.911 -14.642  15.028  1.00  0.00
ATOM   3709  H1  WAT  1216       5.801 -15.584  15.153  1.00  0.00
ATOM   3710  H2  WAT  1216       5.908 -14.280  15.914  1.00  0.00
TER
ATOM   3711  O   WAT  1217       1.453 -19.015  14.384  1.00  0.00
ATOM   3712  H1  WAT  1217       0.526 -19.081  14.613  1.00  0.00
ATOM   3713  H2  WAT  1217       1.605 -18.077  14.270  1.00  0.00
TER
ATOM   3714  O   WAT  1218       5.483 -17.453  14.888  1.00  0.00
ATOM   3715  H1  WAT  1218       4.864 -17.791  14.240  1.00  0.00
ATOM   3716  H2  WAT  1218       5.465 -18.097  15.596  1.00  0.00
TER
ATOM   3717  O   WAT  1219      -2.941 -18.489  17.166  1.00  0.00
ATOM   3718  H1  WAT  1219      -3.346 -19.201  16.671  1.00  0.00
ATOM   3719  H2  WAT  1219      -2.855 -18.833  18.055  1.00  0.00
TER
ATOM   3720  O   WAT  1220       3.659 -18.214  11.895  1.00  0.00
ATOM   3721  H1  WAT  1220       4.098 -19.052  11.749  1.00  0.00
ATOM   3722  H2  WAT  1220       4.372 -17.582  11.981  1.00  0.00
TER
ATOM   3723  O   WAT  1221       1.769 -13.275  15.863  1.00  0.00
ATOM   3724  H1  WAT  1221       2.208 -12.532  15.449  1.00  0.00
ATOM   3725  H2  WAT  1221       1.707 -13.032  16.787  1.00  0.00
TER
ATOM   3726  O   WAT  1222      -6.241 -19.594  14.667  1.00  0.00
ATOM   3727  H1  WAT  1222      -6.361 -18.868  14.055  1.00  0.00
ATOM   3728  H2  WAT  1222      -6.551 -20.364  14.190  1.00  0.00
TER
ATOM   3729  O   WAT  1223      -7.358 -14.723  16.884  1.00  0.00
ATOM   3730  H1  WAT  1223      -7.765 -14.581  16.030  1.00  0.00
ATOM   3731  H2  WAT  1223      -6.466 -15.007  16.681  1.00  0.00
TER
ATOM   3732  O   WAT  1224       4.436 -10.288  13.219  1.00  0.00
ATOM   3733  H1  WAT  1224       4.276 -10.578  14.118  1.00  0.00
ATOM   3734  H2  WAT  1224       4.270 -11.064  12.684  1.00  0.00
TER
ATOM   3735  O   WAT  1225      -3.085 -10.508  14.997  1.00  0.00
ATOM   3736  H1  WAT  1225      -3.261 -11.425  14.783  1.00  0.00
ATOM   3737  H2  WAT  1225      -3.940 -10.149  15.236  1.00  0.00
TER
ATOM   3738  O   WAT  1226       4.138 -12.779  11.779  1.00  0.00
ATOM   3739  H1  WAT  1226       3.445 -12.781  11.119  1.00  0.00
ATOM   3740  H2  WAT  1226       4.881 -13.203  11.349  1.00  0.00
TER
ATOM   3741  O   WAT  1227       3.703 -11.153  15.854  1.00  0.00
ATOM   3742  H1  WAT  1227       4.159 -11.934  16.168  1.00  0.00
ATOM   3743  H2  WAT  1227       4.043 -10.442  16.398  1.00  0.00
TER
ATOM   3744  O   WAT  1228      -2.049 -19.907  11.296  1.00  0.00
ATOM   3745  H1  WAT  1228      -2.618 -20.355  10.670  1.00  0.00
ATOM   3746  H2  WAT  1228      -1.341 -19.548  10.763  1.00  0.00
TER
ATOM   3747  O   WAT  1229      -4.505 -15.911  13.569  1.00  0.00
ATOM   3748  H1  WAT  1229      -5.278 -16.452  13.409  1.00  0.00
ATOM   3749  H2  WAT  1229      -3.775 -16.431  13.230  1.00  0.00
TER
ATOM   3750  O   WAT  1230      -4.461 -16.243  17.207  1.00  0.00
ATOM   3751  H1  WAT  1230      -3.943 -17.047  17.152  1.00  0.00
ATOM   3752  H2  WAT  1230      -4.913 -16.306  18.048  1.00  0.00
TER
ATOM   3753  O   WAT  1231       0.426 -14.977  12.479  1.00  0.00
ATOM   3754  H1  WAT  1231       0.768 -14.233  11.984  1.00  0.00
ATOM   3755  H2  WAT  1231      -0.403 -14.664  12.842  1.00  0.00
TER
ATOM   3756  O   WAT  1232       6.701 -19.838  11.268  1.00  0.00
ATOM   3757  H1  WAT  1232       6.618 -19.407  10.418  1.00  0.00
ATOM   3758  H2  WAT  1232       7.421 -19.378  11.701  1.00  0.00
TER
ATOM   3759  O   WAT  1233       7.730 -12.984  13.997  1.00  0.00
ATOM   3760  H1  WAT  1233       7.088 -13.638  14.271  1.00  0.00
ATOM   3761  H2  WAT  1233       7.343 -12.578  13.221  1.00  0.00
TER
ATOM   3762  O   WAT  1234       3.309 -15.655  17.844  1.00  0.00
ATOM   3763  H1  WAT  1234       3.661 -16.252  17.184  1.00  0.00
ATOM   3764  H2  WAT  1234       2.425 -15.981  18.015  1.00  0.00
TER
ATOM   3765  O   WAT  1235      -0.605 -14.895  15.251  1.00  0.00
ATOM   3766  H1  WAT  1235       0.082 -14.349  15.632  1.00  0.00
ATOM   3767  H2  WAT  1235      -1.392 -14.351  15.286  1.00  0.00
TER
ATOM   3768  O   WAT  1236      -8.466 -19.278  10.743  1.00  0.00
ATOM   3769  H1  WAT  1236      -7.596 -18.996  11.026  1.00  0.00
ATOM   3770  H2  WAT  1236      -8.957 -18.465  10.628  1.00  0.00
TER
ATOM   3771  O   WAT  1237      -1.302 -17.891  14.863  1.00  0.00
ATOM   3772  H1  WAT  1237      -0.846 -17.080  15.089  1.00  0.00
ATOM   3773  H2  WAT  1237      -1.653 -18.209  15.695  1.00  0.00
TER
ATOM   3774  O   WAT  1238       6.120 -14.092  10.534  1.00  0.00
ATOM   3775  H1  WAT  1238       5.894 -14.809  11.127  1.00  0.00
ATOM   3776  H2  WAT  1238       5.729 -14.341   9.697  1.00  0.00
TER
ATOM   3777  O   WAT  1239      -8.099 -10.065  11.309  1.00  0.00
ATOM   3778  H1  WAT  1239      -7.739  -9.467  10.655  1.00  0.00
ATOM   3779  H2  WAT  1239      -8.239  -9.519  12.082  1.00  0.00
TER
ATOM   3780  O   WAT  1240       5.701 -16.175  12.196  1.00  0.00
ATOM   3781  H1  WAT  1240       5.414 -15.714  12.984  1.00  0.00
ATOM   3782  H2  WAT  1240       6.497 -16.635  12.464  1.00  0.00
TER
ATOM   3783  O   WAT  1241      -2.082 -12.682  12.126  1.00  0.00
ATOM   3784  H1  WAT  1241      -2.091 -11.949  11.511  1.00  0.00
ATOM   3785  H2  WAT  1241      -3.002 -12.929  12.219  1.00  0.00
TER
ATOM   3786  O   WAT  1242      -6.481 -17.461  12.871  1.00  0.00
ATOM   3787  H1  WAT  1242      -7.088 -16.721  12.880  1.00  0.00
ATOM   3788  H2  WAT  1242      -6.006 -17.371  12.045  1.00  0.00
TER
ATOM   3789  O   WAT  1243       0.904 -12.620  10.789  1.00  0.00
ATOM   3790  H1  WAT  1243       1.005 -12.823   9.859  1.00  0.00
ATOM   3791  H2  WAT  1243       0.004 -12.874  10.993  1.00  0.00
TER
ATOM   3792  O   WAT  1244      -0.454 -10.101  15.483  1.00  0.00
ATOM   3793  H1  WAT  1244      -0.200 -10.139  14.561  1.00  0.00
ATOM   3794  H2  WAT  1244      -1.403 -10.228  15.476  1.00  0.00
TER
ATOM   3795  O   WAT  1245       5.551 -19.182  17.059  1.00  0.00
ATOM   3796  H1  WAT  1245       4.610 -19.167  17.234  1.00  0.00
ATOM   3797  H2  WAT  1245       5.866 -19.968  17.505  1.00  0.00
TER
ATOM   3798  O   WAT  1246      -4.471 -17.500  10.620  1.00  0.00
ATOM   3799  H1  WAT  1246      -3.704 -17.612  11.182  1.00  0.00
ATOM   3800  H2  WAT  1246      -4.393 -18.196   9.967  1.00  0.00
TER
ATOM   3801  O   WAT  1247       7.554 -12.011  18.735  1.00  0.00
ATOM   3802  H1  WAT  1247       7.679 -11.188  19.207  1.00  0.00
ATOM   3803  H2  WAT  1247       8.420 -12.222  18.387  1.00  0.00
TER
ATOM   3804  O   WAT  1248      -4.974  -9.918  18.406  1.00  0.00
ATOM   3805  H1  WAT  1248      -4.238 -10.466  18.677  1.00  0.00
ATOM   3806  H2  WAT  1248      -4.590  -9.052  18.267  1.00  0.00
TER
ATOM   3807  O   WAT  1249      -8.090 -13.850  14.281  1.00  0.00
ATOM   3808  H1  WAT  1249      -9.016 -13.608  14.271  1.00  0.00
ATOM   3809  H2  WAT  1249      -7.624 -13.023  14.159  1.00  0.00
TER
ATOM   3810  O   WAT  1250      -1.864 -10.745  10.229  1.00  0.00
ATOM   3811  H1  WAT  1250      -1.071 -10.456   9.777  1.00  0.00
ATOM   3812  H2  WAT  1250      -2.384 -11.175   9.550  1.00  0.00
TER
ATOM   3813  O   WAT  1251       7.189 -11.518  11.653  1.00  0.00
ATOM   3814  H1  WAT  1251       6.903 -11.931  10.838  1.00  0.00
ATOM   3815  H2  WAT  1251       6.991 -10.589  11.533  1.00  0.00
TER
ATOM   3816  O   WAT  1252      -1.346 -15.524  10.093  1.00  0.00
ATOM   3817  H1  WAT  1252      -1.451 -16.139  10.819  1.00  0.00
ATOM   3818  H2  WAT  1252      -1.514 -16.048   9.310  1.00  0.00
TER
ATOM   3819  O   WAT  1253       1.894 -16.462  10.697  1.00  0.00
ATOM   3820  H1  WAT  1253       1.345 -16.015  11.342  1.00  0.00
ATOM   3821  H2  WAT  1253       2.516 -16.967  11.221  1.00  0.00
TER
ATOM   3822  O   WAT  1254      -2.439 -17.503  12.594  1.00  0.00
ATOM   3823  H1  WAT  1254      -2.017 -17.669  13.437  1.00  0.00
ATOM   3824  H2  WAT  1254      -2.314 -18.313  12.099  1.00  0.00
TER
ATOM   3825  O   WAT  1255       0.074 -18.479   9.842  1.00  0.00
ATOM   3826  H1  WAT  1255       0.595 -19.195   9.476  1.00  0.00
ATOM   3827  H2  WAT  1255       0.721 -17.841  10.142  1.00  0.00
TER
ATOM   3828  O   WAT  1256       0.639 -10.398  12.132  1.00  0.00
ATOM   3829  H1  WAT  1256       1.534 -10.060  12.154  1.00  0.00
ATOM   3830  H2  WAT  1256       0.671 -11.120  11.504  1.00  0.00
TER
ATOM   3831  O   WAT  1257      -5.721 -15.026  10.361  1.00  0.00
ATOM   3832  H1  WAT  1257      -5.284 -14.483  11.016  1.00  0.00
ATOM   3833  H2  WAT  1257      -5.237 -15.851  10.370  1.00  0.00
TER
ATOM   3834  O   WAT  1258      -8.507 -12.237  17.813  1.00  0.00
ATOM   3835  H1  WAT  1258      -8.177 -13.105  17.580  1.00  0.00
ATOM   3836  H2  WAT  1258      -8.078 -12.031  18.643  1.00  0.00
TER
ATOM   3837  O   WAT  1259      -3.911 -13.906  15.473  1.00  0.00
ATOM   3838  H1  WAT  1259      -4.211 -14.029  16.373  1.00  0.00
ATOM   3839  H2  WAT  1259      -4.017 -14.765  15.064  1.00  0.00
TER
ATOM   3840  O   WAT  1260       8.859 -14.126  10.175  1.00  0.00
ATOM   3841  H1  WAT  1260       8.028 -14.058  10.646  1.00  0.00
ATOM   3842  H2  WAT  1260       9.036 -13.236   9.872  1.00  0.00
TER
ATOM   3843  O   WAT  1261       8.314 -17.381  12.679  1.00  0.00
ATOM   3844  H1  WAT  1261       9.076 -16.812  12.785  1.00  0.00
ATOM   3845  H2  WAT  1261       8.330 -17.949  13.450  1.00  0.00
TER
ATOM   3846  O   WAT  1262      -8.185 -18.858  16.910  1.00  0.00
ATOM   3847  H1  WAT  1262      -8.841 -19.126  16.266  1.00  0.00
ATOM   3848  H2  WAT  1262      -7.348 -18.967  16.460  1.00  0.00
TER
ATOM   3849  O   WAT  1263       9.320 -16.526  17.523  1.00  0.00
ATOM   3850  H1  WAT  1263       9.691 -17.310  17.117  1.00  0.00
ATOM   3851  H2  WAT  1263       9.960 -15.837  17.345  1.00  0.00
TER
ATOM   3852  O   WAT  1264       8.366 -17.088   9.836  1.00  0.00
ATOM   3853  H1  WAT  1264       8.641 -16.180   9.708  1.00  0.00
ATOM   3854  H2  WAT  1264       8.177 -17.152  10.772  1.00  0.00
TER
ATOM   3855  O   WAT  1265       8.263 -19.151  14.829  1.00  0.00
ATOM   3856  H1  WAT  1265       7.887 -19.918  14.397  1.00  0.00
ATOM   3857  H2  WAT  1265       7.533 -18.769  15.317  1.00  0.00
TER
ATOM   3858  O   WAT  1266       6.361 -10.391  16.463  1.00  0.00
ATOM   3859  H1  WAT  1266       6.957 -10.712  15.786  1.00  0.00
ATOM   3860  H2  WAT  1266       6.619 -10.864  17.254  1.00  0.00
TER
ATOM   3861  O   WAT  1267      -7.980 -10.330  15.892  1.00  0.00
ATOM   3862  H1  WAT  1267      -8.147 -10.963  16.590  1.00  0.00
ATOM   3863  H2  WAT  1267      -8.846 -10.124  15.542  1.00  0.00
TER
ATOM   3864  O   WAT  1268      -6.373 -11.636  13.337  1.00  0.00
ATOM   3865  H1  WAT  1268      -6.899 -11.255  12.633  1.00  0.00
ATOM   3866  H2  WAT  1268      -6.449 -11.011  14.058  1.00  0.00
TER
ATOM   3867  O   WAT  1269       8.383 -10.078  14.659  1.00  0.00
ATOM   3868  H1  WAT  1269       8.558 -10.764  14.015  1.00  0.00
ATOM   3869  H2  WAT  1269       7.685  -9.553  14.266  1.00  0.00
TER
ATOM   3870  O   WAT  1270      -3.774  -9.688  12.212  1.00  0.00
ATOM   3871  H1  WAT  1270      -3.042  -9.972  11.665  1.00  0.00
ATOM   3872  H2  WAT  1270      -3.515  -9.927  13.102  1.00  0.00
TER
ATOM   3873  O   WAT  1271      -4.613 -13.572  12.217  1.00  0.00
ATOM   3874  H1  WAT  1271      -5.242 -13.103  12.765  1.00  0.00
ATOM   3875  H2  WAT  1271      -4.498 -14.417  12.651  1.00  0.00
TER
ATOM   3876  O   WAT  1272       2.842 -19.521  -1.633  1.00  0.00
ATOM   3877  H1  WAT  1272       2.762 -20.436  -1.904  1.00  0.00
ATOM   3878  H2  WAT  1272       2.429 -19.024  -2.339  1.00  0.00
TER
ATOM   3879  O   WAT  1273       0.974 -17.743   0.248  1.00  0.00
ATOM   3880  H1  WAT  1273       0.198 -18.223   0.538  1.00  0.00
ATOM   3881  H2  WAT  1273       1.626 -18.423   0.073  1.00  0.00
TER
ATOM   3882  O   WAT  1274      -5.009 -17.431   1.125  1.00  0.00
ATOM   3883  H1  WAT  1274      -5.841 -17.686   1.525  1.00  0.00
ATOM   3884  H2  WAT  1274      -4.401 -17.360   1.861  1.00  0.00
TER
ATOM   3885  O   WAT  1275       4.995 -13.337  -0.972  1.00  0.00
ATOM   3886  H1  WAT  1275       4.533 -14.108  -0.644  1.00  0.00
ATOM   3887  H2  WAT  1275       5.808 -13.310  -0.467  1.00  0.00
TER
ATOM   3888  O   WAT  1276      -5.029 -13.397   1.321  1.00  0.00
ATOM   3889  H1  WAT  1276      -4.726 -14.287   1.142  1.00  0.00
ATOM   3890  H2  WAT  1276      -4.285 -12.840   1.093  1.00  0.00
TER
ATOM   3891  O   WAT  1277       1.221 -11.051  -1.352  1.00  0.00
ATOM   3892  H1  WAT  1277       0.602 -10.596  -1.922  1.00  0.00
ATOM   3893  H2  WAT  1277       2.076 -10.896  -1.753  1.00  0.00
TER
ATOM   3894  O   WAT  1278       0.415 -15.067   0.255  1.00  0.00
ATOM   3895  H1  WAT  1278       0.346 -16.008   0.094  1.00  0.00
ATOM   3896  H2  WAT  1278       1.177 -14.977   0.827  1.00  0.00
TER
ATOM   3897  O   WAT  1279       2.088 -16.167  -3.959  1.00  0.00
ATOM   3898  H1  WAT  1279       1.469 -15.702  -4.522  1.00  0.00
ATOM   3899  H2  WAT  1279       2.600 -15.475  -3.542  1.00  0.00
TER
ATOM   3900  O   WAT  1280      -3.049 -16.640   2.720  1.00  0.00
ATOM   3901  H1  WAT  1280      -3.382 -16.013   3.362  1.00  0.00
ATOM   3902  H2  WAT  1280      -2.873 -16.114   1.940  1.00  0.00
TER
ATOM   3903  O   WAT  1281      -3.837 -14.672   4.535  1.00  0.00
ATOM   3904  H1  WAT  1281      -3.220 -13.997   4.253  1.00  0.00
ATOM   3905  H2  WAT  1281      -4.698 -14.263   4.443  1.00  0.00
TER
ATOM   3906  O   WAT  1282      -8.544 -15.482  -6.585  1.00  0.00
ATOM   3907  H1  WAT  1282      -8.921 -14.993  -7.316  1.00  0.00
ATOM   3908  H2  WAT  1282      -8.287 -14.809  -5.954  1.00  0.00
TER
ATOM   3909  O   WAT  1283       7.080 -13.208   2.450  1.00  0.00
ATOM   3910  H1  WAT  1283       6.397 -12.538   2.442  1.00  0.00
ATOM   3911  H2  WAT  1283       7.620 -13.010   1.685  1.00  0.00
TER
ATOM   3912  O   WAT  1284       4.616 -11.363   1.165  1.00  0.00
ATOM   3913  H1  WAT  1284       4.629 -11.767   0.297  1.00  0.00
ATOM   3914  H2  WAT  1284       4.064 -10.589   1.061  1.00  0.00
TER
ATOM   3915  O   WAT  1285       5.911 -14.642  -3.746  1.00  0.00
ATOM   3916  H1  WAT  1285       5.801 -15.584  -3.621  1.00  0.00
ATOM   3917  H2  WAT  1285       5.908 -14.280  -2.860  1.00  0.00
TER
ATOM   3918  O   WAT  1286       4.015 -16.460   2.493  1.00  0.00
ATOM   3919  H1  WAT  1286       4.432 -16.674   1.658  1.00  0.00
ATOM   3920  H2  WAT  1286       4.739 -16.203   3.064  1.00  0.00
TER
ATOM   3921  O   WAT  1287       1.453 -19.015  -4.390  1.00  0.00
ATOM   3922  H1  WAT  1287       0.526 -19.081  -4.161  1.00  0.00
ATOM   3923  H2  WAT  1287       1.605 -18.077  -4.505  1.00  0.00
TER
ATOM   3924  O   WAT  1288       7.961 -18.062   2.584  1.00  0.00
ATOM   3925  H1  WAT  1288       7.133 -17.992   2.109  1.00  0.00
ATOM   3926  H2  WAT  1288       8.556 -17.476   2.116  1.00  0.00
TER
ATOM   3927  O   WAT  1289       5.483 -17.453  -3.887  1.00  0.00
ATOM   3928  H1  WAT  1289       4.864 -17.791  -4.534  1.00  0.00
ATOM   3929  H2  WAT  1289       5.465 -18.097  -3.179  1.00  0.00
TER
ATOM   3930  O   WAT  1290      -2.941 -18.489  -1.608  1.00  0.00
ATOM   3931  H1  WAT  1290      -3.346 -19.201  -2.104  1.00  0.00
ATOM   3932  H2  WAT  1290      -2.855 -18.833  -0.719  1.00  0.00
TER
ATOM   3933  O   WAT  1291      -2.473 -14.802   0.556  1.00  0.00
ATOM   3934  H1  WAT  1291      -2.770 -15.407  -0.123  1.00  0.00
ATOM   3935  H2  WAT  1291      -1.523 -14.764   0.445  1.00  0.00
TER
ATOM   3936  O   WAT  1292       5.615 -11.229   4.218  1.00  0.00
ATOM   3937  H1  WAT  1292       5.138 -10.422   4.025  1.00  0.00
ATOM   3938  H2  WAT  1292       4.932 -11.881   4.371  1.00  0.00
TER
ATOM   3939  O   WAT  1293      -3.381 -15.064   7.207  1.00  0.00
ATOM   3940  H1  WAT  1293      -4.279 -14.840   7.454  1.00  0.00
ATOM   3941  H2  WAT  1293      -3.356 -14.940   6.258  1.00  0.00
TER
ATOM   3942  O   WAT  1294       3.659 -18.214  -6.879  1.00  0.00
ATOM   3943  H1  WAT  1294       4.098 -19.052  -7.026  1.00  0.00
ATOM   3944  H2  WAT  1294       4.372 -17.582  -6.793  1.00  0.00
TER
ATOM   3945  O   WAT  1295      -4.554 -18.192   5.782  1.00  0.00
ATOM   3946  H1  WAT  1295      -4.693 -17.320   6.151  1.00  0.00
ATOM   3947  H2  WAT  1295      -5.436 -18.535   5.637  1.00  0.00
TER
ATOM   3948  O   WAT  1296       1.769 -13.275  -2.911  1.00  0.00
ATOM   3949  H1  WAT  1296       2.208 -12.532  -3.326  1.00  0.00
ATOM   3950  H2  WAT  1296       1.707 -13.032  -1.987  1.00  0.00
TER
ATOM   3951  O   WAT  1297      -2.756 -12.250   7.991  1.00  0.00
ATOM   3952  H1  WAT  1297      -2.785 -11.846   7.124  1.00  0.00
ATOM   3953  H2  WAT  1297      -2.920 -13.179   7.828  1.00  0.00
TER
ATOM   3954  O   WAT  1298      -6.241 -19.594  -4.107  1.00  0.00
ATOM   3955  H1  WAT  1298      -6.361 -18.868  -4.719  1.00  0.00
ATOM   3956  H2  WAT  1298      -6.551 -20.364  -4.585  1.00  0.00
TER
ATOM   3957  O   WAT  1299       9.195 -11.468   9.287  1.00  0.00
ATOM   3958  H1  WAT  1299       9.671 -10.989   9.966  1.00  0.00
ATOM   3959  H2  WAT  1299       9.816 -11.536   8.562  1.00  0.00
TER
ATOM   3960  O   WAT  1300      -8.602 -16.423   1.699  1.00  0.00
ATOM   3961  H1  WAT  1300      -8.524 -16.288   0.755  1.00  0.00
ATOM   3962  H2  WAT  1300      -7.988 -17.131   1.892  1.00  0.00
TER
ATOM   3963  O   WAT  1301      -7.358 -14.723  -1.890  1.00  0.00
ATOM   3964  H1  WAT  1301      -7.765 -14.581  -2.745  1.00  0.00
ATOM   3965  H2  WAT  1301      -6.466 -15.007  -2.093  1.00  0.00
TER
ATOM   3966  O   WAT  1302       8.599 -14.276   6.447  1.00  0.00
ATOM   3967  H1  WAT  1302       8.725 -14.515   5.529  1.00  0.00
ATOM   3968  H2  WAT  1302       8.641 -15.108   6.919  1.00  0.00
TER
ATOM   3969  O   WAT  1303       2.460 -10.573   5.017  1.00  0.00
ATOM   3970  H1  WAT  1303       2.975 -10.663   5.819  1.00  0.00
ATOM   3971  H2  WAT  1303       1.617 -10.227   5.309  1.00  0.00
TER
ATOM   3972  O   WAT  1304       4.436 -10.288  -5.555  1.00  0.00
ATOM   3973  H1  WAT  1304       4.276 -10.578  -4.657  1.00  0.00
ATOM   3974  H2  WAT  1304       4.270 -11.064  -6.090  1.00  0.00
TER
ATOM   3975  O   WAT  1305      -3.085 -10.508  -3.778  1.00  0.00
ATOM   3976  H1  WAT  1305      -3.261 -11.425  -3.991  1.00  0.00
ATOM   3977  H2  WAT  1305      -3.940 -10.149  -3.538  1.00  0.00
TER
ATOM   3978  O   WAT  1306       4.138 -12.779  -6.995  1.00  0.00
ATOM   3979  H1  WAT  1306       3.445 -12.781  -7.655  1.00  0.00
ATOM   3980  H2  WAT  1306       4.881 -13.203  -7.426  1.00  0.00
TER
ATOM   3981  O   WAT  1307       3.703 -11.153  -2.920  1.00  0.00
ATOM   3982  H1  WAT  1307       4.159 -11.934  -2.606  1.00  0.00
ATOM   3983  H2  WAT  1307       4.043 -10.442  -2.376  1.00  0.00
TER
ATOM   3984  O   WAT  1308      -8.546 -15.381   4.239  1.00  0.00
ATOM   3985  H1  WAT  1308      -8.383 -15.851   3.421  1.00  0.00
ATOM   3986  H2  WAT  1308      -8.081 -15.889   4.904  1.00  0.00
TER
ATOM   3987  O   WAT  1309      -2.049 -19.907  -7.478  1.00  0.00
ATOM   3988  H1  WAT  1309      -2.618 -20.355  -8.105  1.00  0.00
ATOM   3989  H2  WAT  1309      -1.341 -19.548  -8.012  1.00  0.00
TER
ATOM   3990  O   WAT  1310      -6.973 -16.006   6.398  1.00  0.00
ATOM   3991  H1  WAT  1310      -7.357 -16.647   6.997  1.00  0.00
ATOM   3992  H2  WAT  1310      -6.661 -15.303   6.968  1.00  0.00
TER
ATOM   3993  O   WAT  1311      -0.823 -19.158   1.879  1.00  0.00
ATOM   3994  H1  WAT  1311      -0.456 -19.633   2.625  1.00  0.00
ATOM   3995  H2  WAT  1311      -1.012 -18.284   2.220  1.00  0.00
TER
ATOM   3996  O   WAT  1312      -3.033 -20.118   4.198  1.00  0.00
ATOM   3997  H1  WAT  1312      -3.337 -19.238   4.423  1.00  0.00
ATOM   3998  H2  WAT  1312      -2.078 -20.058   4.233  1.00  0.00
TER
ATOM   3999  O   WAT  1313      -4.505 -15.911  -5.206  1.00  0.00
ATOM   4000  H1  WAT  1313      -5.278 -16.452  -5.366  1.00  0.00
ATOM   4001  H2  WAT  1313      -3.775 -16.431  -5.544  1.00  0.00
TER
ATOM   4002  O   WAT  1314       6.254 -16.915   0.587  1.00  0.00
ATOM   4003  H1  WAT  1314       6.974 -16.419   0.197  1.00  0.00
ATOM   4004  H2  WAT  1314       6.052 -17.593  -0.058  1.00  0.00
TER
ATOM   4005  O   WAT  1315       1.636 -16.844   6.474  1.00  0.00
ATOM   4006  H1  WAT  1315       1.570 -17.764   6.220  1.00  0.00
ATOM   4007  H2  WAT  1315       1.006 -16.747   7.188  1.00  0.00
TER
ATOM   4008  O   WAT  1316      -4.461 -16.243  -1.568  1.00  0.00
ATOM   4009  H1  WAT  1316      -3.943 -17.047  -1.622  1.00  0.00
ATOM   4010  H2  WAT  1316      -4.913 -16.306  -0.726  1.00  0.00
TER
ATOM   4011  O   WAT  1317       0.426 -14.977  -6.295  1.00  0.00
ATOM   4012  H1  WAT  1317       0.768 -14.233  -6.791  1.00  0.00
ATOM   4013  H2  WAT  1317      -0.403 -14.664  -5.933  1.00  0.00
TER
ATOM   4014  O   WAT  1318      -6.977 -19.277   5.345  1.00  0.00
ATOM   4015  H1  WAT  1318      -7.335 -18.612   5.932  1.00  0.00
ATOM   4016  H2  WAT  1318      -7.271 -20.109   5.716  1.00  0.00
TER
ATOM   4017  O   WAT  1319      -3.775 -18.819   8.229  1.00  0.00
ATOM   4018  H1  WAT  1319      -4.075 -18.673   7.332  1.00  0.00
ATOM   4019  H2  WAT  1319      -3.004 -19.378   8.136  1.00  0.00
TER
ATOM   4020  O   WAT  1320       1.568 -14.022   6.224  1.00  0.00
ATOM   4021  H1  WAT  1320       1.582 -14.954   6.006  1.00  0.00
ATOM   4022  H2  WAT  1320       0.860 -13.936   6.863  1.00  0.00
TER
ATOM   4023  O   WAT  1321       6.701 -19.838  -7.506  1.00  0.00
ATOM   4024  H1  WAT  1321       6.618 -19.407  -8.356  1.00  0.00
ATOM   4025  H2  WAT  1321       7.421 -19.378  -7.073  1.00  0.00
TER
ATOM   4026  O   WAT  1322       7.779 -17.381   5.571  1.00  0.00
ATOM   4027  H1  WAT  1322       7.054 -16.788   5.374  1.00  0.00
ATOM   4028  H2  WAT  1322       8.306 -17.389   4.772  1.00  0.00
TER
ATOM   4029  O   WAT  1323       7.730 -12.984  -4.778  1.00  0.00
ATOM   4030  H1  WAT  1323       7.088 -13.638  -4.503  1.00  0.00
ATOM   4031  H2  WAT  1323       7.343 -12.578  -5.554  1.00  0.00
TER
ATOM   4032  O   WAT  1324       3.309 -15.655  -0.930  1.00  0.00
ATOM   4033  H1  WAT  1324       3.661 -16.252  -1.590  1.00  0.00
ATOM   4034  H2  WAT  1324       2.425 -15.981  -0.760  1.00  0.00
TER
ATOM   4035  O   WAT  1325      -0.605 -14.895  -3.523  1.00  0.00
ATOM   4036  H1  WAT  1325       0.082 -14.349  -3.143  1.00  0.00
ATOM   4037  H2  WAT  1325      -1.392 -14.351  -3.488  1.00  0.00
TER
ATOM   4038  O   WAT  1326      -8.466 -19.278  -8.032  1.00  0.00
ATOM   4039  H1  WAT  1326      -7.596 -18.996  -7.748  1.00  0.00
ATOM   4040  H2  WAT  1326      -8.957 -18.465  -8.147  1.00  0.00
TER
ATOM   4041  O   WAT  1327      -1.302 -17.891  -3.911  1.00  0.00
ATOM   4042  H1  WAT  1327      -0.846 -17.080  -3.685  1.00  0.00
ATOM   4043  H2  WAT  1327      -1.653 -18.209  -3.079  1.00  0.00
TER
ATOM   4044  O   WAT  1328       1.001 -12.380   3.318  1.00  0.00
ATOM   4045  H1  WAT  1328       1.645 -12.174   3.996  1.00  0.00
ATOM   4046  H2  WAT  1328       1.364 -13.141   2.865  1.00  0.00
TER
ATOM   4047  O   WAT  1329       2.274 -14.377   2.036  1.00  0.00
ATOM   4048  H1  WAT  1329       2.916 -15.078   2.149  1.00  0.00
ATOM   4049  H2  WAT  1329       2.799 -13.597   1.856  1.00  0.00
TER
ATOM   4050  O   WAT  1330       6.120 -14.092  -8.240  1.00  0.00
ATOM   4051  H1  WAT  1330       5.894 -14.809  -7.648  1.00  0.00
ATOM   4052  H2  WAT  1330       5.729 -14.341  -9.078  1.00  0.00
TER
ATOM   4053  O   WAT  1331       4.048 -13.578   5.240  1.00  0.00
ATOM   4054  H1  WAT  1331       4.384 -12.991   5.917  1.00  0.00
ATOM   4055  H2  WAT  1331       3.128 -13.708   5.469  1.00  0.00
TER
ATOM   4056  O   WAT  1332      -8.099 -10.065  -7.466  1.00  0.00
ATOM   4057  H1  WAT  1332      -7.739  -9.467  -8.120  1.00  0.00
ATOM   4058  H2  WAT  1332      -8.239  -9.519  -6.692  1.00  0.00
TER
ATOM   4059  O   WAT  1333       5.701 -16.175  -6.579  1.00  0.00
ATOM   4060  H1  WAT  1333       5.414 -15.714  -5.791  1.00  0.00
ATOM   4061  H2  WAT  1333       6.497 -16.635  -6.310  1.00  0.00
TER
ATOM   4062  O   WAT  1334      -8.114 -11.800   7.009  1.00  0.00
ATOM   4063  H1  WAT  1334      -8.005 -12.741   6.868  1.00  0.00
ATOM   4064  H2  WAT  1334      -8.766 -11.534   6.360  1.00  0.00
TER
ATOM   4065  O   WAT  1335      -0.123 -13.528   8.408  1.00  0.00
ATOM   4066  H1  WAT  1335      -0.443 -14.247   8.953  1.00  0.00
ATOM   4067  H2  WAT  1335      -0.797 -12.853   8.482  1.00  0.00
TER
ATOM   4068  O   WAT  1336      -2.082 -12.682  -6.648  1.00  0.00
ATOM   4069  H1  WAT  1336      -2.091 -11.949  -7.264  1.00  0.00
ATOM   4070  H2  WAT  1336      -3.002 -12.929  -6.556  1.00  0.00
TER
ATOM   4071  O   WAT  1337      -6.481 -17.461  -5.904  1.00  0.00
ATOM   4072  H1  WAT  1337      -7.088 -16.721  -5.894  1.00  0.00
ATOM   4073  H2  WAT  1337      -6.006 -17.371  -6.730  1.00  0.00
TER
ATOM   4074  O   WAT  1338       0.904 -12.620  -7.986  1.00  0.00
ATOM   4075  H1  WAT  1338       1.005 -12.823  -8.915  1.00  0.00
ATOM   4076  H2  WAT  1338       0.004 -12.874  -7.781  1.00  0.00
TER
ATOM   4077  O   WAT  1339      -0.454 -10.101  -3.291  1.00  0.00
ATOM   4078  H1  WAT  1339      -0.200 -10.139  -4.213  1.00  0.00
ATOM   4079  H2  WAT  1339      -1.403 -10.228  -3.298  1.00  0.00
TER
ATOM   4080  O   WAT  1340       5.551 -19.182  -1.715  1.00  0.00
ATOM   4081  H1  WAT  1340       4.610 -19.167  -1.540  1.00  0.00
ATOM   4082  H2  WAT  1340       5.866 -19.968  -1.269  1.00  0.00
TER
ATOM   4083  O   WAT  1341      -4.471 -17.500  -8.155  1.00  0.00
ATOM   4084  H1  WAT  1341      -3.704 -17.612  -7.592  1.00  0.00
ATOM   4085  H2  WAT  1341      -4.393 -18.196  -8.807  1.00  0.00
TER
ATOM   4086  O   WAT  1342       7.554 -12.011  -0.040  1.00  0.00
ATOM   4087  H1  WAT  1342       7.679 -11.188   0.433  1.00  0.00
ATOM   4088  H2  WAT  1342       8.420 -12.222  -0.387  1.00  0.00
TER
ATOM   4089  O   WAT  1343      -4.974  -9.918  -0.368  1.00  0.00
ATOM   4090  H1  WAT  1343      -4.238 -10.466  -0.097  1.00  0.00
ATOM   4091  H2  WAT  1343      -4.590  -9.052  -0.507  1.00  0.00
TER
ATOM   4092  O   WAT  1344      -8.090 -13.850  -4.494  1.00  0.00
ATOM   4093  H1  WAT  1344      -9.016 -13.608  -4.503  1.00  0.00
ATOM   4094  H2  WAT  1344      -7.624 -13.023  -4.615  1.00  0.00
TER
ATOM   4095  O   WAT  1345      -5.969 -10.733   8.821  1.00  0.00
ATOM   4096  H1  WAT  1345      -5.167 -10.412   9.234  1.00  0.00
ATOM   4097  H2  WAT  1345      -6.483 -11.094   9.543  1.00  0.00
TER
ATOM   4098  O   WAT  1346      -1.864 -10.745  -8.545  1.00  0.00
ATOM   4099  H1  WAT  1346      -1.071 -10.456  -8.997  1.00  0.00
ATOM   4100  H2  WAT  1346      -2.384 -11.175  -9.224  1.00  0.00
TER
ATOM   4101  O   WAT  1347       2.868 -14.625   8.768  1.00  0.00
ATOM   4102  H1  WAT  1347       2.262 -14.602   8.028  1.00  0.00
ATOM   4103  H2  WAT  1347       2.563 -15.357   9.305  1.00  0.00
TER
ATOM   4104  O   WAT  1348       4.298 -10.897   7.379  1.00  0.00
ATOM   4105  H1  WAT  1348       5.250 -10.981   7.329  1.00  0.00
ATOM   4106  H2  WAT  1348       4.151 -10.233   8.052  1.00  0.00
TER
ATOM   4107  O   WAT  1349       7.189 -11.518  -7.122  1.00  0.00
ATOM   4108  H1  WAT  1349       6.903 -11.931  -7.936  1.00  0.00
ATOM   4109  H2  WAT  1349       6.991 -10.589  -7.242  1.00  0.00
TER
ATOM   4110  O   WAT  1350      -8.249 -18.246   7.764  1.00  0.00
ATOM   4111  H1  WAT  1350      -7.745 -18.825   8.336  1.00  0.00
ATOM   4112  H2  WAT  1350      -8.988 -17.962   8.302  1.00  0.00
TER
ATOM   4113  O   WAT  1351      -1.346 -15.524  -8.681  1.00  0.00
ATOM   4114  H1  WAT  1351      -1.451 -16.139  -7.955  1.00  0.00
ATOM   4115  H2  WAT  1351      -1.514 -16.048  -9.465  1.00  0.00
TER
ATOM   4116  O   WAT  1352      -1.195 -16.839   7.298  1.00  0.00
ATOM   4117  H1  WAT  1352      -1.960 -16.270   7.213  1.00  0.00
ATOM   4118  H2  WAT  1352      -1.013 -17.131   6.405  1.00  0.00
TER
ATOM   4119  O   WAT  1353       1.894 -16.462  -8.077  1.00  0.00
ATOM   4120  H1  WAT  1353       1.345 -16.015  -7.433  1.00  0.00
ATOM   4121  H2  WAT  1353       2.516 -16.967  -7.553  1.00  0.00
TER
ATOM   4122  O   WAT  1354       5.947 -15.108   7.855  1.00  0.00
ATOM   4123  H1  WAT  1354       6.688 -14.771   7.352  1.00  0.00
ATOM   4124  H2  WAT  1354       5.185 -14.939   7.302  1.00  0.00
TER
ATOM   4125  O   WAT  1355      -6.216 -20.103   8.659  1.00  0.00
ATOM   4126  H1  WAT  1355      -6.176 -20.401   9.568  1.00  0.00
ATOM   4127  H2  WAT  1355      -5.362 -19.702   8.500  1.00  0.00
TER
ATOM   4128  O   WAT  1356      -2.439 -17.503  -6.180  1.00  0.00
ATOM   4129  H1  WAT  1356      -2.017 -17.669  -5.337  1.00  0.00
ATOM   4130  H2  WAT  1356      -2.314 -18.313  -6.675  1.00  0.00
TER
ATOM   4131  O   WAT  1357       0.074 -18.479  -8.933  1.00  0.00
ATOM   4132  H1  WAT  1357       0.595 -19.195  -9.299  1.00  0.00
ATOM   4133  H2  WAT  1357       0.721 -17.841  -8.633  1.00  0.00
TER
ATOM   4134  O   WAT  1358       4.622 -17.057   6.391  1.00  0.00
ATOM   4135  H1  WAT  1358       5.036 -16.902   7.240  1.00  0.00
ATOM   4136  H2  WAT  1358       3.687 -16.931   6.553  1.00  0.00
TER
ATOM   4137  O   WAT  1359       5.094 -19.717   8.395  1.00  0.00
ATOM   4138  H1  WAT  1359       5.676 -20.472   8.307  1.00  0.00
ATOM   4139  H2  WAT  1359       5.270 -19.186   7.618  1.00  0.00
TER
ATOM   4140  O   WAT  1360      -0.617 -17.105   4.360  1.00  0.00
ATOM   4141  H1  WAT  1360      -0.198 -16.261   4.188  1.00  0.00
ATOM   4142  H2  WAT  1360      -1.536 -16.967   4.131  1.00  0.00
TER
ATOM   4143  O   WAT  1361       1.720 -19.373   5.744  1.00  0.00
ATOM   4144  H1  WAT  1361       1.839 -19.969   6.484  1.00  0.00
ATOM   4145  H2  WAT  1361       2.579 -19.336   5.324  1.00  0.00
TER
ATOM   4146  O   WAT  1362       4.059 -18.819   4.320  1.00  0.00
ATOM   4147  H1  WAT  1362       3.532 -18.295   3.717  1.00  0.00
ATOM   4148  H2  WAT  1362       4.402 -18.186   4.951  1.00  0.00
TER
ATOM   4149  O   WAT  1363      -2.766 -10.799   5.476  1.00  0.00
ATOM   4150  H1  WAT  1363      -3.304 -10.075   5.157  1.00  0.00
ATOM   4151  H2  WAT  1363      -2.512 -11.276   4.686  1.00  0.00
TER
ATOM   4152  O   WAT  1364       0.090  -9.564   5.735  1.00  0.00
ATOM   4153  H1  WAT  1364       0.016  -8.661   6.042  1.00  0.00
ATOM   4154  H2  WAT  1364      -0.812  -9.883   5.707  1.00  0.00
TER
ATOM   4155  O   WAT  1365       0.639 -10.398  -6.643  1.00  0.00
ATOM   4156  H1  WAT  1365       1.534 -10.060  -6.621  1.00  0.00
ATOM   4157  H2  WAT  1365       0.671 -11.120  -7.270  1.00  0.00
TER
ATOM   4158  O   WAT  1366      -5.721 -15.026  -8.414  1.00  0.00
ATOM   4159  H1  WAT  1366      -5.284 -14.483  -7.758  1.00  0.00
ATOM   4160  H2  WAT  1366      -5.237 -15.851  -8.404  1.00  0.00
TER
ATOM   4161  O   WAT  1367      -8.507 -12.237  -0.962  1.00  0.00
ATOM   4162  H1  WAT  1367      -8.177 -13.105  -1.194  1.00  0.00
ATOM   4163  H2  WAT  1367      -8.078 -12.031  -0.131  1.00  0.00
TER
ATOM   4164  O   WAT  1368      -3.911 -13.906  -3.302  1.00  0.00
ATOM   4165  H1  WAT  1368      -4.211 -14.029  -2.401  1.00  0.00
ATOM   4166  H2  WAT  1368      -4.017 -14.765  -3.710  1.00  0.00
TER
ATOM   4167  O   WAT  1369      -8.018 -11.370   1.776  1.00  0.00
ATOM   4168  H1  WAT  1369      -8.455 -11.190   2.609  1.00  0.00
ATOM   4169  H2  WAT  1369      -7.450 -10.612   1.635  1.00  0.00
TER
ATOM   4170  O   WAT  1370       7.618 -11.868   6.064  1.00  0.00
ATOM   4171  H1  WAT  1370       7.019 -11.809   5.320  1.00  0.00
ATOM   4172  H2  WAT  1370       7.748 -12.807   6.194  1.00  0.00
TER
ATOM   4173  O   WAT  1371       8.859 -14.126  -8.599  1.00  0.00
ATOM   4174  H1  WAT  1371       8.028 -14.058  -8.128  1.00  0.00
ATOM   4175  H2  WAT  1371       9.036 -13.236  -8.902  1.00  0.00
TER
ATOM   4176  O   WAT  1372       8.314 -17.381  -6.096  1.00  0.00
ATOM   4177  H1  WAT  1372       9.076 -16.812  -5.990  1.00  0.00
ATOM   4178  H2  WAT  1372       8.330 -17.949  -5.325  1.00  0.00
TER
ATOM   4179  O   WAT  1373      -8.185 -18.858  -1.865  1.00  0.00
ATOM   4180  H1  WAT  1373      -8.841 -19.126  -2.509  1.00  0.00
ATOM   4181  H2  WAT  1373      -7.348 -18.967  -2.315  1.00  0.00
TER
ATOM   4182  O   WAT  1374       9.320 -16.526  -1.251  1.00  0.00
ATOM   4183  H1  WAT  1374       9.691 -17.310  -1.658  1.00  0.00
ATOM   4184  H2  WAT  1374       9.960 -15.837  -1.430  1.00  0.00
TER
ATOM   4185  O   WAT  1375       6.304 -15.143   4.162  1.00  0.00
ATOM   4186  H1  WAT  1375       5.490 -14.713   4.424  1.00  0.00
ATOM   4187  H2  WAT  1375       6.711 -14.531   3.549  1.00  0.00
TER
ATOM   4188  O   WAT  1376       8.366 -17.088  -8.938  1.00  0.00
ATOM   4189  H1  WAT  1376       8.641 -16.180  -9.066  1.00  0.00
ATOM   4190  H2  WAT  1376       8.177 -17.152  -8.002  1.00  0.00
TER
ATOM   4191  O   WAT  1377       8.263 -19.151  -3.945  1.00  0.00
ATOM   4192  H1  WAT  1377       7.887 -19.918  -4.377  1.00  0.00
ATOM   4193  H2  WAT  1377       7.533 -18.769  -3.458  1.00  0.00
TER
ATOM   4194  O   WAT  1378      -7.148 -18.472   2.676  1.00  0.00
ATOM   4195  H1  WAT  1378      -6.781 -18.560   3.555  1.00  0.00
ATOM   4196  H2  WAT  1378      -7.717 -19.236   2.576  1.00  0.00
TER
ATOM   4197  O   WAT  1379       7.653 -20.004   5.689  1.00  0.00
ATOM   4198  H1  WAT  1379       7.421 -20.233   4.788  1.00  0.00
ATOM   4199  H2  WAT  1379       7.913 -19.084   5.643  1.00  0.00
TER
ATOM   4200  O   WAT  1380       6.361 -10.391  -2.311  1.00  0.00
ATOM   4201  H1  WAT  1380       6.957 -10.712  -2.988  1.00  0.00
ATOM   4202  H2  WAT  1380       6.619 -10.864  -1.520  1.00  0.00
TER
ATOM   4203  O   WAT  1381      -5.733 -13.959   7.838  1.00  0.00
ATOM   4204  H1  WAT  1381      -5.776 -14.330   8.719  1.00  0.00
ATOM   4205  H2  WAT  1381      -5.602 -13.021   7.978  1.00  0.00
TER
ATOM   4206  O   WAT  1382      -2.032 -12.403   3.439  1.00  0.00
ATOM   4207  H1  WAT  1382      -2.273 -12.136   2.552  1.00  0.00
ATOM   4208  H2  WAT  1382      -1.092 -12.233   3.494  1.00  0.00
TER
ATOM   4209  O   WAT  1383       9.228 -10.384   4.240  1.00  0.00
ATOM   4210  H1  WAT  1383       8.734  -9.987   3.522  1.00  0.00
ATOM   4211  H2  WAT  1383       8.620 -11.009   4.633  1.00  0.00
TER
ATOM   4212  O   WAT  1384      -5.894 -11.013   4.957  1.00  0.00
ATOM   4213  H1  WAT  1384      -6.488 -11.144   5.696  1.00  0.00
ATOM   4214  H2  WAT  1384      -5.901 -11.849   4.492  1.00  0.00
TER
ATOM   4215  O   WAT  1385       6.912  -9.741   1.518  1.00  0.00
ATOM   4216  H1  WAT  1385       6.453  -8.990   1.144  1.00  0.00
ATOM   4217  H2  WAT  1385       6.284 -10.461   1.460  1.00  0.00
TER
ATOM   4218  O   WAT  1386      -6.263 -13.647   3.908  1.00  0.00
ATOM   4219  H1  WAT  1386      -6.989 -14.266   3.841  1.00  0.00
ATOM   4220  H2  WAT  1386      -6.202 -13.253   3.038  1.00  0.00
TER
ATOM   4221  O   WAT  1387      -2.658 -11.433   0.693  1.00  0.00
ATOM   4222  H1  WAT  1387      -2.142 -12.044   0.168  1.00  0.00
ATOM   4223  H2  WAT  1387      -2.008 -10.930   1.184  1.00  0.00
TER
ATOM   4224  O   WAT  1388       0.081 -10.542   1.520  1.00  0.00
ATOM   4225  H1  WAT  1388       0.369 -10.796   0.643  1.00  0.00
ATOM   4226  H2  WAT  1388       0.594 -11.094   2.111  1.00  0.00
TER
ATOM   4227  O   WAT  1389      -7.980 -10.330  -2.882  1.00  0.00
ATOM   4228  H1  WAT  1389      -8.147 -10.963  -2.184  1.00  0.00
ATOM   4229  H2  WAT  1389      -8.846 -10.124  -3.233  1.00  0.00
TER
ATOM   4230  O   WAT  1390      -6.373 -11.636  -5.437  1.00  0.00
ATOM   4231  H1  WAT  1390      -6.899 -11.255  -6.141  1.00  0.00
ATOM   4232  H2  WAT  1390      -6.449 -11.011  -4.716  1.00  0.00
TER
ATOM   4233  O   WAT  1391       0.149  -9.620   8.887  1.00  0.00
ATOM   4234  H1  WAT  1391       1.075  -9.856   8.930  1.00  0.00
ATOM   4235  H2  WAT  1391       0.134  -8.793   8.405  1.00  0.00
TER
ATOM   4236  O   WAT  1392       8.383 -10.078  -4.116  1.00  0.00
ATOM   4237  H1  WAT  1392       8.558 -10.764  -4.760  1.00  0.00
ATOM   4238  H2  WAT  1392       7.685  -9.553  -4.508  1.00  0.00
TER
ATOM   4239  O   WAT  1393      -3.774  -9.688  -6.562  1.00  0.00
ATOM   4240  H1  WAT  1393      -3.042  -9.972  -7.110  1.00  0.00
ATOM   4241  H2  WAT  1393      -3.515  -9.927  -5.672  1.00  0.00
TER
ATOM   4242  O   WAT  1394      -4.613 -13.572  -6.558  1.00  0.00
ATOM   4243  H1  WAT  1394      -5.242 -13.103  -6.009  1.00  0.00
ATOM   4244  H2  WAT  1394      -4.498 -14.417  -6.123  1.00  0.00
TER
ATOM   4245  O   WAT  1395       6.716 -10.393   8.711  1.00  0.00
ATOM   4246  H1  WAT  1395       7.509 -10.888   8.504  1.00  0.00
ATOM   4247  H2  WAT  1395       7.010  -9.714   9.319  1.00  0.00
TER
ATOM   4248  O   WAT  1396       0.974 -17.743 -18.527  1.00  0.00
ATOM   4249  H1  WAT  1396       0.198 -18.223 -18.237  1.00  0.00
ATOM   4250  H2  WAT  1396       1.626 -18.423 -18.701  1.00  0.00
TER
ATOM   4251  O   WAT  1397      -5.009 -17.431 -17.649  1.00  0.00
ATOM   4252  H1  WAT  1397      -5.841 -17.686 -17.249  1.00  0.00
ATOM   4253  H2  WAT  1397      -4.401 -17.360 -16.913  1.00  0.00
TER
ATOM   4254  O   WAT  1398      -5.029 -13.397 -17.453  1.00  0.00
ATOM   4255  H1  WAT  1398      -4.726 -14.287 -17.632  1.00  0.00
ATOM   4256  H2  WAT  1398      -4.285 -12.840 -17.681  1.00  0.00
TER
ATOM   4257  O   WAT  1399       0.415 -15.067 -18.519  1.00  0.00
ATOM   4258  H1  WAT  1399       0.346 -16.008 -18.681  1.00  0.00
ATOM   4259  H2  WAT  1399       1.177 -14.977 -17.947  1.00  0.00
TER
ATOM   4260  O   WAT  1400      -3.049 -16.640 -16.055  1.00  0.00
ATOM   4261  H1  WAT  1400      -3.382 -16.013 -15.413  1.00  0.00
ATOM   4262  H2  WAT  1400      -2.873 -16.114 -16.834  1.00  0.00
TER
ATOM   4263  O   WAT  1401      -3.837 -14.672 -14.240  1.00  0.00
ATOM   4264  H1  WAT  1401      -3.220 -13.997 -14.521  1.00  0.00
ATOM   4265  H2  WAT  1401      -4.698 -14.263 -14.331  1.00  0.00
TER
ATOM   4266  O   WAT  1402       7.080 -13.208 -16.324  1.00  0.00
ATOM   4267  H1  WAT  1402       6.397 -12.538 -16.333  1.00  0.00
ATOM   4268  H2  WAT  1402       7.620 -13.010 -17.090  1.00  0.00
TER
ATOM   4269  O   WAT  1403       4.616 -11.363 -17.610  1.00  0.00
ATOM   4270  H1  WAT  1403       4.629 -11.767 -18.478  1.00  0.00
ATOM   4271  H2  WAT  1403       4.064 -10.589 -17.714  1.00  0.00
TER
ATOM   4272  O   WAT  1404       4.015 -16.460 -16.281  1.00  0.00
ATOM   4273  H1  WAT  1404       4.432 -16.674 -17.116  1.00  0.00
ATOM   4274  H2  WAT  1404       4.739 -16.203 -15.711  1.00  0.00
TER
ATOM   4275  O   WAT  1405       7.961 -18.062 -16.190  1.00  0.00
ATOM   4276  H1  WAT  1405       7.133 -17.992 -16.665  1.00  0.00
ATOM   4277  H2  WAT  1405       8.556 -17.476 -16.658  1.00  0.00
TER
ATOM   4278  O   WAT  1406      -2.473 -14.802 -18.219  1.00  0.00
ATOM   4279  H1  WAT  1406      -2.770 -15.407 -18.898  1.00  0.00
ATOM   4280  H2  WAT  1406      -1.523 -14.764 -18.330  1.00  0.00
TER
ATOM   4281  O   WAT  1407       5.615 -11.229 -14.556  1.00  0.00
ATOM   4282  H1  WAT  1407       5.138 -10.422 -14.749  1.00  0.00
ATOM   4283  H2  WAT  1407       4.932 -11.881 -14.404  1.00  0.00
TER
ATOM   4284  O   WAT  1408      -3.381 -15.064 -11.568  1.00  0.00
ATOM   4285  H1  WAT  1408      -4.279 -14.840 -11.320  1.00  0.00
ATOM   4286  H2  WAT  1408      -3.356 -14.940 -12.517  1.00  0.00
TER
ATOM   4287  O   WAT  1409      -4.554 -18.192 -12.992  1.00  0.00
ATOM   4288  H1  WAT  1409      -4.693 -17.320 -12.623  1.00  0.00
ATOM   4289  H2  WAT  1409      -5.436 -18.535 -13.137  1.00  0.00
TER
ATOM   4290  O   WAT  1410      -2.756 -12.250 -10.784  1.00  0.00
ATOM   4291  H1  WAT  1410      -2.785 -11.846 -11.651  1.00  0.00
ATOM   4292  H2  WAT  1410      -2.920 -13.179 -10.946  1.00  0.00
TER
ATOM   4293  O   WAT  1411       9.195 -11.468  -9.487  1.00  0.00
ATOM   4294  H1  WAT  1411       9.671 -10.989  -8.808  1.00  0.00
ATOM   4295  H2  WAT  1411       9.816 -11.536 -10.213  1.00  0.00
TER
ATOM   4296  O   WAT  1412      -8.602 -16.423 -17.075  1.00  0.00
ATOM   4297  H1  WAT  1412      -8.524 -16.288 -18.019  1.00  0.00
ATOM   4298  H2  WAT  1412      -7.988 -17.131 -16.882  1.00  0.00
TER
ATOM   4299  O   WAT  1413       8.599 -14.276 -12.327  1.00  0.00
ATOM   4300  H1  WAT  1413       8.725 -14.515 -13.245  1.00  0.00
ATOM   4301  H2  WAT  1413       8.641 -15.108 -11.855  1.00  0.00
TER
ATOM   4302  O   WAT  1414       2.460 -10.573 -13.758  1.00  0.00
ATOM   4303  H1  WAT  1414       2.975 -10.663 -12.955  1.00  0.00
ATOM   4304  H2  WAT  1414       1.617 -10.227 -13.465  1.00  0.00
TER
ATOM   4305  O   WAT  1415      -8.546 -15.381 -14.536  1.00  0.00
ATOM   4306  H1  WAT  1415      -8.383 -15.851 -15.354  1.00  0.00
ATOM   4307  H2  WAT  1415      -8.081 -15.889 -13.871  1.00  0.00
TER
ATOM   4308  O   WAT  1416      -6.973 -16.006 -12.376  1.00  0.00
ATOM   4309  H1  WAT  1416      -7.357 -16.647 -11.778  1.00  0.00
ATOM   4310  H2  WAT  1416      -6.661 -15.303 -11.806  1.00  0.00
TER
ATOM   4311  O   WAT  1417      -0.823 -19.158 -16.895  1.00  0.00
ATOM   4312  H1  WAT  1417      -0.456 -19.633 -16.149  1.00  0.00
ATOM   4313  H2  WAT  1417      -1.012 -18.284 -16.554  1.00  0.00
TER
ATOM   4314  O   WAT  1418      -3.033 -20.118 -14.577  1.00  0.00
ATOM   4315  H1  WAT  1418      -3.337 -19.238 -14.352  1.00  0.00
ATOM   4316  H2  WAT  1418      -2.078 -20.058 -14.541  1.00  0.00
TER
ATOM   4317  O   WAT  1419       6.254 -16.915 -18.187  1.00  0.00
ATOM   4318  H1  WAT  1419       6.974 -16.419 -18.578  1.00  0.00
ATOM   4319  H2  WAT  1419       6.052 -17.593 -18.832  1.00  0.00
TER
ATOM   4320  O   WAT  1420       1.636 -16.844 -12.300  1.00  0.00
ATOM   4321  H1  WAT  1420       1.570 -17.764 -12.555  1.00  0.00
ATOM   4322  H2  WAT  1420       1.006 -16.747 -11.586  1.00  0.00
TER
ATOM   4323  O   WAT  1421      -6.977 -19.277 -13.430  1.00  0.00
ATOM   4324  H1  WAT  1421      -7.335 -18.612 -12.842  1.00  0.00
ATOM   4325  H2  WAT  1421      -7.271 -20.109 -13.058  1.00  0.00
TER
ATOM   4326  O   WAT  1422      -3.775 -18.819 -10.546  1.00  0.00
ATOM   4327  H1  WAT  1422      -4.075 -18.673 -11.443  1.00  0.00
ATOM   4328  H2  WAT  1422      -3.004 -19.378 -10.638  1.00  0.00
TER
ATOM   4329  O   WAT  1423       1.568 -14.022 -12.550  1.00  0.00
ATOM   4330  H1  WAT  1423       1.582 -14.954 -12.768  1.00  0.00
ATOM   4331  H2  WAT  1423       0.860 -13.936 -11.911  1.00  0.00
TER
ATOM   4332  O   WAT  1424       7.779 -17.381 -13.203  1.00  0.00
ATOM   4333  H1  WAT  1424       7.054 -16.788 -13.400  1.00  0.00
ATOM   4334  H2  WAT  1424       8.306 -17.389 -14.002  1.00  0.00
TER
ATOM   4335  O   WAT  1425       1.001 -12.380 -15.456  1.00  0.00
ATOM   4336  H1  WAT  1425       1.645 -12.174 -14.779  1.00  0.00
ATOM   4337  H2  WAT  1425       1.364 -13.141 -15.909  1.00  0.00
TER
ATOM   4338  O   WAT  1426       2.274 -14.377 -16.738  1.00  0.00
ATOM   4339  H1  WAT  1426       2.916 -15.078 -16.625  1.00  0.00
ATOM   4340  H2  WAT  1426       2.799 -13.597 -16.919  1.00  0.00
TER
ATOM   4341  O   WAT  1427       4.048 -13.578 -13.535  1.00  0.00
ATOM   4342  H1  WAT  1427       4.384 -12.991 -12.857  1.00  0.00
ATOM   4343  H2  WAT  1427       3.128 -13.708 -13.305  1.00  0.00
TER
ATOM   4344  O   WAT  1428      -8.114 -11.800 -11.766  1.00  0.00
ATOM   4345  H1  WAT  1428      -8.005 -12.741 -11.906  1.00  0.00
ATOM   4346  H2  WAT  1428      -8.766 -11.534 -12.414  1.00  0.00
TER
ATOM   4347  O   WAT  1429      -0.123 -13.528 -10.366  1.00  0.00
ATOM   4348  H1  WAT  1429      -0.443 -14.247  -9.821  1.00  0.00
ATOM   4349  H2  WAT  1429      -0.797 -12.853 -10.292  1.00  0.00
TER
ATOM   4350  O   WAT  1430       7.554 -12.011 -18.814  1.00  0.00
ATOM   4351  H1  WAT  1430       7.679 -11.188 -18.342  1.00  0.00
ATOM   4352  H2  WAT  1430       8.420 -12.222 -19.162  1.00  0.00
TER
ATOM   4353  O   WAT  1431      -5.969 -10.733  -9.954  1.00  0.00
ATOM   4354  H1  WAT  1431      -5.167 -10.412  -9.540  1.00  0.00
ATOM   4355  H2  WAT  1431      -6.483 -11.094  -9.232  1.00  0.00
TER
ATOM   4356  O   WAT  1432       2.868 -14.625 -10.006  1.00  0.00
ATOM   4357  H1  WAT  1432       2.262 -14.602 -10.747  1.00  0.00
ATOM   4358  H2  WAT  1432       2.563 -15.357  -9.469  1.00  0.00
TER
ATOM   4359  O   WAT  1433       4.298 -10.897 -11.395  1.00  0.00
ATOM   4360  H1  WAT  1433       5.250 -10.981 -11.445  1.00  0.00
ATOM   4361  H2  WAT  1433       4.151 -10.233 -10.722  1.00  0.00
TER
ATOM   4362  O   WAT  1434      -8.249 -18.246 -11.010  1.00  0.00
ATOM   4363  H1  WAT  1434      -7.745 -18.825 -10.438  1.00  0.00
ATOM   4364  H2  WAT  1434      -8.988 -17.962 -10.472  1.00  0.00
TER
ATOM   4365  O   WAT  1435      -1.195 -16.839 -11.477  1.00  0.00
ATOM   4366  H1  WAT  1435      -1.960 -16.270 -11.561  1.00  0.00
ATOM   4367  H2  WAT  1435      -1.013 -17.131 -12.370  1.00  0.00
TER
ATOM   4368  O   WAT  1436       5.947 -15.108 -10.919  1.00  0.00
ATOM   4369  H1  WAT  1436       6.688 -14.771 -11.422  1.00  0.00
ATOM   4370  H2  WAT  1436       5.185 -14.939 -11.472  1.00  0.00
TER
ATOM   4371  O   WAT  1437      -6.216 -20.103 -10.115  1.00  0.00
ATOM   4372  H1  WAT  1437      -6.176 -20.401  -9.207  1.00  0.00
ATOM   4373  H2  WAT  1437      -5.362 -19.702 -10.274  1.00  0.00
TER
ATOM   4374  O   WAT  1438       4.622 -17.057 -12.384  1.00  0.00
ATOM   4375  H1  WAT  1438       5.036 -16.902 -11.534  1.00  0.00
ATOM   4376  H2  WAT  1438       3.687 -16.931 -12.221  1.00  0.00
TER
ATOM   4377  O   WAT  1439       5.094 -19.717 -10.380  1.00  0.00
ATOM   4378  H1  WAT  1439       5.676 -20.472 -10.468  1.00  0.00
ATOM   4379  H2  WAT  1439       5.270 -19.186 -11.156  1.00  0.00
TER
ATOM   4380  O   WAT  1440      -0.617 -17.105 -14.414  1.00  0.00
ATOM   4381  H1  WAT  1440      -0.198 -16.261 -14.586  1.00  0.00
ATOM   4382  H2  WAT  1440      -1.536 -16.967 -14.643  1.00  0.00
TER
ATOM   4383  O   WAT  1441       1.720 -19.373 -13.030  1.00  0.00
ATOM   4384  H1  WAT  1441       1.839 -19.969 -12.291  1.00  0.00
ATOM   4385  H2  WAT  1441       2.579 -19.336 -13.450  1.00  0.00
TER
ATOM   4386  O   WAT  1442       4.059 -18.819 -14.454  1.00  0.00
ATOM   4387  H1  WAT  1442       3.532 -18.295 -15.057  1.00  0.00
ATOM   4388  H2  WAT  1442       4.402 -18.186 -13.823  1.00  0.00
TER
ATOM   4389  O   WAT  1443      -2.766 -10.799 -13.298  1.00  0.00
ATOM   4390  H1  WAT  1443      -3.304 -10.075 -13.617  1.00  0.00
ATOM   4391  H2  WAT  1443      -2.512 -11.276 -14.088  1.00  0.00
TER
ATOM   4392  O   WAT  1444       0.090  -9.564 -13.040  1.00  0.00
ATOM   4393  H1  WAT  1444       0.016  -8.661 -12.732  1.00  0.00
ATOM   4394  H2  WAT  1444      -0.812  -9.883 -13.067  1.00  0.00
TER
ATOM   4395  O   WAT  1445      -8.018 -11.370 -16.998  1.00  0.00
ATOM   4396  H1  WAT  1445      -8.455 -11.190 -16.166  1.00  0.00
ATOM   4397  H2  WAT  1445      -7.450 -10.612 -17.140  1.00  0.00
TER
ATOM   4398  O   WAT  1446       7.618 -11.868 -12.710  1.00  0.00
ATOM   4399  H1  WAT  1446       7.019 -11.809 -13.454  1.00  0.00
ATOM   4400  H2  WAT  1446       7.748 -12.807 -12.581  1.00  0.00
TER
ATOM   4401  O   WAT  1447       6.304 -15.143 -14.613  1.00  0.00
ATOM   4402  H1  WAT  1447       5.490 -14.713 -14.350  1.00  0.00
ATOM   4403  H2  WAT  1447       6.711 -14.531 -15.226  1.00  0.00
TER
ATOM   4404  O   WAT  1448      -7.148 -18.472 -16.099  1.00  0.00
ATOM   4405  H1  WAT  1448      -6.781 -18.560 -15.219  1.00  0.00
ATOM   4406  H2  WAT  1448      -7.717 -19.236 -16.198  1.00  0.00
TER
ATOM   4407  O   WAT  1449       7.653 -20.004 -13.086  1.00  0.00
ATOM   4408  H1  WAT  1449       7.421 -20.233 -13.986  1.00  0.00
ATOM   4409  H2  WAT  1449       7.913 -19.084 -13.131  1.00  0.00
TER
ATOM   4410  O   WAT  1450      -5.733 -13.959 -10.937  1.00  0.00
ATOM   4411  H1  WAT  1450      -5.776 -14.330 -10.055  1.00  0.00
ATOM   4412  H2  WAT  1450      -5.602 -13.021 -10.797  1.00  0.00
TER
ATOM   4413  O   WAT  1451      -2.032 -12.403 -15.336  1.00  0.00
ATOM   4414  H1  WAT  1451      -2.273 -12.136 -16.223  1.00  0.00
ATOM   4415  H2  WAT  1451      -1.092 -12.233 -15.281  1.00  0.00
TER
ATOM   4416  O   WAT  1452       9.228 -10.384 -14.535  1.00  0.00
ATOM   4417  H1  WAT  1452       8.734  -9.987 -15.252  1.00  0.00
ATOM   4418  H2  WAT  1452       8.620 -11.009 -14.141  1.00  0.00
TER
ATOM   4419  O   WAT  1453      -5.894 -11.013 -13.817  1.00  0.00
ATOM   4420  H1  WAT  1453      -6.488 -11.144 -13.078  1.00  0.00
ATOM   4421  H2  WAT  1453      -5.901 -11.849 -14.283  1.00  0.00
TER
ATOM   4422  O   WAT  1454       6.912  -9.741 -17.256  1.00  0.00
ATOM   4423  H1  WAT  1454       6.453  -8.990 -17.630  1.00  0.00
ATOM   4424  H2  WAT  1454       6.284 -10.461 -17.315  1.00  0.00
TER
ATOM   4425  O   WAT  1455      -6.263 -13.647 -14.866  1.00  0.00
ATOM   4426  H1  WAT  1455      -6.989 -14.266 -14.934  1.00  0.00
ATOM   4427  H2  WAT  1455      -6.202 -13.253 -15.736  1.00  0.00
TER
ATOM   4428  O   WAT  1456      -2.658 -11.433 -18.081  1.00  0.00
ATOM   4429  H1  WAT  1456      -2.142 -12.044 -18.606  1.00  0.00
ATOM   4430  H2  WAT  1456      -2.008 -10.930 -17.590  1.00  0.00
TER
ATOM   4431  O   WAT  1457       0.081 -10.542 -17.254  1.00  0.00
ATOM   4432  H1  WAT  1457       0.369 -10.796 -18.131  1.00  0.00
ATOM   4433  H2  WAT  1457       0.594 -11.094 -16.664  1.00  0.00
TER
ATOM   4434  O   WAT  1458       0.149  -9.620  -9.887  1.00  0.00
ATOM   4435  H1  WAT  1458       1.075  -9.856  -9.844  1.00  0.00
ATOM   4436  H2  WAT  1458       0.134  -8.793 -10.369  1.00  0.00
TER
ATOM   4437  O   WAT  1459       6.716 -10.393 -10.063  1.00  0.00
ATOM   4438  H1  WAT  1459       7.509 -10.888 -10.271  1.00  0.00
ATOM   4439  H2  WAT  1459       7.010  -9.714  -9.456  1.00  0.00
TER
ATOM   4440  O   WAT  1460     -15.932  18.028  17.141  1.00  0.00
ATOM   4441  H1  WAT  1460     -16.013  17.113  16.870  1.00  0.00
ATOM   4442  H2  WAT  1460     -16.345  18.524  16.435  1.00  0.00
TER
ATOM   4443  O   WAT  1461     -13.546  12.783  16.189  1.00  0.00
ATOM   4444  H1  WAT  1461     -12.725  12.293  16.231  1.00  0.00
ATOM   4445  H2  WAT  1461     -13.513  13.373  16.942  1.00  0.00
TER
ATOM   4446  O   WAT  1462     -19.709  10.469  17.648  1.00  0.00
ATOM   4447  H1  WAT  1462     -19.402   9.913  16.932  1.00  0.00
ATOM   4448  H2  WAT  1462     -20.639  10.603  17.466  1.00  0.00
TER
ATOM   4449  O   WAT  1463     -17.321  18.534  14.384  1.00  0.00
ATOM   4450  H1  WAT  1463     -18.248  18.467  14.613  1.00  0.00
ATOM   4451  H2  WAT  1463     -17.169  19.472  14.270  1.00  0.00
TER
ATOM   4452  O   WAT  1464     -17.335  14.805  11.381  1.00  0.00
ATOM   4453  H1  WAT  1464     -18.274  14.967  11.466  1.00  0.00
ATOM   4454  H2  WAT  1464     -17.016  15.524  10.835  1.00  0.00
TER
ATOM   4455  O   WAT  1465     -13.292  20.096  14.888  1.00  0.00
ATOM   4456  H1  WAT  1465     -13.910  19.758  14.240  1.00  0.00
ATOM   4457  H2  WAT  1465     -13.309  19.452  15.596  1.00  0.00
TER
ATOM   4458  O   WAT  1466     -15.115  19.334  11.895  1.00  0.00
ATOM   4459  H1  WAT  1466     -14.676  18.496  11.749  1.00  0.00
ATOM   4460  H2  WAT  1466     -14.402  19.967  11.981  1.00  0.00
TER
ATOM   4461  O   WAT  1467     -11.533  10.589  10.209  1.00  0.00
ATOM   4462  H1  WAT  1467     -11.846  10.681  11.109  1.00  0.00
ATOM   4463  H2  WAT  1467     -10.772  11.167  10.159  1.00  0.00
TER
ATOM   4464  O   WAT  1468     -19.433  10.919  12.930  1.00  0.00
ATOM   4465  H1  WAT  1468     -20.058  10.915  13.655  1.00  0.00
ATOM   4466  H2  WAT  1468     -19.520  10.052  12.533  1.00  0.00
TER
ATOM   4467  O   WAT  1469     -15.528  16.428  14.376  1.00  0.00
ATOM   4468  H1  WAT  1469     -16.127  17.151  14.193  1.00  0.00
ATOM   4469  H2  WAT  1469     -14.980  16.365  13.594  1.00  0.00
TER
ATOM   4470  O   WAT  1470     -16.921  15.064  16.407  1.00  0.00
ATOM   4471  H1  WAT  1470     -16.528  15.381  15.594  1.00  0.00
ATOM   4472  H2  WAT  1470     -16.560  14.185  16.521  1.00  0.00
TER
ATOM   4473  O   WAT  1471     -19.898  14.330  18.907  1.00  0.00
ATOM   4474  H1  WAT  1471     -19.894  13.889  18.058  1.00  0.00
ATOM   4475  H2  WAT  1471     -19.003  14.652  19.014  1.00  0.00
TER
ATOM   4476  O   WAT  1472     -19.836  15.331  11.898  1.00  0.00
ATOM   4477  H1  WAT  1472     -19.715  15.290  12.846  1.00  0.00
ATOM   4478  H2  WAT  1472     -20.221  16.194  11.742  1.00  0.00
TER
ATOM   4479  O   WAT  1473     -17.059  12.028  13.504  1.00  0.00
ATOM   4480  H1  WAT  1473     -17.873  11.529  13.429  1.00  0.00
ATOM   4481  H2  WAT  1473     -17.253  12.867  13.088  1.00  0.00
TER
ATOM   4482  O   WAT  1474     -14.344  16.399  11.801  1.00  0.00
ATOM   4483  H1  WAT  1474     -13.456  16.711  11.626  1.00  0.00
ATOM   4484  H2  WAT  1474     -14.374  15.527  11.409  1.00  0.00
TER
ATOM   4485  O   WAT  1475     -12.073  17.711  11.268  1.00  0.00
ATOM   4486  H1  WAT  1475     -12.157  18.142  10.418  1.00  0.00
ATOM   4487  H2  WAT  1475     -11.354  18.171  11.701  1.00  0.00
TER
ATOM   4488  O   WAT  1476     -20.077  19.658  14.863  1.00  0.00
ATOM   4489  H1  WAT  1476     -19.620  20.468  15.089  1.00  0.00
ATOM   4490  H2  WAT  1476     -20.428  19.340  15.695  1.00  0.00
TER
ATOM   4491  O   WAT  1477     -12.316  13.209  13.355  1.00  0.00
ATOM   4492  H1  WAT  1477     -12.945  13.313  12.641  1.00  0.00
ATOM   4493  H2  WAT  1477     -12.811  13.428  14.145  1.00  0.00
TER
ATOM   4494  O   WAT  1478     -20.348  15.487  14.771  1.00  0.00
ATOM   4495  H1  WAT  1478     -21.056  15.956  15.212  1.00  0.00
ATOM   4496  H2  WAT  1478     -20.063  14.829  15.406  1.00  0.00
TER
ATOM   4497  O   WAT  1479     -16.316  12.212  16.211  1.00  0.00
ATOM   4498  H1  WAT  1479     -16.439  12.231  15.262  1.00  0.00
ATOM   4499  H2  WAT  1479     -15.368  12.260  16.330  1.00  0.00
TER
ATOM   4500  O   WAT  1480     -13.223  18.367  17.059  1.00  0.00
ATOM   4501  H1  WAT  1480     -14.164  18.382  17.234  1.00  0.00
ATOM   4502  H2  WAT  1480     -12.909  17.581  17.505  1.00  0.00
TER
ATOM   4503  O   WAT  1481     -21.213  20.045  12.594  1.00  0.00
ATOM   4504  H1  WAT  1481     -20.791  19.879  13.437  1.00  0.00
ATOM   4505  H2  WAT  1481     -21.088  19.235  12.099  1.00  0.00
TER
ATOM   4506  O   WAT  1482     -18.700  19.069   9.842  1.00  0.00
ATOM   4507  H1  WAT  1482     -18.180  18.354   9.476  1.00  0.00
ATOM   4508  H2  WAT  1482     -18.053  19.708  10.142  1.00  0.00
TER
ATOM   4509  O   WAT  1483     -14.838  10.930  12.068  1.00  0.00
ATOM   4510  H1  WAT  1483     -14.558  10.086  12.424  1.00  0.00
ATOM   4511  H2  WAT  1483     -15.612  11.162  12.582  1.00  0.00
TER
ATOM   4512  O   WAT  1484     -20.300  12.162  10.513  1.00  0.00
ATOM   4513  H1  WAT  1484     -20.648  11.485   9.933  1.00  0.00
ATOM   4514  H2  WAT  1484     -20.099  11.701  11.328  1.00  0.00
TER
ATOM   4515  O   WAT  1485     -14.011  13.485  11.131  1.00  0.00
ATOM   4516  H1  WAT  1485     -13.592  13.298  10.291  1.00  0.00
ATOM   4517  H2  WAT  1485     -14.317  12.633  11.442  1.00  0.00
TER
ATOM   4518  O   WAT  1486     -10.512  18.398  14.829  1.00  0.00
ATOM   4519  H1  WAT  1486     -10.887  17.630  14.397  1.00  0.00
ATOM   4520  H2  WAT  1486     -11.241  18.780  15.317  1.00  0.00
TER
ATOM   4521  O   WAT  1487     -11.237  16.623  18.130  1.00  0.00
ATOM   4522  H1  WAT  1487     -10.713  16.130  17.499  1.00  0.00
ATOM   4523  H2  WAT  1487     -10.651  16.758  18.875  1.00  0.00
TER
ATOM   4524  O   WAT  1488     -11.747  15.881  14.069  1.00  0.00
ATOM   4525  H1  WAT  1488     -11.251  15.648  14.854  1.00  0.00
ATOM   4526  H2  WAT  1488     -11.945  15.042  13.653  1.00  0.00
TER
ATOM   4527  O   WAT  1489     -10.318  14.517  16.603  1.00  0.00
ATOM   4528  H1  WAT  1489     -10.428  14.362  17.541  1.00  0.00
ATOM   4529  H2  WAT  1489      -9.557  13.989  16.360  1.00  0.00
TER
ATOM   4530  O   WAT  1490      -9.429  12.348   9.843  1.00  0.00
ATOM   4531  H1  WAT  1490      -8.504  12.216   9.635  1.00  0.00
ATOM   4532  H2  WAT  1490      -9.451  12.427  10.797  1.00  0.00
TER
ATOM   4533  O   WAT  1491      -9.355  13.119  12.469  1.00  0.00
ATOM   4534  H1  WAT  1491     -10.150  13.053  12.998  1.00  0.00
ATOM   4535  H2  WAT  1491      -9.151  14.054  12.458  1.00  0.00
TER
ATOM   4536  O   WAT  1492     -12.923  11.448  18.919  1.00  0.00
ATOM   4537  H1  WAT  1492     -12.482  11.393  18.071  1.00  0.00
ATOM   4538  H2  WAT  1492     -13.192  12.364  18.990  1.00  0.00
TER
ATOM   4539  O   WAT  1493     -11.059  11.080  16.930  1.00  0.00
ATOM   4540  H1  WAT  1493     -11.120  10.136  16.783  1.00  0.00
ATOM   4541  H2  WAT  1493     -10.280  11.188  17.475  1.00  0.00
TER
ATOM   4542  O   WAT  1494     -19.590  13.165  16.386  1.00  0.00
ATOM   4543  H1  WAT  1494     -20.402  12.790  16.045  1.00  0.00
ATOM   4544  H2  WAT  1494     -19.086  12.409  16.688  1.00  0.00
TER
ATOM   4545  O   WAT  1495     -15.087   9.829  17.624  1.00  0.00
ATOM   4546  H1  WAT  1495     -14.484  10.401  18.099  1.00  0.00
ATOM   4547  H2  WAT  1495     -15.828  10.393  17.401  1.00  0.00
TER
ATOM   4548  O   WAT  1496     -11.944  10.231  12.898  1.00  0.00
ATOM   4549  H1  WAT  1496     -11.749  11.129  13.165  1.00  0.00
ATOM   4550  H2  WAT  1496     -12.731  10.000  13.391  1.00  0.00
TER
ATOM   4551  O   WAT  1497     -15.932  18.028  -1.633  1.00  0.00
ATOM   4552  H1  WAT  1497     -16.013  17.113  -1.904  1.00  0.00
ATOM   4553  H2  WAT  1497     -16.345  18.524  -2.339  1.00  0.00
TER
ATOM   4554  O   WAT  1498     -17.800  19.806   0.248  1.00  0.00
ATOM   4555  H1  WAT  1498     -18.576  19.326   0.538  1.00  0.00
ATOM   4556  H2  WAT  1498     -17.149  19.126   0.073  1.00  0.00
TER
ATOM   4557  O   WAT  1499     -17.329  15.288   0.482  1.00  0.00
ATOM   4558  H1  WAT  1499     -16.952  14.416   0.369  1.00  0.00
ATOM   4559  H2  WAT  1499     -17.427  15.624  -0.409  1.00  0.00
TER
ATOM   4560  O   WAT  1500     -13.546  12.783  -2.585  1.00  0.00
ATOM   4561  H1  WAT  1500     -12.725  12.293  -2.543  1.00  0.00
ATOM   4562  H2  WAT  1500     -13.513  13.373  -1.832  1.00  0.00
TER
ATOM   4563  O   WAT  1501      -9.256  14.800   3.979  1.00  0.00
ATOM   4564  H1  WAT  1501      -9.961  15.188   3.460  1.00  0.00
ATOM   4565  H2  WAT  1501      -8.991  15.495   4.581  1.00  0.00
TER
ATOM   4566  O   WAT  1502     -13.310  14.723   0.187  1.00  0.00
ATOM   4567  H1  WAT  1502     -14.015  15.012   0.768  1.00  0.00
ATOM   4568  H2  WAT  1502     -12.949  15.533  -0.173  1.00  0.00
TER
ATOM   4569  O   WAT  1503     -10.241  14.169   0.578  1.00  0.00
ATOM   4570  H1  WAT  1503     -11.189  14.203   0.710  1.00  0.00
ATOM   4571  H2  WAT  1503      -9.916  14.983   0.963  1.00  0.00
TER
ATOM   4572  O   WAT  1504     -19.709  10.469  -1.126  1.00  0.00
ATOM   4573  H1  WAT  1504     -19.402   9.913  -1.843  1.00  0.00
ATOM   4574  H2  WAT  1504     -20.639  10.603  -1.309  1.00  0.00
TER
ATOM   4575  O   WAT  1505     -17.321  18.534  -4.390  1.00  0.00
ATOM   4576  H1  WAT  1505     -18.248  18.467  -4.161  1.00  0.00
ATOM   4577  H2  WAT  1505     -17.169  19.472  -4.505  1.00  0.00
TER
ATOM   4578  O   WAT  1506     -17.335  14.805  -7.393  1.00  0.00
ATOM   4579  H1  WAT  1506     -18.274  14.967  -7.308  1.00  0.00
ATOM   4580  H2  WAT  1506     -17.016  15.524  -7.940  1.00  0.00
TER
ATOM   4581  O   WAT  1507     -10.813  19.487   2.584  1.00  0.00
ATOM   4582  H1  WAT  1507     -11.641  19.556   2.109  1.00  0.00
ATOM   4583  H2  WAT  1507     -10.218  20.073   2.116  1.00  0.00
TER
ATOM   4584  O   WAT  1508     -13.292  20.096  -3.887  1.00  0.00
ATOM   4585  H1  WAT  1508     -13.910  19.758  -4.534  1.00  0.00
ATOM   4586  H2  WAT  1508     -13.309  19.452  -3.179  1.00  0.00
TER
ATOM   4587  O   WAT  1509     -13.849  16.274   3.530  1.00  0.00
ATOM   4588  H1  WAT  1509     -14.262  17.099   3.784  1.00  0.00
ATOM   4589  H2  WAT  1509     -14.581  15.689   3.338  1.00  0.00
TER
ATOM   4590  O   WAT  1510     -15.115  19.334  -6.879  1.00  0.00
ATOM   4591  H1  WAT  1510     -14.676  18.496  -7.026  1.00  0.00
ATOM   4592  H2  WAT  1510     -14.402  19.967  -6.793  1.00  0.00
TER
ATOM   4593  O   WAT  1511     -11.533  10.589  -8.565  1.00  0.00
ATOM   4594  H1  WAT  1511     -11.846  10.681  -7.665  1.00  0.00
ATOM   4595  H2  WAT  1511     -10.772  11.167  -8.615  1.00  0.00
TER
ATOM   4596  O   WAT  1512     -10.323  15.326   7.412  1.00  0.00
ATOM   4597  H1  WAT  1512     -10.939  15.834   6.884  1.00  0.00
ATOM   4598  H2  WAT  1512     -10.644  14.426   7.355  1.00  0.00
TER
ATOM   4599  O   WAT  1513     -18.262  14.165   4.878  1.00  0.00
ATOM   4600  H1  WAT  1513     -18.724  14.373   5.690  1.00  0.00
ATOM   4601  H2  WAT  1513     -18.664  13.351   4.575  1.00  0.00
TER
ATOM   4602  O   WAT  1514     -13.261  15.386   6.008  1.00  0.00
ATOM   4603  H1  WAT  1514     -14.112  15.086   6.329  1.00  0.00
ATOM   4604  H2  WAT  1514     -13.421  15.630   5.096  1.00  0.00
TER
ATOM   4605  O   WAT  1515     -16.167  16.886   8.108  1.00  0.00
ATOM   4606  H1  WAT  1515     -15.841  16.052   7.768  1.00  0.00
ATOM   4607  H2  WAT  1515     -15.378  17.409   8.256  1.00  0.00
TER
ATOM   4608  O   WAT  1516     -19.433  10.919  -5.845  1.00  0.00
ATOM   4609  H1  WAT  1516     -20.058  10.915  -5.119  1.00  0.00
ATOM   4610  H2  WAT  1516     -19.520  10.052  -6.241  1.00  0.00
TER
ATOM   4611  O   WAT  1517     -20.511  11.843   1.134  1.00  0.00
ATOM   4612  H1  WAT  1517     -20.214  12.749   1.053  1.00  0.00
ATOM   4613  H2  WAT  1517     -19.963  11.355   0.520  1.00  0.00
TER
ATOM   4614  O   WAT  1518     -15.528  16.428  -4.398  1.00  0.00
ATOM   4615  H1  WAT  1518     -16.127  17.151  -4.582  1.00  0.00
ATOM   4616  H2  WAT  1518     -14.980  16.365  -5.180  1.00  0.00
TER
ATOM   4617  O   WAT  1519     -20.318  17.320   7.669  1.00  0.00
ATOM   4618  H1  WAT  1519     -20.413  16.379   7.519  1.00  0.00
ATOM   4619  H2  WAT  1519     -19.474  17.541   7.274  1.00  0.00
TER
ATOM   4620  O   WAT  1520     -16.921  15.064  -2.368  1.00  0.00
ATOM   4621  H1  WAT  1520     -16.528  15.381  -3.181  1.00  0.00
ATOM   4622  H2  WAT  1520     -16.560  14.185  -2.253  1.00  0.00
TER
ATOM   4623  O   WAT  1521     -18.612  13.815   8.892  1.00  0.00
ATOM   4624  H1  WAT  1521     -19.302  13.622   9.527  1.00  0.00
ATOM   4625  H2  WAT  1521     -17.869  14.098   9.425  1.00  0.00
TER
ATOM   4626  O   WAT  1522     -16.336  17.655   1.727  1.00  0.00
ATOM   4627  H1  WAT  1522     -17.068  18.163   2.076  1.00  0.00
ATOM   4628  H2  WAT  1522     -16.733  16.838   1.426  1.00  0.00
TER
ATOM   4629  O   WAT  1523     -19.898  14.330   0.133  1.00  0.00
ATOM   4630  H1  WAT  1523     -19.894  13.889  -0.717  1.00  0.00
ATOM   4631  H2  WAT  1523     -19.003  14.652   0.240  1.00  0.00
TER
ATOM   4632  O   WAT  1524     -19.836  15.331  -6.877  1.00  0.00
ATOM   4633  H1  WAT  1524     -19.715  15.290  -5.928  1.00  0.00
ATOM   4634  H2  WAT  1524     -20.221  16.194  -7.032  1.00  0.00
TER
ATOM   4635  O   WAT  1525     -15.873  13.108   1.140  1.00  0.00
ATOM   4636  H1  WAT  1525     -15.856  13.559   1.984  1.00  0.00
ATOM   4637  H2  WAT  1525     -16.122  12.209   1.353  1.00  0.00
TER
ATOM   4638  O   WAT  1526     -12.446  10.521   6.978  1.00  0.00
ATOM   4639  H1  WAT  1526     -12.121   9.790   7.504  1.00  0.00
ATOM   4640  H2  WAT  1526     -12.410  10.203   6.076  1.00  0.00
TER
ATOM   4641  O   WAT  1527     -19.597  18.390   1.879  1.00  0.00
ATOM   4642  H1  WAT  1527     -19.230  17.916   2.625  1.00  0.00
ATOM   4643  H2  WAT  1527     -19.787  19.264   2.220  1.00  0.00
TER
ATOM   4644  O   WAT  1528     -17.059  12.028  -5.270  1.00  0.00
ATOM   4645  H1  WAT  1528     -17.873  11.529  -5.346  1.00  0.00
ATOM   4646  H2  WAT  1528     -17.253  12.867  -5.686  1.00  0.00
TER
ATOM   4647  O   WAT  1529     -14.344  16.399  -6.974  1.00  0.00
ATOM   4648  H1  WAT  1529     -13.456  16.711  -7.149  1.00  0.00
ATOM   4649  H2  WAT  1529     -14.374  15.527  -7.366  1.00  0.00
TER
ATOM   4650  O   WAT  1530     -12.073  17.711  -7.506  1.00  0.00
ATOM   4651  H1  WAT  1530     -12.157  18.142  -8.356  1.00  0.00
ATOM   4652  H2  WAT  1530     -11.354  18.171  -7.073  1.00  0.00
TER
ATOM   4653  O   WAT  1531     -20.077  19.658  -3.911  1.00  0.00
ATOM   4654  H1  WAT  1531     -19.620  20.468  -3.685  1.00  0.00
ATOM   4655  H2  WAT  1531     -20.428  19.340  -3.079  1.00  0.00
TER
ATOM   4656  O   WAT  1532     -15.682  14.253   3.772  1.00  0.00
ATOM   4657  H1  WAT  1532     -15.314  13.432   4.100  1.00  0.00
ATOM   4658  H2  WAT  1532     -16.542  14.313   4.188  1.00  0.00
TER
ATOM   4659  O   WAT  1533     -12.316  13.209  -5.419  1.00  0.00
ATOM   4660  H1  WAT  1533     -12.945  13.313  -6.133  1.00  0.00
ATOM   4661  H2  WAT  1533     -12.811  13.428  -4.630  1.00  0.00
TER
ATOM   4662  O   WAT  1534     -20.348  15.487  -4.003  1.00  0.00
ATOM   4663  H1  WAT  1534     -21.056  15.956  -3.562  1.00  0.00
ATOM   4664  H2  WAT  1534     -20.063  14.829  -3.369  1.00  0.00
TER
ATOM   4665  O   WAT  1535     -18.722  16.907   3.996  1.00  0.00
ATOM   4666  H1  WAT  1535     -18.223  17.381   4.661  1.00  0.00
ATOM   4667  H2  WAT  1535     -18.580  15.983   4.203  1.00  0.00
TER
ATOM   4668  O   WAT  1536     -16.316  12.212  -2.564  1.00  0.00
ATOM   4669  H1  WAT  1536     -16.439  12.231  -3.513  1.00  0.00
ATOM   4670  H2  WAT  1536     -15.368  12.260  -2.444  1.00  0.00
TER
ATOM   4671  O   WAT  1537     -11.515  13.124   4.839  1.00  0.00
ATOM   4672  H1  WAT  1537     -12.018  13.864   5.178  1.00  0.00
ATOM   4673  H2  WAT  1537     -10.700  13.512   4.522  1.00  0.00
TER
ATOM   4674  O   WAT  1538     -13.223  18.367  -1.715  1.00  0.00
ATOM   4675  H1  WAT  1538     -14.164  18.382  -1.540  1.00  0.00
ATOM   4676  H2  WAT  1538     -12.909  17.581  -1.269  1.00  0.00
TER
ATOM   4677  O   WAT  1539     -21.213  20.045  -6.180  1.00  0.00
ATOM   4678  H1  WAT  1539     -20.791  19.879  -5.337  1.00  0.00
ATOM   4679  H2  WAT  1539     -21.088  19.235  -6.675  1.00  0.00
TER
ATOM   4680  O   WAT  1540     -18.700  19.069  -8.933  1.00  0.00
ATOM   4681  H1  WAT  1540     -18.180  18.354  -9.299  1.00  0.00
ATOM   4682  H2  WAT  1540     -18.053  19.708  -8.633  1.00  0.00
TER
ATOM   4683  O   WAT  1541     -13.680  17.832   8.395  1.00  0.00
ATOM   4684  H1  WAT  1541     -13.098  17.077   8.307  1.00  0.00
ATOM   4685  H2  WAT  1541     -13.504  18.362   7.618  1.00  0.00
TER
ATOM   4686  O   WAT  1542     -19.797  11.549   3.739  1.00  0.00
ATOM   4687  H1  WAT  1542     -20.245  11.571   2.894  1.00  0.00
ATOM   4688  H2  WAT  1542     -20.430  11.151   4.336  1.00  0.00
TER
ATOM   4689  O   WAT  1543     -17.055  18.176   5.744  1.00  0.00
ATOM   4690  H1  WAT  1543     -16.935  17.580   6.484  1.00  0.00
ATOM   4691  H2  WAT  1543     -16.195  18.213   5.324  1.00  0.00
TER
ATOM   4692  O   WAT  1544     -14.716  18.729   4.320  1.00  0.00
ATOM   4693  H1  WAT  1544     -15.242  19.254   3.717  1.00  0.00
ATOM   4694  H2  WAT  1544     -14.373  19.362   4.951  1.00  0.00
TER
ATOM   4695  O   WAT  1545     -20.288  14.718   7.002  1.00  0.00
ATOM   4696  H1  WAT  1545     -19.698  14.409   7.690  1.00  0.00
ATOM   4697  H2  WAT  1545     -21.106  14.246   7.158  1.00  0.00
TER
ATOM   4698  O   WAT  1546     -15.468  14.334   7.235  1.00  0.00
ATOM   4699  H1  WAT  1546     -16.157  13.673   7.170  1.00  0.00
ATOM   4700  H2  WAT  1546     -14.748  13.888   7.680  1.00  0.00
TER
ATOM   4701  O   WAT  1547     -14.838  10.930  -6.706  1.00  0.00
ATOM   4702  H1  WAT  1547     -14.558  10.086  -6.350  1.00  0.00
ATOM   4703  H2  WAT  1547     -15.612  11.162  -6.192  1.00  0.00
TER
ATOM   4704  O   WAT  1548     -20.300  12.162  -8.261  1.00  0.00
ATOM   4705  H1  WAT  1548     -20.648  11.485  -8.841  1.00  0.00
ATOM   4706  H2  WAT  1548     -20.099  11.701  -7.447  1.00  0.00
TER
ATOM   4707  O   WAT  1549     -14.011  13.485  -7.643  1.00  0.00
ATOM   4708  H1  WAT  1549     -13.592  13.298  -8.483  1.00  0.00
ATOM   4709  H2  WAT  1549     -14.317  12.633  -7.333  1.00  0.00
TER
ATOM   4710  O   WAT  1550     -10.512  18.398  -3.945  1.00  0.00
ATOM   4711  H1  WAT  1550     -10.887  17.630  -4.377  1.00  0.00
ATOM   4712  H2  WAT  1550     -11.241  18.780  -3.458  1.00  0.00
TER
ATOM   4713  O   WAT  1551     -11.122  17.545   5.689  1.00  0.00
ATOM   4714  H1  WAT  1551     -11.353  17.316   4.788  1.00  0.00
ATOM   4715  H2  WAT  1551     -10.861  18.465   5.643  1.00  0.00
TER
ATOM   4716  O   WAT  1552     -12.683  12.770   8.467  1.00  0.00
ATOM   4717  H1  WAT  1552     -11.806  12.779   8.850  1.00  0.00
ATOM   4718  H2  WAT  1552     -12.671  12.034   7.856  1.00  0.00
TER
ATOM   4719  O   WAT  1553     -11.237  16.623  -0.645  1.00  0.00
ATOM   4720  H1  WAT  1553     -10.713  16.130  -1.276  1.00  0.00
ATOM   4721  H2  WAT  1553     -10.651  16.758   0.100  1.00  0.00
TER
ATOM   4722  O   WAT  1554     -11.058  16.707   2.877  1.00  0.00
ATOM   4723  H1  WAT  1554     -12.007  16.674   2.992  1.00  0.00
ATOM   4724  H2  WAT  1554     -10.876  17.617   2.642  1.00  0.00
TER
ATOM   4725  O   WAT  1555     -11.747  15.881  -4.705  1.00  0.00
ATOM   4726  H1  WAT  1555     -11.251  15.648  -3.920  1.00  0.00
ATOM   4727  H2  WAT  1555     -11.945  15.042  -5.122  1.00  0.00
TER
ATOM   4728  O   WAT  1556     -10.318  14.517  -2.172  1.00  0.00
ATOM   4729  H1  WAT  1556     -10.428  14.362  -1.233  1.00  0.00
ATOM   4730  H2  WAT  1556      -9.557  13.989  -2.414  1.00  0.00
TER
ATOM   4731  O   WAT  1557     -11.971  10.456   4.287  1.00  0.00
ATOM   4732  H1  WAT  1557     -11.334  11.070   4.653  1.00  0.00
ATOM   4733  H2  WAT  1557     -11.824  10.492   3.342  1.00  0.00
TER
ATOM   4734  O   WAT  1558      -9.429  12.348  -8.931  1.00  0.00
ATOM   4735  H1  WAT  1558      -8.504  12.216  -9.139  1.00  0.00
ATOM   4736  H2  WAT  1558      -9.451  12.427  -7.977  1.00  0.00
TER
ATOM   4737  O   WAT  1559      -9.355  13.119  -6.305  1.00  0.00
ATOM   4738  H1  WAT  1559     -10.150  13.053  -5.776  1.00  0.00
ATOM   4739  H2  WAT  1559      -9.151  14.054  -6.317  1.00  0.00
TER
ATOM   4740  O   WAT  1560     -18.601  11.609   7.194  1.00  0.00
ATOM   4741  H1  WAT  1560     -18.662  12.201   7.944  1.00  0.00
ATOM   4742  H2  WAT  1560     -17.661  11.501   7.049  1.00  0.00
TER
ATOM   4743  O   WAT  1561     -15.963  11.266   6.833  1.00  0.00
ATOM   4744  H1  WAT  1561     -15.349  11.584   6.172  1.00  0.00
ATOM   4745  H2  WAT  1561     -15.418  10.781   7.453  1.00  0.00
TER
ATOM   4746  O   WAT  1562     -15.223   9.829   3.160  1.00  0.00
ATOM   4747  H1  WAT  1562     -16.097  10.163   2.958  1.00  0.00
ATOM   4748  H2  WAT  1562     -15.332   9.356   3.986  1.00  0.00
TER
ATOM   4749  O   WAT  1563     -14.315  12.036   4.545  1.00  0.00
ATOM   4750  H1  WAT  1563     -14.644  11.221   4.165  1.00  0.00
ATOM   4751  H2  WAT  1563     -13.367  11.993   4.421  1.00  0.00
TER
ATOM   4752  O   WAT  1564     -17.475  10.746   2.100  1.00  0.00
ATOM   4753  H1  WAT  1564     -18.258  11.221   2.379  1.00  0.00
ATOM   4754  H2  WAT  1564     -17.769   9.842   1.991  1.00  0.00
TER
ATOM   4755  O   WAT  1565     -12.923  11.448   0.145  1.00  0.00
ATOM   4756  H1  WAT  1565     -12.482  11.393  -0.703  1.00  0.00
ATOM   4757  H2  WAT  1565     -13.192  12.364   0.216  1.00  0.00
TER
ATOM   4758  O   WAT  1566     -11.059  11.080  -1.845  1.00  0.00
ATOM   4759  H1  WAT  1566     -11.120  10.136  -1.991  1.00  0.00
ATOM   4760  H2  WAT  1566     -10.280  11.188  -1.299  1.00  0.00
TER
ATOM   4761  O   WAT  1567     -19.590  13.165  -2.389  1.00  0.00
ATOM   4762  H1  WAT  1567     -20.402  12.790  -2.729  1.00  0.00
ATOM   4763  H2  WAT  1567     -19.086  12.409  -2.087  1.00  0.00
TER
ATOM   4764  O   WAT  1568     -15.087   9.829  -1.150  1.00  0.00
ATOM   4765  H1  WAT  1568     -14.484  10.401  -0.676  1.00  0.00
ATOM   4766  H2  WAT  1568     -15.828  10.393  -1.373  1.00  0.00
TER
ATOM   4767  O   WAT  1569     -11.944  10.231  -5.876  1.00  0.00
ATOM   4768  H1  WAT  1569     -11.749  11.129  -5.610  1.00  0.00
ATOM   4769  H2  WAT  1569     -12.731  10.000  -5.383  1.00  0.00
TER
ATOM   4770  O   WAT  1570     -14.838  10.008   9.229  1.00  0.00
ATOM   4771  H1  WAT  1570     -14.951  10.328  10.124  1.00  0.00
ATOM   4772  H2  WAT  1570     -14.021  10.410   8.933  1.00  0.00
TER
ATOM   4773  O   WAT  1571     -17.800  19.806 -18.527  1.00  0.00
ATOM   4774  H1  WAT  1571     -18.576  19.326 -18.237  1.00  0.00
ATOM   4775  H2  WAT  1571     -17.149  19.126 -18.701  1.00  0.00
TER
ATOM   4776  O   WAT  1572     -17.329  15.288 -18.293  1.00  0.00
ATOM   4777  H1  WAT  1572     -16.952  14.416 -18.405  1.00  0.00
ATOM   4778  H2  WAT  1572     -17.427  15.624 -19.184  1.00  0.00
TER
ATOM   4779  O   WAT  1573      -9.256  14.800 -14.795  1.00  0.00
ATOM   4780  H1  WAT  1573      -9.961  15.188 -15.314  1.00  0.00
ATOM   4781  H2  WAT  1573      -8.991  15.495 -14.193  1.00  0.00
TER
ATOM   4782  O   WAT  1574     -13.310  14.723 -18.587  1.00  0.00
ATOM   4783  H1  WAT  1574     -14.015  15.012 -18.007  1.00  0.00
ATOM   4784  H2  WAT  1574     -12.949  15.533 -18.947  1.00  0.00
TER
ATOM   4785  O   WAT  1575     -10.241  14.169 -18.196  1.00  0.00
ATOM   4786  H1  WAT  1575     -11.189  14.203 -18.065  1.00  0.00
ATOM   4787  H2  WAT  1575      -9.916  14.983 -17.811  1.00  0.00
TER
ATOM   4788  O   WAT  1576     -10.813  19.487 -16.190  1.00  0.00
ATOM   4789  H1  WAT  1576     -11.641  19.556 -16.665  1.00  0.00
ATOM   4790  H2  WAT  1576     -10.218  20.073 -16.658  1.00  0.00
TER
ATOM   4791  O   WAT  1577     -13.849  16.274 -15.244  1.00  0.00
ATOM   4792  H1  WAT  1577     -14.262  17.099 -14.990  1.00  0.00
ATOM   4793  H2  WAT  1577     -14.581  15.689 -15.437  1.00  0.00
TER
ATOM   4794  O   WAT  1578     -10.323  15.326 -11.362  1.00  0.00
ATOM   4795  H1  WAT  1578     -10.939  15.834 -11.891  1.00  0.00
ATOM   4796  H2  WAT  1578     -10.644  14.426 -11.420  1.00  0.00
TER
ATOM   4797  O   WAT  1579     -18.262  14.165 -13.896  1.00  0.00
ATOM   4798  H1  WAT  1579     -18.724  14.373 -13.084  1.00  0.00
ATOM   4799  H2  WAT  1579     -18.664  13.351 -14.199  1.00  0.00
TER
ATOM   4800  O   WAT  1580     -13.261  15.386 -12.766  1.00  0.00
ATOM   4801  H1  WAT  1580     -14.112  15.086 -12.445  1.00  0.00
ATOM   4802  H2  WAT  1580     -13.421  15.630 -13.678  1.00  0.00
TER
ATOM   4803  O   WAT  1581     -16.167  16.886 -10.666  1.00  0.00
ATOM   4804  H1  WAT  1581     -15.841  16.052 -11.006  1.00  0.00
ATOM   4805  H2  WAT  1581     -15.378  17.409 -10.519  1.00  0.00
TER
ATOM   4806  O   WAT  1582     -20.511  11.843 -17.641  1.00  0.00
ATOM   4807  H1  WAT  1582     -20.214  12.749 -17.721  1.00  0.00
ATOM   4808  H2  WAT  1582     -19.963  11.355 -18.255  1.00  0.00
TER
ATOM   4809  O   WAT  1583     -20.318  17.320 -11.105  1.00  0.00
ATOM   4810  H1  WAT  1583     -20.413  16.379 -11.255  1.00  0.00
ATOM   4811  H2  WAT  1583     -19.474  17.541 -11.501  1.00  0.00
TER
ATOM   4812  O   WAT  1584     -18.612  13.815  -9.882  1.00  0.00
ATOM   4813  H1  WAT  1584     -19.302  13.622  -9.248  1.00  0.00
ATOM   4814  H2  WAT  1584     -17.869  14.098  -9.350  1.00  0.00
TER
ATOM   4815  O   WAT  1585     -16.336  17.655 -17.047  1.00  0.00
ATOM   4816  H1  WAT  1585     -17.068  18.163 -16.698  1.00  0.00
ATOM   4817  H2  WAT  1585     -16.733  16.838 -17.348  1.00  0.00
TER
ATOM   4818  O   WAT  1586     -15.873  13.108 -17.635  1.00  0.00
ATOM   4819  H1  WAT  1586     -15.856  13.559 -16.790  1.00  0.00
ATOM   4820  H2  WAT  1586     -16.122  12.209 -17.421  1.00  0.00
TER
ATOM   4821  O   WAT  1587     -12.446  10.521 -11.796  1.00  0.00
ATOM   4822  H1  WAT  1587     -12.121   9.790 -11.270  1.00  0.00
ATOM   4823  H2  WAT  1587     -12.410  10.203 -12.698  1.00  0.00
TER
ATOM   4824  O   WAT  1588     -19.597  18.390 -16.895  1.00  0.00
ATOM   4825  H1  WAT  1588     -19.230  17.916 -16.149  1.00  0.00
ATOM   4826  H2  WAT  1588     -19.787  19.264 -16.554  1.00  0.00
TER
ATOM   4827  O   WAT  1589     -15.682  14.253 -15.002  1.00  0.00
ATOM   4828  H1  WAT  1589     -15.314  13.432 -14.674  1.00  0.00
ATOM   4829  H2  WAT  1589     -16.542  14.313 -14.587  1.00  0.00
TER
ATOM   4830  O   WAT  1590     -18.722  16.907 -14.778  1.00  0.00
ATOM   4831  H1  WAT  1590     -18.223  17.381 -14.113  1.00  0.00
ATOM   4832  H2  WAT  1590     -18.580  15.983 -14.571  1.00  0.00
TER
ATOM   4833  O   WAT  1591     -11.515  13.124 -13.936  1.00  0.00
ATOM   4834  H1  WAT  1591     -12.018  13.864 -13.596  1.00  0.00
ATOM   4835  H2  WAT  1591     -10.700  13.512 -14.252  1.00  0.00
TER
ATOM   4836  O   WAT  1592     -13.680  17.832 -10.380  1.00  0.00
ATOM   4837  H1  WAT  1592     -13.098  17.077 -10.468  1.00  0.00
ATOM   4838  H2  WAT  1592     -13.504  18.362 -11.156  1.00  0.00
TER
ATOM   4839  O   WAT  1593     -19.797  11.549 -15.035  1.00  0.00
ATOM   4840  H1  WAT  1593     -20.245  11.571 -15.881  1.00  0.00
ATOM   4841  H2  WAT  1593     -20.430  11.151 -14.438  1.00  0.00
TER
ATOM   4842  O   WAT  1594     -17.055  18.176 -13.030  1.00  0.00
ATOM   4843  H1  WAT  1594     -16.935  17.580 -12.291  1.00  0.00
ATOM   4844  H2  WAT  1594     -16.195  18.213 -13.450  1.00  0.00
TER
ATOM   4845  O   WAT  1595     -14.716  18.729 -14.454  1.00  0.00
ATOM   4846  H1  WAT  1595     -15.242  19.254 -15.057  1.00  0.00
ATOM   4847  H2  WAT  1595     -14.373  19.362 -13.823  1.00  0.00
TER
ATOM   4848  O   WAT  1596     -20.288  14.718 -11.773  1.00  0.00
ATOM   4849  H1  WAT  1596     -19.698  14.409 -11.085  1.00  0.00
ATOM   4850  H2  WAT  1596     -21.106  14.246 -11.617  1.00  0.00
TER
ATOM   4851  O   WAT  1597     -15.468  14.334 -11.539  1.00  0.00
ATOM   4852  H1  WAT  1597     -16.157  13.673 -11.604  1.00  0.00
ATOM   4853  H2  WAT  1597     -14.748  13.888 -11.094  1.00  0.00
TER
ATOM   4854  O   WAT  1598     -11.122  17.545 -13.086  1.00  0.00
ATOM   4855  H1  WAT  1598     -11.353  17.316 -13.986  1.00  0.00
ATOM   4856  H2  WAT  1598     -10.861  18.465 -13.131  1.00  0.00
TER
ATOM   4857  O   WAT  1599     -12.683  12.770 -10.308  1.00  0.00
ATOM   4858  H1  WAT  1599     -11.806  12.779  -9.924  1.00  0.00
ATOM   4859  H2  WAT  1599     -12.671  12.034 -10.919  1.00  0.00
TER
ATOM   4860  O   WAT  1600     -11.058  16.707 -15.897  1.00  0.00
ATOM   4861  H1  WAT  1600     -12.007  16.674 -15.782  1.00  0.00
ATOM   4862  H2  WAT  1600     -10.876  17.617 -16.132  1.00  0.00
TER
ATOM   4863  O   WAT  1601     -11.971  10.456 -14.488  1.00  0.00
ATOM   4864  H1  WAT  1601     -11.334  11.070 -14.122  1.00  0.00
ATOM   4865  H2  WAT  1601     -11.824  10.492 -15.433  1.00  0.00
TER
ATOM   4866  O   WAT  1602     -18.601  11.609 -11.580  1.00  0.00
ATOM   4867  H1  WAT  1602     -18.662  12.201 -10.831  1.00  0.00
ATOM   4868  H2  WAT  1602     -17.661  11.501 -11.725  1.00  0.00
TER
ATOM   4869  O   WAT  1603     -15.963  11.266 -11.941  1.00  0.00
ATOM   4870  H1  WAT  1603     -15.349  11.584 -12.603  1.00  0.00
ATOM   4871  H2  WAT  1603     -15.418  10.781 -11.321  1.00  0.00
TER
ATOM   4872  O   WAT  1604     -15.223   9.829 -15.614  1.00  0.00
ATOM   4873  H1  WAT  1604     -16.097  10.163 -15.817  1.00  0.00
ATOM   4874  H2  WAT  1604     -15.332   9.356 -14.789  1.00  0.00
TER
ATOM   4875  O   WAT  1605     -14.315  12.036 -14.230  1.00  0.00
ATOM   4876  H1  WAT  1605     -14.644  11.221 -14.610  1.00  0.00
ATOM   4877  H2  WAT  1605     -13.367  11.993 -14.353  1.00  0.00
TER
ATOM   4878  O   WAT  1606     -17.475  10.746 -16.675  1.00  0.00
ATOM   4879  H1  WAT  1606     -18.258  11.221 -16.395  1.00  0.00
ATOM   4880  H2  WAT  1606     -17.769   9.842 -16.783  1.00  0.00
TER
ATOM   4881  O   WAT  1607     -14.838  10.008  -9.545  1.00  0.00
ATOM   4882  H1  WAT  1607     -14.951  10.328  -8.650  1.00  0.00
ATOM   4883  H2  WAT  1607     -14.021  10.410  -9.842  1.00  0.00
TER
ATOM   4884  O   WAT  1608     -15.932  -0.747  17.141  1.00  0.00
ATOM   4885  H1  WAT  1608     -16.013  -1.661  16.870  1.00  0.00
ATOM   4886  H2  WAT  1608     -16.345  -0.250  16.435  1.00  0.00
TER
ATOM   4887  O   WAT  1609     -13.779   5.437  17.802  1.00  0.00
ATOM   4888  H1  WAT  1609     -14.241   4.666  18.131  1.00  0.00
ATOM   4889  H2  WAT  1609     -12.967   5.464  18.307  1.00  0.00
TER
ATOM   4890  O   WAT  1610     -17.553   7.723  17.422  1.00  0.00
ATOM   4891  H1  WAT  1610     -18.172   8.179  16.852  1.00  0.00
ATOM   4892  H2  WAT  1610     -16.698   7.878  17.021  1.00  0.00
TER
ATOM   4893  O   WAT  1611     -13.546  -5.991  16.189  1.00  0.00
ATOM   4894  H1  WAT  1611     -12.725  -6.481  16.231  1.00  0.00
ATOM   4895  H2  WAT  1611     -13.513  -5.401  16.942  1.00  0.00
TER
ATOM   4896  O   WAT  1612     -16.687   2.607  14.816  1.00  0.00
ATOM   4897  H1  WAT  1612     -17.305   3.072  14.252  1.00  0.00
ATOM   4898  H2  WAT  1612     -16.174   3.300  15.233  1.00  0.00
TER
ATOM   4899  O   WAT  1613     -19.709  -8.306  17.648  1.00  0.00
ATOM   4900  H1  WAT  1613     -19.402  -8.861  16.932  1.00  0.00
ATOM   4901  H2  WAT  1613     -20.639  -8.171  17.466  1.00  0.00
TER
ATOM   4902  O   WAT  1614     -12.863   4.133  15.028  1.00  0.00
ATOM   4903  H1  WAT  1614     -12.974   3.190  15.153  1.00  0.00
ATOM   4904  H2  WAT  1614     -12.867   4.494  15.914  1.00  0.00
TER
ATOM   4905  O   WAT  1615     -17.321  -0.241  14.384  1.00  0.00
ATOM   4906  H1  WAT  1615     -18.248  -0.307  14.613  1.00  0.00
ATOM   4907  H2  WAT  1615     -17.169   0.697  14.270  1.00  0.00
TER
ATOM   4908  O   WAT  1616     -17.335  -3.969  11.381  1.00  0.00
ATOM   4909  H1  WAT  1616     -18.274  -3.808  11.466  1.00  0.00
ATOM   4910  H2  WAT  1616     -17.016  -3.251  10.835  1.00  0.00
TER
ATOM   4911  O   WAT  1617     -13.292   1.321  14.888  1.00  0.00
ATOM   4912  H1  WAT  1617     -13.910   0.983  14.240  1.00  0.00
ATOM   4913  H2  WAT  1617     -13.309   0.677  15.596  1.00  0.00
TER
ATOM   4914  O   WAT  1618     -15.115   0.560  11.895  1.00  0.00
ATOM   4915  H1  WAT  1618     -14.676  -0.278  11.749  1.00  0.00
ATOM   4916  H2  WAT  1618     -14.402   1.193  11.981  1.00  0.00
TER
ATOM   4917  O   WAT  1619     -17.006   5.500  15.863  1.00  0.00
ATOM   4918  H1  WAT  1619     -16.566   6.242  15.449  1.00  0.00
ATOM   4919  H2  WAT  1619     -17.067   5.742  16.787  1.00  0.00
TER
ATOM   4920  O   WAT  1620     -11.533  -8.186  10.209  1.00  0.00
ATOM   4921  H1  WAT  1620     -11.846  -8.093  11.109  1.00  0.00
ATOM   4922  H2  WAT  1620     -10.772  -7.608  10.159  1.00  0.00
TER
ATOM   4923  O   WAT  1621     -14.339   8.486  13.219  1.00  0.00
ATOM   4924  H1  WAT  1621     -14.499   8.197  14.118  1.00  0.00
ATOM   4925  H2  WAT  1621     -14.504   7.710  12.684  1.00  0.00
TER
ATOM   4926  O   WAT  1622     -14.636   5.995  11.779  1.00  0.00
ATOM   4927  H1  WAT  1622     -15.330   5.993  11.119  1.00  0.00
ATOM   4928  H2  WAT  1622     -13.894   5.571  11.349  1.00  0.00
TER
ATOM   4929  O   WAT  1623     -15.071   7.621  15.854  1.00  0.00
ATOM   4930  H1  WAT  1623     -14.615   6.840  16.168  1.00  0.00
ATOM   4931  H2  WAT  1623     -14.732   8.332  16.398  1.00  0.00
TER
ATOM   4932  O   WAT  1624     -19.433  -7.855  12.930  1.00  0.00
ATOM   4933  H1  WAT  1624     -20.058  -7.859  13.655  1.00  0.00
ATOM   4934  H2  WAT  1624     -19.520  -8.722  12.533  1.00  0.00
TER
ATOM   4935  O   WAT  1625     -15.528  -2.347  14.376  1.00  0.00
ATOM   4936  H1  WAT  1625     -16.127  -1.623  14.193  1.00  0.00
ATOM   4937  H2  WAT  1625     -14.980  -2.409  13.594  1.00  0.00
TER
ATOM   4938  O   WAT  1626     -16.921  -3.710  16.407  1.00  0.00
ATOM   4939  H1  WAT  1626     -16.528  -3.393  15.594  1.00  0.00
ATOM   4940  H2  WAT  1626     -16.560  -4.589  16.521  1.00  0.00
TER
ATOM   4941  O   WAT  1627     -19.898  -4.444  18.907  1.00  0.00
ATOM   4942  H1  WAT  1627     -19.894  -4.885  18.058  1.00  0.00
ATOM   4943  H2  WAT  1627     -19.003  -4.123  19.014  1.00  0.00
TER
ATOM   4944  O   WAT  1628     -19.836  -3.443  11.898  1.00  0.00
ATOM   4945  H1  WAT  1628     -19.715  -3.484  12.846  1.00  0.00
ATOM   4946  H2  WAT  1628     -20.221  -2.581  11.742  1.00  0.00
TER
ATOM   4947  O   WAT  1629     -17.059  -6.747  13.504  1.00  0.00
ATOM   4948  H1  WAT  1629     -17.873  -7.246  13.429  1.00  0.00
ATOM   4949  H2  WAT  1629     -17.253  -5.907  13.088  1.00  0.00
TER
ATOM   4950  O   WAT  1630     -14.344  -2.375  11.801  1.00  0.00
ATOM   4951  H1  WAT  1630     -13.456  -2.063  11.626  1.00  0.00
ATOM   4952  H2  WAT  1630     -14.374  -3.248  11.409  1.00  0.00
TER
ATOM   4953  O   WAT  1631     -18.348   3.798  12.479  1.00  0.00
ATOM   4954  H1  WAT  1631     -18.007   4.542  11.984  1.00  0.00
ATOM   4955  H2  WAT  1631     -19.177   4.111  12.842  1.00  0.00
TER
ATOM   4956  O   WAT  1632     -12.073  -1.064  11.268  1.00  0.00
ATOM   4957  H1  WAT  1632     -12.157  -0.632  10.418  1.00  0.00
ATOM   4958  H2  WAT  1632     -11.354  -0.604  11.701  1.00  0.00
TER
ATOM   4959  O   WAT  1633     -11.044   5.791  13.997  1.00  0.00
ATOM   4960  H1  WAT  1633     -11.687   5.136  14.271  1.00  0.00
ATOM   4961  H2  WAT  1633     -11.431   6.196  13.221  1.00  0.00
TER
ATOM   4962  O   WAT  1634     -15.466   3.119  17.844  1.00  0.00
ATOM   4963  H1  WAT  1634     -15.113   2.522  17.184  1.00  0.00
ATOM   4964  H2  WAT  1634     -16.349   2.794  18.015  1.00  0.00
TER
ATOM   4965  O   WAT  1635     -19.379   3.879  15.251  1.00  0.00
ATOM   4966  H1  WAT  1635     -18.692   4.426  15.632  1.00  0.00
ATOM   4967  H2  WAT  1635     -20.166   4.423  15.286  1.00  0.00
TER
ATOM   4968  O   WAT  1636     -20.077   0.883  14.863  1.00  0.00
ATOM   4969  H1  WAT  1636     -19.620   1.694  15.089  1.00  0.00
ATOM   4970  H2  WAT  1636     -20.428   0.566  15.695  1.00  0.00
TER
ATOM   4971  O   WAT  1637     -12.655   4.682  10.534  1.00  0.00
ATOM   4972  H1  WAT  1637     -12.881   3.965  11.127  1.00  0.00
ATOM   4973  H2  WAT  1637     -13.045   4.433   9.697  1.00  0.00
TER
ATOM   4974  O   WAT  1638     -13.073   2.599  12.196  1.00  0.00
ATOM   4975  H1  WAT  1638     -13.361   3.061  12.984  1.00  0.00
ATOM   4976  H2  WAT  1638     -12.278   2.139  12.464  1.00  0.00
TER
ATOM   4977  O   WAT  1639     -12.316  -5.566  13.355  1.00  0.00
ATOM   4978  H1  WAT  1639     -12.945  -5.461  12.641  1.00  0.00
ATOM   4979  H2  WAT  1639     -12.811  -5.346  14.145  1.00  0.00
TER
ATOM   4980  O   WAT  1640     -17.870   6.155  10.789  1.00  0.00
ATOM   4981  H1  WAT  1640     -17.769   5.951   9.859  1.00  0.00
ATOM   4982  H2  WAT  1640     -18.770   5.901  10.993  1.00  0.00
TER
ATOM   4983  O   WAT  1641     -20.348  -3.287  14.771  1.00  0.00
ATOM   4984  H1  WAT  1641     -21.056  -2.818  15.212  1.00  0.00
ATOM   4985  H2  WAT  1641     -20.063  -3.945  15.406  1.00  0.00
TER
ATOM   4986  O   WAT  1642     -16.316  -6.562  16.211  1.00  0.00
ATOM   4987  H1  WAT  1642     -16.439  -6.543  15.262  1.00  0.00
ATOM   4988  H2  WAT  1642     -15.368  -6.514  16.330  1.00  0.00
TER
ATOM   4989  O   WAT  1643     -19.228   8.673  15.483  1.00  0.00
ATOM   4990  H1  WAT  1643     -18.974   8.636  14.561  1.00  0.00
ATOM   4991  H2  WAT  1643     -20.177   8.547  15.476  1.00  0.00
TER
ATOM   4992  O   WAT  1644     -13.223  -0.407  17.059  1.00  0.00
ATOM   4993  H1  WAT  1644     -14.164  -0.392  17.234  1.00  0.00
ATOM   4994  H2  WAT  1644     -12.909  -1.194  17.505  1.00  0.00
TER
ATOM   4995  O   WAT  1645     -11.220   6.764  18.735  1.00  0.00
ATOM   4996  H1  WAT  1645     -11.096   7.587  19.207  1.00  0.00
ATOM   4997  H2  WAT  1645     -10.354   6.553  18.387  1.00  0.00
TER
ATOM   4998  O   WAT  1646     -20.639   8.030  10.229  1.00  0.00
ATOM   4999  H1  WAT  1646     -19.846   8.319   9.777  1.00  0.00
ATOM   5000  H2  WAT  1646     -21.158   7.599   9.550  1.00  0.00
TER
ATOM   5001  O   WAT  1647     -11.585   7.257  11.653  1.00  0.00
ATOM   5002  H1  WAT  1647     -11.871   6.843  10.838  1.00  0.00
ATOM   5003  H2  WAT  1647     -11.784   8.185  11.533  1.00  0.00
TER
ATOM   5004  O   WAT  1648     -20.121   3.250  10.093  1.00  0.00
ATOM   5005  H1  WAT  1648     -20.226   2.635  10.819  1.00  0.00
ATOM   5006  H2  WAT  1648     -20.288   2.727   9.310  1.00  0.00
TER
ATOM   5007  O   WAT  1649     -16.880   2.312  10.697  1.00  0.00
ATOM   5008  H1  WAT  1649     -17.429   2.759  11.342  1.00  0.00
ATOM   5009  H2  WAT  1649     -16.259   1.807  11.221  1.00  0.00
TER
ATOM   5010  O   WAT  1650     -21.213   1.271  12.594  1.00  0.00
ATOM   5011  H1  WAT  1650     -20.791   1.105  13.437  1.00  0.00
ATOM   5012  H2  WAT  1650     -21.088   0.461  12.099  1.00  0.00
TER
ATOM   5013  O   WAT  1651     -18.700   0.295   9.842  1.00  0.00
ATOM   5014  H1  WAT  1651     -18.180  -0.420   9.476  1.00  0.00
ATOM   5015  H2  WAT  1651     -18.053   0.933  10.142  1.00  0.00
TER
ATOM   5016  O   WAT  1652     -14.838  -7.845  12.068  1.00  0.00
ATOM   5017  H1  WAT  1652     -14.558  -8.688  12.424  1.00  0.00
ATOM   5018  H2  WAT  1652     -15.612  -7.612  12.582  1.00  0.00
TER
ATOM   5019  O   WAT  1653     -20.300  -6.612  10.513  1.00  0.00
ATOM   5020  H1  WAT  1653     -20.648  -7.290   9.933  1.00  0.00
ATOM   5021  H2  WAT  1653     -20.099  -7.073  11.328  1.00  0.00
TER
ATOM   5022  O   WAT  1654     -18.135   8.376  12.132  1.00  0.00
ATOM   5023  H1  WAT  1654     -17.240   8.715  12.154  1.00  0.00
ATOM   5024  H2  WAT  1654     -18.104   7.654  11.504  1.00  0.00
TER
ATOM   5025  O   WAT  1655      -9.916   4.648  10.175  1.00  0.00
ATOM   5026  H1  WAT  1655     -10.747   4.716  10.646  1.00  0.00
ATOM   5027  H2  WAT  1655      -9.739   5.539   9.872  1.00  0.00
TER
ATOM   5028  O   WAT  1656     -10.460   1.393  12.679  1.00  0.00
ATOM   5029  H1  WAT  1656      -9.698   1.963  12.785  1.00  0.00
ATOM   5030  H2  WAT  1656     -10.445   0.826  13.450  1.00  0.00
TER
ATOM   5031  O   WAT  1657      -9.454   2.248  17.523  1.00  0.00
ATOM   5032  H1  WAT  1657      -9.083   1.465  17.117  1.00  0.00
ATOM   5033  H2  WAT  1657      -8.814   2.937  17.345  1.00  0.00
TER
ATOM   5034  O   WAT  1658     -10.408   1.686   9.836  1.00  0.00
ATOM   5035  H1  WAT  1658     -10.133   2.594   9.708  1.00  0.00
ATOM   5036  H2  WAT  1658     -10.597   1.623  10.772  1.00  0.00
TER
ATOM   5037  O   WAT  1659     -14.011  -5.289  11.131  1.00  0.00
ATOM   5038  H1  WAT  1659     -13.592  -5.476  10.291  1.00  0.00
ATOM   5039  H2  WAT  1659     -14.317  -6.141  11.442  1.00  0.00
TER
ATOM   5040  O   WAT  1660     -10.512  -0.377  14.829  1.00  0.00
ATOM   5041  H1  WAT  1660     -10.887  -1.144  14.397  1.00  0.00
ATOM   5042  H2  WAT  1660     -11.241   0.006  15.317  1.00  0.00
TER
ATOM   5043  O   WAT  1661     -11.237  -2.151  18.130  1.00  0.00
ATOM   5044  H1  WAT  1661     -10.713  -2.645  17.499  1.00  0.00
ATOM   5045  H2  WAT  1661     -10.651  -2.016  18.875  1.00  0.00
TER
ATOM   5046  O   WAT  1662     -11.747  -2.894  14.069  1.00  0.00
ATOM   5047  H1  WAT  1662     -11.251  -3.127  14.854  1.00  0.00
ATOM   5048  H2  WAT  1662     -11.945  -3.732  13.653  1.00  0.00
TER
ATOM   5049  O   WAT  1663     -10.318  -4.258  16.603  1.00  0.00
ATOM   5050  H1  WAT  1663     -10.428  -4.412  17.541  1.00  0.00
ATOM   5051  H2  WAT  1663      -9.557  -4.785  16.360  1.00  0.00
TER
ATOM   5052  O   WAT  1664      -9.429  -6.427   9.843  1.00  0.00
ATOM   5053  H1  WAT  1664      -8.504  -6.559   9.635  1.00  0.00
ATOM   5054  H2  WAT  1664      -9.451  -6.347  10.797  1.00  0.00
TER
ATOM   5055  O   WAT  1665      -9.355  -5.656  12.469  1.00  0.00
ATOM   5056  H1  WAT  1665     -10.150  -5.721  12.998  1.00  0.00
ATOM   5057  H2  WAT  1665      -9.151  -4.721  12.458  1.00  0.00
TER
ATOM   5058  O   WAT  1666     -12.413   8.383  16.463  1.00  0.00
ATOM   5059  H1  WAT  1666     -11.817   8.062  15.786  1.00  0.00
ATOM   5060  H2  WAT  1666     -12.155   7.911  17.254  1.00  0.00
TER
ATOM   5061  O   WAT  1667     -12.923  -7.326  18.919  1.00  0.00
ATOM   5062  H1  WAT  1667     -12.482  -7.381  18.071  1.00  0.00
ATOM   5063  H2  WAT  1667     -13.192  -6.410  18.990  1.00  0.00
TER
ATOM   5064  O   WAT  1668     -11.059  -7.694  16.930  1.00  0.00
ATOM   5065  H1  WAT  1668     -11.120  -8.638  16.783  1.00  0.00
ATOM   5066  H2  WAT  1668     -10.280  -7.586  17.475  1.00  0.00
TER
ATOM   5067  O   WAT  1669     -19.590  -5.610  16.386  1.00  0.00
ATOM   5068  H1  WAT  1669     -20.402  -5.984  16.045  1.00  0.00
ATOM   5069  H2  WAT  1669     -19.086  -6.365  16.688  1.00  0.00
TER
ATOM   5070  O   WAT  1670     -15.087  -8.945  17.624  1.00  0.00
ATOM   5071  H1  WAT  1670     -14.484  -8.373  18.099  1.00  0.00
ATOM   5072  H2  WAT  1670     -15.828  -8.381  17.401  1.00  0.00
TER
ATOM   5073  O   WAT  1671     -11.944  -8.543  12.898  1.00  0.00
ATOM   5074  H1  WAT  1671     -11.749  -7.645  13.165  1.00  0.00
ATOM   5075  H2  WAT  1671     -12.731  -8.775  13.391  1.00  0.00
TER
ATOM   5076  O   WAT  1672     -10.391   8.697  14.659  1.00  0.00
ATOM   5077  H1  WAT  1672     -10.216   8.011  14.015  1.00  0.00
ATOM   5078  H2  WAT  1672     -11.089   9.222  14.266  1.00  0.00
TER
ATOM   5079  O   WAT  1673     -15.932  -0.747  -1.633  1.00  0.00
ATOM   5080  H1  WAT  1673     -16.013  -1.661  -1.904  1.00  0.00
ATOM   5081  H2  WAT  1673     -16.345  -0.250  -2.339  1.00  0.00
TER
ATOM   5082  O   WAT  1674     -17.800   1.031   0.248  1.00  0.00
ATOM   5083  H1  WAT  1674     -18.576   0.551   0.538  1.00  0.00
ATOM   5084  H2  WAT  1674     -17.149   0.352   0.073  1.00  0.00
TER
ATOM   5085  O   WAT  1675     -13.779   5.437  -0.972  1.00  0.00
ATOM   5086  H1  WAT  1675     -14.241   4.666  -0.644  1.00  0.00
ATOM   5087  H2  WAT  1675     -12.967   5.464  -0.467  1.00  0.00
TER
ATOM   5088  O   WAT  1676     -17.553   7.723  -1.352  1.00  0.00
ATOM   5089  H1  WAT  1676     -18.172   8.179  -1.922  1.00  0.00
ATOM   5090  H2  WAT  1676     -16.698   7.878  -1.753  1.00  0.00
TER
ATOM   5091  O   WAT  1677     -18.359   3.707   0.255  1.00  0.00
ATOM   5092  H1  WAT  1677     -18.428   2.766   0.094  1.00  0.00
ATOM   5093  H2  WAT  1677     -17.597   3.797   0.827  1.00  0.00
TER
ATOM   5094  O   WAT  1678     -17.329  -3.486   0.482  1.00  0.00
ATOM   5095  H1  WAT  1678     -16.952  -4.359   0.369  1.00  0.00
ATOM   5096  H2  WAT  1678     -17.427  -3.150  -0.409  1.00  0.00
TER
ATOM   5097  O   WAT  1679     -13.546  -5.991  -2.585  1.00  0.00
ATOM   5098  H1  WAT  1679     -12.725  -6.481  -2.543  1.00  0.00
ATOM   5099  H2  WAT  1679     -13.513  -5.401  -1.832  1.00  0.00
TER
ATOM   5100  O   WAT  1680      -9.256  -3.974   3.979  1.00  0.00
ATOM   5101  H1  WAT  1680      -9.961  -3.586   3.460  1.00  0.00
ATOM   5102  H2  WAT  1680      -8.991  -3.279   4.581  1.00  0.00
TER
ATOM   5103  O   WAT  1681     -16.687   2.607  -3.959  1.00  0.00
ATOM   5104  H1  WAT  1681     -17.305   3.072  -4.522  1.00  0.00
ATOM   5105  H2  WAT  1681     -16.174   3.300  -3.542  1.00  0.00
TER
ATOM   5106  O   WAT  1682     -13.310  -4.051   0.187  1.00  0.00
ATOM   5107  H1  WAT  1682     -14.015  -3.762   0.768  1.00  0.00
ATOM   5108  H2  WAT  1682     -12.949  -3.241  -0.173  1.00  0.00
TER
ATOM   5109  O   WAT  1683     -11.694   5.567   2.450  1.00  0.00
ATOM   5110  H1  WAT  1683     -12.378   6.237   2.442  1.00  0.00
ATOM   5111  H2  WAT  1683     -11.154   5.765   1.685  1.00  0.00
TER
ATOM   5112  O   WAT  1684     -10.241  -4.605   0.578  1.00  0.00
ATOM   5113  H1  WAT  1684     -11.189  -4.572   0.710  1.00  0.00
ATOM   5114  H2  WAT  1684      -9.916  -3.792   0.963  1.00  0.00
TER
ATOM   5115  O   WAT  1685     -19.709  -8.306  -1.126  1.00  0.00
ATOM   5116  H1  WAT  1685     -19.402  -8.861  -1.843  1.00  0.00
ATOM   5117  H2  WAT  1685     -20.639  -8.171  -1.309  1.00  0.00
TER
ATOM   5118  O   WAT  1686     -14.158   7.411   1.165  1.00  0.00
ATOM   5119  H1  WAT  1686     -14.145   7.007   0.297  1.00  0.00
ATOM   5120  H2  WAT  1686     -14.710   8.186   1.061  1.00  0.00
TER
ATOM   5121  O   WAT  1687     -12.863   4.133  -3.746  1.00  0.00
ATOM   5122  H1  WAT  1687     -12.974   3.190  -3.621  1.00  0.00
ATOM   5123  H2  WAT  1687     -12.867   4.494  -2.860  1.00  0.00
TER
ATOM   5124  O   WAT  1688     -14.759   2.314   2.493  1.00  0.00
ATOM   5125  H1  WAT  1688     -14.343   2.100   1.658  1.00  0.00
ATOM   5126  H2  WAT  1688     -14.035   2.571   3.064  1.00  0.00
TER
ATOM   5127  O   WAT  1689     -17.321  -0.241  -4.390  1.00  0.00
ATOM   5128  H1  WAT  1689     -18.248  -0.307  -4.161  1.00  0.00
ATOM   5129  H2  WAT  1689     -17.169   0.697  -4.505  1.00  0.00
TER
ATOM   5130  O   WAT  1690     -17.335  -3.969  -7.393  1.00  0.00
ATOM   5131  H1  WAT  1690     -18.274  -3.808  -7.308  1.00  0.00
ATOM   5132  H2  WAT  1690     -17.016  -3.251  -7.940  1.00  0.00
TER
ATOM   5133  O   WAT  1691     -10.813   0.713   2.584  1.00  0.00
ATOM   5134  H1  WAT  1691     -11.641   0.782   2.109  1.00  0.00
ATOM   5135  H2  WAT  1691     -10.218   1.298   2.116  1.00  0.00
TER
ATOM   5136  O   WAT  1692     -13.292   1.321  -3.887  1.00  0.00
ATOM   5137  H1  WAT  1692     -13.910   0.983  -4.534  1.00  0.00
ATOM   5138  H2  WAT  1692     -13.309   0.677  -3.179  1.00  0.00
TER
ATOM   5139  O   WAT  1693     -13.849  -2.500   3.530  1.00  0.00
ATOM   5140  H1  WAT  1693     -14.262  -1.675   3.784  1.00  0.00
ATOM   5141  H2  WAT  1693     -14.581  -3.086   3.338  1.00  0.00
TER
ATOM   5142  O   WAT  1694     -13.159   7.546   4.218  1.00  0.00
ATOM   5143  H1  WAT  1694     -13.636   8.353   4.025  1.00  0.00
ATOM   5144  H2  WAT  1694     -13.843   6.893   4.371  1.00  0.00
TER
ATOM   5145  O   WAT  1695     -15.115   0.560  -6.879  1.00  0.00
ATOM   5146  H1  WAT  1695     -14.676  -0.278  -7.026  1.00  0.00
ATOM   5147  H2  WAT  1695     -14.402   1.193  -6.793  1.00  0.00
TER
ATOM   5148  O   WAT  1696     -17.006   5.500  -2.911  1.00  0.00
ATOM   5149  H1  WAT  1696     -16.566   6.242  -3.326  1.00  0.00
ATOM   5150  H2  WAT  1696     -17.067   5.742  -1.987  1.00  0.00
TER
ATOM   5151  O   WAT  1697     -11.533  -8.186  -8.565  1.00  0.00
ATOM   5152  H1  WAT  1697     -11.846  -8.093  -7.665  1.00  0.00
ATOM   5153  H2  WAT  1697     -10.772  -7.608  -8.615  1.00  0.00
TER
ATOM   5154  O   WAT  1698      -9.579   7.307   9.287  1.00  0.00
ATOM   5155  H1  WAT  1698      -9.103   7.785   9.966  1.00  0.00
ATOM   5156  H2  WAT  1698      -8.958   7.239   8.562  1.00  0.00
TER
ATOM   5157  O   WAT  1699     -10.176   4.498   6.447  1.00  0.00
ATOM   5158  H1  WAT  1699     -10.049   4.259   5.529  1.00  0.00
ATOM   5159  H2  WAT  1699     -10.134   3.667   6.919  1.00  0.00
TER
ATOM   5160  O   WAT  1700     -16.314   8.201   5.017  1.00  0.00
ATOM   5161  H1  WAT  1700     -15.800   8.112   5.819  1.00  0.00
ATOM   5162  H2  WAT  1700     -17.157   8.547   5.309  1.00  0.00
TER
ATOM   5163  O   WAT  1701     -14.339   8.486  -5.555  1.00  0.00
ATOM   5164  H1  WAT  1701     -14.499   8.197  -4.657  1.00  0.00
ATOM   5165  H2  WAT  1701     -14.504   7.710  -6.090  1.00  0.00
TER
ATOM   5166  O   WAT  1702     -14.636   5.995  -6.995  1.00  0.00
ATOM   5167  H1  WAT  1702     -15.330   5.993  -7.655  1.00  0.00
ATOM   5168  H2  WAT  1702     -13.894   5.571  -7.426  1.00  0.00
TER
ATOM   5169  O   WAT  1703     -15.071   7.621  -2.920  1.00  0.00
ATOM   5170  H1  WAT  1703     -14.615   6.840  -2.606  1.00  0.00
ATOM   5171  H2  WAT  1703     -14.732   8.332  -2.376  1.00  0.00
TER
ATOM   5172  O   WAT  1704     -10.323  -3.449   7.412  1.00  0.00
ATOM   5173  H1  WAT  1704     -10.939  -2.941   6.884  1.00  0.00
ATOM   5174  H2  WAT  1704     -10.644  -4.349   7.355  1.00  0.00
TER
ATOM   5175  O   WAT  1705     -18.262  -4.609   4.878  1.00  0.00
ATOM   5176  H1  WAT  1705     -18.724  -4.401   5.690  1.00  0.00
ATOM   5177  H2  WAT  1705     -18.664  -5.424   4.575  1.00  0.00
TER
ATOM   5178  O   WAT  1706     -13.261  -3.389   6.008  1.00  0.00
ATOM   5179  H1  WAT  1706     -14.112  -3.688   6.329  1.00  0.00
ATOM   5180  H2  WAT  1706     -13.421  -3.144   5.096  1.00  0.00
TER
ATOM   5181  O   WAT  1707     -16.167  -1.888   8.108  1.00  0.00
ATOM   5182  H1  WAT  1707     -15.841  -2.722   7.768  1.00  0.00
ATOM   5183  H2  WAT  1707     -15.378  -1.366   8.256  1.00  0.00
TER
ATOM   5184  O   WAT  1708     -19.433  -7.855  -5.845  1.00  0.00
ATOM   5185  H1  WAT  1708     -20.058  -7.859  -5.119  1.00  0.00
ATOM   5186  H2  WAT  1708     -19.520  -8.722  -6.241  1.00  0.00
TER
ATOM   5187  O   WAT  1709     -20.511  -6.932   1.134  1.00  0.00
ATOM   5188  H1  WAT  1709     -20.214  -6.025   1.053  1.00  0.00
ATOM   5189  H2  WAT  1709     -19.963  -7.420   0.520  1.00  0.00
TER
ATOM   5190  O   WAT  1710     -15.528  -2.347  -4.398  1.00  0.00
ATOM   5191  H1  WAT  1710     -16.127  -1.623  -4.582  1.00  0.00
ATOM   5192  H2  WAT  1710     -14.980  -2.409  -5.180  1.00  0.00
TER
ATOM   5193  O   WAT  1711     -20.318  -1.454   7.669  1.00  0.00
ATOM   5194  H1  WAT  1711     -20.413  -2.395   7.519  1.00  0.00
ATOM   5195  H2  WAT  1711     -19.474  -1.233   7.274  1.00  0.00
TER
ATOM   5196  O   WAT  1712     -16.921  -3.710  -2.368  1.00  0.00
ATOM   5197  H1  WAT  1712     -16.528  -3.393  -3.181  1.00  0.00
ATOM   5198  H2  WAT  1712     -16.560  -4.589  -2.253  1.00  0.00
TER
ATOM   5199  O   WAT  1713     -18.612  -4.960   8.892  1.00  0.00
ATOM   5200  H1  WAT  1713     -19.302  -5.152   9.527  1.00  0.00
ATOM   5201  H2  WAT  1713     -17.869  -4.676   9.425  1.00  0.00
TER
ATOM   5202  O   WAT  1714     -16.336  -1.120   1.727  1.00  0.00
ATOM   5203  H1  WAT  1714     -17.068  -0.611   2.076  1.00  0.00
ATOM   5204  H2  WAT  1714     -16.733  -1.937   1.426  1.00  0.00
TER
ATOM   5205  O   WAT  1715     -19.898  -4.444   0.133  1.00  0.00
ATOM   5206  H1  WAT  1715     -19.894  -4.885  -0.717  1.00  0.00
ATOM   5207  H2  WAT  1715     -19.003  -4.123   0.240  1.00  0.00
TER
ATOM   5208  O   WAT  1716     -19.836  -3.443  -6.877  1.00  0.00
ATOM   5209  H1  WAT  1716     -19.715  -3.484  -5.928  1.00  0.00
ATOM   5210  H2  WAT  1716     -20.221  -2.581  -7.032  1.00  0.00
TER
ATOM   5211  O   WAT  1717     -15.873  -5.666   1.140  1.00  0.00
ATOM   5212  H1  WAT  1717     -15.856  -5.215   1.984  1.00  0.00
ATOM   5213  H2  WAT  1717     -16.122  -6.566   1.353  1.00  0.00
TER
ATOM   5214  O   WAT  1718     -12.446  -8.253   6.978  1.00  0.00
ATOM   5215  H1  WAT  1718     -12.121  -8.984   7.504  1.00  0.00
ATOM   5216  H2  WAT  1718     -12.410  -8.572   6.076  1.00  0.00
TER
ATOM   5217  O   WAT  1719     -19.597  -0.384   1.879  1.00  0.00
ATOM   5218  H1  WAT  1719     -19.230  -0.858   2.625  1.00  0.00
ATOM   5219  H2  WAT  1719     -19.787   0.490   2.220  1.00  0.00
TER
ATOM   5220  O   WAT  1720     -12.520   1.859   0.587  1.00  0.00
ATOM   5221  H1  WAT  1720     -11.800   2.355   0.197  1.00  0.00
ATOM   5222  H2  WAT  1720     -12.722   1.181  -0.058  1.00  0.00
TER
ATOM   5223  O   WAT  1721     -17.059  -6.747  -5.270  1.00  0.00
ATOM   5224  H1  WAT  1721     -17.873  -7.246  -5.346  1.00  0.00
ATOM   5225  H2  WAT  1721     -17.253  -5.907  -5.686  1.00  0.00
TER
ATOM   5226  O   WAT  1722     -17.138   1.930   6.474  1.00  0.00
ATOM   5227  H1  WAT  1722     -17.205   1.010   6.220  1.00  0.00
ATOM   5228  H2  WAT  1722     -17.768   2.028   7.188  1.00  0.00
TER
ATOM   5229  O   WAT  1723     -14.344  -2.375  -6.974  1.00  0.00
ATOM   5230  H1  WAT  1723     -13.456  -2.063  -7.149  1.00  0.00
ATOM   5231  H2  WAT  1723     -14.374  -3.248  -7.366  1.00  0.00
TER
ATOM   5232  O   WAT  1724     -18.348   3.798  -6.295  1.00  0.00
ATOM   5233  H1  WAT  1724     -18.007   4.542  -6.791  1.00  0.00
ATOM   5234  H2  WAT  1724     -19.177   4.111  -5.933  1.00  0.00
TER
ATOM   5235  O   WAT  1725     -17.207   4.752   6.224  1.00  0.00
ATOM   5236  H1  WAT  1725     -17.192   3.820   6.006  1.00  0.00
ATOM   5237  H2  WAT  1725     -17.914   4.838   6.863  1.00  0.00
TER
ATOM   5238  O   WAT  1726     -12.073  -1.064  -7.506  1.00  0.00
ATOM   5239  H1  WAT  1726     -12.157  -0.632  -8.356  1.00  0.00
ATOM   5240  H2  WAT  1726     -11.354  -0.604  -7.073  1.00  0.00
TER
ATOM   5241  O   WAT  1727     -10.996   1.393   5.571  1.00  0.00
ATOM   5242  H1  WAT  1727     -11.721   1.986   5.374  1.00  0.00
ATOM   5243  H2  WAT  1727     -10.468   1.385   4.772  1.00  0.00
TER
ATOM   5244  O   WAT  1728     -11.044   5.791  -4.778  1.00  0.00
ATOM   5245  H1  WAT  1728     -11.687   5.136  -4.503  1.00  0.00
ATOM   5246  H2  WAT  1728     -11.431   6.196  -5.554  1.00  0.00
TER
ATOM   5247  O   WAT  1729     -15.466   3.119  -0.930  1.00  0.00
ATOM   5248  H1  WAT  1729     -15.113   2.522  -1.590  1.00  0.00
ATOM   5249  H2  WAT  1729     -16.349   2.794  -0.760  1.00  0.00
TER
ATOM   5250  O   WAT  1730     -19.379   3.879  -3.523  1.00  0.00
ATOM   5251  H1  WAT  1730     -18.692   4.426  -3.143  1.00  0.00
ATOM   5252  H2  WAT  1730     -20.166   4.423  -3.488  1.00  0.00
TER
ATOM   5253  O   WAT  1731     -20.077   0.883  -3.911  1.00  0.00
ATOM   5254  H1  WAT  1731     -19.620   1.694  -3.685  1.00  0.00
ATOM   5255  H2  WAT  1731     -20.428   0.566  -3.079  1.00  0.00
TER
ATOM   5256  O   WAT  1732     -17.773   6.394   3.318  1.00  0.00
ATOM   5257  H1  WAT  1732     -17.129   6.600   3.996  1.00  0.00
ATOM   5258  H2  WAT  1732     -17.410   5.633   2.865  1.00  0.00
TER
ATOM   5259  O   WAT  1733     -16.500   4.397   2.036  1.00  0.00
ATOM   5260  H1  WAT  1733     -15.858   3.697   2.149  1.00  0.00
ATOM   5261  H2  WAT  1733     -15.975   5.177   1.856  1.00  0.00
TER
ATOM   5262  O   WAT  1734     -12.655   4.682  -8.240  1.00  0.00
ATOM   5263  H1  WAT  1734     -12.881   3.965  -7.648  1.00  0.00
ATOM   5264  H2  WAT  1734     -13.045   4.433  -9.078  1.00  0.00
TER
ATOM   5265  O   WAT  1735     -14.726   5.197   5.240  1.00  0.00
ATOM   5266  H1  WAT  1735     -14.391   5.783   5.917  1.00  0.00
ATOM   5267  H2  WAT  1735     -15.646   5.066   5.469  1.00  0.00
TER
ATOM   5268  O   WAT  1736     -13.073   2.599  -6.579  1.00  0.00
ATOM   5269  H1  WAT  1736     -13.361   3.061  -5.791  1.00  0.00
ATOM   5270  H2  WAT  1736     -12.278   2.139  -6.310  1.00  0.00
TER
ATOM   5271  O   WAT  1737     -18.897   5.246   8.408  1.00  0.00
ATOM   5272  H1  WAT  1737     -19.218   4.527   8.953  1.00  0.00
ATOM   5273  H2  WAT  1737     -19.572   5.921   8.482  1.00  0.00
TER
ATOM   5274  O   WAT  1738     -15.682  -4.521   3.772  1.00  0.00
ATOM   5275  H1  WAT  1738     -15.314  -5.342   4.100  1.00  0.00
ATOM   5276  H2  WAT  1738     -16.542  -4.461   4.188  1.00  0.00
TER
ATOM   5277  O   WAT  1739     -12.316  -5.566  -5.419  1.00  0.00
ATOM   5278  H1  WAT  1739     -12.945  -5.461  -6.133  1.00  0.00
ATOM   5279  H2  WAT  1739     -12.811  -5.346  -4.630  1.00  0.00
TER
ATOM   5280  O   WAT  1740     -17.870   6.155  -7.986  1.00  0.00
ATOM   5281  H1  WAT  1740     -17.769   5.951  -8.915  1.00  0.00
ATOM   5282  H2  WAT  1740     -18.770   5.901  -7.781  1.00  0.00
TER
ATOM   5283  O   WAT  1741     -20.348  -3.287  -4.003  1.00  0.00
ATOM   5284  H1  WAT  1741     -21.056  -2.818  -3.562  1.00  0.00
ATOM   5285  H2  WAT  1741     -20.063  -3.945  -3.369  1.00  0.00
TER
ATOM   5286  O   WAT  1742     -18.722  -1.867   3.996  1.00  0.00
ATOM   5287  H1  WAT  1742     -18.223  -1.393   4.661  1.00  0.00
ATOM   5288  H2  WAT  1742     -18.580  -2.791   4.203  1.00  0.00
TER
ATOM   5289  O   WAT  1743     -16.316  -6.562  -2.564  1.00  0.00
ATOM   5290  H1  WAT  1743     -16.439  -6.543  -3.513  1.00  0.00
ATOM   5291  H2  WAT  1743     -15.368  -6.514  -2.444  1.00  0.00
TER
ATOM   5292  O   WAT  1744     -19.228   8.673  -3.291  1.00  0.00
ATOM   5293  H1  WAT  1744     -18.974   8.636  -4.213  1.00  0.00
ATOM   5294  H2  WAT  1744     -20.177   8.547  -3.298  1.00  0.00
TER
ATOM   5295  O   WAT  1745     -11.515  -5.651   4.839  1.00  0.00
ATOM   5296  H1  WAT  1745     -12.018  -4.910   5.178  1.00  0.00
ATOM   5297  H2  WAT  1745     -10.700  -5.262   4.522  1.00  0.00
TER
ATOM   5298  O   WAT  1746     -13.223  -0.407  -1.715  1.00  0.00
ATOM   5299  H1  WAT  1746     -14.164  -0.392  -1.540  1.00  0.00
ATOM   5300  H2  WAT  1746     -12.909  -1.194  -1.269  1.00  0.00
TER
ATOM   5301  O   WAT  1747     -11.220   6.764  -0.040  1.00  0.00
ATOM   5302  H1  WAT  1747     -11.096   7.587   0.433  1.00  0.00
ATOM   5303  H2  WAT  1747     -10.354   6.553  -0.387  1.00  0.00
TER
ATOM   5304  O   WAT  1748     -20.639   8.030  -8.545  1.00  0.00
ATOM   5305  H1  WAT  1748     -19.846   8.319  -8.997  1.00  0.00
ATOM   5306  H2  WAT  1748     -21.158   7.599  -9.224  1.00  0.00
TER
ATOM   5307  O   WAT  1749     -15.906   4.149   8.768  1.00  0.00
ATOM   5308  H1  WAT  1749     -16.513   4.172   8.028  1.00  0.00
ATOM   5309  H2  WAT  1749     -16.211   3.418   9.305  1.00  0.00
TER
ATOM   5310  O   WAT  1750     -14.476   7.877   7.379  1.00  0.00
ATOM   5311  H1  WAT  1750     -13.524   7.793   7.329  1.00  0.00
ATOM   5312  H2  WAT  1750     -14.624   8.541   8.052  1.00  0.00
TER
ATOM   5313  O   WAT  1751     -11.585   7.257  -7.122  1.00  0.00
ATOM   5314  H1  WAT  1751     -11.871   6.843  -7.936  1.00  0.00
ATOM   5315  H2  WAT  1751     -11.784   8.185  -7.242  1.00  0.00
TER
ATOM   5316  O   WAT  1752     -20.121   3.250  -8.681  1.00  0.00
ATOM   5317  H1  WAT  1752     -20.226   2.635  -7.955  1.00  0.00
ATOM   5318  H2  WAT  1752     -20.288   2.727  -9.465  1.00  0.00
TER
ATOM   5319  O   WAT  1753     -19.969   1.936   7.298  1.00  0.00
ATOM   5320  H1  WAT  1753     -20.735   2.504   7.213  1.00  0.00
ATOM   5321  H2  WAT  1753     -19.788   1.643   6.405  1.00  0.00
TER
ATOM   5322  O   WAT  1754     -16.880   2.312  -8.077  1.00  0.00
ATOM   5323  H1  WAT  1754     -17.429   2.759  -7.433  1.00  0.00
ATOM   5324  H2  WAT  1754     -16.259   1.807  -7.553  1.00  0.00
TER
ATOM   5325  O   WAT  1755     -12.827   3.666   7.855  1.00  0.00
ATOM   5326  H1  WAT  1755     -12.086   4.004   7.352  1.00  0.00
ATOM   5327  H2  WAT  1755     -13.590   3.835   7.302  1.00  0.00
TER
ATOM   5328  O   WAT  1756     -21.213   1.271  -6.180  1.00  0.00
ATOM   5329  H1  WAT  1756     -20.791   1.105  -5.337  1.00  0.00
ATOM   5330  H2  WAT  1756     -21.088   0.461  -6.675  1.00  0.00
TER
ATOM   5331  O   WAT  1757     -18.700   0.295  -8.933  1.00  0.00
ATOM   5332  H1  WAT  1757     -18.180  -0.420  -9.299  1.00  0.00
ATOM   5333  H2  WAT  1757     -18.053   0.933  -8.633  1.00  0.00
TER
ATOM   5334  O   WAT  1758     -14.152   1.718   6.391  1.00  0.00
ATOM   5335  H1  WAT  1758     -13.738   1.872   7.240  1.00  0.00
ATOM   5336  H2  WAT  1758     -15.087   1.843   6.553  1.00  0.00
TER
ATOM   5337  O   WAT  1759     -13.680  -0.943   8.395  1.00  0.00
ATOM   5338  H1  WAT  1759     -13.098  -1.697   8.307  1.00  0.00
ATOM   5339  H2  WAT  1759     -13.504  -0.412   7.618  1.00  0.00
TER
ATOM   5340  O   WAT  1760     -19.797  -7.226   3.739  1.00  0.00
ATOM   5341  H1  WAT  1760     -20.245  -7.203   2.894  1.00  0.00
ATOM   5342  H2  WAT  1760     -20.430  -7.624   4.336  1.00  0.00
TER
ATOM   5343  O   WAT  1761     -19.391   1.670   4.360  1.00  0.00
ATOM   5344  H1  WAT  1761     -18.972   2.513   4.188  1.00  0.00
ATOM   5345  H2  WAT  1761     -20.310   1.807   4.131  1.00  0.00
TER
ATOM   5346  O   WAT  1762     -17.055  -0.599   5.744  1.00  0.00
ATOM   5347  H1  WAT  1762     -16.935  -1.194   6.484  1.00  0.00
ATOM   5348  H2  WAT  1762     -16.195  -0.562   5.324  1.00  0.00
TER
ATOM   5349  O   WAT  1763     -14.716  -0.045   4.320  1.00  0.00
ATOM   5350  H1  WAT  1763     -15.242   0.479   3.717  1.00  0.00
ATOM   5351  H2  WAT  1763     -14.373   0.588   4.951  1.00  0.00
TER
ATOM   5352  O   WAT  1764     -20.288  -4.056   7.002  1.00  0.00
ATOM   5353  H1  WAT  1764     -19.698  -4.365   7.690  1.00  0.00
ATOM   5354  H2  WAT  1764     -21.106  -4.528   7.158  1.00  0.00
TER
ATOM   5355  O   WAT  1765     -15.468  -4.440   7.235  1.00  0.00
ATOM   5356  H1  WAT  1765     -16.157  -5.102   7.170  1.00  0.00
ATOM   5357  H2  WAT  1765     -14.748  -4.886   7.680  1.00  0.00
TER
ATOM   5358  O   WAT  1766     -14.838  -7.845  -6.706  1.00  0.00
ATOM   5359  H1  WAT  1766     -14.558  -8.688  -6.350  1.00  0.00
ATOM   5360  H2  WAT  1766     -15.612  -7.612  -6.192  1.00  0.00
TER
ATOM   5361  O   WAT  1767     -18.684   9.210   5.735  1.00  0.00
ATOM   5362  H1  WAT  1767     -18.758  10.114   6.042  1.00  0.00
ATOM   5363  H2  WAT  1767     -19.586   8.891   5.707  1.00  0.00
TER
ATOM   5364  O   WAT  1768     -20.300  -6.612  -8.261  1.00  0.00
ATOM   5365  H1  WAT  1768     -20.648  -7.290  -8.841  1.00  0.00
ATOM   5366  H2  WAT  1768     -20.099  -7.073  -7.447  1.00  0.00
TER
ATOM   5367  O   WAT  1769     -18.135   8.376  -6.643  1.00  0.00
ATOM   5368  H1  WAT  1769     -17.240   8.715  -6.621  1.00  0.00
ATOM   5369  H2  WAT  1769     -18.104   7.654  -7.270  1.00  0.00
TER
ATOM   5370  O   WAT  1770     -11.156   6.906   6.064  1.00  0.00
ATOM   5371  H1  WAT  1770     -11.756   6.966   5.320  1.00  0.00
ATOM   5372  H2  WAT  1770     -11.027   5.967   6.194  1.00  0.00
TER
ATOM   5373  O   WAT  1771      -9.916   4.648  -8.599  1.00  0.00
ATOM   5374  H1  WAT  1771     -10.747   4.716  -8.128  1.00  0.00
ATOM   5375  H2  WAT  1771      -9.739   5.539  -8.902  1.00  0.00
TER
ATOM   5376  O   WAT  1772     -10.460   1.393  -6.096  1.00  0.00
ATOM   5377  H1  WAT  1772      -9.698   1.963  -5.990  1.00  0.00
ATOM   5378  H2  WAT  1772     -10.445   0.826  -5.325  1.00  0.00
TER
ATOM   5379  O   WAT  1773      -9.454   2.248  -1.251  1.00  0.00
ATOM   5380  H1  WAT  1773      -9.083   1.465  -1.658  1.00  0.00
ATOM   5381  H2  WAT  1773      -8.814   2.937  -1.430  1.00  0.00
TER
ATOM   5382  O   WAT  1774     -12.471   3.632   4.162  1.00  0.00
ATOM   5383  H1  WAT  1774     -13.285   4.061   4.424  1.00  0.00
ATOM   5384  H2  WAT  1774     -12.063   4.243   3.549  1.00  0.00
TER
ATOM   5385  O   WAT  1775     -10.408   1.686  -8.938  1.00  0.00
ATOM   5386  H1  WAT  1775     -10.133   2.594  -9.066  1.00  0.00
ATOM   5387  H2  WAT  1775     -10.597   1.623  -8.002  1.00  0.00
TER
ATOM   5388  O   WAT  1776     -14.011  -5.289  -7.643  1.00  0.00
ATOM   5389  H1  WAT  1776     -13.592  -5.476  -8.483  1.00  0.00
ATOM   5390  H2  WAT  1776     -14.317  -6.141  -7.333  1.00  0.00
TER
ATOM   5391  O   WAT  1777     -10.512  -0.377  -3.945  1.00  0.00
ATOM   5392  H1  WAT  1777     -10.887  -1.144  -4.377  1.00  0.00
ATOM   5393  H2  WAT  1777     -11.241   0.006  -3.458  1.00  0.00
TER
ATOM   5394  O   WAT  1778     -11.122  -1.230   5.689  1.00  0.00
ATOM   5395  H1  WAT  1778     -11.353  -1.458   4.788  1.00  0.00
ATOM   5396  H2  WAT  1778     -10.861  -0.310   5.643  1.00  0.00
TER
ATOM   5397  O   WAT  1779     -12.683  -6.004   8.467  1.00  0.00
ATOM   5398  H1  WAT  1779     -11.806  -5.996   8.850  1.00  0.00
ATOM   5399  H2  WAT  1779     -12.671  -6.741   7.856  1.00  0.00
TER
ATOM   5400  O   WAT  1780     -11.237  -2.151  -0.645  1.00  0.00
ATOM   5401  H1  WAT  1780     -10.713  -2.645  -1.276  1.00  0.00
ATOM   5402  H2  WAT  1780     -10.651  -2.016   0.100  1.00  0.00
TER
ATOM   5403  O   WAT  1781     -11.058  -2.067   2.877  1.00  0.00
ATOM   5404  H1  WAT  1781     -12.007  -2.101   2.992  1.00  0.00
ATOM   5405  H2  WAT  1781     -10.876  -1.157   2.642  1.00  0.00
TER
ATOM   5406  O   WAT  1782     -11.747  -2.894  -4.705  1.00  0.00
ATOM   5407  H1  WAT  1782     -11.251  -3.127  -3.920  1.00  0.00
ATOM   5408  H2  WAT  1782     -11.945  -3.732  -5.122  1.00  0.00
TER
ATOM   5409  O   WAT  1783     -10.318  -4.258  -2.172  1.00  0.00
ATOM   5410  H1  WAT  1783     -10.428  -4.412  -1.233  1.00  0.00
ATOM   5411  H2  WAT  1783      -9.557  -4.785  -2.414  1.00  0.00
TER
ATOM   5412  O   WAT  1784     -11.971  -8.318   4.287  1.00  0.00
ATOM   5413  H1  WAT  1784     -11.334  -7.705   4.653  1.00  0.00
ATOM   5414  H2  WAT  1784     -11.824  -8.282   3.342  1.00  0.00
TER
ATOM   5415  O   WAT  1785      -9.429  -6.427  -8.931  1.00  0.00
ATOM   5416  H1  WAT  1785      -8.504  -6.559  -9.139  1.00  0.00
ATOM   5417  H2  WAT  1785      -9.451  -6.347  -7.977  1.00  0.00
TER
ATOM   5418  O   WAT  1786      -9.355  -5.656  -6.305  1.00  0.00
ATOM   5419  H1  WAT  1786     -10.150  -5.721  -5.776  1.00  0.00
ATOM   5420  H2  WAT  1786      -9.151  -4.721  -6.317  1.00  0.00
TER
ATOM   5421  O   WAT  1787     -12.413   8.383  -2.311  1.00  0.00
ATOM   5422  H1  WAT  1787     -11.817   8.062  -2.988  1.00  0.00
ATOM   5423  H2  WAT  1787     -12.155   7.911  -1.520  1.00  0.00
TER
ATOM   5424  O   WAT  1788     -20.806   6.371   3.439  1.00  0.00
ATOM   5425  H1  WAT  1788     -21.047   6.639   2.552  1.00  0.00
ATOM   5426  H2  WAT  1788     -19.866   6.542   3.494  1.00  0.00
TER
ATOM   5427  O   WAT  1789     -18.601  -7.166   7.194  1.00  0.00
ATOM   5428  H1  WAT  1789     -18.662  -6.573   7.944  1.00  0.00
ATOM   5429  H2  WAT  1789     -17.661  -7.273   7.049  1.00  0.00
TER
ATOM   5430  O   WAT  1790     -15.963  -7.509   6.833  1.00  0.00
ATOM   5431  H1  WAT  1790     -15.349  -7.191   6.172  1.00  0.00
ATOM   5432  H2  WAT  1790     -15.418  -7.994   7.453  1.00  0.00
TER
ATOM   5433  O   WAT  1791      -9.546   8.391   4.240  1.00  0.00
ATOM   5434  H1  WAT  1791     -10.040   8.788   3.522  1.00  0.00
ATOM   5435  H2  WAT  1791     -10.155   7.766   4.633  1.00  0.00
TER
ATOM   5436  O   WAT  1792     -15.223  -8.945   3.160  1.00  0.00
ATOM   5437  H1  WAT  1792     -16.097  -8.612   2.958  1.00  0.00
ATOM   5438  H2  WAT  1792     -15.332  -9.418   3.986  1.00  0.00
TER
ATOM   5439  O   WAT  1793     -14.315  -6.738   4.545  1.00  0.00
ATOM   5440  H1  WAT  1793     -14.644  -7.553   4.165  1.00  0.00
ATOM   5441  H2  WAT  1793     -13.367  -6.781   4.421  1.00  0.00
TER
ATOM   5442  O   WAT  1794     -11.862   9.033   1.518  1.00  0.00
ATOM   5443  H1  WAT  1794     -12.322   9.785   1.144  1.00  0.00
ATOM   5444  H2  WAT  1794     -12.491   8.314   1.460  1.00  0.00
TER
ATOM   5445  O   WAT  1795     -18.693   8.233   1.520  1.00  0.00
ATOM   5446  H1  WAT  1795     -18.405   7.978   0.643  1.00  0.00
ATOM   5447  H2  WAT  1795     -18.181   7.680   2.111  1.00  0.00
TER
ATOM   5448  O   WAT  1796     -17.475  -8.028   2.100  1.00  0.00
ATOM   5449  H1  WAT  1796     -18.258  -7.554   2.379  1.00  0.00
ATOM   5450  H2  WAT  1796     -17.769  -8.933   1.991  1.00  0.00
TER
ATOM   5451  O   WAT  1797     -12.923  -7.326   0.145  1.00  0.00
ATOM   5452  H1  WAT  1797     -12.482  -7.381  -0.703  1.00  0.00
ATOM   5453  H2  WAT  1797     -13.192  -6.410   0.216  1.00  0.00
TER
ATOM   5454  O   WAT  1798     -11.059  -7.694  -1.845  1.00  0.00
ATOM   5455  H1  WAT  1798     -11.120  -8.638  -1.991  1.00  0.00
ATOM   5456  H2  WAT  1798     -10.280  -7.586  -1.299  1.00  0.00
TER
ATOM   5457  O   WAT  1799     -19.590  -5.610  -2.389  1.00  0.00
ATOM   5458  H1  WAT  1799     -20.402  -5.984  -2.729  1.00  0.00
ATOM   5459  H2  WAT  1799     -19.086  -6.365  -2.087  1.00  0.00
TER
ATOM   5460  O   WAT  1800     -15.087  -8.945  -1.150  1.00  0.00
ATOM   5461  H1  WAT  1800     -14.484  -8.373  -0.676  1.00  0.00
ATOM   5462  H2  WAT  1800     -15.828  -8.381  -1.373  1.00  0.00
TER
ATOM   5463  O   WAT  1801     -11.944  -8.543  -5.876  1.00  0.00
ATOM   5464  H1  WAT  1801     -11.749  -7.645  -5.610  1.00  0.00
ATOM   5465  H2  WAT  1801     -12.731  -8.775  -5.383  1.00  0.00
TER
ATOM   5466  O   WAT  1802     -18.626   9.154   8.887  1.00  0.00
ATOM   5467  H1  WAT  1802     -17.699   8.919   8.930  1.00  0.00
ATOM   5468  H2  WAT  1802     -18.641   9.981   8.405  1.00  0.00
TER
ATOM   5469  O   WAT  1803     -10.391   8.697  -4.116  1.00  0.00
ATOM   5470  H1  WAT  1803     -10.216   8.011  -4.760  1.00  0.00
ATOM   5471  H2  WAT  1803     -11.089   9.222  -4.508  1.00  0.00
TER
ATOM   5472  O   WAT  1804     -14.838  -8.766   9.229  1.00  0.00
ATOM   5473  H1  WAT  1804     -14.951  -8.446  10.124  1.00  0.00
ATOM   5474  H2  WAT  1804     -14.021  -8.365   8.933  1.00  0.00
TER
ATOM   5475  O   WAT  1805     -12.058   8.381   8.711  1.00  0.00
ATOM   5476  H1  WAT  1805     -11.265   7.886   8.504  1.00  0.00
ATOM   5477  H2  WAT  1805     -11.765   9.060   9.319  1.00  0.00
TER
ATOM   5478  O   WAT  1806     -17.800   1.031 -18.527  1.00  0.00
ATOM   5479  H1  WAT  1806     -18.576   0.551 -18.237  1.00  0.00
ATOM   5480  H2  WAT  1806     -17.149   0.352 -18.701  1.00  0.00
TER
ATOM   5481  O   WAT  1807     -18.359   3.707 -18.519  1.00  0.00
ATOM   5482  H1  WAT  1807     -18.428   2.766 -18.681  1.00  0.00
ATOM   5483  H2  WAT  1807     -17.597   3.797 -17.947  1.00  0.00
TER
ATOM   5484  O   WAT  1808     -17.329  -3.486 -18.293  1.00  0.00
ATOM   5485  H1  WAT  1808     -16.952  -4.359 -18.405  1.00  0.00
ATOM   5486  H2  WAT  1808     -17.427  -3.150 -19.184  1.00  0.00
TER
ATOM   5487  O   WAT  1809      -9.256  -3.974 -14.795  1.00  0.00
ATOM   5488  H1  WAT  1809      -9.961  -3.586 -15.314  1.00  0.00
ATOM   5489  H2  WAT  1809      -8.991  -3.279 -14.193  1.00  0.00
TER
ATOM   5490  O   WAT  1810     -13.310  -4.051 -18.587  1.00  0.00
ATOM   5491  H1  WAT  1810     -14.015  -3.762 -18.007  1.00  0.00
ATOM   5492  H2  WAT  1810     -12.949  -3.241 -18.947  1.00  0.00
TER
ATOM   5493  O   WAT  1811     -11.694   5.567 -16.324  1.00  0.00
ATOM   5494  H1  WAT  1811     -12.378   6.237 -16.333  1.00  0.00
ATOM   5495  H2  WAT  1811     -11.154   5.765 -17.090  1.00  0.00
TER
ATOM   5496  O   WAT  1812     -10.241  -4.605 -18.196  1.00  0.00
ATOM   5497  H1  WAT  1812     -11.189  -4.572 -18.065  1.00  0.00
ATOM   5498  H2  WAT  1812      -9.916  -3.792 -17.811  1.00  0.00
TER
ATOM   5499  O   WAT  1813     -14.158   7.411 -17.610  1.00  0.00
ATOM   5500  H1  WAT  1813     -14.145   7.007 -18.478  1.00  0.00
ATOM   5501  H2  WAT  1813     -14.710   8.186 -17.714  1.00  0.00
TER
ATOM   5502  O   WAT  1814     -14.759   2.314 -16.281  1.00  0.00
ATOM   5503  H1  WAT  1814     -14.343   2.100 -17.116  1.00  0.00
ATOM   5504  H2  WAT  1814     -14.035   2.571 -15.711  1.00  0.00
TER
ATOM   5505  O   WAT  1815     -10.813   0.713 -16.190  1.00  0.00
ATOM   5506  H1  WAT  1815     -11.641   0.782 -16.665  1.00  0.00
ATOM   5507  H2  WAT  1815     -10.218   1.298 -16.658  1.00  0.00
TER
ATOM   5508  O   WAT  1816     -13.849  -2.500 -15.244  1.00  0.00
ATOM   5509  H1  WAT  1816     -14.262  -1.675 -14.990  1.00  0.00
ATOM   5510  H2  WAT  1816     -14.581  -3.086 -15.437  1.00  0.00
TER
ATOM   5511  O   WAT  1817     -13.159   7.546 -14.556  1.00  0.00
ATOM   5512  H1  WAT  1817     -13.636   8.353 -14.749  1.00  0.00
ATOM   5513  H2  WAT  1817     -13.843   6.893 -14.404  1.00  0.00
TER
ATOM   5514  O   WAT  1818      -9.579   7.307  -9.487  1.00  0.00
ATOM   5515  H1  WAT  1818      -9.103   7.785  -8.808  1.00  0.00
ATOM   5516  H2  WAT  1818      -8.958   7.239 -10.213  1.00  0.00
TER
ATOM   5517  O   WAT  1819     -10.176   4.498 -12.327  1.00  0.00
ATOM   5518  H1  WAT  1819     -10.049   4.259 -13.245  1.00  0.00
ATOM   5519  H2  WAT  1819     -10.134   3.667 -11.855  1.00  0.00
TER
ATOM   5520  O   WAT  1820     -16.314   8.201 -13.758  1.00  0.00
ATOM   5521  H1  WAT  1820     -15.800   8.112 -12.955  1.00  0.00
ATOM   5522  H2  WAT  1820     -17.157   8.547 -13.465  1.00  0.00
TER
ATOM   5523  O   WAT  1821     -10.323  -3.449 -11.362  1.00  0.00
ATOM   5524  H1  WAT  1821     -10.939  -2.941 -11.891  1.00  0.00
ATOM   5525  H2  WAT  1821     -10.644  -4.349 -11.420  1.00  0.00
TER
ATOM   5526  O   WAT  1822     -18.262  -4.609 -13.896  1.00  0.00
ATOM   5527  H1  WAT  1822     -18.724  -4.401 -13.084  1.00  0.00
ATOM   5528  H2  WAT  1822     -18.664  -5.424 -14.199  1.00  0.00
TER
ATOM   5529  O   WAT  1823     -13.261  -3.389 -12.766  1.00  0.00
ATOM   5530  H1  WAT  1823     -14.112  -3.688 -12.445  1.00  0.00
ATOM   5531  H2  WAT  1823     -13.421  -3.144 -13.678  1.00  0.00
TER
ATOM   5532  O   WAT  1824     -16.167  -1.888 -10.666  1.00  0.00
ATOM   5533  H1  WAT  1824     -15.841  -2.722 -11.006  1.00  0.00
ATOM   5534  H2  WAT  1824     -15.378  -1.366 -10.519  1.00  0.00
TER
ATOM   5535  O   WAT  1825     -20.511  -6.932 -17.641  1.00  0.00
ATOM   5536  H1  WAT  1825     -20.214  -6.025 -17.721  1.00  0.00
ATOM   5537  H2  WAT  1825     -19.963  -7.420 -18.255  1.00  0.00
TER
ATOM   5538  O   WAT  1826     -20.318  -1.454 -11.105  1.00  0.00
ATOM   5539  H1  WAT  1826     -20.413  -2.395 -11.255  1.00  0.00
ATOM   5540  H2  WAT  1826     -19.474  -1.233 -11.501  1.00  0.00
TER
ATOM   5541  O   WAT  1827     -18.612  -4.960  -9.882  1.00  0.00
ATOM   5542  H1  WAT  1827     -19.302  -5.152  -9.248  1.00  0.00
ATOM   5543  H2  WAT  1827     -17.869  -4.676  -9.350  1.00  0.00
TER
ATOM   5544  O   WAT  1828     -16.336  -1.120 -17.047  1.00  0.00
ATOM   5545  H1  WAT  1828     -17.068  -0.611 -16.698  1.00  0.00
ATOM   5546  H2  WAT  1828     -16.733  -1.937 -17.348  1.00  0.00
TER
ATOM   5547  O   WAT  1829     -15.873  -5.666 -17.635  1.00  0.00
ATOM   5548  H1  WAT  1829     -15.856  -5.215 -16.790  1.00  0.00
ATOM   5549  H2  WAT  1829     -16.122  -6.566 -17.421  1.00  0.00
TER
ATOM   5550  O   WAT  1830     -12.446  -8.253 -11.796  1.00  0.00
ATOM   5551  H1  WAT  1830     -12.121  -8.984 -11.270  1.00  0.00
ATOM   5552  H2  WAT  1830     -12.410  -8.572 -12.698  1.00  0.00
TER
ATOM   5553  O   WAT  1831     -19.597  -0.384 -16.895  1.00  0.00
ATOM   5554  H1  WAT  1831     -19.230  -0.858 -16.149  1.00  0.00
ATOM   5555  H2  WAT  1831     -19.787   0.490 -16.554  1.00  0.00
TER
ATOM   5556  O   WAT  1832     -12.520   1.859 -18.187  1.00  0.00
ATOM   5557  H1  WAT  1832     -11.800   2.355 -18.578  1.00  0.00
ATOM   5558  H2  WAT  1832     -12.722   1.181 -18.832  1.00  0.00
TER
ATOM   5559  O   WAT  1833     -17.138   1.930 -12.300  1.00  0.00
ATOM   5560  H1  WAT  1833     -17.205   1.010 -12.555  1.00  0.00
ATOM   5561  H2  WAT  1833     -17.768   2.028 -11.586  1.00  0.00
TER
ATOM   5562  O   WAT  1834     -17.207   4.752 -12.550  1.00  0.00
ATOM   5563  H1  WAT  1834     -17.192   3.820 -12.768  1.00  0.00
ATOM   5564  H2  WAT  1834     -17.914   4.838 -11.911  1.00  0.00
TER
ATOM   5565  O   WAT  1835     -10.996   1.393 -13.203  1.00  0.00
ATOM   5566  H1  WAT  1835     -11.721   1.986 -13.400  1.00  0.00
ATOM   5567  H2  WAT  1835     -10.468   1.385 -14.002  1.00  0.00
TER
ATOM   5568  O   WAT  1836     -17.773   6.394 -15.456  1.00  0.00
ATOM   5569  H1  WAT  1836     -17.129   6.600 -14.779  1.00  0.00
ATOM   5570  H2  WAT  1836     -17.410   5.633 -15.909  1.00  0.00
TER
ATOM   5571  O   WAT  1837     -16.500   4.397 -16.738  1.00  0.00
ATOM   5572  H1  WAT  1837     -15.858   3.697 -16.625  1.00  0.00
ATOM   5573  H2  WAT  1837     -15.975   5.177 -16.919  1.00  0.00
TER
ATOM   5574  O   WAT  1838     -14.726   5.197 -13.535  1.00  0.00
ATOM   5575  H1  WAT  1838     -14.391   5.783 -12.857  1.00  0.00
ATOM   5576  H2  WAT  1838     -15.646   5.066 -13.305  1.00  0.00
TER
ATOM   5577  O   WAT  1839     -18.897   5.246 -10.366  1.00  0.00
ATOM   5578  H1  WAT  1839     -19.218   4.527  -9.821  1.00  0.00
ATOM   5579  H2  WAT  1839     -19.572   5.921 -10.292  1.00  0.00
TER
ATOM   5580  O   WAT  1840     -15.682  -4.521 -15.002  1.00  0.00
ATOM   5581  H1  WAT  1840     -15.314  -5.342 -14.674  1.00  0.00
ATOM   5582  H2  WAT  1840     -16.542  -4.461 -14.587  1.00  0.00
TER
ATOM   5583  O   WAT  1841     -18.722  -1.867 -14.778  1.00  0.00
ATOM   5584  H1  WAT  1841     -18.223  -1.393 -14.113  1.00  0.00
ATOM   5585  H2  WAT  1841     -18.580  -2.791 -14.571  1.00  0.00
TER
ATOM   5586  O   WAT  1842     -11.515  -5.651 -13.936  1.00  0.00
ATOM   5587  H1  WAT  1842     -12.018  -4.910 -13.596  1.00  0.00
ATOM   5588  H2  WAT  1842     -10.700  -5.262 -14.252  1.00  0.00
TER
ATOM   5589  O   WAT  1843     -11.220   6.764 -18.814  1.00  0.00
ATOM   5590  H1  WAT  1843     -11.096   7.587 -18.342  1.00  0.00
ATOM   5591  H2  WAT  1843     -10.354   6.553 -19.162  1.00  0.00
TER
ATOM   5592  O   WAT  1844     -15.906   4.149 -10.006  1.00  0.00
ATOM   5593  H1  WAT  1844     -16.513   4.172 -10.747  1.00  0.00
ATOM   5594  H2  WAT  1844     -16.211   3.418  -9.469  1.00  0.00
TER
ATOM   5595  O   WAT  1845     -14.476   7.877 -11.395  1.00  0.00
ATOM   5596  H1  WAT  1845     -13.524   7.793 -11.445  1.00  0.00
ATOM   5597  H2  WAT  1845     -14.624   8.541 -10.722  1.00  0.00
TER
ATOM   5598  O   WAT  1846     -19.969   1.936 -11.477  1.00  0.00
ATOM   5599  H1  WAT  1846     -20.735   2.504 -11.561  1.00  0.00
ATOM   5600  H2  WAT  1846     -19.788   1.643 -12.370  1.00  0.00
TER
ATOM   5601  O   WAT  1847     -12.827   3.666 -10.919  1.00  0.00
ATOM   5602  H1  WAT  1847     -12.086   4.004 -11.422  1.00  0.00
ATOM   5603  H2  WAT  1847     -13.590   3.835 -11.472  1.00  0.00
TER
ATOM   5604  O   WAT  1848     -14.152   1.718 -12.384  1.00  0.00
ATOM   5605  H1  WAT  1848     -13.738   1.872 -11.534  1.00  0.00
ATOM   5606  H2  WAT  1848     -15.087   1.843 -12.221  1.00  0.00
TER
ATOM   5607  O   WAT  1849     -13.680  -0.943 -10.380  1.00  0.00
ATOM   5608  H1  WAT  1849     -13.098  -1.697 -10.468  1.00  0.00
ATOM   5609  H2  WAT  1849     -13.504  -0.412 -11.156  1.00  0.00
TER
ATOM   5610  O   WAT  1850     -19.797  -7.226 -15.035  1.00  0.00
ATOM   5611  H1  WAT  1850     -20.245  -7.203 -15.881  1.00  0.00
ATOM   5612  H2  WAT  1850     -20.430  -7.624 -14.438  1.00  0.00
TER
ATOM   5613  O   WAT  1851     -19.391   1.670 -14.414  1.00  0.00
ATOM   5614  H1  WAT  1851     -18.972   2.513 -14.586  1.00  0.00
ATOM   5615  H2  WAT  1851     -20.310   1.807 -14.643  1.00  0.00
TER
ATOM   5616  O   WAT  1852     -17.055  -0.599 -13.030  1.00  0.00
ATOM   5617  H1  WAT  1852     -16.935  -1.194 -12.291  1.00  0.00
ATOM   5618  H2  WAT  1852     -16.195  -0.562 -13.450  1.00  0.00
TER
ATOM   5619  O   WAT  1853     -14.716  -0.045 -14.454  1.00  0.00
ATOM   5620  H1  WAT  1853     -15.242   0.479 -15.057  1.00  0.00
ATOM   5621  H2  WAT  1853     -14.373   0.588 -13.823  1.00  0.00
TER
ATOM   5622  O   WAT  1854     -20.288  -4.056 -11.773  1.00  0.00
ATOM   5623  H1  WAT  1854     -19.698  -4.365 -11.085  1.00  0.00
ATOM   5624  H2  WAT  1854     -21.106  -4.528 -11.617  1.00  0.00
TER
ATOM   5625  O   WAT  1855     -15.468  -4.440 -11.539  1.00  0.00
ATOM   5626  H1  WAT  1855     -16.157  -5.102 -11.604  1.00  0.00
ATOM   5627  H2  WAT  1855     -14.748  -4.886 -11.094  1.00  0.00
TER
ATOM   5628  O   WAT  1856     -18.684   9.210 -13.040  1.00  0.00
ATOM   5629  H1  WAT  1856     -18.758  10.114 -12.732  1.00  0.00
ATOM   5630  H2  WAT  1856     -19.586   8.891 -13.067  1.00  0.00
TER
ATOM   5631  O   WAT  1857     -11.156   6.906 -12.710  1.00  0.00
ATOM   5632  H1  WAT  1857     -11.756   6.966 -13.454  1.00  0.00
ATOM   5633  H2  WAT  1857     -11.027   5.967 -12.581  1.00  0.00
TER
ATOM   5634  O   WAT  1858     -12.471   3.632 -14.613  1.00  0.00
ATOM   5635  H1  WAT  1858     -13.285   4.061 -14.350  1.00  0.00
ATOM   5636  H2  WAT  1858     -12.063   4.243 -15.226  1.00  0.00
TER
ATOM   5637  O   WAT  1859     -11.122  -1.230 -13.086  1.00  0.00
ATOM   5638  H1  WAT  1859     -11.353  -1.458 -13.986  1.00  0.00
ATOM   5639  H2  WAT  1859     -10.861  -0.310 -13.131  1.00  0.00
TER
ATOM   5640  O   WAT  1860     -12.683  -6.004 -10.308  1.00  0.00
ATOM   5641  H1  WAT  1860     -11.806  -5.996  -9.924  1.00  0.00
ATOM   5642  H2  WAT  1860     -12.671  -6.741 -10.919  1.00  0.00
TER
ATOM   5643  O   WAT  1861     -11.058  -2.067 -15.897  1.00  0.00
ATOM   5644  H1  WAT  1861     -12.007  -2.101 -15.782  1.00  0.00
ATOM   5645  H2  WAT  1861     -10.876  -1.157 -16.132  1.00  0.00
TER
ATOM   5646  O   WAT  1862     -11.971  -8.318 -14.488  1.00  0.00
ATOM   5647  H1  WAT  1862     -11.334  -7.705 -14.122  1.00  0.00
ATOM   5648  H2  WAT  1862     -11.824  -8.282 -15.433  1.00  0.00
TER
ATOM   5649  O   WAT  1863     -20.806   6.371 -15.336  1.00  0.00
ATOM   5650  H1  WAT  1863     -21.047   6.639 -16.223  1.00  0.00
ATOM   5651  H2  WAT  1863     -19.866   6.542 -15.281  1.00  0.00
TER
ATOM   5652  O   WAT  1864     -18.601  -7.166 -11.580  1.00  0.00
ATOM   5653  H1  WAT  1864     -18.662  -6.573 -10.831  1.00  0.00
ATOM   5654  H2  WAT  1864     -17.661  -7.273 -11.725  1.00  0.00
TER
ATOM   5655  O   WAT  1865     -15.963  -7.509 -11.941  1.00  0.00
ATOM   5656  H1  WAT  1865     -15.349  -7.191 -12.603  1.00  0.00
ATOM   5657  H2  WAT  1865     -15.418  -7.994 -11.321  1.00  0.00
TER
ATOM   5658  O   WAT  1866      -9.546   8.391 -14.535  1.00  0.00
ATOM   5659  H1  WAT  1866     -10.040   8.788 -15.252  1.00  0.00
ATOM   5660  H2  WAT  1866     -10.155   7.766 -14.141  1.00  0.00
TER
ATOM   5661  O   WAT  1867     -15.223  -8.945 -15.614  1.00  0.00
ATOM   5662  H1  WAT  1867     -16.097  -8.612 -15.817  1.00  0.00
ATOM   5663  H2  WAT  1867     -15.332  -9.418 -14.789  1.00  0.00
TER
ATOM   5664  O   WAT  1868     -14.315  -6.738 -14.230  1.00  0.00
ATOM   5665  H1  WAT  1868     -14.644  -7.553 -14.610  1.00  0.00
ATOM   5666  H2  WAT  1868     -13.367  -6.781 -14.353  1.00  0.00
TER
ATOM   5667  O   WAT  1869     -11.862   9.033 -17.256  1.00  0.00
ATOM   5668  H1  WAT  1869     -12.322   9.785 -17.630  1.00  0.00
ATOM   5669  H2  WAT  1869     -12.491   8.314 -17.315  1.00  0.00
TER
ATOM   5670  O   WAT  1870     -18.693   8.233 -17.254  1.00  0.00
ATOM   5671  H1  WAT  1870     -18.405   7.978 -18.131  1.00  0.00
ATOM   5672  H2  WAT  1870     -18.181   7.680 -16.664  1.00  0.00
TER
ATOM   5673  O   WAT  1871     -17.475  -8.028 -16.675  1.00  0.00
ATOM   5674  H1  WAT  1871     -18.258  -7.554 -16.395  1.00  0.00
ATOM   5675  H2  WAT  1871     -17.769  -8.933 -16.783  1.00  0.00
TER
ATOM   5676  O   WAT  1872     -18.626   9.154  -9.887  1.00  0.00
ATOM   5677  H1  WAT  1872     -17.699   8.919  -9.844  1.00  0.00
ATOM   5678  H2  WAT  1872     -18.641   9.981 -10.369  1.00  0.00
TER
ATOM   5679  O   WAT  1873     -14.838  -8.766  -9.545  1.00  0.00
ATOM   5680  H1  WAT  1873     -14.951  -8.446  -8.650  1.00  0.00
ATOM   5681  H2  WAT  1873     -14.021  -8.365  -9.842  1.00  0.00
TER
ATOM   5682  O   WAT  1874     -12.058   8.381 -10.063  1.00  0.00
ATOM   5683  H1  WAT  1874     -11.265   7.886 -10.271  1.00  0.00
ATOM   5684  H2  WAT  1874     -11.765   9.060  -9.456  1.00  0.00
TER
ATOM   5685  O   WAT  1875     -15.932 -19.521  17.141  1.00  0.00
ATOM   5686  H1  WAT  1875     -16.013 -20.436  16.870  1.00  0.00
ATOM   5687  H2  WAT  1875     -16.345 -19.024  16.435  1.00  0.00
TER
ATOM   5688  O   WAT  1876     -13.779 -13.337  17.802  1.00  0.00
ATOM   5689  H1  WAT  1876     -14.241 -14.108  18.131  1.00  0.00
ATOM   5690  H2  WAT  1876     -12.967 -13.310  18.307  1.00  0.00
TER
ATOM   5691  O   WAT  1877     -17.553 -11.051  17.422  1.00  0.00
ATOM   5692  H1  WAT  1877     -18.172 -10.596  16.852  1.00  0.00
ATOM   5693  H2  WAT  1877     -16.698 -10.896  17.021  1.00  0.00
TER
ATOM   5694  O   WAT  1878     -16.687 -16.167  14.816  1.00  0.00
ATOM   5695  H1  WAT  1878     -17.305 -15.702  14.252  1.00  0.00
ATOM   5696  H2  WAT  1878     -16.174 -15.475  15.233  1.00  0.00
TER
ATOM   5697  O   WAT  1879     -12.863 -14.642  15.028  1.00  0.00
ATOM   5698  H1  WAT  1879     -12.974 -15.584  15.153  1.00  0.00
ATOM   5699  H2  WAT  1879     -12.867 -14.280  15.914  1.00  0.00
TER
ATOM   5700  O   WAT  1880     -17.321 -19.015  14.384  1.00  0.00
ATOM   5701  H1  WAT  1880     -18.248 -19.081  14.613  1.00  0.00
ATOM   5702  H2  WAT  1880     -17.169 -18.077  14.270  1.00  0.00
TER
ATOM   5703  O   WAT  1881     -13.292 -17.453  14.888  1.00  0.00
ATOM   5704  H1  WAT  1881     -13.910 -17.791  14.240  1.00  0.00
ATOM   5705  H2  WAT  1881     -13.309 -18.097  15.596  1.00  0.00
TER
ATOM   5706  O   WAT  1882     -15.115 -18.214  11.895  1.00  0.00
ATOM   5707  H1  WAT  1882     -14.676 -19.052  11.749  1.00  0.00
ATOM   5708  H2  WAT  1882     -14.402 -17.582  11.981  1.00  0.00
TER
ATOM   5709  O   WAT  1883     -17.006 -13.275  15.863  1.00  0.00
ATOM   5710  H1  WAT  1883     -16.566 -12.532  15.449  1.00  0.00
ATOM   5711  H2  WAT  1883     -17.067 -13.032  16.787  1.00  0.00
TER
ATOM   5712  O   WAT  1884     -14.339 -10.288  13.219  1.00  0.00
ATOM   5713  H1  WAT  1884     -14.499 -10.578  14.118  1.00  0.00
ATOM   5714  H2  WAT  1884     -14.504 -11.064  12.684  1.00  0.00
TER
ATOM   5715  O   WAT  1885     -14.636 -12.779  11.779  1.00  0.00
ATOM   5716  H1  WAT  1885     -15.330 -12.781  11.119  1.00  0.00
ATOM   5717  H2  WAT  1885     -13.894 -13.203  11.349  1.00  0.00
TER
ATOM   5718  O   WAT  1886     -15.071 -11.153  15.854  1.00  0.00
ATOM   5719  H1  WAT  1886     -14.615 -11.934  16.168  1.00  0.00
ATOM   5720  H2  WAT  1886     -14.732 -10.442  16.398  1.00  0.00
TER
ATOM   5721  O   WAT  1887     -18.348 -14.977  12.479  1.00  0.00
ATOM   5722  H1  WAT  1887     -18.007 -14.233  11.984  1.00  0.00
ATOM   5723  H2  WAT  1887     -19.177 -14.664  12.842  1.00  0.00
TER
ATOM   5724  O   WAT  1888     -12.073 -19.838  11.268  1.00  0.00
ATOM   5725  H1  WAT  1888     -12.157 -19.407  10.418  1.00  0.00
ATOM   5726  H2  WAT  1888     -11.354 -19.378  11.701  1.00  0.00
TER
ATOM   5727  O   WAT  1889     -11.044 -12.984  13.997  1.00  0.00
ATOM   5728  H1  WAT  1889     -11.687 -13.638  14.271  1.00  0.00
ATOM   5729  H2  WAT  1889     -11.431 -12.578  13.221  1.00  0.00
TER
ATOM   5730  O   WAT  1890     -15.466 -15.655  17.844  1.00  0.00
ATOM   5731  H1  WAT  1890     -15.113 -16.252  17.184  1.00  0.00
ATOM   5732  H2  WAT  1890     -16.349 -15.981  18.015  1.00  0.00
TER
ATOM   5733  O   WAT  1891     -19.379 -14.895  15.251  1.00  0.00
ATOM   5734  H1  WAT  1891     -18.692 -14.349  15.632  1.00  0.00
ATOM   5735  H2  WAT  1891     -20.166 -14.351  15.286  1.00  0.00
TER
ATOM   5736  O   WAT  1892     -20.077 -17.891  14.863  1.00  0.00
ATOM   5737  H1  WAT  1892     -19.620 -17.080  15.089  1.00  0.00
ATOM   5738  H2  WAT  1892     -20.428 -18.209  15.695  1.00  0.00
TER
ATOM   5739  O   WAT  1893     -12.655 -14.092  10.534  1.00  0.00
ATOM   5740  H1  WAT  1893     -12.881 -14.809  11.127  1.00  0.00
ATOM   5741  H2  WAT  1893     -13.045 -14.341   9.697  1.00  0.00
TER
ATOM   5742  O   WAT  1894     -13.073 -16.175  12.196  1.00  0.00
ATOM   5743  H1  WAT  1894     -13.361 -15.714  12.984  1.00  0.00
ATOM   5744  H2  WAT  1894     -12.278 -16.635  12.464  1.00  0.00
TER
ATOM   5745  O   WAT  1895     -17.870 -12.620  10.789  1.00  0.00
ATOM   5746  H1  WAT  1895     -17.769 -12.823   9.859  1.00  0.00
ATOM   5747  H2  WAT  1895     -18.770 -12.874  10.993  1.00  0.00
TER
ATOM   5748  O   WAT  1896     -19.228 -10.101  15.483  1.00  0.00
ATOM   5749  H1  WAT  1896     -18.974 -10.139  14.561  1.00  0.00
ATOM   5750  H2  WAT  1896     -20.177 -10.228  15.476  1.00  0.00
TER
ATOM   5751  O   WAT  1897     -13.223 -19.182  17.059  1.00  0.00
ATOM   5752  H1  WAT  1897     -14.164 -19.167  17.234  1.00  0.00
ATOM   5753  H2  WAT  1897     -12.909 -19.968  17.505  1.00  0.00
TER
ATOM   5754  O   WAT  1898     -11.220 -12.011  18.735  1.00  0.00
ATOM   5755  H1  WAT  1898     -11.096 -11.188  19.207  1.00  0.00
ATOM   5756  H2  WAT  1898     -10.354 -12.222  18.387  1.00  0.00
TER
ATOM   5757  O   WAT  1899     -20.639 -10.745  10.229  1.00  0.00
ATOM   5758  H1  WAT  1899     -19.846 -10.456   9.777  1.00  0.00
ATOM   5759  H2  WAT  1899     -21.158 -11.175   9.550  1.00  0.00
TER
ATOM   5760  O   WAT  1900     -11.585 -11.518  11.653  1.00  0.00
ATOM   5761  H1  WAT  1900     -11.871 -11.931  10.838  1.00  0.00
ATOM   5762  H2  WAT  1900     -11.784 -10.589  11.533  1.00  0.00
TER
ATOM   5763  O   WAT  1901     -20.121 -15.524  10.093  1.00  0.00
ATOM   5764  H1  WAT  1901     -20.226 -16.139  10.819  1.00  0.00
ATOM   5765  H2  WAT  1901     -20.288 -16.048   9.310  1.00  0.00
TER
ATOM   5766  O   WAT  1902     -16.880 -16.462  10.697  1.00  0.00
ATOM   5767  H1  WAT  1902     -17.429 -16.015  11.342  1.00  0.00
ATOM   5768  H2  WAT  1902     -16.259 -16.967  11.221  1.00  0.00
TER
ATOM   5769  O   WAT  1903     -21.213 -17.503  12.594  1.00  0.00
ATOM   5770  H1  WAT  1903     -20.791 -17.669  13.437  1.00  0.00
ATOM   5771  H2  WAT  1903     -21.088 -18.313  12.099  1.00  0.00
TER
ATOM   5772  O   WAT  1904     -18.700 -18.479   9.842  1.00  0.00
ATOM   5773  H1  WAT  1904     -18.180 -19.195   9.476  1.00  0.00
ATOM   5774  H2  WAT  1904     -18.053 -17.841  10.142  1.00  0.00
TER
ATOM   5775  O   WAT  1905     -18.135 -10.398  12.132  1.00  0.00
ATOM   5776  H1  WAT  1905     -17.240 -10.060  12.154  1.00  0.00
ATOM   5777  H2  WAT  1905     -18.104 -11.120  11.504  1.00  0.00
TER
ATOM   5778  O   WAT  1906      -9.916 -14.126  10.175  1.00  0.00
ATOM   5779  H1  WAT  1906     -10.747 -14.058  10.646  1.00  0.00
ATOM   5780  H2  WAT  1906      -9.739 -13.236   9.872  1.00  0.00
TER
ATOM   5781  O   WAT  1907     -10.460 -17.381  12.679  1.00  0.00
ATOM   5782  H1  WAT  1907      -9.698 -16.812  12.785  1.00  0.00
ATOM   5783  H2  WAT  1907     -10.445 -17.949  13.450  1.00  0.00
TER
ATOM   5784  O   WAT  1908      -9.454 -16.526  17.523  1.00  0.00
ATOM   5785  H1  WAT  1908      -9.083 -17.310  17.117  1.00  0.00
ATOM   5786  H2  WAT  1908      -8.814 -15.837  17.345  1.00  0.00
TER
ATOM   5787  O   WAT  1909     -10.408 -17.088   9.836  1.00  0.00
ATOM   5788  H1  WAT  1909     -10.133 -16.180   9.708  1.00  0.00
ATOM   5789  H2  WAT  1909     -10.597 -17.152  10.772  1.00  0.00
TER
ATOM   5790  O   WAT  1910     -10.512 -19.151  14.829  1.00  0.00
ATOM   5791  H1  WAT  1910     -10.887 -19.918  14.397  1.00  0.00
ATOM   5792  H2  WAT  1910     -11.241 -18.769  15.317  1.00  0.00
TER
ATOM   5793  O   WAT  1911     -12.413 -10.391  16.463  1.00  0.00
ATOM   5794  H1  WAT  1911     -11.817 -10.712  15.786  1.00  0.00
ATOM   5795  H2  WAT  1911     -12.155 -10.864  17.254  1.00  0.00
TER
ATOM   5796  O   WAT  1912     -10.391 -10.078  14.659  1.00  0.00
ATOM   5797  H1  WAT  1912     -10.216 -10.764  14.015  1.00  0.00
ATOM   5798  H2  WAT  1912     -11.089  -9.553  14.266  1.00  0.00
TER
ATOM   5799  O   WAT  1913     -15.932 -19.521  -1.633  1.00  0.00
ATOM   5800  H1  WAT  1913     -16.013 -20.436  -1.904  1.00  0.00
ATOM   5801  H2  WAT  1913     -16.345 -19.024  -2.339  1.00  0.00
TER
ATOM   5802  O   WAT  1914     -17.800 -17.743   0.248  1.00  0.00
ATOM   5803  H1  WAT  1914     -18.576 -18.223   0.538  1.00  0.00
ATOM   5804  H2  WAT  1914     -17.149 -18.423   0.073  1.00  0.00
TER
ATOM   5805  O   WAT  1915     -13.779 -13.337  -0.972  1.00  0.00
ATOM   5806  H1  WAT  1915     -14.241 -14.108  -0.644  1.00  0.00
ATOM   5807  H2  WAT  1915     -12.967 -13.310  -0.467  1.00  0.00
TER
ATOM   5808  O   WAT  1916     -17.553 -11.051  -1.352  1.00  0.00
ATOM   5809  H1  WAT  1916     -18.172 -10.596  -1.922  1.00  0.00
ATOM   5810  H2  WAT  1916     -16.698 -10.896  -1.753  1.00  0.00
TER
ATOM   5811  O   WAT  1917     -18.359 -15.067   0.255  1.00  0.00
ATOM   5812  H1  WAT  1917     -18.428 -16.008   0.094  1.00  0.00
ATOM   5813  H2  WAT  1917     -17.597 -14.977   0.827  1.00  0.00
TER
ATOM   5814  O   WAT  1918     -16.687 -16.167  -3.959  1.00  0.00
ATOM   5815  H1  WAT  1918     -17.305 -15.702  -4.522  1.00  0.00
ATOM   5816  H2  WAT  1918     -16.174 -15.475  -3.542  1.00  0.00
TER
ATOM   5817  O   WAT  1919     -11.694 -13.208   2.450  1.00  0.00
ATOM   5818  H1  WAT  1919     -12.378 -12.538   2.442  1.00  0.00
ATOM   5819  H2  WAT  1919     -11.154 -13.010   1.685  1.00  0.00
TER
ATOM   5820  O   WAT  1920     -14.158 -11.363   1.165  1.00  0.00
ATOM   5821  H1  WAT  1920     -14.145 -11.767   0.297  1.00  0.00
ATOM   5822  H2  WAT  1920     -14.710 -10.589   1.061  1.00  0.00
TER
ATOM   5823  O   WAT  1921     -12.863 -14.642  -3.746  1.00  0.00
ATOM   5824  H1  WAT  1921     -12.974 -15.584  -3.621  1.00  0.00
ATOM   5825  H2  WAT  1921     -12.867 -14.280  -2.860  1.00  0.00
TER
ATOM   5826  O   WAT  1922     -14.759 -16.460   2.493  1.00  0.00
ATOM   5827  H1  WAT  1922     -14.343 -16.674   1.658  1.00  0.00
ATOM   5828  H2  WAT  1922     -14.035 -16.203   3.064  1.00  0.00
TER
ATOM   5829  O   WAT  1923     -17.321 -19.015  -4.390  1.00  0.00
ATOM   5830  H1  WAT  1923     -18.248 -19.081  -4.161  1.00  0.00
ATOM   5831  H2  WAT  1923     -17.169 -18.077  -4.505  1.00  0.00
TER
ATOM   5832  O   WAT  1924     -10.813 -18.062   2.584  1.00  0.00
ATOM   5833  H1  WAT  1924     -11.641 -17.992   2.109  1.00  0.00
ATOM   5834  H2  WAT  1924     -10.218 -17.476   2.116  1.00  0.00
TER
ATOM   5835  O   WAT  1925     -13.292 -17.453  -3.887  1.00  0.00
ATOM   5836  H1  WAT  1925     -13.910 -17.791  -4.534  1.00  0.00
ATOM   5837  H2  WAT  1925     -13.309 -18.097  -3.179  1.00  0.00
TER
ATOM   5838  O   WAT  1926     -13.159 -11.229   4.218  1.00  0.00
ATOM   5839  H1  WAT  1926     -13.636 -10.422   4.025  1.00  0.00
ATOM   5840  H2  WAT  1926     -13.843 -11.881   4.371  1.00  0.00
TER
ATOM   5841  O   WAT  1927     -15.115 -18.214  -6.879  1.00  0.00
ATOM   5842  H1  WAT  1927     -14.676 -19.052  -7.026  1.00  0.00
ATOM   5843  H2  WAT  1927     -14.402 -17.582  -6.793  1.00  0.00
TER
ATOM   5844  O   WAT  1928     -17.006 -13.275  -2.911  1.00  0.00
ATOM   5845  H1  WAT  1928     -16.566 -12.532  -3.326  1.00  0.00
ATOM   5846  H2  WAT  1928     -17.067 -13.032  -1.987  1.00  0.00
TER
ATOM   5847  O   WAT  1929      -9.579 -11.468   9.287  1.00  0.00
ATOM   5848  H1  WAT  1929      -9.103 -10.989   9.966  1.00  0.00
ATOM   5849  H2  WAT  1929      -8.958 -11.536   8.562  1.00  0.00
TER
ATOM   5850  O   WAT  1930     -10.176 -14.276   6.447  1.00  0.00
ATOM   5851  H1  WAT  1930     -10.049 -14.515   5.529  1.00  0.00
ATOM   5852  H2  WAT  1930     -10.134 -15.108   6.919  1.00  0.00
TER
ATOM   5853  O   WAT  1931     -16.314 -10.573   5.017  1.00  0.00
ATOM   5854  H1  WAT  1931     -15.800 -10.663   5.819  1.00  0.00
[truncated: 19,756 more chars]
