# Supplementary material for: Accuracy and Precision of Alchemical Relative Free Energy Predictions with and without Replica‐Exchange
Source: Adv Theory Simul. 2019 Nov 27;3(1):1900195. doi: 10.1002/adts.201900195 (PMC8427472; doi:10.1002/adts.201900195)
Supplement: Supplementary file 1 — Supporting Information [file ADTS-3-1900195-s001.gz › MCL1/ligand/l39-l42/build/complex.pdb]

ATOM      1  C3  L39     1       1.881  -2.218  -1.555  1.00  0.00
ATOM      2  N1  L39     1       3.215  -2.230  -1.206  1.00  0.00
ATOM      3  C2  L39     1       3.765  -0.963  -1.300  1.00  0.00
ATOM      4  C1  L39     1       5.207  -0.854  -0.971  1.00  0.00
ATOM      5  O1  L39     1       5.829  -1.891  -0.637  1.00  0.00
ATOM      6  O2  L39     1       5.786   0.257  -1.042  1.00  0.00
ATOM      7  H18 L39     1       3.784  -3.012  -0.910  1.00  0.00
ATOM      8  C4  L39     1       0.910  -3.235  -1.621  1.00  0.00
ATOM      9  H1  L39     1       1.155  -4.249  -1.357  1.00  0.00
ATOM     10  C5  L39     1      -0.401  -2.907  -2.026  1.00  0.00
ATOM     11  H2  L39     1      -1.173  -3.671  -2.069  1.00  0.00
ATOM     12  C6  L39     1      -0.718  -1.575  -2.370  1.00  0.00
ATOM     13  H3  L39     1      -1.729  -1.315  -2.681  1.00  0.00
ATOM     14  C7  L39     1       0.266  -0.571  -2.298  1.00  0.00
ATOM     15  H4  L39     1       0.010   0.442  -2.566  1.00  0.00
ATOM     16  C8  L39     1       1.592  -0.866  -1.890  1.00  0.00
ATOM     17  C9  L39     1       2.783  -0.084  -1.700  1.00  0.00
ATOM     18  C10 L39     1       2.911   1.395  -1.898  1.00  0.00
ATOM     19  H5  L39     1       2.091   1.750  -2.518  1.00  0.00
ATOM     20  H6  L39     1       3.818   1.626  -2.462  1.00  0.00
ATOM     21  C11 L39     1       2.919   2.194  -0.581  1.00  0.00
ATOM     22  H7  L39     1       3.028   3.256  -0.804  1.00  0.00
ATOM     23  H8  L39     1       3.794   1.912   0.001  1.00  0.00
ATOM     24  C12 L39     1       1.675   1.995   0.285  1.00  0.00
ATOM     25  H9  L39     1       1.791   2.556   1.214  1.00  0.00
ATOM     26  H10 L39     1       1.556   0.940   0.540  1.00  0.00
ATOM     27  O3  L39     1       0.539   2.476  -0.416  1.00  0.00
ATOM     28  C13 L39     1      -0.709   2.305   0.150  1.00  0.00
ATOM     29  C16 L39     1      -0.923   1.784   1.451  1.00  0.00
ATOM     30  H11 L39     1      -0.115   1.485   2.100  1.00  0.00
ATOM     31  C15 L39     1      -2.225   1.629   1.959  1.00  0.00
ATOM     32  H16 L39     1      -2.358   1.224   2.954  1.00  0.00
ATOM     33  C14 L39     1      -3.336   1.996   1.183  1.00  0.00
ATOM     34  H17 L39     1      -4.326   1.868   1.589  1.00  0.00
ATOM     35  C17 L39     1      -3.147   2.520  -0.111  1.00  0.00
ATOM     36  C18 L39     1      -1.833   2.676  -0.628  1.00  0.00
ATOM     37  C19 L39     1      -1.664   3.204  -1.931  1.00  0.00
ATOM     38  H12 L39     1      -0.681   3.341  -2.354  1.00  0.00
ATOM     39  C20 L39     1      -2.780   3.565  -2.708  1.00  0.00
ATOM     40  H13 L39     1      -2.618   3.965  -3.699  1.00  0.00
ATOM     41  C21 L39     1      -4.077   3.404  -2.193  1.00  0.00
ATOM     42  H14 L39     1      -4.934   3.678  -2.791  1.00  0.00
ATOM     43  C22 L39     1      -4.265   2.890  -0.898  1.00  0.00
ATOM     44  H15 L39     1      -5.263   2.773  -0.509  1.00  0.00
ATOM     45  C35 L39     1      -0.559   2.923  -0.883  1.00  0.00
ATOM     46  C38 L39     1      -0.900   2.416   0.397  1.00  0.00
ATOM     47  H35 L39     1      -0.181   1.884   1.001  1.00  0.00
ATOM     48  C37 L39     1      -1.542   3.604  -1.627  1.00  0.00
ATOM     49  H29 L39     1      -1.296   3.994  -2.602  1.00  0.00
ATOM     50  C36 L39     1      -2.839   3.795  -1.111  1.00  0.00
ATOM     51  H30 L39     1      -3.576   4.327  -1.697  1.00  0.00
ATOM     52  C40 L39     1      -3.176   3.285   0.158  1.00  0.00
ATOM     53  C39 L39     1      -2.203   2.581   0.909  1.00  0.00
ATOM     54  C44 L39     1      -2.543   2.039   2.166  1.00  0.00
ATOM     55  H34 L39     1      -1.812   1.495   2.744  1.00  0.00
ATOM     56  C43 L39     1      -3.844   2.210   2.680  1.00  0.00
ATOM     57  H33 L39     1      -4.106   1.797   3.646  1.00  0.00
ATOM     58  C42 L39     1      -4.809   2.926   1.940  1.00  0.00
ATOM     59  H32 L39     1      -5.803   3.065   2.340  1.00  0.00
ATOM     60  C41 L39     1      -4.474   3.463   0.679  1.00  0.00
ATOM     61  H31 L39     1      -5.220   4.003   0.117  1.00  0.00
TER
ATOM     62  O   WAT     2      12.174  15.065  13.684  1.00  0.00
ATOM     63  H1  WAT     2      11.286  15.407  13.582  1.00  0.00
ATOM     64  H2  WAT     2      12.458  14.865  12.792  1.00  0.00
TER
ATOM     65  O   WAT     3      14.351  13.649  14.718  1.00  0.00
ATOM     66  H1  WAT     3      14.457  14.549  15.025  1.00  0.00
ATOM     67  H2  WAT     3      13.440  13.600  14.427  1.00  0.00
TER
ATOM     68  O   WAT     4      17.839  10.456  17.648  1.00  0.00
ATOM     69  H1  WAT     4      18.147   9.901  16.932  1.00  0.00
ATOM     70  H2  WAT     4      16.909  10.591  17.466  1.00  0.00
TER
ATOM     71  O   WAT     5      20.227  18.521  14.384  1.00  0.00
ATOM     72  H1  WAT     5      19.300  18.455  14.613  1.00  0.00
ATOM     73  H2  WAT     5      20.380  19.459  14.270  1.00  0.00
TER
ATOM     74  O   WAT     6      20.214  14.793  11.381  1.00  0.00
ATOM     75  H1  WAT     6      19.275  14.954  11.466  1.00  0.00
ATOM     76  H2  WAT     6      20.533  15.511  10.835  1.00  0.00
TER
ATOM     77  O   WAT     7      15.833  19.048  17.166  1.00  0.00
ATOM     78  H1  WAT     7      15.429  18.335  16.671  1.00  0.00
ATOM     79  H2  WAT     7      15.919  18.703  18.055  1.00  0.00
TER
ATOM     80  O   WAT     8      12.533  17.942  14.667  1.00  0.00
ATOM     81  H1  WAT     8      12.413  18.668  14.055  1.00  0.00
ATOM     82  H2  WAT     8      12.224  17.172  14.190  1.00  0.00
TER
ATOM     83  O   WAT     9      15.000  11.286  18.049  1.00  0.00
ATOM     84  H1  WAT     9      14.557  12.067  17.718  1.00  0.00
ATOM     85  H2  WAT     9      15.558  11.609  18.756  1.00  0.00
TER
ATOM     86  O   WAT    10      18.116  10.907  12.930  1.00  0.00
ATOM     87  H1  WAT    10      17.491  10.903  13.655  1.00  0.00
ATOM     88  H2  WAT    10      18.029  10.040  12.533  1.00  0.00
TER
ATOM     89  O   WAT    11      14.791  16.409  15.777  1.00  0.00
ATOM     90  H1  WAT    11      14.565  16.193  16.682  1.00  0.00
ATOM     91  H2  WAT    11      14.010  16.842  15.432  1.00  0.00
TER
ATOM     92  O   WAT    12      20.627  15.052  16.407  1.00  0.00
ATOM     93  H1  WAT    12      21.020  15.369  15.594  1.00  0.00
ATOM     94  H2  WAT    12      20.989  14.173  16.521  1.00  0.00
TER
ATOM     95  O   WAT    13       9.851  15.584   9.840  1.00  0.00
ATOM     96  H1  WAT    13       9.768  16.527   9.982  1.00  0.00
ATOM     97  H2  WAT    13       9.499  15.441   8.961  1.00  0.00
TER
ATOM     98  O   WAT    14      17.651  14.318  18.907  1.00  0.00
ATOM     99  H1  WAT    14      17.654  13.877  18.058  1.00  0.00
ATOM    100  H2  WAT    14      18.546  14.639  19.014  1.00  0.00
TER
ATOM    101  O   WAT    15      13.501  14.200  17.866  1.00  0.00
ATOM    102  H1  WAT    15      13.161  14.678  18.623  1.00  0.00
ATOM    103  H2  WAT    15      12.739  13.747  17.507  1.00  0.00
TER
ATOM    104  O   WAT    16      17.713  15.319  11.898  1.00  0.00
ATOM    105  H1  WAT    16      17.834  15.278  12.846  1.00  0.00
ATOM    106  H2  WAT    16      17.328  16.181  11.742  1.00  0.00
TER
ATOM    107  O   WAT    17      16.725  17.629  11.296  1.00  0.00
ATOM    108  H1  WAT    17      16.157  17.181  10.670  1.00  0.00
ATOM    109  H2  WAT    17      17.434  17.988  10.763  1.00  0.00
TER
ATOM    110  O   WAT    18      10.816  13.122  16.783  1.00  0.00
ATOM    111  H1  WAT    18      10.530  12.758  17.621  1.00  0.00
ATOM    112  H2  WAT    18      10.753  12.390  16.169  1.00  0.00
TER
ATOM    113  O   WAT    19      20.489  12.015  13.504  1.00  0.00
ATOM    114  H1  WAT    19      19.676  11.516  13.429  1.00  0.00
ATOM    115  H2  WAT    19      20.296  12.855  13.088  1.00  0.00
TER
ATOM    116  O   WAT    20      10.309  18.258  10.743  1.00  0.00
ATOM    117  H1  WAT    20      11.178  18.541  11.026  1.00  0.00
ATOM    118  H2  WAT    20       9.818  19.072  10.628  1.00  0.00
TER
ATOM    119  O   WAT    21      13.373   9.989  15.336  1.00  0.00
ATOM    120  H1  WAT    21      13.245   9.981  16.284  1.00  0.00
ATOM    121  H2  WAT    21      12.549  10.328  14.985  1.00  0.00
TER
ATOM    122  O   WAT    22      17.201  15.475  14.771  1.00  0.00
ATOM    123  H1  WAT    22      16.493  15.943  15.212  1.00  0.00
ATOM    124  H2  WAT    22      17.486  14.817  15.406  1.00  0.00
TER
ATOM    125  O   WAT    23      15.405  13.783  12.146  1.00  0.00
ATOM    126  H1  WAT    23      16.254  14.220  12.080  1.00  0.00
ATOM    127  H2  WAT    23      15.038  14.095  12.973  1.00  0.00
TER
ATOM    128  O   WAT    24      12.998  17.469  11.303  1.00  0.00
ATOM    129  H1  WAT    24      13.079  16.522  11.415  1.00  0.00
ATOM    130  H2  WAT    24      13.890  17.800  11.409  1.00  0.00
TER
ATOM    131  O   WAT    25      18.848  19.057   9.842  1.00  0.00
ATOM    132  H1  WAT    25      19.369  18.342   9.476  1.00  0.00
ATOM    133  H2  WAT    25      19.495  19.695  10.142  1.00  0.00
TER
ATOM    134  O   WAT    26      15.232  16.106   9.540  1.00  0.00
ATOM    135  H1  WAT    26      15.031  15.243   9.901  1.00  0.00
ATOM    136  H2  WAT    26      15.061  16.020   8.602  1.00  0.00
TER
ATOM    137  O   WAT    27      14.030  13.206   9.528  1.00  0.00
ATOM    138  H1  WAT    27      14.332  13.213   8.619  1.00  0.00
ATOM    139  H2  WAT    27      14.769  12.856  10.024  1.00  0.00
TER
ATOM    140  O   WAT    28      17.248  12.150  10.513  1.00  0.00
ATOM    141  H1  WAT    28      16.901  11.472   9.933  1.00  0.00
ATOM    142  H2  WAT    28      17.450  11.689  11.328  1.00  0.00
TER
ATOM    143  O   WAT    29      10.589  18.679  16.910  1.00  0.00
ATOM    144  H1  WAT    29       9.934  18.410  16.266  1.00  0.00
ATOM    145  H2  WAT    29      11.427  18.569  16.460  1.00  0.00
TER
ATOM    146  O   WAT    30       9.803  15.889  12.852  1.00  0.00
ATOM    147  H1  WAT    30       8.899  16.152  12.677  1.00  0.00
ATOM    148  H2  WAT    30      10.287  16.160  12.072  1.00  0.00
TER
ATOM    149  O   WAT    31      12.345  14.945  10.762  1.00  0.00
ATOM    150  H1  WAT    31      13.055  14.523  10.276  1.00  0.00
ATOM    151  H2  WAT    31      11.629  15.013  10.130  1.00  0.00
TER
ATOM    152  O   WAT    32      11.993  10.999   9.802  1.00  0.00
ATOM    153  H1  WAT    32      12.716  11.540  10.120  1.00  0.00
ATOM    154  H2  WAT    32      12.265  10.725   8.926  1.00  0.00
TER
ATOM    155  O   WAT    33      11.418  11.038  13.395  1.00  0.00
ATOM    156  H1  WAT    33      12.176  11.151  12.822  1.00  0.00
ATOM    157  H2  WAT    33      10.955  11.875  13.350  1.00  0.00
TER
ATOM    158  O   WAT    34      17.959  13.152  16.386  1.00  0.00
ATOM    159  H1  WAT    34      17.146  12.778  16.045  1.00  0.00
ATOM    160  H2  WAT    34      18.463  12.397  16.688  1.00  0.00
TER
ATOM    161  O   WAT    35      13.790  11.565  11.936  1.00  0.00
ATOM    162  H1  WAT    35      14.319  10.778  11.806  1.00  0.00
ATOM    163  H2  WAT    35      14.423  12.244  12.169  1.00  0.00
TER
ATOM    164  O   WAT    36      15.984  11.302  14.990  1.00  0.00
ATOM    165  H1  WAT    36      15.354  10.601  15.157  1.00  0.00
ATOM    166  H2  WAT    36      15.444  12.063  14.773  1.00  0.00
TER
ATOM    167  O   WAT    37      12.174  15.065  -5.090  1.00  0.00
ATOM    168  H1  WAT    37      11.286  15.407  -5.192  1.00  0.00
ATOM    169  H2  WAT    37      12.458  14.865  -5.982  1.00  0.00
TER
ATOM    170  O   WAT    38      10.138  17.666   0.794  1.00  0.00
ATOM    171  H1  WAT    38      10.709  16.898   0.794  1.00  0.00
ATOM    172  H2  WAT    38      10.138  17.965  -0.116  1.00  0.00
TER
ATOM    173  O   WAT    39      11.380  13.074   2.581  1.00  0.00
ATOM    174  H1  WAT    39      11.200  12.177   2.861  1.00  0.00
ATOM    175  H2  WAT    39      10.978  13.622   3.255  1.00  0.00
TER
ATOM    176  O   WAT    40      20.220  15.276   0.482  1.00  0.00
ATOM    177  H1  WAT    40      20.596  14.403   0.369  1.00  0.00
ATOM    178  H2  WAT    40      20.122  15.612  -0.409  1.00  0.00
TER
ATOM    179  O   WAT    41      14.351  13.649  -4.057  1.00  0.00
ATOM    180  H1  WAT    41      14.457  14.549  -3.750  1.00  0.00
ATOM    181  H2  WAT    41      13.440  13.600  -4.347  1.00  0.00
TER
ATOM    182  O   WAT    42      11.999  15.570   1.189  1.00  0.00
ATOM    183  H1  WAT    42      12.680  15.834   1.807  1.00  0.00
ATOM    184  H2  WAT    42      11.684  14.731   1.523  1.00  0.00
TER
ATOM    185  O   WAT    43      16.191  16.617   0.276  1.00  0.00
ATOM    186  H1  WAT    43      16.699  17.115   0.917  1.00  0.00
ATOM    187  H2  WAT    43      16.723  15.841   0.100  1.00  0.00
TER
ATOM    188  O   WAT    44      14.475  11.257   4.542  1.00  0.00
ATOM    189  H1  WAT    44      14.477  11.774   3.737  1.00  0.00
ATOM    190  H2  WAT    44      13.645  10.780   4.519  1.00  0.00
TER
ATOM    191  O   WAT    45      14.156  12.968   2.549  1.00  0.00
ATOM    192  H1  WAT    45      14.498  13.812   2.255  1.00  0.00
ATOM    193  H2  WAT    45      13.218  13.116   2.666  1.00  0.00
TER
ATOM    194  O   WAT    46      17.839  10.456  -1.126  1.00  0.00
ATOM    195  H1  WAT    46      18.147   9.901  -1.843  1.00  0.00
ATOM    196  H2  WAT    46      16.909  10.591  -1.309  1.00  0.00
TER
ATOM    197  O   WAT    47      20.227  18.521  -4.390  1.00  0.00
ATOM    198  H1  WAT    47      19.300  18.455  -4.161  1.00  0.00
ATOM    199  H2  WAT    47      20.380  19.459  -4.505  1.00  0.00
TER
ATOM    200  O   WAT    48      20.214  14.793  -7.393  1.00  0.00
ATOM    201  H1  WAT    48      19.275  14.954  -7.308  1.00  0.00
ATOM    202  H2  WAT    48      20.533  15.511  -7.940  1.00  0.00
TER
ATOM    203  O   WAT    49      15.833  19.048  -1.608  1.00  0.00
ATOM    204  H1  WAT    49      15.429  18.335  -2.104  1.00  0.00
ATOM    205  H2  WAT    49      15.919  18.703  -0.719  1.00  0.00
TER
ATOM    206  O   WAT    50      14.546  15.822   2.172  1.00  0.00
ATOM    207  H1  WAT    50      15.097  15.931   1.397  1.00  0.00
ATOM    208  H2  WAT    50      15.060  16.196   2.887  1.00  0.00
TER
ATOM    209  O   WAT    51      12.533  17.942  -4.107  1.00  0.00
ATOM    210  H1  WAT    51      12.413  18.668  -4.719  1.00  0.00
ATOM    211  H2  WAT    51      12.224  17.172  -4.585  1.00  0.00
TER
ATOM    212  O   WAT    52      15.000  11.286  -0.725  1.00  0.00
ATOM    213  H1  WAT    52      14.557  12.067  -1.057  1.00  0.00
ATOM    214  H2  WAT    52      15.558  11.609  -0.018  1.00  0.00
TER
ATOM    215  O   WAT    53      19.287  14.152   4.878  1.00  0.00
ATOM    216  H1  WAT    53      18.825  14.361   5.690  1.00  0.00
ATOM    217  H2  WAT    53      18.885  13.338   4.575  1.00  0.00
TER
ATOM    218  O   WAT    54      18.116  10.907  -5.845  1.00  0.00
ATOM    219  H1  WAT    54      17.491  10.903  -5.119  1.00  0.00
ATOM    220  H2  WAT    54      18.029  10.040  -6.241  1.00  0.00
TER
ATOM    221  O   WAT    55      17.037  11.830   1.134  1.00  0.00
ATOM    222  H1  WAT    55      17.335  12.737   1.053  1.00  0.00
ATOM    223  H2  WAT    55      17.586  11.342   0.520  1.00  0.00
TER
ATOM    224  O   WAT    56      14.791  16.409  -2.997  1.00  0.00
ATOM    225  H1  WAT    56      14.565  16.193  -2.092  1.00  0.00
ATOM    226  H2  WAT    56      14.010  16.842  -3.342  1.00  0.00
TER
ATOM    227  O   WAT    57      17.231  17.308   7.669  1.00  0.00
ATOM    228  H1  WAT    57      17.135  16.367   7.519  1.00  0.00
ATOM    229  H2  WAT    57      18.074  17.529   7.274  1.00  0.00
TER
ATOM    230  O   WAT    58      20.627  15.052  -2.368  1.00  0.00
ATOM    231  H1  WAT    58      21.020  15.369  -3.181  1.00  0.00
ATOM    232  H2  WAT    58      20.989  14.173  -2.253  1.00  0.00
TER
ATOM    233  O   WAT    59      12.362  13.719   5.822  1.00  0.00
ATOM    234  H1  WAT    59      11.969  14.566   6.030  1.00  0.00
ATOM    235  H2  WAT    59      11.674  13.082   6.013  1.00  0.00
TER
ATOM    236  O   WAT    60      18.937  13.802   8.892  1.00  0.00
ATOM    237  H1  WAT    60      18.247  13.610   9.527  1.00  0.00
ATOM    238  H2  WAT    60      19.680  14.086   9.425  1.00  0.00
TER
ATOM    239  O   WAT    61       9.664  11.642  -0.145  1.00  0.00
ATOM    240  H1  WAT    61       9.375  12.212   0.568  1.00  0.00
ATOM    241  H2  WAT    61      10.408  11.162   0.219  1.00  0.00
TER
ATOM    242  O   WAT    62       9.851  15.584  -8.934  1.00  0.00
ATOM    243  H1  WAT    62       9.768  16.527  -8.793  1.00  0.00
ATOM    244  H2  WAT    62       9.499  15.441  -9.813  1.00  0.00
TER
ATOM    245  O   WAT    63      21.213  17.642   1.727  1.00  0.00
ATOM    246  H1  WAT    63      20.481  18.151   2.076  1.00  0.00
ATOM    247  H2  WAT    63      20.815  16.825   1.426  1.00  0.00
TER
ATOM    248  O   WAT    64      17.651  14.318   0.133  1.00  0.00
ATOM    249  H1  WAT    64      17.654  13.877  -0.717  1.00  0.00
ATOM    250  H2  WAT    64      18.546  14.639   0.240  1.00  0.00
TER
ATOM    251  O   WAT    65      13.501  14.200  -0.908  1.00  0.00
ATOM    252  H1  WAT    65      13.161  14.678  -0.151  1.00  0.00
ATOM    253  H2  WAT    65      12.739  13.747  -1.268  1.00  0.00
TER
ATOM    254  O   WAT    66      17.713  15.319  -6.877  1.00  0.00
ATOM    255  H1  WAT    66      17.834  15.278  -5.928  1.00  0.00
ATOM    256  H2  WAT    66      17.328  16.181  -7.032  1.00  0.00
TER
ATOM    257  O   WAT    67      16.725  17.629  -7.478  1.00  0.00
ATOM    258  H1  WAT    67      16.157  17.181  -8.105  1.00  0.00
ATOM    259  H2  WAT    67      17.434  17.988  -8.012  1.00  0.00
TER
ATOM    260  O   WAT    68      17.952  18.378   1.879  1.00  0.00
ATOM    261  H1  WAT    68      18.319  17.904   2.625  1.00  0.00
ATOM    262  H2  WAT    68      17.762  19.252   2.220  1.00  0.00
TER
ATOM    263  O   WAT    69      10.816  13.122  -1.991  1.00  0.00
ATOM    264  H1  WAT    69      10.530  12.758  -1.154  1.00  0.00
ATOM    265  H2  WAT    69      10.753  12.390  -2.605  1.00  0.00
TER
ATOM    266  O   WAT    70      15.741  17.419   4.198  1.00  0.00
ATOM    267  H1  WAT    70      15.437  18.298   4.423  1.00  0.00
ATOM    268  H2  WAT    70      16.696  17.479   4.233  1.00  0.00
TER
ATOM    269  O   WAT    71      20.489  12.015  -5.270  1.00  0.00
ATOM    270  H1  WAT    71      19.676  11.516  -5.346  1.00  0.00
ATOM    271  H2  WAT    71      20.296  12.855  -5.686  1.00  0.00
TER
ATOM    272  O   WAT    72      11.798  18.259   5.345  1.00  0.00
ATOM    273  H1  WAT    72      11.439  18.924   5.932  1.00  0.00
ATOM    274  H2  WAT    72      11.503  17.427   5.716  1.00  0.00
TER
ATOM    275  O   WAT    73      14.999  18.717   8.229  1.00  0.00
ATOM    276  H1  WAT    73      14.699  18.863   7.332  1.00  0.00
ATOM    277  H2  WAT    73      15.770  18.158   8.136  1.00  0.00
TER
ATOM    278  O   WAT    74      10.309  18.258  -8.032  1.00  0.00
ATOM    279  H1  WAT    74      11.178  18.541  -7.748  1.00  0.00
ATOM    280  H2  WAT    74       9.818  19.072  -8.147  1.00  0.00
TER
ATOM    281  O   WAT    75      13.373   9.989  -3.439  1.00  0.00
ATOM    282  H1  WAT    75      13.245   9.981  -2.490  1.00  0.00
ATOM    283  H2  WAT    75      12.549  10.328  -3.790  1.00  0.00
TER
ATOM    284  O   WAT    76      10.373  11.748   6.022  1.00  0.00
ATOM    285  H1  WAT    76       9.659  11.948   6.627  1.00  0.00
ATOM    286  H2  WAT    76      10.792  10.972   6.394  1.00  0.00
TER
ATOM    287  O   WAT    77      17.201  15.475  -4.003  1.00  0.00
ATOM    288  H1  WAT    77      16.493  15.943  -3.562  1.00  0.00
ATOM    289  H2  WAT    77      17.486  14.817  -3.369  1.00  0.00
TER
ATOM    290  O   WAT    78      18.827  16.895   3.996  1.00  0.00
ATOM    291  H1  WAT    78      19.325  17.369   4.661  1.00  0.00
ATOM    292  H2  WAT    78      18.969  15.971   4.203  1.00  0.00
TER
ATOM    293  O   WAT    79      15.405  13.783  -6.628  1.00  0.00
ATOM    294  H1  WAT    79      16.254  14.220  -6.694  1.00  0.00
ATOM    295  H2  WAT    79      15.038  14.095  -5.801  1.00  0.00
TER
ATOM    296  O   WAT    80      12.998  17.469  -7.471  1.00  0.00
ATOM    297  H1  WAT    80      13.079  16.522  -7.360  1.00  0.00
ATOM    298  H2  WAT    80      13.890  17.800  -7.365  1.00  0.00
TER
ATOM    299  O   WAT    81      10.526  19.291   7.764  1.00  0.00
ATOM    300  H1  WAT    81      11.029  18.711   8.336  1.00  0.00
ATOM    301  H2  WAT    81       9.786  19.575   8.302  1.00  0.00
TER
ATOM    302  O   WAT    82      12.558  17.434   8.659  1.00  0.00
ATOM    303  H1  WAT    82      12.598  17.135   9.568  1.00  0.00
ATOM    304  H2  WAT    82      13.412  17.834   8.500  1.00  0.00
TER
ATOM    305  O   WAT    83      14.498  16.013   6.627  1.00  0.00
ATOM    306  H1  WAT    83      13.968  15.522   5.999  1.00  0.00
ATOM    307  H2  WAT    83      15.167  16.441   6.092  1.00  0.00
TER
ATOM    308  O   WAT    84      18.848  19.057  -8.933  1.00  0.00
ATOM    309  H1  WAT    84      19.369  18.342  -9.299  1.00  0.00
ATOM    310  H2  WAT    84      19.495  19.695  -8.633  1.00  0.00
TER
ATOM    311  O   WAT    85      14.986  12.979   6.706  1.00  0.00
ATOM    312  H1  WAT    85      14.891  12.361   5.982  1.00  0.00
ATOM    313  H2  WAT    85      14.405  13.706   6.479  1.00  0.00
TER
ATOM    314  O   WAT    86      17.752  11.536   3.739  1.00  0.00
ATOM    315  H1  WAT    86      17.304  11.559   2.894  1.00  0.00
ATOM    316  H2  WAT    86      17.118  11.138   4.336  1.00  0.00
TER
ATOM    317  O   WAT    87      20.494  18.163   5.744  1.00  0.00
ATOM    318  H1  WAT    87      20.614  17.567   6.484  1.00  0.00
ATOM    319  H2  WAT    87      21.354  18.200   5.324  1.00  0.00
TER
ATOM    320  O   WAT    88      15.232  16.106  -9.235  1.00  0.00
ATOM    321  H1  WAT    88      15.031  15.243  -8.873  1.00  0.00
ATOM    322  H2  WAT    88      15.061  16.020 -10.172  1.00  0.00
TER
ATOM    323  O   WAT    89      17.261  14.705   7.002  1.00  0.00
ATOM    324  H1  WAT    89      17.851  14.397   7.690  1.00  0.00
ATOM    325  H2  WAT    89      16.443  14.233   7.158  1.00  0.00
TER
ATOM    326  O   WAT    90      14.030  13.206  -9.247  1.00  0.00
ATOM    327  H1  WAT    90      14.332  13.213 -10.155  1.00  0.00
ATOM    328  H2  WAT    90      14.769  12.856  -8.750  1.00  0.00
TER
ATOM    329  O   WAT    91      17.248  12.150  -8.261  1.00  0.00
ATOM    330  H1  WAT    91      16.901  11.472  -8.841  1.00  0.00
ATOM    331  H2  WAT    91      17.450  11.689  -7.447  1.00  0.00
TER
ATOM    332  O   WAT    92      10.589  18.679  -1.865  1.00  0.00
ATOM    333  H1  WAT    92       9.934  18.410  -2.509  1.00  0.00
ATOM    334  H2  WAT    92      11.427  18.569  -2.315  1.00  0.00
TER
ATOM    335  O   WAT    93      11.627  19.064   2.676  1.00  0.00
ATOM    336  H1  WAT    93      11.994  18.977   3.555  1.00  0.00
ATOM    337  H2  WAT    93      11.058  18.301   2.576  1.00  0.00
TER
ATOM    338  O   WAT    94      11.178  15.975   6.581  1.00  0.00
ATOM    339  H1  WAT    94      10.284  15.942   6.921  1.00  0.00
ATOM    340  H2  WAT    94      11.718  16.174   7.347  1.00  0.00
TER
ATOM    341  O   WAT    95       9.803  15.889  -5.922  1.00  0.00
ATOM    342  H1  WAT    95       8.899  16.152  -6.097  1.00  0.00
ATOM    343  H2  WAT    95      10.287  16.160  -6.702  1.00  0.00
TER
ATOM    344  O   WAT    96      12.345  14.945  -8.013  1.00  0.00
ATOM    345  H1  WAT    96      13.055  14.523  -8.498  1.00  0.00
ATOM    346  H2  WAT    96      11.629  15.013  -8.644  1.00  0.00
TER
ATOM    347  O   WAT    97      11.993  10.999  -8.973  1.00  0.00
ATOM    348  H1  WAT    97      12.716  11.540  -8.654  1.00  0.00
ATOM    349  H2  WAT    97      12.265  10.725  -9.848  1.00  0.00
TER
ATOM    350  O   WAT    98      11.682  10.250   0.930  1.00  0.00
ATOM    351  H1  WAT    98      12.330   9.699   0.489  1.00  0.00
ATOM    352  H2  WAT    98      12.102  10.504   1.751  1.00  0.00
TER
ATOM    353  O   WAT    99      11.435  10.405   3.672  1.00  0.00
ATOM    354  H1  WAT    99      11.087  10.862   4.438  1.00  0.00
ATOM    355  H2  WAT    99      11.104   9.511   3.755  1.00  0.00
TER
ATOM    356  O   WAT   100      18.948  11.596   7.194  1.00  0.00
ATOM    357  H1  WAT   100      18.887  12.189   7.944  1.00  0.00
ATOM    358  H2  WAT   100      19.888  11.489   7.049  1.00  0.00
TER
ATOM    359  O   WAT   101      12.107   9.933   6.947  1.00  0.00
ATOM    360  H1  WAT   101      12.656   9.752   6.184  1.00  0.00
ATOM    361  H2  WAT   101      12.173   9.142   7.483  1.00  0.00
TER
ATOM    362  O   WAT   102      20.074  10.734   2.100  1.00  0.00
ATOM    363  H1  WAT   102      19.291  11.208   2.379  1.00  0.00
ATOM    364  H2  WAT   102      19.780   9.829   1.991  1.00  0.00
TER
ATOM    365  O   WAT   103      11.418  11.038  -5.379  1.00  0.00
ATOM    366  H1  WAT   103      12.176  11.151  -5.953  1.00  0.00
ATOM    367  H2  WAT   103      10.955  11.875  -5.425  1.00  0.00
TER
ATOM    368  O   WAT   104      17.959  13.152  -2.389  1.00  0.00
ATOM    369  H1  WAT   104      17.146  12.778  -2.729  1.00  0.00
ATOM    370  H2  WAT   104      18.463  12.397  -2.087  1.00  0.00
TER
ATOM    371  O   WAT   105      13.790  11.565  -6.839  1.00  0.00
ATOM    372  H1  WAT   105      14.319  10.778  -6.968  1.00  0.00
ATOM    373  H2  WAT   105      14.423  12.244  -6.605  1.00  0.00
TER
ATOM    374  O   WAT   106      15.984  11.302  -3.784  1.00  0.00
ATOM    375  H1  WAT   106      15.354  10.601  -3.617  1.00  0.00
ATOM    376  H2  WAT   106      15.444  12.063  -4.001  1.00  0.00
TER
ATOM    377  O   WAT   107      16.109  10.581   8.651  1.00  0.00
ATOM    378  H1  WAT   107      15.828  11.084   7.887  1.00  0.00
ATOM    379  H2  WAT   107      16.491   9.783   8.285  1.00  0.00
TER
ATOM    380  O   WAT   108      10.138  17.666 -17.981  1.00  0.00
ATOM    381  H1  WAT   108      10.709  16.898 -17.980  1.00  0.00
ATOM    382  H2  WAT   108      10.138  17.965 -18.890  1.00  0.00
TER
ATOM    383  O   WAT   109      11.380  13.074 -16.194  1.00  0.00
ATOM    384  H1  WAT   109      11.200  12.177 -15.914  1.00  0.00
ATOM    385  H2  WAT   109      10.978  13.622 -15.519  1.00  0.00
TER
ATOM    386  O   WAT   110      11.999  15.570 -17.586  1.00  0.00
ATOM    387  H1  WAT   110      12.680  15.834 -16.967  1.00  0.00
ATOM    388  H2  WAT   110      11.684  14.731 -17.252  1.00  0.00
TER
ATOM    389  O   WAT   111      16.191  16.617 -18.498  1.00  0.00
ATOM    390  H1  WAT   111      16.699  17.115 -17.858  1.00  0.00
ATOM    391  H2  WAT   111      16.723  15.841 -18.674  1.00  0.00
TER
ATOM    392  O   WAT   112      14.475  11.257 -14.232  1.00  0.00
ATOM    393  H1  WAT   112      14.477  11.774 -15.037  1.00  0.00
ATOM    394  H2  WAT   112      13.645  10.780 -14.255  1.00  0.00
TER
ATOM    395  O   WAT   113      14.156  12.968 -16.225  1.00  0.00
ATOM    396  H1  WAT   113      14.498  13.812 -16.520  1.00  0.00
ATOM    397  H2  WAT   113      13.218  13.116 -16.108  1.00  0.00
TER
ATOM    398  O   WAT   114      14.546  15.822 -16.603  1.00  0.00
ATOM    399  H1  WAT   114      15.097  15.931 -17.377  1.00  0.00
ATOM    400  H2  WAT   114      15.060  16.196 -15.887  1.00  0.00
TER
ATOM    401  O   WAT   115      19.287  14.152 -13.896  1.00  0.00
ATOM    402  H1  WAT   115      18.825  14.361 -13.084  1.00  0.00
ATOM    403  H2  WAT   115      18.885  13.338 -14.199  1.00  0.00
TER
ATOM    404  O   WAT   116      17.037  11.830 -17.641  1.00  0.00
ATOM    405  H1  WAT   116      17.335  12.737 -17.721  1.00  0.00
ATOM    406  H2  WAT   116      17.586  11.342 -18.255  1.00  0.00
TER
ATOM    407  O   WAT   117      17.231  17.308 -11.105  1.00  0.00
ATOM    408  H1  WAT   117      17.135  16.367 -11.255  1.00  0.00
ATOM    409  H2  WAT   117      18.074  17.529 -11.501  1.00  0.00
TER
ATOM    410  O   WAT   118      12.362  13.719 -12.952  1.00  0.00
ATOM    411  H1  WAT   118      11.969  14.566 -12.745  1.00  0.00
ATOM    412  H2  WAT   118      11.674  13.082 -12.761  1.00  0.00
TER
ATOM    413  O   WAT   119      18.937  13.802  -9.882  1.00  0.00
ATOM    414  H1  WAT   119      18.247  13.610  -9.248  1.00  0.00
ATOM    415  H2  WAT   119      19.680  14.086  -9.350  1.00  0.00
TER
ATOM    416  O   WAT   120       9.664  11.642 -18.919  1.00  0.00
ATOM    417  H1  WAT   120       9.375  12.212 -18.206  1.00  0.00
ATOM    418  H2  WAT   120      10.408  11.162 -18.556  1.00  0.00
TER
ATOM    419  O   WAT   121      21.213  17.642 -17.047  1.00  0.00
ATOM    420  H1  WAT   121      20.481  18.151 -16.698  1.00  0.00
ATOM    421  H2  WAT   121      20.815  16.825 -17.348  1.00  0.00
TER
ATOM    422  O   WAT   122      17.952  18.378 -16.895  1.00  0.00
ATOM    423  H1  WAT   122      18.319  17.904 -16.149  1.00  0.00
ATOM    424  H2  WAT   122      17.762  19.252 -16.554  1.00  0.00
TER
ATOM    425  O   WAT   123      15.741  17.419 -14.577  1.00  0.00
ATOM    426  H1  WAT   123      15.437  18.298 -14.352  1.00  0.00
ATOM    427  H2  WAT   123      16.696  17.479 -14.541  1.00  0.00
TER
ATOM    428  O   WAT   124      11.798  18.259 -13.430  1.00  0.00
ATOM    429  H1  WAT   124      11.439  18.924 -12.842  1.00  0.00
ATOM    430  H2  WAT   124      11.503  17.427 -13.058  1.00  0.00
TER
ATOM    431  O   WAT   125      14.999  18.717 -10.546  1.00  0.00
ATOM    432  H1  WAT   125      14.699  18.863 -11.443  1.00  0.00
ATOM    433  H2  WAT   125      15.770  18.158 -10.638  1.00  0.00
TER
ATOM    434  O   WAT   126      10.373  11.748 -12.752  1.00  0.00
ATOM    435  H1  WAT   126       9.659  11.948 -12.147  1.00  0.00
ATOM    436  H2  WAT   126      10.792  10.972 -12.381  1.00  0.00
TER
ATOM    437  O   WAT   127      18.827  16.895 -14.778  1.00  0.00
ATOM    438  H1  WAT   127      19.325  17.369 -14.113  1.00  0.00
ATOM    439  H2  WAT   127      18.969  15.971 -14.571  1.00  0.00
TER
ATOM    440  O   WAT   128      10.526  19.291 -11.010  1.00  0.00
ATOM    441  H1  WAT   128      11.029  18.711 -10.438  1.00  0.00
ATOM    442  H2  WAT   128       9.786  19.575 -10.472  1.00  0.00
TER
ATOM    443  O   WAT   129      12.558  17.434 -10.115  1.00  0.00
ATOM    444  H1  WAT   129      12.598  17.135  -9.207  1.00  0.00
ATOM    445  H2  WAT   129      13.412  17.834 -10.274  1.00  0.00
TER
ATOM    446  O   WAT   130      14.498  16.013 -12.148  1.00  0.00
ATOM    447  H1  WAT   130      13.968  15.522 -12.775  1.00  0.00
ATOM    448  H2  WAT   130      15.167  16.441 -12.682  1.00  0.00
TER
ATOM    449  O   WAT   131      14.986  12.979 -12.068  1.00  0.00
ATOM    450  H1  WAT   131      14.891  12.361 -12.793  1.00  0.00
ATOM    451  H2  WAT   131      14.405  13.706 -12.295  1.00  0.00
TER
ATOM    452  O   WAT   132      17.752  11.536 -15.035  1.00  0.00
ATOM    453  H1  WAT   132      17.304  11.559 -15.881  1.00  0.00
ATOM    454  H2  WAT   132      17.118  11.138 -14.438  1.00  0.00
TER
ATOM    455  O   WAT   133      20.494  18.163 -13.030  1.00  0.00
ATOM    456  H1  WAT   133      20.614  17.567 -12.291  1.00  0.00
ATOM    457  H2  WAT   133      21.354  18.200 -13.450  1.00  0.00
TER
ATOM    458  O   WAT   134      17.261  14.705 -11.773  1.00  0.00
ATOM    459  H1  WAT   134      17.851  14.397 -11.085  1.00  0.00
ATOM    460  H2  WAT   134      16.443  14.233 -11.617  1.00  0.00
TER
ATOM    461  O   WAT   135      11.627  19.064 -16.099  1.00  0.00
ATOM    462  H1  WAT   135      11.994  18.977 -15.219  1.00  0.00
ATOM    463  H2  WAT   135      11.058  18.301 -16.198  1.00  0.00
TER
ATOM    464  O   WAT   136      11.178  15.975 -12.193  1.00  0.00
ATOM    465  H1  WAT   136      10.284  15.942 -11.854  1.00  0.00
ATOM    466  H2  WAT   136      11.718  16.174 -11.428  1.00  0.00
TER
ATOM    467  O   WAT   137      11.682  10.250 -17.845  1.00  0.00
ATOM    468  H1  WAT   137      12.330   9.699 -18.285  1.00  0.00
ATOM    469  H2  WAT   137      12.102  10.504 -17.023  1.00  0.00
TER
ATOM    470  O   WAT   138      11.435  10.405 -15.102  1.00  0.00
ATOM    471  H1  WAT   138      11.087  10.862 -14.336  1.00  0.00
ATOM    472  H2  WAT   138      11.104   9.511 -15.020  1.00  0.00
TER
ATOM    473  O   WAT   139      18.948  11.596 -11.580  1.00  0.00
ATOM    474  H1  WAT   139      18.887  12.189 -10.831  1.00  0.00
ATOM    475  H2  WAT   139      19.888  11.489 -11.725  1.00  0.00
TER
ATOM    476  O   WAT   140      12.107   9.933 -11.827  1.00  0.00
ATOM    477  H1  WAT   140      12.656   9.752 -12.590  1.00  0.00
ATOM    478  H2  WAT   140      12.173   9.142 -11.291  1.00  0.00
TER
ATOM    479  O   WAT   141      20.074  10.734 -16.675  1.00  0.00
ATOM    480  H1  WAT   141      19.291  11.208 -16.395  1.00  0.00
ATOM    481  H2  WAT   141      19.780   9.829 -16.783  1.00  0.00
TER
ATOM    482  O   WAT   142      16.109  10.581 -10.123  1.00  0.00
ATOM    483  H1  WAT   142      15.828  11.084 -10.887  1.00  0.00
ATOM    484  H2  WAT   142      16.491   9.783 -10.489  1.00  0.00
TER
ATOM    485  O   WAT   143      12.174  -3.709  13.684  1.00  0.00
ATOM    486  H1  WAT   143      11.286  -3.367  13.582  1.00  0.00
ATOM    487  H2  WAT   143      12.458  -3.909  12.792  1.00  0.00
TER
ATOM    488  O   WAT   144      19.996   7.711  17.422  1.00  0.00
ATOM    489  H1  WAT   144      19.377   8.166  16.852  1.00  0.00
ATOM    490  H2  WAT   144      20.851   7.866  17.021  1.00  0.00
TER
ATOM    491  O   WAT   145      14.351  -5.126  14.718  1.00  0.00
ATOM    492  H1  WAT   145      14.457  -4.225  15.025  1.00  0.00
ATOM    493  H2  WAT   145      13.440  -5.174  14.427  1.00  0.00
TER
ATOM    494  O   WAT   146      20.862   2.595  14.816  1.00  0.00
ATOM    495  H1  WAT   146      20.244   3.060  14.252  1.00  0.00
ATOM    496  H2  WAT   146      21.374   3.287  15.233  1.00  0.00
TER
ATOM    497  O   WAT   147      10.230   3.280  12.190  1.00  0.00
ATOM    498  H1  WAT   147       9.853   3.769  11.458  1.00  0.00
ATOM    499  H2  WAT   147      10.488   3.953  12.820  1.00  0.00
TER
ATOM    500  O   WAT   148      17.839  -8.318  17.648  1.00  0.00
ATOM    501  H1  WAT   148      18.147  -8.873  16.932  1.00  0.00
ATOM    502  H2  WAT   148      16.909  -8.184  17.466  1.00  0.00
TER
ATOM    503  O   WAT   149      20.227  -0.253  14.384  1.00  0.00
ATOM    504  H1  WAT   149      19.300  -0.319  14.613  1.00  0.00
ATOM    505  H2  WAT   149      20.380   0.685  14.270  1.00  0.00
TER
ATOM    506  O   WAT   150      20.214  -3.981  11.381  1.00  0.00
ATOM    507  H1  WAT   150      19.275  -3.820  11.466  1.00  0.00
ATOM    508  H2  WAT   150      20.533  -3.263  10.835  1.00  0.00
TER
ATOM    509  O   WAT   151      15.833   0.273  17.166  1.00  0.00
ATOM    510  H1  WAT   151      15.429  -0.439  16.671  1.00  0.00
ATOM    511  H2  WAT   151      15.919  -0.071  18.055  1.00  0.00
TER
ATOM    512  O   WAT   152      20.543   5.487  15.863  1.00  0.00
ATOM    513  H1  WAT   152      20.983   6.230  15.449  1.00  0.00
ATOM    514  H2  WAT   152      20.482   5.730  16.787  1.00  0.00
TER
ATOM    515  O   WAT   153      12.533  -0.832  14.667  1.00  0.00
ATOM    516  H1  WAT   153      12.413  -0.106  14.055  1.00  0.00
ATOM    517  H2  WAT   153      12.224  -1.602  14.190  1.00  0.00
TER
ATOM    518  O   WAT   154      11.417   4.039  16.884  1.00  0.00
ATOM    519  H1  WAT   154      11.010   4.181  16.030  1.00  0.00
ATOM    520  H2  WAT   154      12.308   3.755  16.681  1.00  0.00
TER
ATOM    521  O   WAT   155      15.689   8.254  14.997  1.00  0.00
ATOM    522  H1  WAT   155      15.513   7.337  14.783  1.00  0.00
ATOM    523  H2  WAT   155      14.834   8.613  15.236  1.00  0.00
TER
ATOM    524  O   WAT   156      15.000  -7.489  18.049  1.00  0.00
ATOM    525  H1  WAT   156      14.557  -6.708  17.718  1.00  0.00
ATOM    526  H2  WAT   156      15.558  -7.166  18.756  1.00  0.00
TER
ATOM    527  O   WAT   157      18.116  -7.868  12.930  1.00  0.00
ATOM    528  H1  WAT   157      17.491  -7.872  13.655  1.00  0.00
ATOM    529  H2  WAT   157      18.029  -8.735  12.533  1.00  0.00
TER
ATOM    530  O   WAT   158      14.791  -2.365  15.777  1.00  0.00
ATOM    531  H1  WAT   158      14.565  -2.582  16.682  1.00  0.00
ATOM    532  H2  WAT   158      14.010  -1.933  15.432  1.00  0.00
TER
ATOM    533  O   WAT   159      20.627  -3.723  16.407  1.00  0.00
ATOM    534  H1  WAT   159      21.020  -3.405  15.594  1.00  0.00
ATOM    535  H2  WAT   159      20.989  -4.601  16.521  1.00  0.00
TER
ATOM    536  O   WAT   160       9.851  -3.191   9.840  1.00  0.00
ATOM    537  H1  WAT   160       9.768  -2.247   9.982  1.00  0.00
ATOM    538  H2  WAT   160       9.499  -3.333   8.961  1.00  0.00
TER
ATOM    539  O   WAT   161      17.651  -4.457  18.907  1.00  0.00
ATOM    540  H1  WAT   161      17.654  -4.898  18.058  1.00  0.00
ATOM    541  H2  WAT   161      18.546  -4.135  19.014  1.00  0.00
TER
ATOM    542  O   WAT   162      13.501  -4.574  17.866  1.00  0.00
ATOM    543  H1  WAT   162      13.161  -4.097  18.623  1.00  0.00
ATOM    544  H2  WAT   162      12.739  -5.028  17.507  1.00  0.00
TER
ATOM    545  O   WAT   163      17.713  -3.455  11.898  1.00  0.00
ATOM    546  H1  WAT   163      17.834  -3.497  12.846  1.00  0.00
ATOM    547  H2  WAT   163      17.328  -2.593  11.742  1.00  0.00
TER
ATOM    548  O   WAT   164      16.725  -1.145  11.296  1.00  0.00
ATOM    549  H1  WAT   164      16.157  -1.594  10.670  1.00  0.00
ATOM    550  H2  WAT   164      17.434  -0.786  10.763  1.00  0.00
TER
ATOM    551  O   WAT   165      10.816  -5.652  16.783  1.00  0.00
ATOM    552  H1  WAT   165      10.530  -6.017  17.621  1.00  0.00
ATOM    553  H2  WAT   165      10.753  -6.384  16.169  1.00  0.00
TER
ATOM    554  O   WAT   166      14.270   2.850  13.569  1.00  0.00
ATOM    555  H1  WAT   166      13.496   2.310  13.409  1.00  0.00
ATOM    556  H2  WAT   166      14.999   2.331  13.230  1.00  0.00
TER
ATOM    557  O   WAT   167      20.489  -6.759  13.504  1.00  0.00
ATOM    558  H1  WAT   167      19.676  -7.258  13.429  1.00  0.00
ATOM    559  H2  WAT   167      20.296  -5.919  13.088  1.00  0.00
TER
ATOM    560  O   WAT   168      14.313   2.519  17.207  1.00  0.00
ATOM    561  H1  WAT   168      14.831   1.715  17.152  1.00  0.00
ATOM    562  H2  WAT   168      13.862   2.456  18.048  1.00  0.00
TER
ATOM    563  O   WAT   169      19.200   3.785  12.479  1.00  0.00
ATOM    564  H1  WAT   169      19.542   4.529  11.984  1.00  0.00
ATOM    565  H2  WAT   169      18.372   4.098  12.842  1.00  0.00
TER
ATOM    566  O   WAT   170      18.169   3.866  15.251  1.00  0.00
ATOM    567  H1  WAT   170      18.857   4.413  15.632  1.00  0.00
ATOM    568  H2  WAT   170      17.383   4.411  15.286  1.00  0.00
TER
ATOM    569  O   WAT   171      10.309  -0.516  10.743  1.00  0.00
ATOM    570  H1  WAT   171      11.178  -0.234  11.026  1.00  0.00
ATOM    571  H2  WAT   171       9.818   0.297  10.628  1.00  0.00
TER
ATOM    572  O   WAT   172      17.472   0.871  14.863  1.00  0.00
ATOM    573  H1  WAT   172      17.928   1.682  15.089  1.00  0.00
ATOM    574  H2  WAT   172      17.121   0.553  15.695  1.00  0.00
TER
ATOM    575  O   WAT   173      13.373  -8.785  15.336  1.00  0.00
ATOM    576  H1  WAT   173      13.245  -8.793  16.284  1.00  0.00
ATOM    577  H2  WAT   173      12.549  -8.447  14.985  1.00  0.00
TER
ATOM    578  O   WAT   174      10.676   8.697  11.309  1.00  0.00
ATOM    579  H1  WAT   174      11.036   9.295  10.655  1.00  0.00
ATOM    580  H2  WAT   174      10.535   9.242  12.082  1.00  0.00
TER
ATOM    581  O   WAT   175      16.693   6.080  12.126  1.00  0.00
ATOM    582  H1  WAT   175      16.684   6.813  11.511  1.00  0.00
ATOM    583  H2  WAT   175      15.772   5.833  12.219  1.00  0.00
TER
ATOM    584  O   WAT   176      12.293   1.301  12.871  1.00  0.00
ATOM    585  H1  WAT   176      11.686   2.041  12.880  1.00  0.00
ATOM    586  H2  WAT   176      12.768   1.391  12.045  1.00  0.00
TER
ATOM    587  O   WAT   177      19.679   6.142  10.789  1.00  0.00
ATOM    588  H1  WAT   177      19.780   5.939   9.859  1.00  0.00
ATOM    589  H2  WAT   177      18.779   5.888  10.993  1.00  0.00
TER
ATOM    590  O   WAT   178      17.201  -3.300  14.771  1.00  0.00
ATOM    591  H1  WAT   178      16.493  -2.831  15.212  1.00  0.00
ATOM    592  H2  WAT   178      17.486  -3.957  15.406  1.00  0.00
TER
ATOM    593  O   WAT   179      18.320   8.661  15.483  1.00  0.00
ATOM    594  H1  WAT   179      18.575   8.623  14.561  1.00  0.00
ATOM    595  H2  WAT   179      17.372   8.534  15.476  1.00  0.00
TER
ATOM    596  O   WAT   180      15.405  -4.991  12.146  1.00  0.00
ATOM    597  H1  WAT   180      16.254  -4.554  12.080  1.00  0.00
ATOM    598  H2  WAT   180      15.038  -4.679  12.973  1.00  0.00
TER
ATOM    599  O   WAT   181      14.304   1.262  10.620  1.00  0.00
ATOM    600  H1  WAT   181      15.070   1.150  11.182  1.00  0.00
ATOM    601  H2  WAT   181      14.381   0.566   9.967  1.00  0.00
TER
ATOM    602  O   WAT   182      12.998  -1.305  11.303  1.00  0.00
ATOM    603  H1  WAT   182      13.079  -2.253  11.415  1.00  0.00
ATOM    604  H2  WAT   182      13.890  -0.975  11.409  1.00  0.00
TER
ATOM    605  O   WAT   183      13.800   8.844  18.406  1.00  0.00
ATOM    606  H1  WAT   183      14.536   8.296  18.677  1.00  0.00
ATOM    607  H2  WAT   183      14.184   9.710  18.267  1.00  0.00
TER
ATOM    608  O   WAT   184      10.685   4.912  14.281  1.00  0.00
ATOM    609  H1  WAT   184       9.758   5.154  14.271  1.00  0.00
ATOM    610  H2  WAT   184      11.150   5.739  14.159  1.00  0.00
TER
ATOM    611  O   WAT   185      16.910   8.017  10.229  1.00  0.00
ATOM    612  H1  WAT   185      17.703   8.306   9.777  1.00  0.00
ATOM    613  H2  WAT   185      16.391   7.587   9.550  1.00  0.00
TER
ATOM    614  O   WAT   186      17.428   3.238  10.093  1.00  0.00
ATOM    615  H1  WAT   186      17.323   2.623  10.819  1.00  0.00
ATOM    616  H2  WAT   186      17.260   2.714   9.310  1.00  0.00
TER
ATOM    617  O   WAT   187      20.668   2.300  10.697  1.00  0.00
ATOM    618  H1  WAT   187      20.119   2.747  11.342  1.00  0.00
ATOM    619  H2  WAT   187      21.290   1.795  11.221  1.00  0.00
TER
ATOM    620  O   WAT   188      16.336   1.259  12.594  1.00  0.00
ATOM    621  H1  WAT   188      16.757   1.093  13.437  1.00  0.00
ATOM    622  H2  WAT   188      16.461   0.449  12.099  1.00  0.00
TER
ATOM    623  O   WAT   189      18.848   0.283   9.842  1.00  0.00
ATOM    624  H1  WAT   189      19.369  -0.433   9.476  1.00  0.00
ATOM    625  H2  WAT   189      19.495   0.921  10.142  1.00  0.00
TER
ATOM    626  O   WAT   190      15.232  -2.668   9.540  1.00  0.00
ATOM    627  H1  WAT   190      15.031  -3.531   9.901  1.00  0.00
ATOM    628  H2  WAT   190      15.061  -2.755   8.602  1.00  0.00
TER
ATOM    629  O   WAT   191      14.030  -5.568   9.528  1.00  0.00
ATOM    630  H1  WAT   191      14.332  -5.561   8.619  1.00  0.00
ATOM    631  H2  WAT   191      14.769  -5.918  10.024  1.00  0.00
TER
ATOM    632  O   WAT   192      17.248  -6.624  10.513  1.00  0.00
ATOM    633  H1  WAT   192      16.901  -7.302   9.933  1.00  0.00
ATOM    634  H2  WAT   192      17.450  -7.085  11.328  1.00  0.00
TER
ATOM    635  O   WAT   193      19.413   8.364  12.132  1.00  0.00
ATOM    636  H1  WAT   193      20.308   8.702  12.154  1.00  0.00
ATOM    637  H2  WAT   193      19.445   7.642  11.504  1.00  0.00
TER
ATOM    638  O   WAT   194      13.053   3.736  10.361  1.00  0.00
ATOM    639  H1  WAT   194      13.490   4.279  11.016  1.00  0.00
ATOM    640  H2  WAT   194      13.538   2.911  10.370  1.00  0.00
TER
ATOM    641  O   WAT   195      10.267   6.525  17.813  1.00  0.00
ATOM    642  H1  WAT   195      10.598   5.657  17.580  1.00  0.00
ATOM    643  H2  WAT   195      10.697   6.731  18.643  1.00  0.00
TER
ATOM    644  O   WAT   196      14.864   4.856  15.473  1.00  0.00
ATOM    645  H1  WAT   196      14.563   4.733  16.373  1.00  0.00
ATOM    646  H2  WAT   196      14.757   3.997  15.064  1.00  0.00
TER
ATOM    647  O   WAT   197      10.589  -0.096  16.910  1.00  0.00
ATOM    648  H1  WAT   197       9.934  -0.364  16.266  1.00  0.00
ATOM    649  H2  WAT   197      11.427  -0.205  16.460  1.00  0.00
TER
ATOM    650  O   WAT   198       9.803  -2.886  12.852  1.00  0.00
ATOM    651  H1  WAT   198       8.899  -2.623  12.677  1.00  0.00
ATOM    652  H2  WAT   198      10.287  -2.615  12.072  1.00  0.00
TER
ATOM    653  O   WAT   199      12.345  -3.829  10.762  1.00  0.00
ATOM    654  H1  WAT   199      13.055  -4.251  10.276  1.00  0.00
ATOM    655  H2  WAT   199      11.629  -3.762  10.130  1.00  0.00
TER
ATOM    656  O   WAT   200      11.993  -7.775   9.802  1.00  0.00
ATOM    657  H1  WAT   200      12.716  -7.234  10.120  1.00  0.00
ATOM    658  H2  WAT   200      12.265  -8.049   8.926  1.00  0.00
TER
ATOM    659  O   WAT   201      10.795   8.432  15.892  1.00  0.00
ATOM    660  H1  WAT   201      10.627   7.799  16.590  1.00  0.00
ATOM    661  H2  WAT   201       9.928   8.638  15.542  1.00  0.00
TER
ATOM    662  O   WAT   202      11.418  -7.736  13.395  1.00  0.00
ATOM    663  H1  WAT   202      12.176  -7.623  12.822  1.00  0.00
ATOM    664  H2  WAT   202      10.955  -6.899  13.350  1.00  0.00
TER
ATOM    665  O   WAT   203      17.959  -5.622  16.386  1.00  0.00
ATOM    666  H1  WAT   203      17.146  -5.996  16.045  1.00  0.00
ATOM    667  H2  WAT   203      18.463  -6.378  16.688  1.00  0.00
TER
ATOM    668  O   WAT   204      12.401   7.126  13.337  1.00  0.00
ATOM    669  H1  WAT   204      11.876   7.507  12.633  1.00  0.00
ATOM    670  H2  WAT   204      12.325   7.751  14.058  1.00  0.00
TER
ATOM    671  O   WAT   205      13.790  -7.210  11.936  1.00  0.00
ATOM    672  H1  WAT   205      14.319  -7.997  11.806  1.00  0.00
ATOM    673  H2  WAT   205      14.423  -6.530  12.169  1.00  0.00
TER
ATOM    674  O   WAT   206      15.984  -7.472  14.990  1.00  0.00
ATOM    675  H1  WAT   206      15.354  -8.173  15.157  1.00  0.00
ATOM    676  H2  WAT   206      15.444  -6.712  14.773  1.00  0.00
TER
ATOM    677  O   WAT   207      15.000   9.074  12.212  1.00  0.00
ATOM    678  H1  WAT   207      15.732   8.790  11.665  1.00  0.00
ATOM    679  H2  WAT   207      15.260   8.835  13.102  1.00  0.00
TER
ATOM    680  O   WAT   208      14.162   5.190  12.217  1.00  0.00
ATOM    681  H1  WAT   208      13.533   5.659  12.765  1.00  0.00
ATOM    682  H2  WAT   208      14.277   4.345  12.651  1.00  0.00
TER
ATOM    683  O   WAT   209      19.749   1.019   0.248  1.00  0.00
ATOM    684  H1  WAT   209      18.973   0.539   0.538  1.00  0.00
ATOM    685  H2  WAT   209      20.400   0.339   0.073  1.00  0.00
TER
ATOM    686  O   WAT   210      13.765   1.331   1.125  1.00  0.00
ATOM    687  H1  WAT   210      12.934   1.076   1.525  1.00  0.00
ATOM    688  H2  WAT   210      14.373   1.402   1.861  1.00  0.00
TER
ATOM    689  O   WAT   211      13.745   5.365   1.321  1.00  0.00
ATOM    690  H1  WAT   211      14.048   4.475   1.142  1.00  0.00
ATOM    691  H2  WAT   211      14.490   5.922   1.093  1.00  0.00
TER
ATOM    692  O   WAT   212      12.174  -3.709  -5.090  1.00  0.00
ATOM    693  H1  WAT   212      11.286  -3.367  -5.192  1.00  0.00
ATOM    694  H2  WAT   212      12.458  -3.909  -5.982  1.00  0.00
TER
ATOM    695  O   WAT   213      10.138  -1.108   0.794  1.00  0.00
ATOM    696  H1  WAT   213      10.709  -1.876   0.794  1.00  0.00
ATOM    697  H2  WAT   213      10.138  -0.810  -0.116  1.00  0.00
TER
ATOM    698  O   WAT   214      19.996   7.711  -1.352  1.00  0.00
ATOM    699  H1  WAT   214      19.377   8.166  -1.922  1.00  0.00
ATOM    700  H2  WAT   214      20.851   7.866  -1.753  1.00  0.00
TER
ATOM    701  O   WAT   215      19.189   3.695   0.255  1.00  0.00
ATOM    702  H1  WAT   215      19.120   2.754   0.094  1.00  0.00
ATOM    703  H2  WAT   215      19.951   3.785   0.827  1.00  0.00
TER
ATOM    704  O   WAT   216      11.380  -5.700   2.581  1.00  0.00
ATOM    705  H1  WAT   216      11.200  -6.597   2.861  1.00  0.00
ATOM    706  H2  WAT   216      10.978  -5.153   3.255  1.00  0.00
TER
ATOM    707  O   WAT   217      20.220  -3.498   0.482  1.00  0.00
ATOM    708  H1  WAT   217      20.596  -4.371   0.369  1.00  0.00
ATOM    709  H2  WAT   217      20.122  -3.162  -0.409  1.00  0.00
TER
ATOM    710  O   WAT   218      14.351  -5.126  -4.057  1.00  0.00
ATOM    711  H1  WAT   218      14.457  -4.225  -3.750  1.00  0.00
ATOM    712  H2  WAT   218      13.440  -5.174  -4.347  1.00  0.00
TER
ATOM    713  O   WAT   219      11.999  -3.204   1.189  1.00  0.00
ATOM    714  H1  WAT   219      12.680  -2.940   1.807  1.00  0.00
ATOM    715  H2  WAT   219      11.684  -4.044   1.523  1.00  0.00
TER
ATOM    716  O   WAT   220      16.191  -2.157   0.276  1.00  0.00
ATOM    717  H1  WAT   220      16.699  -1.659   0.917  1.00  0.00
ATOM    718  H2  WAT   220      16.723  -2.934   0.100  1.00  0.00
TER
ATOM    719  O   WAT   221      14.475  -7.517   4.542  1.00  0.00
ATOM    720  H1  WAT   221      14.477  -7.000   3.737  1.00  0.00
ATOM    721  H2  WAT   221      13.645  -7.994   4.519  1.00  0.00
TER
ATOM    722  O   WAT   222      20.862   2.595  -3.959  1.00  0.00
ATOM    723  H1  WAT   222      20.244   3.060  -4.522  1.00  0.00
ATOM    724  H2  WAT   222      21.374   3.287  -3.542  1.00  0.00
TER
ATOM    725  O   WAT   223      15.725   2.122   2.720  1.00  0.00
ATOM    726  H1  WAT   223      15.392   2.749   3.362  1.00  0.00
ATOM    727  H2  WAT   223      15.902   2.648   1.940  1.00  0.00
TER
ATOM    728  O   WAT   224      14.156  -5.806   2.549  1.00  0.00
ATOM    729  H1  WAT   224      14.498  -4.962   2.255  1.00  0.00
ATOM    730  H2  WAT   224      13.218  -5.658   2.666  1.00  0.00
TER
ATOM    731  O   WAT   225      14.937   4.090   4.535  1.00  0.00
ATOM    732  H1  WAT   225      15.554   4.765   4.253  1.00  0.00
ATOM    733  H2  WAT   225      14.076   4.499   4.443  1.00  0.00
TER
ATOM    734  O   WAT   226      10.230   3.280  -6.585  1.00  0.00
ATOM    735  H1  WAT   226       9.853   3.769  -7.316  1.00  0.00
ATOM    736  H2  WAT   226      10.488   3.953  -5.954  1.00  0.00
TER
ATOM    737  O   WAT   227      17.839  -8.318  -1.126  1.00  0.00
ATOM    738  H1  WAT   227      18.147  -8.873  -1.843  1.00  0.00
ATOM    739  H2  WAT   227      16.909  -8.184  -1.309  1.00  0.00
TER
ATOM    740  O   WAT   228      20.227  -0.253  -4.390  1.00  0.00
ATOM    741  H1  WAT   228      19.300  -0.319  -4.161  1.00  0.00
ATOM    742  H2  WAT   228      20.380   0.685  -4.505  1.00  0.00
TER
ATOM    743  O   WAT   229      20.214  -3.981  -7.393  1.00  0.00
ATOM    744  H1  WAT   229      19.275  -3.820  -7.308  1.00  0.00
ATOM    745  H2  WAT   229      20.533  -3.263  -7.940  1.00  0.00
TER
ATOM    746  O   WAT   230      15.833   0.273  -1.608  1.00  0.00
ATOM    747  H1  WAT   230      15.429  -0.439  -2.104  1.00  0.00
ATOM    748  H2  WAT   230      15.919  -0.071  -0.719  1.00  0.00
TER
ATOM    749  O   WAT   231      16.301   3.960   0.556  1.00  0.00
ATOM    750  H1  WAT   231      16.004   3.355  -0.123  1.00  0.00
ATOM    751  H2  WAT   231      17.251   3.998   0.445  1.00  0.00
TER
ATOM    752  O   WAT   232      14.546  -2.952   2.172  1.00  0.00
ATOM    753  H1  WAT   232      15.097  -2.843   1.397  1.00  0.00
ATOM    754  H2  WAT   232      15.060  -2.579   2.887  1.00  0.00
TER
ATOM    755  O   WAT   233      15.393   3.698   7.207  1.00  0.00
ATOM    756  H1  WAT   233      14.496   3.922   7.454  1.00  0.00
ATOM    757  H2  WAT   233      15.418   3.822   6.258  1.00  0.00
TER
ATOM    758  O   WAT   234      14.220   0.570   5.782  1.00  0.00
ATOM    759  H1  WAT   234      14.081   1.442   6.151  1.00  0.00
ATOM    760  H2  WAT   234      13.338   0.227   5.637  1.00  0.00
TER
ATOM    761  O   WAT   235      20.543   5.487  -2.911  1.00  0.00
ATOM    762  H1  WAT   235      20.983   6.230  -3.326  1.00  0.00
ATOM    763  H2  WAT   235      20.482   5.730  -1.987  1.00  0.00
TER
ATOM    764  O   WAT   236      16.018   6.512   7.991  1.00  0.00
ATOM    765  H1  WAT   236      15.990   6.916   7.124  1.00  0.00
ATOM    766  H2  WAT   236      15.855   5.583   7.828  1.00  0.00
TER
ATOM    767  O   WAT   237      12.533  -0.832  -4.107  1.00  0.00
ATOM    768  H1  WAT   237      12.413  -0.106  -4.719  1.00  0.00
ATOM    769  H2  WAT   237      12.224  -1.602  -4.585  1.00  0.00
TER
ATOM    770  O   WAT   238      10.172   2.339   1.699  1.00  0.00
ATOM    771  H1  WAT   238      10.250   2.474   0.755  1.00  0.00
ATOM    772  H2  WAT   238      10.786   1.631   1.892  1.00  0.00
TER
ATOM    773  O   WAT   239      11.417   4.039  -1.890  1.00  0.00
ATOM    774  H1  WAT   239      11.010   4.181  -2.745  1.00  0.00
ATOM    775  H2  WAT   239      12.308   3.755  -2.093  1.00  0.00
TER
ATOM    776  O   WAT   240      15.689   8.254  -3.778  1.00  0.00
ATOM    777  H1  WAT   240      15.513   7.337  -3.991  1.00  0.00
ATOM    778  H2  WAT   240      14.834   8.613  -3.538  1.00  0.00
TER
ATOM    779  O   WAT   241      10.228   3.381   4.239  1.00  0.00
ATOM    780  H1  WAT   241      10.391   2.911   3.421  1.00  0.00
ATOM    781  H2  WAT   241      10.693   2.873   4.904  1.00  0.00
TER
ATOM    782  O   WAT   242      15.000  -7.489  -0.725  1.00  0.00
ATOM    783  H1  WAT   242      14.557  -6.708  -1.057  1.00  0.00
ATOM    784  H2  WAT   242      15.558  -7.166  -0.018  1.00  0.00
TER
ATOM    785  O   WAT   243      19.287  -4.622   4.878  1.00  0.00
ATOM    786  H1  WAT   243      18.825  -4.414   5.690  1.00  0.00
ATOM    787  H2  WAT   243      18.885  -5.436   4.575  1.00  0.00
TER
ATOM    788  O   WAT   244      18.116  -7.868  -5.845  1.00  0.00
ATOM    789  H1  WAT   244      17.491  -7.872  -5.119  1.00  0.00
ATOM    790  H2  WAT   244      18.029  -8.735  -6.241  1.00  0.00
TER
ATOM    791  O   WAT   245      17.037  -6.944   1.134  1.00  0.00
ATOM    792  H1  WAT   245      17.335  -6.038   1.053  1.00  0.00
ATOM    793  H2  WAT   245      17.586  -7.432   0.520  1.00  0.00
TER
ATOM    794  O   WAT   246      14.791  -2.365  -2.997  1.00  0.00
ATOM    795  H1  WAT   246      14.565  -2.582  -2.092  1.00  0.00
ATOM    796  H2  WAT   246      14.010  -1.933  -3.342  1.00  0.00
TER
ATOM    797  O   WAT   247      17.231  -1.467   7.669  1.00  0.00
ATOM    798  H1  WAT   247      17.135  -2.407   7.519  1.00  0.00
ATOM    799  H2  WAT   247      18.074  -1.245   7.274  1.00  0.00
TER
ATOM    800  O   WAT   248      20.627  -3.723  -2.368  1.00  0.00
ATOM    801  H1  WAT   248      21.020  -3.405  -3.181  1.00  0.00
ATOM    802  H2  WAT   248      20.989  -4.601  -2.253  1.00  0.00
TER
ATOM    803  O   WAT   249      12.362  -5.055   5.822  1.00  0.00
ATOM    804  H1  WAT   249      11.969  -4.208   6.030  1.00  0.00
ATOM    805  H2  WAT   249      11.674  -5.693   6.013  1.00  0.00
TER
ATOM    806  O   WAT   250      18.937  -4.972   8.892  1.00  0.00
ATOM    807  H1  WAT   250      18.247  -5.165   9.527  1.00  0.00
ATOM    808  H2  WAT   250      19.680  -4.688   9.425  1.00  0.00
TER
ATOM    809  O   WAT   251       9.664  -7.133  -0.145  1.00  0.00
ATOM    810  H1  WAT   251       9.375  -6.562   0.568  1.00  0.00
ATOM    811  H2  WAT   251      10.408  -7.612   0.219  1.00  0.00
TER
ATOM    812  O   WAT   252       9.851  -3.191  -8.934  1.00  0.00
ATOM    813  H1  WAT   252       9.768  -2.247  -8.793  1.00  0.00
ATOM    814  H2  WAT   252       9.499  -3.333  -9.813  1.00  0.00
TER
ATOM    815  O   WAT   253      21.213  -1.132   1.727  1.00  0.00
ATOM    816  H1  WAT   253      20.481  -0.623   2.076  1.00  0.00
ATOM    817  H2  WAT   253      20.815  -1.949   1.426  1.00  0.00
TER
ATOM    818  O   WAT   254      17.651  -4.457   0.133  1.00  0.00
ATOM    819  H1  WAT   254      17.654  -4.898  -0.717  1.00  0.00
ATOM    820  H2  WAT   254      18.546  -4.135   0.240  1.00  0.00
TER
ATOM    821  O   WAT   255      13.501  -4.574  -0.908  1.00  0.00
ATOM    822  H1  WAT   255      13.161  -4.097  -0.151  1.00  0.00
ATOM    823  H2  WAT   255      12.739  -5.028  -1.268  1.00  0.00
TER
ATOM    824  O   WAT   256      17.713  -3.455  -6.877  1.00  0.00
ATOM    825  H1  WAT   256      17.834  -3.497  -5.928  1.00  0.00
ATOM    826  H2  WAT   256      17.328  -2.593  -7.032  1.00  0.00
TER
ATOM    827  O   WAT   257      16.725  -1.145  -7.478  1.00  0.00
ATOM    828  H1  WAT   257      16.157  -1.594  -8.105  1.00  0.00
ATOM    829  H2  WAT   257      17.434  -0.786  -8.012  1.00  0.00
TER
ATOM    830  O   WAT   258      11.802   2.756   6.398  1.00  0.00
ATOM    831  H1  WAT   258      11.417   2.115   6.997  1.00  0.00
ATOM    832  H2  WAT   258      12.113   3.459   6.968  1.00  0.00
TER
ATOM    833  O   WAT   259      17.952  -0.396   1.879  1.00  0.00
ATOM    834  H1  WAT   259      18.319  -0.871   2.625  1.00  0.00
ATOM    835  H2  WAT   259      17.762   0.478   2.220  1.00  0.00
TER
ATOM    836  O   WAT   260      10.816  -5.652  -1.991  1.00  0.00
ATOM    837  H1  WAT   260      10.530  -6.017  -1.154  1.00  0.00
ATOM    838  H2  WAT   260      10.753  -6.384  -2.605  1.00  0.00
TER
ATOM    839  O   WAT   261      15.741  -1.356   4.198  1.00  0.00
ATOM    840  H1  WAT   261      15.437  -0.476   4.423  1.00  0.00
ATOM    841  H2  WAT   261      16.696  -1.296   4.233  1.00  0.00
TER
ATOM    842  O   WAT   262      14.270   2.850  -5.206  1.00  0.00
ATOM    843  H1  WAT   262      13.496   2.310  -5.366  1.00  0.00
ATOM    844  H2  WAT   262      14.999   2.331  -5.544  1.00  0.00
TER
ATOM    845  O   WAT   263      20.489  -6.759  -5.270  1.00  0.00
ATOM    846  H1  WAT   263      19.676  -7.258  -5.346  1.00  0.00
ATOM    847  H2  WAT   263      20.296  -5.919  -5.686  1.00  0.00
TER
ATOM    848  O   WAT   264      20.410   1.918   6.474  1.00  0.00
ATOM    849  H1  WAT   264      20.344   0.997   6.220  1.00  0.00
ATOM    850  H2  WAT   264      19.781   2.015   7.188  1.00  0.00
TER
ATOM    851  O   WAT   265      14.313   2.519  -1.568  1.00  0.00
ATOM    852  H1  WAT   265      14.831   1.715  -1.622  1.00  0.00
ATOM    853  H2  WAT   265      13.862   2.456  -0.726  1.00  0.00
TER
ATOM    854  O   WAT   266      19.200   3.785  -6.295  1.00  0.00
ATOM    855  H1  WAT   266      19.542   4.529  -6.791  1.00  0.00
ATOM    856  H2  WAT   266      18.372   4.098  -5.933  1.00  0.00
TER
ATOM    857  O   WAT   267      11.798  -0.515   5.345  1.00  0.00
ATOM    858  H1  WAT   267      11.439   0.150   5.932  1.00  0.00
ATOM    859  H2  WAT   267      11.503  -1.347   5.716  1.00  0.00
TER
ATOM    860  O   WAT   268      14.999  -0.057   8.229  1.00  0.00
ATOM    861  H1  WAT   268      14.699   0.089   7.332  1.00  0.00
ATOM    862  H2  WAT   268      15.770  -0.616   8.136  1.00  0.00
TER
ATOM    863  O   WAT   269      20.342   4.740   6.224  1.00  0.00
ATOM    864  H1  WAT   269      20.356   3.808   6.006  1.00  0.00
ATOM    865  H2  WAT   269      19.634   4.826   6.863  1.00  0.00
TER
ATOM    866  O   WAT   270      18.169   3.866  -3.523  1.00  0.00
ATOM    867  H1  WAT   270      18.857   4.413  -3.143  1.00  0.00
ATOM    868  H2  WAT   270      17.383   4.411  -3.488  1.00  0.00
TER
ATOM    869  O   WAT   271      10.309  -0.516  -8.032  1.00  0.00
ATOM    870  H1  WAT   271      11.178  -0.234  -7.748  1.00  0.00
ATOM    871  H2  WAT   271       9.818   0.297  -8.147  1.00  0.00
TER
ATOM    872  O   WAT   272      17.472   0.871  -3.911  1.00  0.00
ATOM    873  H1  WAT   272      17.928   1.682  -3.685  1.00  0.00
ATOM    874  H2  WAT   272      17.121   0.553  -3.079  1.00  0.00
TER
ATOM    875  O   WAT   273      19.775   6.382   3.318  1.00  0.00
ATOM    876  H1  WAT   273      20.420   6.588   3.996  1.00  0.00
ATOM    877  H2  WAT   273      20.138   5.621   2.865  1.00  0.00
TER
ATOM    878  O   WAT   274      13.373  -8.785  -3.439  1.00  0.00
ATOM    879  H1  WAT   274      13.245  -8.793  -2.490  1.00  0.00
ATOM    880  H2  WAT   274      12.549  -8.447  -3.790  1.00  0.00
TER
ATOM    881  O   WAT   275      10.676   8.697  -7.466  1.00  0.00
ATOM    882  H1  WAT   275      11.036   9.295  -8.120  1.00  0.00
ATOM    883  H2  WAT   275      10.535   9.242  -6.692  1.00  0.00
TER
ATOM    884  O   WAT   276      10.373  -7.026   6.022  1.00  0.00
ATOM    885  H1  WAT   276       9.659  -6.826   6.627  1.00  0.00
ATOM    886  H2  WAT   276      10.792  -7.802   6.394  1.00  0.00
TER
ATOM    887  O   WAT   277      10.660   6.962   7.009  1.00  0.00
ATOM    888  H1  WAT   277      10.769   6.021   6.868  1.00  0.00
ATOM    889  H2  WAT   277      10.008   7.227   6.360  1.00  0.00
TER
ATOM    890  O   WAT   278      18.651   5.234   8.408  1.00  0.00
ATOM    891  H1  WAT   278      18.331   4.515   8.953  1.00  0.00
ATOM    892  H2  WAT   278      17.977   5.909   8.482  1.00  0.00
TER
ATOM    893  O   WAT   279      16.693   6.080  -6.648  1.00  0.00
ATOM    894  H1  WAT   279      16.684   6.813  -7.264  1.00  0.00
ATOM    895  H2  WAT   279      15.772   5.833  -6.556  1.00  0.00
TER
ATOM    896  O   WAT   280      12.293   1.301  -5.904  1.00  0.00
ATOM    897  H1  WAT   280      11.686   2.041  -5.894  1.00  0.00
ATOM    898  H2  WAT   280      12.768   1.391  -6.730  1.00  0.00
TER
ATOM    899  O   WAT   281      19.679   6.142  -7.986  1.00  0.00
ATOM    900  H1  WAT   281      19.780   5.939  -8.915  1.00  0.00
ATOM    901  H2  WAT   281      18.779   5.888  -7.781  1.00  0.00
TER
ATOM    902  O   WAT   282      17.201  -3.300  -4.003  1.00  0.00
ATOM    903  H1  WAT   282      16.493  -2.831  -3.562  1.00  0.00
ATOM    904  H2  WAT   282      17.486  -3.957  -3.369  1.00  0.00
TER
ATOM    905  O   WAT   283      18.827  -1.880   3.996  1.00  0.00
ATOM    906  H1  WAT   283      19.325  -1.405   4.661  1.00  0.00
ATOM    907  H2  WAT   283      18.969  -2.803   4.203  1.00  0.00
TER
ATOM    908  O   WAT   284      18.320   8.661  -3.291  1.00  0.00
ATOM    909  H1  WAT   284      18.575   8.623  -4.213  1.00  0.00
ATOM    910  H2  WAT   284      17.372   8.534  -3.298  1.00  0.00
TER
ATOM    911  O   WAT   285      15.405  -4.991  -6.628  1.00  0.00
ATOM    912  H1  WAT   285      16.254  -4.554  -6.694  1.00  0.00
ATOM    913  H2  WAT   285      15.038  -4.679  -5.801  1.00  0.00
TER
ATOM    914  O   WAT   286      14.304   1.262  -8.155  1.00  0.00
ATOM    915  H1  WAT   286      15.070   1.150  -7.592  1.00  0.00
ATOM    916  H2  WAT   286      14.381   0.566  -8.807  1.00  0.00
TER
ATOM    917  O   WAT   287      12.998  -1.305  -7.471  1.00  0.00
ATOM    918  H1  WAT   287      13.079  -2.253  -7.360  1.00  0.00
ATOM    919  H2  WAT   287      13.890  -0.975  -7.365  1.00  0.00
TER
ATOM    920  O   WAT   288      13.800   8.844  -0.368  1.00  0.00
ATOM    921  H1  WAT   288      14.536   8.296  -0.097  1.00  0.00
ATOM    922  H2  WAT   288      14.184   9.710  -0.507  1.00  0.00
TER
ATOM    923  O   WAT   289      10.685   4.912  -4.494  1.00  0.00
ATOM    924  H1  WAT   289       9.758   5.154  -4.503  1.00  0.00
ATOM    925  H2  WAT   289      11.150   5.739  -4.615  1.00  0.00
TER
ATOM    926  O   WAT   290      12.806   8.029   8.821  1.00  0.00
ATOM    927  H1  WAT   290      13.607   8.350   9.234  1.00  0.00
ATOM    928  H2  WAT   290      12.291   7.668   9.543  1.00  0.00
TER
ATOM    929  O   WAT   291      16.910   8.017  -8.545  1.00  0.00
ATOM    930  H1  WAT   291      17.703   8.306  -8.997  1.00  0.00
ATOM    931  H2  WAT   291      16.391   7.587  -9.224  1.00  0.00
TER
ATOM    932  O   WAT   292      10.526   0.516   7.764  1.00  0.00
ATOM    933  H1  WAT   292      11.029  -0.063   8.336  1.00  0.00
ATOM    934  H2  WAT   292       9.786   0.800   8.302  1.00  0.00
TER
ATOM    935  O   WAT   293      17.428   3.238  -8.681  1.00  0.00
ATOM    936  H1  WAT   293      17.323   2.623  -7.955  1.00  0.00
ATOM    937  H2  WAT   293      17.260   2.714  -9.465  1.00  0.00
TER
ATOM    938  O   WAT   294      17.579   1.923   7.298  1.00  0.00
ATOM    939  H1  WAT   294      16.814   2.492   7.213  1.00  0.00
ATOM    940  H2  WAT   294      17.761   1.631   6.405  1.00  0.00
TER
ATOM    941  O   WAT   295      20.668   2.300  -8.077  1.00  0.00
ATOM    942  H1  WAT   295      20.119   2.747  -7.433  1.00  0.00
ATOM    943  H2  WAT   295      21.290   1.795  -7.553  1.00  0.00
TER
ATOM    944  O   WAT   296      12.558  -1.341   8.659  1.00  0.00
ATOM    945  H1  WAT   296      12.598  -1.639   9.568  1.00  0.00
ATOM    946  H2  WAT   296      13.412  -0.940   8.500  1.00  0.00
TER
ATOM    947  O   WAT   297      16.336   1.259  -6.180  1.00  0.00
ATOM    948  H1  WAT   297      16.757   1.093  -5.337  1.00  0.00
ATOM    949  H2  WAT   297      16.461   0.449  -6.675  1.00  0.00
TER
ATOM    950  O   WAT   298      14.498  -2.762   6.627  1.00  0.00
ATOM    951  H1  WAT   298      13.968  -3.253   5.999  1.00  0.00
ATOM    952  H2  WAT   298      15.167  -2.333   6.092  1.00  0.00
TER
ATOM    953  O   WAT   299      18.848   0.283  -8.933  1.00  0.00
ATOM    954  H1  WAT   299      19.369  -0.433  -9.299  1.00  0.00
ATOM    955  H2  WAT   299      19.495   0.921  -8.633  1.00  0.00
TER
ATOM    956  O   WAT   300      14.986  -5.795   6.706  1.00  0.00
ATOM    957  H1  WAT   300      14.891  -6.413   5.982  1.00  0.00
ATOM    958  H2  WAT   300      14.405  -5.069   6.479  1.00  0.00
TER
ATOM    959  O   WAT   301      17.752  -7.238   3.739  1.00  0.00
ATOM    960  H1  WAT   301      17.304  -7.216   2.894  1.00  0.00
ATOM    961  H2  WAT   301      17.118  -7.636   4.336  1.00  0.00
TER
ATOM    962  O   WAT   302      18.158   1.657   4.360  1.00  0.00
ATOM    963  H1  WAT   302      18.577   2.501   4.188  1.00  0.00
ATOM    964  H2  WAT   302      17.239   1.795   4.131  1.00  0.00
TER
ATOM    965  O   WAT   303      20.494  -0.611   5.744  1.00  0.00
ATOM    966  H1  WAT   303      20.614  -1.207   6.484  1.00  0.00
ATOM    967  H2  WAT   303      21.354  -0.574   5.324  1.00  0.00
TER
ATOM    968  O   WAT   304      15.232  -2.668  -9.235  1.00  0.00
ATOM    969  H1  WAT   304      15.031  -3.531  -8.873  1.00  0.00
ATOM    970  H2  WAT   304      15.061  -2.755 -10.172  1.00  0.00
TER
ATOM    971  O   WAT   305      16.009   7.963   5.476  1.00  0.00
ATOM    972  H1  WAT   305      15.471   8.687   5.157  1.00  0.00
ATOM    973  H2  WAT   305      16.262   7.486   4.686  1.00  0.00
TER
ATOM    974  O   WAT   306      17.261  -4.069   7.002  1.00  0.00
ATOM    975  H1  WAT   306      17.851  -4.377   7.690  1.00  0.00
ATOM    976  H2  WAT   306      16.443  -4.541   7.158  1.00  0.00
TER
ATOM    977  O   WAT   307      14.030  -5.568  -9.247  1.00  0.00
ATOM    978  H1  WAT   307      14.332  -5.561 -10.155  1.00  0.00
ATOM    979  H2  WAT   307      14.769  -5.918  -8.750  1.00  0.00
TER
ATOM    980  O   WAT   308      18.865   9.198   5.735  1.00  0.00
ATOM    981  H1  WAT   308      18.791  10.101   6.042  1.00  0.00
ATOM    982  H2  WAT   308      17.963   8.879   5.707  1.00  0.00
TER
ATOM    983  O   WAT   309      17.248  -6.624  -8.261  1.00  0.00
ATOM    984  H1  WAT   309      16.901  -7.302  -8.841  1.00  0.00
ATOM    985  H2  WAT   309      17.450  -7.085  -7.447  1.00  0.00
TER
ATOM    986  O   WAT   310      19.413   8.364  -6.643  1.00  0.00
ATOM    987  H1  WAT   310      20.308   8.702  -6.621  1.00  0.00
ATOM    988  H2  WAT   310      19.445   7.642  -7.270  1.00  0.00
TER
ATOM    989  O   WAT   311      13.053   3.736  -8.414  1.00  0.00
ATOM    990  H1  WAT   311      13.490   4.279  -7.758  1.00  0.00
ATOM    991  H2  WAT   311      13.538   2.911  -8.404  1.00  0.00
TER
ATOM    992  O   WAT   312      10.267   6.525  -0.962  1.00  0.00
ATOM    993  H1  WAT   312      10.598   5.657  -1.194  1.00  0.00
ATOM    994  H2  WAT   312      10.697   6.731  -0.131  1.00  0.00
TER
ATOM    995  O   WAT   313      14.864   4.856  -3.302  1.00  0.00
ATOM    996  H1  WAT   313      14.563   4.733  -2.401  1.00  0.00
ATOM    997  H2  WAT   313      14.757   3.997  -3.710  1.00  0.00
TER
ATOM    998  O   WAT   314      10.757   7.392   1.776  1.00  0.00
ATOM    999  H1  WAT   314      10.320   7.572   2.609  1.00  0.00
ATOM   1000  H2  WAT   314      11.324   8.150   1.635  1.00  0.00
TER
ATOM   1001  O   WAT   315      10.589  -0.096  -1.865  1.00  0.00
ATOM   1002  H1  WAT   315       9.934  -0.364  -2.509  1.00  0.00
ATOM   1003  H2  WAT   315      11.427  -0.205  -2.315  1.00  0.00
TER
ATOM   1004  O   WAT   316      11.627   0.290   2.676  1.00  0.00
ATOM   1005  H1  WAT   316      11.994   0.202   3.555  1.00  0.00
ATOM   1006  H2  WAT   316      11.058  -0.474   2.576  1.00  0.00
TER
ATOM   1007  O   WAT   317      11.178  -2.799   6.581  1.00  0.00
ATOM   1008  H1  WAT   317      10.284  -2.833   6.921  1.00  0.00
ATOM   1009  H2  WAT   317      11.718  -2.601   7.347  1.00  0.00
TER
ATOM   1010  O   WAT   318       9.803  -2.886  -5.922  1.00  0.00
ATOM   1011  H1  WAT   318       8.899  -2.623  -6.097  1.00  0.00
ATOM   1012  H2  WAT   318      10.287  -2.615  -6.702  1.00  0.00
TER
ATOM   1013  O   WAT   319      12.345  -3.829  -8.013  1.00  0.00
ATOM   1014  H1  WAT   319      13.055  -4.251  -8.498  1.00  0.00
ATOM   1015  H2  WAT   319      11.629  -3.762  -8.644  1.00  0.00
TER
ATOM   1016  O   WAT   320      11.993  -7.775  -8.973  1.00  0.00
ATOM   1017  H1  WAT   320      12.716  -7.234  -8.654  1.00  0.00
ATOM   1018  H2  WAT   320      12.265  -8.049  -9.848  1.00  0.00
TER
ATOM   1019  O   WAT   321      11.682  -8.525   0.930  1.00  0.00
ATOM   1020  H1  WAT   321      12.330  -9.075   0.489  1.00  0.00
ATOM   1021  H2  WAT   321      12.102  -8.270   1.751  1.00  0.00
TER
ATOM   1022  O   WAT   322      11.435  -8.369   3.672  1.00  0.00
ATOM   1023  H1  WAT   322      11.087  -7.913   4.438  1.00  0.00
ATOM   1024  H2  WAT   322      11.104  -9.263   3.755  1.00  0.00
TER
ATOM   1025  O   WAT   323      13.042   4.803   7.838  1.00  0.00
ATOM   1026  H1  WAT   323      12.999   4.432   8.719  1.00  0.00
ATOM   1027  H2  WAT   323      13.173   5.741   7.978  1.00  0.00
TER
ATOM   1028  O   WAT   324      16.742   6.359   3.439  1.00  0.00
ATOM   1029  H1  WAT   324      16.501   6.626   2.552  1.00  0.00
ATOM   1030  H2  WAT   324      17.683   6.529   3.494  1.00  0.00
TER
ATOM   1031  O   WAT   325      18.948  -7.178   7.194  1.00  0.00
ATOM   1032  H1  WAT   325      18.887  -6.586   7.944  1.00  0.00
ATOM   1033  H2  WAT   325      19.888  -7.285   7.049  1.00  0.00
TER
ATOM   1034  O   WAT   326      12.107  -8.841   6.947  1.00  0.00
ATOM   1035  H1  WAT   326      12.656  -9.023   6.184  1.00  0.00
ATOM   1036  H2  WAT   326      12.173  -9.632   7.483  1.00  0.00
TER
ATOM   1037  O   WAT   327      12.881   7.749   4.957  1.00  0.00
ATOM   1038  H1  WAT   327      12.287   7.618   5.696  1.00  0.00
ATOM   1039  H2  WAT   327      12.873   6.913   4.492  1.00  0.00
TER
ATOM   1040  O   WAT   328      12.512   5.115   3.908  1.00  0.00
ATOM   1041  H1  WAT   328      11.785   4.495   3.841  1.00  0.00
ATOM   1042  H2  WAT   328      12.573   5.509   3.038  1.00  0.00
TER
ATOM   1043  O   WAT   329      16.116   7.329   0.693  1.00  0.00
ATOM   1044  H1  WAT   329      16.633   6.718   0.168  1.00  0.00
ATOM   1045  H2  WAT   329      16.766   7.832   1.184  1.00  0.00
TER
ATOM   1046  O   WAT   330      18.856   8.220   1.520  1.00  0.00
ATOM   1047  H1  WAT   330      19.144   7.966   0.643  1.00  0.00
ATOM   1048  H2  WAT   330      19.368   7.668   2.111  1.00  0.00
TER
ATOM   1049  O   WAT   331      20.074  -8.041   2.100  1.00  0.00
ATOM   1050  H1  WAT   331      19.291  -7.566   2.379  1.00  0.00
ATOM   1051  H2  WAT   331      19.780  -8.945   1.991  1.00  0.00
TER
ATOM   1052  O   WAT   332      10.795   8.432  -2.882  1.00  0.00
ATOM   1053  H1  WAT   332      10.627   7.799  -2.184  1.00  0.00
ATOM   1054  H2  WAT   332       9.928   8.638  -3.233  1.00  0.00
TER
ATOM   1055  O   WAT   333      11.418  -7.736  -5.379  1.00  0.00
ATOM   1056  H1  WAT   333      12.176  -7.623  -5.953  1.00  0.00
ATOM   1057  H2  WAT   333      10.955  -6.899  -5.425  1.00  0.00
TER
ATOM   1058  O   WAT   334      17.959  -5.622  -2.389  1.00  0.00
ATOM   1059  H1  WAT   334      17.146  -5.996  -2.729  1.00  0.00
ATOM   1060  H2  WAT   334      18.463  -6.378  -2.087  1.00  0.00
TER
ATOM   1061  O   WAT   335      12.401   7.126  -5.437  1.00  0.00
ATOM   1062  H1  WAT   335      11.876   7.507  -6.141  1.00  0.00
ATOM   1063  H2  WAT   335      12.325   7.751  -4.716  1.00  0.00
TER
ATOM   1064  O   WAT   336      13.790  -7.210  -6.839  1.00  0.00
ATOM   1065  H1  WAT   336      14.319  -7.997  -6.968  1.00  0.00
ATOM   1066  H2  WAT   336      14.423  -6.530  -6.605  1.00  0.00
TER
ATOM   1067  O   WAT   337      15.984  -7.472  -3.784  1.00  0.00
ATOM   1068  H1  WAT   337      15.354  -8.173  -3.617  1.00  0.00
ATOM   1069  H2  WAT   337      15.444  -6.712  -4.001  1.00  0.00
TER
ATOM   1070  O   WAT   338      18.923   9.142   8.887  1.00  0.00
ATOM   1071  H1  WAT   338      19.850   8.906   8.930  1.00  0.00
ATOM   1072  H2  WAT   338      18.908   9.969   8.405  1.00  0.00
TER
ATOM   1073  O   WAT   339      16.109  -8.194   8.651  1.00  0.00
ATOM   1074  H1  WAT   339      15.828  -7.690   7.887  1.00  0.00
ATOM   1075  H2  WAT   339      16.491  -8.991   8.285  1.00  0.00
TER
ATOM   1076  O   WAT   340      15.000   9.074  -6.562  1.00  0.00
ATOM   1077  H1  WAT   340      15.732   8.790  -7.110  1.00  0.00
ATOM   1078  H2  WAT   340      15.260   8.835  -5.672  1.00  0.00
TER
ATOM   1079  O   WAT   341      14.162   5.190  -6.558  1.00  0.00
ATOM   1080  H1  WAT   341      13.533   5.659  -6.009  1.00  0.00
ATOM   1081  H2  WAT   341      14.277   4.345  -6.123  1.00  0.00
TER
ATOM   1082  O   WAT   342      19.749   1.019 -18.527  1.00  0.00
ATOM   1083  H1  WAT   342      18.973   0.539 -18.237  1.00  0.00
ATOM   1084  H2  WAT   342      20.400   0.339 -18.701  1.00  0.00
TER
ATOM   1085  O   WAT   343      13.765   1.331 -17.649  1.00  0.00
ATOM   1086  H1  WAT   343      12.934   1.076 -17.249  1.00  0.00
ATOM   1087  H2  WAT   343      14.373   1.402 -16.913  1.00  0.00
TER
ATOM   1088  O   WAT   344      13.745   5.365 -17.453  1.00  0.00
ATOM   1089  H1  WAT   344      14.048   4.475 -17.632  1.00  0.00
ATOM   1090  H2  WAT   344      14.490   5.922 -17.681  1.00  0.00
TER
ATOM   1091  O   WAT   345      10.138  -1.108 -17.981  1.00  0.00
ATOM   1092  H1  WAT   345      10.709  -1.876 -17.980  1.00  0.00
ATOM   1093  H2  WAT   345      10.138  -0.810 -18.890  1.00  0.00
TER
ATOM   1094  O   WAT   346      19.189   3.695 -18.519  1.00  0.00
ATOM   1095  H1  WAT   346      19.120   2.754 -18.681  1.00  0.00
ATOM   1096  H2  WAT   346      19.951   3.785 -17.947  1.00  0.00
TER
ATOM   1097  O   WAT   347      11.380  -5.700 -16.194  1.00  0.00
ATOM   1098  H1  WAT   347      11.200  -6.597 -15.914  1.00  0.00
ATOM   1099  H2  WAT   347      10.978  -5.153 -15.519  1.00  0.00
TER
ATOM   1100  O   WAT   348      11.999  -3.204 -17.586  1.00  0.00
ATOM   1101  H1  WAT   348      12.680  -2.940 -16.967  1.00  0.00
ATOM   1102  H2  WAT   348      11.684  -4.044 -17.252  1.00  0.00
TER
ATOM   1103  O   WAT   349      16.191  -2.157 -18.498  1.00  0.00
ATOM   1104  H1  WAT   349      16.699  -1.659 -17.858  1.00  0.00
ATOM   1105  H2  WAT   349      16.723  -2.934 -18.674  1.00  0.00
TER
ATOM   1106  O   WAT   350      14.475  -7.517 -14.232  1.00  0.00
ATOM   1107  H1  WAT   350      14.477  -7.000 -15.037  1.00  0.00
ATOM   1108  H2  WAT   350      13.645  -7.994 -14.255  1.00  0.00
TER
ATOM   1109  O   WAT   351      15.725   2.122 -16.055  1.00  0.00
ATOM   1110  H1  WAT   351      15.392   2.749 -15.413  1.00  0.00
ATOM   1111  H2  WAT   351      15.902   2.648 -16.834  1.00  0.00
TER
ATOM   1112  O   WAT   352      14.156  -5.806 -16.225  1.00  0.00
ATOM   1113  H1  WAT   352      14.498  -4.962 -16.520  1.00  0.00
ATOM   1114  H2  WAT   352      13.218  -5.658 -16.108  1.00  0.00
TER
ATOM   1115  O   WAT   353      14.937   4.090 -14.240  1.00  0.00
ATOM   1116  H1  WAT   353      15.554   4.765 -14.521  1.00  0.00
ATOM   1117  H2  WAT   353      14.076   4.499 -14.331  1.00  0.00
TER
ATOM   1118  O   WAT   354      16.301   3.960 -18.219  1.00  0.00
ATOM   1119  H1  WAT   354      16.004   3.355 -18.898  1.00  0.00
ATOM   1120  H2  WAT   354      17.251   3.998 -18.330  1.00  0.00
TER
ATOM   1121  O   WAT   355      14.546  -2.952 -16.603  1.00  0.00
ATOM   1122  H1  WAT   355      15.097  -2.843 -17.377  1.00  0.00
ATOM   1123  H2  WAT   355      15.060  -2.579 -15.887  1.00  0.00
TER
ATOM   1124  O   WAT   356      15.393   3.698 -11.568  1.00  0.00
ATOM   1125  H1  WAT   356      14.496   3.922 -11.320  1.00  0.00
ATOM   1126  H2  WAT   356      15.418   3.822 -12.517  1.00  0.00
TER
ATOM   1127  O   WAT   357      14.220   0.570 -12.992  1.00  0.00
ATOM   1128  H1  WAT   357      14.081   1.442 -12.623  1.00  0.00
ATOM   1129  H2  WAT   357      13.338   0.227 -13.137  1.00  0.00
TER
ATOM   1130  O   WAT   358      16.018   6.512 -10.784  1.00  0.00
ATOM   1131  H1  WAT   358      15.990   6.916 -11.651  1.00  0.00
ATOM   1132  H2  WAT   358      15.855   5.583 -10.946  1.00  0.00
TER
ATOM   1133  O   WAT   359      10.172   2.339 -17.075  1.00  0.00
ATOM   1134  H1  WAT   359      10.250   2.474 -18.019  1.00  0.00
ATOM   1135  H2  WAT   359      10.786   1.631 -16.882  1.00  0.00
TER
ATOM   1136  O   WAT   360      10.228   3.381 -14.536  1.00  0.00
ATOM   1137  H1  WAT   360      10.391   2.911 -15.354  1.00  0.00
ATOM   1138  H2  WAT   360      10.693   2.873 -13.871  1.00  0.00
TER
ATOM   1139  O   WAT   361      19.287  -4.622 -13.896  1.00  0.00
ATOM   1140  H1  WAT   361      18.825  -4.414 -13.084  1.00  0.00
ATOM   1141  H2  WAT   361      18.885  -5.436 -14.199  1.00  0.00
TER
ATOM   1142  O   WAT   362      17.037  -6.944 -17.641  1.00  0.00
ATOM   1143  H1  WAT   362      17.335  -6.038 -17.721  1.00  0.00
ATOM   1144  H2  WAT   362      17.586  -7.432 -18.255  1.00  0.00
TER
ATOM   1145  O   WAT   363      17.231  -1.467 -11.105  1.00  0.00
ATOM   1146  H1  WAT   363      17.135  -2.407 -11.255  1.00  0.00
ATOM   1147  H2  WAT   363      18.074  -1.245 -11.501  1.00  0.00
TER
ATOM   1148  O   WAT   364      12.362  -5.055 -12.952  1.00  0.00
ATOM   1149  H1  WAT   364      11.969  -4.208 -12.745  1.00  0.00
ATOM   1150  H2  WAT   364      11.674  -5.693 -12.761  1.00  0.00
TER
ATOM   1151  O   WAT   365      18.937  -4.972  -9.882  1.00  0.00
ATOM   1152  H1  WAT   365      18.247  -5.165  -9.248  1.00  0.00
ATOM   1153  H2  WAT   365      19.680  -4.688  -9.350  1.00  0.00
TER
ATOM   1154  O   WAT   366       9.664  -7.133 -18.919  1.00  0.00
ATOM   1155  H1  WAT   366       9.375  -6.562 -18.206  1.00  0.00
ATOM   1156  H2  WAT   366      10.408  -7.612 -18.556  1.00  0.00
TER
ATOM   1157  O   WAT   367      21.213  -1.132 -17.047  1.00  0.00
ATOM   1158  H1  WAT   367      20.481  -0.623 -16.698  1.00  0.00
ATOM   1159  H2  WAT   367      20.815  -1.949 -17.348  1.00  0.00
TER
ATOM   1160  O   WAT   368      11.802   2.756 -12.376  1.00  0.00
ATOM   1161  H1  WAT   368      11.417   2.115 -11.778  1.00  0.00
ATOM   1162  H2  WAT   368      12.113   3.459 -11.806  1.00  0.00
TER
ATOM   1163  O   WAT   369      17.952  -0.396 -16.895  1.00  0.00
ATOM   1164  H1  WAT   369      18.319  -0.871 -16.149  1.00  0.00
ATOM   1165  H2  WAT   369      17.762   0.478 -16.554  1.00  0.00
TER
ATOM   1166  O   WAT   370      15.741  -1.356 -14.577  1.00  0.00
ATOM   1167  H1  WAT   370      15.437  -0.476 -14.352  1.00  0.00
ATOM   1168  H2  WAT   370      16.696  -1.296 -14.541  1.00  0.00
TER
ATOM   1169  O   WAT   371      20.410   1.918 -12.300  1.00  0.00
ATOM   1170  H1  WAT   371      20.344   0.997 -12.555  1.00  0.00
ATOM   1171  H2  WAT   371      19.781   2.015 -11.586  1.00  0.00
TER
ATOM   1172  O   WAT   372      11.798  -0.515 -13.430  1.00  0.00
ATOM   1173  H1  WAT   372      11.439   0.150 -12.842  1.00  0.00
ATOM   1174  H2  WAT   372      11.503  -1.347 -13.058  1.00  0.00
TER
ATOM   1175  O   WAT   373      14.999  -0.057 -10.546  1.00  0.00
ATOM   1176  H1  WAT   373      14.699   0.089 -11.443  1.00  0.00
ATOM   1177  H2  WAT   373      15.770  -0.616 -10.638  1.00  0.00
TER
ATOM   1178  O   WAT   374      20.342   4.740 -12.550  1.00  0.00
ATOM   1179  H1  WAT   374      20.356   3.808 -12.768  1.00  0.00
ATOM   1180  H2  WAT   374      19.634   4.826 -11.911  1.00  0.00
TER
ATOM   1181  O   WAT   375      19.775   6.382 -15.456  1.00  0.00
ATOM   1182  H1  WAT   375      20.420   6.588 -14.779  1.00  0.00
ATOM   1183  H2  WAT   375      20.138   5.621 -15.909  1.00  0.00
TER
ATOM   1184  O   WAT   376      10.373  -7.026 -12.752  1.00  0.00
ATOM   1185  H1  WAT   376       9.659  -6.826 -12.147  1.00  0.00
ATOM   1186  H2  WAT   376      10.792  -7.802 -12.381  1.00  0.00
TER
ATOM   1187  O   WAT   377      10.660   6.962 -11.766  1.00  0.00
ATOM   1188  H1  WAT   377      10.769   6.021 -11.906  1.00  0.00
ATOM   1189  H2  WAT   377      10.008   7.227 -12.414  1.00  0.00
TER
ATOM   1190  O   WAT   378      18.651   5.234 -10.366  1.00  0.00
ATOM   1191  H1  WAT   378      18.331   4.515  -9.821  1.00  0.00
ATOM   1192  H2  WAT   378      17.977   5.909 -10.292  1.00  0.00
TER
ATOM   1193  O   WAT   379      18.827  -1.880 -14.778  1.00  0.00
ATOM   1194  H1  WAT   379      19.325  -1.405 -14.113  1.00  0.00
ATOM   1195  H2  WAT   379      18.969  -2.803 -14.571  1.00  0.00
TER
ATOM   1196  O   WAT   380      12.806   8.029  -9.954  1.00  0.00
ATOM   1197  H1  WAT   380      13.607   8.350  -9.540  1.00  0.00
ATOM   1198  H2  WAT   380      12.291   7.668  -9.232  1.00  0.00
TER
ATOM   1199  O   WAT   381      10.526   0.516 -11.010  1.00  0.00
ATOM   1200  H1  WAT   381      11.029  -0.063 -10.438  1.00  0.00
ATOM   1201  H2  WAT   381       9.786   0.800 -10.472  1.00  0.00
TER
ATOM   1202  O   WAT   382      17.579   1.923 -11.477  1.00  0.00
ATOM   1203  H1  WAT   382      16.814   2.492 -11.561  1.00  0.00
ATOM   1204  H2  WAT   382      17.761   1.631 -12.370  1.00  0.00
TER
ATOM   1205  O   WAT   383      12.558  -1.341 -10.115  1.00  0.00
ATOM   1206  H1  WAT   383      12.598  -1.639  -9.207  1.00  0.00
ATOM   1207  H2  WAT   383      13.412  -0.940 -10.274  1.00  0.00
TER
ATOM   1208  O   WAT   384      14.498  -2.762 -12.148  1.00  0.00
ATOM   1209  H1  WAT   384      13.968  -3.253 -12.775  1.00  0.00
ATOM   1210  H2  WAT   384      15.167  -2.333 -12.682  1.00  0.00
TER
ATOM   1211  O   WAT   385      14.986  -5.795 -12.068  1.00  0.00
ATOM   1212  H1  WAT   385      14.891  -6.413 -12.793  1.00  0.00
ATOM   1213  H2  WAT   385      14.405  -5.069 -12.295  1.00  0.00
TER
ATOM   1214  O   WAT   386      17.752  -7.238 -15.035  1.00  0.00
ATOM   1215  H1  WAT   386      17.304  -7.216 -15.881  1.00  0.00
ATOM   1216  H2  WAT   386      17.118  -7.636 -14.438  1.00  0.00
TER
ATOM   1217  O   WAT   387      18.158   1.657 -14.414  1.00  0.00
ATOM   1218  H1  WAT   387      18.577   2.501 -14.586  1.00  0.00
ATOM   1219  H2  WAT   387      17.239   1.795 -14.643  1.00  0.00
TER
ATOM   1220  O   WAT   388      20.494  -0.611 -13.030  1.00  0.00
ATOM   1221  H1  WAT   388      20.614  -1.207 -12.291  1.00  0.00
ATOM   1222  H2  WAT   388      21.354  -0.574 -13.450  1.00  0.00
TER
ATOM   1223  O   WAT   389      16.009   7.963 -13.298  1.00  0.00
ATOM   1224  H1  WAT   389      15.471   8.687 -13.617  1.00  0.00
ATOM   1225  H2  WAT   389      16.262   7.486 -14.088  1.00  0.00
TER
ATOM   1226  O   WAT   390      17.261  -4.069 -11.773  1.00  0.00
ATOM   1227  H1  WAT   390      17.851  -4.377 -11.085  1.00  0.00
ATOM   1228  H2  WAT   390      16.443  -4.541 -11.617  1.00  0.00
TER
ATOM   1229  O   WAT   391      18.865   9.198 -13.040  1.00  0.00
ATOM   1230  H1  WAT   391      18.791  10.101 -12.732  1.00  0.00
ATOM   1231  H2  WAT   391      17.963   8.879 -13.067  1.00  0.00
TER
ATOM   1232  O   WAT   392      10.757   7.392 -16.998  1.00  0.00
ATOM   1233  H1  WAT   392      10.320   7.572 -16.166  1.00  0.00
ATOM   1234  H2  WAT   392      11.324   8.150 -17.140  1.00  0.00
TER
ATOM   1235  O   WAT   393      11.627   0.290 -16.099  1.00  0.00
ATOM   1236  H1  WAT   393      11.994   0.202 -15.219  1.00  0.00
ATOM   1237  H2  WAT   393      11.058  -0.474 -16.198  1.00  0.00
TER
ATOM   1238  O   WAT   394      11.178  -2.799 -12.193  1.00  0.00
ATOM   1239  H1  WAT   394      10.284  -2.833 -11.854  1.00  0.00
ATOM   1240  H2  WAT   394      11.718  -2.601 -11.428  1.00  0.00
TER
ATOM   1241  O   WAT   395      11.682  -8.525 -17.845  1.00  0.00
ATOM   1242  H1  WAT   395      12.330  -9.075 -18.285  1.00  0.00
ATOM   1243  H2  WAT   395      12.102  -8.270 -17.023  1.00  0.00
TER
ATOM   1244  O   WAT   396      11.435  -8.369 -15.102  1.00  0.00
ATOM   1245  H1  WAT   396      11.087  -7.913 -14.336  1.00  0.00
ATOM   1246  H2  WAT   396      11.104  -9.263 -15.020  1.00  0.00
TER
ATOM   1247  O   WAT   397      13.042   4.803 -10.937  1.00  0.00
ATOM   1248  H1  WAT   397      12.999   4.432 -10.055  1.00  0.00
ATOM   1249  H2  WAT   397      13.173   5.741 -10.797  1.00  0.00
TER
ATOM   1250  O   WAT   398      16.742   6.359 -15.336  1.00  0.00
ATOM   1251  H1  WAT   398      16.501   6.626 -16.223  1.00  0.00
ATOM   1252  H2  WAT   398      17.683   6.529 -15.281  1.00  0.00
TER
ATOM   1253  O   WAT   399      18.948  -7.178 -11.580  1.00  0.00
ATOM   1254  H1  WAT   399      18.887  -6.586 -10.831  1.00  0.00
ATOM   1255  H2  WAT   399      19.888  -7.285 -11.725  1.00  0.00
TER
ATOM   1256  O   WAT   400      12.107  -8.841 -11.827  1.00  0.00
ATOM   1257  H1  WAT   400      12.656  -9.023 -12.590  1.00  0.00
ATOM   1258  H2  WAT   400      12.173  -9.632 -11.291  1.00  0.00
TER
ATOM   1259  O   WAT   401      12.881   7.749 -13.817  1.00  0.00
ATOM   1260  H1  WAT   401      12.287   7.618 -13.078  1.00  0.00
ATOM   1261  H2  WAT   401      12.873   6.913 -14.283  1.00  0.00
TER
ATOM   1262  O   WAT   402      12.512   5.115 -14.866  1.00  0.00
ATOM   1263  H1  WAT   402      11.785   4.495 -14.934  1.00  0.00
ATOM   1264  H2  WAT   402      12.573   5.509 -15.736  1.00  0.00
TER
ATOM   1265  O   WAT   403      16.116   7.329 -18.081  1.00  0.00
ATOM   1266  H1  WAT   403      16.633   6.718 -18.606  1.00  0.00
ATOM   1267  H2  WAT   403      16.766   7.832 -17.590  1.00  0.00
TER
ATOM   1268  O   WAT   404      18.856   8.220 -17.254  1.00  0.00
ATOM   1269  H1  WAT   404      19.144   7.966 -18.131  1.00  0.00
ATOM   1270  H2  WAT   404      19.368   7.668 -16.664  1.00  0.00
TER
ATOM   1271  O   WAT   405      20.074  -8.041 -16.675  1.00  0.00
ATOM   1272  H1  WAT   405      19.291  -7.566 -16.395  1.00  0.00
ATOM   1273  H2  WAT   405      19.780  -8.945 -16.783  1.00  0.00
TER
ATOM   1274  O   WAT   406      18.923   9.142  -9.887  1.00  0.00
ATOM   1275  H1  WAT   406      19.850   8.906  -9.844  1.00  0.00
ATOM   1276  H2  WAT   406      18.908   9.969 -10.369  1.00  0.00
TER
ATOM   1277  O   WAT   407      16.109  -8.194 -10.123  1.00  0.00
ATOM   1278  H1  WAT   407      15.828  -7.690 -10.887  1.00  0.00
ATOM   1279  H2  WAT   407      16.491  -8.991 -10.489  1.00  0.00
TER
ATOM   1280  O   WAT   408      19.996 -11.064  17.422  1.00  0.00
ATOM   1281  H1  WAT   408      19.377 -10.608  16.852  1.00  0.00
ATOM   1282  H2  WAT   408      20.851 -10.908  17.021  1.00  0.00
TER
ATOM   1283  O   WAT   409      20.862 -16.180  14.816  1.00  0.00
ATOM   1284  H1  WAT   409      20.244 -15.715  14.252  1.00  0.00
ATOM   1285  H2  WAT   409      21.374 -15.487  15.233  1.00  0.00
TER
ATOM   1286  O   WAT   410      10.230 -15.494  12.190  1.00  0.00
ATOM   1287  H1  WAT   410       9.853 -15.005  11.458  1.00  0.00
ATOM   1288  H2  WAT   410      10.488 -14.822  12.820  1.00  0.00
TER
ATOM   1289  O   WAT   411      20.227 -19.028  14.384  1.00  0.00
ATOM   1290  H1  WAT   411      19.300 -19.094  14.613  1.00  0.00
ATOM   1291  H2  WAT   411      20.380 -18.090  14.270  1.00  0.00
TER
ATOM   1292  O   WAT   412      15.833 -18.501  17.166  1.00  0.00
ATOM   1293  H1  WAT   412      15.429 -19.213  16.671  1.00  0.00
ATOM   1294  H2  WAT   412      15.919 -18.846  18.055  1.00  0.00
TER
ATOM   1295  O   WAT   413      20.543 -13.287  15.863  1.00  0.00
ATOM   1296  H1  WAT   413      20.983 -12.545  15.449  1.00  0.00
ATOM   1297  H2  WAT   413      20.482 -13.045  16.787  1.00  0.00
TER
ATOM   1298  O   WAT   414      11.417 -14.735  16.884  1.00  0.00
ATOM   1299  H1  WAT   414      11.010 -14.594  16.030  1.00  0.00
ATOM   1300  H2  WAT   414      12.308 -15.019  16.681  1.00  0.00
TER
ATOM   1301  O   WAT   415      15.689 -10.520  14.997  1.00  0.00
ATOM   1302  H1  WAT   415      15.513 -11.437  14.783  1.00  0.00
ATOM   1303  H2  WAT   415      14.834 -10.162  15.236  1.00  0.00
TER
ATOM   1304  O   WAT   416      14.270 -15.924  13.569  1.00  0.00
ATOM   1305  H1  WAT   416      13.496 -16.464  13.409  1.00  0.00
ATOM   1306  H2  WAT   416      14.999 -16.443  13.230  1.00  0.00
TER
ATOM   1307  O   WAT   417      14.313 -16.256  17.207  1.00  0.00
ATOM   1308  H1  WAT   417      14.831 -17.059  17.152  1.00  0.00
ATOM   1309  H2  WAT   417      13.862 -16.318  18.048  1.00  0.00
TER
ATOM   1310  O   WAT   418      19.200 -14.989  12.479  1.00  0.00
ATOM   1311  H1  WAT   418      19.542 -14.245  11.984  1.00  0.00
ATOM   1312  H2  WAT   418      18.372 -14.676  12.842  1.00  0.00
TER
ATOM   1313  O   WAT   419      18.169 -14.908  15.251  1.00  0.00
ATOM   1314  H1  WAT   419      18.857 -14.361  15.632  1.00  0.00
ATOM   1315  H2  WAT   419      17.383 -14.364  15.286  1.00  0.00
TER
ATOM   1316  O   WAT   420      10.309 -19.291  10.743  1.00  0.00
ATOM   1317  H1  WAT   420      11.178 -19.008  11.026  1.00  0.00
ATOM   1318  H2  WAT   420       9.818 -18.477  10.628  1.00  0.00
TER
ATOM   1319  O   WAT   421      17.472 -17.903  14.863  1.00  0.00
ATOM   1320  H1  WAT   421      17.928 -17.093  15.089  1.00  0.00
ATOM   1321  H2  WAT   421      17.121 -18.221  15.695  1.00  0.00
TER
ATOM   1322  O   WAT   422      10.676 -10.078  11.309  1.00  0.00
ATOM   1323  H1  WAT   422      11.036  -9.479  10.655  1.00  0.00
ATOM   1324  H2  WAT   422      10.535  -9.532  12.082  1.00  0.00
TER
ATOM   1325  O   WAT   423      16.693 -12.695  12.126  1.00  0.00
ATOM   1326  H1  WAT   423      16.684 -11.962  11.511  1.00  0.00
ATOM   1327  H2  WAT   423      15.772 -12.942  12.219  1.00  0.00
TER
ATOM   1328  O   WAT   424      12.293 -17.473  12.871  1.00  0.00
ATOM   1329  H1  WAT   424      11.686 -16.733  12.880  1.00  0.00
ATOM   1330  H2  WAT   424      12.768 -17.383  12.045  1.00  0.00
TER
ATOM   1331  O   WAT   425      19.679 -12.632  10.789  1.00  0.00
ATOM   1332  H1  WAT   425      19.780 -12.835   9.859  1.00  0.00
ATOM   1333  H2  WAT   425      18.779 -12.886  10.993  1.00  0.00
TER
ATOM   1334  O   WAT   426      18.320 -10.113  15.483  1.00  0.00
ATOM   1335  H1  WAT   426      18.575 -10.151  14.561  1.00  0.00
ATOM   1336  H2  WAT   426      17.372 -10.240  15.476  1.00  0.00
TER
ATOM   1337  O   WAT   427      14.304 -17.512  10.620  1.00  0.00
ATOM   1338  H1  WAT   427      15.070 -17.624  11.182  1.00  0.00
ATOM   1339  H2  WAT   427      14.381 -18.208   9.967  1.00  0.00
TER
ATOM   1340  O   WAT   428      13.800  -9.930  18.406  1.00  0.00
ATOM   1341  H1  WAT   428      14.536 -10.479  18.677  1.00  0.00
ATOM   1342  H2  WAT   428      14.184  -9.064  18.267  1.00  0.00
TER
ATOM   1343  O   WAT   429      10.685 -13.863  14.281  1.00  0.00
ATOM   1344  H1  WAT   429       9.758 -13.621  14.271  1.00  0.00
ATOM   1345  H2  WAT   429      11.150 -13.035  14.159  1.00  0.00
TER
ATOM   1346  O   WAT   430      16.910 -10.757  10.229  1.00  0.00
ATOM   1347  H1  WAT   430      17.703 -10.468   9.777  1.00  0.00
ATOM   1348  H2  WAT   430      16.391 -11.188   9.550  1.00  0.00
TER
ATOM   1349  O   WAT   431      17.428 -15.537  10.093  1.00  0.00
ATOM   1350  H1  WAT   431      17.323 -16.151  10.819  1.00  0.00
ATOM   1351  H2  WAT   431      17.260 -16.060   9.310  1.00  0.00
TER
ATOM   1352  O   WAT   432      20.668 -16.475  10.697  1.00  0.00
ATOM   1353  H1  WAT   432      20.119 -16.028  11.342  1.00  0.00
ATOM   1354  H2  WAT   432      21.290 -16.980  11.221  1.00  0.00
TER
ATOM   1355  O   WAT   433      16.336 -17.516  12.594  1.00  0.00
ATOM   1356  H1  WAT   433      16.757 -17.682  13.437  1.00  0.00
ATOM   1357  H2  WAT   433      16.461 -18.326  12.099  1.00  0.00
TER
ATOM   1358  O   WAT   434      18.848 -18.492   9.842  1.00  0.00
ATOM   1359  H1  WAT   434      19.369 -19.207   9.476  1.00  0.00
ATOM   1360  H2  WAT   434      19.495 -17.853  10.142  1.00  0.00
TER
ATOM   1361  O   WAT   435      19.413 -10.411  12.132  1.00  0.00
ATOM   1362  H1  WAT   435      20.308 -10.072  12.154  1.00  0.00
ATOM   1363  H2  WAT   435      19.445 -11.133  11.504  1.00  0.00
TER
ATOM   1364  O   WAT   436      13.053 -15.038  10.361  1.00  0.00
ATOM   1365  H1  WAT   436      13.490 -14.495  11.016  1.00  0.00
ATOM   1366  H2  WAT   436      13.538 -15.863  10.370  1.00  0.00
TER
ATOM   1367  O   WAT   437      10.267 -12.249  17.813  1.00  0.00
ATOM   1368  H1  WAT   437      10.598 -13.117  17.580  1.00  0.00
ATOM   1369  H2  WAT   437      10.697 -12.043  18.643  1.00  0.00
TER
ATOM   1370  O   WAT   438      14.864 -13.918  15.473  1.00  0.00
ATOM   1371  H1  WAT   438      14.563 -14.042  16.373  1.00  0.00
ATOM   1372  H2  WAT   438      14.757 -14.777  15.064  1.00  0.00
TER
ATOM   1373  O   WAT   439      10.589 -18.870  16.910  1.00  0.00
ATOM   1374  H1  WAT   439       9.934 -19.139  16.266  1.00  0.00
ATOM   1375  H2  WAT   439      11.427 -18.980  16.460  1.00  0.00
TER
ATOM   1376  O   WAT   440      10.795 -10.342  15.892  1.00  0.00
ATOM   1377  H1  WAT   440      10.627 -10.975  16.590  1.00  0.00
ATOM   1378  H2  WAT   440       9.928 -10.136  15.542  1.00  0.00
TER
ATOM   1379  O   WAT   441      12.401 -11.649  13.337  1.00  0.00
ATOM   1380  H1  WAT   441      11.876 -11.268  12.633  1.00  0.00
ATOM   1381  H2  WAT   441      12.325 -11.024  14.058  1.00  0.00
TER
ATOM   1382  O   WAT   442      15.000  -9.700  12.212  1.00  0.00
ATOM   1383  H1  WAT   442      15.732  -9.984  11.665  1.00  0.00
ATOM   1384  H2  WAT   442      15.260  -9.939  13.102  1.00  0.00
TER
ATOM   1385  O   WAT   443      14.162 -13.584  12.217  1.00  0.00
ATOM   1386  H1  WAT   443      13.533 -13.115  12.765  1.00  0.00
ATOM   1387  H2  WAT   443      14.277 -14.429  12.651  1.00  0.00
TER
ATOM   1388  O   WAT   444      19.749 -17.755   0.248  1.00  0.00
ATOM   1389  H1  WAT   444      18.973 -18.235   0.538  1.00  0.00
ATOM   1390  H2  WAT   444      20.400 -18.435   0.073  1.00  0.00
TER
ATOM   1391  O   WAT   445      13.765 -17.443   1.125  1.00  0.00
ATOM   1392  H1  WAT   445      12.934 -17.699   1.525  1.00  0.00
ATOM   1393  H2  WAT   445      14.373 -17.372   1.861  1.00  0.00
TER
ATOM   1394  O   WAT   446      13.745 -13.409   1.321  1.00  0.00
ATOM   1395  H1  WAT   446      14.048 -14.300   1.142  1.00  0.00
ATOM   1396  H2  WAT   446      14.490 -12.852   1.093  1.00  0.00
TER
ATOM   1397  O   WAT   447      19.996 -11.064  -1.352  1.00  0.00
ATOM   1398  H1  WAT   447      19.377 -10.608  -1.922  1.00  0.00
ATOM   1399  H2  WAT   447      20.851 -10.908  -1.753  1.00  0.00
TER
ATOM   1400  O   WAT   448      19.189 -15.080   0.255  1.00  0.00
ATOM   1401  H1  WAT   448      19.120 -16.021   0.094  1.00  0.00
ATOM   1402  H2  WAT   448      19.951 -14.990   0.827  1.00  0.00
TER
ATOM   1403  O   WAT   449      20.862 -16.180  -3.959  1.00  0.00
ATOM   1404  H1  WAT   449      20.244 -15.715  -4.522  1.00  0.00
ATOM   1405  H2  WAT   449      21.374 -15.487  -3.542  1.00  0.00
TER
ATOM   1406  O   WAT   450      15.725 -16.652   2.720  1.00  0.00
ATOM   1407  H1  WAT   450      15.392 -16.025   3.362  1.00  0.00
ATOM   1408  H2  WAT   450      15.902 -16.126   1.940  1.00  0.00
TER
ATOM   1409  O   WAT   451      14.937 -14.684   4.535  1.00  0.00
ATOM   1410  H1  WAT   451      15.554 -14.009   4.253  1.00  0.00
ATOM   1411  H2  WAT   451      14.076 -14.275   4.443  1.00  0.00
TER
ATOM   1412  O   WAT   452      10.230 -15.494  -6.585  1.00  0.00
ATOM   1413  H1  WAT   452       9.853 -15.005  -7.316  1.00  0.00
ATOM   1414  H2  WAT   452      10.488 -14.822  -5.954  1.00  0.00
TER
ATOM   1415  O   WAT   453      20.227 -19.028  -4.390  1.00  0.00
ATOM   1416  H1  WAT   453      19.300 -19.094  -4.161  1.00  0.00
ATOM   1417  H2  WAT   453      20.380 -18.090  -4.505  1.00  0.00
TER
ATOM   1418  O   WAT   454      15.833 -18.501  -1.608  1.00  0.00
ATOM   1419  H1  WAT   454      15.429 -19.213  -2.104  1.00  0.00
ATOM   1420  H2  WAT   454      15.919 -18.846  -0.719  1.00  0.00
TER
ATOM   1421  O   WAT   455      16.301 -14.814   0.556  1.00  0.00
ATOM   1422  H1  WAT   455      16.004 -15.420  -0.123  1.00  0.00
ATOM   1423  H2  WAT   455      17.251 -14.777   0.445  1.00  0.00
TER
ATOM   1424  O   WAT   456      15.393 -15.076   7.207  1.00  0.00
ATOM   1425  H1  WAT   456      14.496 -14.852   7.454  1.00  0.00
ATOM   1426  H2  WAT   456      15.418 -14.953   6.258  1.00  0.00
TER
ATOM   1427  O   WAT   457      14.220 -18.205   5.782  1.00  0.00
ATOM   1428  H1  WAT   457      14.081 -17.333   6.151  1.00  0.00
ATOM   1429  H2  WAT   457      13.338 -18.548   5.637  1.00  0.00
TER
ATOM   1430  O   WAT   458      20.543 -13.287  -2.911  1.00  0.00
ATOM   1431  H1  WAT   458      20.983 -12.545  -3.326  1.00  0.00
ATOM   1432  H2  WAT   458      20.482 -13.045  -1.987  1.00  0.00
TER
ATOM   1433  O   WAT   459      16.018 -12.263   7.991  1.00  0.00
ATOM   1434  H1  WAT   459      15.990 -11.858   7.124  1.00  0.00
ATOM   1435  H2  WAT   459      15.855 -13.192   7.828  1.00  0.00
TER
ATOM   1436  O   WAT   460      10.172 -16.435   1.699  1.00  0.00
ATOM   1437  H1  WAT   460      10.250 -16.300   0.755  1.00  0.00
ATOM   1438  H2  WAT   460      10.786 -17.143   1.892  1.00  0.00
TER
ATOM   1439  O   WAT   461      11.417 -14.735  -1.890  1.00  0.00
ATOM   1440  H1  WAT   461      11.010 -14.594  -2.745  1.00  0.00
ATOM   1441  H2  WAT   461      12.308 -15.019  -2.093  1.00  0.00
TER
ATOM   1442  O   WAT   462      15.689 -10.520  -3.778  1.00  0.00
ATOM   1443  H1  WAT   462      15.513 -11.437  -3.991  1.00  0.00
ATOM   1444  H2  WAT   462      14.834 -10.162  -3.538  1.00  0.00
TER
ATOM   1445  O   WAT   463      10.228 -15.394   4.239  1.00  0.00
ATOM   1446  H1  WAT   463      10.391 -15.863   3.421  1.00  0.00
ATOM   1447  H2  WAT   463      10.693 -15.901   4.904  1.00  0.00
TER
ATOM   1448  O   WAT   464      11.802 -16.018   6.398  1.00  0.00
ATOM   1449  H1  WAT   464      11.417 -16.659   6.997  1.00  0.00
ATOM   1450  H2  WAT   464      12.113 -15.315   6.968  1.00  0.00
TER
ATOM   1451  O   WAT   465      17.952 -19.171   1.879  1.00  0.00
ATOM   1452  H1  WAT   465      18.319 -19.645   2.625  1.00  0.00
ATOM   1453  H2  WAT   465      17.762 -18.297   2.220  1.00  0.00
TER
ATOM   1454  O   WAT   466      14.270 -15.924  -5.206  1.00  0.00
ATOM   1455  H1  WAT   466      13.496 -16.464  -5.366  1.00  0.00
ATOM   1456  H2  WAT   466      14.999 -16.443  -5.544  1.00  0.00
TER
ATOM   1457  O   WAT   467      20.410 -16.856   6.474  1.00  0.00
ATOM   1458  H1  WAT   467      20.344 -17.777   6.220  1.00  0.00
ATOM   1459  H2  WAT   467      19.781 -16.759   7.188  1.00  0.00
TER
ATOM   1460  O   WAT   468      14.313 -16.256  -1.568  1.00  0.00
ATOM   1461  H1  WAT   468      14.831 -17.059  -1.622  1.00  0.00
ATOM   1462  H2  WAT   468      13.862 -16.318  -0.726  1.00  0.00
TER
ATOM   1463  O   WAT   469      19.200 -14.989  -6.295  1.00  0.00
ATOM   1464  H1  WAT   469      19.542 -14.245  -6.791  1.00  0.00
ATOM   1465  H2  WAT   469      18.372 -14.676  -5.933  1.00  0.00
TER
ATOM   1466  O   WAT   470      14.999 -18.831   8.229  1.00  0.00
ATOM   1467  H1  WAT   470      14.699 -18.686   7.332  1.00  0.00
ATOM   1468  H2  WAT   470      15.770 -19.391   8.136  1.00  0.00
TER
ATOM   1469  O   WAT   471      20.342 -14.034   6.224  1.00  0.00
ATOM   1470  H1  WAT   471      20.356 -14.966   6.006  1.00  0.00
ATOM   1471  H2  WAT   471      19.634 -13.948   6.863  1.00  0.00
TER
ATOM   1472  O   WAT   472      18.169 -14.908  -3.523  1.00  0.00
ATOM   1473  H1  WAT   472      18.857 -14.361  -3.143  1.00  0.00
ATOM   1474  H2  WAT   472      17.383 -14.364  -3.488  1.00  0.00
TER
ATOM   1475  O   WAT   473      10.309 -19.291  -8.032  1.00  0.00
ATOM   1476  H1  WAT   473      11.178 -19.008  -7.748  1.00  0.00
ATOM   1477  H2  WAT   473       9.818 -18.477  -8.147  1.00  0.00
TER
ATOM   1478  O   WAT   474      17.472 -17.903  -3.911  1.00  0.00
ATOM   1479  H1  WAT   474      17.928 -17.093  -3.685  1.00  0.00
ATOM   1480  H2  WAT   474      17.121 -18.221  -3.079  1.00  0.00
TER
ATOM   1481  O   WAT   475      19.775 -12.393   3.318  1.00  0.00
ATOM   1482  H1  WAT   475      20.420 -12.187   3.996  1.00  0.00
ATOM   1483  H2  WAT   475      20.138 -13.154   2.865  1.00  0.00
TER
ATOM   1484  O   WAT   476      10.676 -10.078  -7.466  1.00  0.00
ATOM   1485  H1  WAT   476      11.036  -9.479  -8.120  1.00  0.00
ATOM   1486  H2  WAT   476      10.535  -9.532  -6.692  1.00  0.00
TER
ATOM   1487  O   WAT   477      10.660 -11.812   7.009  1.00  0.00
ATOM   1488  H1  WAT   477      10.769 -12.753   6.868  1.00  0.00
ATOM   1489  H2  WAT   477      10.008 -11.547   6.360  1.00  0.00
TER
ATOM   1490  O   WAT   478      18.651 -13.541   8.408  1.00  0.00
ATOM   1491  H1  WAT   478      18.331 -14.260   8.953  1.00  0.00
ATOM   1492  H2  WAT   478      17.977 -12.865   8.482  1.00  0.00
TER
ATOM   1493  O   WAT   479      16.693 -12.695  -6.648  1.00  0.00
ATOM   1494  H1  WAT   479      16.684 -11.962  -7.264  1.00  0.00
ATOM   1495  H2  WAT   479      15.772 -12.942  -6.556  1.00  0.00
TER
ATOM   1496  O   WAT   480      12.293 -17.473  -5.904  1.00  0.00
ATOM   1497  H1  WAT   480      11.686 -16.733  -5.894  1.00  0.00
ATOM   1498  H2  WAT   480      12.768 -17.383  -6.730  1.00  0.00
TER
ATOM   1499  O   WAT   481      19.679 -12.632  -7.986  1.00  0.00
ATOM   1500  H1  WAT   481      19.780 -12.835  -8.915  1.00  0.00
ATOM   1501  H2  WAT   481      18.779 -12.886  -7.781  1.00  0.00
TER
ATOM   1502  O   WAT   482      18.320 -10.113  -3.291  1.00  0.00
ATOM   1503  H1  WAT   482      18.575 -10.151  -4.213  1.00  0.00
ATOM   1504  H2  WAT   482      17.372 -10.240  -3.298  1.00  0.00
TER
ATOM   1505  O   WAT   483      14.304 -17.512  -8.155  1.00  0.00
ATOM   1506  H1  WAT   483      15.070 -17.624  -7.592  1.00  0.00
ATOM   1507  H2  WAT   483      14.381 -18.208  -8.807  1.00  0.00
TER
ATOM   1508  O   WAT   484      13.800  -9.930  -0.368  1.00  0.00
ATOM   1509  H1  WAT   484      14.536 -10.479  -0.097  1.00  0.00
ATOM   1510  H2  WAT   484      14.184  -9.064  -0.507  1.00  0.00
TER
ATOM   1511  O   WAT   485      10.685 -13.863  -4.494  1.00  0.00
ATOM   1512  H1  WAT   485       9.758 -13.621  -4.503  1.00  0.00
ATOM   1513  H2  WAT   485      11.150 -13.035  -4.615  1.00  0.00
TER
ATOM   1514  O   WAT   486      12.806 -10.745   8.821  1.00  0.00
ATOM   1515  H1  WAT   486      13.607 -10.424   9.234  1.00  0.00
ATOM   1516  H2  WAT   486      12.291 -11.106   9.543  1.00  0.00
TER
ATOM   1517  O   WAT   487      16.910 -10.757  -8.545  1.00  0.00
ATOM   1518  H1  WAT   487      17.703 -10.468  -8.997  1.00  0.00
ATOM   1519  H2  WAT   487      16.391 -11.188  -9.224  1.00  0.00
TER
ATOM   1520  O   WAT   488      10.526 -18.258   7.764  1.00  0.00
ATOM   1521  H1  WAT   488      11.029 -18.837   8.336  1.00  0.00
ATOM   1522  H2  WAT   488       9.786 -17.974   8.302  1.00  0.00
TER
ATOM   1523  O   WAT   489      17.428 -15.537  -8.681  1.00  0.00
ATOM   1524  H1  WAT   489      17.323 -16.151  -7.955  1.00  0.00
ATOM   1525  H2  WAT   489      17.260 -16.060  -9.465  1.00  0.00
TER
ATOM   1526  O   WAT   490      17.579 -16.851   7.298  1.00  0.00
ATOM   1527  H1  WAT   490      16.814 -16.283   7.213  1.00  0.00
ATOM   1528  H2  WAT   490      17.761 -17.143   6.405  1.00  0.00
TER
ATOM   1529  O   WAT   491      20.668 -16.475  -8.077  1.00  0.00
ATOM   1530  H1  WAT   491      20.119 -16.028  -7.433  1.00  0.00
ATOM   1531  H2  WAT   491      21.290 -16.980  -7.553  1.00  0.00
TER
ATOM   1532  O   WAT   492      16.336 -17.516  -6.180  1.00  0.00
ATOM   1533  H1  WAT   492      16.757 -17.682  -5.337  1.00  0.00
ATOM   1534  H2  WAT   492      16.461 -18.326  -6.675  1.00  0.00
TER
ATOM   1535  O   WAT   493      18.848 -18.492  -8.933  1.00  0.00
ATOM   1536  H1  WAT   493      19.369 -19.207  -9.299  1.00  0.00
ATOM   1537  H2  WAT   493      19.495 -17.853  -8.633  1.00  0.00
TER
ATOM   1538  O   WAT   494      18.158 -17.117   4.360  1.00  0.00
ATOM   1539  H1  WAT   494      18.577 -16.274   4.188  1.00  0.00
ATOM   1540  H2  WAT   494      17.239 -16.980   4.131  1.00  0.00
TER
ATOM   1541  O   WAT   495      16.009 -10.812   5.476  1.00  0.00
ATOM   1542  H1  WAT   495      15.471 -10.087   5.157  1.00  0.00
ATOM   1543  H2  WAT   495      16.262 -11.289   4.686  1.00  0.00
TER
ATOM   1544  O   WAT   496      18.865  -9.577   5.735  1.00  0.00
ATOM   1545  H1  WAT   496      18.791  -8.673   6.042  1.00  0.00
ATOM   1546  H2  WAT   496      17.963  -9.895   5.707  1.00  0.00
TER
ATOM   1547  O   WAT   497      19.413 -10.411  -6.643  1.00  0.00
ATOM   1548  H1  WAT   497      20.308 -10.072  -6.621  1.00  0.00
ATOM   1549  H2  WAT   497      19.445 -11.133  -7.270  1.00  0.00
TER
ATOM   1550  O   WAT   498      13.053 -15.038  -8.414  1.00  0.00
ATOM   1551  H1  WAT   498      13.490 -14.495  -7.758  1.00  0.00
ATOM   1552  H2  WAT   498      13.538 -15.863  -8.404  1.00  0.00
TER
ATOM   1553  O   WAT   499      10.267 -12.249  -0.962  1.00  0.00
ATOM   1554  H1  WAT   499      10.598 -13.117  -1.194  1.00  0.00
ATOM   1555  H2  WAT   499      10.697 -12.043  -0.131  1.00  0.00
TER
ATOM   1556  O   WAT   500      14.864 -13.918  -3.302  1.00  0.00
ATOM   1557  H1  WAT   500      14.563 -14.042  -2.401  1.00  0.00
ATOM   1558  H2  WAT   500      14.757 -14.777  -3.710  1.00  0.00
TER
ATOM   1559  O   WAT   501      10.757 -11.382   1.776  1.00  0.00
ATOM   1560  H1  WAT   501      10.320 -11.202   2.609  1.00  0.00
ATOM   1561  H2  WAT   501      11.324 -10.625   1.635  1.00  0.00
TER
ATOM   1562  O   WAT   502      10.589 -18.870  -1.865  1.00  0.00
ATOM   1563  H1  WAT   502       9.934 -19.139  -2.509  1.00  0.00
ATOM   1564  H2  WAT   502      11.427 -18.980  -2.315  1.00  0.00
TER
ATOM   1565  O   WAT   503      11.627 -18.485   2.676  1.00  0.00
ATOM   1566  H1  WAT   503      11.994 -18.572   3.555  1.00  0.00
ATOM   1567  H2  WAT   503      11.058 -19.248   2.576  1.00  0.00
TER
ATOM   1568  O   WAT   504      13.042 -13.971   7.838  1.00  0.00
ATOM   1569  H1  WAT   504      12.999 -14.342   8.719  1.00  0.00
ATOM   1570  H2  WAT   504      13.173 -13.034   7.978  1.00  0.00
TER
ATOM   1571  O   WAT   505      16.742 -12.416   3.439  1.00  0.00
ATOM   1572  H1  WAT   505      16.501 -12.148   2.552  1.00  0.00
ATOM   1573  H2  WAT   505      17.683 -12.245   3.494  1.00  0.00
TER
ATOM   1574  O   WAT   506      12.881 -11.025   4.957  1.00  0.00
ATOM   1575  H1  WAT   506      12.287 -11.157   5.696  1.00  0.00
ATOM   1576  H2  WAT   506      12.873 -11.861   4.492  1.00  0.00
TER
ATOM   1577  O   WAT   507      12.512 -13.659   3.908  1.00  0.00
ATOM   1578  H1  WAT   507      11.785 -14.279   3.841  1.00  0.00
ATOM   1579  H2  WAT   507      12.573 -13.265   3.038  1.00  0.00
TER
ATOM   1580  O   WAT   508      16.116 -11.445   0.693  1.00  0.00
ATOM   1581  H1  WAT   508      16.633 -12.056   0.168  1.00  0.00
ATOM   1582  H2  WAT   508      16.766 -10.942   1.184  1.00  0.00
TER
ATOM   1583  O   WAT   509      18.856 -10.554   1.520  1.00  0.00
ATOM   1584  H1  WAT   509      19.144 -10.809   0.643  1.00  0.00
ATOM   1585  H2  WAT   509      19.368 -11.106   2.111  1.00  0.00
TER
ATOM   1586  O   WAT   510      10.795 -10.342  -2.882  1.00  0.00
ATOM   1587  H1  WAT   510      10.627 -10.975  -2.184  1.00  0.00
ATOM   1588  H2  WAT   510       9.928 -10.136  -3.233  1.00  0.00
TER
ATOM   1589  O   WAT   511      12.401 -11.649  -5.437  1.00  0.00
ATOM   1590  H1  WAT   511      11.876 -11.268  -6.141  1.00  0.00
ATOM   1591  H2  WAT   511      12.325 -11.024  -4.716  1.00  0.00
TER
ATOM   1592  O   WAT   512      18.923  -9.632   8.887  1.00  0.00
ATOM   1593  H1  WAT   512      19.850  -9.868   8.930  1.00  0.00
ATOM   1594  H2  WAT   512      18.908  -8.805   8.405  1.00  0.00
TER
ATOM   1595  O   WAT   513      15.000  -9.700  -6.562  1.00  0.00
ATOM   1596  H1  WAT   513      15.732  -9.984  -7.110  1.00  0.00
ATOM   1597  H2  WAT   513      15.260  -9.939  -5.672  1.00  0.00
TER
ATOM   1598  O   WAT   514      14.162 -13.584  -6.558  1.00  0.00
ATOM   1599  H1  WAT   514      13.533 -13.115  -6.009  1.00  0.00
ATOM   1600  H2  WAT   514      14.277 -14.429  -6.123  1.00  0.00
TER
ATOM   1601  O   WAT   515      19.749 -17.755 -18.527  1.00  0.00
ATOM   1602  H1  WAT   515      18.973 -18.235 -18.237  1.00  0.00
ATOM   1603  H2  WAT   515      20.400 -18.435 -18.701  1.00  0.00
TER
ATOM   1604  O   WAT   516      13.765 -17.443 -17.649  1.00  0.00
ATOM   1605  H1  WAT   516      12.934 -17.699 -17.249  1.00  0.00
ATOM   1606  H2  WAT   516      14.373 -17.372 -16.913  1.00  0.00
TER
ATOM   1607  O   WAT   517      13.745 -13.409 -17.453  1.00  0.00
ATOM   1608  H1  WAT   517      14.048 -14.300 -17.632  1.00  0.00
ATOM   1609  H2  WAT   517      14.490 -12.852 -17.681  1.00  0.00
TER
ATOM   1610  O   WAT   518      19.189 -15.080 -18.519  1.00  0.00
ATOM   1611  H1  WAT   518      19.120 -16.021 -18.681  1.00  0.00
ATOM   1612  H2  WAT   518      19.951 -14.990 -17.947  1.00  0.00
TER
ATOM   1613  O   WAT   519      15.725 -16.652 -16.055  1.00  0.00
ATOM   1614  H1  WAT   519      15.392 -16.025 -15.413  1.00  0.00
ATOM   1615  H2  WAT   519      15.902 -16.126 -16.834  1.00  0.00
TER
ATOM   1616  O   WAT   520      14.937 -14.684 -14.240  1.00  0.00
ATOM   1617  H1  WAT   520      15.554 -14.009 -14.521  1.00  0.00
ATOM   1618  H2  WAT   520      14.076 -14.275 -14.331  1.00  0.00
TER
ATOM   1619  O   WAT   521      16.301 -14.814 -18.219  1.00  0.00
ATOM   1620  H1  WAT   521      16.004 -15.420 -18.898  1.00  0.00
ATOM   1621  H2  WAT   521      17.251 -14.777 -18.330  1.00  0.00
TER
ATOM   1622  O   WAT   522      15.393 -15.076 -11.568  1.00  0.00
ATOM   1623  H1  WAT   522      14.496 -14.852 -11.320  1.00  0.00
ATOM   1624  H2  WAT   522      15.418 -14.953 -12.517  1.00  0.00
TER
ATOM   1625  O   WAT   523      14.220 -18.205 -12.992  1.00  0.00
ATOM   1626  H1  WAT   523      14.081 -17.333 -12.623  1.00  0.00
ATOM   1627  H2  WAT   523      13.338 -18.548 -13.137  1.00  0.00
TER
ATOM   1628  O   WAT   524      16.018 -12.263 -10.784  1.00  0.00
ATOM   1629  H1  WAT   524      15.990 -11.858 -11.651  1.00  0.00
ATOM   1630  H2  WAT   524      15.855 -13.192 -10.946  1.00  0.00
TER
ATOM   1631  O   WAT   525      10.172 -16.435 -17.075  1.00  0.00
ATOM   1632  H1  WAT   525      10.250 -16.300 -18.019  1.00  0.00
ATOM   1633  H2  WAT   525      10.786 -17.143 -16.882  1.00  0.00
TER
ATOM   1634  O   WAT   526      10.228 -15.394 -14.536  1.00  0.00
ATOM   1635  H1  WAT   526      10.391 -15.863 -15.354  1.00  0.00
ATOM   1636  H2  WAT   526      10.693 -15.901 -13.871  1.00  0.00
TER
ATOM   1637  O   WAT   527      11.802 -16.018 -12.376  1.00  0.00
ATOM   1638  H1  WAT   527      11.417 -16.659 -11.778  1.00  0.00
ATOM   1639  H2  WAT   527      12.113 -15.315 -11.806  1.00  0.00
TER
ATOM   1640  O   WAT   528      17.952 -19.171 -16.895  1.00  0.00
ATOM   1641  H1  WAT   528      18.319 -19.645 -16.149  1.00  0.00
ATOM   1642  H2  WAT   528      17.762 -18.297 -16.554  1.00  0.00
TER
ATOM   1643  O   WAT   529      20.410 -16.856 -12.300  1.00  0.00
ATOM   1644  H1  WAT   529      20.344 -17.777 -12.555  1.00  0.00
ATOM   1645  H2  WAT   529      19.781 -16.759 -11.586  1.00  0.00
TER
ATOM   1646  O   WAT   530      14.999 -18.831 -10.546  1.00  0.00
ATOM   1647  H1  WAT   530      14.699 -18.686 -11.443  1.00  0.00
ATOM   1648  H2  WAT   530      15.770 -19.391 -10.638  1.00  0.00
TER
ATOM   1649  O   WAT   531      20.342 -14.034 -12.550  1.00  0.00
ATOM   1650  H1  WAT   531      20.356 -14.966 -12.768  1.00  0.00
ATOM   1651  H2  WAT   531      19.634 -13.948 -11.911  1.00  0.00
TER
ATOM   1652  O   WAT   532      19.775 -12.393 -15.456  1.00  0.00
ATOM   1653  H1  WAT   532      20.420 -12.187 -14.779  1.00  0.00
ATOM   1654  H2  WAT   532      20.138 -13.154 -15.909  1.00  0.00
TER
ATOM   1655  O   WAT   533      10.660 -11.812 -11.766  1.00  0.00
ATOM   1656  H1  WAT   533      10.769 -12.753 -11.906  1.00  0.00
ATOM   1657  H2  WAT   533      10.008 -11.547 -12.414  1.00  0.00
TER
ATOM   1658  O   WAT   534      18.651 -13.541 -10.366  1.00  0.00
ATOM   1659  H1  WAT   534      18.331 -14.260  -9.821  1.00  0.00
ATOM   1660  H2  WAT   534      17.977 -12.865 -10.292  1.00  0.00
TER
ATOM   1661  O   WAT   535      12.806 -10.745  -9.954  1.00  0.00
ATOM   1662  H1  WAT   535      13.607 -10.424  -9.540  1.00  0.00
ATOM   1663  H2  WAT   535      12.291 -11.106  -9.232  1.00  0.00
TER
ATOM   1664  O   WAT   536      10.526 -18.258 -11.010  1.00  0.00
ATOM   1665  H1  WAT   536      11.029 -18.837 -10.438  1.00  0.00
ATOM   1666  H2  WAT   536       9.786 -17.974 -10.472  1.00  0.00
TER
ATOM   1667  O   WAT   537      17.579 -16.851 -11.477  1.00  0.00
ATOM   1668  H1  WAT   537      16.814 -16.283 -11.561  1.00  0.00
ATOM   1669  H2  WAT   537      17.761 -17.143 -12.370  1.00  0.00
TER
ATOM   1670  O   WAT   538      18.158 -17.117 -14.414  1.00  0.00
ATOM   1671  H1  WAT   538      18.577 -16.274 -14.586  1.00  0.00
ATOM   1672  H2  WAT   538      17.239 -16.980 -14.643  1.00  0.00
TER
ATOM   1673  O   WAT   539      16.009 -10.812 -13.298  1.00  0.00
ATOM   1674  H1  WAT   539      15.471 -10.087 -13.617  1.00  0.00
ATOM   1675  H2  WAT   539      16.262 -11.289 -14.088  1.00  0.00
TER
ATOM   1676  O   WAT   540      18.865  -9.577 -13.040  1.00  0.00
ATOM   1677  H1  WAT   540      18.791  -8.673 -12.732  1.00  0.00
ATOM   1678  H2  WAT   540      17.963  -9.895 -13.067  1.00  0.00
TER
ATOM   1679  O   WAT   541      10.757 -11.382 -16.998  1.00  0.00
ATOM   1680  H1  WAT   541      10.320 -11.202 -16.166  1.00  0.00
ATOM   1681  H2  WAT   541      11.324 -10.625 -17.140  1.00  0.00
TER
ATOM   1682  O   WAT   542      11.627 -18.485 -16.099  1.00  0.00
ATOM   1683  H1  WAT   542      11.994 -18.572 -15.219  1.00  0.00
ATOM   1684  H2  WAT   542      11.058 -19.248 -16.198  1.00  0.00
TER
ATOM   1685  O   WAT   543      13.042 -13.971 -10.937  1.00  0.00
ATOM   1686  H1  WAT   543      12.999 -14.342 -10.055  1.00  0.00
ATOM   1687  H2  WAT   543      13.173 -13.034 -10.797  1.00  0.00
TER
ATOM   1688  O   WAT   544      16.742 -12.416 -15.336  1.00  0.00
ATOM   1689  H1  WAT   544      16.501 -12.148 -16.223  1.00  0.00
ATOM   1690  H2  WAT   544      17.683 -12.245 -15.281  1.00  0.00
TER
ATOM   1691  O   WAT   545      12.881 -11.025 -13.817  1.00  0.00
ATOM   1692  H1  WAT   545      12.287 -11.157 -13.078  1.00  0.00
ATOM   1693  H2  WAT   545      12.873 -11.861 -14.283  1.00  0.00
TER
ATOM   1694  O   WAT   546      12.512 -13.659 -14.866  1.00  0.00
ATOM   1695  H1  WAT   546      11.785 -14.279 -14.934  1.00  0.00
ATOM   1696  H2  WAT   546      12.573 -13.265 -15.736  1.00  0.00
TER
ATOM   1697  O   WAT   547      16.116 -11.445 -18.081  1.00  0.00
ATOM   1698  H1  WAT   547      16.633 -12.056 -18.606  1.00  0.00
ATOM   1699  H2  WAT   547      16.766 -10.942 -17.590  1.00  0.00
TER
ATOM   1700  O   WAT   548      18.856 -10.554 -17.254  1.00  0.00
ATOM   1701  H1  WAT   548      19.144 -10.809 -18.131  1.00  0.00
ATOM   1702  H2  WAT   548      19.368 -11.106 -16.664  1.00  0.00
TER
ATOM   1703  O   WAT   549      18.923  -9.632  -9.887  1.00  0.00
ATOM   1704  H1  WAT   549      19.850  -9.868  -9.844  1.00  0.00
ATOM   1705  H2  WAT   549      18.908  -8.805 -10.369  1.00  0.00
TER
ATOM   1706  O   WAT   550       2.842  18.015  17.141  1.00  0.00
ATOM   1707  H1  WAT   550       2.762  17.101  16.870  1.00  0.00
ATOM   1708  H2  WAT   550       2.429  18.512  16.435  1.00  0.00
TER
ATOM   1709  O   WAT   551      -6.600  15.065  13.684  1.00  0.00
ATOM   1710  H1  WAT   551      -7.488  15.407  13.582  1.00  0.00
ATOM   1711  H2  WAT   551      -6.316  14.865  12.792  1.00  0.00
TER
ATOM   1712  O   WAT   552      -4.424  13.649  14.718  1.00  0.00
ATOM   1713  H1  WAT   552      -4.317  14.549  15.025  1.00  0.00
ATOM   1714  H2  WAT   552      -5.335  13.600  14.427  1.00  0.00
TER
ATOM   1715  O   WAT   553       5.228  12.771  16.189  1.00  0.00
ATOM   1716  H1  WAT   553       6.049  12.281  16.231  1.00  0.00
ATOM   1717  H2  WAT   553       5.261  13.361  16.942  1.00  0.00
TER
ATOM   1718  O   WAT   554      -0.935  10.456  17.648  1.00  0.00
ATOM   1719  H1  WAT   554      -0.628   9.901  16.932  1.00  0.00
ATOM   1720  H2  WAT   554      -1.865  10.591  17.466  1.00  0.00
TER
ATOM   1721  O   WAT   555       1.453  18.521  14.384  1.00  0.00
ATOM   1722  H1  WAT   555       0.526  18.455  14.613  1.00  0.00
ATOM   1723  H2  WAT   555       1.605  19.459  14.270  1.00  0.00
TER
ATOM   1724  O   WAT   556       1.440  14.793  11.381  1.00  0.00
ATOM   1725  H1  WAT   556       0.500  14.954  11.466  1.00  0.00
ATOM   1726  H2  WAT   556       1.758  15.511  10.835  1.00  0.00
TER
ATOM   1727  O   WAT   557      -2.941  19.048  17.166  1.00  0.00
ATOM   1728  H1  WAT   557      -3.346  18.335  16.671  1.00  0.00
ATOM   1729  H2  WAT   557      -2.855  18.703  18.055  1.00  0.00
TER
ATOM   1730  O   WAT   558       7.241  10.576  10.209  1.00  0.00
ATOM   1731  H1  WAT   558       6.928  10.669  11.109  1.00  0.00
ATOM   1732  H2  WAT   558       8.002  11.154  10.159  1.00  0.00
TER
ATOM   1733  O   WAT   559      -6.241  17.942  14.667  1.00  0.00
ATOM   1734  H1  WAT   559      -6.361  18.668  14.055  1.00  0.00
ATOM   1735  H2  WAT   559      -6.551  17.172  14.190  1.00  0.00
TER
ATOM   1736  O   WAT   560      -3.775  11.286  18.049  1.00  0.00
ATOM   1737  H1  WAT   560      -4.218  12.067  17.718  1.00  0.00
ATOM   1738  H2  WAT   560      -3.216  11.609  18.756  1.00  0.00
TER
ATOM   1739  O   WAT   561      -0.659  10.907  12.930  1.00  0.00
ATOM   1740  H1  WAT   561      -1.283  10.903  13.655  1.00  0.00
ATOM   1741  H2  WAT   561      -0.746  10.040  12.533  1.00  0.00
TER
ATOM   1742  O   WAT   562      -3.983  16.409  15.777  1.00  0.00
ATOM   1743  H1  WAT   562      -4.209  16.193  16.682  1.00  0.00
ATOM   1744  H2  WAT   562      -4.764  16.842  15.432  1.00  0.00
TER
ATOM   1745  O   WAT   563       3.247  16.415  14.376  1.00  0.00
ATOM   1746  H1  WAT   563       2.648  17.139  14.193  1.00  0.00
ATOM   1747  H2  WAT   563       3.795  16.353  13.594  1.00  0.00
TER
ATOM   1748  O   WAT   564       1.853  15.052  16.407  1.00  0.00
ATOM   1749  H1  WAT   564       2.246  15.369  15.594  1.00  0.00
ATOM   1750  H2  WAT   564       2.215  14.173  16.521  1.00  0.00
TER
ATOM   1751  O   WAT   565      -8.923  15.584   9.840  1.00  0.00
ATOM   1752  H1  WAT   565      -9.006  16.527   9.982  1.00  0.00
ATOM   1753  H2  WAT   565      -9.275  15.441   8.961  1.00  0.00
TER
ATOM   1754  O   WAT   566      -1.124  14.318  18.907  1.00  0.00
ATOM   1755  H1  WAT   566      -1.120  13.877  18.058  1.00  0.00
ATOM   1756  H2  WAT   566      -0.229  14.639  19.014  1.00  0.00
TER
ATOM   1757  O   WAT   567      -5.273  14.200  17.866  1.00  0.00
ATOM   1758  H1  WAT   567      -5.613  14.678  18.623  1.00  0.00
ATOM   1759  H2  WAT   567      -6.036  13.747  17.507  1.00  0.00
TER
ATOM   1760  O   WAT   568      -1.062  15.319  11.898  1.00  0.00
ATOM   1761  H1  WAT   568      -0.940  15.278  12.846  1.00  0.00
ATOM   1762  H2  WAT   568      -1.447  16.181  11.742  1.00  0.00
TER
ATOM   1763  O   WAT   569      -2.049  17.629  11.296  1.00  0.00
ATOM   1764  H1  WAT   569      -2.618  17.181  10.670  1.00  0.00
ATOM   1765  H2  WAT   569      -1.341  17.988  10.763  1.00  0.00
TER
ATOM   1766  O   WAT   570      -7.959  13.122  16.783  1.00  0.00
ATOM   1767  H1  WAT   570      -8.244  12.758  17.621  1.00  0.00
ATOM   1768  H2  WAT   570      -8.021  12.390  16.169  1.00  0.00
TER
ATOM   1769  O   WAT   571       1.715  12.015  13.504  1.00  0.00
ATOM   1770  H1  WAT   571       0.902  11.516  13.429  1.00  0.00
ATOM   1771  H2  WAT   571       1.521  12.855  13.088  1.00  0.00
TER
ATOM   1772  O   WAT   572       4.430  16.387  11.801  1.00  0.00
ATOM   1773  H1  WAT   572       5.318  16.699  11.626  1.00  0.00
ATOM   1774  H2  WAT   572       4.400  15.514  11.409  1.00  0.00
TER
ATOM   1775  O   WAT   573       6.701  17.698  11.268  1.00  0.00
ATOM   1776  H1  WAT   573       6.618  18.130  10.418  1.00  0.00
ATOM   1777  H2  WAT   573       7.421  18.158  11.701  1.00  0.00
TER
ATOM   1778  O   WAT   574      -8.466  18.258  10.743  1.00  0.00
ATOM   1779  H1  WAT   574      -7.596  18.541  11.026  1.00  0.00
ATOM   1780  H2  WAT   574      -8.957  19.072  10.628  1.00  0.00
TER
ATOM   1781  O   WAT   575      -5.401   9.989  15.336  1.00  0.00
ATOM   1782  H1  WAT   575      -5.530   9.981  16.284  1.00  0.00
ATOM   1783  H2  WAT   575      -6.225  10.328  14.985  1.00  0.00
TER
ATOM   1784  O   WAT   576       6.458  13.196  13.355  1.00  0.00
ATOM   1785  H1  WAT   576       5.830  13.301  12.641  1.00  0.00
ATOM   1786  H2  WAT   576       5.964  13.416  14.145  1.00  0.00
TER
ATOM   1787  O   WAT   577      -1.573  15.475  14.771  1.00  0.00
ATOM   1788  H1  WAT   577      -2.282  15.943  15.212  1.00  0.00
ATOM   1789  H2  WAT   577      -1.289  14.817  15.406  1.00  0.00
TER
ATOM   1790  O   WAT   578       2.458  12.200  16.211  1.00  0.00
ATOM   1791  H1  WAT   578       2.335  12.219  15.262  1.00  0.00
ATOM   1792  H2  WAT   578       3.407  12.248  16.330  1.00  0.00
TER
ATOM   1793  O   WAT   579      -3.370  13.783  12.146  1.00  0.00
ATOM   1794  H1  WAT   579      -2.521  14.220  12.080  1.00  0.00
ATOM   1795  H2  WAT   579      -3.737  14.095  12.973  1.00  0.00
TER
ATOM   1796  O   WAT   580       5.551  18.355  17.059  1.00  0.00
ATOM   1797  H1  WAT   580       4.610  18.370  17.234  1.00  0.00
ATOM   1798  H2  WAT   580       5.866  17.568  17.505  1.00  0.00
TER
ATOM   1799  O   WAT   581      -5.776  17.469  11.303  1.00  0.00
ATOM   1800  H1  WAT   581      -5.696  16.522  11.415  1.00  0.00
ATOM   1801  H2  WAT   581      -4.884  17.800  11.409  1.00  0.00
TER
ATOM   1802  O   WAT   582       0.074  19.057   9.842  1.00  0.00
ATOM   1803  H1  WAT   582       0.595  18.342   9.476  1.00  0.00
ATOM   1804  H2  WAT   582       0.721  19.695  10.142  1.00  0.00
TER
ATOM   1805  O   WAT   583      -3.543  16.106   9.540  1.00  0.00
ATOM   1806  H1  WAT   583      -3.744  15.243   9.901  1.00  0.00
ATOM   1807  H2  WAT   583      -3.714  16.020   8.602  1.00  0.00
TER
ATOM   1808  O   WAT   584       3.936  10.917  12.068  1.00  0.00
ATOM   1809  H1  WAT   584       4.216  10.074  12.424  1.00  0.00
ATOM   1810  H2  WAT   584       3.163  11.150  12.582  1.00  0.00
TER
ATOM   1811  O   WAT   585      -4.744  13.206   9.528  1.00  0.00
ATOM   1812  H1  WAT   585      -4.442  13.213   8.619  1.00  0.00
ATOM   1813  H2  WAT   585      -4.005  12.856  10.024  1.00  0.00
TER
ATOM   1814  O   WAT   586      -1.526  12.150  10.513  1.00  0.00
ATOM   1815  H1  WAT   586      -1.874  11.472   9.933  1.00  0.00
ATOM   1816  H2  WAT   586      -1.325  11.689  11.328  1.00  0.00
TER
ATOM   1817  O   WAT   587      -8.185  18.679  16.910  1.00  0.00
ATOM   1818  H1  WAT   587      -8.841  18.410  16.266  1.00  0.00
ATOM   1819  H2  WAT   587      -7.348  18.569  16.460  1.00  0.00
TER
ATOM   1820  O   WAT   588       4.764  13.473  11.131  1.00  0.00
ATOM   1821  H1  WAT   588       5.182  13.286  10.291  1.00  0.00
ATOM   1822  H2  WAT   588       4.457  12.621  11.442  1.00  0.00
TER
ATOM   1823  O   WAT   589       8.263  18.385  14.829  1.00  0.00
ATOM   1824  H1  WAT   589       7.887  17.618  14.397  1.00  0.00
ATOM   1825  H2  WAT   589       7.533  18.768  15.317  1.00  0.00
TER
ATOM   1826  O   WAT   590      -8.972  15.889  12.852  1.00  0.00
ATOM   1827  H1  WAT   590      -9.875  16.152  12.677  1.00  0.00
ATOM   1828  H2  WAT   590      -8.488  16.160  12.072  1.00  0.00
TER
ATOM   1829  O   WAT   591       7.538  16.611  18.130  1.00  0.00
ATOM   1830  H1  WAT   591       8.061  16.117  17.499  1.00  0.00
ATOM   1831  H2  WAT   591       8.124  16.746  18.875  1.00  0.00
TER
ATOM   1832  O   WAT   592      -6.429  14.945  10.762  1.00  0.00
ATOM   1833  H1  WAT   592      -5.720  14.523  10.276  1.00  0.00
ATOM   1834  H2  WAT   592      -7.145  15.013  10.130  1.00  0.00
TER
ATOM   1835  O   WAT   593      -6.781  10.999   9.802  1.00  0.00
ATOM   1836  H1  WAT   593      -6.059  11.540  10.120  1.00  0.00
ATOM   1837  H2  WAT   593      -6.509  10.725   8.926  1.00  0.00
TER
ATOM   1838  O   WAT   594       7.028  15.868  14.069  1.00  0.00
ATOM   1839  H1  WAT   594       7.524  15.635  14.854  1.00  0.00
ATOM   1840  H2  WAT   594       6.829  15.030  13.653  1.00  0.00
TER
ATOM   1841  O   WAT   595       8.456  14.504  16.603  1.00  0.00
ATOM   1842  H1  WAT   595       8.346  14.350  17.541  1.00  0.00
ATOM   1843  H2  WAT   595       9.217  13.977  16.360  1.00  0.00
TER
ATOM   1844  O   WAT   596       9.345  12.335   9.843  1.00  0.00
ATOM   1845  H1  WAT   596      10.270  12.203   9.635  1.00  0.00
ATOM   1846  H2  WAT   596       9.323  12.415  10.797  1.00  0.00
TER
ATOM   1847  O   WAT   597       9.419  13.106  12.469  1.00  0.00
ATOM   1848  H1  WAT   597       8.624  13.041  12.998  1.00  0.00
ATOM   1849  H2  WAT   597       9.624  14.041  12.458  1.00  0.00
TER
ATOM   1850  O   WAT   598       5.851  11.436  18.919  1.00  0.00
ATOM   1851  H1  WAT   598       6.292  11.380  18.071  1.00  0.00
ATOM   1852  H2  WAT   598       5.582  12.352  18.990  1.00  0.00
TER
ATOM   1853  O   WAT   599       7.715  11.067  16.930  1.00  0.00
ATOM   1854  H1  WAT   599       7.654  10.124  16.783  1.00  0.00
ATOM   1855  H2  WAT   599       8.494  11.176  17.475  1.00  0.00
TER
ATOM   1856  O   WAT   600      -7.357  11.038  13.395  1.00  0.00
ATOM   1857  H1  WAT   600      -6.599  11.151  12.822  1.00  0.00
ATOM   1858  H2  WAT   600      -7.819  11.875  13.350  1.00  0.00
TER
ATOM   1859  O   WAT   601      -0.815  13.152  16.386  1.00  0.00
ATOM   1860  H1  WAT   601      -1.628  12.778  16.045  1.00  0.00
ATOM   1861  H2  WAT   601      -0.311  12.397  16.688  1.00  0.00
TER
ATOM   1862  O   WAT   602       3.687   9.817  17.624  1.00  0.00
ATOM   1863  H1  WAT   602       4.290  10.389  18.099  1.00  0.00
ATOM   1864  H2  WAT   602       2.946  10.381  17.401  1.00  0.00
TER
ATOM   1865  O   WAT   603       6.831  10.219  12.898  1.00  0.00
ATOM   1866  H1  WAT   603       7.026  11.117  13.165  1.00  0.00
ATOM   1867  H2  WAT   603       6.044   9.987  13.391  1.00  0.00
TER
ATOM   1868  O   WAT   604      -4.984  11.565  11.936  1.00  0.00
ATOM   1869  H1  WAT   604      -4.455  10.778  11.806  1.00  0.00
ATOM   1870  H2  WAT   604      -4.351  12.244  12.169  1.00  0.00
TER
ATOM   1871  O   WAT   605      -2.790  11.302  14.990  1.00  0.00
ATOM   1872  H1  WAT   605      -3.420  10.601  15.157  1.00  0.00
ATOM   1873  H2  WAT   605      -3.330  12.063  14.773  1.00  0.00
TER
ATOM   1874  O   WAT   606       2.842  18.015  -1.633  1.00  0.00
ATOM   1875  H1  WAT   606       2.762  17.101  -1.904  1.00  0.00
ATOM   1876  H2  WAT   606       2.429  18.512  -2.339  1.00  0.00
TER
ATOM   1877  O   WAT   607      -6.600  15.065  -5.090  1.00  0.00
ATOM   1878  H1  WAT   607      -7.488  15.407  -5.192  1.00  0.00
ATOM   1879  H2  WAT   607      -6.316  14.865  -5.982  1.00  0.00
TER
ATOM   1880  O   WAT   608      -8.637  17.666   0.794  1.00  0.00
ATOM   1881  H1  WAT   608      -8.065  16.898   0.794  1.00  0.00
ATOM   1882  H2  WAT   608      -8.637  17.965  -0.116  1.00  0.00
TER
ATOM   1883  O   WAT   609      -7.394  13.074   2.581  1.00  0.00
ATOM   1884  H1  WAT   609      -7.574  12.177   2.861  1.00  0.00
ATOM   1885  H2  WAT   609      -7.796  13.622   3.255  1.00  0.00
TER
ATOM   1886  O   WAT   610       1.446  15.276   0.482  1.00  0.00
ATOM   1887  H1  WAT   610       1.822  14.403   0.369  1.00  0.00
ATOM   1888  H2  WAT   610       1.348  15.612  -0.409  1.00  0.00
TER
ATOM   1889  O   WAT   611      -4.424  13.649  -4.057  1.00  0.00
ATOM   1890  H1  WAT   611      -4.317  14.549  -3.750  1.00  0.00
ATOM   1891  H2  WAT   611      -5.335  13.600  -4.347  1.00  0.00
TER
ATOM   1892  O   WAT   612       5.228  12.771  -2.585  1.00  0.00
ATOM   1893  H1  WAT   612       6.049  12.281  -2.543  1.00  0.00
ATOM   1894  H2  WAT   612       5.261  13.361  -1.832  1.00  0.00
TER
ATOM   1895  O   WAT   613      -6.776  15.570   1.189  1.00  0.00
ATOM   1896  H1  WAT   613      -6.095  15.834   1.807  1.00  0.00
ATOM   1897  H2  WAT   613      -7.091  14.731   1.523  1.00  0.00
TER
ATOM   1898  O   WAT   614      -2.583  16.617   0.276  1.00  0.00
ATOM   1899  H1  WAT   614      -2.075  17.115   0.917  1.00  0.00
ATOM   1900  H2  WAT   614      -2.052  15.841   0.100  1.00  0.00
TER
ATOM   1901  O   WAT   615       9.518  14.788   3.979  1.00  0.00
ATOM   1902  H1  WAT   615       8.813  15.176   3.460  1.00  0.00
ATOM   1903  H2  WAT   615       9.784  15.483   4.581  1.00  0.00
TER
ATOM   1904  O   WAT   616      -4.299  11.257   4.542  1.00  0.00
ATOM   1905  H1  WAT   616      -4.298  11.774   3.737  1.00  0.00
ATOM   1906  H2  WAT   616      -5.129  10.780   4.519  1.00  0.00
TER
ATOM   1907  O   WAT   617       5.464  14.711   0.187  1.00  0.00
ATOM   1908  H1  WAT   617       4.760  15.000   0.768  1.00  0.00
ATOM   1909  H2  WAT   617       5.825  15.521  -0.173  1.00  0.00
TER
ATOM   1910  O   WAT   618      -4.618  12.968   2.549  1.00  0.00
ATOM   1911  H1  WAT   618      -4.276  13.812   2.255  1.00  0.00
ATOM   1912  H2  WAT   618      -5.556  13.116   2.666  1.00  0.00
TER
ATOM   1913  O   WAT   619       8.533  14.157   0.578  1.00  0.00
ATOM   1914  H1  WAT   619       7.585  14.190   0.710  1.00  0.00
ATOM   1915  H2  WAT   619       8.858  14.970   0.963  1.00  0.00
TER
ATOM   1916  O   WAT   620      -0.935  10.456  -1.126  1.00  0.00
ATOM   1917  H1  WAT   620      -0.628   9.901  -1.843  1.00  0.00
ATOM   1918  H2  WAT   620      -1.865  10.591  -1.309  1.00  0.00
TER
ATOM   1919  O   WAT   621       1.453  18.521  -4.390  1.00  0.00
ATOM   1920  H1  WAT   621       0.526  18.455  -4.161  1.00  0.00
ATOM   1921  H2  WAT   621       1.605  19.459  -4.505  1.00  0.00
TER
ATOM   1922  O   WAT   622       1.440  14.793  -7.393  1.00  0.00
ATOM   1923  H1  WAT   622       0.500  14.954  -7.308  1.00  0.00
ATOM   1924  H2  WAT   622       1.758  15.511  -7.940  1.00  0.00
TER
ATOM   1925  O   WAT   623       4.925  16.262   3.530  1.00  0.00
ATOM   1926  H1  WAT   623       4.512  17.087   3.784  1.00  0.00
ATOM   1927  H2  WAT   623       4.193  15.676   3.338  1.00  0.00
TER
ATOM   1928  O   WAT   624      -2.941  19.048  -1.608  1.00  0.00
ATOM   1929  H1  WAT   624      -3.346  18.335  -2.104  1.00  0.00
ATOM   1930  H2  WAT   624      -2.855  18.703  -0.719  1.00  0.00
TER
ATOM   1931  O   WAT   625      -4.229  15.822   2.172  1.00  0.00
ATOM   1932  H1  WAT   625      -3.677  15.931   1.397  1.00  0.00
ATOM   1933  H2  WAT   625      -3.714  16.196   2.887  1.00  0.00
TER
ATOM   1934  O   WAT   626       7.241  10.576  -8.565  1.00  0.00
ATOM   1935  H1  WAT   626       6.928  10.669  -7.665  1.00  0.00
ATOM   1936  H2  WAT   626       8.002  11.154  -8.615  1.00  0.00
TER
ATOM   1937  O   WAT   627      -6.241  17.942  -4.107  1.00  0.00
ATOM   1938  H1  WAT   627      -6.361  18.668  -4.719  1.00  0.00
ATOM   1939  H2  WAT   627      -6.551  17.172  -4.585  1.00  0.00
TER
ATOM   1940  O   WAT   628       8.451  15.313   7.412  1.00  0.00
ATOM   1941  H1  WAT   628       7.835  15.821   6.884  1.00  0.00
ATOM   1942  H2  WAT   628       8.131  14.413   7.355  1.00  0.00
TER
ATOM   1943  O   WAT   629      -3.775  11.286  -0.725  1.00  0.00
ATOM   1944  H1  WAT   629      -4.218  12.067  -1.057  1.00  0.00
ATOM   1945  H2  WAT   629      -3.216  11.609  -0.018  1.00  0.00
TER
ATOM   1946  O   WAT   630       0.512  14.152   4.878  1.00  0.00
ATOM   1947  H1  WAT   630       0.050  14.361   5.690  1.00  0.00
ATOM   1948  H2  WAT   630       0.110  13.338   4.575  1.00  0.00
TER
ATOM   1949  O   WAT   631       5.513  15.373   6.008  1.00  0.00
ATOM   1950  H1  WAT   631       4.662  15.074   6.329  1.00  0.00
ATOM   1951  H2  WAT   631       5.353  15.618   5.096  1.00  0.00
TER
ATOM   1952  O   WAT   632       2.608  16.874   8.108  1.00  0.00
ATOM   1953  H1  WAT   632       2.933  16.040   7.768  1.00  0.00
ATOM   1954  H2  WAT   632       3.396  17.396   8.256  1.00  0.00
TER
ATOM   1955  O   WAT   633      -0.659  10.907  -5.845  1.00  0.00
ATOM   1956  H1  WAT   633      -1.283  10.903  -5.119  1.00  0.00
ATOM   1957  H2  WAT   633      -0.746  10.040  -6.241  1.00  0.00
TER
ATOM   1958  O   WAT   634      -1.737  11.830   1.134  1.00  0.00
ATOM   1959  H1  WAT   634      -1.440  12.737   1.053  1.00  0.00
ATOM   1960  H2  WAT   634      -1.188  11.342   0.520  1.00  0.00
TER
ATOM   1961  O   WAT   635      -3.983  16.409  -2.997  1.00  0.00
ATOM   1962  H1  WAT   635      -4.209  16.193  -2.092  1.00  0.00
ATOM   1963  H2  WAT   635      -4.764  16.842  -3.342  1.00  0.00
TER
ATOM   1964  O   WAT   636       3.247  16.415  -4.398  1.00  0.00
ATOM   1965  H1  WAT   636       2.648  17.139  -4.582  1.00  0.00
ATOM   1966  H2  WAT   636       3.795  16.353  -5.180  1.00  0.00
TER
ATOM   1967  O   WAT   637      -1.543  17.308   7.669  1.00  0.00
ATOM   1968  H1  WAT   637      -1.639  16.367   7.519  1.00  0.00
ATOM   1969  H2  WAT   637      -0.700  17.529   7.274  1.00  0.00
TER
ATOM   1970  O   WAT   638       1.853  15.052  -2.368  1.00  0.00
ATOM   1971  H1  WAT   638       2.246  15.369  -3.181  1.00  0.00
ATOM   1972  H2  WAT   638       2.215  14.173  -2.253  1.00  0.00
TER
ATOM   1973  O   WAT   639      -6.412  13.719   5.822  1.00  0.00
ATOM   1974  H1  WAT   639      -6.806  14.566   6.030  1.00  0.00
ATOM   1975  H2  WAT   639      -7.100  13.082   6.013  1.00  0.00
TER
ATOM   1976  O   WAT   640       0.162  13.802   8.892  1.00  0.00
ATOM   1977  H1  WAT   640      -0.528  13.610   9.527  1.00  0.00
ATOM   1978  H2  WAT   640       0.906  14.086   9.425  1.00  0.00
TER
ATOM   1979  O   WAT   641      -9.110  11.642  -0.145  1.00  0.00
ATOM   1980  H1  WAT   641      -9.399  12.212   0.568  1.00  0.00
ATOM   1981  H2  WAT   641      -8.366  11.162   0.219  1.00  0.00
TER
ATOM   1982  O   WAT   642      -8.923  15.584  -8.934  1.00  0.00
ATOM   1983  H1  WAT   642      -9.006  16.527  -8.793  1.00  0.00
ATOM   1984  H2  WAT   642      -9.275  15.441  -9.813  1.00  0.00
TER
ATOM   1985  O   WAT   643       2.439  17.642   1.727  1.00  0.00
ATOM   1986  H1  WAT   643       1.707  18.151   2.076  1.00  0.00
ATOM   1987  H2  WAT   643       2.041  16.825   1.426  1.00  0.00
TER
ATOM   1988  O   WAT   644      -1.124  14.318   0.133  1.00  0.00
ATOM   1989  H1  WAT   644      -1.120  13.877  -0.717  1.00  0.00
ATOM   1990  H2  WAT   644      -0.229  14.639   0.240  1.00  0.00
TER
ATOM   1991  O   WAT   645      -5.273  14.200  -0.908  1.00  0.00
ATOM   1992  H1  WAT   645      -5.613  14.678  -0.151  1.00  0.00
ATOM   1993  H2  WAT   645      -6.036  13.747  -1.268  1.00  0.00
TER
ATOM   1994  O   WAT   646      -1.062  15.319  -6.877  1.00  0.00
ATOM   1995  H1  WAT   646      -0.940  15.278  -5.928  1.00  0.00
ATOM   1996  H2  WAT   646      -1.447  16.181  -7.032  1.00  0.00
TER
ATOM   1997  O   WAT   647       2.901  13.096   1.140  1.00  0.00
ATOM   1998  H1  WAT   647       2.918  13.546   1.984  1.00  0.00
ATOM   1999  H2  WAT   647       2.653  12.196   1.353  1.00  0.00
TER
ATOM   2000  O   WAT   648      -2.049  17.629  -7.478  1.00  0.00
ATOM   2001  H1  WAT   648      -2.618  17.181  -8.105  1.00  0.00
ATOM   2002  H2  WAT   648      -1.341  17.988  -8.012  1.00  0.00
TER
ATOM   2003  O   WAT   649       6.328  10.509   6.978  1.00  0.00
ATOM   2004  H1  WAT   649       6.653   9.778   7.504  1.00  0.00
ATOM   2005  H2  WAT   649       6.364  10.190   6.076  1.00  0.00
TER
ATOM   2006  O   WAT   650      -0.823  18.378   1.879  1.00  0.00
ATOM   2007  H1  WAT   650      -0.456  17.904   2.625  1.00  0.00
ATOM   2008  H2  WAT   650      -1.012  19.252   2.220  1.00  0.00
TER
ATOM   2009  O   WAT   651      -7.959  13.122  -1.991  1.00  0.00
ATOM   2010  H1  WAT   651      -8.244  12.758  -1.154  1.00  0.00
ATOM   2011  H2  WAT   651      -8.021  12.390  -2.605  1.00  0.00
TER
ATOM   2012  O   WAT   652      -3.033  17.419   4.198  1.00  0.00
ATOM   2013  H1  WAT   652      -3.337  18.298   4.423  1.00  0.00
ATOM   2014  H2  WAT   652      -2.078  17.479   4.233  1.00  0.00
TER
ATOM   2015  O   WAT   653       1.715  12.015  -5.270  1.00  0.00
ATOM   2016  H1  WAT   653       0.902  11.516  -5.346  1.00  0.00
ATOM   2017  H2  WAT   653       1.521  12.855  -5.686  1.00  0.00
TER
ATOM   2018  O   WAT   654       4.430  16.387  -6.974  1.00  0.00
ATOM   2019  H1  WAT   654       5.318  16.699  -7.149  1.00  0.00
ATOM   2020  H2  WAT   654       4.400  15.514  -7.366  1.00  0.00
TER
ATOM   2021  O   WAT   655      -6.977  18.259   5.345  1.00  0.00
ATOM   2022  H1  WAT   655      -7.335  18.924   5.932  1.00  0.00
ATOM   2023  H2  WAT   655      -7.271  17.427   5.716  1.00  0.00
TER
ATOM   2024  O   WAT   656      -3.775  18.717   8.229  1.00  0.00
ATOM   2025  H1  WAT   656      -4.075  18.863   7.332  1.00  0.00
ATOM   2026  H2  WAT   656      -3.004  18.158   8.136  1.00  0.00
TER
ATOM   2027  O   WAT   657       6.701  17.698  -7.506  1.00  0.00
ATOM   2028  H1  WAT   657       6.618  18.130  -8.356  1.00  0.00
ATOM   2029  H2  WAT   657       7.421  18.158  -7.073  1.00  0.00
TER
ATOM   2030  O   WAT   658      -8.466  18.258  -8.032  1.00  0.00
ATOM   2031  H1  WAT   658      -7.596  18.541  -7.748  1.00  0.00
ATOM   2032  H2  WAT   658      -8.957  19.072  -8.147  1.00  0.00
TER
ATOM   2033  O   WAT   659      -5.401   9.989  -3.439  1.00  0.00
ATOM   2034  H1  WAT   659      -5.530   9.981  -2.490  1.00  0.00
ATOM   2035  H2  WAT   659      -6.225  10.328  -3.790  1.00  0.00
TER
ATOM   2036  O   WAT   660      -8.402  11.748   6.022  1.00  0.00
ATOM   2037  H1  WAT   660      -9.116  11.948   6.627  1.00  0.00
ATOM   2038  H2  WAT   660      -7.982  10.972   6.394  1.00  0.00
TER
ATOM   2039  O   WAT   661       3.092  14.241   3.772  1.00  0.00
ATOM   2040  H1  WAT   661       3.460  13.420   4.100  1.00  0.00
ATOM   2041  H2  WAT   661       2.232  14.301   4.188  1.00  0.00
TER
ATOM   2042  O   WAT   662       6.458  13.196  -5.419  1.00  0.00
ATOM   2043  H1  WAT   662       5.830  13.301  -6.133  1.00  0.00
ATOM   2044  H2  WAT   662       5.964  13.416  -4.630  1.00  0.00
TER
ATOM   2045  O   WAT   663      -1.573  15.475  -4.003  1.00  0.00
ATOM   2046  H1  WAT   663      -2.282  15.943  -3.562  1.00  0.00
ATOM   2047  H2  WAT   663      -1.289  14.817  -3.369  1.00  0.00
TER
ATOM   2048  O   WAT   664       0.052  16.895   3.996  1.00  0.00
ATOM   2049  H1  WAT   664       0.551  17.369   4.661  1.00  0.00
ATOM   2050  H2  WAT   664       0.195  15.971   4.203  1.00  0.00
TER
ATOM   2051  O   WAT   665       2.458  12.200  -2.564  1.00  0.00
ATOM   2052  H1  WAT   665       2.335  12.219  -3.513  1.00  0.00
ATOM   2053  H2  WAT   665       3.407  12.248  -2.444  1.00  0.00
TER
ATOM   2054  O   WAT   666      -3.370  13.783  -6.628  1.00  0.00
ATOM   2055  H1  WAT   666      -2.521  14.220  -6.694  1.00  0.00
ATOM   2056  H2  WAT   666      -3.737  14.095  -5.801  1.00  0.00
TER
ATOM   2057  O   WAT   667       7.259  13.111   4.839  1.00  0.00
ATOM   2058  H1  WAT   667       6.756  13.852   5.178  1.00  0.00
ATOM   2059  H2  WAT   667       8.075  13.500   4.522  1.00  0.00
TER
ATOM   2060  O   WAT   668       5.551  18.355  -1.715  1.00  0.00
ATOM   2061  H1  WAT   668       4.610  18.370  -1.540  1.00  0.00
ATOM   2062  H2  WAT   668       5.866  17.568  -1.269  1.00  0.00
TER
ATOM   2063  O   WAT   669      -5.776  17.469  -7.471  1.00  0.00
ATOM   2064  H1  WAT   669      -5.696  16.522  -7.360  1.00  0.00
ATOM   2065  H2  WAT   669      -4.884  17.800  -7.365  1.00  0.00
TER
ATOM   2066  O   WAT   670      -8.249  19.291   7.764  1.00  0.00
ATOM   2067  H1  WAT   670      -7.745  18.711   8.336  1.00  0.00
ATOM   2068  H2  WAT   670      -8.988  19.575   8.302  1.00  0.00
TER
ATOM   2069  O   WAT   671      -6.216  17.434   8.659  1.00  0.00
ATOM   2070  H1  WAT   671      -6.176  17.135   9.568  1.00  0.00
ATOM   2071  H2  WAT   671      -5.362  17.834   8.500  1.00  0.00
TER
ATOM   2072  O   WAT   672      -4.276  16.013   6.627  1.00  0.00
ATOM   2073  H1  WAT   672      -4.806  15.522   5.999  1.00  0.00
ATOM   2074  H2  WAT   672      -3.607  16.441   6.092  1.00  0.00
TER
ATOM   2075  O   WAT   673       0.074  19.057  -8.933  1.00  0.00
ATOM   2076  H1  WAT   673       0.595  18.342  -9.299  1.00  0.00
ATOM   2077  H2  WAT   673       0.721  19.695  -8.633  1.00  0.00
TER
ATOM   2078  O   WAT   674       5.094  17.819   8.395  1.00  0.00
ATOM   2079  H1  WAT   674       5.676  17.065   8.307  1.00  0.00
ATOM   2080  H2  WAT   674       5.270  18.350   7.618  1.00  0.00
TER
ATOM   2081  O   WAT   675      -3.789  12.979   6.706  1.00  0.00
ATOM   2082  H1  WAT   675      -3.883  12.361   5.982  1.00  0.00
ATOM   2083  H2  WAT   675      -4.369  13.706   6.479  1.00  0.00
TER
ATOM   2084  O   WAT   676      -1.023  11.536   3.739  1.00  0.00
ATOM   2085  H1  WAT   676      -1.471  11.559   2.894  1.00  0.00
ATOM   2086  H2  WAT   676      -1.656  11.138   4.336  1.00  0.00
TER
ATOM   2087  O   WAT   677       1.720  18.163   5.744  1.00  0.00
ATOM   2088  H1  WAT   677       1.839  17.567   6.484  1.00  0.00
ATOM   2089  H2  WAT   677       2.579  18.200   5.324  1.00  0.00
TER
ATOM   2090  O   WAT   678       4.059  18.717   4.320  1.00  0.00
ATOM   2091  H1  WAT   678       3.532  19.241   3.717  1.00  0.00
ATOM   2092  H2  WAT   678       4.402  19.350   4.951  1.00  0.00
TER
ATOM   2093  O   WAT   679      -3.543  16.106  -9.235  1.00  0.00
ATOM   2094  H1  WAT   679      -3.744  15.243  -8.873  1.00  0.00
ATOM   2095  H2  WAT   679      -3.714  16.020 -10.172  1.00  0.00
TER
ATOM   2096  O   WAT   680      -1.513  14.705   7.002  1.00  0.00
ATOM   2097  H1  WAT   680      -0.923  14.397   7.690  1.00  0.00
ATOM   2098  H2  WAT   680      -2.331  14.233   7.158  1.00  0.00
TER
ATOM   2099  O   WAT   681       3.306  14.322   7.235  1.00  0.00
ATOM   2100  H1  WAT   681       2.618  13.660   7.170  1.00  0.00
ATOM   2101  H2  WAT   681       4.027  13.876   7.680  1.00  0.00
TER
ATOM   2102  O   WAT   682       3.936  10.917  -6.706  1.00  0.00
ATOM   2103  H1  WAT   682       4.216  10.074  -6.350  1.00  0.00
ATOM   2104  H2  WAT   682       3.163  11.150  -6.192  1.00  0.00
TER
ATOM   2105  O   WAT   683      -4.744  13.206  -9.247  1.00  0.00
ATOM   2106  H1  WAT   683      -4.442  13.213 -10.155  1.00  0.00
ATOM   2107  H2  WAT   683      -4.005  12.856  -8.750  1.00  0.00
TER
ATOM   2108  O   WAT   684      -1.526  12.150  -8.261  1.00  0.00
ATOM   2109  H1  WAT   684      -1.874  11.472  -8.841  1.00  0.00
ATOM   2110  H2  WAT   684      -1.325  11.689  -7.447  1.00  0.00
TER
ATOM   2111  O   WAT   685      -8.185  18.679  -1.865  1.00  0.00
ATOM   2112  H1  WAT   685      -8.841  18.410  -2.509  1.00  0.00
ATOM   2113  H2  WAT   685      -7.348  18.569  -2.315  1.00  0.00
TER
ATOM   2114  O   WAT   686       4.764  13.473  -7.643  1.00  0.00
ATOM   2115  H1  WAT   686       5.182  13.286  -8.483  1.00  0.00
ATOM   2116  H2  WAT   686       4.457  12.621  -7.333  1.00  0.00
TER
ATOM   2117  O   WAT   687       8.263  18.385  -3.945  1.00  0.00
ATOM   2118  H1  WAT   687       7.887  17.618  -4.377  1.00  0.00
ATOM   2119  H2  WAT   687       7.533  18.768  -3.458  1.00  0.00
TER
ATOM   2120  O   WAT   688      -7.148  19.064   2.676  1.00  0.00
ATOM   2121  H1  WAT   688      -6.781  18.977   3.555  1.00  0.00
ATOM   2122  H2  WAT   688      -7.717  18.301   2.576  1.00  0.00
TER
ATOM   2123  O   WAT   689       7.653  17.532   5.689  1.00  0.00
ATOM   2124  H1  WAT   689       7.421  17.304   4.788  1.00  0.00
ATOM   2125  H2  WAT   689       7.913  18.452   5.643  1.00  0.00
TER
ATOM   2126  O   WAT   690      -7.596  15.975   6.581  1.00  0.00
ATOM   2127  H1  WAT   690      -8.491  15.942   6.921  1.00  0.00
ATOM   2128  H2  WAT   690      -7.056  16.174   7.347  1.00  0.00
TER
ATOM   2129  O   WAT   691       6.091  12.758   8.467  1.00  0.00
ATOM   2130  H1  WAT   691       6.968  12.766   8.850  1.00  0.00
ATOM   2131  H2  WAT   691       6.103  12.021   7.856  1.00  0.00
TER
ATOM   2132  O   WAT   692      -8.972  15.889  -5.922  1.00  0.00
ATOM   2133  H1  WAT   692      -9.875  16.152  -6.097  1.00  0.00
ATOM   2134  H2  WAT   692      -8.488  16.160  -6.702  1.00  0.00
TER
ATOM   2135  O   WAT   693       7.538  16.611  -0.645  1.00  0.00
ATOM   2136  H1  WAT   693       8.061  16.117  -1.276  1.00  0.00
ATOM   2137  H2  WAT   693       8.124  16.746   0.100  1.00  0.00
TER
ATOM   2138  O   WAT   694       7.717  16.695   2.877  1.00  0.00
ATOM   2139  H1  WAT   694       6.767  16.661   2.992  1.00  0.00
ATOM   2140  H2  WAT   694       7.898  17.605   2.642  1.00  0.00
TER
ATOM   2141  O   WAT   695      -6.429  14.945  -8.013  1.00  0.00
ATOM   2142  H1  WAT   695      -5.720  14.523  -8.498  1.00  0.00
ATOM   2143  H2  WAT   695      -7.145  15.013  -8.644  1.00  0.00
TER
ATOM   2144  O   WAT   696      -6.781  10.999  -8.973  1.00  0.00
ATOM   2145  H1  WAT   696      -6.059  11.540  -8.654  1.00  0.00
ATOM   2146  H2  WAT   696      -6.509  10.725  -9.848  1.00  0.00
TER
ATOM   2147  O   WAT   697       7.028  15.868  -4.705  1.00  0.00
ATOM   2148  H1  WAT   697       7.524  15.635  -3.920  1.00  0.00
ATOM   2149  H2  WAT   697       6.829  15.030  -5.122  1.00  0.00
TER
ATOM   2150  O   WAT   698      -7.092  10.250   0.930  1.00  0.00
ATOM   2151  H1  WAT   698      -6.445   9.699   0.489  1.00  0.00
ATOM   2152  H2  WAT   698      -6.672  10.504   1.751  1.00  0.00
TER
ATOM   2153  O   WAT   699       8.456  14.504  -2.172  1.00  0.00
ATOM   2154  H1  WAT   699       8.346  14.350  -1.233  1.00  0.00
ATOM   2155  H2  WAT   699       9.217  13.977  -2.414  1.00  0.00
TER
ATOM   2156  O   WAT   700       6.803  10.444   4.287  1.00  0.00
ATOM   2157  H1  WAT   700       7.440  11.057   4.653  1.00  0.00
ATOM   2158  H2  WAT   700       6.950  10.480   3.342  1.00  0.00
TER
ATOM   2159  O   WAT   701       9.345  12.335  -8.931  1.00  0.00
ATOM   2160  H1  WAT   701      10.270  12.203  -9.139  1.00  0.00
ATOM   2161  H2  WAT   701       9.323  12.415  -7.977  1.00  0.00
TER
ATOM   2162  O   WAT   702       9.419  13.106  -6.305  1.00  0.00
ATOM   2163  H1  WAT   702       8.624  13.041  -5.776  1.00  0.00
ATOM   2164  H2  WAT   702       9.624  14.041  -6.317  1.00  0.00
TER
ATOM   2165  O   WAT   703      -7.339  10.405   3.672  1.00  0.00
ATOM   2166  H1  WAT   703      -7.688  10.862   4.438  1.00  0.00
ATOM   2167  H2  WAT   703      -7.670   9.511   3.755  1.00  0.00
TER
ATOM   2168  O   WAT   704       0.173  11.596   7.194  1.00  0.00
ATOM   2169  H1  WAT   704       0.112  12.189   7.944  1.00  0.00
ATOM   2170  H2  WAT   704       1.113  11.489   7.049  1.00  0.00
TER
ATOM   2171  O   WAT   705       2.811  11.253   6.833  1.00  0.00
ATOM   2172  H1  WAT   705       3.425  11.571   6.172  1.00  0.00
ATOM   2173  H2  WAT   705       3.356  10.768   7.453  1.00  0.00
TER
ATOM   2174  O   WAT   706      -6.667   9.933   6.947  1.00  0.00
ATOM   2175  H1  WAT   706      -6.119   9.752   6.184  1.00  0.00
ATOM   2176  H2  WAT   706      -6.601   9.142   7.483  1.00  0.00
TER
ATOM   2177  O   WAT   707       3.552   9.817   3.160  1.00  0.00
ATOM   2178  H1  WAT   707       2.678  10.150   2.958  1.00  0.00
ATOM   2179  H2  WAT   707       3.443   9.344   3.986  1.00  0.00
TER
ATOM   2180  O   WAT   708       4.459  12.024   4.545  1.00  0.00
ATOM   2181  H1  WAT   708       4.130  11.209   4.165  1.00  0.00
ATOM   2182  H2  WAT   708       5.407  11.981   4.421  1.00  0.00
TER
ATOM   2183  O   WAT   709       1.299  10.734   2.100  1.00  0.00
ATOM   2184  H1  WAT   709       0.516  11.208   2.379  1.00  0.00
ATOM   2185  H2  WAT   709       1.005   9.829   1.991  1.00  0.00
TER
ATOM   2186  O   WAT   710       5.851  11.436   0.145  1.00  0.00
ATOM   2187  H1  WAT   710       6.292  11.380  -0.703  1.00  0.00
ATOM   2188  H2  WAT   710       5.582  12.352   0.216  1.00  0.00
TER
ATOM   2189  O   WAT   711       7.715  11.067  -1.845  1.00  0.00
ATOM   2190  H1  WAT   711       7.654  10.124  -1.991  1.00  0.00
ATOM   2191  H2  WAT   711       8.494  11.176  -1.299  1.00  0.00
TER
ATOM   2192  O   WAT   712      -7.357  11.038  -5.379  1.00  0.00
ATOM   2193  H1  WAT   712      -6.599  11.151  -5.953  1.00  0.00
ATOM   2194  H2  WAT   712      -7.819  11.875  -5.425  1.00  0.00
TER
ATOM   2195  O   WAT   713      -0.815  13.152  -2.389  1.00  0.00
ATOM   2196  H1  WAT   713      -1.628  12.778  -2.729  1.00  0.00
ATOM   2197  H2  WAT   713      -0.311  12.397  -2.087  1.00  0.00
TER
ATOM   2198  O   WAT   714       3.687   9.817  -1.150  1.00  0.00
ATOM   2199  H1  WAT   714       4.290  10.389  -0.676  1.00  0.00
ATOM   2200  H2  WAT   714       2.946  10.381  -1.373  1.00  0.00
TER
ATOM   2201  O   WAT   715       6.831  10.219  -5.876  1.00  0.00
ATOM   2202  H1  WAT   715       7.026  11.117  -5.610  1.00  0.00
ATOM   2203  H2  WAT   715       6.044   9.987  -5.383  1.00  0.00
TER
ATOM   2204  O   WAT   716      -4.984  11.565  -6.839  1.00  0.00
ATOM   2205  H1  WAT   716      -4.455  10.778  -6.968  1.00  0.00
ATOM   2206  H2  WAT   716      -4.351  12.244  -6.605  1.00  0.00
TER
ATOM   2207  O   WAT   717      -2.790  11.302  -3.784  1.00  0.00
ATOM   2208  H1  WAT   717      -3.420  10.601  -3.617  1.00  0.00
ATOM   2209  H2  WAT   717      -3.330  12.063  -4.001  1.00  0.00
TER
ATOM   2210  O   WAT   718      -2.665  10.581   8.651  1.00  0.00
ATOM   2211  H1  WAT   718      -2.946  11.084   7.887  1.00  0.00
ATOM   2212  H2  WAT   718      -2.283   9.783   8.285  1.00  0.00
TER
ATOM   2213  O   WAT   719       3.937   9.996   9.229  1.00  0.00
ATOM   2214  H1  WAT   719       3.823  10.316  10.124  1.00  0.00
ATOM   2215  H2  WAT   719       4.754  10.397   8.933  1.00  0.00
TER
ATOM   2216  O   WAT   720      -8.637  17.666 -17.981  1.00  0.00
ATOM   2217  H1  WAT   720      -8.065  16.898 -17.980  1.00  0.00
ATOM   2218  H2  WAT   720      -8.637  17.965 -18.890  1.00  0.00
TER
ATOM   2219  O   WAT   721      -7.394  13.074 -16.194  1.00  0.00
ATOM   2220  H1  WAT   721      -7.574  12.177 -15.914  1.00  0.00
ATOM   2221  H2  WAT   721      -7.796  13.622 -15.519  1.00  0.00
TER
ATOM   2222  O   WAT   722      -6.776  15.570 -17.586  1.00  0.00
ATOM   2223  H1  WAT   722      -6.095  15.834 -16.967  1.00  0.00
ATOM   2224  H2  WAT   722      -7.091  14.731 -17.252  1.00  0.00
TER
ATOM   2225  O   WAT   723      -2.583  16.617 -18.498  1.00  0.00
ATOM   2226  H1  WAT   723      -2.075  17.115 -17.858  1.00  0.00
ATOM   2227  H2  WAT   723      -2.052  15.841 -18.674  1.00  0.00
TER
ATOM   2228  O   WAT   724       9.518  14.788 -14.795  1.00  0.00
ATOM   2229  H1  WAT   724       8.813  15.176 -15.314  1.00  0.00
ATOM   2230  H2  WAT   724       9.784  15.483 -14.193  1.00  0.00
TER
ATOM   2231  O   WAT   725      -4.299  11.257 -14.232  1.00  0.00
ATOM   2232  H1  WAT   725      -4.298  11.774 -15.037  1.00  0.00
ATOM   2233  H2  WAT   725      -5.129  10.780 -14.255  1.00  0.00
TER
ATOM   2234  O   WAT   726       5.464  14.711 -18.587  1.00  0.00
ATOM   2235  H1  WAT   726       4.760  15.000 -18.007  1.00  0.00
ATOM   2236  H2  WAT   726       5.825  15.521 -18.947  1.00  0.00
TER
ATOM   2237  O   WAT   727      -4.618  12.968 -16.225  1.00  0.00
ATOM   2238  H1  WAT   727      -4.276  13.812 -16.520  1.00  0.00
ATOM   2239  H2  WAT   727      -5.556  13.116 -16.108  1.00  0.00
TER
ATOM   2240  O   WAT   728       8.533  14.157 -18.196  1.00  0.00
ATOM   2241  H1  WAT   728       7.585  14.190 -18.065  1.00  0.00
ATOM   2242  H2  WAT   728       8.858  14.970 -17.811  1.00  0.00
TER
ATOM   2243  O   WAT   729       4.925  16.262 -15.244  1.00  0.00
ATOM   2244  H1  WAT   729       4.512  17.087 -14.990  1.00  0.00
ATOM   2245  H2  WAT   729       4.193  15.676 -15.437  1.00  0.00
TER
ATOM   2246  O   WAT   730      -4.229  15.822 -16.603  1.00  0.00
ATOM   2247  H1  WAT   730      -3.677  15.931 -17.377  1.00  0.00
ATOM   2248  H2  WAT   730      -3.714  16.196 -15.887  1.00  0.00
TER
ATOM   2249  O   WAT   731       8.451  15.313 -11.362  1.00  0.00
ATOM   2250  H1  WAT   731       7.835  15.821 -11.891  1.00  0.00
ATOM   2251  H2  WAT   731       8.131  14.413 -11.420  1.00  0.00
TER
ATOM   2252  O   WAT   732       0.512  14.152 -13.896  1.00  0.00
ATOM   2253  H1  WAT   732       0.050  14.361 -13.084  1.00  0.00
ATOM   2254  H2  WAT   732       0.110  13.338 -14.199  1.00  0.00
TER
ATOM   2255  O   WAT   733       5.513  15.373 -12.766  1.00  0.00
ATOM   2256  H1  WAT   733       4.662  15.074 -12.445  1.00  0.00
ATOM   2257  H2  WAT   733       5.353  15.618 -13.678  1.00  0.00
TER
ATOM   2258  O   WAT   734       2.608  16.874 -10.666  1.00  0.00
ATOM   2259  H1  WAT   734       2.933  16.040 -11.006  1.00  0.00
ATOM   2260  H2  WAT   734       3.396  17.396 -10.519  1.00  0.00
TER
ATOM   2261  O   WAT   735      -1.737  11.830 -17.641  1.00  0.00
ATOM   2262  H1  WAT   735      -1.440  12.737 -17.721  1.00  0.00
ATOM   2263  H2  WAT   735      -1.188  11.342 -18.255  1.00  0.00
TER
ATOM   2264  O   WAT   736      -1.543  17.308 -11.105  1.00  0.00
ATOM   2265  H1  WAT   736      -1.639  16.367 -11.255  1.00  0.00
ATOM   2266  H2  WAT   736      -0.700  17.529 -11.501  1.00  0.00
TER
ATOM   2267  O   WAT   737      -6.412  13.719 -12.952  1.00  0.00
ATOM   2268  H1  WAT   737      -6.806  14.566 -12.745  1.00  0.00
ATOM   2269  H2  WAT   737      -7.100  13.082 -12.761  1.00  0.00
TER
ATOM   2270  O   WAT   738       0.162  13.802  -9.882  1.00  0.00
ATOM   2271  H1  WAT   738      -0.528  13.610  -9.248  1.00  0.00
ATOM   2272  H2  WAT   738       0.906  14.086  -9.350  1.00  0.00
TER
ATOM   2273  O   WAT   739      -9.110  11.642 -18.919  1.00  0.00
ATOM   2274  H1  WAT   739      -9.399  12.212 -18.206  1.00  0.00
ATOM   2275  H2  WAT   739      -8.366  11.162 -18.556  1.00  0.00
TER
ATOM   2276  O   WAT   740       2.439  17.642 -17.047  1.00  0.00
ATOM   2277  H1  WAT   740       1.707  18.151 -16.698  1.00  0.00
ATOM   2278  H2  WAT   740       2.041  16.825 -17.348  1.00  0.00
TER
ATOM   2279  O   WAT   741       2.901  13.096 -17.635  1.00  0.00
ATOM   2280  H1  WAT   741       2.918  13.546 -16.790  1.00  0.00
ATOM   2281  H2  WAT   741       2.653  12.196 -17.421  1.00  0.00
TER
ATOM   2282  O   WAT   742       6.328  10.509 -11.796  1.00  0.00
ATOM   2283  H1  WAT   742       6.653   9.778 -11.270  1.00  0.00
ATOM   2284  H2  WAT   742       6.364  10.190 -12.698  1.00  0.00
TER
ATOM   2285  O   WAT   743      -0.823  18.378 -16.895  1.00  0.00
ATOM   2286  H1  WAT   743      -0.456  17.904 -16.149  1.00  0.00
ATOM   2287  H2  WAT   743      -1.012  19.252 -16.554  1.00  0.00
TER
ATOM   2288  O   WAT   744      -3.033  17.419 -14.577  1.00  0.00
ATOM   2289  H1  WAT   744      -3.337  18.298 -14.352  1.00  0.00
ATOM   2290  H2  WAT   744      -2.078  17.479 -14.541  1.00  0.00
TER
ATOM   2291  O   WAT   745      -6.977  18.259 -13.430  1.00  0.00
ATOM   2292  H1  WAT   745      -7.335  18.924 -12.842  1.00  0.00
ATOM   2293  H2  WAT   745      -7.271  17.427 -13.058  1.00  0.00
TER
ATOM   2294  O   WAT   746      -3.775  18.717 -10.546  1.00  0.00
ATOM   2295  H1  WAT   746      -4.075  18.863 -11.443  1.00  0.00
ATOM   2296  H2  WAT   746      -3.004  18.158 -10.638  1.00  0.00
TER
ATOM   2297  O   WAT   747      -8.402  11.748 -12.752  1.00  0.00
ATOM   2298  H1  WAT   747      -9.116  11.948 -12.147  1.00  0.00
ATOM   2299  H2  WAT   747      -7.982  10.972 -12.381  1.00  0.00
TER
ATOM   2300  O   WAT   748       3.092  14.241 -15.002  1.00  0.00
ATOM   2301  H1  WAT   748       3.460  13.420 -14.674  1.00  0.00
ATOM   2302  H2  WAT   748       2.232  14.301 -14.587  1.00  0.00
TER
ATOM   2303  O   WAT   749       0.052  16.895 -14.778  1.00  0.00
ATOM   2304  H1  WAT   749       0.551  17.369 -14.113  1.00  0.00
ATOM   2305  H2  WAT   749       0.195  15.971 -14.571  1.00  0.00
TER
ATOM   2306  O   WAT   750       7.259  13.111 -13.936  1.00  0.00
ATOM   2307  H1  WAT   750       6.756  13.852 -13.596  1.00  0.00
ATOM   2308  H2  WAT   750       8.075  13.500 -14.252  1.00  0.00
TER
ATOM   2309  O   WAT   751      -8.249  19.291 -11.010  1.00  0.00
ATOM   2310  H1  WAT   751      -7.745  18.711 -10.438  1.00  0.00
ATOM   2311  H2  WAT   751      -8.988  19.575 -10.472  1.00  0.00
TER
ATOM   2312  O   WAT   752      -6.216  17.434 -10.115  1.00  0.00
ATOM   2313  H1  WAT   752      -6.176  17.135  -9.207  1.00  0.00
ATOM   2314  H2  WAT   752      -5.362  17.834 -10.274  1.00  0.00
TER
ATOM   2315  O   WAT   753      -4.276  16.013 -12.148  1.00  0.00
ATOM   2316  H1  WAT   753      -4.806  15.522 -12.775  1.00  0.00
ATOM   2317  H2  WAT   753      -3.607  16.441 -12.682  1.00  0.00
TER
ATOM   2318  O   WAT   754       5.094  17.819 -10.380  1.00  0.00
ATOM   2319  H1  WAT   754       5.676  17.065 -10.468  1.00  0.00
ATOM   2320  H2  WAT   754       5.270  18.350 -11.156  1.00  0.00
TER
ATOM   2321  O   WAT   755      -3.789  12.979 -12.068  1.00  0.00
ATOM   2322  H1  WAT   755      -3.883  12.361 -12.793  1.00  0.00
ATOM   2323  H2  WAT   755      -4.369  13.706 -12.295  1.00  0.00
TER
ATOM   2324  O   WAT   756      -1.023  11.536 -15.035  1.00  0.00
ATOM   2325  H1  WAT   756      -1.471  11.559 -15.881  1.00  0.00
ATOM   2326  H2  WAT   756      -1.656  11.138 -14.438  1.00  0.00
TER
ATOM   2327  O   WAT   757       1.720  18.163 -13.030  1.00  0.00
ATOM   2328  H1  WAT   757       1.839  17.567 -12.291  1.00  0.00
ATOM   2329  H2  WAT   757       2.579  18.200 -13.450  1.00  0.00
TER
ATOM   2330  O   WAT   758       4.059  18.717 -14.454  1.00  0.00
ATOM   2331  H1  WAT   758       3.532  19.241 -15.057  1.00  0.00
ATOM   2332  H2  WAT   758       4.402  19.350 -13.823  1.00  0.00
TER
ATOM   2333  O   WAT   759      -1.513  14.705 -11.773  1.00  0.00
ATOM   2334  H1  WAT   759      -0.923  14.397 -11.085  1.00  0.00
ATOM   2335  H2  WAT   759      -2.331  14.233 -11.617  1.00  0.00
TER
ATOM   2336  O   WAT   760       3.306  14.322 -11.539  1.00  0.00
ATOM   2337  H1  WAT   760       2.618  13.660 -11.604  1.00  0.00
ATOM   2338  H2  WAT   760       4.027  13.876 -11.094  1.00  0.00
TER
ATOM   2339  O   WAT   761      -7.148  19.064 -16.099  1.00  0.00
ATOM   2340  H1  WAT   761      -6.781  18.977 -15.219  1.00  0.00
ATOM   2341  H2  WAT   761      -7.717  18.301 -16.198  1.00  0.00
TER
ATOM   2342  O   WAT   762       7.653  17.532 -13.086  1.00  0.00
ATOM   2343  H1  WAT   762       7.421  17.304 -13.986  1.00  0.00
ATOM   2344  H2  WAT   762       7.913  18.452 -13.131  1.00  0.00
TER
ATOM   2345  O   WAT   763      -7.596  15.975 -12.193  1.00  0.00
ATOM   2346  H1  WAT   763      -8.491  15.942 -11.854  1.00  0.00
ATOM   2347  H2  WAT   763      -7.056  16.174 -11.428  1.00  0.00
TER
ATOM   2348  O   WAT   764       6.091  12.758 -10.308  1.00  0.00
ATOM   2349  H1  WAT   764       6.968  12.766  -9.924  1.00  0.00
ATOM   2350  H2  WAT   764       6.103  12.021 -10.919  1.00  0.00
TER
ATOM   2351  O   WAT   765       7.717  16.695 -15.897  1.00  0.00
ATOM   2352  H1  WAT   765       6.767  16.661 -15.782  1.00  0.00
ATOM   2353  H2  WAT   765       7.898  17.605 -16.132  1.00  0.00
TER
ATOM   2354  O   WAT   766      -7.092  10.250 -17.845  1.00  0.00
ATOM   2355  H1  WAT   766      -6.445   9.699 -18.285  1.00  0.00
ATOM   2356  H2  WAT   766      -6.672  10.504 -17.023  1.00  0.00
TER
ATOM   2357  O   WAT   767       6.803  10.444 -14.488  1.00  0.00
ATOM   2358  H1  WAT   767       7.440  11.057 -14.122  1.00  0.00
ATOM   2359  H2  WAT   767       6.950  10.480 -15.433  1.00  0.00
TER
ATOM   2360  O   WAT   768      -7.339  10.405 -15.102  1.00  0.00
ATOM   2361  H1  WAT   768      -7.688  10.862 -14.336  1.00  0.00
ATOM   2362  H2  WAT   768      -7.670   9.511 -15.020  1.00  0.00
TER
ATOM   2363  O   WAT   769       0.173  11.596 -11.580  1.00  0.00
ATOM   2364  H1  WAT   769       0.112  12.189 -10.831  1.00  0.00
ATOM   2365  H2  WAT   769       1.113  11.489 -11.725  1.00  0.00
TER
ATOM   2366  O   WAT   770       2.811  11.253 -11.941  1.00  0.00
ATOM   2367  H1  WAT   770       3.425  11.571 -12.603  1.00  0.00
ATOM   2368  H2  WAT   770       3.356  10.768 -11.321  1.00  0.00
TER
ATOM   2369  O   WAT   771      -6.667   9.933 -11.827  1.00  0.00
ATOM   2370  H1  WAT   771      -6.119   9.752 -12.590  1.00  0.00
ATOM   2371  H2  WAT   771      -6.601   9.142 -11.291  1.00  0.00
TER
ATOM   2372  O   WAT   772       3.552   9.817 -15.614  1.00  0.00
ATOM   2373  H1  WAT   772       2.678  10.150 -15.817  1.00  0.00
ATOM   2374  H2  WAT   772       3.443   9.344 -14.789  1.00  0.00
TER
ATOM   2375  O   WAT   773       4.459  12.024 -14.230  1.00  0.00
ATOM   2376  H1  WAT   773       4.130  11.209 -14.610  1.00  0.00
ATOM   2377  H2  WAT   773       5.407  11.981 -14.353  1.00  0.00
TER
ATOM   2378  O   WAT   774       1.299  10.734 -16.675  1.00  0.00
ATOM   2379  H1  WAT   774       0.516  11.208 -16.395  1.00  0.00
ATOM   2380  H2  WAT   774       1.005   9.829 -16.783  1.00  0.00
TER
ATOM   2381  O   WAT   775      -2.665  10.581 -10.123  1.00  0.00
ATOM   2382  H1  WAT   775      -2.946  11.084 -10.887  1.00  0.00
ATOM   2383  H2  WAT   775      -2.283   9.783 -10.489  1.00  0.00
TER
ATOM   2384  O   WAT   776       3.937   9.996  -9.545  1.00  0.00
ATOM   2385  H1  WAT   776       3.823  10.316  -8.650  1.00  0.00
ATOM   2386  H2  WAT   776       4.754  10.397  -9.842  1.00  0.00
TER
ATOM   2387  O   WAT   777       2.842  -0.759  17.141  1.00  0.00
ATOM   2388  H1  WAT   777       2.762  -1.674  16.870  1.00  0.00
ATOM   2389  H2  WAT   777       2.429  -0.262  16.435  1.00  0.00
TER
ATOM   2390  O   WAT   778       4.995   5.425  17.802  1.00  0.00
ATOM   2391  H1  WAT   778       4.533   4.654  18.131  1.00  0.00
ATOM   2392  H2  WAT   778       5.808   5.452  18.307  1.00  0.00
TER
ATOM   2393  O   WAT   779      -6.600  -3.709  13.684  1.00  0.00
ATOM   2394  H1  WAT   779      -7.488  -3.367  13.582  1.00  0.00
ATOM   2395  H2  WAT   779      -6.316  -3.909  12.792  1.00  0.00
TER
ATOM   2396  O   WAT   780       1.221   7.711  17.422  1.00  0.00
ATOM   2397  H1  WAT   780       0.602   8.166  16.852  1.00  0.00
ATOM   2398  H2  WAT   780       2.076   7.866  17.021  1.00  0.00
TER
ATOM   2399  O   WAT   781      -4.424  -5.126  14.718  1.00  0.00
ATOM   2400  H1  WAT   781      -4.317  -4.225  15.025  1.00  0.00
ATOM   2401  H2  WAT   781      -5.335  -5.174  14.427  1.00  0.00
TER
ATOM   2402  O   WAT   782       5.228  -6.003  16.189  1.00  0.00
ATOM   2403  H1  WAT   782       6.049  -6.494  16.231  1.00  0.00
ATOM   2404  H2  WAT   782       5.261  -5.414  16.942  1.00  0.00
TER
ATOM   2405  O   WAT   783       2.088   2.595  14.816  1.00  0.00
ATOM   2406  H1  WAT   783       1.469   3.060  14.252  1.00  0.00
ATOM   2407  H2  WAT   783       2.600   3.287  15.233  1.00  0.00
TER
ATOM   2408  O   WAT   784      -8.544   3.280  12.190  1.00  0.00
ATOM   2409  H1  WAT   784      -8.921   3.769  11.458  1.00  0.00
ATOM   2410  H2  WAT   784      -8.287   3.953  12.820  1.00  0.00
TER
ATOM   2411  O   WAT   785      -0.935  -8.318  17.648  1.00  0.00
ATOM   2412  H1  WAT   785      -0.628  -8.873  16.932  1.00  0.00
ATOM   2413  H2  WAT   785      -1.865  -8.184  17.466  1.00  0.00
TER
ATOM   2414  O   WAT   786       5.911   4.120  15.028  1.00  0.00
ATOM   2415  H1  WAT   786       5.801   3.178  15.153  1.00  0.00
ATOM   2416  H2  WAT   786       5.908   4.482  15.914  1.00  0.00
TER
ATOM   2417  O   WAT   787       1.453  -0.253  14.384  1.00  0.00
ATOM   2418  H1  WAT   787       0.526  -0.319  14.613  1.00  0.00
ATOM   2419  H2  WAT   787       1.605   0.685  14.270  1.00  0.00
TER
ATOM   2420  O   WAT   788       1.440  -3.981  11.381  1.00  0.00
ATOM   2421  H1  WAT   788       0.500  -3.820  11.466  1.00  0.00
ATOM   2422  H2  WAT   788       1.758  -3.263  10.835  1.00  0.00
TER
ATOM   2423  O   WAT   789       5.483   1.309  14.888  1.00  0.00
ATOM   2424  H1  WAT   789       4.864   0.971  14.240  1.00  0.00
ATOM   2425  H2  WAT   789       5.465   0.665  15.596  1.00  0.00
TER
ATOM   2426  O   WAT   790      -2.941   0.273  17.166  1.00  0.00
ATOM   2427  H1  WAT   790      -3.346  -0.439  16.671  1.00  0.00
ATOM   2428  H2  WAT   790      -2.855  -0.071  18.055  1.00  0.00
TER
ATOM   2429  O   WAT   791       3.659   0.548  11.895  1.00  0.00
ATOM   2430  H1  WAT   791       4.098  -0.290  11.749  1.00  0.00
ATOM   2431  H2  WAT   791       4.372   1.180  11.981  1.00  0.00
TER
ATOM   2432  O   WAT   792       1.769   5.487  15.863  1.00  0.00
ATOM   2433  H1  WAT   792       2.208   6.230  15.449  1.00  0.00
ATOM   2434  H2  WAT   792       1.707   5.730  16.787  1.00  0.00
TER
ATOM   2435  O   WAT   793       7.241  -8.198  10.209  1.00  0.00
ATOM   2436  H1  WAT   793       6.928  -8.106  11.109  1.00  0.00
ATOM   2437  H2  WAT   793       8.002  -7.620  10.159  1.00  0.00
TER
ATOM   2438  O   WAT   794      -6.241  -0.832  14.667  1.00  0.00
ATOM   2439  H1  WAT   794      -6.361  -0.106  14.055  1.00  0.00
ATOM   2440  H2  WAT   794      -6.551  -1.602  14.190  1.00  0.00
TER
ATOM   2441  O   WAT   795      -7.358   4.039  16.884  1.00  0.00
ATOM   2442  H1  WAT   795      -7.765   4.181  16.030  1.00  0.00
ATOM   2443  H2  WAT   795      -6.466   3.755  16.681  1.00  0.00
TER
ATOM   2444  O   WAT   796       4.436   8.474  13.219  1.00  0.00
ATOM   2445  H1  WAT   796       4.276   8.184  14.118  1.00  0.00
ATOM   2446  H2  WAT   796       4.270   7.698  12.684  1.00  0.00
TER
ATOM   2447  O   WAT   797      -3.085   8.254  14.997  1.00  0.00
ATOM   2448  H1  WAT   797      -3.261   7.337  14.783  1.00  0.00
ATOM   2449  H2  WAT   797      -3.940   8.613  15.236  1.00  0.00
TER
ATOM   2450  O   WAT   798       4.138   5.983  11.779  1.00  0.00
ATOM   2451  H1  WAT   798       3.445   5.981  11.119  1.00  0.00
ATOM   2452  H2  WAT   798       4.881   5.559  11.349  1.00  0.00
TER
ATOM   2453  O   WAT   799       3.703   7.609  15.854  1.00  0.00
ATOM   2454  H1  WAT   799       4.159   6.828  16.168  1.00  0.00
ATOM   2455  H2  WAT   799       4.043   8.320  16.398  1.00  0.00
TER
ATOM   2456  O   WAT   800      -3.775  -7.489  18.049  1.00  0.00
ATOM   2457  H1  WAT   800      -4.218  -6.708  17.718  1.00  0.00
ATOM   2458  H2  WAT   800      -3.216  -7.166  18.756  1.00  0.00
TER
ATOM   2459  O   WAT   801      -0.659  -7.868  12.930  1.00  0.00
ATOM   2460  H1  WAT   801      -1.283  -7.872  13.655  1.00  0.00
ATOM   2461  H2  WAT   801      -0.746  -8.735  12.533  1.00  0.00
TER
ATOM   2462  O   WAT   802      -3.983  -2.365  15.777  1.00  0.00
ATOM   2463  H1  WAT   802      -4.209  -2.582  16.682  1.00  0.00
ATOM   2464  H2  WAT   802      -4.764  -1.933  15.432  1.00  0.00
TER
ATOM   2465  O   WAT   803       3.247  -2.359  14.376  1.00  0.00
ATOM   2466  H1  WAT   803       2.648  -1.635  14.193  1.00  0.00
ATOM   2467  H2  WAT   803       3.795  -2.421  13.594  1.00  0.00
TER
ATOM   2468  O   WAT   804       1.853  -3.723  16.407  1.00  0.00
ATOM   2469  H1  WAT   804       2.246  -3.405  15.594  1.00  0.00
ATOM   2470  H2  WAT   804       2.215  -4.601  16.521  1.00  0.00
TER
ATOM   2471  O   WAT   805      -8.923  -3.191   9.840  1.00  0.00
ATOM   2472  H1  WAT   805      -9.006  -2.247   9.982  1.00  0.00
ATOM   2473  H2  WAT   805      -9.275  -3.333   8.961  1.00  0.00
TER
ATOM   2474  O   WAT   806      -1.124  -4.457  18.907  1.00  0.00
ATOM   2475  H1  WAT   806      -1.120  -4.898  18.058  1.00  0.00
ATOM   2476  H2  WAT   806      -0.229  -4.135  19.014  1.00  0.00
TER
ATOM   2477  O   WAT   807      -5.273  -4.574  17.866  1.00  0.00
ATOM   2478  H1  WAT   807      -5.613  -4.097  18.623  1.00  0.00
ATOM   2479  H2  WAT   807      -6.036  -5.028  17.507  1.00  0.00
TER
ATOM   2480  O   WAT   808      -1.062  -3.455  11.898  1.00  0.00
ATOM   2481  H1  WAT   808      -0.940  -3.497  12.846  1.00  0.00
ATOM   2482  H2  WAT   808      -1.447  -2.593  11.742  1.00  0.00
TER
ATOM   2483  O   WAT   809      -2.049  -1.145  11.296  1.00  0.00
ATOM   2484  H1  WAT   809      -2.618  -1.594  10.670  1.00  0.00
ATOM   2485  H2  WAT   809      -1.341  -0.786  10.763  1.00  0.00
TER
ATOM   2486  O   WAT   810      -7.959  -5.652  16.783  1.00  0.00
ATOM   2487  H1  WAT   810      -8.244  -6.017  17.621  1.00  0.00
ATOM   2488  H2  WAT   810      -8.021  -6.384  16.169  1.00  0.00
TER
ATOM   2489  O   WAT   811      -4.505   2.850  13.569  1.00  0.00
ATOM   2490  H1  WAT   811      -5.278   2.310  13.409  1.00  0.00
ATOM   2491  H2  WAT   811      -3.775   2.331  13.230  1.00  0.00
TER
ATOM   2492  O   WAT   812       1.715  -6.759  13.504  1.00  0.00
ATOM   2493  H1  WAT   812       0.902  -7.258  13.429  1.00  0.00
ATOM   2494  H2  WAT   812       1.521  -5.919  13.088  1.00  0.00
TER
ATOM   2495  O   WAT   813       4.430  -2.387  11.801  1.00  0.00
ATOM   2496  H1  WAT   813       5.318  -2.076  11.626  1.00  0.00
ATOM   2497  H2  WAT   813       4.400  -3.260  11.409  1.00  0.00
TER
ATOM   2498  O   WAT   814      -4.461   2.519  17.207  1.00  0.00
ATOM   2499  H1  WAT   814      -3.943   1.715  17.152  1.00  0.00
ATOM   2500  H2  WAT   814      -4.913   2.456  18.048  1.00  0.00
TER
ATOM   2501  O   WAT   815       0.426   3.785  12.479  1.00  0.00
ATOM   2502  H1  WAT   815       0.768   4.529  11.984  1.00  0.00
ATOM   2503  H2  WAT   815      -0.403   4.098  12.842  1.00  0.00
TER
ATOM   2504  O   WAT   816       6.701  -1.076  11.268  1.00  0.00
ATOM   2505  H1  WAT   816       6.618  -0.645  10.418  1.00  0.00
ATOM   2506  H2  WAT   816       7.421  -0.616  11.701  1.00  0.00
TER
ATOM   2507  O   WAT   817       7.730   5.778  13.997  1.00  0.00
ATOM   2508  H1  WAT   817       7.088   5.124  14.271  1.00  0.00
ATOM   2509  H2  WAT   817       7.343   6.184  13.221  1.00  0.00
TER
ATOM   2510  O   WAT   818       3.309   3.107  17.844  1.00  0.00
ATOM   2511  H1  WAT   818       3.661   2.510  17.184  1.00  0.00
ATOM   2512  H2  WAT   818       2.425   2.781  18.015  1.00  0.00
TER
ATOM   2513  O   WAT   819      -0.605   3.866  15.251  1.00  0.00
ATOM   2514  H1  WAT   819       0.082   4.413  15.632  1.00  0.00
ATOM   2515  H2  WAT   819      -1.392   4.411  15.286  1.00  0.00
TER
ATOM   2516  O   WAT   820      -8.466  -0.516  10.743  1.00  0.00
ATOM   2517  H1  WAT   820      -7.596  -0.234  11.026  1.00  0.00
ATOM   2518  H2  WAT   820      -8.957   0.297  10.628  1.00  0.00
TER
ATOM   2519  O   WAT   821      -1.302   0.871  14.863  1.00  0.00
ATOM   2520  H1  WAT   821      -0.846   1.682  15.089  1.00  0.00
ATOM   2521  H2  WAT   821      -1.653   0.553  15.695  1.00  0.00
TER
ATOM   2522  O   WAT   822      -5.401  -8.785  15.336  1.00  0.00
ATOM   2523  H1  WAT   822      -5.530  -8.793  16.284  1.00  0.00
ATOM   2524  H2  WAT   822      -6.225  -8.447  14.985  1.00  0.00
TER
ATOM   2525  O   WAT   823       6.120   4.670  10.534  1.00  0.00
ATOM   2526  H1  WAT   823       5.894   3.953  11.127  1.00  0.00
ATOM   2527  H2  WAT   823       5.729   4.421   9.697  1.00  0.00
TER
ATOM   2528  O   WAT   824      -8.099   8.697  11.309  1.00  0.00
ATOM   2529  H1  WAT   824      -7.739   9.295  10.655  1.00  0.00
ATOM   2530  H2  WAT   824      -8.239   9.242  12.082  1.00  0.00
TER
ATOM   2531  O   WAT   825       5.701   2.587  12.196  1.00  0.00
ATOM   2532  H1  WAT   825       5.414   3.048  12.984  1.00  0.00
ATOM   2533  H2  WAT   825       6.497   2.127  12.464  1.00  0.00
TER
ATOM   2534  O   WAT   826      -2.082   6.080  12.126  1.00  0.00
ATOM   2535  H1  WAT   826      -2.091   6.813  11.511  1.00  0.00
ATOM   2536  H2  WAT   826      -3.002   5.833  12.219  1.00  0.00
TER
ATOM   2537  O   WAT   827      -6.481   1.301  12.871  1.00  0.00
ATOM   2538  H1  WAT   827      -7.088   2.041  12.880  1.00  0.00
ATOM   2539  H2  WAT   827      -6.006   1.391  12.045  1.00  0.00
TER
ATOM   2540  O   WAT   828       6.458  -5.578  13.355  1.00  0.00
ATOM   2541  H1  WAT   828       5.830  -5.474  12.641  1.00  0.00
ATOM   2542  H2  WAT   828       5.964  -5.358  14.145  1.00  0.00
TER
ATOM   2543  O   WAT   829       0.904   6.142  10.789  1.00  0.00
ATOM   2544  H1  WAT   829       1.005   5.939   9.859  1.00  0.00
ATOM   2545  H2  WAT   829       0.004   5.888  10.993  1.00  0.00
TER
ATOM   2546  O   WAT   830      -1.573  -3.300  14.771  1.00  0.00
ATOM   2547  H1  WAT   830      -2.282  -2.831  15.212  1.00  0.00
ATOM   2548  H2  WAT   830      -1.289  -3.957  15.406  1.00  0.00
TER
ATOM   2549  O   WAT   831       2.458  -6.574  16.211  1.00  0.00
ATOM   2550  H1  WAT   831       2.335  -6.556  15.262  1.00  0.00
ATOM   2551  H2  WAT   831       3.407  -6.527  16.330  1.00  0.00
TER
ATOM   2552  O   WAT   832      -0.454   8.661  15.483  1.00  0.00
ATOM   2553  H1  WAT   832      -0.200   8.623  14.561  1.00  0.00
ATOM   2554  H2  WAT   832      -1.403   8.534  15.476  1.00  0.00
TER
ATOM   2555  O   WAT   833      -3.370  -4.991  12.146  1.00  0.00
ATOM   2556  H1  WAT   833      -2.521  -4.554  12.080  1.00  0.00
ATOM   2557  H2  WAT   833      -3.737  -4.679  12.973  1.00  0.00
TER
ATOM   2558  O   WAT   834       5.551  -0.420  17.059  1.00  0.00
ATOM   2559  H1  WAT   834       4.610  -0.405  17.234  1.00  0.00
ATOM   2560  H2  WAT   834       5.866  -1.206  17.505  1.00  0.00
TER
ATOM   2561  O   WAT   835      -4.471   1.262  10.620  1.00  0.00
ATOM   2562  H1  WAT   835      -3.704   1.150  11.182  1.00  0.00
ATOM   2563  H2  WAT   835      -4.393   0.566   9.967  1.00  0.00
TER
ATOM   2564  O   WAT   836      -5.776  -1.305  11.303  1.00  0.00
ATOM   2565  H1  WAT   836      -5.696  -2.253  11.415  1.00  0.00
ATOM   2566  H2  WAT   836      -4.884  -0.975  11.409  1.00  0.00
TER
ATOM   2567  O   WAT   837      -4.974   8.844  18.406  1.00  0.00
ATOM   2568  H1  WAT   837      -4.238   8.296  18.677  1.00  0.00
ATOM   2569  H2  WAT   837      -4.590   9.710  18.267  1.00  0.00
TER
ATOM   2570  O   WAT   838      -8.090   4.912  14.281  1.00  0.00
ATOM   2571  H1  WAT   838      -9.016   5.154  14.271  1.00  0.00
ATOM   2572  H2  WAT   838      -7.624   5.739  14.159  1.00  0.00
TER
ATOM   2573  O   WAT   839      -1.864   8.017  10.229  1.00  0.00
ATOM   2574  H1  WAT   839      -1.071   8.306   9.777  1.00  0.00
ATOM   2575  H2  WAT   839      -2.384   7.587   9.550  1.00  0.00
TER
ATOM   2576  O   WAT   840       7.189   7.244  11.653  1.00  0.00
ATOM   2577  H1  WAT   840       6.903   6.831  10.838  1.00  0.00
ATOM   2578  H2  WAT   840       6.991   8.173  11.533  1.00  0.00
TER
ATOM   2579  O   WAT   841      -1.346   3.238  10.093  1.00  0.00
ATOM   2580  H1  WAT   841      -1.451   2.623  10.819  1.00  0.00
ATOM   2581  H2  WAT   841      -1.514   2.714   9.310  1.00  0.00
TER
ATOM   2582  O   WAT   842       1.894   2.300  10.697  1.00  0.00
ATOM   2583  H1  WAT   842       1.345   2.747  11.342  1.00  0.00
ATOM   2584  H2  WAT   842       2.516   1.795  11.221  1.00  0.00
TER
ATOM   2585  O   WAT   843      -2.439   1.259  12.594  1.00  0.00
ATOM   2586  H1  WAT   843      -2.017   1.093  13.437  1.00  0.00
ATOM   2587  H2  WAT   843      -2.314   0.449  12.099  1.00  0.00
TER
ATOM   2588  O   WAT   844       0.074   0.283   9.842  1.00  0.00
ATOM   2589  H1  WAT   844       0.595  -0.433   9.476  1.00  0.00
ATOM   2590  H2  WAT   844       0.721   0.921  10.142  1.00  0.00
TER
ATOM   2591  O   WAT   845      -3.543  -2.668   9.540  1.00  0.00
ATOM   2592  H1  WAT   845      -3.744  -3.531   9.901  1.00  0.00
ATOM   2593  H2  WAT   845      -3.714  -2.755   8.602  1.00  0.00
TER
ATOM   2594  O   WAT   846       3.936  -7.857  12.068  1.00  0.00
ATOM   2595  H1  WAT   846       4.216  -8.700  12.424  1.00  0.00
ATOM   2596  H2  WAT   846       3.163  -7.625  12.582  1.00  0.00
TER
ATOM   2597  O   WAT   847      -4.744  -5.568   9.528  1.00  0.00
ATOM   2598  H1  WAT   847      -4.442  -5.561   8.619  1.00  0.00
ATOM   2599  H2  WAT   847      -4.005  -5.918  10.024  1.00  0.00
TER
ATOM   2600  O   WAT   848      -1.526  -6.624  10.513  1.00  0.00
ATOM   2601  H1  WAT   848      -1.874  -7.302   9.933  1.00  0.00
ATOM   2602  H2  WAT   848      -1.325  -7.085  11.328  1.00  0.00
TER
ATOM   2603  O   WAT   849       0.639   8.364  12.132  1.00  0.00
ATOM   2604  H1  WAT   849       1.534   8.702  12.154  1.00  0.00
ATOM   2605  H2  WAT   849       0.671   7.642  11.504  1.00  0.00
TER
ATOM   2606  O   WAT   850      -5.721   3.736  10.361  1.00  0.00
ATOM   2607  H1  WAT   850      -5.284   4.279  11.016  1.00  0.00
ATOM   2608  H2  WAT   850      -5.237   2.911  10.370  1.00  0.00
TER
ATOM   2609  O   WAT   851      -8.507   6.525  17.813  1.00  0.00
ATOM   2610  H1  WAT   851      -8.177   5.657  17.580  1.00  0.00
ATOM   2611  H2  WAT   851      -8.078   6.731  18.643  1.00  0.00
TER
ATOM   2612  O   WAT   852      -3.911   4.856  15.473  1.00  0.00
ATOM   2613  H1  WAT   852      -4.211   4.733  16.373  1.00  0.00
ATOM   2614  H2  WAT   852      -4.017   3.997  15.064  1.00  0.00
TER
ATOM   2615  O   WAT   853       8.859   4.636  10.175  1.00  0.00
ATOM   2616  H1  WAT   853       8.028   4.703  10.646  1.00  0.00
ATOM   2617  H2  WAT   853       9.036   5.526   9.872  1.00  0.00
TER
ATOM   2618  O   WAT   854       8.314   1.381  12.679  1.00  0.00
ATOM   2619  H1  WAT   854       9.076   1.950  12.785  1.00  0.00
ATOM   2620  H2  WAT   854       8.330   0.813  13.450  1.00  0.00
TER
ATOM   2621  O   WAT   855      -8.185  -0.096  16.910  1.00  0.00
ATOM   2622  H1  WAT   855      -8.841  -0.364  16.266  1.00  0.00
ATOM   2623  H2  WAT   855      -7.348  -0.205  16.460  1.00  0.00
TER
ATOM   2624  O   WAT   856       9.320   2.236  17.523  1.00  0.00
ATOM   2625  H1  WAT   856       9.691   1.452  17.117  1.00  0.00
ATOM   2626  H2  WAT   856       9.960   2.924  17.345  1.00  0.00
TER
ATOM   2627  O   WAT   857       8.366   1.674   9.836  1.00  0.00
ATOM   2628  H1  WAT   857       8.641   2.582   9.708  1.00  0.00
ATOM   2629  H2  WAT   857       8.177   1.610  10.772  1.00  0.00
TER
ATOM   2630  O   WAT   858       4.764  -5.302  11.131  1.00  0.00
ATOM   2631  H1  WAT   858       5.182  -5.488  10.291  1.00  0.00
ATOM   2632  H2  WAT   858       4.457  -6.154  11.442  1.00  0.00
TER
ATOM   2633  O   WAT   859       8.263  -0.389  14.829  1.00  0.00
ATOM   2634  H1  WAT   859       7.887  -1.156  14.397  1.00  0.00
ATOM   2635  H2  WAT   859       7.533  -0.007  15.317  1.00  0.00
TER
ATOM   2636  O   WAT   860      -8.972  -2.886  12.852  1.00  0.00
ATOM   2637  H1  WAT   860      -9.875  -2.623  12.677  1.00  0.00
ATOM   2638  H2  WAT   860      -8.488  -2.615  12.072  1.00  0.00
TER
ATOM   2639  O   WAT   861       7.538  -2.163  18.130  1.00  0.00
ATOM   2640  H1  WAT   861       8.061  -2.657  17.499  1.00  0.00
ATOM   2641  H2  WAT   861       8.124  -2.028  18.875  1.00  0.00
TER
ATOM   2642  O   WAT   862      -6.429  -3.829  10.762  1.00  0.00
ATOM   2643  H1  WAT   862      -5.720  -4.251  10.276  1.00  0.00
ATOM   2644  H2  WAT   862      -7.145  -3.762  10.130  1.00  0.00
TER
ATOM   2645  O   WAT   863      -6.781  -7.775   9.802  1.00  0.00
ATOM   2646  H1  WAT   863      -6.059  -7.234  10.120  1.00  0.00
ATOM   2647  H2  WAT   863      -6.509  -8.049   8.926  1.00  0.00
TER
ATOM   2648  O   WAT   864       7.028  -2.906  14.069  1.00  0.00
ATOM   2649  H1  WAT   864       7.524  -3.139  14.854  1.00  0.00
ATOM   2650  H2  WAT   864       6.829  -3.745  13.653  1.00  0.00
TER
ATOM   2651  O   WAT   865       8.456  -4.270  16.603  1.00  0.00
ATOM   2652  H1  WAT   865       8.346  -4.424  17.541  1.00  0.00
ATOM   2653  H2  WAT   865       9.217  -4.798  16.360  1.00  0.00
TER
ATOM   2654  O   WAT   866       9.345  -6.439   9.843  1.00  0.00
ATOM   2655  H1  WAT   866      10.270  -6.571   9.635  1.00  0.00
ATOM   2656  H2  WAT   866       9.323  -6.360  10.797  1.00  0.00
TER
ATOM   2657  O   WAT   867       9.419  -5.668  12.469  1.00  0.00
ATOM   2658  H1  WAT   867       8.624  -5.734  12.998  1.00  0.00
ATOM   2659  H2  WAT   867       9.624  -4.733  12.458  1.00  0.00
TER
ATOM   2660  O   WAT   868       6.361   8.371  16.463  1.00  0.00
ATOM   2661  H1  WAT   868       6.957   8.050  15.786  1.00  0.00
ATOM   2662  H2  WAT   868       6.619   7.898  17.254  1.00  0.00
TER
ATOM   2663  O   WAT   869       5.851  -7.338  18.919  1.00  0.00
ATOM   2664  H1  WAT   869       6.292  -7.394  18.071  1.00  0.00
ATOM   2665  H2  WAT   869       5.582  -6.423  18.990  1.00  0.00
TER
ATOM   2666  O   WAT   870       7.715  -7.707  16.930  1.00  0.00
ATOM   2667  H1  WAT   870       7.654  -8.651  16.783  1.00  0.00
ATOM   2668  H2  WAT   870       8.494  -7.599  17.475  1.00  0.00
TER
ATOM   2669  O   WAT   871      -7.980   8.432  15.892  1.00  0.00
ATOM   2670  H1  WAT   871      -8.147   7.799  16.590  1.00  0.00
ATOM   2671  H2  WAT   871      -8.846   8.638  15.542  1.00  0.00
TER
ATOM   2672  O   WAT   872      -7.357  -7.736  13.395  1.00  0.00
ATOM   2673  H1  WAT   872      -6.599  -7.623  12.822  1.00  0.00
ATOM   2674  H2  WAT   872      -7.819  -6.899  13.350  1.00  0.00
TER
ATOM   2675  O   WAT   873      -0.815  -5.622  16.386  1.00  0.00
ATOM   2676  H1  WAT   873      -1.628  -5.996  16.045  1.00  0.00
ATOM   2677  H2  WAT   873      -0.311  -6.378  16.688  1.00  0.00
TER
ATOM   2678  O   WAT   874       3.687  -8.958  17.624  1.00  0.00
ATOM   2679  H1  WAT   874       4.290  -8.386  18.099  1.00  0.00
ATOM   2680  H2  WAT   874       2.946  -8.394  17.401  1.00  0.00
TER
ATOM   2681  O   WAT   875       6.831  -8.556  12.898  1.00  0.00
ATOM   2682  H1  WAT   875       7.026  -7.657  13.165  1.00  0.00
ATOM   2683  H2  WAT   875       6.044  -8.787  13.391  1.00  0.00
TER
ATOM   2684  O   WAT   876      -6.373   7.126  13.337  1.00  0.00
ATOM   2685  H1  WAT   876      -6.899   7.507  12.633  1.00  0.00
ATOM   2686  H2  WAT   876      -6.449   7.751  14.058  1.00  0.00
TER
ATOM   2687  O   WAT   877      -4.984  -7.210  11.936  1.00  0.00
ATOM   2688  H1  WAT   877      -4.455  -7.997  11.806  1.00  0.00
ATOM   2689  H2  WAT   877      -4.351  -6.530  12.169  1.00  0.00
TER
ATOM   2690  O   WAT   878      -2.790  -7.472  14.990  1.00  0.00
ATOM   2691  H1  WAT   878      -3.420  -8.173  15.157  1.00  0.00
ATOM   2692  H2  WAT   878      -3.330  -6.712  14.773  1.00  0.00
TER
ATOM   2693  O   WAT   879       8.383   8.684  14.659  1.00  0.00
ATOM   2694  H1  WAT   879       8.558   7.998  14.015  1.00  0.00
ATOM   2695  H2  WAT   879       7.685   9.209  14.266  1.00  0.00
TER
ATOM   2696  O   WAT   880      -3.774   9.074  12.212  1.00  0.00
ATOM   2697  H1  WAT   880      -3.042   8.790  11.665  1.00  0.00
ATOM   2698  H2  WAT   880      -3.515   8.835  13.102  1.00  0.00
TER
ATOM   2699  O   WAT   881      -4.613   5.190  12.217  1.00  0.00
ATOM   2700  H1  WAT   881      -5.242   5.659  12.765  1.00  0.00
ATOM   2701  H2  WAT   881      -4.498   4.345  12.651  1.00  0.00
TER
ATOM   2702  O   WAT   882      -6.600  -3.709  -5.090  1.00  0.00
ATOM   2703  H1  WAT   882      -7.488  -3.367  -5.192  1.00  0.00
ATOM   2704  H2  WAT   882      -6.316  -3.909  -5.982  1.00  0.00
TER
ATOM   2705  O   WAT   883      -8.637  -1.108   0.794  1.00  0.00
ATOM   2706  H1  WAT   883      -8.065  -1.876   0.794  1.00  0.00
ATOM   2707  H2  WAT   883      -8.637  -0.810  -0.116  1.00  0.00
TER
ATOM   2708  O   WAT   884       1.221   7.711  -1.352  1.00  0.00
ATOM   2709  H1  WAT   884       0.602   8.166  -1.922  1.00  0.00
ATOM   2710  H2  WAT   884       2.076   7.866  -1.753  1.00  0.00
TER
ATOM   2711  O   WAT   885      -7.394  -5.700   2.581  1.00  0.00
ATOM   2712  H1  WAT   885      -7.574  -6.597   2.861  1.00  0.00
ATOM   2713  H2  WAT   885      -7.796  -5.153   3.255  1.00  0.00
TER
ATOM   2714  O   WAT   886      -4.424  -5.126  -4.057  1.00  0.00
ATOM   2715  H1  WAT   886      -4.317  -4.225  -3.750  1.00  0.00
ATOM   2716  H2  WAT   886      -5.335  -5.174  -4.347  1.00  0.00
TER
ATOM   2717  O   WAT   887       5.228  -6.003  -2.585  1.00  0.00
ATOM   2718  H1  WAT   887       6.049  -6.494  -2.543  1.00  0.00
ATOM   2719  H2  WAT   887       5.261  -5.414  -1.832  1.00  0.00
TER
ATOM   2720  O   WAT   888      -6.776  -3.204   1.189  1.00  0.00
ATOM   2721  H1  WAT   888      -6.095  -2.940   1.807  1.00  0.00
ATOM   2722  H2  WAT   888      -7.091  -4.044   1.523  1.00  0.00
TER
ATOM   2723  O   WAT   889       9.518  -3.987   3.979  1.00  0.00
ATOM   2724  H1  WAT   889       8.813  -3.598   3.460  1.00  0.00
ATOM   2725  H2  WAT   889       9.784  -3.292   4.581  1.00  0.00
TER
ATOM   2726  O   WAT   890      -4.299  -7.517   4.542  1.00  0.00
ATOM   2727  H1  WAT   890      -4.298  -7.000   3.737  1.00  0.00
ATOM   2728  H2  WAT   890      -5.129  -7.994   4.519  1.00  0.00
TER
ATOM   2729  O   WAT   891      -4.618  -5.806   2.549  1.00  0.00
ATOM   2730  H1  WAT   891      -4.276  -4.962   2.255  1.00  0.00
ATOM   2731  H2  WAT   891      -5.556  -5.658   2.666  1.00  0.00
TER
ATOM   2732  O   WAT   892      -8.544   3.280  -6.585  1.00  0.00
ATOM   2733  H1  WAT   892      -8.921   3.769  -7.316  1.00  0.00
ATOM   2734  H2  WAT   892      -8.287   3.953  -5.954  1.00  0.00
TER
ATOM   2735  O   WAT   893       7.080   5.554   2.450  1.00  0.00
ATOM   2736  H1  WAT   893       6.397   6.224   2.442  1.00  0.00
ATOM   2737  H2  WAT   893       7.620   5.752   1.685  1.00  0.00
TER
ATOM   2738  O   WAT   894       8.533  -4.618   0.578  1.00  0.00
ATOM   2739  H1  WAT   894       7.585  -4.584   0.710  1.00  0.00
ATOM   2740  H2  WAT   894       8.858  -3.804   0.963  1.00  0.00
TER
ATOM   2741  O   WAT   895      -0.935  -8.318  -1.126  1.00  0.00
ATOM   2742  H1  WAT   895      -0.628  -8.873  -1.843  1.00  0.00
ATOM   2743  H2  WAT   895      -1.865  -8.184  -1.309  1.00  0.00
TER
ATOM   2744  O   WAT   896       4.616   7.399   1.165  1.00  0.00
ATOM   2745  H1  WAT   896       4.629   6.995   0.297  1.00  0.00
ATOM   2746  H2  WAT   896       4.064   8.173   1.061  1.00  0.00
TER
ATOM   2747  O   WAT   897       5.911   4.120  -3.746  1.00  0.00
ATOM   2748  H1  WAT   897       5.801   3.178  -3.621  1.00  0.00
ATOM   2749  H2  WAT   897       5.908   4.482  -2.860  1.00  0.00
TER
ATOM   2750  O   WAT   898       1.440  -3.981  -7.393  1.00  0.00
ATOM   2751  H1  WAT   898       0.500  -3.820  -7.308  1.00  0.00
ATOM   2752  H2  WAT   898       1.758  -3.263  -7.940  1.00  0.00
TER
ATOM   2753  O   WAT   899       7.961   0.700   2.584  1.00  0.00
ATOM   2754  H1  WAT   899       7.133   0.770   2.109  1.00  0.00
ATOM   2755  H2  WAT   899       8.556   1.286   2.116  1.00  0.00
TER
ATOM   2756  O   WAT   900       4.925  -2.513   3.530  1.00  0.00
ATOM   2757  H1  WAT   900       4.512  -1.687   3.784  1.00  0.00
ATOM   2758  H2  WAT   900       4.193  -3.098   3.338  1.00  0.00
TER
ATOM   2759  O   WAT   901      -4.229  -2.952   2.172  1.00  0.00
ATOM   2760  H1  WAT   901      -3.677  -2.843   1.397  1.00  0.00
ATOM   2761  H2  WAT   901      -3.714  -2.579   2.887  1.00  0.00
TER
ATOM   2762  O   WAT   902       5.615   7.533   4.218  1.00  0.00
ATOM   2763  H1  WAT   902       5.138   8.340   4.025  1.00  0.00
ATOM   2764  H2  WAT   902       4.932   6.881   4.371  1.00  0.00
TER
ATOM   2765  O   WAT   903      -3.381   3.698   7.207  1.00  0.00
ATOM   2766  H1  WAT   903      -4.279   3.922   7.454  1.00  0.00
ATOM   2767  H2  WAT   903      -3.356   3.822   6.258  1.00  0.00
TER
ATOM   2768  O   WAT   904       3.659   0.548  -6.879  1.00  0.00
ATOM   2769  H1  WAT   904       4.098  -0.290  -7.026  1.00  0.00
ATOM   2770  H2  WAT   904       4.372   1.180  -6.793  1.00  0.00
TER
ATOM   2771  O   WAT   905       1.769   5.487  -2.911  1.00  0.00
ATOM   2772  H1  WAT   905       2.208   6.230  -3.326  1.00  0.00
ATOM   2773  H2  WAT   905       1.707   5.730  -1.987  1.00  0.00
TER
ATOM   2774  O   WAT   906      -2.756   6.512   7.991  1.00  0.00
ATOM   2775  H1  WAT   906      -2.785   6.916   7.124  1.00  0.00
ATOM   2776  H2  WAT   906      -2.920   5.583   7.828  1.00  0.00
TER
ATOM   2777  O   WAT   907       7.241  -8.198  -8.565  1.00  0.00
ATOM   2778  H1  WAT   907       6.928  -8.106  -7.665  1.00  0.00
ATOM   2779  H2  WAT   907       8.002  -7.620  -8.615  1.00  0.00
TER
ATOM   2780  O   WAT   908      -6.241  -0.832  -4.107  1.00  0.00
ATOM   2781  H1  WAT   908      -6.361  -0.106  -4.719  1.00  0.00
ATOM   2782  H2  WAT   908      -6.551  -1.602  -4.585  1.00  0.00
TER
ATOM   2783  O   WAT   909       9.195   7.294   9.287  1.00  0.00
ATOM   2784  H1  WAT   909       9.671   7.773   9.966  1.00  0.00
ATOM   2785  H2  WAT   909       9.816   7.226   8.562  1.00  0.00
TER
ATOM   2786  O   WAT   910       8.599   4.486   6.447  1.00  0.00
ATOM   2787  H1  WAT   910       8.725   4.247   5.529  1.00  0.00
ATOM   2788  H2  WAT   910       8.641   3.654   6.919  1.00  0.00
TER
ATOM   2789  O   WAT   911       2.460   8.189   5.017  1.00  0.00
ATOM   2790  H1  WAT   911       2.975   8.099   5.819  1.00  0.00
ATOM   2791  H2  WAT   911       1.617   8.534   5.309  1.00  0.00
TER
ATOM   2792  O   WAT   912       4.436   8.474  -5.555  1.00  0.00
ATOM   2793  H1  WAT   912       4.276   8.184  -4.657  1.00  0.00
ATOM   2794  H2  WAT   912       4.270   7.698  -6.090  1.00  0.00
TER
ATOM   2795  O   WAT   913      -3.085   8.254  -3.778  1.00  0.00
ATOM   2796  H1  WAT   913      -3.261   7.337  -3.991  1.00  0.00
ATOM   2797  H2  WAT   913      -3.940   8.613  -3.538  1.00  0.00
TER
ATOM   2798  O   WAT   914       4.138   5.983  -6.995  1.00  0.00
ATOM   2799  H1  WAT   914       3.445   5.981  -7.655  1.00  0.00
ATOM   2800  H2  WAT   914       4.881   5.559  -7.426  1.00  0.00
TER
ATOM   2801  O   WAT   915       3.703   7.609  -2.920  1.00  0.00
ATOM   2802  H1  WAT   915       4.159   6.828  -2.606  1.00  0.00
ATOM   2803  H2  WAT   915       4.043   8.320  -2.376  1.00  0.00
TER
ATOM   2804  O   WAT   916       8.451  -3.461   7.412  1.00  0.00
ATOM   2805  H1  WAT   916       7.835  -2.953   6.884  1.00  0.00
ATOM   2806  H2  WAT   916       8.131  -4.361   7.355  1.00  0.00
TER
ATOM   2807  O   WAT   917      -8.546   3.381   4.239  1.00  0.00
ATOM   2808  H1  WAT   917      -8.383   2.911   3.421  1.00  0.00
ATOM   2809  H2  WAT   917      -8.081   2.873   4.904  1.00  0.00
TER
ATOM   2810  O   WAT   918      -3.775  -7.489  -0.725  1.00  0.00
ATOM   2811  H1  WAT   918      -4.218  -6.708  -1.057  1.00  0.00
ATOM   2812  H2  WAT   918      -3.216  -7.166  -0.018  1.00  0.00
TER
ATOM   2813  O   WAT   919       0.512  -4.622   4.878  1.00  0.00
ATOM   2814  H1  WAT   919       0.050  -4.414   5.690  1.00  0.00
ATOM   2815  H2  WAT   919       0.110  -5.436   4.575  1.00  0.00
TER
ATOM   2816  O   WAT   920       5.513  -3.401   6.008  1.00  0.00
ATOM   2817  H1  WAT   920       4.662  -3.700   6.329  1.00  0.00
ATOM   2818  H2  WAT   920       5.353  -3.157   5.096  1.00  0.00
TER
ATOM   2819  O   WAT   921       2.608  -1.901   8.108  1.00  0.00
ATOM   2820  H1  WAT   921       2.933  -2.734   7.768  1.00  0.00
ATOM   2821  H2  WAT   921       3.396  -1.378   8.256  1.00  0.00
TER
ATOM   2822  O   WAT   922      -0.659  -7.868  -5.845  1.00  0.00
ATOM   2823  H1  WAT   922      -1.283  -7.872  -5.119  1.00  0.00
ATOM   2824  H2  WAT   922      -0.746  -8.735  -6.241  1.00  0.00
TER
ATOM   2825  O   WAT   923      -1.737  -6.944   1.134  1.00  0.00
ATOM   2826  H1  WAT   923      -1.440  -6.038   1.053  1.00  0.00
ATOM   2827  H2  WAT   923      -1.188  -7.432   0.520  1.00  0.00
TER
ATOM   2828  O   WAT   924      -1.543  -1.467   7.669  1.00  0.00
ATOM   2829  H1  WAT   924      -1.639  -2.407   7.519  1.00  0.00
ATOM   2830  H2  WAT   924      -0.700  -1.245   7.274  1.00  0.00
TER
ATOM   2831  O   WAT   925      -6.412  -5.055   5.822  1.00  0.00
ATOM   2832  H1  WAT   925      -6.806  -4.208   6.030  1.00  0.00
ATOM   2833  H2  WAT   925      -7.100  -5.693   6.013  1.00  0.00
TER
ATOM   2834  O   WAT   926       0.162  -4.972   8.892  1.00  0.00
ATOM   2835  H1  WAT   926      -0.528  -5.165   9.527  1.00  0.00
ATOM   2836  H2  WAT   926       0.906  -4.688   9.425  1.00  0.00
TER
ATOM   2837  O   WAT   927      -9.110  -7.133  -0.145  1.00  0.00
ATOM   2838  H1  WAT   927      -9.399  -6.562   0.568  1.00  0.00
ATOM   2839  H2  WAT   927      -8.366  -7.612   0.219  1.00  0.00
TER
ATOM   2840  O   WAT   928      -8.923  -3.191  -8.934  1.00  0.00
ATOM   2841  H1  WAT   928      -9.006  -2.247  -8.793  1.00  0.00
ATOM   2842  H2  WAT   928      -9.275  -3.333  -9.813  1.00  0.00
TER
ATOM   2843  O   WAT   929      -5.273  -4.574  -0.908  1.00  0.00
ATOM   2844  H1  WAT   929      -5.613  -4.097  -0.151  1.00  0.00
ATOM   2845  H2  WAT   929      -6.036  -5.028  -1.268  1.00  0.00
TER
ATOM   2846  O   WAT   930      -1.062  -3.455  -6.877  1.00  0.00
ATOM   2847  H1  WAT   930      -0.940  -3.497  -5.928  1.00  0.00
ATOM   2848  H2  WAT   930      -1.447  -2.593  -7.032  1.00  0.00
TER
ATOM   2849  O   WAT   931       2.901  -5.679   1.140  1.00  0.00
ATOM   2850  H1  WAT   931       2.918  -5.228   1.984  1.00  0.00
ATOM   2851  H2  WAT   931       2.653  -6.578   1.353  1.00  0.00
TER
ATOM   2852  O   WAT   932      -2.049  -1.145  -7.478  1.00  0.00
ATOM   2853  H1  WAT   932      -2.618  -1.594  -8.105  1.00  0.00
ATOM   2854  H2  WAT   932      -1.341  -0.786  -8.012  1.00  0.00
TER
ATOM   2855  O   WAT   933       6.328  -8.266   6.978  1.00  0.00
ATOM   2856  H1  WAT   933       6.653  -8.997   7.504  1.00  0.00
ATOM   2857  H2  WAT   933       6.364  -8.584   6.076  1.00  0.00
TER
ATOM   2858  O   WAT   934      -6.973   2.756   6.398  1.00  0.00
ATOM   2859  H1  WAT   934      -7.357   2.115   6.997  1.00  0.00
ATOM   2860  H2  WAT   934      -6.661   3.459   6.968  1.00  0.00
TER
ATOM   2861  O   WAT   935      -7.959  -5.652  -1.991  1.00  0.00
ATOM   2862  H1  WAT   935      -8.244  -6.017  -1.154  1.00  0.00
ATOM   2863  H2  WAT   935      -8.021  -6.384  -2.605  1.00  0.00
TER
ATOM   2864  O   WAT   936       1.715  -6.759  -5.270  1.00  0.00
ATOM   2865  H1  WAT   936       0.902  -7.258  -5.346  1.00  0.00
ATOM   2866  H2  WAT   936       1.521  -5.919  -5.686  1.00  0.00
TER
ATOM   2867  O   WAT   937       1.636   1.918   6.474  1.00  0.00
ATOM   2868  H1  WAT   937       1.570   0.997   6.220  1.00  0.00
ATOM   2869  H2  WAT   937       1.006   2.015   7.188  1.00  0.00
TER
ATOM   2870  O   WAT   938       4.430  -2.387  -6.974  1.00  0.00
ATOM   2871  H1  WAT   938       5.318  -2.076  -7.149  1.00  0.00
ATOM   2872  H2  WAT   938       4.400  -3.260  -7.366  1.00  0.00
TER
ATOM   2873  O   WAT   939       0.426   3.785  -6.295  1.00  0.00
ATOM   2874  H1  WAT   939       0.768   4.529  -6.791  1.00  0.00
ATOM   2875  H2  WAT   939      -0.403   4.098  -5.933  1.00  0.00
TER
ATOM   2876  O   WAT   940      -6.977  -0.515   5.345  1.00  0.00
ATOM   2877  H1  WAT   940      -7.335   0.150   5.932  1.00  0.00
ATOM   2878  H2  WAT   940      -7.271  -1.347   5.716  1.00  0.00
TER
ATOM   2879  O   WAT   941      -3.775  -0.057   8.229  1.00  0.00
ATOM   2880  H1  WAT   941      -4.075   0.089   7.332  1.00  0.00
ATOM   2881  H2  WAT   941      -3.004  -0.616   8.136  1.00  0.00
TER
ATOM   2882  O   WAT   942       1.568   4.740   6.224  1.00  0.00
ATOM   2883  H1  WAT   942       1.582   3.808   6.006  1.00  0.00
ATOM   2884  H2  WAT   942       0.860   4.826   6.863  1.00  0.00
TER
ATOM   2885  O   WAT   943       6.701  -1.076  -7.506  1.00  0.00
ATOM   2886  H1  WAT   943       6.618  -0.645  -8.356  1.00  0.00
ATOM   2887  H2  WAT   943       7.421  -0.616  -7.073  1.00  0.00
TER
ATOM   2888  O   WAT   944       7.779   1.381   5.571  1.00  0.00
ATOM   2889  H1  WAT   944       7.054   1.974   5.374  1.00  0.00
ATOM   2890  H2  WAT   944       8.306   1.373   4.772  1.00  0.00
TER
ATOM   2891  O   WAT   945       7.730   5.778  -4.778  1.00  0.00
ATOM   2892  H1  WAT   945       7.088   5.124  -4.503  1.00  0.00
ATOM   2893  H2  WAT   945       7.343   6.184  -5.554  1.00  0.00
TER
ATOM   2894  O   WAT   946      -8.466  -0.516  -8.032  1.00  0.00
ATOM   2895  H1  WAT   946      -7.596  -0.234  -7.748  1.00  0.00
ATOM   2896  H2  WAT   946      -8.957   0.297  -8.147  1.00  0.00
TER
ATOM   2897  O   WAT   947       1.001   6.382   3.318  1.00  0.00
ATOM   2898  H1  WAT   947       1.645   6.588   3.996  1.00  0.00
ATOM   2899  H2  WAT   947       1.364   5.621   2.865  1.00  0.00
TER
ATOM   2900  O   WAT   948      -5.401  -8.785  -3.439  1.00  0.00
ATOM   2901  H1  WAT   948      -5.530  -8.793  -2.490  1.00  0.00
ATOM   2902  H2  WAT   948      -6.225  -8.447  -3.790  1.00  0.00
TER
ATOM   2903  O   WAT   949       6.120   4.670  -8.240  1.00  0.00
ATOM   2904  H1  WAT   949       5.894   3.953  -7.648  1.00  0.00
ATOM   2905  H2  WAT   949       5.729   4.421  -9.078  1.00  0.00
TER
ATOM   2906  O   WAT   950       4.048   5.184   5.240  1.00  0.00
ATOM   2907  H1  WAT   950       4.384   5.771   5.917  1.00  0.00
ATOM   2908  H2  WAT   950       3.128   5.054   5.469  1.00  0.00
TER
ATOM   2909  O   WAT   951      -8.099   8.697  -7.466  1.00  0.00
ATOM   2910  H1  WAT   951      -7.739   9.295  -8.120  1.00  0.00
ATOM   2911  H2  WAT   951      -8.239   9.242  -6.692  1.00  0.00
TER
ATOM   2912  O   WAT   952      -8.402  -7.026   6.022  1.00  0.00
ATOM   2913  H1  WAT   952      -9.116  -6.826   6.627  1.00  0.00
ATOM   2914  H2  WAT   952      -7.982  -7.802   6.394  1.00  0.00
TER
ATOM   2915  O   WAT   953       5.701   2.587  -6.579  1.00  0.00
ATOM   2916  H1  WAT   953       5.414   3.048  -5.791  1.00  0.00
ATOM   2917  H2  WAT   953       6.497   2.127  -6.310  1.00  0.00
TER
ATOM   2918  O   WAT   954      -8.114   6.962   7.009  1.00  0.00
ATOM   2919  H1  WAT   954      -8.005   6.021   6.868  1.00  0.00
ATOM   2920  H2  WAT   954      -8.766   7.227   6.360  1.00  0.00
TER
ATOM   2921  O   WAT   955      -0.123   5.234   8.408  1.00  0.00
ATOM   2922  H1  WAT   955      -0.443   4.515   8.953  1.00  0.00
ATOM   2923  H2  WAT   955      -0.797   5.909   8.482  1.00  0.00
TER
ATOM   2924  O   WAT   956      -2.082   6.080  -6.648  1.00  0.00
ATOM   2925  H1  WAT   956      -2.091   6.813  -7.264  1.00  0.00
ATOM   2926  H2  WAT   956      -3.002   5.833  -6.556  1.00  0.00
TER
ATOM   2927  O   WAT   957      -6.481   1.301  -5.904  1.00  0.00
ATOM   2928  H1  WAT   957      -7.088   2.041  -5.894  1.00  0.00
ATOM   2929  H2  WAT   957      -6.006   1.391  -6.730  1.00  0.00
TER
ATOM   2930  O   WAT   958       3.092  -4.534   3.772  1.00  0.00
ATOM   2931  H1  WAT   958       3.460  -5.354   4.100  1.00  0.00
ATOM   2932  H2  WAT   958       2.232  -4.474   4.188  1.00  0.00
TER
ATOM   2933  O   WAT   959       6.458  -5.578  -5.419  1.00  0.00
ATOM   2934  H1  WAT   959       5.830  -5.474  -6.133  1.00  0.00
ATOM   2935  H2  WAT   959       5.964  -5.358  -4.630  1.00  0.00
TER
ATOM   2936  O   WAT   960       0.904   6.142  -7.986  1.00  0.00
ATOM   2937  H1  WAT   960       1.005   5.939  -8.915  1.00  0.00
ATOM   2938  H2  WAT   960       0.004   5.888  -7.781  1.00  0.00
TER
ATOM   2939  O   WAT   961       0.052  -1.880   3.996  1.00  0.00
ATOM   2940  H1  WAT   961       0.551  -1.405   4.661  1.00  0.00
ATOM   2941  H2  WAT   961       0.195  -2.803   4.203  1.00  0.00
TER
ATOM   2942  O   WAT   962      -0.454   8.661  -3.291  1.00  0.00
ATOM   2943  H1  WAT   962      -0.200   8.623  -4.213  1.00  0.00
ATOM   2944  H2  WAT   962      -1.403   8.534  -3.298  1.00  0.00
TER
ATOM   2945  O   WAT   963      -3.370  -4.991  -6.628  1.00  0.00
ATOM   2946  H1  WAT   963      -2.521  -4.554  -6.694  1.00  0.00
ATOM   2947  H2  WAT   963      -3.737  -4.679  -5.801  1.00  0.00
TER
ATOM   2948  O   WAT   964       7.259  -5.663   4.839  1.00  0.00
ATOM   2949  H1  WAT   964       6.756  -4.923   5.178  1.00  0.00
ATOM   2950  H2  WAT   964       8.075  -5.275   4.522  1.00  0.00
TER
ATOM   2951  O   WAT   965      -4.471   1.262  -8.155  1.00  0.00
ATOM   2952  H1  WAT   965      -3.704   1.150  -7.592  1.00  0.00
ATOM   2953  H2  WAT   965      -4.393   0.566  -8.807  1.00  0.00
TER
ATOM   2954  O   WAT   966      -5.776  -1.305  -7.471  1.00  0.00
ATOM   2955  H1  WAT   966      -5.696  -2.253  -7.360  1.00  0.00
ATOM   2956  H2  WAT   966      -4.884  -0.975  -7.365  1.00  0.00
TER
ATOM   2957  O   WAT   967       7.554   6.751  -0.040  1.00  0.00
ATOM   2958  H1  WAT   967       7.679   7.574   0.433  1.00  0.00
ATOM   2959  H2  WAT   967       8.420   6.540  -0.387  1.00  0.00
TER
ATOM   2960  O   WAT   968      -4.974   8.844  -0.368  1.00  0.00
ATOM   2961  H1  WAT   968      -4.238   8.296  -0.097  1.00  0.00
ATOM   2962  H2  WAT   968      -4.590   9.710  -0.507  1.00  0.00
TER
ATOM   2963  O   WAT   969      -8.090   4.912  -4.494  1.00  0.00
ATOM   2964  H1  WAT   969      -9.016   5.154  -4.503  1.00  0.00
ATOM   2965  H2  WAT   969      -7.624   5.739  -4.615  1.00  0.00
TER
ATOM   2966  O   WAT   970      -5.969   8.029   8.821  1.00  0.00
ATOM   2967  H1  WAT   970      -5.167   8.350   9.234  1.00  0.00
ATOM   2968  H2  WAT   970      -6.483   7.668   9.543  1.00  0.00
TER
ATOM   2969  O   WAT   971      -1.864   8.017  -8.545  1.00  0.00
ATOM   2970  H1  WAT   971      -1.071   8.306  -8.997  1.00  0.00
ATOM   2971  H2  WAT   971      -2.384   7.587  -9.224  1.00  0.00
TER
ATOM   2972  O   WAT   972       2.868   4.137   8.768  1.00  0.00
ATOM   2973  H1  WAT   972       2.262   4.160   8.028  1.00  0.00
ATOM   2974  H2  WAT   972       2.563   3.405   9.305  1.00  0.00
TER
ATOM   2975  O   WAT   973       4.298   7.865   7.379  1.00  0.00
ATOM   2976  H1  WAT   973       5.250   7.781   7.329  1.00  0.00
ATOM   2977  H2  WAT   973       4.151   8.529   8.052  1.00  0.00
TER
ATOM   2978  O   WAT   974       7.189   7.244  -7.122  1.00  0.00
ATOM   2979  H1  WAT   974       6.903   6.831  -7.936  1.00  0.00
ATOM   2980  H2  WAT   974       6.991   8.173  -7.242  1.00  0.00
TER
ATOM   2981  O   WAT   975      -8.249   0.516   7.764  1.00  0.00
ATOM   2982  H1  WAT   975      -7.745  -0.063   8.336  1.00  0.00
ATOM   2983  H2  WAT   975      -8.988   0.800   8.302  1.00  0.00
TER
ATOM   2984  O   WAT   976      -1.346   3.238  -8.681  1.00  0.00
ATOM   2985  H1  WAT   976      -1.451   2.623  -7.955  1.00  0.00
ATOM   2986  H2  WAT   976      -1.514   2.714  -9.465  1.00  0.00
TER
ATOM   2987  O   WAT   977      -1.195   1.923   7.298  1.00  0.00
ATOM   2988  H1  WAT   977      -1.960   2.492   7.213  1.00  0.00
ATOM   2989  H2  WAT   977      -1.013   1.631   6.405  1.00  0.00
TER
ATOM   2990  O   WAT   978       1.894   2.300  -8.077  1.00  0.00
ATOM   2991  H1  WAT   978       1.345   2.747  -7.433  1.00  0.00
ATOM   2992  H2  WAT   978       2.516   1.795  -7.553  1.00  0.00
TER
ATOM   2993  O   WAT   979       5.947   3.654   7.855  1.00  0.00
ATOM   2994  H1  WAT   979       6.688   3.991   7.352  1.00  0.00
ATOM   2995  H2  WAT   979       5.185   3.823   7.302  1.00  0.00
TER
ATOM   2996  O   WAT   980      -6.216  -1.341   8.659  1.00  0.00
ATOM   2997  H1  WAT   980      -6.176  -1.639   9.568  1.00  0.00
ATOM   2998  H2  WAT   980      -5.362  -0.940   8.500  1.00  0.00
TER
ATOM   2999  O   WAT   981      -2.439   1.259  -6.180  1.00  0.00
ATOM   3000  H1  WAT   981      -2.017   1.093  -5.337  1.00  0.00
ATOM   3001  H2  WAT   981      -2.314   0.449  -6.675  1.00  0.00
TER
ATOM   3002  O   WAT   982      -4.276  -2.762   6.627  1.00  0.00
ATOM   3003  H1  WAT   982      -4.806  -3.253   5.999  1.00  0.00
ATOM   3004  H2  WAT   982      -3.607  -2.333   6.092  1.00  0.00
TER
ATOM   3005  O   WAT   983       0.074   0.283  -8.933  1.00  0.00
ATOM   3006  H1  WAT   983       0.595  -0.433  -9.299  1.00  0.00
ATOM   3007  H2  WAT   983       0.721   0.921  -8.633  1.00  0.00
TER
ATOM   3008  O   WAT   984       4.622   1.705   6.391  1.00  0.00
ATOM   3009  H1  WAT   984       5.036   1.860   7.240  1.00  0.00
ATOM   3010  H2  WAT   984       3.687   1.831   6.553  1.00  0.00
TER
ATOM   3011  O   WAT   985       5.094  -0.955   8.395  1.00  0.00
ATOM   3012  H1  WAT   985       5.676  -1.710   8.307  1.00  0.00
ATOM   3013  H2  WAT   985       5.270  -0.424   7.618  1.00  0.00
TER
ATOM   3014  O   WAT   986      -3.789  -5.795   6.706  1.00  0.00
ATOM   3015  H1  WAT   986      -3.883  -6.413   5.982  1.00  0.00
ATOM   3016  H2  WAT   986      -4.369  -5.069   6.479  1.00  0.00
TER
ATOM   3017  O   WAT   987      -1.023  -7.238   3.739  1.00  0.00
ATOM   3018  H1  WAT   987      -1.471  -7.216   2.894  1.00  0.00
ATOM   3019  H2  WAT   987      -1.656  -7.636   4.336  1.00  0.00
TER
ATOM   3020  O   WAT   988       1.720  -0.611   5.744  1.00  0.00
ATOM   3021  H1  WAT   988       1.839  -1.207   6.484  1.00  0.00
ATOM   3022  H2  WAT   988       2.579  -0.574   5.324  1.00  0.00
TER
ATOM   3023  O   WAT   989       4.059  -0.057   4.320  1.00  0.00
ATOM   3024  H1  WAT   989       3.532   0.467   3.717  1.00  0.00
ATOM   3025  H2  WAT   989       4.402   0.575   4.951  1.00  0.00
TER
ATOM   3026  O   WAT   990      -3.543  -2.668  -9.235  1.00  0.00
ATOM   3027  H1  WAT   990      -3.744  -3.531  -8.873  1.00  0.00
ATOM   3028  H2  WAT   990      -3.714  -2.755 -10.172  1.00  0.00
TER
ATOM   3029  O   WAT   991      -2.766   7.963   5.476  1.00  0.00
ATOM   3030  H1  WAT   991      -3.304   8.687   5.157  1.00  0.00
ATOM   3031  H2  WAT   991      -2.512   7.486   4.686  1.00  0.00
TER
ATOM   3032  O   WAT   992      -1.513  -4.069   7.002  1.00  0.00
ATOM   3033  H1  WAT   992      -0.923  -4.377   7.690  1.00  0.00
ATOM   3034  H2  WAT   992      -2.331  -4.541   7.158  1.00  0.00
TER
ATOM   3035  O   WAT   993       3.306  -4.452   7.235  1.00  0.00
ATOM   3036  H1  WAT   993       2.618  -5.114   7.170  1.00  0.00
ATOM   3037  H2  WAT   993       4.027  -4.898   7.680  1.00  0.00
TER
ATOM   3038  O   WAT   994       3.936  -7.857  -6.706  1.00  0.00
ATOM   3039  H1  WAT   994       4.216  -8.700  -6.350  1.00  0.00
ATOM   3040  H2  WAT   994       3.163  -7.625  -6.192  1.00  0.00
TER
ATOM   3041  O   WAT   995      -4.744  -5.568  -9.247  1.00  0.00
ATOM   3042  H1  WAT   995      -4.442  -5.561 -10.155  1.00  0.00
ATOM   3043  H2  WAT   995      -4.005  -5.918  -8.750  1.00  0.00
TER
ATOM   3044  O   WAT   996       0.090   9.198   5.735  1.00  0.00
ATOM   3045  H1  WAT   996       0.016  10.101   6.042  1.00  0.00
ATOM   3046  H2  WAT   996      -0.812   8.879   5.707  1.00  0.00
TER
ATOM   3047  O   WAT   997      -1.526  -6.624  -8.261  1.00  0.00
ATOM   3048  H1  WAT   997      -1.874  -7.302  -8.841  1.00  0.00
ATOM   3049  H2  WAT   997      -1.325  -7.085  -7.447  1.00  0.00
TER
ATOM   3050  O   WAT   998       0.639   8.364  -6.643  1.00  0.00
ATOM   3051  H1  WAT   998       1.534   8.702  -6.621  1.00  0.00
ATOM   3052  H2  WAT   998       0.671   7.642  -7.270  1.00  0.00
TER
ATOM   3053  O   WAT   999      -5.721   3.736  -8.414  1.00  0.00
ATOM   3054  H1  WAT   999      -5.284   4.279  -7.758  1.00  0.00
ATOM   3055  H2  WAT   999      -5.237   2.911  -8.404  1.00  0.00
TER
ATOM   3056  O   WAT  1000      -8.507   6.525  -0.962  1.00  0.00
ATOM   3057  H1  WAT  1000      -8.177   5.657  -1.194  1.00  0.00
ATOM   3058  H2  WAT  1000      -8.078   6.731  -0.131  1.00  0.00
TER
ATOM   3059  O   WAT  1001      -8.018   7.392   1.776  1.00  0.00
ATOM   3060  H1  WAT  1001      -8.455   7.572   2.609  1.00  0.00
ATOM   3061  H2  WAT  1001      -7.450   8.150   1.635  1.00  0.00
TER
ATOM   3062  O   WAT  1002       7.618   6.894   6.064  1.00  0.00
ATOM   3063  H1  WAT  1002       7.019   6.953   5.320  1.00  0.00
ATOM   3064  H2  WAT  1002       7.748   5.955   6.194  1.00  0.00
TER
ATOM   3065  O   WAT  1003       8.859   4.636  -8.599  1.00  0.00
ATOM   3066  H1  WAT  1003       8.028   4.703  -8.128  1.00  0.00
ATOM   3067  H2  WAT  1003       9.036   5.526  -8.902  1.00  0.00
TER
ATOM   3068  O   WAT  1004       8.314   1.381  -6.096  1.00  0.00
ATOM   3069  H1  WAT  1004       9.076   1.950  -5.990  1.00  0.00
ATOM   3070  H2  WAT  1004       8.330   0.813  -5.325  1.00  0.00
TER
ATOM   3071  O   WAT  1005      -8.185  -0.096  -1.865  1.00  0.00
ATOM   3072  H1  WAT  1005      -8.841  -0.364  -2.509  1.00  0.00
ATOM   3073  H2  WAT  1005      -7.348  -0.205  -2.315  1.00  0.00
TER
ATOM   3074  O   WAT  1006       9.320   2.236  -1.251  1.00  0.00
ATOM   3075  H1  WAT  1006       9.691   1.452  -1.658  1.00  0.00
ATOM   3076  H2  WAT  1006       9.960   2.924  -1.430  1.00  0.00
TER
ATOM   3077  O   WAT  1007       6.304   3.619   4.162  1.00  0.00
ATOM   3078  H1  WAT  1007       5.490   4.049   4.424  1.00  0.00
ATOM   3079  H2  WAT  1007       6.711   4.231   3.549  1.00  0.00
TER
ATOM   3080  O   WAT  1008       8.366   1.674  -8.938  1.00  0.00
ATOM   3081  H1  WAT  1008       8.641   2.582  -9.066  1.00  0.00
ATOM   3082  H2  WAT  1008       8.177   1.610  -8.002  1.00  0.00
TER
ATOM   3083  O   WAT  1009       4.764  -5.302  -7.643  1.00  0.00
ATOM   3084  H1  WAT  1009       5.182  -5.488  -8.483  1.00  0.00
ATOM   3085  H2  WAT  1009       4.457  -6.154  -7.333  1.00  0.00
TER
ATOM   3086  O   WAT  1010       8.263  -0.389  -3.945  1.00  0.00
ATOM   3087  H1  WAT  1010       7.887  -1.156  -4.377  1.00  0.00
ATOM   3088  H2  WAT  1010       7.533  -0.007  -3.458  1.00  0.00
TER
ATOM   3089  O   WAT  1011       7.653  -1.242   5.689  1.00  0.00
ATOM   3090  H1  WAT  1011       7.421  -1.471   4.788  1.00  0.00
ATOM   3091  H2  WAT  1011       7.913  -0.322   5.643  1.00  0.00
TER
ATOM   3092  O   WAT  1012      -7.596  -2.799   6.581  1.00  0.00
ATOM   3093  H1  WAT  1012      -8.491  -2.833   6.921  1.00  0.00
ATOM   3094  H2  WAT  1012      -7.056  -2.601   7.347  1.00  0.00
TER
ATOM   3095  O   WAT  1013       6.091  -6.016   8.467  1.00  0.00
ATOM   3096  H1  WAT  1013       6.968  -6.008   8.850  1.00  0.00
ATOM   3097  H2  WAT  1013       6.103  -6.753   7.856  1.00  0.00
TER
ATOM   3098  O   WAT  1014      -8.972  -2.886  -5.922  1.00  0.00
ATOM   3099  H1  WAT  1014      -9.875  -2.623  -6.097  1.00  0.00
ATOM   3100  H2  WAT  1014      -8.488  -2.615  -6.702  1.00  0.00
TER
ATOM   3101  O   WAT  1015       7.717  -2.079   2.877  1.00  0.00
ATOM   3102  H1  WAT  1015       6.767  -2.113   2.992  1.00  0.00
ATOM   3103  H2  WAT  1015       7.898  -1.169   2.642  1.00  0.00
TER
ATOM   3104  O   WAT  1016      -6.429  -3.829  -8.013  1.00  0.00
ATOM   3105  H1  WAT  1016      -5.720  -4.251  -8.498  1.00  0.00
ATOM   3106  H2  WAT  1016      -7.145  -3.762  -8.644  1.00  0.00
TER
ATOM   3107  O   WAT  1017      -6.781  -7.775  -8.973  1.00  0.00
ATOM   3108  H1  WAT  1017      -6.059  -7.234  -8.654  1.00  0.00
ATOM   3109  H2  WAT  1017      -6.509  -8.049  -9.848  1.00  0.00
TER
ATOM   3110  O   WAT  1018       7.028  -2.906  -4.705  1.00  0.00
ATOM   3111  H1  WAT  1018       7.524  -3.139  -3.920  1.00  0.00
ATOM   3112  H2  WAT  1018       6.829  -3.745  -5.122  1.00  0.00
TER
ATOM   3113  O   WAT  1019      -7.092  -8.525   0.930  1.00  0.00
ATOM   3114  H1  WAT  1019      -6.445  -9.075   0.489  1.00  0.00
ATOM   3115  H2  WAT  1019      -6.672  -8.270   1.751  1.00  0.00
TER
ATOM   3116  O   WAT  1020       8.456  -4.270  -2.172  1.00  0.00
ATOM   3117  H1  WAT  1020       8.346  -4.424  -1.233  1.00  0.00
ATOM   3118  H2  WAT  1020       9.217  -4.798  -2.414  1.00  0.00
TER
ATOM   3119  O   WAT  1021       6.803  -8.331   4.287  1.00  0.00
ATOM   3120  H1  WAT  1021       7.440  -7.717   4.653  1.00  0.00
ATOM   3121  H2  WAT  1021       6.950  -8.294   3.342  1.00  0.00
TER
ATOM   3122  O   WAT  1022       9.345  -6.439  -8.931  1.00  0.00
ATOM   3123  H1  WAT  1022      10.270  -6.571  -9.139  1.00  0.00
ATOM   3124  H2  WAT  1022       9.323  -6.360  -7.977  1.00  0.00
TER
ATOM   3125  O   WAT  1023       9.419  -5.668  -6.305  1.00  0.00
ATOM   3126  H1  WAT  1023       8.624  -5.734  -5.776  1.00  0.00
ATOM   3127  H2  WAT  1023       9.624  -4.733  -6.317  1.00  0.00
TER
ATOM   3128  O   WAT  1024       6.361   8.371  -2.311  1.00  0.00
ATOM   3129  H1  WAT  1024       6.957   8.050  -2.988  1.00  0.00
ATOM   3130  H2  WAT  1024       6.619   7.898  -1.520  1.00  0.00
TER
ATOM   3131  O   WAT  1025      -7.339  -8.369   3.672  1.00  0.00
ATOM   3132  H1  WAT  1025      -7.688  -7.913   4.438  1.00  0.00
ATOM   3133  H2  WAT  1025      -7.670  -9.263   3.755  1.00  0.00
TER
ATOM   3134  O   WAT  1026      -5.733   4.803   7.838  1.00  0.00
ATOM   3135  H1  WAT  1026      -5.776   4.432   8.719  1.00  0.00
ATOM   3136  H2  WAT  1026      -5.602   5.741   7.978  1.00  0.00
TER
ATOM   3137  O   WAT  1027      -2.032   6.359   3.439  1.00  0.00
ATOM   3138  H1  WAT  1027      -2.273   6.626   2.552  1.00  0.00
ATOM   3139  H2  WAT  1027      -1.092   6.529   3.494  1.00  0.00
TER
ATOM   3140  O   WAT  1028       0.173  -7.178   7.194  1.00  0.00
ATOM   3141  H1  WAT  1028       0.112  -6.586   7.944  1.00  0.00
ATOM   3142  H2  WAT  1028       1.113  -7.285   7.049  1.00  0.00
TER
ATOM   3143  O   WAT  1029       2.811  -7.521   6.833  1.00  0.00
ATOM   3144  H1  WAT  1029       3.425  -7.203   6.172  1.00  0.00
ATOM   3145  H2  WAT  1029       3.356  -8.006   7.453  1.00  0.00
TER
ATOM   3146  O   WAT  1030       9.228   8.378   4.240  1.00  0.00
ATOM   3147  H1  WAT  1030       8.734   8.775   3.522  1.00  0.00
ATOM   3148  H2  WAT  1030       8.620   7.753   4.633  1.00  0.00
TER
ATOM   3149  O   WAT  1031      -6.667  -8.841   6.947  1.00  0.00
ATOM   3150  H1  WAT  1031      -6.119  -9.023   6.184  1.00  0.00
ATOM   3151  H2  WAT  1031      -6.601  -9.632   7.483  1.00  0.00
TER
ATOM   3152  O   WAT  1032      -5.894   7.749   4.957  1.00  0.00
ATOM   3153  H1  WAT  1032      -6.488   7.618   5.696  1.00  0.00
ATOM   3154  H2  WAT  1032      -5.901   6.913   4.492  1.00  0.00
TER
ATOM   3155  O   WAT  1033       3.552  -8.958   3.160  1.00  0.00
ATOM   3156  H1  WAT  1033       2.678  -8.624   2.958  1.00  0.00
ATOM   3157  H2  WAT  1033       3.443  -9.430   3.986  1.00  0.00
TER
ATOM   3158  O   WAT  1034       4.459  -6.751   4.545  1.00  0.00
ATOM   3159  H1  WAT  1034       4.130  -7.565   4.165  1.00  0.00
ATOM   3160  H2  WAT  1034       5.407  -6.794   4.421  1.00  0.00
TER
ATOM   3161  O   WAT  1035       6.912   9.021   1.518  1.00  0.00
ATOM   3162  H1  WAT  1035       6.453   9.772   1.144  1.00  0.00
ATOM   3163  H2  WAT  1035       6.284   8.301   1.460  1.00  0.00
TER
ATOM   3164  O   WAT  1036      -2.658   7.329   0.693  1.00  0.00
ATOM   3165  H1  WAT  1036      -2.142   6.718   0.168  1.00  0.00
ATOM   3166  H2  WAT  1036      -2.008   7.832   1.184  1.00  0.00
TER
ATOM   3167  O   WAT  1037       0.081   8.220   1.520  1.00  0.00
ATOM   3168  H1  WAT  1037       0.369   7.966   0.643  1.00  0.00
ATOM   3169  H2  WAT  1037       0.594   7.668   2.111  1.00  0.00
TER
ATOM   3170  O   WAT  1038       1.299  -8.041   2.100  1.00  0.00
ATOM   3171  H1  WAT  1038       0.516  -7.566   2.379  1.00  0.00
ATOM   3172  H2  WAT  1038       1.005  -8.945   1.991  1.00  0.00
TER
ATOM   3173  O   WAT  1039       5.851  -7.338   0.145  1.00  0.00
ATOM   3174  H1  WAT  1039       6.292  -7.394  -0.703  1.00  0.00
ATOM   3175  H2  WAT  1039       5.582  -6.423   0.216  1.00  0.00
TER
ATOM   3176  O   WAT  1040       7.715  -7.707  -1.845  1.00  0.00
ATOM   3177  H1  WAT  1040       7.654  -8.651  -1.991  1.00  0.00
ATOM   3178  H2  WAT  1040       8.494  -7.599  -1.299  1.00  0.00
TER
ATOM   3179  O   WAT  1041      -7.980   8.432  -2.882  1.00  0.00
ATOM   3180  H1  WAT  1041      -8.147   7.799  -2.184  1.00  0.00
ATOM   3181  H2  WAT  1041      -8.846   8.638  -3.233  1.00  0.00
TER
ATOM   3182  O   WAT  1042      -7.357  -7.736  -5.379  1.00  0.00
ATOM   3183  H1  WAT  1042      -6.599  -7.623  -5.953  1.00  0.00
ATOM   3184  H2  WAT  1042      -7.819  -6.899  -5.425  1.00  0.00
TER
ATOM   3185  O   WAT  1043       3.687  -8.958  -1.150  1.00  0.00
ATOM   3186  H1  WAT  1043       4.290  -8.386  -0.676  1.00  0.00
ATOM   3187  H2  WAT  1043       2.946  -8.394  -1.373  1.00  0.00
TER
ATOM   3188  O   WAT  1044       6.831  -8.556  -5.876  1.00  0.00
ATOM   3189  H1  WAT  1044       7.026  -7.657  -5.610  1.00  0.00
ATOM   3190  H2  WAT  1044       6.044  -8.787  -5.383  1.00  0.00
TER
ATOM   3191  O   WAT  1045      -6.373   7.126  -5.437  1.00  0.00
ATOM   3192  H1  WAT  1045      -6.899   7.507  -6.141  1.00  0.00
ATOM   3193  H2  WAT  1045      -6.449   7.751  -4.716  1.00  0.00
TER
ATOM   3194  O   WAT  1046      -4.984  -7.210  -6.839  1.00  0.00
ATOM   3195  H1  WAT  1046      -4.455  -7.997  -6.968  1.00  0.00
ATOM   3196  H2  WAT  1046      -4.351  -6.530  -6.605  1.00  0.00
TER
ATOM   3197  O   WAT  1047      -2.790  -7.472  -3.784  1.00  0.00
ATOM   3198  H1  WAT  1047      -3.420  -8.173  -3.617  1.00  0.00
ATOM   3199  H2  WAT  1047      -3.330  -6.712  -4.001  1.00  0.00
TER
ATOM   3200  O   WAT  1048       0.149   9.142   8.887  1.00  0.00
ATOM   3201  H1  WAT  1048       1.075   8.906   8.930  1.00  0.00
ATOM   3202  H2  WAT  1048       0.134   9.969   8.405  1.00  0.00
TER
ATOM   3203  O   WAT  1049       8.383   8.684  -4.116  1.00  0.00
ATOM   3204  H1  WAT  1049       8.558   7.998  -4.760  1.00  0.00
ATOM   3205  H2  WAT  1049       7.685   9.209  -4.508  1.00  0.00
TER
ATOM   3206  O   WAT  1050      -2.665  -8.194   8.651  1.00  0.00
ATOM   3207  H1  WAT  1050      -2.946  -7.690   7.887  1.00  0.00
ATOM   3208  H2  WAT  1050      -2.283  -8.991   8.285  1.00  0.00
TER
ATOM   3209  O   WAT  1051      -3.774   9.074  -6.562  1.00  0.00
ATOM   3210  H1  WAT  1051      -3.042   8.790  -7.110  1.00  0.00
ATOM   3211  H2  WAT  1051      -3.515   8.835  -5.672  1.00  0.00
TER
ATOM   3212  O   WAT  1052      -4.613   5.190  -6.558  1.00  0.00
ATOM   3213  H1  WAT  1052      -5.242   5.659  -6.009  1.00  0.00
ATOM   3214  H2  WAT  1052      -4.498   4.345  -6.123  1.00  0.00
TER
ATOM   3215  O   WAT  1053       3.937  -8.778   9.229  1.00  0.00
ATOM   3216  H1  WAT  1053       3.823  -8.459  10.124  1.00  0.00
ATOM   3217  H2  WAT  1053       4.754  -8.377   8.933  1.00  0.00
TER
ATOM   3218  O   WAT  1054       6.716   8.369   8.711  1.00  0.00
ATOM   3219  H1  WAT  1054       7.509   7.874   8.504  1.00  0.00
ATOM   3220  H2  WAT  1054       7.010   9.048   9.319  1.00  0.00
TER
ATOM   3221  O   WAT  1055       0.974   1.019 -18.527  1.00  0.00
ATOM   3222  H1  WAT  1055       0.198   0.539 -18.237  1.00  0.00
ATOM   3223  H2  WAT  1055       1.626   0.339 -18.701  1.00  0.00
TER
ATOM   3224  O   WAT  1056      -5.009   1.331 -17.649  1.00  0.00
ATOM   3225  H1  WAT  1056      -5.841   1.076 -17.249  1.00  0.00
ATOM   3226  H2  WAT  1056      -4.401   1.402 -16.913  1.00  0.00
TER
ATOM   3227  O   WAT  1057      -5.029   5.365 -17.453  1.00  0.00
ATOM   3228  H1  WAT  1057      -4.726   4.475 -17.632  1.00  0.00
ATOM   3229  H2  WAT  1057      -4.285   5.922 -17.681  1.00  0.00
TER
ATOM   3230  O   WAT  1058      -8.637  -1.108 -17.981  1.00  0.00
ATOM   3231  H1  WAT  1058      -8.065  -1.876 -17.980  1.00  0.00
ATOM   3232  H2  WAT  1058      -8.637  -0.810 -18.890  1.00  0.00
TER
ATOM   3233  O   WAT  1059       0.415   3.695 -18.519  1.00  0.00
ATOM   3234  H1  WAT  1059       0.346   2.754 -18.681  1.00  0.00
ATOM   3235  H2  WAT  1059       1.177   3.785 -17.947  1.00  0.00
TER
ATOM   3236  O   WAT  1060      -7.394  -5.700 -16.194  1.00  0.00
ATOM   3237  H1  WAT  1060      -7.574  -6.597 -15.914  1.00  0.00
ATOM   3238  H2  WAT  1060      -7.796  -5.153 -15.519  1.00  0.00
TER
ATOM   3239  O   WAT  1061      -6.776  -3.204 -17.586  1.00  0.00
ATOM   3240  H1  WAT  1061      -6.095  -2.940 -16.967  1.00  0.00
ATOM   3241  H2  WAT  1061      -7.091  -4.044 -17.252  1.00  0.00
TER
ATOM   3242  O   WAT  1062      -2.583  -2.157 -18.498  1.00  0.00
ATOM   3243  H1  WAT  1062      -2.075  -1.659 -17.858  1.00  0.00
ATOM   3244  H2  WAT  1062      -2.052  -2.934 -18.674  1.00  0.00
TER
ATOM   3245  O   WAT  1063       9.518  -3.987 -14.795  1.00  0.00
ATOM   3246  H1  WAT  1063       8.813  -3.598 -15.314  1.00  0.00
ATOM   3247  H2  WAT  1063       9.784  -3.292 -14.193  1.00  0.00
TER
ATOM   3248  O   WAT  1064      -4.299  -7.517 -14.232  1.00  0.00
ATOM   3249  H1  WAT  1064      -4.298  -7.000 -15.037  1.00  0.00
ATOM   3250  H2  WAT  1064      -5.129  -7.994 -14.255  1.00  0.00
TER
ATOM   3251  O   WAT  1065      -3.049   2.122 -16.055  1.00  0.00
ATOM   3252  H1  WAT  1065      -3.382   2.749 -15.413  1.00  0.00
ATOM   3253  H2  WAT  1065      -2.873   2.648 -16.834  1.00  0.00
TER
ATOM   3254  O   WAT  1066       5.464  -4.063 -18.587  1.00  0.00
ATOM   3255  H1  WAT  1066       4.760  -3.775 -18.007  1.00  0.00
ATOM   3256  H2  WAT  1066       5.825  -3.253 -18.947  1.00  0.00
TER
ATOM   3257  O   WAT  1067      -4.618  -5.806 -16.225  1.00  0.00
ATOM   3258  H1  WAT  1067      -4.276  -4.962 -16.520  1.00  0.00
ATOM   3259  H2  WAT  1067      -5.556  -5.658 -16.108  1.00  0.00
TER
ATOM   3260  O   WAT  1068      -3.837   4.090 -14.240  1.00  0.00
ATOM   3261  H1  WAT  1068      -3.220   4.765 -14.521  1.00  0.00
ATOM   3262  H2  WAT  1068      -4.698   4.499 -14.331  1.00  0.00
TER
ATOM   3263  O   WAT  1069       7.080   5.554 -16.324  1.00  0.00
ATOM   3264  H1  WAT  1069       6.397   6.224 -16.333  1.00  0.00
ATOM   3265  H2  WAT  1069       7.620   5.752 -17.090  1.00  0.00
TER
ATOM   3266  O   WAT  1070       8.533  -4.618 -18.196  1.00  0.00
ATOM   3267  H1  WAT  1070       7.585  -4.584 -18.065  1.00  0.00
ATOM   3268  H2  WAT  1070       8.858  -3.804 -17.811  1.00  0.00
TER
ATOM   3269  O   WAT  1071       4.616   7.399 -17.610  1.00  0.00
ATOM   3270  H1  WAT  1071       4.629   6.995 -18.478  1.00  0.00
ATOM   3271  H2  WAT  1071       4.064   8.173 -17.714  1.00  0.00
TER
ATOM   3272  O   WAT  1072       4.015   2.302 -16.281  1.00  0.00
ATOM   3273  H1  WAT  1072       4.432   2.088 -17.116  1.00  0.00
ATOM   3274  H2  WAT  1072       4.739   2.559 -15.711  1.00  0.00
TER
ATOM   3275  O   WAT  1073       7.961   0.700 -16.190  1.00  0.00
ATOM   3276  H1  WAT  1073       7.133   0.770 -16.665  1.00  0.00
ATOM   3277  H2  WAT  1073       8.556   1.286 -16.658  1.00  0.00
TER
ATOM   3278  O   WAT  1074       4.925  -2.513 -15.244  1.00  0.00
ATOM   3279  H1  WAT  1074       4.512  -1.687 -14.990  1.00  0.00
ATOM   3280  H2  WAT  1074       4.193  -3.098 -15.437  1.00  0.00
TER
ATOM   3281  O   WAT  1075      -2.473   3.960 -18.219  1.00  0.00
ATOM   3282  H1  WAT  1075      -2.770   3.355 -18.898  1.00  0.00
ATOM   3283  H2  WAT  1075      -1.523   3.998 -18.330  1.00  0.00
TER
ATOM   3284  O   WAT  1076      -4.229  -2.952 -16.603  1.00  0.00
ATOM   3285  H1  WAT  1076      -3.677  -2.843 -17.377  1.00  0.00
ATOM   3286  H2  WAT  1076      -3.714  -2.579 -15.887  1.00  0.00
TER
ATOM   3287  O   WAT  1077       5.615   7.533 -14.556  1.00  0.00
ATOM   3288  H1  WAT  1077       5.138   8.340 -14.749  1.00  0.00
ATOM   3289  H2  WAT  1077       4.932   6.881 -14.404  1.00  0.00
TER
ATOM   3290  O   WAT  1078      -3.381   3.698 -11.568  1.00  0.00
ATOM   3291  H1  WAT  1078      -4.279   3.922 -11.320  1.00  0.00
ATOM   3292  H2  WAT  1078      -3.356   3.822 -12.517  1.00  0.00
TER
ATOM   3293  O   WAT  1079      -4.554   0.570 -12.992  1.00  0.00
ATOM   3294  H1  WAT  1079      -4.693   1.442 -12.623  1.00  0.00
ATOM   3295  H2  WAT  1079      -5.436   0.227 -13.137  1.00  0.00
TER
ATOM   3296  O   WAT  1080      -2.756   6.512 -10.784  1.00  0.00
ATOM   3297  H1  WAT  1080      -2.785   6.916 -11.651  1.00  0.00
ATOM   3298  H2  WAT  1080      -2.920   5.583 -10.946  1.00  0.00
TER
ATOM   3299  O   WAT  1081       9.195   7.294  -9.487  1.00  0.00
ATOM   3300  H1  WAT  1081       9.671   7.773  -8.808  1.00  0.00
ATOM   3301  H2  WAT  1081       9.816   7.226 -10.213  1.00  0.00
TER
ATOM   3302  O   WAT  1082      -8.602   2.339 -17.075  1.00  0.00
ATOM   3303  H1  WAT  1082      -8.524   2.474 -18.019  1.00  0.00
ATOM   3304  H2  WAT  1082      -7.988   1.631 -16.882  1.00  0.00
TER
ATOM   3305  O   WAT  1083       8.599   4.486 -12.327  1.00  0.00
ATOM   3306  H1  WAT  1083       8.725   4.247 -13.245  1.00  0.00
ATOM   3307  H2  WAT  1083       8.641   3.654 -11.855  1.00  0.00
TER
ATOM   3308  O   WAT  1084       2.460   8.189 -13.758  1.00  0.00
ATOM   3309  H1  WAT  1084       2.975   8.099 -12.955  1.00  0.00
ATOM   3310  H2  WAT  1084       1.617   8.534 -13.465  1.00  0.00
TER
ATOM   3311  O   WAT  1085       8.451  -3.461 -11.362  1.00  0.00
ATOM   3312  H1  WAT  1085       7.835  -2.953 -11.891  1.00  0.00
ATOM   3313  H2  WAT  1085       8.131  -4.361 -11.420  1.00  0.00
TER
ATOM   3314  O   WAT  1086      -8.546   3.381 -14.536  1.00  0.00
ATOM   3315  H1  WAT  1086      -8.383   2.911 -15.354  1.00  0.00
ATOM   3316  H2  WAT  1086      -8.081   2.873 -13.871  1.00  0.00
TER
ATOM   3317  O   WAT  1087       0.512  -4.622 -13.896  1.00  0.00
ATOM   3318  H1  WAT  1087       0.050  -4.414 -13.084  1.00  0.00
ATOM   3319  H2  WAT  1087       0.110  -5.436 -14.199  1.00  0.00
TER
ATOM   3320  O   WAT  1088       5.513  -3.401 -12.766  1.00  0.00
ATOM   3321  H1  WAT  1088       4.662  -3.700 -12.445  1.00  0.00
ATOM   3322  H2  WAT  1088       5.353  -3.157 -13.678  1.00  0.00
TER
ATOM   3323  O   WAT  1089       2.608  -1.901 -10.666  1.00  0.00
ATOM   3324  H1  WAT  1089       2.933  -2.734 -11.006  1.00  0.00
ATOM   3325  H2  WAT  1089       3.396  -1.378 -10.519  1.00  0.00
TER
ATOM   3326  O   WAT  1090      -1.737  -6.944 -17.641  1.00  0.00
ATOM   3327  H1  WAT  1090      -1.440  -6.038 -17.721  1.00  0.00
ATOM   3328  H2  WAT  1090      -1.188  -7.432 -18.255  1.00  0.00
TER
ATOM   3329  O   WAT  1091      -1.543  -1.467 -11.105  1.00  0.00
ATOM   3330  H1  WAT  1091      -1.639  -2.407 -11.255  1.00  0.00
ATOM   3331  H2  WAT  1091      -0.700  -1.245 -11.501  1.00  0.00
TER
ATOM   3332  O   WAT  1092      -6.412  -5.055 -12.952  1.00  0.00
ATOM   3333  H1  WAT  1092      -6.806  -4.208 -12.745  1.00  0.00
ATOM   3334  H2  WAT  1092      -7.100  -5.693 -12.761  1.00  0.00
TER
ATOM   3335  O   WAT  1093       0.162  -4.972  -9.882  1.00  0.00
ATOM   3336  H1  WAT  1093      -0.528  -5.165  -9.248  1.00  0.00
ATOM   3337  H2  WAT  1093       0.906  -4.688  -9.350  1.00  0.00
TER
ATOM   3338  O   WAT  1094      -9.110  -7.133 -18.919  1.00  0.00
ATOM   3339  H1  WAT  1094      -9.399  -6.562 -18.206  1.00  0.00
ATOM   3340  H2  WAT  1094      -8.366  -7.612 -18.556  1.00  0.00
TER
ATOM   3341  O   WAT  1095       2.439  -1.132 -17.047  1.00  0.00
ATOM   3342  H1  WAT  1095       1.707  -0.623 -16.698  1.00  0.00
ATOM   3343  H2  WAT  1095       2.041  -1.949 -17.348  1.00  0.00
TER
ATOM   3344  O   WAT  1096       2.901  -5.679 -17.635  1.00  0.00
ATOM   3345  H1  WAT  1096       2.918  -5.228 -16.790  1.00  0.00
ATOM   3346  H2  WAT  1096       2.653  -6.578 -17.421  1.00  0.00
TER
ATOM   3347  O   WAT  1097       6.328  -8.266 -11.796  1.00  0.00
ATOM   3348  H1  WAT  1097       6.653  -8.997 -11.270  1.00  0.00
ATOM   3349  H2  WAT  1097       6.364  -8.584 -12.698  1.00  0.00
TER
ATOM   3350  O   WAT  1098      -6.973   2.756 -12.376  1.00  0.00
ATOM   3351  H1  WAT  1098      -7.357   2.115 -11.778  1.00  0.00
ATOM   3352  H2  WAT  1098      -6.661   3.459 -11.806  1.00  0.00
TER
ATOM   3353  O   WAT  1099      -0.823  -0.396 -16.895  1.00  0.00
ATOM   3354  H1  WAT  1099      -0.456  -0.871 -16.149  1.00  0.00
ATOM   3355  H2  WAT  1099      -1.012   0.478 -16.554  1.00  0.00
TER
ATOM   3356  O   WAT  1100      -3.033  -1.356 -14.577  1.00  0.00
ATOM   3357  H1  WAT  1100      -3.337  -0.476 -14.352  1.00  0.00
ATOM   3358  H2  WAT  1100      -2.078  -1.296 -14.541  1.00  0.00
TER
ATOM   3359  O   WAT  1101       6.254   1.847 -18.187  1.00  0.00
ATOM   3360  H1  WAT  1101       6.974   2.343 -18.578  1.00  0.00
ATOM   3361  H2  WAT  1101       6.052   1.169 -18.832  1.00  0.00
TER
ATOM   3362  O   WAT  1102       1.636   1.918 -12.300  1.00  0.00
ATOM   3363  H1  WAT  1102       1.570   0.997 -12.555  1.00  0.00
ATOM   3364  H2  WAT  1102       1.006   2.015 -11.586  1.00  0.00
TER
ATOM   3365  O   WAT  1103      -6.977  -0.515 -13.430  1.00  0.00
ATOM   3366  H1  WAT  1103      -7.335   0.150 -12.842  1.00  0.00
ATOM   3367  H2  WAT  1103      -7.271  -1.347 -13.058  1.00  0.00
TER
ATOM   3368  O   WAT  1104      -3.775  -0.057 -10.546  1.00  0.00
ATOM   3369  H1  WAT  1104      -4.075   0.089 -11.443  1.00  0.00
ATOM   3370  H2  WAT  1104      -3.004  -0.616 -10.638  1.00  0.00
TER
ATOM   3371  O   WAT  1105       1.568   4.740 -12.550  1.00  0.00
ATOM   3372  H1  WAT  1105       1.582   3.808 -12.768  1.00  0.00
ATOM   3373  H2  WAT  1105       0.860   4.826 -11.911  1.00  0.00
TER
ATOM   3374  O   WAT  1106       7.779   1.381 -13.203  1.00  0.00
ATOM   3375  H1  WAT  1106       7.054   1.974 -13.400  1.00  0.00
ATOM   3376  H2  WAT  1106       8.306   1.373 -14.002  1.00  0.00
TER
ATOM   3377  O   WAT  1107       1.001   6.382 -15.456  1.00  0.00
ATOM   3378  H1  WAT  1107       1.645   6.588 -14.779  1.00  0.00
ATOM   3379  H2  WAT  1107       1.364   5.621 -15.909  1.00  0.00
TER
ATOM   3380  O   WAT  1108       2.274   4.385 -16.738  1.00  0.00
ATOM   3381  H1  WAT  1108       2.916   3.684 -16.625  1.00  0.00
ATOM   3382  H2  WAT  1108       2.799   5.165 -16.919  1.00  0.00
TER
ATOM   3383  O   WAT  1109       4.048   5.184 -13.535  1.00  0.00
ATOM   3384  H1  WAT  1109       4.384   5.771 -12.857  1.00  0.00
ATOM   3385  H2  WAT  1109       3.128   5.054 -13.305  1.00  0.00
TER
ATOM   3386  O   WAT  1110      -8.402  -7.026 -12.752  1.00  0.00
ATOM   3387  H1  WAT  1110      -9.116  -6.826 -12.147  1.00  0.00
ATOM   3388  H2  WAT  1110      -7.982  -7.802 -12.381  1.00  0.00
TER
ATOM   3389  O   WAT  1111      -8.114   6.962 -11.766  1.00  0.00
ATOM   3390  H1  WAT  1111      -8.005   6.021 -11.906  1.00  0.00
ATOM   3391  H2  WAT  1111      -8.766   7.227 -12.414  1.00  0.00
TER
ATOM   3392  O   WAT  1112      -0.123   5.234 -10.366  1.00  0.00
ATOM   3393  H1  WAT  1112      -0.443   4.515  -9.821  1.00  0.00
ATOM   3394  H2  WAT  1112      -0.797   5.909 -10.292  1.00  0.00
TER
ATOM   3395  O   WAT  1113       3.092  -4.534 -15.002  1.00  0.00
ATOM   3396  H1  WAT  1113       3.460  -5.354 -14.674  1.00  0.00
ATOM   3397  H2  WAT  1113       2.232  -4.474 -14.587  1.00  0.00
TER
ATOM   3398  O   WAT  1114       0.052  -1.880 -14.778  1.00  0.00
ATOM   3399  H1  WAT  1114       0.551  -1.405 -14.113  1.00  0.00
ATOM   3400  H2  WAT  1114       0.195  -2.803 -14.571  1.00  0.00
TER
ATOM   3401  O   WAT  1115       7.259  -5.663 -13.936  1.00  0.00
ATOM   3402  H1  WAT  1115       6.756  -4.923 -13.596  1.00  0.00
ATOM   3403  H2  WAT  1115       8.075  -5.275 -14.252  1.00  0.00
TER
ATOM   3404  O   WAT  1116      -5.969   8.029  -9.954  1.00  0.00
ATOM   3405  H1  WAT  1116      -5.167   8.350  -9.540  1.00  0.00
ATOM   3406  H2  WAT  1116      -6.483   7.668  -9.232  1.00  0.00
TER
ATOM   3407  O   WAT  1117       2.868   4.137 -10.006  1.00  0.00
ATOM   3408  H1  WAT  1117       2.262   4.160 -10.747  1.00  0.00
ATOM   3409  H2  WAT  1117       2.563   3.405  -9.469  1.00  0.00
TER
ATOM   3410  O   WAT  1118       4.298   7.865 -11.395  1.00  0.00
ATOM   3411  H1  WAT  1118       5.250   7.781 -11.445  1.00  0.00
ATOM   3412  H2  WAT  1118       4.151   8.529 -10.722  1.00  0.00
TER
ATOM   3413  O   WAT  1119      -8.249   0.516 -11.010  1.00  0.00
ATOM   3414  H1  WAT  1119      -7.745  -0.063 -10.438  1.00  0.00
ATOM   3415  H2  WAT  1119      -8.988   0.800 -10.472  1.00  0.00
TER
ATOM   3416  O   WAT  1120      -1.195   1.923 -11.477  1.00  0.00
ATOM   3417  H1  WAT  1120      -1.960   2.492 -11.561  1.00  0.00
ATOM   3418  H2  WAT  1120      -1.013   1.631 -12.370  1.00  0.00
TER
ATOM   3419  O   WAT  1121       5.947   3.654 -10.919  1.00  0.00
ATOM   3420  H1  WAT  1121       6.688   3.991 -11.422  1.00  0.00
ATOM   3421  H2  WAT  1121       5.185   3.823 -11.472  1.00  0.00
TER
ATOM   3422  O   WAT  1122      -6.216  -1.341 -10.115  1.00  0.00
ATOM   3423  H1  WAT  1122      -6.176  -1.639  -9.207  1.00  0.00
ATOM   3424  H2  WAT  1122      -5.362  -0.940 -10.274  1.00  0.00
TER
ATOM   3425  O   WAT  1123      -4.276  -2.762 -12.148  1.00  0.00
ATOM   3426  H1  WAT  1123      -4.806  -3.253 -12.775  1.00  0.00
ATOM   3427  H2  WAT  1123      -3.607  -2.333 -12.682  1.00  0.00
TER
ATOM   3428  O   WAT  1124       4.622   1.705 -12.384  1.00  0.00
ATOM   3429  H1  WAT  1124       5.036   1.860 -11.534  1.00  0.00
ATOM   3430  H2  WAT  1124       3.687   1.831 -12.221  1.00  0.00
TER
ATOM   3431  O   WAT  1125       5.094  -0.955 -10.380  1.00  0.00
ATOM   3432  H1  WAT  1125       5.676  -1.710 -10.468  1.00  0.00
ATOM   3433  H2  WAT  1125       5.270  -0.424 -11.156  1.00  0.00
TER
ATOM   3434  O   WAT  1126      -3.789  -5.795 -12.068  1.00  0.00
ATOM   3435  H1  WAT  1126      -3.883  -6.413 -12.793  1.00  0.00
ATOM   3436  H2  WAT  1126      -4.369  -5.069 -12.295  1.00  0.00
TER
ATOM   3437  O   WAT  1127      -1.023  -7.238 -15.035  1.00  0.00
ATOM   3438  H1  WAT  1127      -1.471  -7.216 -15.881  1.00  0.00
ATOM   3439  H2  WAT  1127      -1.656  -7.636 -14.438  1.00  0.00
TER
ATOM   3440  O   WAT  1128      -0.617   1.657 -14.414  1.00  0.00
ATOM   3441  H1  WAT  1128      -0.198   2.501 -14.586  1.00  0.00
ATOM   3442  H2  WAT  1128      -1.536   1.795 -14.643  1.00  0.00
TER
ATOM   3443  O   WAT  1129       1.720  -0.611 -13.030  1.00  0.00
ATOM   3444  H1  WAT  1129       1.839  -1.207 -12.291  1.00  0.00
ATOM   3445  H2  WAT  1129       2.579  -0.574 -13.450  1.00  0.00
TER
ATOM   3446  O   WAT  1130       4.059  -0.057 -14.454  1.00  0.00
ATOM   3447  H1  WAT  1130       3.532   0.467 -15.057  1.00  0.00
ATOM   3448  H2  WAT  1130       4.402   0.575 -13.823  1.00  0.00
TER
ATOM   3449  O   WAT  1131      -2.766   7.963 -13.298  1.00  0.00
ATOM   3450  H1  WAT  1131      -3.304   8.687 -13.617  1.00  0.00
ATOM   3451  H2  WAT  1131      -2.512   7.486 -14.088  1.00  0.00
TER
ATOM   3452  O   WAT  1132      -1.513  -4.069 -11.773  1.00  0.00
ATOM   3453  H1  WAT  1132      -0.923  -4.377 -11.085  1.00  0.00
ATOM   3454  H2  WAT  1132      -2.331  -4.541 -11.617  1.00  0.00
TER
ATOM   3455  O   WAT  1133       3.306  -4.452 -11.539  1.00  0.00
ATOM   3456  H1  WAT  1133       2.618  -5.114 -11.604  1.00  0.00
ATOM   3457  H2  WAT  1133       4.027  -4.898 -11.094  1.00  0.00
TER
ATOM   3458  O   WAT  1134       0.090   9.198 -13.040  1.00  0.00
ATOM   3459  H1  WAT  1134       0.016  10.101 -12.732  1.00  0.00
ATOM   3460  H2  WAT  1134      -0.812   8.879 -13.067  1.00  0.00
TER
ATOM   3461  O   WAT  1135      -8.018   7.392 -16.998  1.00  0.00
ATOM   3462  H1  WAT  1135      -8.455   7.572 -16.166  1.00  0.00
ATOM   3463  H2  WAT  1135      -7.450   8.150 -17.140  1.00  0.00
TER
ATOM   3464  O   WAT  1136       7.618   6.894 -12.710  1.00  0.00
ATOM   3465  H1  WAT  1136       7.019   6.953 -13.454  1.00  0.00
ATOM   3466  H2  WAT  1136       7.748   5.955 -12.581  1.00  0.00
TER
ATOM   3467  O   WAT  1137       6.304   3.619 -14.613  1.00  0.00
ATOM   3468  H1  WAT  1137       5.490   4.049 -14.350  1.00  0.00
ATOM   3469  H2  WAT  1137       6.711   4.231 -15.226  1.00  0.00
TER
ATOM   3470  O   WAT  1138      -7.148   0.290 -16.099  1.00  0.00
ATOM   3471  H1  WAT  1138      -6.781   0.202 -15.219  1.00  0.00
ATOM   3472  H2  WAT  1138      -7.717  -0.474 -16.198  1.00  0.00
TER
ATOM   3473  O   WAT  1139       7.653  -1.242 -13.086  1.00  0.00
ATOM   3474  H1  WAT  1139       7.421  -1.471 -13.986  1.00  0.00
ATOM   3475  H2  WAT  1139       7.913  -0.322 -13.131  1.00  0.00
TER
ATOM   3476  O   WAT  1140      -7.596  -2.799 -12.193  1.00  0.00
ATOM   3477  H1  WAT  1140      -8.491  -2.833 -11.854  1.00  0.00
ATOM   3478  H2  WAT  1140      -7.056  -2.601 -11.428  1.00  0.00
TER
ATOM   3479  O   WAT  1141       6.091  -6.016 -10.308  1.00  0.00
ATOM   3480  H1  WAT  1141       6.968  -6.008  -9.924  1.00  0.00
ATOM   3481  H2  WAT  1141       6.103  -6.753 -10.919  1.00  0.00
TER
ATOM   3482  O   WAT  1142       7.717  -2.079 -15.897  1.00  0.00
ATOM   3483  H1  WAT  1142       6.767  -2.113 -15.782  1.00  0.00
ATOM   3484  H2  WAT  1142       7.898  -1.169 -16.132  1.00  0.00
TER
ATOM   3485  O   WAT  1143      -7.092  -8.525 -17.845  1.00  0.00
ATOM   3486  H1  WAT  1143      -6.445  -9.075 -18.285  1.00  0.00
ATOM   3487  H2  WAT  1143      -6.672  -8.270 -17.023  1.00  0.00
TER
ATOM   3488  O   WAT  1144       6.803  -8.331 -14.488  1.00  0.00
ATOM   3489  H1  WAT  1144       7.440  -7.717 -14.122  1.00  0.00
ATOM   3490  H2  WAT  1144       6.950  -8.294 -15.433  1.00  0.00
TER
ATOM   3491  O   WAT  1145      -7.339  -8.369 -15.102  1.00  0.00
ATOM   3492  H1  WAT  1145      -7.688  -7.913 -14.336  1.00  0.00
ATOM   3493  H2  WAT  1145      -7.670  -9.263 -15.020  1.00  0.00
TER
ATOM   3494  O   WAT  1146      -5.733   4.803 -10.937  1.00  0.00
ATOM   3495  H1  WAT  1146      -5.776   4.432 -10.055  1.00  0.00
ATOM   3496  H2  WAT  1146      -5.602   5.741 -10.797  1.00  0.00
TER
ATOM   3497  O   WAT  1147      -2.032   6.359 -15.336  1.00  0.00
ATOM   3498  H1  WAT  1147      -2.273   6.626 -16.223  1.00  0.00
ATOM   3499  H2  WAT  1147      -1.092   6.529 -15.281  1.00  0.00
TER
ATOM   3500  O   WAT  1148       0.173  -7.178 -11.580  1.00  0.00
ATOM   3501  H1  WAT  1148       0.112  -6.586 -10.831  1.00  0.00
ATOM   3502  H2  WAT  1148       1.113  -7.285 -11.725  1.00  0.00
TER
ATOM   3503  O   WAT  1149       2.811  -7.521 -11.941  1.00  0.00
ATOM   3504  H1  WAT  1149       3.425  -7.203 -12.603  1.00  0.00
ATOM   3505  H2  WAT  1149       3.356  -8.006 -11.321  1.00  0.00
TER
ATOM   3506  O   WAT  1150       9.228   8.378 -14.535  1.00  0.00
ATOM   3507  H1  WAT  1150       8.734   8.775 -15.252  1.00  0.00
ATOM   3508  H2  WAT  1150       8.620   7.753 -14.141  1.00  0.00
TER
ATOM   3509  O   WAT  1151      -6.667  -8.841 -11.827  1.00  0.00
ATOM   3510  H1  WAT  1151      -6.119  -9.023 -12.590  1.00  0.00
ATOM   3511  H2  WAT  1151      -6.601  -9.632 -11.291  1.00  0.00
TER
ATOM   3512  O   WAT  1152      -5.894   7.749 -13.817  1.00  0.00
ATOM   3513  H1  WAT  1152      -6.488   7.618 -13.078  1.00  0.00
ATOM   3514  H2  WAT  1152      -5.901   6.913 -14.283  1.00  0.00
TER
ATOM   3515  O   WAT  1153       3.552  -8.958 -15.614  1.00  0.00
ATOM   3516  H1  WAT  1153       2.678  -8.624 -15.817  1.00  0.00
ATOM   3517  H2  WAT  1153       3.443  -9.430 -14.789  1.00  0.00
TER
ATOM   3518  O   WAT  1154       4.459  -6.751 -14.230  1.00  0.00
ATOM   3519  H1  WAT  1154       4.130  -7.565 -14.610  1.00  0.00
ATOM   3520  H2  WAT  1154       5.407  -6.794 -14.353  1.00  0.00
TER
ATOM   3521  O   WAT  1155       6.912   9.021 -17.256  1.00  0.00
ATOM   3522  H1  WAT  1155       6.453   9.772 -17.630  1.00  0.00
ATOM   3523  H2  WAT  1155       6.284   8.301 -17.315  1.00  0.00
TER
ATOM   3524  O   WAT  1156      -6.263   5.115 -14.866  1.00  0.00
ATOM   3525  H1  WAT  1156      -6.989   4.495 -14.934  1.00  0.00
ATOM   3526  H2  WAT  1156      -6.202   5.509 -15.736  1.00  0.00
TER
ATOM   3527  O   WAT  1157      -2.658   7.329 -18.081  1.00  0.00
ATOM   3528  H1  WAT  1157      -2.142   6.718 -18.606  1.00  0.00
ATOM   3529  H2  WAT  1157      -2.008   7.832 -17.590  1.00  0.00
TER
ATOM   3530  O   WAT  1158       0.081   8.220 -17.254  1.00  0.00
ATOM   3531  H1  WAT  1158       0.369   7.966 -18.131  1.00  0.00
ATOM   3532  H2  WAT  1158       0.594   7.668 -16.664  1.00  0.00
TER
ATOM   3533  O   WAT  1159       1.299  -8.041 -16.675  1.00  0.00
ATOM   3534  H1  WAT  1159       0.516  -7.566 -16.395  1.00  0.00
ATOM   3535  H2  WAT  1159       1.005  -8.945 -16.783  1.00  0.00
TER
ATOM   3536  O   WAT  1160       0.149   9.142  -9.887  1.00  0.00
ATOM   3537  H1  WAT  1160       1.075   8.906  -9.844  1.00  0.00
ATOM   3538  H2  WAT  1160       0.134   9.969 -10.369  1.00  0.00
TER
ATOM   3539  O   WAT  1161      -2.665  -8.194 -10.123  1.00  0.00
ATOM   3540  H1  WAT  1161      -2.946  -7.690 -10.887  1.00  0.00
ATOM   3541  H2  WAT  1161      -2.283  -8.991 -10.489  1.00  0.00
TER
ATOM   3542  O   WAT  1162       3.937  -8.778  -9.545  1.00  0.00
ATOM   3543  H1  WAT  1162       3.823  -8.459  -8.650  1.00  0.00
ATOM   3544  H2  WAT  1162       4.754  -8.377  -9.842  1.00  0.00
TER
ATOM   3545  O   WAT  1163       6.716   8.369 -10.063  1.00  0.00
ATOM   3546  H1  WAT  1163       7.509   7.874 -10.271  1.00  0.00
ATOM   3547  H2  WAT  1163       7.010   9.048  -9.456  1.00  0.00
TER
ATOM   3548  O   WAT  1164       4.995 -13.349  17.802  1.00  0.00
ATOM   3549  H1  WAT  1164       4.533 -14.121  18.131  1.00  0.00
ATOM   3550  H2  WAT  1164       5.808 -13.323  18.307  1.00  0.00
TER
ATOM   3551  O   WAT  1165       1.221 -11.064  17.422  1.00  0.00
ATOM   3552  H1  WAT  1165       0.602 -10.608  16.852  1.00  0.00
ATOM   3553  H2  WAT  1165       2.076 -10.908  17.021  1.00  0.00
TER
ATOM   3554  O   WAT  1166       2.088 -16.180  14.816  1.00  0.00
ATOM   3555  H1  WAT  1166       1.469 -15.715  14.252  1.00  0.00
ATOM   3556  H2  WAT  1166       2.600 -15.487  15.233  1.00  0.00
TER
ATOM   3557  O   WAT  1167      -8.544 -15.494  12.190  1.00  0.00
ATOM   3558  H1  WAT  1167      -8.921 -15.005  11.458  1.00  0.00
ATOM   3559  H2  WAT  1167      -8.287 -14.822  12.820  1.00  0.00
TER
ATOM   3560  O   WAT  1168       5.911 -14.654  15.028  1.00  0.00
ATOM   3561  H1  WAT  1168       5.801 -15.597  15.153  1.00  0.00
ATOM   3562  H2  WAT  1168       5.908 -14.293  15.914  1.00  0.00
TER
ATOM   3563  O   WAT  1169       1.453 -19.028  14.384  1.00  0.00
ATOM   3564  H1  WAT  1169       0.526 -19.094  14.613  1.00  0.00
ATOM   3565  H2  WAT  1169       1.605 -18.090  14.270  1.00  0.00
TER
ATOM   3566  O   WAT  1170       5.483 -17.466  14.888  1.00  0.00
ATOM   3567  H1  WAT  1170       4.864 -17.804  14.240  1.00  0.00
ATOM   3568  H2  WAT  1170       5.465 -18.110  15.596  1.00  0.00
TER
ATOM   3569  O   WAT  1171      -2.941 -18.501  17.166  1.00  0.00
ATOM   3570  H1  WAT  1171      -3.346 -19.213  16.671  1.00  0.00
ATOM   3571  H2  WAT  1171      -2.855 -18.846  18.055  1.00  0.00
TER
ATOM   3572  O   WAT  1172       3.659 -18.227  11.895  1.00  0.00
ATOM   3573  H1  WAT  1172       4.098 -19.065  11.749  1.00  0.00
ATOM   3574  H2  WAT  1172       4.372 -17.594  11.981  1.00  0.00
TER
ATOM   3575  O   WAT  1173       1.769 -13.287  15.863  1.00  0.00
ATOM   3576  H1  WAT  1173       2.208 -12.545  15.449  1.00  0.00
ATOM   3577  H2  WAT  1173       1.707 -13.045  16.787  1.00  0.00
TER
ATOM   3578  O   WAT  1174      -7.358 -14.735  16.884  1.00  0.00
ATOM   3579  H1  WAT  1174      -7.765 -14.594  16.030  1.00  0.00
ATOM   3580  H2  WAT  1174      -6.466 -15.019  16.681  1.00  0.00
TER
ATOM   3581  O   WAT  1175       4.436 -10.300  13.219  1.00  0.00
ATOM   3582  H1  WAT  1175       4.276 -10.590  14.118  1.00  0.00
ATOM   3583  H2  WAT  1175       4.270 -11.076  12.684  1.00  0.00
TER
ATOM   3584  O   WAT  1176      -3.085 -10.520  14.997  1.00  0.00
ATOM   3585  H1  WAT  1176      -3.261 -11.437  14.783  1.00  0.00
ATOM   3586  H2  WAT  1176      -3.940 -10.162  15.236  1.00  0.00
TER
ATOM   3587  O   WAT  1177       4.138 -12.792  11.779  1.00  0.00
ATOM   3588  H1  WAT  1177       3.445 -12.794  11.119  1.00  0.00
ATOM   3589  H2  WAT  1177       4.881 -13.216  11.349  1.00  0.00
TER
ATOM   3590  O   WAT  1178       3.703 -11.165  15.854  1.00  0.00
ATOM   3591  H1  WAT  1178       4.159 -11.946  16.168  1.00  0.00
ATOM   3592  H2  WAT  1178       4.043 -10.455  16.398  1.00  0.00
TER
ATOM   3593  O   WAT  1179      -4.505 -15.924  13.569  1.00  0.00
ATOM   3594  H1  WAT  1179      -5.278 -16.464  13.409  1.00  0.00
ATOM   3595  H2  WAT  1179      -3.775 -16.443  13.230  1.00  0.00
TER
ATOM   3596  O   WAT  1180      -4.461 -16.256  17.207  1.00  0.00
ATOM   3597  H1  WAT  1180      -3.943 -17.059  17.152  1.00  0.00
ATOM   3598  H2  WAT  1180      -4.913 -16.318  18.048  1.00  0.00
TER
ATOM   3599  O   WAT  1181       0.426 -14.989  12.479  1.00  0.00
ATOM   3600  H1  WAT  1181       0.768 -14.245  11.984  1.00  0.00
ATOM   3601  H2  WAT  1181      -0.403 -14.676  12.842  1.00  0.00
TER
ATOM   3602  O   WAT  1182       7.730 -12.996  13.997  1.00  0.00
ATOM   3603  H1  WAT  1182       7.088 -13.651  14.271  1.00  0.00
ATOM   3604  H2  WAT  1182       7.343 -12.591  13.221  1.00  0.00
TER
ATOM   3605  O   WAT  1183       3.309 -15.668  17.844  1.00  0.00
ATOM   3606  H1  WAT  1183       3.661 -16.265  17.184  1.00  0.00
ATOM   3607  H2  WAT  1183       2.425 -15.993  18.015  1.00  0.00
TER
ATOM   3608  O   WAT  1184      -0.605 -14.908  15.251  1.00  0.00
ATOM   3609  H1  WAT  1184       0.082 -14.361  15.632  1.00  0.00
ATOM   3610  H2  WAT  1184      -1.392 -14.364  15.286  1.00  0.00
TER
ATOM   3611  O   WAT  1185      -8.466 -19.291  10.743  1.00  0.00
ATOM   3612  H1  WAT  1185      -7.596 -19.008  11.026  1.00  0.00
ATOM   3613  H2  WAT  1185      -8.957 -18.477  10.628  1.00  0.00
TER
ATOM   3614  O   WAT  1186      -1.302 -17.903  14.863  1.00  0.00
ATOM   3615  H1  WAT  1186      -0.846 -17.093  15.089  1.00  0.00
ATOM   3616  H2  WAT  1186      -1.653 -18.221  15.695  1.00  0.00
TER
ATOM   3617  O   WAT  1187       6.120 -14.105  10.534  1.00  0.00
ATOM   3618  H1  WAT  1187       5.894 -14.821  11.127  1.00  0.00
ATOM   3619  H2  WAT  1187       5.729 -14.353   9.697  1.00  0.00
TER
ATOM   3620  O   WAT  1188      -8.099 -10.078  11.309  1.00  0.00
ATOM   3621  H1  WAT  1188      -7.739  -9.479  10.655  1.00  0.00
ATOM   3622  H2  WAT  1188      -8.239  -9.532  12.082  1.00  0.00
TER
ATOM   3623  O   WAT  1189       5.701 -16.187  12.196  1.00  0.00
ATOM   3624  H1  WAT  1189       5.414 -15.726  12.984  1.00  0.00
ATOM   3625  H2  WAT  1189       6.497 -16.648  12.464  1.00  0.00
TER
ATOM   3626  O   WAT  1190      -2.082 -12.695  12.126  1.00  0.00
ATOM   3627  H1  WAT  1190      -2.091 -11.962  11.511  1.00  0.00
ATOM   3628  H2  WAT  1190      -3.002 -12.942  12.219  1.00  0.00
TER
ATOM   3629  O   WAT  1191      -6.481 -17.473  12.871  1.00  0.00
ATOM   3630  H1  WAT  1191      -7.088 -16.733  12.880  1.00  0.00
ATOM   3631  H2  WAT  1191      -6.006 -17.383  12.045  1.00  0.00
TER
ATOM   3632  O   WAT  1192       0.904 -12.632  10.789  1.00  0.00
ATOM   3633  H1  WAT  1192       1.005 -12.835   9.859  1.00  0.00
ATOM   3634  H2  WAT  1192       0.004 -12.886  10.993  1.00  0.00
TER
ATOM   3635  O   WAT  1193      -0.454 -10.113  15.483  1.00  0.00
ATOM   3636  H1  WAT  1193      -0.200 -10.151  14.561  1.00  0.00
ATOM   3637  H2  WAT  1193      -1.403 -10.240  15.476  1.00  0.00
TER
ATOM   3638  O   WAT  1194      -4.471 -17.512  10.620  1.00  0.00
ATOM   3639  H1  WAT  1194      -3.704 -17.624  11.182  1.00  0.00
ATOM   3640  H2  WAT  1194      -4.393 -18.208   9.967  1.00  0.00
TER
ATOM   3641  O   WAT  1195      -4.974  -9.930  18.406  1.00  0.00
ATOM   3642  H1  WAT  1195      -4.238 -10.479  18.677  1.00  0.00
ATOM   3643  H2  WAT  1195      -4.590  -9.064  18.267  1.00  0.00
TER
ATOM   3644  O   WAT  1196      -8.090 -13.863  14.281  1.00  0.00
ATOM   3645  H1  WAT  1196      -9.016 -13.621  14.271  1.00  0.00
ATOM   3646  H2  WAT  1196      -7.624 -13.035  14.159  1.00  0.00
TER
ATOM   3647  O   WAT  1197      -1.864 -10.757  10.229  1.00  0.00
ATOM   3648  H1  WAT  1197      -1.071 -10.468   9.777  1.00  0.00
ATOM   3649  H2  WAT  1197      -2.384 -11.188   9.550  1.00  0.00
TER
ATOM   3650  O   WAT  1198       7.189 -11.530  11.653  1.00  0.00
ATOM   3651  H1  WAT  1198       6.903 -11.944  10.838  1.00  0.00
ATOM   3652  H2  WAT  1198       6.991 -10.601  11.533  1.00  0.00
TER
ATOM   3653  O   WAT  1199      -1.346 -15.537  10.093  1.00  0.00
ATOM   3654  H1  WAT  1199      -1.451 -16.151  10.819  1.00  0.00
ATOM   3655  H2  WAT  1199      -1.514 -16.060   9.310  1.00  0.00
TER
ATOM   3656  O   WAT  1200       1.894 -16.475  10.697  1.00  0.00
ATOM   3657  H1  WAT  1200       1.345 -16.028  11.342  1.00  0.00
ATOM   3658  H2  WAT  1200       2.516 -16.980  11.221  1.00  0.00
TER
ATOM   3659  O   WAT  1201      -2.439 -17.516  12.594  1.00  0.00
ATOM   3660  H1  WAT  1201      -2.017 -17.682  13.437  1.00  0.00
ATOM   3661  H2  WAT  1201      -2.314 -18.326  12.099  1.00  0.00
TER
ATOM   3662  O   WAT  1202       0.074 -18.492   9.842  1.00  0.00
ATOM   3663  H1  WAT  1202       0.595 -19.207   9.476  1.00  0.00
ATOM   3664  H2  WAT  1202       0.721 -17.853  10.142  1.00  0.00
TER
ATOM   3665  O   WAT  1203       0.639 -10.411  12.132  1.00  0.00
ATOM   3666  H1  WAT  1203       1.534 -10.072  12.154  1.00  0.00
ATOM   3667  H2  WAT  1203       0.671 -11.133  11.504  1.00  0.00
TER
ATOM   3668  O   WAT  1204      -5.721 -15.038  10.361  1.00  0.00
ATOM   3669  H1  WAT  1204      -5.284 -14.495  11.016  1.00  0.00
ATOM   3670  H2  WAT  1204      -5.237 -15.863  10.370  1.00  0.00
TER
ATOM   3671  O   WAT  1205      -8.507 -12.249  17.813  1.00  0.00
ATOM   3672  H1  WAT  1205      -8.177 -13.117  17.580  1.00  0.00
ATOM   3673  H2  WAT  1205      -8.078 -12.043  18.643  1.00  0.00
TER
ATOM   3674  O   WAT  1206      -3.911 -13.918  15.473  1.00  0.00
ATOM   3675  H1  WAT  1206      -4.211 -14.042  16.373  1.00  0.00
ATOM   3676  H2  WAT  1206      -4.017 -14.777  15.064  1.00  0.00
TER
ATOM   3677  O   WAT  1207       8.859 -14.139  10.175  1.00  0.00
ATOM   3678  H1  WAT  1207       8.028 -14.071  10.646  1.00  0.00
ATOM   3679  H2  WAT  1207       9.036 -13.248   9.872  1.00  0.00
TER
ATOM   3680  O   WAT  1208       8.314 -17.394  12.679  1.00  0.00
ATOM   3681  H1  WAT  1208       9.076 -16.824  12.785  1.00  0.00
ATOM   3682  H2  WAT  1208       8.330 -17.961  13.450  1.00  0.00
TER
ATOM   3683  O   WAT  1209      -8.185 -18.870  16.910  1.00  0.00
ATOM   3684  H1  WAT  1209      -8.841 -19.139  16.266  1.00  0.00
ATOM   3685  H2  WAT  1209      -7.348 -18.980  16.460  1.00  0.00
TER
ATOM   3686  O   WAT  1210       9.320 -16.539  17.523  1.00  0.00
ATOM   3687  H1  WAT  1210       9.691 -17.322  17.117  1.00  0.00
ATOM   3688  H2  WAT  1210       9.960 -15.850  17.345  1.00  0.00
TER
ATOM   3689  O   WAT  1211       8.366 -17.100   9.836  1.00  0.00
ATOM   3690  H1  WAT  1211       8.641 -16.192   9.708  1.00  0.00
ATOM   3691  H2  WAT  1211       8.177 -17.164  10.772  1.00  0.00
TER
ATOM   3692  O   WAT  1212       6.361 -10.403  16.463  1.00  0.00
ATOM   3693  H1  WAT  1212       6.957 -10.725  15.786  1.00  0.00
ATOM   3694  H2  WAT  1212       6.619 -10.876  17.254  1.00  0.00
TER
ATOM   3695  O   WAT  1213      -7.980 -10.342  15.892  1.00  0.00
ATOM   3696  H1  WAT  1213      -8.147 -10.975  16.590  1.00  0.00
ATOM   3697  H2  WAT  1213      -8.846 -10.136  15.542  1.00  0.00
TER
ATOM   3698  O   WAT  1214      -6.373 -11.649  13.337  1.00  0.00
ATOM   3699  H1  WAT  1214      -6.899 -11.268  12.633  1.00  0.00
ATOM   3700  H2  WAT  1214      -6.449 -11.024  14.058  1.00  0.00
TER
ATOM   3701  O   WAT  1215       8.383 -10.090  14.659  1.00  0.00
ATOM   3702  H1  WAT  1215       8.558 -10.776  14.015  1.00  0.00
ATOM   3703  H2  WAT  1215       7.685  -9.565  14.266  1.00  0.00
TER
ATOM   3704  O   WAT  1216      -3.774  -9.700  12.212  1.00  0.00
ATOM   3705  H1  WAT  1216      -3.042  -9.984  11.665  1.00  0.00
ATOM   3706  H2  WAT  1216      -3.515  -9.939  13.102  1.00  0.00
TER
ATOM   3707  O   WAT  1217      -4.613 -13.584  12.217  1.00  0.00
ATOM   3708  H1  WAT  1217      -5.242 -13.115  12.765  1.00  0.00
ATOM   3709  H2  WAT  1217      -4.498 -14.429  12.651  1.00  0.00
TER
ATOM   3710  O   WAT  1218       0.974 -17.755   0.248  1.00  0.00
ATOM   3711  H1  WAT  1218       0.198 -18.235   0.538  1.00  0.00
ATOM   3712  H2  WAT  1218       1.626 -18.435   0.073  1.00  0.00
TER
ATOM   3713  O   WAT  1219      -5.009 -17.443   1.125  1.00  0.00
ATOM   3714  H1  WAT  1219      -5.841 -17.699   1.525  1.00  0.00
ATOM   3715  H2  WAT  1219      -4.401 -17.372   1.861  1.00  0.00
TER
ATOM   3716  O   WAT  1220       4.995 -13.349  -0.972  1.00  0.00
ATOM   3717  H1  WAT  1220       4.533 -14.121  -0.644  1.00  0.00
ATOM   3718  H2  WAT  1220       5.808 -13.323  -0.467  1.00  0.00
TER
ATOM   3719  O   WAT  1221      -5.029 -13.409   1.321  1.00  0.00
ATOM   3720  H1  WAT  1221      -4.726 -14.300   1.142  1.00  0.00
ATOM   3721  H2  WAT  1221      -4.285 -12.852   1.093  1.00  0.00
TER
ATOM   3722  O   WAT  1222       1.221 -11.064  -1.352  1.00  0.00
ATOM   3723  H1  WAT  1222       0.602 -10.608  -1.922  1.00  0.00
ATOM   3724  H2  WAT  1222       2.076 -10.908  -1.753  1.00  0.00
TER
ATOM   3725  O   WAT  1223       0.415 -15.080   0.255  1.00  0.00
ATOM   3726  H1  WAT  1223       0.346 -16.021   0.094  1.00  0.00
ATOM   3727  H2  WAT  1223       1.177 -14.990   0.827  1.00  0.00
TER
ATOM   3728  O   WAT  1224       2.088 -16.180  -3.959  1.00  0.00
ATOM   3729  H1  WAT  1224       1.469 -15.715  -4.522  1.00  0.00
ATOM   3730  H2  WAT  1224       2.600 -15.487  -3.542  1.00  0.00
TER
ATOM   3731  O   WAT  1225      -3.049 -16.652   2.720  1.00  0.00
ATOM   3732  H1  WAT  1225      -3.382 -16.025   3.362  1.00  0.00
ATOM   3733  H2  WAT  1225      -2.873 -16.126   1.940  1.00  0.00
TER
ATOM   3734  O   WAT  1226      -3.837 -14.684   4.535  1.00  0.00
ATOM   3735  H1  WAT  1226      -3.220 -14.009   4.253  1.00  0.00
ATOM   3736  H2  WAT  1226      -4.698 -14.275   4.443  1.00  0.00
TER
ATOM   3737  O   WAT  1227      -8.544 -15.494  -6.585  1.00  0.00
ATOM   3738  H1  WAT  1227      -8.921 -15.005  -7.316  1.00  0.00
ATOM   3739  H2  WAT  1227      -8.287 -14.822  -5.954  1.00  0.00
TER
ATOM   3740  O   WAT  1228       7.080 -13.220   2.450  1.00  0.00
ATOM   3741  H1  WAT  1228       6.397 -12.550   2.442  1.00  0.00
ATOM   3742  H2  WAT  1228       7.620 -13.022   1.685  1.00  0.00
TER
ATOM   3743  O   WAT  1229       4.616 -11.376   1.165  1.00  0.00
ATOM   3744  H1  WAT  1229       4.629 -11.779   0.297  1.00  0.00
ATOM   3745  H2  WAT  1229       4.064 -10.601   1.061  1.00  0.00
TER
ATOM   3746  O   WAT  1230       5.911 -14.654  -3.746  1.00  0.00
ATOM   3747  H1  WAT  1230       5.801 -15.597  -3.621  1.00  0.00
ATOM   3748  H2  WAT  1230       5.908 -14.293  -2.860  1.00  0.00
TER
ATOM   3749  O   WAT  1231       4.015 -16.473   2.493  1.00  0.00
ATOM   3750  H1  WAT  1231       4.432 -16.687   1.658  1.00  0.00
ATOM   3751  H2  WAT  1231       4.739 -16.215   3.064  1.00  0.00
TER
ATOM   3752  O   WAT  1232       1.453 -19.028  -4.390  1.00  0.00
ATOM   3753  H1  WAT  1232       0.526 -19.094  -4.161  1.00  0.00
ATOM   3754  H2  WAT  1232       1.605 -18.090  -4.505  1.00  0.00
TER
ATOM   3755  O   WAT  1233       7.961 -18.074   2.584  1.00  0.00
ATOM   3756  H1  WAT  1233       7.133 -18.005   2.109  1.00  0.00
ATOM   3757  H2  WAT  1233       8.556 -17.489   2.116  1.00  0.00
TER
ATOM   3758  O   WAT  1234       5.483 -17.466  -3.887  1.00  0.00
ATOM   3759  H1  WAT  1234       4.864 -17.804  -4.534  1.00  0.00
ATOM   3760  H2  WAT  1234       5.465 -18.110  -3.179  1.00  0.00
TER
ATOM   3761  O   WAT  1235      -2.941 -18.501  -1.608  1.00  0.00
ATOM   3762  H1  WAT  1235      -3.346 -19.213  -2.104  1.00  0.00
ATOM   3763  H2  WAT  1235      -2.855 -18.846  -0.719  1.00  0.00
TER
ATOM   3764  O   WAT  1236      -2.473 -14.814   0.556  1.00  0.00
ATOM   3765  H1  WAT  1236      -2.770 -15.420  -0.123  1.00  0.00
ATOM   3766  H2  WAT  1236      -1.523 -14.777   0.445  1.00  0.00
TER
ATOM   3767  O   WAT  1237       5.615 -11.241   4.218  1.00  0.00
ATOM   3768  H1  WAT  1237       5.138 -10.434   4.025  1.00  0.00
ATOM   3769  H2  WAT  1237       4.932 -11.893   4.371  1.00  0.00
TER
ATOM   3770  O   WAT  1238      -3.381 -15.076   7.207  1.00  0.00
ATOM   3771  H1  WAT  1238      -4.279 -14.852   7.454  1.00  0.00
ATOM   3772  H2  WAT  1238      -3.356 -14.953   6.258  1.00  0.00
TER
ATOM   3773  O   WAT  1239       3.659 -18.227  -6.879  1.00  0.00
ATOM   3774  H1  WAT  1239       4.098 -19.065  -7.026  1.00  0.00
ATOM   3775  H2  WAT  1239       4.372 -17.594  -6.793  1.00  0.00
TER
ATOM   3776  O   WAT  1240      -4.554 -18.205   5.782  1.00  0.00
ATOM   3777  H1  WAT  1240      -4.693 -17.333   6.151  1.00  0.00
ATOM   3778  H2  WAT  1240      -5.436 -18.548   5.637  1.00  0.00
TER
ATOM   3779  O   WAT  1241       1.769 -13.287  -2.911  1.00  0.00
ATOM   3780  H1  WAT  1241       2.208 -12.545  -3.326  1.00  0.00
ATOM   3781  H2  WAT  1241       1.707 -13.045  -1.987  1.00  0.00
TER
ATOM   3782  O   WAT  1242      -2.756 -12.263   7.991  1.00  0.00
ATOM   3783  H1  WAT  1242      -2.785 -11.858   7.124  1.00  0.00
ATOM   3784  H2  WAT  1242      -2.920 -13.192   7.828  1.00  0.00
TER
ATOM   3785  O   WAT  1243       9.195 -11.480   9.287  1.00  0.00
ATOM   3786  H1  WAT  1243       9.671 -11.002   9.966  1.00  0.00
ATOM   3787  H2  WAT  1243       9.816 -11.548   8.562  1.00  0.00
TER
ATOM   3788  O   WAT  1244      -8.602 -16.435   1.699  1.00  0.00
ATOM   3789  H1  WAT  1244      -8.524 -16.300   0.755  1.00  0.00
ATOM   3790  H2  WAT  1244      -7.988 -17.143   1.892  1.00  0.00
TER
ATOM   3791  O   WAT  1245      -7.358 -14.735  -1.890  1.00  0.00
ATOM   3792  H1  WAT  1245      -7.765 -14.594  -2.745  1.00  0.00
ATOM   3793  H2  WAT  1245      -6.466 -15.019  -2.093  1.00  0.00
TER
ATOM   3794  O   WAT  1246       8.599 -14.289   6.447  1.00  0.00
ATOM   3795  H1  WAT  1246       8.725 -14.527   5.529  1.00  0.00
ATOM   3796  H2  WAT  1246       8.641 -15.120   6.919  1.00  0.00
TER
ATOM   3797  O   WAT  1247       2.460 -10.586   5.017  1.00  0.00
ATOM   3798  H1  WAT  1247       2.975 -10.675   5.819  1.00  0.00
ATOM   3799  H2  WAT  1247       1.617 -10.240   5.309  1.00  0.00
TER
ATOM   3800  O   WAT  1248       4.436 -10.300  -5.555  1.00  0.00
ATOM   3801  H1  WAT  1248       4.276 -10.590  -4.657  1.00  0.00
ATOM   3802  H2  WAT  1248       4.270 -11.076  -6.090  1.00  0.00
TER
ATOM   3803  O   WAT  1249      -3.085 -10.520  -3.778  1.00  0.00
ATOM   3804  H1  WAT  1249      -3.261 -11.437  -3.991  1.00  0.00
ATOM   3805  H2  WAT  1249      -3.940 -10.162  -3.538  1.00  0.00
TER
ATOM   3806  O   WAT  1250       4.138 -12.792  -6.995  1.00  0.00
ATOM   3807  H1  WAT  1250       3.445 -12.794  -7.655  1.00  0.00
ATOM   3808  H2  WAT  1250       4.881 -13.216  -7.426  1.00  0.00
TER
ATOM   3809  O   WAT  1251       3.703 -11.165  -2.920  1.00  0.00
ATOM   3810  H1  WAT  1251       4.159 -11.946  -2.606  1.00  0.00
ATOM   3811  H2  WAT  1251       4.043 -10.455  -2.376  1.00  0.00
TER
ATOM   3812  O   WAT  1252      -8.546 -15.394   4.239  1.00  0.00
ATOM   3813  H1  WAT  1252      -8.383 -15.863   3.421  1.00  0.00
ATOM   3814  H2  WAT  1252      -8.081 -15.901   4.904  1.00  0.00
TER
ATOM   3815  O   WAT  1253      -6.973 -16.018   6.398  1.00  0.00
ATOM   3816  H1  WAT  1253      -7.357 -16.659   6.997  1.00  0.00
ATOM   3817  H2  WAT  1253      -6.661 -15.315   6.968  1.00  0.00
TER
ATOM   3818  O   WAT  1254      -0.823 -19.171   1.879  1.00  0.00
ATOM   3819  H1  WAT  1254      -0.456 -19.645   2.625  1.00  0.00
ATOM   3820  H2  WAT  1254      -1.012 -18.297   2.220  1.00  0.00
TER
ATOM   3821  O   WAT  1255      -4.505 -15.924  -5.206  1.00  0.00
ATOM   3822  H1  WAT  1255      -5.278 -16.464  -5.366  1.00  0.00
ATOM   3823  H2  WAT  1255      -3.775 -16.443  -5.544  1.00  0.00
TER
ATOM   3824  O   WAT  1256       6.254 -16.927   0.587  1.00  0.00
ATOM   3825  H1  WAT  1256       6.974 -16.432   0.197  1.00  0.00
ATOM   3826  H2  WAT  1256       6.052 -17.606  -0.058  1.00  0.00
TER
ATOM   3827  O   WAT  1257       1.636 -16.856   6.474  1.00  0.00
ATOM   3828  H1  WAT  1257       1.570 -17.777   6.220  1.00  0.00
ATOM   3829  H2  WAT  1257       1.006 -16.759   7.188  1.00  0.00
TER
ATOM   3830  O   WAT  1258      -4.461 -16.256  -1.568  1.00  0.00
ATOM   3831  H1  WAT  1258      -3.943 -17.059  -1.622  1.00  0.00
ATOM   3832  H2  WAT  1258      -4.913 -16.318  -0.726  1.00  0.00
TER
ATOM   3833  O   WAT  1259       0.426 -14.989  -6.295  1.00  0.00
ATOM   3834  H1  WAT  1259       0.768 -14.245  -6.791  1.00  0.00
ATOM   3835  H2  WAT  1259      -0.403 -14.676  -5.933  1.00  0.00
TER
ATOM   3836  O   WAT  1260      -3.775 -18.831   8.229  1.00  0.00
ATOM   3837  H1  WAT  1260      -4.075 -18.686   7.332  1.00  0.00
ATOM   3838  H2  WAT  1260      -3.004 -19.391   8.136  1.00  0.00
TER
ATOM   3839  O   WAT  1261       1.568 -14.034   6.224  1.00  0.00
ATOM   3840  H1  WAT  1261       1.582 -14.966   6.006  1.00  0.00
ATOM   3841  H2  WAT  1261       0.860 -13.948   6.863  1.00  0.00
TER
ATOM   3842  O   WAT  1262       7.779 -17.394   5.571  1.00  0.00
ATOM   3843  H1  WAT  1262       7.054 -16.801   5.374  1.00  0.00
ATOM   3844  H2  WAT  1262       8.306 -17.401   4.772  1.00  0.00
TER
ATOM   3845  O   WAT  1263       7.730 -12.996  -4.778  1.00  0.00
ATOM   3846  H1  WAT  1263       7.088 -13.651  -4.503  1.00  0.00
ATOM   3847  H2  WAT  1263       7.343 -12.591  -5.554  1.00  0.00
TER
ATOM   3848  O   WAT  1264       3.309 -15.668  -0.930  1.00  0.00
ATOM   3849  H1  WAT  1264       3.661 -16.265  -1.590  1.00  0.00
ATOM   3850  H2  WAT  1264       2.425 -15.993  -0.760  1.00  0.00
TER
ATOM   3851  O   WAT  1265      -0.605 -14.908  -3.523  1.00  0.00
ATOM   3852  H1  WAT  1265       0.082 -14.361  -3.143  1.00  0.00
ATOM   3853  H2  WAT  1265      -1.392 -14.364  -3.488  1.00  0.00
TER
ATOM   3854  O   WAT  1266      -8.466 -19.291  -8.032  1.00  0.00
ATOM   3855  H1  WAT  1266      -7.596 -19.008  -7.748  1.00  0.00
ATOM   3856  H2  WAT  1266      -8.957 -18.477  -8.147  1.00  0.00
TER
ATOM   3857  O   WAT  1267      -1.302 -17.903  -3.911  1.00  0.00
ATOM   3858  H1  WAT  1267      -0.846 -17.093  -3.685  1.00  0.00
ATOM   3859  H2  WAT  1267      -1.653 -18.221  -3.079  1.00  0.00
TER
ATOM   3860  O   WAT  1268       1.001 -12.393   3.318  1.00  0.00
ATOM   3861  H1  WAT  1268       1.645 -12.187   3.996  1.00  0.00
ATOM   3862  H2  WAT  1268       1.364 -13.154   2.865  1.00  0.00
TER
ATOM   3863  O   WAT  1269       2.274 -14.389   2.036  1.00  0.00
ATOM   3864  H1  WAT  1269       2.916 -15.090   2.149  1.00  0.00
ATOM   3865  H2  WAT  1269       2.799 -13.610   1.856  1.00  0.00
TER
ATOM   3866  O   WAT  1270       6.120 -14.105  -8.240  1.00  0.00
ATOM   3867  H1  WAT  1270       5.894 -14.821  -7.648  1.00  0.00
ATOM   3868  H2  WAT  1270       5.729 -14.353  -9.078  1.00  0.00
TER
ATOM   3869  O   WAT  1271       4.048 -13.590   5.240  1.00  0.00
ATOM   3870  H1  WAT  1271       4.384 -13.003   5.917  1.00  0.00
ATOM   3871  H2  WAT  1271       3.128 -13.721   5.469  1.00  0.00
TER
ATOM   3872  O   WAT  1272      -8.099 -10.078  -7.466  1.00  0.00
ATOM   3873  H1  WAT  1272      -7.739  -9.479  -8.120  1.00  0.00
ATOM   3874  H2  WAT  1272      -8.239  -9.532  -6.692  1.00  0.00
TER
ATOM   3875  O   WAT  1273       5.701 -16.187  -6.579  1.00  0.00
ATOM   3876  H1  WAT  1273       5.414 -15.726  -5.791  1.00  0.00
ATOM   3877  H2  WAT  1273       6.497 -16.648  -6.310  1.00  0.00
TER
ATOM   3878  O   WAT  1274      -8.114 -11.812   7.009  1.00  0.00
ATOM   3879  H1  WAT  1274      -8.005 -12.753   6.868  1.00  0.00
ATOM   3880  H2  WAT  1274      -8.766 -11.547   6.360  1.00  0.00
TER
ATOM   3881  O   WAT  1275      -0.123 -13.541   8.408  1.00  0.00
ATOM   3882  H1  WAT  1275      -0.443 -14.260   8.953  1.00  0.00
ATOM   3883  H2  WAT  1275      -0.797 -12.865   8.482  1.00  0.00
TER
ATOM   3884  O   WAT  1276      -2.082 -12.695  -6.648  1.00  0.00
ATOM   3885  H1  WAT  1276      -2.091 -11.962  -7.264  1.00  0.00
ATOM   3886  H2  WAT  1276      -3.002 -12.942  -6.556  1.00  0.00
TER
ATOM   3887  O   WAT  1277      -6.481 -17.473  -5.904  1.00  0.00
ATOM   3888  H1  WAT  1277      -7.088 -16.733  -5.894  1.00  0.00
ATOM   3889  H2  WAT  1277      -6.006 -17.383  -6.730  1.00  0.00
TER
ATOM   3890  O   WAT  1278       0.904 -12.632  -7.986  1.00  0.00
ATOM   3891  H1  WAT  1278       1.005 -12.835  -8.915  1.00  0.00
ATOM   3892  H2  WAT  1278       0.004 -12.886  -7.781  1.00  0.00
TER
ATOM   3893  O   WAT  1279      -0.454 -10.113  -3.291  1.00  0.00
ATOM   3894  H1  WAT  1279      -0.200 -10.151  -4.213  1.00  0.00
ATOM   3895  H2  WAT  1279      -1.403 -10.240  -3.298  1.00  0.00
TER
ATOM   3896  O   WAT  1280      -4.471 -17.512  -8.155  1.00  0.00
ATOM   3897  H1  WAT  1280      -3.704 -17.624  -7.592  1.00  0.00
ATOM   3898  H2  WAT  1280      -4.393 -18.208  -8.807  1.00  0.00
TER
ATOM   3899  O   WAT  1281       7.554 -12.023  -0.040  1.00  0.00
ATOM   3900  H1  WAT  1281       7.679 -11.200   0.433  1.00  0.00
ATOM   3901  H2  WAT  1281       8.420 -12.234  -0.387  1.00  0.00
TER
ATOM   3902  O   WAT  1282      -4.974  -9.930  -0.368  1.00  0.00
ATOM   3903  H1  WAT  1282      -4.238 -10.479  -0.097  1.00  0.00
ATOM   3904  H2  WAT  1282      -4.590  -9.064  -0.507  1.00  0.00
TER
ATOM   3905  O   WAT  1283      -8.090 -13.863  -4.494  1.00  0.00
ATOM   3906  H1  WAT  1283      -9.016 -13.621  -4.503  1.00  0.00
ATOM   3907  H2  WAT  1283      -7.624 -13.035  -4.615  1.00  0.00
TER
ATOM   3908  O   WAT  1284      -5.969 -10.745   8.821  1.00  0.00
ATOM   3909  H1  WAT  1284      -5.167 -10.424   9.234  1.00  0.00
ATOM   3910  H2  WAT  1284      -6.483 -11.106   9.543  1.00  0.00
TER
ATOM   3911  O   WAT  1285      -1.864 -10.757  -8.545  1.00  0.00
ATOM   3912  H1  WAT  1285      -1.071 -10.468  -8.997  1.00  0.00
ATOM   3913  H2  WAT  1285      -2.384 -11.188  -9.224  1.00  0.00
TER
ATOM   3914  O   WAT  1286       2.868 -14.637   8.768  1.00  0.00
ATOM   3915  H1  WAT  1286       2.262 -14.614   8.028  1.00  0.00
ATOM   3916  H2  WAT  1286       2.563 -15.369   9.305  1.00  0.00
TER
ATOM   3917  O   WAT  1287       4.298 -10.909   7.379  1.00  0.00
ATOM   3918  H1  WAT  1287       5.250 -10.994   7.329  1.00  0.00
ATOM   3919  H2  WAT  1287       4.151 -10.245   8.052  1.00  0.00
TER
ATOM   3920  O   WAT  1288       7.189 -11.530  -7.122  1.00  0.00
ATOM   3921  H1  WAT  1288       6.903 -11.944  -7.936  1.00  0.00
ATOM   3922  H2  WAT  1288       6.991 -10.601  -7.242  1.00  0.00
TER
ATOM   3923  O   WAT  1289      -8.249 -18.258   7.764  1.00  0.00
ATOM   3924  H1  WAT  1289      -7.745 -18.837   8.336  1.00  0.00
ATOM   3925  H2  WAT  1289      -8.988 -17.974   8.302  1.00  0.00
TER
ATOM   3926  O   WAT  1290      -1.346 -15.537  -8.681  1.00  0.00
ATOM   3927  H1  WAT  1290      -1.451 -16.151  -7.955  1.00  0.00
ATOM   3928  H2  WAT  1290      -1.514 -16.060  -9.465  1.00  0.00
TER
ATOM   3929  O   WAT  1291      -1.195 -16.851   7.298  1.00  0.00
ATOM   3930  H1  WAT  1291      -1.960 -16.283   7.213  1.00  0.00
ATOM   3931  H2  WAT  1291      -1.013 -17.143   6.405  1.00  0.00
TER
ATOM   3932  O   WAT  1292       1.894 -16.475  -8.077  1.00  0.00
ATOM   3933  H1  WAT  1292       1.345 -16.028  -7.433  1.00  0.00
ATOM   3934  H2  WAT  1292       2.516 -16.980  -7.553  1.00  0.00
TER
ATOM   3935  O   WAT  1293       5.947 -15.120   7.855  1.00  0.00
ATOM   3936  H1  WAT  1293       6.688 -14.783   7.352  1.00  0.00
ATOM   3937  H2  WAT  1293       5.185 -14.951   7.302  1.00  0.00
TER
ATOM   3938  O   WAT  1294      -2.439 -17.516  -6.180  1.00  0.00
ATOM   3939  H1  WAT  1294      -2.017 -17.682  -5.337  1.00  0.00
ATOM   3940  H2  WAT  1294      -2.314 -18.326  -6.675  1.00  0.00
TER
ATOM   3941  O   WAT  1295       0.074 -18.492  -8.933  1.00  0.00
ATOM   3942  H1  WAT  1295       0.595 -19.207  -9.299  1.00  0.00
ATOM   3943  H2  WAT  1295       0.721 -17.853  -8.633  1.00  0.00
TER
ATOM   3944  O   WAT  1296       4.622 -17.069   6.391  1.00  0.00
ATOM   3945  H1  WAT  1296       5.036 -16.914   7.240  1.00  0.00
ATOM   3946  H2  WAT  1296       3.687 -16.943   6.553  1.00  0.00
TER
ATOM   3947  O   WAT  1297      -0.617 -17.117   4.360  1.00  0.00
ATOM   3948  H1  WAT  1297      -0.198 -16.274   4.188  1.00  0.00
ATOM   3949  H2  WAT  1297      -1.536 -16.980   4.131  1.00  0.00
TER
ATOM   3950  O   WAT  1298       4.059 -18.832   4.320  1.00  0.00
ATOM   3951  H1  WAT  1298       3.532 -18.307   3.717  1.00  0.00
ATOM   3952  H2  WAT  1298       4.402 -18.199   4.951  1.00  0.00
TER
ATOM   3953  O   WAT  1299      -2.766 -10.812   5.476  1.00  0.00
ATOM   3954  H1  WAT  1299      -3.304 -10.087   5.157  1.00  0.00
ATOM   3955  H2  WAT  1299      -2.512 -11.289   4.686  1.00  0.00
TER
ATOM   3956  O   WAT  1300       0.090  -9.577   5.735  1.00  0.00
ATOM   3957  H1  WAT  1300       0.016  -8.673   6.042  1.00  0.00
ATOM   3958  H2  WAT  1300      -0.812  -9.895   5.707  1.00  0.00
TER
ATOM   3959  O   WAT  1301       0.639 -10.411  -6.643  1.00  0.00
ATOM   3960  H1  WAT  1301       1.534 -10.072  -6.621  1.00  0.00
ATOM   3961  H2  WAT  1301       0.671 -11.133  -7.270  1.00  0.00
TER
ATOM   3962  O   WAT  1302      -5.721 -15.038  -8.414  1.00  0.00
ATOM   3963  H1  WAT  1302      -5.284 -14.495  -7.758  1.00  0.00
ATOM   3964  H2  WAT  1302      -5.237 -15.863  -8.404  1.00  0.00
TER
ATOM   3965  O   WAT  1303      -8.507 -12.249  -0.962  1.00  0.00
ATOM   3966  H1  WAT  1303      -8.177 -13.117  -1.194  1.00  0.00
ATOM   3967  H2  WAT  1303      -8.078 -12.043  -0.131  1.00  0.00
TER
ATOM   3968  O   WAT  1304      -3.911 -13.918  -3.302  1.00  0.00
ATOM   3969  H1  WAT  1304      -4.211 -14.042  -2.401  1.00  0.00
ATOM   3970  H2  WAT  1304      -4.017 -14.777  -3.710  1.00  0.00
TER
ATOM   3971  O   WAT  1305      -8.018 -11.382   1.776  1.00  0.00
ATOM   3972  H1  WAT  1305      -8.455 -11.202   2.609  1.00  0.00
ATOM   3973  H2  WAT  1305      -7.450 -10.625   1.635  1.00  0.00
TER
ATOM   3974  O   WAT  1306       7.618 -11.880   6.064  1.00  0.00
ATOM   3975  H1  WAT  1306       7.019 -11.821   5.320  1.00  0.00
ATOM   3976  H2  WAT  1306       7.748 -12.820   6.194  1.00  0.00
TER
ATOM   3977  O   WAT  1307       8.859 -14.139  -8.599  1.00  0.00
ATOM   3978  H1  WAT  1307       8.028 -14.071  -8.128  1.00  0.00
ATOM   3979  H2  WAT  1307       9.036 -13.248  -8.902  1.00  0.00
TER
ATOM   3980  O   WAT  1308       8.314 -17.394  -6.096  1.00  0.00
ATOM   3981  H1  WAT  1308       9.076 -16.824  -5.990  1.00  0.00
ATOM   3982  H2  WAT  1308       8.330 -17.961  -5.325  1.00  0.00
TER
ATOM   3983  O   WAT  1309      -8.185 -18.870  -1.865  1.00  0.00
ATOM   3984  H1  WAT  1309      -8.841 -19.139  -2.509  1.00  0.00
ATOM   3985  H2  WAT  1309      -7.348 -18.980  -2.315  1.00  0.00
TER
ATOM   3986  O   WAT  1310       9.320 -16.539  -1.251  1.00  0.00
ATOM   3987  H1  WAT  1310       9.691 -17.322  -1.658  1.00  0.00
ATOM   3988  H2  WAT  1310       9.960 -15.850  -1.430  1.00  0.00
TER
ATOM   3989  O   WAT  1311       6.304 -15.155   4.162  1.00  0.00
ATOM   3990  H1  WAT  1311       5.490 -14.725   4.424  1.00  0.00
ATOM   3991  H2  WAT  1311       6.711 -14.543   3.549  1.00  0.00
TER
ATOM   3992  O   WAT  1312       8.366 -17.100  -8.938  1.00  0.00
ATOM   3993  H1  WAT  1312       8.641 -16.192  -9.066  1.00  0.00
ATOM   3994  H2  WAT  1312       8.177 -17.164  -8.002  1.00  0.00
TER
ATOM   3995  O   WAT  1313      -7.148 -18.485   2.676  1.00  0.00
ATOM   3996  H1  WAT  1313      -6.781 -18.572   3.555  1.00  0.00
ATOM   3997  H2  WAT  1313      -7.717 -19.248   2.576  1.00  0.00
TER
ATOM   3998  O   WAT  1314       6.361 -10.403  -2.311  1.00  0.00
ATOM   3999  H1  WAT  1314       6.957 -10.725  -2.988  1.00  0.00
ATOM   4000  H2  WAT  1314       6.619 -10.876  -1.520  1.00  0.00
TER
ATOM   4001  O   WAT  1315      -5.733 -13.971   7.838  1.00  0.00
ATOM   4002  H1  WAT  1315      -5.776 -14.342   8.719  1.00  0.00
ATOM   4003  H2  WAT  1315      -5.602 -13.034   7.978  1.00  0.00
TER
ATOM   4004  O   WAT  1316      -2.032 -12.416   3.439  1.00  0.00
ATOM   4005  H1  WAT  1316      -2.273 -12.148   2.552  1.00  0.00
ATOM   4006  H2  WAT  1316      -1.092 -12.245   3.494  1.00  0.00
TER
ATOM   4007  O   WAT  1317       9.228 -10.396   4.240  1.00  0.00
ATOM   4008  H1  WAT  1317       8.734  -9.999   3.522  1.00  0.00
ATOM   4009  H2  WAT  1317       8.620 -11.021   4.633  1.00  0.00
TER
ATOM   4010  O   WAT  1318      -5.894 -11.025   4.957  1.00  0.00
ATOM   4011  H1  WAT  1318      -6.488 -11.157   5.696  1.00  0.00
ATOM   4012  H2  WAT  1318      -5.901 -11.861   4.492  1.00  0.00
TER
ATOM   4013  O   WAT  1319       6.912  -9.754   1.518  1.00  0.00
ATOM   4014  H1  WAT  1319       6.453  -9.002   1.144  1.00  0.00
ATOM   4015  H2  WAT  1319       6.284 -10.473   1.460  1.00  0.00
TER
ATOM   4016  O   WAT  1320      -6.263 -13.659   3.908  1.00  0.00
ATOM   4017  H1  WAT  1320      -6.989 -14.279   3.841  1.00  0.00
ATOM   4018  H2  WAT  1320      -6.202 -13.265   3.038  1.00  0.00
TER
ATOM   4019  O   WAT  1321      -2.658 -11.445   0.693  1.00  0.00
ATOM   4020  H1  WAT  1321      -2.142 -12.056   0.168  1.00  0.00
ATOM   4021  H2  WAT  1321      -2.008 -10.942   1.184  1.00  0.00
TER
ATOM   4022  O   WAT  1322       0.081 -10.554   1.520  1.00  0.00
ATOM   4023  H1  WAT  1322       0.369 -10.809   0.643  1.00  0.00
ATOM   4024  H2  WAT  1322       0.594 -11.106   2.111  1.00  0.00
TER
ATOM   4025  O   WAT  1323      -7.980 -10.342  -2.882  1.00  0.00
ATOM   4026  H1  WAT  1323      -8.147 -10.975  -2.184  1.00  0.00
ATOM   4027  H2  WAT  1323      -8.846 -10.136  -3.233  1.00  0.00
TER
ATOM   4028  O   WAT  1324      -6.373 -11.649  -5.437  1.00  0.00
ATOM   4029  H1  WAT  1324      -6.899 -11.268  -6.141  1.00  0.00
ATOM   4030  H2  WAT  1324      -6.449 -11.024  -4.716  1.00  0.00
TER
ATOM   4031  O   WAT  1325       0.149  -9.632   8.887  1.00  0.00
ATOM   4032  H1  WAT  1325       1.075  -9.868   8.930  1.00  0.00
ATOM   4033  H2  WAT  1325       0.134  -8.805   8.405  1.00  0.00
TER
ATOM   4034  O   WAT  1326       8.383 -10.090  -4.116  1.00  0.00
ATOM   4035  H1  WAT  1326       8.558 -10.776  -4.760  1.00  0.00
ATOM   4036  H2  WAT  1326       7.685  -9.565  -4.508  1.00  0.00
TER
ATOM   4037  O   WAT  1327      -3.774  -9.700  -6.562  1.00  0.00
ATOM   4038  H1  WAT  1327      -3.042  -9.984  -7.110  1.00  0.00
ATOM   4039  H2  WAT  1327      -3.515  -9.939  -5.672  1.00  0.00
TER
ATOM   4040  O   WAT  1328      -4.613 -13.584  -6.558  1.00  0.00
ATOM   4041  H1  WAT  1328      -5.242 -13.115  -6.009  1.00  0.00
ATOM   4042  H2  WAT  1328      -4.498 -14.429  -6.123  1.00  0.00
TER
ATOM   4043  O   WAT  1329       6.716 -10.405   8.711  1.00  0.00
ATOM   4044  H1  WAT  1329       7.509 -10.901   8.504  1.00  0.00
ATOM   4045  H2  WAT  1329       7.010  -9.726   9.319  1.00  0.00
TER
ATOM   4046  O   WAT  1330       0.974 -17.755 -18.527  1.00  0.00
ATOM   4047  H1  WAT  1330       0.198 -18.235 -18.237  1.00  0.00
ATOM   4048  H2  WAT  1330       1.626 -18.435 -18.701  1.00  0.00
TER
ATOM   4049  O   WAT  1331      -5.009 -17.443 -17.649  1.00  0.00
ATOM   4050  H1  WAT  1331      -5.841 -17.699 -17.249  1.00  0.00
ATOM   4051  H2  WAT  1331      -4.401 -17.372 -16.913  1.00  0.00
TER
ATOM   4052  O   WAT  1332      -5.029 -13.409 -17.453  1.00  0.00
ATOM   4053  H1  WAT  1332      -4.726 -14.300 -17.632  1.00  0.00
ATOM   4054  H2  WAT  1332      -4.285 -12.852 -17.681  1.00  0.00
TER
ATOM   4055  O   WAT  1333       0.415 -15.080 -18.519  1.00  0.00
ATOM   4056  H1  WAT  1333       0.346 -16.021 -18.681  1.00  0.00
ATOM   4057  H2  WAT  1333       1.177 -14.990 -17.947  1.00  0.00
TER
ATOM   4058  O   WAT  1334      -3.049 -16.652 -16.055  1.00  0.00
ATOM   4059  H1  WAT  1334      -3.382 -16.025 -15.413  1.00  0.00
ATOM   4060  H2  WAT  1334      -2.873 -16.126 -16.834  1.00  0.00
TER
ATOM   4061  O   WAT  1335      -3.837 -14.684 -14.240  1.00  0.00
ATOM   4062  H1  WAT  1335      -3.220 -14.009 -14.521  1.00  0.00
ATOM   4063  H2  WAT  1335      -4.698 -14.275 -14.331  1.00  0.00
TER
ATOM   4064  O   WAT  1336       7.080 -13.220 -16.324  1.00  0.00
ATOM   4065  H1  WAT  1336       6.397 -12.550 -16.333  1.00  0.00
ATOM   4066  H2  WAT  1336       7.620 -13.022 -17.090  1.00  0.00
TER
ATOM   4067  O   WAT  1337       4.616 -11.376 -17.610  1.00  0.00
ATOM   4068  H1  WAT  1337       4.629 -11.779 -18.478  1.00  0.00
ATOM   4069  H2  WAT  1337       4.064 -10.601 -17.714  1.00  0.00
TER
ATOM   4070  O   WAT  1338       4.015 -16.473 -16.281  1.00  0.00
ATOM   4071  H1  WAT  1338       4.432 -16.687 -17.116  1.00  0.00
ATOM   4072  H2  WAT  1338       4.739 -16.215 -15.711  1.00  0.00
TER
ATOM   4073  O   WAT  1339       7.961 -18.074 -16.190  1.00  0.00
ATOM   4074  H1  WAT  1339       7.133 -18.005 -16.665  1.00  0.00
ATOM   4075  H2  WAT  1339       8.556 -17.489 -16.658  1.00  0.00
TER
ATOM   4076  O   WAT  1340      -2.473 -14.814 -18.219  1.00  0.00
ATOM   4077  H1  WAT  1340      -2.770 -15.420 -18.898  1.00  0.00
ATOM   4078  H2  WAT  1340      -1.523 -14.777 -18.330  1.00  0.00
TER
ATOM   4079  O   WAT  1341       5.615 -11.241 -14.556  1.00  0.00
ATOM   4080  H1  WAT  1341       5.138 -10.434 -14.749  1.00  0.00
ATOM   4081  H2  WAT  1341       4.932 -11.893 -14.404  1.00  0.00
TER
ATOM   4082  O   WAT  1342      -3.381 -15.076 -11.568  1.00  0.00
ATOM   4083  H1  WAT  1342      -4.279 -14.852 -11.320  1.00  0.00
ATOM   4084  H2  WAT  1342      -3.356 -14.953 -12.517  1.00  0.00
TER
ATOM   4085  O   WAT  1343      -4.554 -18.205 -12.992  1.00  0.00
ATOM   4086  H1  WAT  1343      -4.693 -17.333 -12.623  1.00  0.00
ATOM   4087  H2  WAT  1343      -5.436 -18.548 -13.137  1.00  0.00
TER
ATOM   4088  O   WAT  1344      -2.756 -12.263 -10.784  1.00  0.00
ATOM   4089  H1  WAT  1344      -2.785 -11.858 -11.651  1.00  0.00
ATOM   4090  H2  WAT  1344      -2.920 -13.192 -10.946  1.00  0.00
TER
ATOM   4091  O   WAT  1345       9.195 -11.480  -9.487  1.00  0.00
ATOM   4092  H1  WAT  1345       9.671 -11.002  -8.808  1.00  0.00
ATOM   4093  H2  WAT  1345       9.816 -11.548 -10.213  1.00  0.00
TER
ATOM   4094  O   WAT  1346      -8.602 -16.435 -17.075  1.00  0.00
ATOM   4095  H1  WAT  1346      -8.524 -16.300 -18.019  1.00  0.00
ATOM   4096  H2  WAT  1346      -7.988 -17.143 -16.882  1.00  0.00
TER
ATOM   4097  O   WAT  1347       8.599 -14.289 -12.327  1.00  0.00
ATOM   4098  H1  WAT  1347       8.725 -14.527 -13.245  1.00  0.00
ATOM   4099  H2  WAT  1347       8.641 -15.120 -11.855  1.00  0.00
TER
ATOM   4100  O   WAT  1348       2.460 -10.586 -13.758  1.00  0.00
ATOM   4101  H1  WAT  1348       2.975 -10.675 -12.955  1.00  0.00
ATOM   4102  H2  WAT  1348       1.617 -10.240 -13.465  1.00  0.00
TER
ATOM   4103  O   WAT  1349      -8.546 -15.394 -14.536  1.00  0.00
ATOM   4104  H1  WAT  1349      -8.383 -15.863 -15.354  1.00  0.00
ATOM   4105  H2  WAT  1349      -8.081 -15.901 -13.871  1.00  0.00
TER
ATOM   4106  O   WAT  1350      -6.973 -16.018 -12.376  1.00  0.00
ATOM   4107  H1  WAT  1350      -7.357 -16.659 -11.778  1.00  0.00
ATOM   4108  H2  WAT  1350      -6.661 -15.315 -11.806  1.00  0.00
TER
ATOM   4109  O   WAT  1351      -0.823 -19.171 -16.895  1.00  0.00
ATOM   4110  H1  WAT  1351      -0.456 -19.645 -16.149  1.00  0.00
ATOM   4111  H2  WAT  1351      -1.012 -18.297 -16.554  1.00  0.00
TER
ATOM   4112  O   WAT  1352       6.254 -16.927 -18.187  1.00  0.00
ATOM   4113  H1  WAT  1352       6.974 -16.432 -18.578  1.00  0.00
ATOM   4114  H2  WAT  1352       6.052 -17.606 -18.832  1.00  0.00
TER
ATOM   4115  O   WAT  1353       1.636 -16.856 -12.300  1.00  0.00
ATOM   4116  H1  WAT  1353       1.570 -17.777 -12.555  1.00  0.00
ATOM   4117  H2  WAT  1353       1.006 -16.759 -11.586  1.00  0.00
TER
ATOM   4118  O   WAT  1354      -3.775 -18.831 -10.546  1.00  0.00
ATOM   4119  H1  WAT  1354      -4.075 -18.686 -11.443  1.00  0.00
ATOM   4120  H2  WAT  1354      -3.004 -19.391 -10.638  1.00  0.00
TER
ATOM   4121  O   WAT  1355       1.568 -14.034 -12.550  1.00  0.00
ATOM   4122  H1  WAT  1355       1.582 -14.966 -12.768  1.00  0.00
ATOM   4123  H2  WAT  1355       0.860 -13.948 -11.911  1.00  0.00
TER
ATOM   4124  O   WAT  1356       7.779 -17.394 -13.203  1.00  0.00
ATOM   4125  H1  WAT  1356       7.054 -16.801 -13.400  1.00  0.00
ATOM   4126  H2  WAT  1356       8.306 -17.401 -14.002  1.00  0.00
TER
ATOM   4127  O   WAT  1357       1.001 -12.393 -15.456  1.00  0.00
ATOM   4128  H1  WAT  1357       1.645 -12.187 -14.779  1.00  0.00
ATOM   4129  H2  WAT  1357       1.364 -13.154 -15.909  1.00  0.00
TER
ATOM   4130  O   WAT  1358       2.274 -14.389 -16.738  1.00  0.00
ATOM   4131  H1  WAT  1358       2.916 -15.090 -16.625  1.00  0.00
ATOM   4132  H2  WAT  1358       2.799 -13.610 -16.919  1.00  0.00
TER
ATOM   4133  O   WAT  1359       4.048 -13.590 -13.535  1.00  0.00
ATOM   4134  H1  WAT  1359       4.384 -13.003 -12.857  1.00  0.00
ATOM   4135  H2  WAT  1359       3.128 -13.721 -13.305  1.00  0.00
TER
ATOM   4136  O   WAT  1360      -8.114 -11.812 -11.766  1.00  0.00
ATOM   4137  H1  WAT  1360      -8.005 -12.753 -11.906  1.00  0.00
ATOM   4138  H2  WAT  1360      -8.766 -11.547 -12.414  1.00  0.00
TER
ATOM   4139  O   WAT  1361      -0.123 -13.541 -10.366  1.00  0.00
ATOM   4140  H1  WAT  1361      -0.443 -14.260  -9.821  1.00  0.00
ATOM   4141  H2  WAT  1361      -0.797 -12.865 -10.292  1.00  0.00
TER
ATOM   4142  O   WAT  1362      -5.969 -10.745  -9.954  1.00  0.00
ATOM   4143  H1  WAT  1362      -5.167 -10.424  -9.540  1.00  0.00
ATOM   4144  H2  WAT  1362      -6.483 -11.106  -9.232  1.00  0.00
TER
ATOM   4145  O   WAT  1363       2.868 -14.637 -10.006  1.00  0.00
ATOM   4146  H1  WAT  1363       2.262 -14.614 -10.747  1.00  0.00
ATOM   4147  H2  WAT  1363       2.563 -15.369  -9.469  1.00  0.00
TER
ATOM   4148  O   WAT  1364       4.298 -10.909 -11.395  1.00  0.00
ATOM   4149  H1  WAT  1364       5.250 -10.994 -11.445  1.00  0.00
ATOM   4150  H2  WAT  1364       4.151 -10.245 -10.722  1.00  0.00
TER
ATOM   4151  O   WAT  1365      -8.249 -18.258 -11.010  1.00  0.00
ATOM   4152  H1  WAT  1365      -7.745 -18.837 -10.438  1.00  0.00
ATOM   4153  H2  WAT  1365      -8.988 -17.974 -10.472  1.00  0.00
TER
ATOM   4154  O   WAT  1366      -1.195 -16.851 -11.477  1.00  0.00
ATOM   4155  H1  WAT  1366      -1.960 -16.283 -11.561  1.00  0.00
ATOM   4156  H2  WAT  1366      -1.013 -17.143 -12.370  1.00  0.00
TER
ATOM   4157  O   WAT  1367       5.947 -15.120 -10.919  1.00  0.00
ATOM   4158  H1  WAT  1367       6.688 -14.783 -11.422  1.00  0.00
ATOM   4159  H2  WAT  1367       5.185 -14.951 -11.472  1.00  0.00
TER
ATOM   4160  O   WAT  1368       4.622 -17.069 -12.384  1.00  0.00
ATOM   4161  H1  WAT  1368       5.036 -16.914 -11.534  1.00  0.00
ATOM   4162  H2  WAT  1368       3.687 -16.943 -12.221  1.00  0.00
TER
ATOM   4163  O   WAT  1369      -0.617 -17.117 -14.414  1.00  0.00
ATOM   4164  H1  WAT  1369      -0.198 -16.274 -14.586  1.00  0.00
ATOM   4165  H2  WAT  1369      -1.536 -16.980 -14.643  1.00  0.00
TER
ATOM   4166  O   WAT  1370       4.059 -18.832 -14.454  1.00  0.00
ATOM   4167  H1  WAT  1370       3.532 -18.307 -15.057  1.00  0.00
ATOM   4168  H2  WAT  1370       4.402 -18.199 -13.823  1.00  0.00
TER
ATOM   4169  O   WAT  1371      -2.766 -10.812 -13.298  1.00  0.00
ATOM   4170  H1  WAT  1371      -3.304 -10.087 -13.617  1.00  0.00
ATOM   4171  H2  WAT  1371      -2.512 -11.289 -14.088  1.00  0.00
TER
ATOM   4172  O   WAT  1372       0.090  -9.577 -13.040  1.00  0.00
ATOM   4173  H1  WAT  1372       0.016  -8.673 -12.732  1.00  0.00
ATOM   4174  H2  WAT  1372      -0.812  -9.895 -13.067  1.00  0.00
TER
ATOM   4175  O   WAT  1373      -8.018 -11.382 -16.998  1.00  0.00
ATOM   4176  H1  WAT  1373      -8.455 -11.202 -16.166  1.00  0.00
ATOM   4177  H2  WAT  1373      -7.450 -10.625 -17.140  1.00  0.00
TER
ATOM   4178  O   WAT  1374       7.618 -11.880 -12.710  1.00  0.00
ATOM   4179  H1  WAT  1374       7.019 -11.821 -13.454  1.00  0.00
ATOM   4180  H2  WAT  1374       7.748 -12.820 -12.581  1.00  0.00
TER
ATOM   4181  O   WAT  1375       6.304 -15.155 -14.613  1.00  0.00
ATOM   4182  H1  WAT  1375       5.490 -14.725 -14.350  1.00  0.00
ATOM   4183  H2  WAT  1375       6.711 -14.543 -15.226  1.00  0.00
TER
ATOM   4184  O   WAT  1376      -7.148 -18.485 -16.099  1.00  0.00
ATOM   4185  H1  WAT  1376      -6.781 -18.572 -15.219  1.00  0.00
ATOM   4186  H2  WAT  1376      -7.717 -19.248 -16.198  1.00  0.00
TER
ATOM   4187  O   WAT  1377      -5.733 -13.971 -10.937  1.00  0.00
ATOM   4188  H1  WAT  1377      -5.776 -14.342 -10.055  1.00  0.00
ATOM   4189  H2  WAT  1377      -5.602 -13.034 -10.797  1.00  0.00
TER
ATOM   4190  O   WAT  1378      -2.032 -12.416 -15.336  1.00  0.00
ATOM   4191  H1  WAT  1378      -2.273 -12.148 -16.223  1.00  0.00
ATOM   4192  H2  WAT  1378      -1.092 -12.245 -15.281  1.00  0.00
TER
ATOM   4193  O   WAT  1379       9.228 -10.396 -14.535  1.00  0.00
ATOM   4194  H1  WAT  1379       8.734  -9.999 -15.252  1.00  0.00
ATOM   4195  H2  WAT  1379       8.620 -11.021 -14.141  1.00  0.00
TER
ATOM   4196  O   WAT  1380      -5.894 -11.025 -13.817  1.00  0.00
ATOM   4197  H1  WAT  1380      -6.488 -11.157 -13.078  1.00  0.00
ATOM   4198  H2  WAT  1380      -5.901 -11.861 -14.283  1.00  0.00
TER
ATOM   4199  O   WAT  1381       6.912  -9.754 -17.256  1.00  0.00
ATOM   4200  H1  WAT  1381       6.453  -9.002 -17.630  1.00  0.00
ATOM   4201  H2  WAT  1381       6.284 -10.473 -17.315  1.00  0.00
TER
ATOM   4202  O   WAT  1382      -6.263 -13.659 -14.866  1.00  0.00
ATOM   4203  H1  WAT  1382      -6.989 -14.279 -14.934  1.00  0.00
ATOM   4204  H2  WAT  1382      -6.202 -13.265 -15.736  1.00  0.00
TER
ATOM   4205  O   WAT  1383      -2.658 -11.445 -18.081  1.00  0.00
ATOM   4206  H1  WAT  1383      -2.142 -12.056 -18.606  1.00  0.00
ATOM   4207  H2  WAT  1383      -2.008 -10.942 -17.590  1.00  0.00
TER
ATOM   4208  O   WAT  1384       0.081 -10.554 -17.254  1.00  0.00
ATOM   4209  H1  WAT  1384       0.369 -10.809 -18.131  1.00  0.00
ATOM   4210  H2  WAT  1384       0.594 -11.106 -16.664  1.00  0.00
TER
ATOM   4211  O   WAT  1385       0.149  -9.632  -9.887  1.00  0.00
ATOM   4212  H1  WAT  1385       1.075  -9.868  -9.844  1.00  0.00
ATOM   4213  H2  WAT  1385       0.134  -8.805 -10.369  1.00  0.00
TER
ATOM   4214  O   WAT  1386       6.716 -10.405 -10.063  1.00  0.00
ATOM   4215  H1  WAT  1386       7.509 -10.901 -10.271  1.00  0.00
ATOM   4216  H2  WAT  1386       7.010  -9.726  -9.456  1.00  0.00
TER
ATOM   4217  O   WAT  1387     -15.932  18.015  17.141  1.00  0.00
ATOM   4218  H1  WAT  1387     -16.013  17.101  16.870  1.00  0.00
ATOM   4219  H2  WAT  1387     -16.345  18.512  16.435  1.00  0.00
TER
ATOM   4220  O   WAT  1388     -13.546  12.771  16.189  1.00  0.00
ATOM   4221  H1  WAT  1388     -12.725  12.281  16.231  1.00  0.00
ATOM   4222  H2  WAT  1388     -13.513  13.361  16.942  1.00  0.00
TER
ATOM   4223  O   WAT  1389     -19.709  10.456  17.648  1.00  0.00
ATOM   4224  H1  WAT  1389     -19.402   9.901  16.932  1.00  0.00
ATOM   4225  H2  WAT  1389     -20.639  10.591  17.466  1.00  0.00
TER
ATOM   4226  O   WAT  1390     -17.321  18.521  14.384  1.00  0.00
ATOM   4227  H1  WAT  1390     -18.248  18.455  14.613  1.00  0.00
ATOM   4228  H2  WAT  1390     -17.169  19.459  14.270  1.00  0.00
TER
ATOM   4229  O   WAT  1391     -17.335  14.793  11.381  1.00  0.00
ATOM   4230  H1  WAT  1391     -18.274  14.954  11.466  1.00  0.00
ATOM   4231  H2  WAT  1391     -17.016  15.511  10.835  1.00  0.00
TER
ATOM   4232  O   WAT  1392     -11.533  10.576  10.209  1.00  0.00
ATOM   4233  H1  WAT  1392     -11.846  10.669  11.109  1.00  0.00
ATOM   4234  H2  WAT  1392     -10.772  11.154  10.159  1.00  0.00
TER
ATOM   4235  O   WAT  1393     -19.433  10.907  12.930  1.00  0.00
ATOM   4236  H1  WAT  1393     -20.058  10.903  13.655  1.00  0.00
ATOM   4237  H2  WAT  1393     -19.520  10.040  12.533  1.00  0.00
TER
ATOM   4238  O   WAT  1394     -15.528  16.415  14.376  1.00  0.00
ATOM   4239  H1  WAT  1394     -16.127  17.139  14.193  1.00  0.00
ATOM   4240  H2  WAT  1394     -14.980  16.353  13.594  1.00  0.00
TER
ATOM   4241  O   WAT  1395     -16.921  15.052  16.407  1.00  0.00
ATOM   4242  H1  WAT  1395     -16.528  15.369  15.594  1.00  0.00
ATOM   4243  H2  WAT  1395     -16.560  14.173  16.521  1.00  0.00
TER
ATOM   4244  O   WAT  1396     -19.898  14.318  18.907  1.00  0.00
ATOM   4245  H1  WAT  1396     -19.894  13.877  18.058  1.00  0.00
ATOM   4246  H2  WAT  1396     -19.003  14.639  19.014  1.00  0.00
TER
ATOM   4247  O   WAT  1397     -19.836  15.319  11.898  1.00  0.00
ATOM   4248  H1  WAT  1397     -19.715  15.278  12.846  1.00  0.00
ATOM   4249  H2  WAT  1397     -20.221  16.181  11.742  1.00  0.00
TER
ATOM   4250  O   WAT  1398     -17.059  12.015  13.504  1.00  0.00
ATOM   4251  H1  WAT  1398     -17.873  11.516  13.429  1.00  0.00
ATOM   4252  H2  WAT  1398     -17.253  12.855  13.088  1.00  0.00
TER
ATOM   4253  O   WAT  1399     -14.344  16.387  11.801  1.00  0.00
ATOM   4254  H1  WAT  1399     -13.456  16.699  11.626  1.00  0.00
ATOM   4255  H2  WAT  1399     -14.374  15.514  11.409  1.00  0.00
TER
ATOM   4256  O   WAT  1400     -12.073  17.698  11.268  1.00  0.00
ATOM   4257  H1  WAT  1400     -12.157  18.130  10.418  1.00  0.00
ATOM   4258  H2  WAT  1400     -11.354  18.158  11.701  1.00  0.00
TER
ATOM   4259  O   WAT  1401     -12.316  13.196  13.355  1.00  0.00
ATOM   4260  H1  WAT  1401     -12.945  13.301  12.641  1.00  0.00
ATOM   4261  H2  WAT  1401     -12.811  13.416  14.145  1.00  0.00
TER
ATOM   4262  O   WAT  1402     -20.348  15.475  14.771  1.00  0.00
ATOM   4263  H1  WAT  1402     -21.056  15.943  15.212  1.00  0.00
ATOM   4264  H2  WAT  1402     -20.063  14.817  15.406  1.00  0.00
TER
ATOM   4265  O   WAT  1403     -16.316  12.200  16.211  1.00  0.00
ATOM   4266  H1  WAT  1403     -16.439  12.219  15.262  1.00  0.00
ATOM   4267  H2  WAT  1403     -15.368  12.248  16.330  1.00  0.00
TER
ATOM   4268  O   WAT  1404     -13.223  18.355  17.059  1.00  0.00
ATOM   4269  H1  WAT  1404     -14.164  18.370  17.234  1.00  0.00
ATOM   4270  H2  WAT  1404     -12.909  17.568  17.505  1.00  0.00
TER
ATOM   4271  O   WAT  1405     -18.700  19.057   9.842  1.00  0.00
ATOM   4272  H1  WAT  1405     -18.180  18.342   9.476  1.00  0.00
ATOM   4273  H2  WAT  1405     -18.053  19.695  10.142  1.00  0.00
TER
ATOM   4274  O   WAT  1406     -14.838  10.917  12.068  1.00  0.00
ATOM   4275  H1  WAT  1406     -14.558  10.074  12.424  1.00  0.00
ATOM   4276  H2  WAT  1406     -15.612  11.150  12.582  1.00  0.00
TER
ATOM   4277  O   WAT  1407     -20.300  12.150  10.513  1.00  0.00
ATOM   4278  H1  WAT  1407     -20.648  11.472   9.933  1.00  0.00
ATOM   4279  H2  WAT  1407     -20.099  11.689  11.328  1.00  0.00
TER
ATOM   4280  O   WAT  1408     -14.011  13.473  11.131  1.00  0.00
ATOM   4281  H1  WAT  1408     -13.592  13.286  10.291  1.00  0.00
ATOM   4282  H2  WAT  1408     -14.317  12.621  11.442  1.00  0.00
TER
ATOM   4283  O   WAT  1409     -10.512  18.385  14.829  1.00  0.00
ATOM   4284  H1  WAT  1409     -10.887  17.618  14.397  1.00  0.00
ATOM   4285  H2  WAT  1409     -11.241  18.768  15.317  1.00  0.00
TER
ATOM   4286  O   WAT  1410     -11.237  16.611  18.130  1.00  0.00
ATOM   4287  H1  WAT  1410     -10.713  16.117  17.499  1.00  0.00
ATOM   4288  H2  WAT  1410     -10.651  16.746  18.875  1.00  0.00
TER
ATOM   4289  O   WAT  1411     -11.747  15.868  14.069  1.00  0.00
ATOM   4290  H1  WAT  1411     -11.251  15.635  14.854  1.00  0.00
ATOM   4291  H2  WAT  1411     -11.945  15.030  13.653  1.00  0.00
TER
ATOM   4292  O   WAT  1412     -10.318  14.504  16.603  1.00  0.00
ATOM   4293  H1  WAT  1412     -10.428  14.350  17.541  1.00  0.00
ATOM   4294  H2  WAT  1412      -9.557  13.977  16.360  1.00  0.00
TER
ATOM   4295  O   WAT  1413      -9.429  12.335   9.843  1.00  0.00
ATOM   4296  H1  WAT  1413      -8.504  12.203   9.635  1.00  0.00
ATOM   4297  H2  WAT  1413      -9.451  12.415  10.797  1.00  0.00
TER
ATOM   4298  O   WAT  1414      -9.355  13.106  12.469  1.00  0.00
ATOM   4299  H1  WAT  1414     -10.150  13.041  12.998  1.00  0.00
ATOM   4300  H2  WAT  1414      -9.151  14.041  12.458  1.00  0.00
TER
ATOM   4301  O   WAT  1415     -12.923  11.436  18.919  1.00  0.00
ATOM   4302  H1  WAT  1415     -12.482  11.380  18.071  1.00  0.00
ATOM   4303  H2  WAT  1415     -13.192  12.352  18.990  1.00  0.00
TER
ATOM   4304  O   WAT  1416     -11.059  11.067  16.930  1.00  0.00
ATOM   4305  H1  WAT  1416     -11.120  10.124  16.783  1.00  0.00
ATOM   4306  H2  WAT  1416     -10.280  11.176  17.475  1.00  0.00
TER
ATOM   4307  O   WAT  1417     -19.590  13.152  16.386  1.00  0.00
ATOM   4308  H1  WAT  1417     -20.402  12.778  16.045  1.00  0.00
ATOM   4309  H2  WAT  1417     -19.086  12.397  16.688  1.00  0.00
TER
ATOM   4310  O   WAT  1418     -15.087   9.817  17.624  1.00  0.00
ATOM   4311  H1  WAT  1418     -14.484  10.389  18.099  1.00  0.00
ATOM   4312  H2  WAT  1418     -15.828  10.381  17.401  1.00  0.00
TER
ATOM   4313  O   WAT  1419     -11.944  10.219  12.898  1.00  0.00
ATOM   4314  H1  WAT  1419     -11.749  11.117  13.165  1.00  0.00
ATOM   4315  H2  WAT  1419     -12.731   9.987  13.391  1.00  0.00
TER
ATOM   4316  O   WAT  1420     -15.932  18.015  -1.633  1.00  0.00
ATOM   4317  H1  WAT  1420     -16.013  17.101  -1.904  1.00  0.00
ATOM   4318  H2  WAT  1420     -16.345  18.512  -2.339  1.00  0.00
TER
ATOM   4319  O   WAT  1421     -17.329  15.276   0.482  1.00  0.00
ATOM   4320  H1  WAT  1421     -16.952  14.403   0.369  1.00  0.00
ATOM   4321  H2  WAT  1421     -17.427  15.612  -0.409  1.00  0.00
TER
ATOM   4322  O   WAT  1422     -13.546  12.771  -2.585  1.00  0.00
ATOM   4323  H1  WAT  1422     -12.725  12.281  -2.543  1.00  0.00
ATOM   4324  H2  WAT  1422     -13.513  13.361  -1.832  1.00  0.00
TER
ATOM   4325  O   WAT  1423      -9.256  14.788   3.979  1.00  0.00
ATOM   4326  H1  WAT  1423      -9.961  15.176   3.460  1.00  0.00
ATOM   4327  H2  WAT  1423      -8.991  15.483   4.581  1.00  0.00
TER
ATOM   4328  O   WAT  1424     -13.310  14.711   0.187  1.00  0.00
ATOM   4329  H1  WAT  1424     -14.015  15.000   0.768  1.00  0.00
ATOM   4330  H2  WAT  1424     -12.949  15.521  -0.173  1.00  0.00
TER
ATOM   4331  O   WAT  1425     -10.241  14.157   0.578  1.00  0.00
ATOM   4332  H1  WAT  1425     -11.189  14.190   0.710  1.00  0.00
ATOM   4333  H2  WAT  1425      -9.916  14.970   0.963  1.00  0.00
TER
ATOM   4334  O   WAT  1426     -19.709  10.456  -1.126  1.00  0.00
ATOM   4335  H1  WAT  1426     -19.402   9.901  -1.843  1.00  0.00
ATOM   4336  H2  WAT  1426     -20.639  10.591  -1.309  1.00  0.00
TER
ATOM   4337  O   WAT  1427     -17.321  18.521  -4.390  1.00  0.00
ATOM   4338  H1  WAT  1427     -18.248  18.455  -4.161  1.00  0.00
ATOM   4339  H2  WAT  1427     -17.169  19.459  -4.505  1.00  0.00
TER
ATOM   4340  O   WAT  1428     -17.335  14.793  -7.393  1.00  0.00
ATOM   4341  H1  WAT  1428     -18.274  14.954  -7.308  1.00  0.00
ATOM   4342  H2  WAT  1428     -17.016  15.511  -7.940  1.00  0.00
TER
ATOM   4343  O   WAT  1429     -13.849  16.262   3.530  1.00  0.00
ATOM   4344  H1  WAT  1429     -14.262  17.087   3.784  1.00  0.00
ATOM   4345  H2  WAT  1429     -14.581  15.676   3.338  1.00  0.00
TER
ATOM   4346  O   WAT  1430     -11.533  10.576  -8.565  1.00  0.00
ATOM   4347  H1  WAT  1430     -11.846  10.669  -7.665  1.00  0.00
ATOM   4348  H2  WAT  1430     -10.772  11.154  -8.615  1.00  0.00
TER
ATOM   4349  O   WAT  1431     -10.323  15.313   7.412  1.00  0.00
ATOM   4350  H1  WAT  1431     -10.939  15.821   6.884  1.00  0.00
ATOM   4351  H2  WAT  1431     -10.644  14.413   7.355  1.00  0.00
TER
ATOM   4352  O   WAT  1432     -18.262  14.152   4.878  1.00  0.00
ATOM   4353  H1  WAT  1432     -18.724  14.361   5.690  1.00  0.00
ATOM   4354  H2  WAT  1432     -18.664  13.338   4.575  1.00  0.00
TER
ATOM   4355  O   WAT  1433     -13.261  15.373   6.008  1.00  0.00
ATOM   4356  H1  WAT  1433     -14.112  15.074   6.329  1.00  0.00
ATOM   4357  H2  WAT  1433     -13.421  15.618   5.096  1.00  0.00
TER
ATOM   4358  O   WAT  1434     -16.167  16.874   8.108  1.00  0.00
ATOM   4359  H1  WAT  1434     -15.841  16.040   7.768  1.00  0.00
ATOM   4360  H2  WAT  1434     -15.378  17.396   8.256  1.00  0.00
TER
ATOM   4361  O   WAT  1435     -19.433  10.907  -5.845  1.00  0.00
ATOM   4362  H1  WAT  1435     -20.058  10.903  -5.119  1.00  0.00
ATOM   4363  H2  WAT  1435     -19.520  10.040  -6.241  1.00  0.00
TER
ATOM   4364  O   WAT  1436     -20.511  11.830   1.134  1.00  0.00
ATOM   4365  H1  WAT  1436     -20.214  12.737   1.053  1.00  0.00
ATOM   4366  H2  WAT  1436     -19.963  11.342   0.520  1.00  0.00
TER
ATOM   4367  O   WAT  1437     -15.528  16.415  -4.398  1.00  0.00
ATOM   4368  H1  WAT  1437     -16.127  17.139  -4.582  1.00  0.00
ATOM   4369  H2  WAT  1437     -14.980  16.353  -5.180  1.00  0.00
TER
ATOM   4370  O   WAT  1438     -20.318  17.308   7.669  1.00  0.00
ATOM   4371  H1  WAT  1438     -20.413  16.367   7.519  1.00  0.00
ATOM   4372  H2  WAT  1438     -19.474  17.529   7.274  1.00  0.00
TER
ATOM   4373  O   WAT  1439     -16.921  15.052  -2.368  1.00  0.00
ATOM   4374  H1  WAT  1439     -16.528  15.369  -3.181  1.00  0.00
ATOM   4375  H2  WAT  1439     -16.560  14.173  -2.253  1.00  0.00
TER
ATOM   4376  O   WAT  1440     -18.612  13.802   8.892  1.00  0.00
ATOM   4377  H1  WAT  1440     -19.302  13.610   9.527  1.00  0.00
ATOM   4378  H2  WAT  1440     -17.869  14.086   9.425  1.00  0.00
TER
ATOM   4379  O   WAT  1441     -16.336  17.642   1.727  1.00  0.00
ATOM   4380  H1  WAT  1441     -17.068  18.151   2.076  1.00  0.00
ATOM   4381  H2  WAT  1441     -16.733  16.825   1.426  1.00  0.00
TER
ATOM   4382  O   WAT  1442     -19.898  14.318   0.133  1.00  0.00
ATOM   4383  H1  WAT  1442     -19.894  13.877  -0.717  1.00  0.00
ATOM   4384  H2  WAT  1442     -19.003  14.639   0.240  1.00  0.00
TER
ATOM   4385  O   WAT  1443     -19.836  15.319  -6.877  1.00  0.00
ATOM   4386  H1  WAT  1443     -19.715  15.278  -5.928  1.00  0.00
ATOM   4387  H2  WAT  1443     -20.221  16.181  -7.032  1.00  0.00
TER
ATOM   4388  O   WAT  1444     -15.873  13.096   1.140  1.00  0.00
ATOM   4389  H1  WAT  1444     -15.856  13.546   1.984  1.00  0.00
ATOM   4390  H2  WAT  1444     -16.122  12.196   1.353  1.00  0.00
TER
ATOM   4391  O   WAT  1445     -12.446  10.509   6.978  1.00  0.00
ATOM   4392  H1  WAT  1445     -12.121   9.778   7.504  1.00  0.00
ATOM   4393  H2  WAT  1445     -12.410  10.190   6.076  1.00  0.00
TER
ATOM   4394  O   WAT  1446     -19.597  18.378   1.879  1.00  0.00
ATOM   4395  H1  WAT  1446     -19.230  17.904   2.625  1.00  0.00
ATOM   4396  H2  WAT  1446     -19.787  19.252   2.220  1.00  0.00
TER
ATOM   4397  O   WAT  1447     -17.059  12.015  -5.270  1.00  0.00
ATOM   4398  H1  WAT  1447     -17.873  11.516  -5.346  1.00  0.00
ATOM   4399  H2  WAT  1447     -17.253  12.855  -5.686  1.00  0.00
TER
ATOM   4400  O   WAT  1448     -14.344  16.387  -6.974  1.00  0.00
ATOM   4401  H1  WAT  1448     -13.456  16.699  -7.149  1.00  0.00
ATOM   4402  H2  WAT  1448     -14.374  15.514  -7.366  1.00  0.00
TER
ATOM   4403  O   WAT  1449     -12.073  17.698  -7.506  1.00  0.00
ATOM   4404  H1  WAT  1449     -12.157  18.130  -8.356  1.00  0.00
ATOM   4405  H2  WAT  1449     -11.354  18.158  -7.073  1.00  0.00
TER
ATOM   4406  O   WAT  1450     -15.682  14.241   3.772  1.00  0.00
ATOM   4407  H1  WAT  1450     -15.314  13.420   4.100  1.00  0.00
ATOM   4408  H2  WAT  1450     -16.542  14.301   4.188  1.00  0.00
TER
ATOM   4409  O   WAT  1451     -12.316  13.196  -5.419  1.00  0.00
ATOM   4410  H1  WAT  1451     -12.945  13.301  -6.133  1.00  0.00
ATOM   4411  H2  WAT  1451     -12.811  13.416  -4.630  1.00  0.00
TER
ATOM   4412  O   WAT  1452     -20.348  15.475  -4.003  1.00  0.00
ATOM   4413  H1  WAT  1452     -21.056  15.943  -3.562  1.00  0.00
ATOM   4414  H2  WAT  1452     -20.063  14.817  -3.369  1.00  0.00
TER
ATOM   4415  O   WAT  1453     -18.722  16.895   3.996  1.00  0.00
ATOM   4416  H1  WAT  1453     -18.223  17.369   4.661  1.00  0.00
ATOM   4417  H2  WAT  1453     -18.580  15.971   4.203  1.00  0.00
TER
ATOM   4418  O   WAT  1454     -16.316  12.200  -2.564  1.00  0.00
ATOM   4419  H1  WAT  1454     -16.439  12.219  -3.513  1.00  0.00
ATOM   4420  H2  WAT  1454     -15.368  12.248  -2.444  1.00  0.00
TER
ATOM   4421  O   WAT  1455     -11.515  13.111   4.839  1.00  0.00
ATOM   4422  H1  WAT  1455     -12.018  13.852   5.178  1.00  0.00
ATOM   4423  H2  WAT  1455     -10.700  13.500   4.522  1.00  0.00
TER
ATOM   4424  O   WAT  1456     -13.223  18.355  -1.715  1.00  0.00
ATOM   4425  H1  WAT  1456     -14.164  18.370  -1.540  1.00  0.00
ATOM   4426  H2  WAT  1456     -12.909  17.568  -1.269  1.00  0.00
TER
ATOM   4427  O   WAT  1457     -18.700  19.057  -8.933  1.00  0.00
ATOM   4428  H1  WAT  1457     -18.180  18.342  -9.299  1.00  0.00
ATOM   4429  H2  WAT  1457     -18.053  19.695  -8.633  1.00  0.00
TER
ATOM   4430  O   WAT  1458     -13.680  17.819   8.395  1.00  0.00
ATOM   4431  H1  WAT  1458     -13.098  17.065   8.307  1.00  0.00
ATOM   4432  H2  WAT  1458     -13.504  18.350   7.618  1.00  0.00
TER
ATOM   4433  O   WAT  1459     -19.797  11.536   3.739  1.00  0.00
ATOM   4434  H1  WAT  1459     -20.245  11.559   2.894  1.00  0.00
ATOM   4435  H2  WAT  1459     -20.430  11.138   4.336  1.00  0.00
TER
ATOM   4436  O   WAT  1460     -17.055  18.163   5.744  1.00  0.00
ATOM   4437  H1  WAT  1460     -16.935  17.567   6.484  1.00  0.00
ATOM   4438  H2  WAT  1460     -16.195  18.200   5.324  1.00  0.00
TER
ATOM   4439  O   WAT  1461     -14.716  18.717   4.320  1.00  0.00
ATOM   4440  H1  WAT  1461     -15.242  19.241   3.717  1.00  0.00
ATOM   4441  H2  WAT  1461     -14.373  19.350   4.951  1.00  0.00
TER
ATOM   4442  O   WAT  1462     -20.288  14.705   7.002  1.00  0.00
ATOM   4443  H1  WAT  1462     -19.698  14.397   7.690  1.00  0.00
ATOM   4444  H2  WAT  1462     -21.106  14.233   7.158  1.00  0.00
TER
ATOM   4445  O   WAT  1463     -15.468  14.322   7.235  1.00  0.00
ATOM   4446  H1  WAT  1463     -16.157  13.660   7.170  1.00  0.00
ATOM   4447  H2  WAT  1463     -14.748  13.876   7.680  1.00  0.00
TER
ATOM   4448  O   WAT  1464     -14.838  10.917  -6.706  1.00  0.00
ATOM   4449  H1  WAT  1464     -14.558  10.074  -6.350  1.00  0.00
ATOM   4450  H2  WAT  1464     -15.612  11.150  -6.192  1.00  0.00
TER
ATOM   4451  O   WAT  1465     -20.300  12.150  -8.261  1.00  0.00
ATOM   4452  H1  WAT  1465     -20.648  11.472  -8.841  1.00  0.00
ATOM   4453  H2  WAT  1465     -20.099  11.689  -7.447  1.00  0.00
TER
ATOM   4454  O   WAT  1466     -14.011  13.473  -7.643  1.00  0.00
ATOM   4455  H1  WAT  1466     -13.592  13.286  -8.483  1.00  0.00
ATOM   4456  H2  WAT  1466     -14.317  12.621  -7.333  1.00  0.00
TER
ATOM   4457  O   WAT  1467     -10.512  18.385  -3.945  1.00  0.00
ATOM   4458  H1  WAT  1467     -10.887  17.618  -4.377  1.00  0.00
ATOM   4459  H2  WAT  1467     -11.241  18.768  -3.458  1.00  0.00
TER
ATOM   4460  O   WAT  1468     -11.122  17.532   5.689  1.00  0.00
ATOM   4461  H1  WAT  1468     -11.353  17.304   4.788  1.00  0.00
ATOM   4462  H2  WAT  1468     -10.861  18.452   5.643  1.00  0.00
TER
ATOM   4463  O   WAT  1469     -12.683  12.758   8.467  1.00  0.00
ATOM   4464  H1  WAT  1469     -11.806  12.766   8.850  1.00  0.00
ATOM   4465  H2  WAT  1469     -12.671  12.021   7.856  1.00  0.00
TER
ATOM   4466  O   WAT  1470     -11.237  16.611  -0.645  1.00  0.00
ATOM   4467  H1  WAT  1470     -10.713  16.117  -1.276  1.00  0.00
ATOM   4468  H2  WAT  1470     -10.651  16.746   0.100  1.00  0.00
TER
ATOM   4469  O   WAT  1471     -11.058  16.695   2.877  1.00  0.00
ATOM   4470  H1  WAT  1471     -12.007  16.661   2.992  1.00  0.00
ATOM   4471  H2  WAT  1471     -10.876  17.605   2.642  1.00  0.00
TER
ATOM   4472  O   WAT  1472     -11.747  15.868  -4.705  1.00  0.00
ATOM   4473  H1  WAT  1472     -11.251  15.635  -3.920  1.00  0.00
ATOM   4474  H2  WAT  1472     -11.945  15.030  -5.122  1.00  0.00
TER
ATOM   4475  O   WAT  1473     -10.318  14.504  -2.172  1.00  0.00
ATOM   4476  H1  WAT  1473     -10.428  14.350  -1.233  1.00  0.00
ATOM   4477  H2  WAT  1473      -9.557  13.977  -2.414  1.00  0.00
TER
ATOM   4478  O   WAT  1474     -11.971  10.444   4.287  1.00  0.00
ATOM   4479  H1  WAT  1474     -11.334  11.057   4.653  1.00  0.00
ATOM   4480  H2  WAT  1474     -11.824  10.480   3.342  1.00  0.00
TER
ATOM   4481  O   WAT  1475      -9.429  12.335  -8.931  1.00  0.00
ATOM   4482  H1  WAT  1475      -8.504  12.203  -9.139  1.00  0.00
ATOM   4483  H2  WAT  1475      -9.451  12.415  -7.977  1.00  0.00
TER
ATOM   4484  O   WAT  1476      -9.355  13.106  -6.305  1.00  0.00
ATOM   4485  H1  WAT  1476     -10.150  13.041  -5.776  1.00  0.00
ATOM   4486  H2  WAT  1476      -9.151  14.041  -6.317  1.00  0.00
TER
ATOM   4487  O   WAT  1477     -18.601  11.596   7.194  1.00  0.00
ATOM   4488  H1  WAT  1477     -18.662  12.189   7.944  1.00  0.00
ATOM   4489  H2  WAT  1477     -17.661  11.489   7.049  1.00  0.00
TER
ATOM   4490  O   WAT  1478     -15.963  11.253   6.833  1.00  0.00
ATOM   4491  H1  WAT  1478     -15.349  11.571   6.172  1.00  0.00
ATOM   4492  H2  WAT  1478     -15.418  10.768   7.453  1.00  0.00
TER
ATOM   4493  O   WAT  1479     -15.223   9.817   3.160  1.00  0.00
ATOM   4494  H1  WAT  1479     -16.097  10.150   2.958  1.00  0.00
ATOM   4495  H2  WAT  1479     -15.332   9.344   3.986  1.00  0.00
TER
ATOM   4496  O   WAT  1480     -14.315  12.024   4.545  1.00  0.00
ATOM   4497  H1  WAT  1480     -14.644  11.209   4.165  1.00  0.00
ATOM   4498  H2  WAT  1480     -13.367  11.981   4.421  1.00  0.00
TER
ATOM   4499  O   WAT  1481     -17.475  10.734   2.100  1.00  0.00
ATOM   4500  H1  WAT  1481     -18.258  11.208   2.379  1.00  0.00
ATOM   4501  H2  WAT  1481     -17.769   9.829   1.991  1.00  0.00
TER
ATOM   4502  O   WAT  1482     -12.923  11.436   0.145  1.00  0.00
ATOM   4503  H1  WAT  1482     -12.482  11.380  -0.703  1.00  0.00
ATOM   4504  H2  WAT  1482     -13.192  12.352   0.216  1.00  0.00
TER
ATOM   4505  O   WAT  1483     -11.059  11.067  -1.845  1.00  0.00
ATOM   4506  H1  WAT  1483     -11.120  10.124  -1.991  1.00  0.00
ATOM   4507  H2  WAT  1483     -10.280  11.176  -1.299  1.00  0.00
TER
ATOM   4508  O   WAT  1484     -19.590  13.152  -2.389  1.00  0.00
ATOM   4509  H1  WAT  1484     -20.402  12.778  -2.729  1.00  0.00
ATOM   4510  H2  WAT  1484     -19.086  12.397  -2.087  1.00  0.00
TER
ATOM   4511  O   WAT  1485     -15.087   9.817  -1.150  1.00  0.00
ATOM   4512  H1  WAT  1485     -14.484  10.389  -0.676  1.00  0.00
ATOM   4513  H2  WAT  1485     -15.828  10.381  -1.373  1.00  0.00
TER
ATOM   4514  O   WAT  1486     -11.944  10.219  -5.876  1.00  0.00
ATOM   4515  H1  WAT  1486     -11.749  11.117  -5.610  1.00  0.00
ATOM   4516  H2  WAT  1486     -12.731   9.987  -5.383  1.00  0.00
TER
ATOM   4517  O   WAT  1487     -14.838   9.996   9.229  1.00  0.00
ATOM   4518  H1  WAT  1487     -14.951  10.316  10.124  1.00  0.00
ATOM   4519  H2  WAT  1487     -14.021  10.397   8.933  1.00  0.00
TER
ATOM   4520  O   WAT  1488      -9.256  14.788 -14.795  1.00  0.00
ATOM   4521  H1  WAT  1488      -9.961  15.176 -15.314  1.00  0.00
ATOM   4522  H2  WAT  1488      -8.991  15.483 -14.193  1.00  0.00
TER
ATOM   4523  O   WAT  1489     -13.310  14.711 -18.587  1.00  0.00
ATOM   4524  H1  WAT  1489     -14.015  15.000 -18.007  1.00  0.00
ATOM   4525  H2  WAT  1489     -12.949  15.521 -18.947  1.00  0.00
TER
ATOM   4526  O   WAT  1490     -10.241  14.157 -18.196  1.00  0.00
ATOM   4527  H1  WAT  1490     -11.189  14.190 -18.065  1.00  0.00
ATOM   4528  H2  WAT  1490      -9.916  14.970 -17.811  1.00  0.00
TER
ATOM   4529  O   WAT  1491     -13.849  16.262 -15.244  1.00  0.00
ATOM   4530  H1  WAT  1491     -14.262  17.087 -14.990  1.00  0.00
ATOM   4531  H2  WAT  1491     -14.581  15.676 -15.437  1.00  0.00
TER
ATOM   4532  O   WAT  1492     -10.323  15.313 -11.362  1.00  0.00
ATOM   4533  H1  WAT  1492     -10.939  15.821 -11.891  1.00  0.00
ATOM   4534  H2  WAT  1492     -10.644  14.413 -11.420  1.00  0.00
TER
ATOM   4535  O   WAT  1493     -18.262  14.152 -13.896  1.00  0.00
ATOM   4536  H1  WAT  1493     -18.724  14.361 -13.084  1.00  0.00
ATOM   4537  H2  WAT  1493     -18.664  13.338 -14.199  1.00  0.00
TER
ATOM   4538  O   WAT  1494     -13.261  15.373 -12.766  1.00  0.00
ATOM   4539  H1  WAT  1494     -14.112  15.074 -12.445  1.00  0.00
ATOM   4540  H2  WAT  1494     -13.421  15.618 -13.678  1.00  0.00
TER
ATOM   4541  O   WAT  1495     -16.167  16.874 -10.666  1.00  0.00
ATOM   4542  H1  WAT  1495     -15.841  16.040 -11.006  1.00  0.00
ATOM   4543  H2  WAT  1495     -15.378  17.396 -10.519  1.00  0.00
TER
ATOM   4544  O   WAT  1496     -20.511  11.830 -17.641  1.00  0.00
ATOM   4545  H1  WAT  1496     -20.214  12.737 -17.721  1.00  0.00
ATOM   4546  H2  WAT  1496     -19.963  11.342 -18.255  1.00  0.00
TER
ATOM   4547  O   WAT  1497     -20.318  17.308 -11.105  1.00  0.00
ATOM   4548  H1  WAT  1497     -20.413  16.367 -11.255  1.00  0.00
ATOM   4549  H2  WAT  1497     -19.474  17.529 -11.501  1.00  0.00
TER
ATOM   4550  O   WAT  1498     -18.612  13.802  -9.882  1.00  0.00
ATOM   4551  H1  WAT  1498     -19.302  13.610  -9.248  1.00  0.00
ATOM   4552  H2  WAT  1498     -17.869  14.086  -9.350  1.00  0.00
TER
ATOM   4553  O   WAT  1499     -16.336  17.642 -17.047  1.00  0.00
ATOM   4554  H1  WAT  1499     -17.068  18.151 -16.698  1.00  0.00
ATOM   4555  H2  WAT  1499     -16.733  16.825 -17.348  1.00  0.00
TER
ATOM   4556  O   WAT  1500     -15.873  13.096 -17.635  1.00  0.00
ATOM   4557  H1  WAT  1500     -15.856  13.546 -16.790  1.00  0.00
ATOM   4558  H2  WAT  1500     -16.122  12.196 -17.421  1.00  0.00
TER
ATOM   4559  O   WAT  1501     -12.446  10.509 -11.796  1.00  0.00
ATOM   4560  H1  WAT  1501     -12.121   9.778 -11.270  1.00  0.00
ATOM   4561  H2  WAT  1501     -12.410  10.190 -12.698  1.00  0.00
TER
ATOM   4562  O   WAT  1502     -19.597  18.378 -16.895  1.00  0.00
ATOM   4563  H1  WAT  1502     -19.230  17.904 -16.149  1.00  0.00
ATOM   4564  H2  WAT  1502     -19.787  19.252 -16.554  1.00  0.00
TER
ATOM   4565  O   WAT  1503     -15.682  14.241 -15.002  1.00  0.00
ATOM   4566  H1  WAT  1503     -15.314  13.420 -14.674  1.00  0.00
ATOM   4567  H2  WAT  1503     -16.542  14.301 -14.587  1.00  0.00
TER
ATOM   4568  O   WAT  1504     -18.722  16.895 -14.778  1.00  0.00
ATOM   4569  H1  WAT  1504     -18.223  17.369 -14.113  1.00  0.00
ATOM   4570  H2  WAT  1504     -18.580  15.971 -14.571  1.00  0.00
TER
ATOM   4571  O   WAT  1505     -11.515  13.111 -13.936  1.00  0.00
ATOM   4572  H1  WAT  1505     -12.018  13.852 -13.596  1.00  0.00
ATOM   4573  H2  WAT  1505     -10.700  13.500 -14.252  1.00  0.00
TER
ATOM   4574  O   WAT  1506     -13.680  17.819 -10.380  1.00  0.00
ATOM   4575  H1  WAT  1506     -13.098  17.065 -10.468  1.00  0.00
ATOM   4576  H2  WAT  1506     -13.504  18.350 -11.156  1.00  0.00
TER
ATOM   4577  O   WAT  1507     -19.797  11.536 -15.035  1.00  0.00
ATOM   4578  H1  WAT  1507     -20.245  11.559 -15.881  1.00  0.00
ATOM   4579  H2  WAT  1507     -20.430  11.138 -14.438  1.00  0.00
TER
ATOM   4580  O   WAT  1508     -17.055  18.163 -13.030  1.00  0.00
ATOM   4581  H1  WAT  1508     -16.935  17.567 -12.291  1.00  0.00
ATOM   4582  H2  WAT  1508     -16.195  18.200 -13.450  1.00  0.00
TER
ATOM   4583  O   WAT  1509     -14.716  18.717 -14.454  1.00  0.00
ATOM   4584  H1  WAT  1509     -15.242  19.241 -15.057  1.00  0.00
ATOM   4585  H2  WAT  1509     -14.373  19.350 -13.823  1.00  0.00
TER
ATOM   4586  O   WAT  1510     -20.288  14.705 -11.773  1.00  0.00
ATOM   4587  H1  WAT  1510     -19.698  14.397 -11.085  1.00  0.00
ATOM   4588  H2  WAT  1510     -21.106  14.233 -11.617  1.00  0.00
TER
ATOM   4589  O   WAT  1511     -15.468  14.322 -11.539  1.00  0.00
ATOM   4590  H1  WAT  1511     -16.157  13.660 -11.604  1.00  0.00
ATOM   4591  H2  WAT  1511     -14.748  13.876 -11.094  1.00  0.00
TER
ATOM   4592  O   WAT  1512     -11.122  17.532 -13.086  1.00  0.00
ATOM   4593  H1  WAT  1512     -11.353  17.304 -13.986  1.00  0.00
ATOM   4594  H2  WAT  1512     -10.861  18.452 -13.131  1.00  0.00
TER
ATOM   4595  O   WAT  1513     -12.683  12.758 -10.308  1.00  0.00
ATOM   4596  H1  WAT  1513     -11.806  12.766  -9.924  1.00  0.00
ATOM   4597  H2  WAT  1513     -12.671  12.021 -10.919  1.00  0.00
TER
ATOM   4598  O   WAT  1514     -11.058  16.695 -15.897  1.00  0.00
ATOM   4599  H1  WAT  1514     -12.007  16.661 -15.782  1.00  0.00
ATOM   4600  H2  WAT  1514     -10.876  17.605 -16.132  1.00  0.00
TER
ATOM   4601  O   WAT  1515     -11.971  10.444 -14.488  1.00  0.00
ATOM   4602  H1  WAT  1515     -11.334  11.057 -14.122  1.00  0.00
ATOM   4603  H2  WAT  1515     -11.824  10.480 -15.433  1.00  0.00
TER
ATOM   4604  O   WAT  1516     -18.601  11.596 -11.580  1.00  0.00
ATOM   4605  H1  WAT  1516     -18.662  12.189 -10.831  1.00  0.00
ATOM   4606  H2  WAT  1516     -17.661  11.489 -11.725  1.00  0.00
TER
ATOM   4607  O   WAT  1517     -15.963  11.253 -11.941  1.00  0.00
ATOM   4608  H1  WAT  1517     -15.349  11.571 -12.603  1.00  0.00
ATOM   4609  H2  WAT  1517     -15.418  10.768 -11.321  1.00  0.00
TER
ATOM   4610  O   WAT  1518     -15.223   9.817 -15.614  1.00  0.00
ATOM   4611  H1  WAT  1518     -16.097  10.150 -15.817  1.00  0.00
ATOM   4612  H2  WAT  1518     -15.332   9.344 -14.789  1.00  0.00
TER
ATOM   4613  O   WAT  1519     -14.315  12.024 -14.230  1.00  0.00
ATOM   4614  H1  WAT  1519     -14.644  11.209 -14.610  1.00  0.00
ATOM   4615  H2  WAT  1519     -13.367  11.981 -14.353  1.00  0.00
TER
ATOM   4616  O   WAT  1520     -17.475  10.734 -16.675  1.00  0.00
ATOM   4617  H1  WAT  1520     -18.258  11.208 -16.395  1.00  0.00
ATOM   4618  H2  WAT  1520     -17.769   9.829 -16.783  1.00  0.00
TER
ATOM   4619  O   WAT  1521     -14.838   9.996  -9.545  1.00  0.00
ATOM   4620  H1  WAT  1521     -14.951  10.316  -8.650  1.00  0.00
ATOM   4621  H2  WAT  1521     -14.021  10.397  -9.842  1.00  0.00
TER
ATOM   4622  O   WAT  1522     -15.932  -0.759  17.141  1.00  0.00
ATOM   4623  H1  WAT  1522     -16.013  -1.674  16.870  1.00  0.00
ATOM   4624  H2  WAT  1522     -16.345  -0.262  16.435  1.00  0.00
TER
ATOM   4625  O   WAT  1523     -13.779   5.425  17.802  1.00  0.00
ATOM   4626  H1  WAT  1523     -14.241   4.654  18.131  1.00  0.00
ATOM   4627  H2  WAT  1523     -12.967   5.452  18.307  1.00  0.00
TER
ATOM   4628  O   WAT  1524     -17.553   7.711  17.422  1.00  0.00
ATOM   4629  H1  WAT  1524     -18.172   8.166  16.852  1.00  0.00
ATOM   4630  H2  WAT  1524     -16.698   7.866  17.021  1.00  0.00
TER
ATOM   4631  O   WAT  1525     -13.546  -6.003  16.189  1.00  0.00
ATOM   4632  H1  WAT  1525     -12.725  -6.494  16.231  1.00  0.00
ATOM   4633  H2  WAT  1525     -13.513  -5.414  16.942  1.00  0.00
TER
ATOM   4634  O   WAT  1526     -16.687   2.595  14.816  1.00  0.00
ATOM   4635  H1  WAT  1526     -17.305   3.060  14.252  1.00  0.00
ATOM   4636  H2  WAT  1526     -16.174   3.287  15.233  1.00  0.00
TER
ATOM   4637  O   WAT  1527     -19.709  -8.318  17.648  1.00  0.00
ATOM   4638  H1  WAT  1527     -19.402  -8.873  16.932  1.00  0.00
ATOM   4639  H2  WAT  1527     -20.639  -8.184  17.466  1.00  0.00
TER
ATOM   4640  O   WAT  1528     -12.863   4.120  15.028  1.00  0.00
ATOM   4641  H1  WAT  1528     -12.974   3.178  15.153  1.00  0.00
ATOM   4642  H2  WAT  1528     -12.867   4.482  15.914  1.00  0.00
TER
ATOM   4643  O   WAT  1529     -17.321  -0.253  14.384  1.00  0.00
ATOM   4644  H1  WAT  1529     -18.248  -0.319  14.613  1.00  0.00
ATOM   4645  H2  WAT  1529     -17.169   0.685  14.270  1.00  0.00
TER
ATOM   4646  O   WAT  1530     -17.335  -3.981  11.381  1.00  0.00
ATOM   4647  H1  WAT  1530     -18.274  -3.820  11.466  1.00  0.00
ATOM   4648  H2  WAT  1530     -17.016  -3.263  10.835  1.00  0.00
TER
ATOM   4649  O   WAT  1531     -13.292   1.309  14.888  1.00  0.00
ATOM   4650  H1  WAT  1531     -13.910   0.971  14.240  1.00  0.00
ATOM   4651  H2  WAT  1531     -13.309   0.665  15.596  1.00  0.00
TER
ATOM   4652  O   WAT  1532     -15.115   0.548  11.895  1.00  0.00
ATOM   4653  H1  WAT  1532     -14.676  -0.290  11.749  1.00  0.00
ATOM   4654  H2  WAT  1532     -14.402   1.180  11.981  1.00  0.00
TER
ATOM   4655  O   WAT  1533     -17.006   5.487  15.863  1.00  0.00
ATOM   4656  H1  WAT  1533     -16.566   6.230  15.449  1.00  0.00
ATOM   4657  H2  WAT  1533     -17.067   5.730  16.787  1.00  0.00
TER
ATOM   4658  O   WAT  1534     -11.533  -8.198  10.209  1.00  0.00
ATOM   4659  H1  WAT  1534     -11.846  -8.106  11.109  1.00  0.00
ATOM   4660  H2  WAT  1534     -10.772  -7.620  10.159  1.00  0.00
TER
ATOM   4661  O   WAT  1535     -14.339   8.474  13.219  1.00  0.00
ATOM   4662  H1  WAT  1535     -14.499   8.184  14.118  1.00  0.00
ATOM   4663  H2  WAT  1535     -14.504   7.698  12.684  1.00  0.00
TER
ATOM   4664  O   WAT  1536     -14.636   5.983  11.779  1.00  0.00
ATOM   4665  H1  WAT  1536     -15.330   5.981  11.119  1.00  0.00
ATOM   4666  H2  WAT  1536     -13.894   5.559  11.349  1.00  0.00
TER
ATOM   4667  O   WAT  1537     -15.071   7.609  15.854  1.00  0.00
ATOM   4668  H1  WAT  1537     -14.615   6.828  16.168  1.00  0.00
ATOM   4669  H2  WAT  1537     -14.732   8.320  16.398  1.00  0.00
TER
ATOM   4670  O   WAT  1538     -19.433  -7.868  12.930  1.00  0.00
ATOM   4671  H1  WAT  1538     -20.058  -7.872  13.655  1.00  0.00
ATOM   4672  H2  WAT  1538     -19.520  -8.735  12.533  1.00  0.00
TER
ATOM   4673  O   WAT  1539     -15.528  -2.359  14.376  1.00  0.00
ATOM   4674  H1  WAT  1539     -16.127  -1.635  14.193  1.00  0.00
ATOM   4675  H2  WAT  1539     -14.980  -2.421  13.594  1.00  0.00
TER
ATOM   4676  O   WAT  1540     -16.921  -3.723  16.407  1.00  0.00
ATOM   4677  H1  WAT  1540     -16.528  -3.405  15.594  1.00  0.00
ATOM   4678  H2  WAT  1540     -16.560  -4.601  16.521  1.00  0.00
TER
ATOM   4679  O   WAT  1541     -19.898  -4.457  18.907  1.00  0.00
ATOM   4680  H1  WAT  1541     -19.894  -4.898  18.058  1.00  0.00
ATOM   4681  H2  WAT  1541     -19.003  -4.135  19.014  1.00  0.00
TER
ATOM   4682  O   WAT  1542     -19.836  -3.455  11.898  1.00  0.00
ATOM   4683  H1  WAT  1542     -19.715  -3.497  12.846  1.00  0.00
ATOM   4684  H2  WAT  1542     -20.221  -2.593  11.742  1.00  0.00
TER
ATOM   4685  O   WAT  1543     -17.059  -6.759  13.504  1.00  0.00
ATOM   4686  H1  WAT  1543     -17.873  -7.258  13.429  1.00  0.00
ATOM   4687  H2  WAT  1543     -17.253  -5.919  13.088  1.00  0.00
TER
ATOM   4688  O   WAT  1544     -14.344  -2.387  11.801  1.00  0.00
ATOM   4689  H1  WAT  1544     -13.456  -2.076  11.626  1.00  0.00
ATOM   4690  H2  WAT  1544     -14.374  -3.260  11.409  1.00  0.00
TER
ATOM   4691  O   WAT  1545     -18.348   3.785  12.479  1.00  0.00
ATOM   4692  H1  WAT  1545     -18.007   4.529  11.984  1.00  0.00
ATOM   4693  H2  WAT  1545     -19.177   4.098  12.842  1.00  0.00
TER
ATOM   4694  O   WAT  1546     -12.073  -1.076  11.268  1.00  0.00
ATOM   4695  H1  WAT  1546     -12.157  -0.645  10.418  1.00  0.00
ATOM   4696  H2  WAT  1546     -11.354  -0.616  11.701  1.00  0.00
TER
ATOM   4697  O   WAT  1547     -11.044   5.778  13.997  1.00  0.00
ATOM   4698  H1  WAT  1547     -11.687   5.124  14.271  1.00  0.00
ATOM   4699  H2  WAT  1547     -11.431   6.184  13.221  1.00  0.00
TER
ATOM   4700  O   WAT  1548     -15.466   3.107  17.844  1.00  0.00
ATOM   4701  H1  WAT  1548     -15.113   2.510  17.184  1.00  0.00
ATOM   4702  H2  WAT  1548     -16.349   2.781  18.015  1.00  0.00
TER
ATOM   4703  O   WAT  1549     -19.379   3.866  15.251  1.00  0.00
ATOM   4704  H1  WAT  1549     -18.692   4.413  15.632  1.00  0.00
ATOM   4705  H2  WAT  1549     -20.166   4.411  15.286  1.00  0.00
TER
ATOM   4706  O   WAT  1550     -20.077   0.871  14.863  1.00  0.00
ATOM   4707  H1  WAT  1550     -19.620   1.682  15.089  1.00  0.00
ATOM   4708  H2  WAT  1550     -20.428   0.553  15.695  1.00  0.00
TER
ATOM   4709  O   WAT  1551     -12.655   4.670  10.534  1.00  0.00
ATOM   4710  H1  WAT  1551     -12.881   3.953  11.127  1.00  0.00
ATOM   4711  H2  WAT  1551     -13.045   4.421   9.697  1.00  0.00
TER
ATOM   4712  O   WAT  1552     -13.073   2.587  12.196  1.00  0.00
ATOM   4713  H1  WAT  1552     -13.361   3.048  12.984  1.00  0.00
ATOM   4714  H2  WAT  1552     -12.278   2.127  12.464  1.00  0.00
TER
ATOM   4715  O   WAT  1553     -12.316  -5.578  13.355  1.00  0.00
ATOM   4716  H1  WAT  1553     -12.945  -5.474  12.641  1.00  0.00
ATOM   4717  H2  WAT  1553     -12.811  -5.358  14.145  1.00  0.00
TER
ATOM   4718  O   WAT  1554     -17.870   6.142  10.789  1.00  0.00
ATOM   4719  H1  WAT  1554     -17.769   5.939   9.859  1.00  0.00
ATOM   4720  H2  WAT  1554     -18.770   5.888  10.993  1.00  0.00
TER
ATOM   4721  O   WAT  1555     -20.348  -3.300  14.771  1.00  0.00
ATOM   4722  H1  WAT  1555     -21.056  -2.831  15.212  1.00  0.00
ATOM   4723  H2  WAT  1555     -20.063  -3.957  15.406  1.00  0.00
TER
ATOM   4724  O   WAT  1556     -16.316  -6.574  16.211  1.00  0.00
ATOM   4725  H1  WAT  1556     -16.439  -6.556  15.262  1.00  0.00
ATOM   4726  H2  WAT  1556     -15.368  -6.527  16.330  1.00  0.00
TER
ATOM   4727  O   WAT  1557     -19.228   8.661  15.483  1.00  0.00
ATOM   4728  H1  WAT  1557     -18.974   8.623  14.561  1.00  0.00
ATOM   4729  H2  WAT  1557     -20.177   8.534  15.476  1.00  0.00
TER
ATOM   4730  O   WAT  1558     -13.223  -0.420  17.059  1.00  0.00
ATOM   4731  H1  WAT  1558     -14.164  -0.405  17.234  1.00  0.00
ATOM   4732  H2  WAT  1558     -12.909  -1.206  17.505  1.00  0.00
TER
ATOM   4733  O   WAT  1559     -20.639   8.017  10.229  1.00  0.00
ATOM   4734  H1  WAT  1559     -19.846   8.306   9.777  1.00  0.00
ATOM   4735  H2  WAT  1559     -21.158   7.587   9.550  1.00  0.00
TER
ATOM   4736  O   WAT  1560     -11.585   7.244  11.653  1.00  0.00
ATOM   4737  H1  WAT  1560     -11.871   6.831  10.838  1.00  0.00
ATOM   4738  H2  WAT  1560     -11.784   8.173  11.533  1.00  0.00
TER
ATOM   4739  O   WAT  1561     -20.121   3.238  10.093  1.00  0.00
ATOM   4740  H1  WAT  1561     -20.226   2.623  10.819  1.00  0.00
ATOM   4741  H2  WAT  1561     -20.288   2.714   9.310  1.00  0.00
TER
ATOM   4742  O   WAT  1562     -16.880   2.300  10.697  1.00  0.00
ATOM   4743  H1  WAT  1562     -17.429   2.747  11.342  1.00  0.00
ATOM   4744  H2  WAT  1562     -16.259   1.795  11.221  1.00  0.00
TER
ATOM   4745  O   WAT  1563     -21.213   1.259  12.594  1.00  0.00
ATOM   4746  H1  WAT  1563     -20.791   1.093  13.437  1.00  0.00
ATOM   4747  H2  WAT  1563     -21.088   0.449  12.099  1.00  0.00
TER
ATOM   4748  O   WAT  1564     -18.700   0.283   9.842  1.00  0.00
ATOM   4749  H1  WAT  1564     -18.180  -0.433   9.476  1.00  0.00
ATOM   4750  H2  WAT  1564     -18.053   0.921  10.142  1.00  0.00
TER
ATOM   4751  O   WAT  1565     -14.838  -7.857  12.068  1.00  0.00
ATOM   4752  H1  WAT  1565     -14.558  -8.700  12.424  1.00  0.00
ATOM   4753  H2  WAT  1565     -15.612  -7.625  12.582  1.00  0.00
TER
ATOM   4754  O   WAT  1566     -20.300  -6.624  10.513  1.00  0.00
ATOM   4755  H1  WAT  1566     -20.648  -7.302   9.933  1.00  0.00
ATOM   4756  H2  WAT  1566     -20.099  -7.085  11.328  1.00  0.00
TER
ATOM   4757  O   WAT  1567     -18.135   8.364  12.132  1.00  0.00
ATOM   4758  H1  WAT  1567     -17.240   8.702  12.154  1.00  0.00
ATOM   4759  H2  WAT  1567     -18.104   7.642  11.504  1.00  0.00
TER
ATOM   4760  O   WAT  1568      -9.916   4.636  10.175  1.00  0.00
ATOM   4761  H1  WAT  1568     -10.747   4.703  10.646  1.00  0.00
ATOM   4762  H2  WAT  1568      -9.739   5.526   9.872  1.00  0.00
TER
ATOM   4763  O   WAT  1569     -10.460   1.381  12.679  1.00  0.00
ATOM   4764  H1  WAT  1569      -9.698   1.950  12.785  1.00  0.00
ATOM   4765  H2  WAT  1569     -10.445   0.813  13.450  1.00  0.00
TER
ATOM   4766  O   WAT  1570      -9.454   2.236  17.523  1.00  0.00
ATOM   4767  H1  WAT  1570      -9.083   1.452  17.117  1.00  0.00
ATOM   4768  H2  WAT  1570      -8.814   2.924  17.345  1.00  0.00
TER
ATOM   4769  O   WAT  1571     -10.408   1.674   9.836  1.00  0.00
ATOM   4770  H1  WAT  1571     -10.133   2.582   9.708  1.00  0.00
ATOM   4771  H2  WAT  1571     -10.597   1.610  10.772  1.00  0.00
TER
ATOM   4772  O   WAT  1572     -14.011  -5.302  11.131  1.00  0.00
ATOM   4773  H1  WAT  1572     -13.592  -5.488  10.291  1.00  0.00
ATOM   4774  H2  WAT  1572     -14.317  -6.154  11.442  1.00  0.00
TER
ATOM   4775  O   WAT  1573     -10.512  -0.389  14.829  1.00  0.00
ATOM   4776  H1  WAT  1573     -10.887  -1.156  14.397  1.00  0.00
ATOM   4777  H2  WAT  1573     -11.241  -0.007  15.317  1.00  0.00
TER
ATOM   4778  O   WAT  1574     -11.237  -2.163  18.130  1.00  0.00
ATOM   4779  H1  WAT  1574     -10.713  -2.657  17.499  1.00  0.00
ATOM   4780  H2  WAT  1574     -10.651  -2.028  18.875  1.00  0.00
TER
ATOM   4781  O   WAT  1575     -11.747  -2.906  14.069  1.00  0.00
ATOM   4782  H1  WAT  1575     -11.251  -3.139  14.854  1.00  0.00
ATOM   4783  H2  WAT  1575     -11.945  -3.745  13.653  1.00  0.00
TER
ATOM   4784  O   WAT  1576     -10.318  -4.270  16.603  1.00  0.00
ATOM   4785  H1  WAT  1576     -10.428  -4.424  17.541  1.00  0.00
ATOM   4786  H2  WAT  1576      -9.557  -4.798  16.360  1.00  0.00
TER
ATOM   4787  O   WAT  1577      -9.429  -6.439   9.843  1.00  0.00
ATOM   4788  H1  WAT  1577      -8.504  -6.571   9.635  1.00  0.00
ATOM   4789  H2  WAT  1577      -9.451  -6.360  10.797  1.00  0.00
TER
ATOM   4790  O   WAT  1578      -9.355  -5.668  12.469  1.00  0.00
ATOM   4791  H1  WAT  1578     -10.150  -5.734  12.998  1.00  0.00
ATOM   4792  H2  WAT  1578      -9.151  -4.733  12.458  1.00  0.00
TER
ATOM   4793  O   WAT  1579     -12.413   8.371  16.463  1.00  0.00
ATOM   4794  H1  WAT  1579     -11.817   8.050  15.786  1.00  0.00
ATOM   4795  H2  WAT  1579     -12.155   7.898  17.254  1.00  0.00
TER
ATOM   4796  O   WAT  1580     -12.923  -7.338  18.919  1.00  0.00
ATOM   4797  H1  WAT  1580     -12.482  -7.394  18.071  1.00  0.00
ATOM   4798  H2  WAT  1580     -13.192  -6.423  18.990  1.00  0.00
TER
ATOM   4799  O   WAT  1581     -11.059  -7.707  16.930  1.00  0.00
ATOM   4800  H1  WAT  1581     -11.120  -8.651  16.783  1.00  0.00
ATOM   4801  H2  WAT  1581     -10.280  -7.599  17.475  1.00  0.00
TER
ATOM   4802  O   WAT  1582     -19.590  -5.622  16.386  1.00  0.00
ATOM   4803  H1  WAT  1582     -20.402  -5.996  16.045  1.00  0.00
ATOM   4804  H2  WAT  1582     -19.086  -6.378  16.688  1.00  0.00
TER
ATOM   4805  O   WAT  1583     -15.087  -8.958  17.624  1.00  0.00
ATOM   4806  H1  WAT  1583     -14.484  -8.386  18.099  1.00  0.00
ATOM   4807  H2  WAT  1583     -15.828  -8.394  17.401  1.00  0.00
TER
ATOM   4808  O   WAT  1584     -11.944  -8.556  12.898  1.00  0.00
ATOM   4809  H1  WAT  1584     -11.749  -7.657  13.165  1.00  0.00
ATOM   4810  H2  WAT  1584     -12.731  -8.787  13.391  1.00  0.00
TER
ATOM   4811  O   WAT  1585     -10.391   8.684  14.659  1.00  0.00
ATOM   4812  H1  WAT  1585     -10.216   7.998  14.015  1.00  0.00
ATOM   4813  H2  WAT  1585     -11.089   9.209  14.266  1.00  0.00
TER
ATOM   4814  O   WAT  1586     -15.932  -0.759  -1.633  1.00  0.00
ATOM   4815  H1  WAT  1586     -16.013  -1.674  -1.904  1.00  0.00
ATOM   4816  H2  WAT  1586     -16.345  -0.262  -2.339  1.00  0.00
TER
ATOM   4817  O   WAT  1587     -17.800   1.019   0.248  1.00  0.00
ATOM   4818  H1  WAT  1587     -18.576   0.539   0.538  1.00  0.00
ATOM   4819  H2  WAT  1587     -17.149   0.339   0.073  1.00  0.00
TER
ATOM   4820  O   WAT  1588     -13.779   5.425  -0.972  1.00  0.00
ATOM   4821  H1  WAT  1588     -14.241   4.654  -0.644  1.00  0.00
ATOM   4822  H2  WAT  1588     -12.967   5.452  -0.467  1.00  0.00
TER
ATOM   4823  O   WAT  1589     -17.553   7.711  -1.352  1.00  0.00
ATOM   4824  H1  WAT  1589     -18.172   8.166  -1.922  1.00  0.00
ATOM   4825  H2  WAT  1589     -16.698   7.866  -1.753  1.00  0.00
TER
ATOM   4826  O   WAT  1590     -18.359   3.695   0.255  1.00  0.00
ATOM   4827  H1  WAT  1590     -18.428   2.754   0.094  1.00  0.00
ATOM   4828  H2  WAT  1590     -17.597   3.785   0.827  1.00  0.00
TER
ATOM   4829  O   WAT  1591     -17.329  -3.498   0.482  1.00  0.00
ATOM   4830  H1  WAT  1591     -16.952  -4.371   0.369  1.00  0.00
ATOM   4831  H2  WAT  1591     -17.427  -3.162  -0.409  1.00  0.00
TER
ATOM   4832  O   WAT  1592     -13.546  -6.003  -2.585  1.00  0.00
ATOM   4833  H1  WAT  1592     -12.725  -6.494  -2.543  1.00  0.00
ATOM   4834  H2  WAT  1592     -13.513  -5.414  -1.832  1.00  0.00
TER
ATOM   4835  O   WAT  1593      -9.256  -3.987   3.979  1.00  0.00
ATOM   4836  H1  WAT  1593      -9.961  -3.598   3.460  1.00  0.00
ATOM   4837  H2  WAT  1593      -8.991  -3.292   4.581  1.00  0.00
TER
ATOM   4838  O   WAT  1594     -16.687   2.595  -3.959  1.00  0.00
ATOM   4839  H1  WAT  1594     -17.305   3.060  -4.522  1.00  0.00
ATOM   4840  H2  WAT  1594     -16.174   3.287  -3.542  1.00  0.00
TER
ATOM   4841  O   WAT  1595     -13.310  -4.063   0.187  1.00  0.00
ATOM   4842  H1  WAT  1595     -14.015  -3.775   0.768  1.00  0.00
ATOM   4843  H2  WAT  1595     -12.949  -3.253  -0.173  1.00  0.00
TER
ATOM   4844  O   WAT  1596     -11.694   5.554   2.450  1.00  0.00
ATOM   4845  H1  WAT  1596     -12.378   6.224   2.442  1.00  0.00
ATOM   4846  H2  WAT  1596     -11.154   5.752   1.685  1.00  0.00
TER
ATOM   4847  O   WAT  1597     -10.241  -4.618   0.578  1.00  0.00
ATOM   4848  H1  WAT  1597     -11.189  -4.584   0.710  1.00  0.00
ATOM   4849  H2  WAT  1597      -9.916  -3.804   0.963  1.00  0.00
TER
ATOM   4850  O   WAT  1598     -19.709  -8.318  -1.126  1.00  0.00
ATOM   4851  H1  WAT  1598     -19.402  -8.873  -1.843  1.00  0.00
ATOM   4852  H2  WAT  1598     -20.639  -8.184  -1.309  1.00  0.00
TER
ATOM   4853  O   WAT  1599     -14.158   7.399   1.165  1.00  0.00
ATOM   4854  H1  WAT  1599     -14.145   6.995   0.297  1.00  0.00
ATOM   4855  H2  WAT  1599     -14.710   8.173   1.061  1.00  0.00
TER
ATOM   4856  O   WAT  1600     -12.863   4.120  -3.746  1.00  0.00
ATOM   4857  H1  WAT  1600     -12.974   3.178  -3.621  1.00  0.00
ATOM   4858  H2  WAT  1600     -12.867   4.482  -2.860  1.00  0.00
TER
ATOM   4859  O   WAT  1601     -14.759   2.302   2.493  1.00  0.00
ATOM   4860  H1  WAT  1601     -14.343   2.088   1.658  1.00  0.00
ATOM   4861  H2  WAT  1601     -14.035   2.559   3.064  1.00  0.00
TER
ATOM   4862  O   WAT  1602     -17.321  -0.253  -4.390  1.00  0.00
ATOM   4863  H1  WAT  1602     -18.248  -0.319  -4.161  1.00  0.00
ATOM   4864  H2  WAT  1602     -17.169   0.685  -4.505  1.00  0.00
TER
ATOM   4865  O   WAT  1603     -17.335  -3.981  -7.393  1.00  0.00
ATOM   4866  H1  WAT  1603     -18.274  -3.820  -7.308  1.00  0.00
ATOM   4867  H2  WAT  1603     -17.016  -3.263  -7.940  1.00  0.00
TER
ATOM   4868  O   WAT  1604     -10.813   0.700   2.584  1.00  0.00
ATOM   4869  H1  WAT  1604     -11.641   0.770   2.109  1.00  0.00
ATOM   4870  H2  WAT  1604     -10.218   1.286   2.116  1.00  0.00
TER
ATOM   4871  O   WAT  1605     -13.292   1.309  -3.887  1.00  0.00
ATOM   4872  H1  WAT  1605     -13.910   0.971  -4.534  1.00  0.00
ATOM   4873  H2  WAT  1605     -13.309   0.665  -3.179  1.00  0.00
TER
ATOM   4874  O   WAT  1606     -13.849  -2.513   3.530  1.00  0.00
ATOM   4875  H1  WAT  1606     -14.262  -1.687   3.784  1.00  0.00
ATOM   4876  H2  WAT  1606     -14.581  -3.098   3.338  1.00  0.00
TER
ATOM   4877  O   WAT  1607     -13.159   7.533   4.218  1.00  0.00
ATOM   4878  H1  WAT  1607     -13.636   8.340   4.025  1.00  0.00
ATOM   4879  H2  WAT  1607     -13.843   6.881   4.371  1.00  0.00
TER
ATOM   4880  O   WAT  1608     -15.115   0.548  -6.879  1.00  0.00
ATOM   4881  H1  WAT  1608     -14.676  -0.290  -7.026  1.00  0.00
ATOM   4882  H2  WAT  1608     -14.402   1.180  -6.793  1.00  0.00
TER
ATOM   4883  O   WAT  1609     -17.006   5.487  -2.911  1.00  0.00
ATOM   4884  H1  WAT  1609     -16.566   6.230  -3.326  1.00  0.00
ATOM   4885  H2  WAT  1609     -17.067   5.730  -1.987  1.00  0.00
TER
ATOM   4886  O   WAT  1610     -11.533  -8.198  -8.565  1.00  0.00
ATOM   4887  H1  WAT  1610     -11.846  -8.106  -7.665  1.00  0.00
ATOM   4888  H2  WAT  1610     -10.772  -7.620  -8.615  1.00  0.00
TER
ATOM   4889  O   WAT  1611      -9.579   7.294   9.287  1.00  0.00
ATOM   4890  H1  WAT  1611      -9.103   7.773   9.966  1.00  0.00
ATOM   4891  H2  WAT  1611      -8.958   7.226   8.562  1.00  0.00
TER
ATOM   4892  O   WAT  1612     -10.176   4.486   6.447  1.00  0.00
ATOM   4893  H1  WAT  1612     -10.049   4.247   5.529  1.00  0.00
ATOM   4894  H2  WAT  1612     -10.134   3.654   6.919  1.00  0.00
TER
ATOM   4895  O   WAT  1613     -16.314   8.189   5.017  1.00  0.00
ATOM   4896  H1  WAT  1613     -15.800   8.099   5.819  1.00  0.00
ATOM   4897  H2  WAT  1613     -17.157   8.534   5.309  1.00  0.00
TER
ATOM   4898  O   WAT  1614     -14.339   8.474  -5.555  1.00  0.00
ATOM   4899  H1  WAT  1614     -14.499   8.184  -4.657  1.00  0.00
ATOM   4900  H2  WAT  1614     -14.504   7.698  -6.090  1.00  0.00
TER
ATOM   4901  O   WAT  1615     -14.636   5.983  -6.995  1.00  0.00
ATOM   4902  H1  WAT  1615     -15.330   5.981  -7.655  1.00  0.00
ATOM   4903  H2  WAT  1615     -13.894   5.559  -7.426  1.00  0.00
TER
ATOM   4904  O   WAT  1616     -15.071   7.609  -2.920  1.00  0.00
ATOM   4905  H1  WAT  1616     -14.615   6.828  -2.606  1.00  0.00
ATOM   4906  H2  WAT  1616     -14.732   8.320  -2.376  1.00  0.00
TER
ATOM   4907  O   WAT  1617     -10.323  -3.461   7.412  1.00  0.00
ATOM   4908  H1  WAT  1617     -10.939  -2.953   6.884  1.00  0.00
ATOM   4909  H2  WAT  1617     -10.644  -4.361   7.355  1.00  0.00
TER
ATOM   4910  O   WAT  1618     -18.262  -4.622   4.878  1.00  0.00
ATOM   4911  H1  WAT  1618     -18.724  -4.414   5.690  1.00  0.00
ATOM   4912  H2  WAT  1618     -18.664  -5.436   4.575  1.00  0.00
TER
ATOM   4913  O   WAT  1619     -13.261  -3.401   6.008  1.00  0.00
ATOM   4914  H1  WAT  1619     -14.112  -3.700   6.329  1.00  0.00
ATOM   4915  H2  WAT  1619     -13.421  -3.157   5.096  1.00  0.00
TER
ATOM   4916  O   WAT  1620     -16.167  -1.901   8.108  1.00  0.00
ATOM   4917  H1  WAT  1620     -15.841  -2.734   7.768  1.00  0.00
ATOM   4918  H2  WAT  1620     -15.378  -1.378   8.256  1.00  0.00
TER
ATOM   4919  O   WAT  1621     -19.433  -7.868  -5.845  1.00  0.00
ATOM   4920  H1  WAT  1621     -20.058  -7.872  -5.119  1.00  0.00
ATOM   4921  H2  WAT  1621     -19.520  -8.735  -6.241  1.00  0.00
TER
ATOM   4922  O   WAT  1622     -20.511  -6.944   1.134  1.00  0.00
ATOM   4923  H1  WAT  1622     -20.214  -6.038   1.053  1.00  0.00
ATOM   4924  H2  WAT  1622     -19.963  -7.432   0.520  1.00  0.00
TER
ATOM   4925  O   WAT  1623     -15.528  -2.359  -4.398  1.00  0.00
ATOM   4926  H1  WAT  1623     -16.127  -1.635  -4.582  1.00  0.00
ATOM   4927  H2  WAT  1623     -14.980  -2.421  -5.180  1.00  0.00
TER
ATOM   4928  O   WAT  1624     -20.318  -1.467   7.669  1.00  0.00
ATOM   4929  H1  WAT  1624     -20.413  -2.407   7.519  1.00  0.00
ATOM   4930  H2  WAT  1624     -19.474  -1.245   7.274  1.00  0.00
TER
ATOM   4931  O   WAT  1625     -16.921  -3.723  -2.368  1.00  0.00
ATOM   4932  H1  WAT  1625     -16.528  -3.405  -3.181  1.00  0.00
ATOM   4933  H2  WAT  1625     -16.560  -4.601  -2.253  1.00  0.00
TER
ATOM   4934  O   WAT  1626     -18.612  -4.972   8.892  1.00  0.00
ATOM   4935  H1  WAT  1626     -19.302  -5.165   9.527  1.00  0.00
ATOM   4936  H2  WAT  1626     -17.869  -4.688   9.425  1.00  0.00
TER
ATOM   4937  O   WAT  1627     -16.336  -1.132   1.727  1.00  0.00
ATOM   4938  H1  WAT  1627     -17.068  -0.623   2.076  1.00  0.00
ATOM   4939  H2  WAT  1627     -16.733  -1.949   1.426  1.00  0.00
TER
ATOM   4940  O   WAT  1628     -19.898  -4.457   0.133  1.00  0.00
ATOM   4941  H1  WAT  1628     -19.894  -4.898  -0.717  1.00  0.00
ATOM   4942  H2  WAT  1628     -19.003  -4.135   0.240  1.00  0.00
TER
ATOM   4943  O   WAT  1629     -19.836  -3.455  -6.877  1.00  0.00
ATOM   4944  H1  WAT  1629     -19.715  -3.497  -5.928  1.00  0.00
ATOM   4945  H2  WAT  1629     -20.221  -2.593  -7.032  1.00  0.00
TER
ATOM   4946  O   WAT  1630     -15.873  -5.679   1.140  1.00  0.00
ATOM   4947  H1  WAT  1630     -15.856  -5.228   1.984  1.00  0.00
ATOM   4948  H2  WAT  1630     -16.122  -6.578   1.353  1.00  0.00
TER
ATOM   4949  O   WAT  1631     -12.446  -8.266   6.978  1.00  0.00
ATOM   4950  H1  WAT  1631     -12.121  -8.997   7.504  1.00  0.00
ATOM   4951  H2  WAT  1631     -12.410  -8.584   6.076  1.00  0.00
TER
ATOM   4952  O   WAT  1632     -19.597  -0.396   1.879  1.00  0.00
ATOM   4953  H1  WAT  1632     -19.230  -0.871   2.625  1.00  0.00
ATOM   4954  H2  WAT  1632     -19.787   0.478   2.220  1.00  0.00
TER
ATOM   4955  O   WAT  1633     -12.520   1.847   0.587  1.00  0.00
ATOM   4956  H1  WAT  1633     -11.800   2.343   0.197  1.00  0.00
ATOM   4957  H2  WAT  1633     -12.722   1.169  -0.058  1.00  0.00
TER
ATOM   4958  O   WAT  1634     -17.059  -6.759  -5.270  1.00  0.00
ATOM   4959  H1  WAT  1634     -17.873  -7.258  -5.346  1.00  0.00
ATOM   4960  H2  WAT  1634     -17.253  -5.919  -5.686  1.00  0.00
TER
ATOM   4961  O   WAT  1635     -17.138   1.918   6.474  1.00  0.00
ATOM   4962  H1  WAT  1635     -17.205   0.997   6.220  1.00  0.00
ATOM   4963  H2  WAT  1635     -17.768   2.015   7.188  1.00  0.00
TER
ATOM   4964  O   WAT  1636     -14.344  -2.387  -6.974  1.00  0.00
ATOM   4965  H1  WAT  1636     -13.456  -2.076  -7.149  1.00  0.00
ATOM   4966  H2  WAT  1636     -14.374  -3.260  -7.366  1.00  0.00
TER
ATOM   4967  O   WAT  1637     -18.348   3.785  -6.295  1.00  0.00
ATOM   4968  H1  WAT  1637     -18.007   4.529  -6.791  1.00  0.00
ATOM   4969  H2  WAT  1637     -19.177   4.098  -5.933  1.00  0.00
TER
ATOM   4970  O   WAT  1638     -17.207   4.740   6.224  1.00  0.00
ATOM   4971  H1  WAT  1638     -17.192   3.808   6.006  1.00  0.00
ATOM   4972  H2  WAT  1638     -17.914   4.826   6.863  1.00  0.00
TER
ATOM   4973  O   WAT  1639     -12.073  -1.076  -7.506  1.00  0.00
ATOM   4974  H1  WAT  1639     -12.157  -0.645  -8.356  1.00  0.00
ATOM   4975  H2  WAT  1639     -11.354  -0.616  -7.073  1.00  0.00
TER
ATOM   4976  O   WAT  1640     -10.996   1.381   5.571  1.00  0.00
ATOM   4977  H1  WAT  1640     -11.721   1.974   5.374  1.00  0.00
ATOM   4978  H2  WAT  1640     -10.468   1.373   4.772  1.00  0.00
TER
ATOM   4979  O   WAT  1641     -11.044   5.778  -4.778  1.00  0.00
ATOM   4980  H1  WAT  1641     -11.687   5.124  -4.503  1.00  0.00
ATOM   4981  H2  WAT  1641     -11.431   6.184  -5.554  1.00  0.00
TER
ATOM   4982  O   WAT  1642     -15.466   3.107  -0.930  1.00  0.00
ATOM   4983  H1  WAT  1642     -15.113   2.510  -1.590  1.00  0.00
ATOM   4984  H2  WAT  1642     -16.349   2.781  -0.760  1.00  0.00
TER
ATOM   4985  O   WAT  1643     -19.379   3.866  -3.523  1.00  0.00
ATOM   4986  H1  WAT  1643     -18.692   4.413  -3.143  1.00  0.00
ATOM   4987  H2  WAT  1643     -20.166   4.411  -3.488  1.00  0.00
TER
ATOM   4988  O   WAT  1644     -20.077   0.871  -3.911  1.00  0.00
ATOM   4989  H1  WAT  1644     -19.620   1.682  -3.685  1.00  0.00
ATOM   4990  H2  WAT  1644     -20.428   0.553  -3.079  1.00  0.00
TER
ATOM   4991  O   WAT  1645     -17.773   6.382   3.318  1.00  0.00
ATOM   4992  H1  WAT  1645     -17.129   6.588   3.996  1.00  0.00
ATOM   4993  H2  WAT  1645     -17.410   5.621   2.865  1.00  0.00
TER
ATOM   4994  O   WAT  1646     -16.500   4.385   2.036  1.00  0.00
ATOM   4995  H1  WAT  1646     -15.858   3.684   2.149  1.00  0.00
ATOM   4996  H2  WAT  1646     -15.975   5.165   1.856  1.00  0.00
TER
ATOM   4997  O   WAT  1647     -12.655   4.670  -8.240  1.00  0.00
ATOM   4998  H1  WAT  1647     -12.881   3.953  -7.648  1.00  0.00
ATOM   4999  H2  WAT  1647     -13.045   4.421  -9.078  1.00  0.00
TER
ATOM   5000  O   WAT  1648     -14.726   5.184   5.240  1.00  0.00
ATOM   5001  H1  WAT  1648     -14.391   5.771   5.917  1.00  0.00
ATOM   5002  H2  WAT  1648     -15.646   5.054   5.469  1.00  0.00
TER
ATOM   5003  O   WAT  1649     -13.073   2.587  -6.579  1.00  0.00
ATOM   5004  H1  WAT  1649     -13.361   3.048  -5.791  1.00  0.00
ATOM   5005  H2  WAT  1649     -12.278   2.127  -6.310  1.00  0.00
TER
ATOM   5006  O   WAT  1650     -18.897   5.234   8.408  1.00  0.00
ATOM   5007  H1  WAT  1650     -19.218   4.515   8.953  1.00  0.00
ATOM   5008  H2  WAT  1650     -19.572   5.909   8.482  1.00  0.00
TER
ATOM   5009  O   WAT  1651     -15.682  -4.534   3.772  1.00  0.00
ATOM   5010  H1  WAT  1651     -15.314  -5.354   4.100  1.00  0.00
ATOM   5011  H2  WAT  1651     -16.542  -4.474   4.188  1.00  0.00
TER
ATOM   5012  O   WAT  1652     -12.316  -5.578  -5.419  1.00  0.00
ATOM   5013  H1  WAT  1652     -12.945  -5.474  -6.133  1.00  0.00
ATOM   5014  H2  WAT  1652     -12.811  -5.358  -4.630  1.00  0.00
TER
ATOM   5015  O   WAT  1653     -17.870   6.142  -7.986  1.00  0.00
ATOM   5016  H1  WAT  1653     -17.769   5.939  -8.915  1.00  0.00
ATOM   5017  H2  WAT  1653     -18.770   5.888  -7.781  1.00  0.00
TER
ATOM   5018  O   WAT  1654     -20.348  -3.300  -4.003  1.00  0.00
ATOM   5019  H1  WAT  1654     -21.056  -2.831  -3.562  1.00  0.00
ATOM   5020  H2  WAT  1654     -20.063  -3.957  -3.369  1.00  0.00
TER
ATOM   5021  O   WAT  1655     -18.722  -1.880   3.996  1.00  0.00
ATOM   5022  H1  WAT  1655     -18.223  -1.405   4.661  1.00  0.00
ATOM   5023  H2  WAT  1655     -18.580  -2.803   4.203  1.00  0.00
TER
ATOM   5024  O   WAT  1656     -16.316  -6.574  -2.564  1.00  0.00
ATOM   5025  H1  WAT  1656     -16.439  -6.556  -3.513  1.00  0.00
ATOM   5026  H2  WAT  1656     -15.368  -6.527  -2.444  1.00  0.00
TER
ATOM   5027  O   WAT  1657     -19.228   8.661  -3.291  1.00  0.00
ATOM   5028  H1  WAT  1657     -18.974   8.623  -4.213  1.00  0.00
ATOM   5029  H2  WAT  1657     -20.177   8.534  -3.298  1.00  0.00
TER
ATOM   5030  O   WAT  1658     -11.515  -5.663   4.839  1.00  0.00
ATOM   5031  H1  WAT  1658     -12.018  -4.923   5.178  1.00  0.00
ATOM   5032  H2  WAT  1658     -10.700  -5.275   4.522  1.00  0.00
TER
ATOM   5033  O   WAT  1659     -13.223  -0.420  -1.715  1.00  0.00
ATOM   5034  H1  WAT  1659     -14.164  -0.405  -1.540  1.00  0.00
ATOM   5035  H2  WAT  1659     -12.909  -1.206  -1.269  1.00  0.00
TER
ATOM   5036  O   WAT  1660     -11.220   6.751  -0.040  1.00  0.00
ATOM   5037  H1  WAT  1660     -11.096   7.574   0.433  1.00  0.00
ATOM   5038  H2  WAT  1660     -10.354   6.540  -0.387  1.00  0.00
TER
ATOM   5039  O   WAT  1661     -20.639   8.017  -8.545  1.00  0.00
ATOM   5040  H1  WAT  1661     -19.846   8.306  -8.997  1.00  0.00
ATOM   5041  H2  WAT  1661     -21.158   7.587  -9.224  1.00  0.00
TER
ATOM   5042  O   WAT  1662     -15.906   4.137   8.768  1.00  0.00
ATOM   5043  H1  WAT  1662     -16.513   4.160   8.028  1.00  0.00
ATOM   5044  H2  WAT  1662     -16.211   3.405   9.305  1.00  0.00
TER
ATOM   5045  O   WAT  1663     -14.476   7.865   7.379  1.00  0.00
ATOM   5046  H1  WAT  1663     -13.524   7.781   7.329  1.00  0.00
ATOM   5047  H2  WAT  1663     -14.624   8.529   8.052  1.00  0.00
TER
ATOM   5048  O   WAT  1664     -11.585   7.244  -7.122  1.00  0.00
ATOM   5049  H1  WAT  1664     -11.871   6.831  -7.936  1.00  0.00
ATOM   5050  H2  WAT  1664     -11.784   8.173  -7.242  1.00  0.00
TER
ATOM   5051  O   WAT  1665     -20.121   3.238  -8.681  1.00  0.00
ATOM   5052  H1  WAT  1665     -20.226   2.623  -7.955  1.00  0.00
ATOM   5053  H2  WAT  1665     -20.288   2.714  -9.465  1.00  0.00
TER
ATOM   5054  O   WAT  1666     -19.969   1.923   7.298  1.00  0.00
ATOM   5055  H1  WAT  1666     -20.735   2.492   7.213  1.00  0.00
ATOM   5056  H2  WAT  1666     -19.788   1.631   6.405  1.00  0.00
TER
ATOM   5057  O   WAT  1667     -16.880   2.300  -8.077  1.00  0.00
ATOM   5058  H1  WAT  1667     -17.429   2.747  -7.433  1.00  0.00
ATOM   5059  H2  WAT  1667     -16.259   1.795  -7.553  1.00  0.00
TER
ATOM   5060  O   WAT  1668     -12.827   3.654   7.855  1.00  0.00
ATOM   5061  H1  WAT  1668     -12.086   3.991   7.352  1.00  0.00
ATOM   5062  H2  WAT  1668     -13.590   3.823   7.302  1.00  0.00
TER
ATOM   5063  O   WAT  1669     -21.213   1.259  -6.180  1.00  0.00
ATOM   5064  H1  WAT  1669     -20.791   1.093  -5.337  1.00  0.00
ATOM   5065  H2  WAT  1669     -21.088   0.449  -6.675  1.00  0.00
TER
ATOM   5066  O   WAT  1670     -18.700   0.283  -8.933  1.00  0.00
ATOM   5067  H1  WAT  1670     -18.180  -0.433  -9.299  1.00  0.00
ATOM   5068  H2  WAT  1670     -18.053   0.921  -8.633  1.00  0.00
TER
ATOM   5069  O   WAT  1671     -14.152   1.705   6.391  1.00  0.00
ATOM   5070  H1  WAT  1671     -13.738   1.860   7.240  1.00  0.00
ATOM   5071  H2  WAT  1671     -15.087   1.831   6.553  1.00  0.00
TER
ATOM   5072  O   WAT  1672     -13.680  -0.955   8.395  1.00  0.00
ATOM   5073  H1  WAT  1672     -13.098  -1.710   8.307  1.00  0.00
ATOM   5074  H2  WAT  1672     -13.504  -0.424   7.618  1.00  0.00
TER
ATOM   5075  O   WAT  1673     -19.797  -7.238   3.739  1.00  0.00
ATOM   5076  H1  WAT  1673     -20.245  -7.216   2.894  1.00  0.00
ATOM   5077  H2  WAT  1673     -20.430  -7.636   4.336  1.00  0.00
TER
ATOM   5078  O   WAT  1674     -19.391   1.657   4.360  1.00  0.00
ATOM   5079  H1  WAT  1674     -18.972   2.501   4.188  1.00  0.00
ATOM   5080  H2  WAT  1674     -20.310   1.795   4.131  1.00  0.00
TER
ATOM   5081  O   WAT  1675     -17.055  -0.611   5.744  1.00  0.00
ATOM   5082  H1  WAT  1675     -16.935  -1.207   6.484  1.00  0.00
ATOM   5083  H2  WAT  1675     -16.195  -0.574   5.324  1.00  0.00
TER
ATOM   5084  O   WAT  1676     -14.716  -0.057   4.320  1.00  0.00
ATOM   5085  H1  WAT  1676     -15.242   0.467   3.717  1.00  0.00
ATOM   5086  H2  WAT  1676     -14.373   0.575   4.951  1.00  0.00
TER
ATOM   5087  O   WAT  1677     -20.288  -4.069   7.002  1.00  0.00
ATOM   5088  H1  WAT  1677     -19.698  -4.377   7.690  1.00  0.00
ATOM   5089  H2  WAT  1677     -21.106  -4.541   7.158  1.00  0.00
TER
ATOM   5090  O   WAT  1678     -15.468  -4.452   7.235  1.00  0.00
ATOM   5091  H1  WAT  1678     -16.157  -5.114   7.170  1.00  0.00
ATOM   5092  H2  WAT  1678     -14.748  -4.898   7.680  1.00  0.00
TER
ATOM   5093  O   WAT  1679     -14.838  -7.857  -6.706  1.00  0.00
ATOM   5094  H1  WAT  1679     -14.558  -8.700  -6.350  1.00  0.00
ATOM   5095  H2  WAT  1679     -15.612  -7.625  -6.192  1.00  0.00
TER
ATOM   5096  O   WAT  1680     -18.684   9.198   5.735  1.00  0.00
ATOM   5097  H1  WAT  1680     -18.758  10.101   6.042  1.00  0.00
ATOM   5098  H2  WAT  1680     -19.586   8.879   5.707  1.00  0.00
TER
ATOM   5099  O   WAT  1681     -20.300  -6.624  -8.261  1.00  0.00
ATOM   5100  H1  WAT  1681     -20.648  -7.302  -8.841  1.00  0.00
ATOM   5101  H2  WAT  1681     -20.099  -7.085  -7.447  1.00  0.00
TER
ATOM   5102  O   WAT  1682     -18.135   8.364  -6.643  1.00  0.00
ATOM   5103  H1  WAT  1682     -17.240   8.702  -6.621  1.00  0.00
ATOM   5104  H2  WAT  1682     -18.104   7.642  -7.270  1.00  0.00
TER
ATOM   5105  O   WAT  1683     -11.156   6.894   6.064  1.00  0.00
ATOM   5106  H1  WAT  1683     -11.756   6.953   5.320  1.00  0.00
ATOM   5107  H2  WAT  1683     -11.027   5.955   6.194  1.00  0.00
TER
ATOM   5108  O   WAT  1684      -9.916   4.636  -8.599  1.00  0.00
ATOM   5109  H1  WAT  1684     -10.747   4.703  -8.128  1.00  0.00
ATOM   5110  H2  WAT  1684      -9.739   5.526  -8.902  1.00  0.00
TER
ATOM   5111  O   WAT  1685     -10.460   1.381  -6.096  1.00  0.00
ATOM   5112  H1  WAT  1685      -9.698   1.950  -5.990  1.00  0.00
ATOM   5113  H2  WAT  1685     -10.445   0.813  -5.325  1.00  0.00
TER
ATOM   5114  O   WAT  1686      -9.454   2.236  -1.251  1.00  0.00
ATOM   5115  H1  WAT  1686      -9.083   1.452  -1.658  1.00  0.00
ATOM   5116  H2  WAT  1686      -8.814   2.924  -1.430  1.00  0.00
TER
ATOM   5117  O   WAT  1687     -12.471   3.619   4.162  1.00  0.00
ATOM   5118  H1  WAT  1687     -13.285   4.049   4.424  1.00  0.00
ATOM   5119  H2  WAT  1687     -12.063   4.231   3.549  1.00  0.00
TER
ATOM   5120  O   WAT  1688     -10.408   1.674  -8.938  1.00  0.00
ATOM   5121  H1  WAT  1688     -10.133   2.582  -9.066  1.00  0.00
ATOM   5122  H2  WAT  1688     -10.597   1.610  -8.002  1.00  0.00
TER
ATOM   5123  O   WAT  1689     -14.011  -5.302  -7.643  1.00  0.00
ATOM   5124  H1  WAT  1689     -13.592  -5.488  -8.483  1.00  0.00
ATOM   5125  H2  WAT  1689     -14.317  -6.154  -7.333  1.00  0.00
TER
ATOM   5126  O   WAT  1690     -10.512  -0.389  -3.945  1.00  0.00
ATOM   5127  H1  WAT  1690     -10.887  -1.156  -4.377  1.00  0.00
ATOM   5128  H2  WAT  1690     -11.241  -0.007  -3.458  1.00  0.00
TER
ATOM   5129  O   WAT  1691     -11.122  -1.242   5.689  1.00  0.00
ATOM   5130  H1  WAT  1691     -11.353  -1.471   4.788  1.00  0.00
ATOM   5131  H2  WAT  1691     -10.861  -0.322   5.643  1.00  0.00
TER
ATOM   5132  O   WAT  1692     -12.683  -6.016   8.467  1.00  0.00
ATOM   5133  H1  WAT  1692     -11.806  -6.008   8.850  1.00  0.00
ATOM   5134  H2  WAT  1692     -12.671  -6.753   7.856  1.00  0.00
TER
ATOM   5135  O   WAT  1693     -11.237  -2.163  -0.645  1.00  0.00
ATOM   5136  H1  WAT  1693     -10.713  -2.657  -1.276  1.00  0.00
ATOM   5137  H2  WAT  1693     -10.651  -2.028   0.100  1.00  0.00
TER
ATOM   5138  O   WAT  1694     -11.058  -2.079   2.877  1.00  0.00
ATOM   5139  H1  WAT  1694     -12.007  -2.113   2.992  1.00  0.00
ATOM   5140  H2  WAT  1694     -10.876  -1.169   2.642  1.00  0.00
TER
ATOM   5141  O   WAT  1695     -11.747  -2.906  -4.705  1.00  0.00
ATOM   5142  H1  WAT  1695     -11.251  -3.139  -3.920  1.00  0.00
ATOM   5143  H2  WAT  1695     -11.945  -3.745  -5.122  1.00  0.00
TER
ATOM   5144  O   WAT  1696     -10.318  -4.270  -2.172  1.00  0.00
ATOM   5145  H1  WAT  1696     -10.428  -4.424  -1.233  1.00  0.00
ATOM   5146  H2  WAT  1696      -9.557  -4.798  -2.414  1.00  0.00
TER
ATOM   5147  O   WAT  1697     -11.971  -8.331   4.287  1.00  0.00
ATOM   5148  H1  WAT  1697     -11.334  -7.717   4.653  1.00  0.00
ATOM   5149  H2  WAT  1697     -11.824  -8.294   3.342  1.00  0.00
TER
ATOM   5150  O   WAT  1698      -9.429  -6.439  -8.931  1.00  0.00
ATOM   5151  H1  WAT  1698      -8.504  -6.571  -9.139  1.00  0.00
ATOM   5152  H2  WAT  1698      -9.451  -6.360  -7.977  1.00  0.00
TER
ATOM   5153  O   WAT  1699      -9.355  -5.668  -6.305  1.00  0.00
ATOM   5154  H1  WAT  1699     -10.150  -5.734  -5.776  1.00  0.00
ATOM   5155  H2  WAT  1699      -9.151  -4.733  -6.317  1.00  0.00
TER
ATOM   5156  O   WAT  1700     -12.413   8.371  -2.311  1.00  0.00
ATOM   5157  H1  WAT  1700     -11.817   8.050  -2.988  1.00  0.00
ATOM   5158  H2  WAT  1700     -12.155   7.898  -1.520  1.00  0.00
TER
ATOM   5159  O   WAT  1701     -20.806   6.359   3.439  1.00  0.00
ATOM   5160  H1  WAT  1701     -21.047   6.626   2.552  1.00  0.00
ATOM   5161  H2  WAT  1701     -19.866   6.529   3.494  1.00  0.00
TER
ATOM   5162  O   WAT  1702     -18.601  -7.178   7.194  1.00  0.00
ATOM   5163  H1  WAT  1702     -18.662  -6.586   7.944  1.00  0.00
ATOM   5164  H2  WAT  1702     -17.661  -7.285   7.049  1.00  0.00
TER
ATOM   5165  O   WAT  1703     -15.963  -7.521   6.833  1.00  0.00
ATOM   5166  H1  WAT  1703     -15.349  -7.203   6.172  1.00  0.00
ATOM   5167  H2  WAT  1703     -15.418  -8.006   7.453  1.00  0.00
TER
ATOM   5168  O   WAT  1704      -9.546   8.378   4.240  1.00  0.00
ATOM   5169  H1  WAT  1704     -10.040   8.775   3.522  1.00  0.00
ATOM   5170  H2  WAT  1704     -10.155   7.753   4.633  1.00  0.00
TER
ATOM   5171  O   WAT  1705     -15.223  -8.958   3.160  1.00  0.00
ATOM   5172  H1  WAT  1705     -16.097  -8.624   2.958  1.00  0.00
ATOM   5173  H2  WAT  1705     -15.332  -9.430   3.986  1.00  0.00
TER
ATOM   5174  O   WAT  1706     -14.315  -6.751   4.545  1.00  0.00
ATOM   5175  H1  WAT  1706     -14.644  -7.565   4.165  1.00  0.00
ATOM   5176  H2  WAT  1706     -13.367  -6.794   4.421  1.00  0.00
TER
ATOM   5177  O   WAT  1707     -11.862   9.021   1.518  1.00  0.00
ATOM   5178  H1  WAT  1707     -12.322   9.772   1.144  1.00  0.00
ATOM   5179  H2  WAT  1707     -12.491   8.301   1.460  1.00  0.00
TER
ATOM   5180  O   WAT  1708     -18.693   8.220   1.520  1.00  0.00
ATOM   5181  H1  WAT  1708     -18.405   7.966   0.643  1.00  0.00
ATOM   5182  H2  WAT  1708     -18.181   7.668   2.111  1.00  0.00
TER
ATOM   5183  O   WAT  1709     -17.475  -8.041   2.100  1.00  0.00
ATOM   5184  H1  WAT  1709     -18.258  -7.566   2.379  1.00  0.00
ATOM   5185  H2  WAT  1709     -17.769  -8.945   1.991  1.00  0.00
TER
ATOM   5186  O   WAT  1710     -12.923  -7.338   0.145  1.00  0.00
ATOM   5187  H1  WAT  1710     -12.482  -7.394  -0.703  1.00  0.00
ATOM   5188  H2  WAT  1710     -13.192  -6.423   0.216  1.00  0.00
TER
ATOM   5189  O   WAT  1711     -11.059  -7.707  -1.845  1.00  0.00
ATOM   5190  H1  WAT  1711     -11.120  -8.651  -1.991  1.00  0.00
ATOM   5191  H2  WAT  1711     -10.280  -7.599  -1.299  1.00  0.00
TER
ATOM   5192  O   WAT  1712     -19.590  -5.622  -2.389  1.00  0.00
ATOM   5193  H1  WAT  1712     -20.402  -5.996  -2.729  1.00  0.00
ATOM   5194  H2  WAT  1712     -19.086  -6.378  -2.087  1.00  0.00
TER
ATOM   5195  O   WAT  1713     -15.087  -8.958  -1.150  1.00  0.00
ATOM   5196  H1  WAT  1713     -14.484  -8.386  -0.676  1.00  0.00
ATOM   5197  H2  WAT  1713     -15.828  -8.394  -1.373  1.00  0.00
TER
ATOM   5198  O   WAT  1714     -11.944  -8.556  -5.876  1.00  0.00
ATOM   5199  H1  WAT  1714     -11.749  -7.657  -5.610  1.00  0.00
ATOM   5200  H2  WAT  1714     -12.731  -8.787  -5.383  1.00  0.00
TER
ATOM   5201  O   WAT  1715     -18.626   9.142   8.887  1.00  0.00
ATOM   5202  H1  WAT  1715     -17.699   8.906   8.930  1.00  0.00
ATOM   5203  H2  WAT  1715     -18.641   9.969   8.405  1.00  0.00
TER
ATOM   5204  O   WAT  1716     -10.391   8.684  -4.116  1.00  0.00
ATOM   5205  H1  WAT  1716     -10.216   7.998  -4.760  1.00  0.00
ATOM   5206  H2  WAT  1716     -11.089   9.209  -4.508  1.00  0.00
TER
ATOM   5207  O   WAT  1717     -14.838  -8.778   9.229  1.00  0.00
ATOM   5208  H1  WAT  1717     -14.951  -8.459  10.124  1.00  0.00
ATOM   5209  H2  WAT  1717     -14.021  -8.377   8.933  1.00  0.00
TER
ATOM   5210  O   WAT  1718     -12.058   8.369   8.711  1.00  0.00
ATOM   5211  H1  WAT  1718     -11.265   7.874   8.504  1.00  0.00
ATOM   5212  H2  WAT  1718     -11.765   9.048   9.319  1.00  0.00
TER
ATOM   5213  O   WAT  1719     -17.800   1.019 -18.527  1.00  0.00
ATOM   5214  H1  WAT  1719     -18.576   0.539 -18.237  1.00  0.00
ATOM   5215  H2  WAT  1719     -17.149   0.339 -18.701  1.00  0.00
TER
ATOM   5216  O   WAT  1720     -18.359   3.695 -18.519  1.00  0.00
ATOM   5217  H1  WAT  1720     -18.428   2.754 -18.681  1.00  0.00
ATOM   5218  H2  WAT  1720     -17.597   3.785 -17.947  1.00  0.00
TER
ATOM   5219  O   WAT  1721      -9.256  -3.987 -14.795  1.00  0.00
ATOM   5220  H1  WAT  1721      -9.961  -3.598 -15.314  1.00  0.00
ATOM   5221  H2  WAT  1721      -8.991  -3.292 -14.193  1.00  0.00
TER
ATOM   5222  O   WAT  1722     -13.310  -4.063 -18.587  1.00  0.00
ATOM   5223  H1  WAT  1722     -14.015  -3.775 -18.007  1.00  0.00
ATOM   5224  H2  WAT  1722     -12.949  -3.253 -18.947  1.00  0.00
TER
ATOM   5225  O   WAT  1723     -11.694   5.554 -16.324  1.00  0.00
ATOM   5226  H1  WAT  1723     -12.378   6.224 -16.333  1.00  0.00
ATOM   5227  H2  WAT  1723     -11.154   5.752 -17.090  1.00  0.00
TER
ATOM   5228  O   WAT  1724     -10.241  -4.618 -18.196  1.00  0.00
ATOM   5229  H1  WAT  1724     -11.189  -4.584 -18.065  1.00  0.00
ATOM   5230  H2  WAT  1724      -9.916  -3.804 -17.811  1.00  0.00
TER
ATOM   5231  O   WAT  1725     -14.158   7.399 -17.610  1.00  0.00
ATOM   5232  H1  WAT  1725     -14.145   6.995 -18.478  1.00  0.00
ATOM   5233  H2  WAT  1725     -14.710   8.173 -17.714  1.00  0.00
TER
ATOM   5234  O   WAT  1726     -14.759   2.302 -16.281  1.00  0.00
ATOM   5235  H1  WAT  1726     -14.343   2.088 -17.116  1.00  0.00
ATOM   5236  H2  WAT  1726     -14.035   2.559 -15.711  1.00  0.00
TER
ATOM   5237  O   WAT  1727     -10.813   0.700 -16.190  1.00  0.00
ATOM   5238  H1  WAT  1727     -11.641   0.770 -16.665  1.00  0.00
ATOM   5239  H2  WAT  1727     -10.218   1.286 -16.658  1.00  0.00
TER
ATOM   5240  O   WAT  1728     -13.849  -2.513 -15.244  1.00  0.00
ATOM   5241  H1  WAT  1728     -14.262  -1.687 -14.990  1.00  0.00
ATOM   5242  H2  WAT  1728     -14.581  -3.098 -15.437  1.00  0.00
TER
ATOM   5243  O   WAT  1729     -13.159   7.533 -14.556  1.00  0.00
ATOM   5244  H1  WAT  1729     -13.636   8.340 -14.749  1.00  0.00
ATOM   5245  H2  WAT  1729     -13.843   6.881 -14.404  1.00  0.00
TER
ATOM   5246  O   WAT  1730      -9.579   7.294  -9.487  1.00  0.00
ATOM   5247  H1  WAT  1730      -9.103   7.773  -8.808  1.00  0.00
ATOM   5248  H2  WAT  1730      -8.958   7.226 -10.213  1.00  0.00
TER
ATOM   5249  O   WAT  1731     -10.176   4.486 -12.327  1.00  0.00
ATOM   5250  H1  WAT  1731     -10.049   4.247 -13.245  1.00  0.00
ATOM   5251  H2  WAT  1731     -10.134   3.654 -11.855  1.00  0.00
TER
ATOM   5252  O   WAT  1732     -16.314   8.189 -13.758  1.00  0.00
ATOM   5253  H1  WAT  1732     -15.800   8.099 -12.955  1.00  0.00
ATOM   5254  H2  WAT  1732     -17.157   8.534 -13.465  1.00  0.00
TER
ATOM   5255  O   WAT  1733     -10.323  -3.461 -11.362  1.00  0.00
ATOM   5256  H1  WAT  1733     -10.939  -2.953 -11.891  1.00  0.00
ATOM   5257  H2  WAT  1733     -10.644  -4.361 -11.420  1.00  0.00
TER
ATOM   5258  O   WAT  1734     -18.262  -4.622 -13.896  1.00  0.00
ATOM   5259  H1  WAT  1734     -18.724  -4.414 -13.084  1.00  0.00
ATOM   5260  H2  WAT  1734     -18.664  -5.436 -14.199  1.00  0.00
TER
ATOM   5261  O   WAT  1735     -13.261  -3.401 -12.766  1.00  0.00
ATOM   5262  H1  WAT  1735     -14.112  -3.700 -12.445  1.00  0.00
ATOM   5263  H2  WAT  1735     -13.421  -3.157 -13.678  1.00  0.00
TER
ATOM   5264  O   WAT  1736     -16.167  -1.901 -10.666  1.00  0.00
ATOM   5265  H1  WAT  1736     -15.841  -2.734 -11.006  1.00  0.00
ATOM   5266  H2  WAT  1736     -15.378  -1.378 -10.519  1.00  0.00
TER
ATOM   5267  O   WAT  1737     -20.511  -6.944 -17.641  1.00  0.00
ATOM   5268  H1  WAT  1737     -20.214  -6.038 -17.721  1.00  0.00
ATOM   5269  H2  WAT  1737     -19.963  -7.432 -18.255  1.00  0.00
TER
ATOM   5270  O   WAT  1738     -20.318  -1.467 -11.105  1.00  0.00
ATOM   5271  H1  WAT  1738     -20.413  -2.407 -11.255  1.00  0.00
ATOM   5272  H2  WAT  1738     -19.474  -1.245 -11.501  1.00  0.00
TER
ATOM   5273  O   WAT  1739     -18.612  -4.972  -9.882  1.00  0.00
ATOM   5274  H1  WAT  1739     -19.302  -5.165  -9.248  1.00  0.00
ATOM   5275  H2  WAT  1739     -17.869  -4.688  -9.350  1.00  0.00
TER
ATOM   5276  O   WAT  1740     -16.336  -1.132 -17.047  1.00  0.00
ATOM   5277  H1  WAT  1740     -17.068  -0.623 -16.698  1.00  0.00
ATOM   5278  H2  WAT  1740     -16.733  -1.949 -17.348  1.00  0.00
TER
ATOM   5279  O   WAT  1741     -15.873  -5.679 -17.635  1.00  0.00
ATOM   5280  H1  WAT  1741     -15.856  -5.228 -16.790  1.00  0.00
ATOM   5281  H2  WAT  1741     -16.122  -6.578 -17.421  1.00  0.00
TER
ATOM   5282  O   WAT  1742     -12.446  -8.266 -11.796  1.00  0.00
ATOM   5283  H1  WAT  1742     -12.121  -8.997 -11.270  1.00  0.00
ATOM   5284  H2  WAT  1742     -12.410  -8.584 -12.698  1.00  0.00
TER
ATOM   5285  O   WAT  1743     -19.597  -0.396 -16.895  1.00  0.00
ATOM   5286  H1  WAT  1743     -19.230  -0.871 -16.149  1.00  0.00
ATOM   5287  H2  WAT  1743     -19.787   0.478 -16.554  1.00  0.00
TER
ATOM   5288  O   WAT  1744     -12.520   1.847 -18.187  1.00  0.00
ATOM   5289  H1  WAT  1744     -11.800   2.343 -18.578  1.00  0.00
ATOM   5290  H2  WAT  1744     -12.722   1.169 -18.832  1.00  0.00
TER
ATOM   5291  O   WAT  1745     -17.138   1.918 -12.300  1.00  0.00
ATOM   5292  H1  WAT  1745     -17.205   0.997 -12.555  1.00  0.00
ATOM   5293  H2  WAT  1745     -17.768   2.015 -11.586  1.00  0.00
TER
ATOM   5294  O   WAT  1746     -17.207   4.740 -12.550  1.00  0.00
ATOM   5295  H1  WAT  1746     -17.192   3.808 -12.768  1.00  0.00
ATOM   5296  H2  WAT  1746     -17.914   4.826 -11.911  1.00  0.00
TER
ATOM   5297  O   WAT  1747     -10.996   1.381 -13.203  1.00  0.00
ATOM   5298  H1  WAT  1747     -11.721   1.974 -13.400  1.00  0.00
ATOM   5299  H2  WAT  1747     -10.468   1.373 -14.002  1.00  0.00
TER
ATOM   5300  O   WAT  1748     -17.773   6.382 -15.456  1.00  0.00
ATOM   5301  H1  WAT  1748     -17.129   6.588 -14.779  1.00  0.00
ATOM   5302  H2  WAT  1748     -17.410   5.621 -15.909  1.00  0.00
TER
ATOM   5303  O   WAT  1749     -16.500   4.385 -16.738  1.00  0.00
ATOM   5304  H1  WAT  1749     -15.858   3.684 -16.625  1.00  0.00
ATOM   5305  H2  WAT  1749     -15.975   5.165 -16.919  1.00  0.00
TER
ATOM   5306  O   WAT  1750     -14.726   5.184 -13.535  1.00  0.00
ATOM   5307  H1  WAT  1750     -14.391   5.771 -12.857  1.00  0.00
ATOM   5308  H2  WAT  1750     -15.646   5.054 -13.305  1.00  0.00
TER
ATOM   5309  O   WAT  1751     -18.897   5.234 -10.366  1.00  0.00
ATOM   5310  H1  WAT  1751     -19.218   4.515  -9.821  1.00  0.00
ATOM   5311  H2  WAT  1751     -19.572   5.909 -10.292  1.00  0.00
TER
ATOM   5312  O   WAT  1752     -15.682  -4.534 -15.002  1.00  0.00
ATOM   5313  H1  WAT  1752     -15.314  -5.354 -14.674  1.00  0.00
ATOM   5314  H2  WAT  1752     -16.542  -4.474 -14.587  1.00  0.00
TER
ATOM   5315  O   WAT  1753     -18.722  -1.880 -14.778  1.00  0.00
ATOM   5316  H1  WAT  1753     -18.223  -1.405 -14.113  1.00  0.00
ATOM   5317  H2  WAT  1753     -18.580  -2.803 -14.571  1.00  0.00
TER
ATOM   5318  O   WAT  1754     -11.515  -5.663 -13.936  1.00  0.00
ATOM   5319  H1  WAT  1754     -12.018  -4.923 -13.596  1.00  0.00
ATOM   5320  H2  WAT  1754     -10.700  -5.275 -14.252  1.00  0.00
TER
ATOM   5321  O   WAT  1755     -15.906   4.137 -10.006  1.00  0.00
ATOM   5322  H1  WAT  1755     -16.513   4.160 -10.747  1.00  0.00
ATOM   5323  H2  WAT  1755     -16.211   3.405  -9.469  1.00  0.00
TER
ATOM   5324  O   WAT  1756     -14.476   7.865 -11.395  1.00  0.00
ATOM   5325  H1  WAT  1756     -13.524   7.781 -11.445  1.00  0.00
ATOM   5326  H2  WAT  1756     -14.624   8.529 -10.722  1.00  0.00
TER
ATOM   5327  O   WAT  1757     -19.969   1.923 -11.477  1.00  0.00
ATOM   5328  H1  WAT  1757     -20.735   2.492 -11.561  1.00  0.00
ATOM   5329  H2  WAT  1757     -19.788   1.631 -12.370  1.00  0.00
TER
ATOM   5330  O   WAT  1758     -12.827   3.654 -10.919  1.00  0.00
ATOM   5331  H1  WAT  1758     -12.086   3.991 -11.422  1.00  0.00
ATOM   5332  H2  WAT  1758     -13.590   3.823 -11.472  1.00  0.00
TER
ATOM   5333  O   WAT  1759     -14.152   1.705 -12.384  1.00  0.00
ATOM   5334  H1  WAT  1759     -13.738   1.860 -11.534  1.00  0.00
ATOM   5335  H2  WAT  1759     -15.087   1.831 -12.221  1.00  0.00
TER
ATOM   5336  O   WAT  1760     -13.680  -0.955 -10.380  1.00  0.00
ATOM   5337  H1  WAT  1760     -13.098  -1.710 -10.468  1.00  0.00
ATOM   5338  H2  WAT  1760     -13.504  -0.424 -11.156  1.00  0.00
TER
ATOM   5339  O   WAT  1761     -19.797  -7.238 -15.035  1.00  0.00
ATOM   5340  H1  WAT  1761     -20.245  -7.216 -15.881  1.00  0.00
ATOM   5341  H2  WAT  1761     -20.430  -7.636 -14.438  1.00  0.00
TER
ATOM   5342  O   WAT  1762     -19.391   1.657 -14.414  1.00  0.00
ATOM   5343  H1  WAT  1762     -18.972   2.501 -14.586  1.00  0.00
ATOM   5344  H2  WAT  1762     -20.310   1.795 -14.643  1.00  0.00
TER
ATOM   5345  O   WAT  1763     -17.055  -0.611 -13.030  1.00  0.00
ATOM   5346  H1  WAT  1763     -16.935  -1.207 -12.291  1.00  0.00
ATOM   5347  H2  WAT  1763     -16.195  -0.574 -13.450  1.00  0.00
TER
ATOM   5348  O   WAT  1764     -14.716  -0.057 -14.454  1.00  0.00
ATOM   5349  H1  WAT  1764     -15.242   0.467 -15.057  1.00  0.00
ATOM   5350  H2  WAT  1764     -14.373   0.575 -13.823  1.00  0.00
TER
ATOM   5351  O   WAT  1765     -20.288  -4.069 -11.773  1.00  0.00
ATOM   5352  H1  WAT  1765     -19.698  -4.377 -11.085  1.00  0.00
ATOM   5353  H2  WAT  1765     -21.106  -4.541 -11.617  1.00  0.00
TER
ATOM   5354  O   WAT  1766     -15.468  -4.452 -11.539  1.00  0.00
ATOM   5355  H1  WAT  1766     -16.157  -5.114 -11.604  1.00  0.00
ATOM   5356  H2  WAT  1766     -14.748  -4.898 -11.094  1.00  0.00
TER
ATOM   5357  O   WAT  1767     -18.684   9.198 -13.040  1.00  0.00
ATOM   5358  H1  WAT  1767     -18.758  10.101 -12.732  1.00  0.00
ATOM   5359  H2  WAT  1767     -19.586   8.879 -13.067  1.00  0.00
TER
ATOM   5360  O   WAT  1768     -11.156   6.894 -12.710  1.00  0.00
ATOM   5361  H1  WAT  1768     -11.756   6.953 -13.454  1.00  0.00
ATOM   5362  H2  WAT  1768     -11.027   5.955 -12.581  1.00  0.00
TER
ATOM   5363  O   WAT  1769     -12.471   3.619 -14.613  1.00  0.00
ATOM   5364  H1  WAT  1769     -13.285   4.049 -14.350  1.00  0.00
ATOM   5365  H2  WAT  1769     -12.063   4.231 -15.226  1.00  0.00
TER
ATOM   5366  O   WAT  1770     -11.122  -1.242 -13.086  1.00  0.00
ATOM   5367  H1  WAT  1770     -11.353  -1.471 -13.986  1.00  0.00
ATOM   5368  H2  WAT  1770     -10.861  -0.322 -13.131  1.00  0.00
TER
ATOM   5369  O   WAT  1771     -12.683  -6.016 -10.308  1.00  0.00
ATOM   5370  H1  WAT  1771     -11.806  -6.008  -9.924  1.00  0.00
ATOM   5371  H2  WAT  1771     -12.671  -6.753 -10.919  1.00  0.00
TER
ATOM   5372  O   WAT  1772     -11.058  -2.079 -15.897  1.00  0.00
ATOM   5373  H1  WAT  1772     -12.007  -2.113 -15.782  1.00  0.00
ATOM   5374  H2  WAT  1772     -10.876  -1.169 -16.132  1.00  0.00
TER
ATOM   5375  O   WAT  1773     -11.971  -8.331 -14.488  1.00  0.00
ATOM   5376  H1  WAT  1773     -11.334  -7.717 -14.122  1.00  0.00
ATOM   5377  H2  WAT  1773     -11.824  -8.294 -15.433  1.00  0.00
TER
ATOM   5378  O   WAT  1774     -20.806   6.359 -15.336  1.00  0.00
ATOM   5379  H1  WAT  1774     -21.047   6.626 -16.223  1.00  0.00
ATOM   5380  H2  WAT  1774     -19.866   6.529 -15.281  1.00  0.00
TER
ATOM   5381  O   WAT  1775     -18.601  -7.178 -11.580  1.00  0.00
ATOM   5382  H1  WAT  1775     -18.662  -6.586 -10.831  1.00  0.00
ATOM   5383  H2  WAT  1775     -17.661  -7.285 -11.725  1.00  0.00
TER
ATOM   5384  O   WAT  1776     -15.963  -7.521 -11.941  1.00  0.00
ATOM   5385  H1  WAT  1776     -15.349  -7.203 -12.603  1.00  0.00
ATOM   5386  H2  WAT  1776     -15.418  -8.006 -11.321  1.00  0.00
TER
ATOM   5387  O   WAT  1777      -9.546   8.378 -14.535  1.00  0.00
ATOM   5388  H1  WAT  1777     -10.040   8.775 -15.252  1.00  0.00
ATOM   5389  H2  WAT  1777     -10.155   7.753 -14.141  1.00  0.00
TER
ATOM   5390  O   WAT  1778     -15.223  -8.958 -15.614  1.00  0.00
ATOM   5391  H1  WAT  1778     -16.097  -8.624 -15.817  1.00  0.00
ATOM   5392  H2  WAT  1778     -15.332  -9.430 -14.789  1.00  0.00
TER
ATOM   5393  O   WAT  1779     -14.315  -6.751 -14.230  1.00  0.00
ATOM   5394  H1  WAT  1779     -14.644  -7.565 -14.610  1.00  0.00
ATOM   5395  H2  WAT  1779     -13.367  -6.794 -14.353  1.00  0.00
TER
ATOM   5396  O   WAT  1780     -11.862   9.021 -17.256  1.00  0.00
ATOM   5397  H1  WAT  1780     -12.322   9.772 -17.630  1.00  0.00
ATOM   5398  H2  WAT  1780     -12.491   8.301 -17.315  1.00  0.00
TER
ATOM   5399  O   WAT  1781     -18.693   8.220 -17.254  1.00  0.00
ATOM   5400  H1  WAT  1781     -18.405   7.966 -18.131  1.00  0.00
ATOM   5401  H2  WAT  1781     -18.181   7.668 -16.664  1.00  0.00
TER
ATOM   5402  O   WAT  1782     -17.475  -8.041 -16.675  1.00  0.00
ATOM   5403  H1  WAT  1782     -18.258  -7.566 -16.395  1.00  0.00
ATOM   5404  H2  WAT  1782     -17.769  -8.945 -16.783  1.00  0.00
TER
ATOM   5405  O   WAT  1783     -18.626   9.142  -9.887  1.00  0.00
ATOM   5406  H1  WAT  1783     -17.699   8.906  -9.844  1.00  0.00
ATOM   5407  H2  WAT  1783     -18.641   9.969 -10.369  1.00  0.00
TER
ATOM   5408  O   WAT  1784     -14.838  -8.778  -9.545  1.00  0.00
ATOM   5409  H1  WAT  1784     -14.951  -8.459  -8.650  1.00  0.00
ATOM   5410  H2  WAT  1784     -14.021  -8.377  -9.842  1.00  0.00
TER
ATOM   5411  O   WAT  1785     -12.058   8.369 -10.063  1.00  0.00
ATOM   5412  H1  WAT  1785     -11.265   7.874 -10.271  1.00  0.00
ATOM   5413  H2  WAT  1785     -11.765   9.048  -9.456  1.00  0.00
TER
ATOM   5414  O   WAT  1786     -13.779 -13.349  17.802  1.00  0.00
ATOM   5415  H1  WAT  1786     -14.241 -14.121  18.131  1.00  0.00
ATOM   5416  H2  WAT  1786     -12.967 -13.323  18.307  1.00  0.00
TER
ATOM   5417  O   WAT  1787     -17.553 -11.064  17.422  1.00  0.00
ATOM   5418  H1  WAT  1787     -18.172 -10.608  16.852  1.00  0.00
ATOM   5419  H2  WAT  1787     -16.698 -10.908  17.021  1.00  0.00
TER
ATOM   5420  O   WAT  1788     -16.687 -16.180  14.816  1.00  0.00
ATOM   5421  H1  WAT  1788     -17.305 -15.715  14.252  1.00  0.00
ATOM   5422  H2  WAT  1788     -16.174 -15.487  15.233  1.00  0.00
TER
ATOM   5423  O   WAT  1789     -12.863 -14.654  15.028  1.00  0.00
ATOM   5424  H1  WAT  1789     -12.974 -15.597  15.153  1.00  0.00
ATOM   5425  H2  WAT  1789     -12.867 -14.293  15.914  1.00  0.00
TER
ATOM   5426  O   WAT  1790     -17.321 -19.028  14.384  1.00  0.00
ATOM   5427  H1  WAT  1790     -18.248 -19.094  14.613  1.00  0.00
ATOM   5428  H2  WAT  1790     -17.169 -18.090  14.270  1.00  0.00
TER
ATOM   5429  O   WAT  1791     -13.292 -17.466  14.888  1.00  0.00
ATOM   5430  H1  WAT  1791     -13.910 -17.804  14.240  1.00  0.00
ATOM   5431  H2  WAT  1791     -13.309 -18.110  15.596  1.00  0.00
TER
ATOM   5432  O   WAT  1792     -15.115 -18.227  11.895  1.00  0.00
ATOM   5433  H1  WAT  1792     -14.676 -19.065  11.749  1.00  0.00
ATOM   5434  H2  WAT  1792     -14.402 -17.594  11.981  1.00  0.00
TER
ATOM   5435  O   WAT  1793     -17.006 -13.287  15.863  1.00  0.00
ATOM   5436  H1  WAT  1793     -16.566 -12.545  15.449  1.00  0.00
ATOM   5437  H2  WAT  1793     -17.067 -13.045  16.787  1.00  0.00
TER
ATOM   5438  O   WAT  1794     -14.339 -10.300  13.219  1.00  0.00
ATOM   5439  H1  WAT  1794     -14.499 -10.590  14.118  1.00  0.00
ATOM   5440  H2  WAT  1794     -14.504 -11.076  12.684  1.00  0.00
TER
ATOM   5441  O   WAT  1795     -14.636 -12.792  11.779  1.00  0.00
ATOM   5442  H1  WAT  1795     -15.330 -12.794  11.119  1.00  0.00
ATOM   5443  H2  WAT  1795     -13.894 -13.216  11.349  1.00  0.00
TER
ATOM   5444  O   WAT  1796     -15.071 -11.165  15.854  1.00  0.00
ATOM   5445  H1  WAT  1796     -14.615 -11.946  16.168  1.00  0.00
ATOM   5446  H2  WAT  1796     -14.732 -10.455  16.398  1.00  0.00
TER
ATOM   5447  O   WAT  1797     -18.348 -14.989  12.479  1.00  0.00
ATOM   5448  H1  WAT  1797     -18.007 -14.245  11.984  1.00  0.00
ATOM   5449  H2  WAT  1797     -19.177 -14.676  12.842  1.00  0.00
TER
ATOM   5450  O   WAT  1798     -11.044 -12.996  13.997  1.00  0.00
ATOM   5451  H1  WAT  1798     -11.687 -13.651  14.271  1.00  0.00
ATOM   5452  H2  WAT  1798     -11.431 -12.591  13.221  1.00  0.00
TER
ATOM   5453  O   WAT  1799     -15.466 -15.668  17.844  1.00  0.00
ATOM   5454  H1  WAT  1799     -15.113 -16.265  17.184  1.00  0.00
ATOM   5455  H2  WAT  1799     -16.349 -15.993  18.015  1.00  0.00
TER
ATOM   5456  O   WAT  1800     -19.379 -14.908  15.251  1.00  0.00
ATOM   5457  H1  WAT  1800     -18.692 -14.361  15.632  1.00  0.00
ATOM   5458  H2  WAT  1800     -20.166 -14.364  15.286  1.00  0.00
TER
ATOM   5459  O   WAT  1801     -20.077 -17.903  14.863  1.00  0.00
ATOM   5460  H1  WAT  1801     -19.620 -17.093  15.089  1.00  0.00
ATOM   5461  H2  WAT  1801     -20.428 -18.221  15.695  1.00  0.00
TER
ATOM   5462  O   WAT  1802     -12.655 -14.105  10.534  1.00  0.00
ATOM   5463  H1  WAT  1802     -12.881 -14.821  11.127  1.00  0.00
ATOM   5464  H2  WAT  1802     -13.045 -14.353   9.697  1.00  0.00
TER
ATOM   5465  O   WAT  1803     -13.073 -16.187  12.196  1.00  0.00
ATOM   5466  H1  WAT  1803     -13.361 -15.726  12.984  1.00  0.00
ATOM   5467  H2  WAT  1803     -12.278 -16.648  12.464  1.00  0.00
TER
ATOM   5468  O   WAT  1804     -17.870 -12.632  10.789  1.00  0.00
ATOM   5469  H1  WAT  1804     -17.769 -12.835   9.859  1.00  0.00
ATOM   5470  H2  WAT  1804     -18.770 -12.886  10.993  1.00  0.00
TER
ATOM   5471  O   WAT  1805     -19.228 -10.113  15.483  1.00  0.00
ATOM   5472  H1  WAT  1805     -18.974 -10.151  14.561  1.00  0.00
ATOM   5473  H2  WAT  1805     -20.177 -10.240  15.476  1.00  0.00
TER
ATOM   5474  O   WAT  1806     -20.639 -10.757  10.229  1.00  0.00
ATOM   5475  H1  WAT  1806     -19.846 -10.468   9.777  1.00  0.00
ATOM   5476  H2  WAT  1806     -21.158 -11.188   9.550  1.00  0.00
TER
ATOM   5477  O   WAT  1807     -11.585 -11.530  11.653  1.00  0.00
ATOM   5478  H1  WAT  1807     -11.871 -11.944  10.838  1.00  0.00
ATOM   5479  H2  WAT  1807     -11.784 -10.601  11.533  1.00  0.00
TER
ATOM   5480  O   WAT  1808     -20.121 -15.537  10.093  1.00  0.00
ATOM   5481  H1  WAT  1808     -20.226 -16.151  10.819  1.00  0.00
ATOM   5482  H2  WAT  1808     -20.288 -16.060   9.310  1.00  0.00
TER
ATOM   5483  O   WAT  1809     -16.880 -16.475  10.697  1.00  0.00
ATOM   5484  H1  WAT  1809     -17.429 -16.028  11.342  1.00  0.00
ATOM   5485  H2  WAT  1809     -16.259 -16.980  11.221  1.00  0.00
TER
ATOM   5486  O   WAT  1810     -21.213 -17.516  12.594  1.00  0.00
ATOM   5487  H1  WAT  1810     -20.791 -17.682  13.437  1.00  0.00
ATOM   5488  H2  WAT  1810     -21.088 -18.326  12.099  1.00  0.00
TER
ATOM   5489  O   WAT  1811     -18.700 -18.492   9.842  1.00  0.00
ATOM   5490  H1  WAT  1811     -18.180 -19.207   9.476  1.00  0.00
ATOM   5491  H2  WAT  1811     -18.053 -17.853  10.142  1.00  0.00
TER
ATOM   5492  O   WAT  1812     -18.135 -10.411  12.132  1.00  0.00
ATOM   5493  H1  WAT  1812     -17.240 -10.072  12.154  1.00  0.00
ATOM   5494  H2  WAT  1812     -18.104 -11.133  11.504  1.00  0.00
TER
ATOM   5495  O   WAT  1813      -9.916 -14.139  10.175  1.00  0.00
ATOM   5496  H1  WAT  1813     -10.747 -14.071  10.646  1.00  0.00
ATOM   5497  H2  WAT  1813      -9.739 -13.248   9.872  1.00  0.00
TER
ATOM   5498  O   WAT  1814     -10.460 -17.394  12.679  1.00  0.00
ATOM   5499  H1  WAT  1814      -9.698 -16.824  12.785  1.00  0.00
ATOM   5500  H2  WAT  1814     -10.445 -17.961  13.450  1.00  0.00
TER
ATOM   5501  O   WAT  1815      -9.454 -16.539  17.523  1.00  0.00
ATOM   5502  H1  WAT  1815      -9.083 -17.322  17.117  1.00  0.00
ATOM   5503  H2  WAT  1815      -8.814 -15.850  17.345  1.00  0.00
TER
ATOM   5504  O   WAT  1816     -10.408 -17.100   9.836  1.00  0.00
ATOM   5505  H1  WAT  1816     -10.133 -16.192   9.708  1.00  0.00
ATOM   5506  H2  WAT  1816     -10.597 -17.164  10.772  1.00  0.00
TER
ATOM   5507  O   WAT  1817     -12.413 -10.403  16.463  1.00  0.00
ATOM   5508  H1  WAT  1817     -11.817 -10.725  15.786  1.00  0.00
ATOM   5509  H2  WAT  1817     -12.155 -10.876  17.254  1.00  0.00
TER
ATOM   5510  O   WAT  1818     -10.391 -10.090  14.659  1.00  0.00
ATOM   5511  H1  WAT  1818     -10.216 -10.776  14.015  1.00  0.00
ATOM   5512  H2  WAT  1818     -11.089  -9.565  14.266  1.00  0.00
TER
ATOM   5513  O   WAT  1819     -17.800 -17.755   0.248  1.00  0.00
ATOM   5514  H1  WAT  1819     -18.576 -18.235   0.538  1.00  0.00
ATOM   5515  H2  WAT  1819     -17.149 -18.435   0.073  1.00  0.00
TER
ATOM   5516  O   WAT  1820     -13.779 -13.349  -0.972  1.00  0.00
ATOM   5517  H1  WAT  1820     -14.241 -14.121  -0.644  1.00  0.00
ATOM   5518  H2  WAT  1820     -12.967 -13.323  -0.467  1.00  0.00
TER
ATOM   5519  O   WAT  1821     -17.553 -11.064  -1.352  1.00  0.00
ATOM   5520  H1  WAT  1821     -18.172 -10.608  -1.922  1.00  0.00
ATOM   5521  H2  WAT  1821     -16.698 -10.908  -1.753  1.00  0.00
TER
ATOM   5522  O   WAT  1822     -18.359 -15.080   0.255  1.00  0.00
ATOM   5523  H1  WAT  1822     -18.428 -16.021   0.094  1.00  0.00
ATOM   5524  H2  WAT  1822     -17.597 -14.990   0.827  1.00  0.00
TER
ATOM   5525  O   WAT  1823     -16.687 -16.180  -3.959  1.00  0.00
ATOM   5526  H1  WAT  1823     -17.305 -15.715  -4.522  1.00  0.00
ATOM   5527  H2  WAT  1823     -16.174 -15.487  -3.542  1.00  0.00
TER
ATOM   5528  O   WAT  1824     -11.694 -13.220   2.450  1.00  0.00
ATOM   5529  H1  WAT  1824     -12.378 -12.550   2.442  1.00  0.00
ATOM   5530  H2  WAT  1824     -11.154 -13.022   1.685  1.00  0.00
TER
ATOM   5531  O   WAT  1825     -14.158 -11.376   1.165  1.00  0.00
ATOM   5532  H1  WAT  1825     -14.145 -11.779   0.297  1.00  0.00
ATOM   5533  H2  WAT  1825     -14.710 -10.601   1.061  1.00  0.00
TER
ATOM   5534  O   WAT  1826     -12.863 -14.654  -3.746  1.00  0.00
ATOM   5535  H1  WAT  1826     -12.974 -15.597  -3.621  1.00  0.00
ATOM   5536  H2  WAT  1826     -12.867 -14.293  -2.860  1.00  0.00
TER
ATOM   5537  O   WAT  1827     -14.759 -16.473   2.493  1.00  0.00
ATOM   5538  H1  WAT  1827     -14.343 -16.687   1.658  1.00  0.00
ATOM   5539  H2  WAT  1827     -14.035 -16.215   3.064  1.00  0.00
TER
ATOM   5540  O   WAT  1828     -17.321 -19.028  -4.390  1.00  0.00
ATOM   5541  H1  WAT  1828     -18.248 -19.094  -4.161  1.00  0.00
ATOM   5542  H2  WAT  1828     -17.169 -18.090  -4.505  1.00  0.00
TER
ATOM   5543  O   WAT  1829     -10.813 -18.074   2.584  1.00  0.00
ATOM   5544  H1  WAT  1829     -11.641 -18.005   2.109  1.00  0.00
ATOM   5545  H2  WAT  1829     -10.218 -17.489   2.116  1.00  0.00
TER
ATOM   5546  O   WAT  1830     -13.292 -17.466  -3.887  1.00  0.00
ATOM   5547  H1  WAT  1830     -13.910 -17.804  -4.534  1.00  0.00
ATOM   5548  H2  WAT  1830     -13.309 -18.110  -3.179  1.00  0.00
TER
ATOM   5549  O   WAT  1831     -13.159 -11.241   4.218  1.00  0.00
ATOM   5550  H1  WAT  1831     -13.636 -10.434   4.025  1.00  0.00
ATOM   5551  H2  WAT  1831     -13.843 -11.893   4.371  1.00  0.00
TER
ATOM   5552  O   WAT  1832     -15.115 -18.227  -6.879  1.00  0.00
ATOM   5553  H1  WAT  1832     -14.676 -19.065  -7.026  1.00  0.00
ATOM   5554  H2  WAT  1832     -14.402 -17.594  -6.793  1.00  0.00
TER
ATOM   5555  O   WAT  1833     -17.006 -13.287  -2.911  1.00  0.00
ATOM   5556  H1  WAT  1833     -16.566 -12.545  -3.326  1.00  0.00
ATOM   5557  H2  WAT  1833     -17.067 -13.045  -1.987  1.00  0.00
TER
ATOM   5558  O   WAT  1834      -9.579 -11.480   9.287  1.00  0.00
ATOM   5559  H1  WAT  1834      -9.103 -11.002   9.966  1.00  0.00
ATOM   5560  H2  WAT  1834      -8.958 -11.548   8.562  1.00  0.00
TER
ATOM   5561  O   WAT  1835     -10.176 -14.289   6.447  1.00  0.00
ATOM   5562  H1  WAT  1835     -10.049 -14.527   5.529  1.00  0.00
ATOM   5563  H2  WAT  1835     -10.134 -15.120   6.919  1.00  0.00
TER
ATOM   5564  O   WAT  1836     -16.314 -10.586   5.017  1.00  0.00
ATOM   5565  H1  WAT  1836     -15.800 -10.675   5.819  1.00  0.00
ATOM   5566  H2  WAT  1836     -17.157 -10.240   5.309  1.00  0.00
TER
ATOM   5567  O   WAT  1837     -14.339 -10.300  -5.555  1.00  0.00
ATOM   5568  H1  WAT  1837     -14.499 -10.590  -4.657  1.00  0.00
ATOM   5569  H2  WAT  1837     -14.504 -11.076  -6.090  1.00  0.00
TER
ATOM   5570  O   WAT  1838     -14.636 -12.792  -6.995  1.00  0.00
ATOM   5571  H1  WAT  1838     -15.330 -12.794  -7.655  1.00  0.00
ATOM   5572  H2  WAT  1838     -13.894 -13.216  -7.426  1.00  0.00
TER
ATOM   5573  O   WAT  1839     -15.071 -11.165  -2.920  1.00  0.00
ATOM   5574  H1  WAT  1839     -14.615 -11.946  -2.606  1.00  0.00
ATOM   5575  H2  WAT  1839     -14.732 -10.455  -2.376  1.00  0.00
TER
ATOM   5576  O   WAT  1840     -19.597 -19.171   1.879  1.00  0.00
ATOM   5577  H1  WAT  1840     -19.230 -19.645   2.625  1.00  0.00
ATOM   5578  H2  WAT  1840     -19.787 -18.297   2.220  1.00  0.00
TER
ATOM   5579  O   WAT  1841     -12.520 -16.927   0.587  1.00  0.00
ATOM   5580  H1  WAT  1841     -11.800 -16.432   0.197  1.00  0.00
ATOM   5581  H2  WAT  1841     -12.722 -17.606  -0.058  1.00  0.00
TER
ATOM   5582  O   WAT  1842     -17.138 -16.856   6.474  1.00  0.00
ATOM   5583  H1  WAT  1842     -17.205 -17.777   6.220  1.00  0.00
ATOM   5584  H2  WAT  1842     -17.768 -16.759   7.188  1.00  0.00
TER
ATOM   5585  O   WAT  1843     -18.348 -14.989  -6.295  1.00  0.00
ATOM   5586  H1  WAT  1843     -18.007 -14.245  -6.791  1.00  0.00
ATOM   5587  H2  WAT  1843     -19.177 -14.676  -5.933  1.00  0.00
TER
ATOM   5588  O   WAT  1844     -17.207 -14.034   6.224  1.00  0.00
ATOM   5589  H1  WAT  1844     -17.192 -14.966   6.006  1.00  0.00
ATOM   5590  H2  WAT  1844     -17.914 -13.948   6.863  1.00  0.00
TER
ATOM   5591  O   WAT  1845     -10.996 -17.394   5.571  1.00  0.00
ATOM   5592  H1  WAT  1845     -11.721 -16.801   5.374  1.00  0.00
ATOM   5593  H2  WAT  1845     -10.468 -17.401   4.772  1.00  0.00
TER
ATOM   5594  O   WAT  1846     -11.044 -12.996  -4.778  1.00  0.00
ATOM   5595  H1  WAT  1846     -11.687 -13.651  -4.503  1.00  0.00
ATOM   5596  H2  WAT  1846     -11.431 -12.591  -5.554  1.00  0.00
TER
ATOM   5597  O   WAT  1847     -15.466 -15.668  -0.930  1.00  0.00
ATOM   5598  H1  WAT  1847     -15.113 -16.265  -1.590  1.00  0.00
ATOM   5599  H2  WAT  1847     -16.349 -15.993  -0.760  1.00  0.00
TER
ATOM   5600  O   WAT  1848     -19.379 -14.908  -3.523  1.00  0.00
ATOM   5601  H1  WAT  1848     -18.692 -14.361  -3.143  1.00  0.00
ATOM   5602  H2  WAT  1848     -20.166 -14.364  -3.488  1.00  0.00
TER
ATOM   5603  O   WAT  1849     -20.077 -17.903  -3.911  1.00  0.00
ATOM   5604  H1  WAT  1849     -19.620 -17.093  -3.685  1.00  0.00
ATOM   5605  H2  WAT  1849     -20.428 -18.221  -3.079  1.00  0.00
TER
ATOM   5606  O   WAT  1850     -17.773 -12.393   3.318  1.00  0.00
ATOM   5607  H1  WAT  1850     -17.129 -12.187   3.996  1.00  0.00
ATOM   5608  H2  WAT  1850     -17.410 -13.154   2.865  1.00  0.00
TER
ATOM   5609  O   WAT  1851     -16.500 -14.389   2.036  1.00  0.00
ATOM   5610  H1  WAT  1851     -15.858 -15.090   2.149  1.00  0.00
ATOM   5611  H2  WAT  1851     -15.975 -13.610   1.856  1.00  0.00
TER
ATOM   5612  O   WAT  1852     -12.655 -14.105  -8.240  1.00  0.00
ATOM   5613  H1  WAT  1852     -12.881 -14.821  -7.648  1.00  0.00
ATOM   5614  H2  WAT  1852     -13.045 -14.353  -9.078  1.00  0.00
TER
ATOM   5615  O   WAT  1853     -14.726 -13.590   5.240  1.00  0.00
ATOM   5616  H1  WAT  1853     -14.391 -13.003   5.917  1.00  0.00
ATOM   5617  H2  WAT  1853     -15.646 -13.721   5.469  1.00  0.00
TER
ATOM   5618  O   WAT  1854     -13.073 -16.187  -6.579  1.00  0.00
ATOM   5619  H1  WAT  1854     -13.361 -15.726  -5.791  1.00  0.00
ATOM   5620  H2  WAT  1854     -12.278 -16.648  -6.310  1.00  0.00
TER
ATOM   5621  O   WAT  1855     -18.897 -13.541   8.408  1.00  0.00
ATOM   5622  H1  WAT  1855     -19.218 -14.260   8.953  1.00  0.00
ATOM   5623  H2  WAT  1855     -19.572 -12.865   8.482  1.00  0.00
TER
ATOM   5624  O   WAT  1856     -17.870 -12.632  -7.986  1.00  0.00
ATOM   5625  H1  WAT  1856     -17.769 -12.835  -8.915  1.00  0.00
ATOM   5626  H2  WAT  1856     -18.770 -12.886  -7.781  1.00  0.00
TER
ATOM   5627  O   WAT  1857     -19.228 -10.113  -3.291  1.00  0.00
ATOM   5628  H1  WAT  1857     -18.974 -10.151  -4.213  1.00  0.00
ATOM   5629  H2  WAT  1857     -20.177 -10.240  -3.298  1.00  0.00
TER
ATOM   5630  O   WAT  1858     -11.220 -12.023  -0.040  1.00  0.00
ATOM   5631  H1  WAT  1858     -11.096 -11.200   0.433  1.00  0.00
ATOM   5632  H2  WAT  1858     -10.354 -12.234  -0.387  1.00  0.00
TER
ATOM   5633  O   WAT  1859     -20.639 -10.757  -8.545  1.00  0.00
ATOM   5634  H1  WAT  1859     -19.846 -10.468  -8.997  1.00  0.00
ATOM   5635  H2  WAT  1859     -21.158 -11.188  -9.224  1.00  0.00
TER
ATOM   5636  O   WAT  1860     -15.906 -14.637   8.768  1.00  0.00
ATOM   5637  H1  WAT  1860     -16.513 -14.614   8.028  1.00  0.00
ATOM   5638  H2  WAT  1860     -16.211 -15.369   9.305  1.00  0.00
TER
ATOM   5639  O   WAT  1861     -14.476 -10.909   7.379  1.00  0.00
ATOM   5640  H1  WAT  1861     -13.524 -10.994   7.329  1.00  0.00
ATOM   5641  H2  WAT  1861     -14.624 -10.245   8.052  1.00  0.00
TER
ATOM   5642  O   WAT  1862     -11.585 -11.530  -7.122  1.00  0.00
ATOM   5643  H1  WAT  1862     -11.871 -11.944  -7.936  1.00  0.00
ATOM   5644  H2  WAT  1862     -11.784 -10.601  -7.242  1.00  0.00
TER
ATOM   5645  O   WAT  1863     -20.121 -15.537  -8.681  1.00  0.00
ATOM   5646  H1  WAT  1863     -20.226 -16.151  -7.955  1.00  0.00
ATOM   5647  H2  WAT  1863     -20.288 -16.060  -9.465  1.00  0.00
TER
ATOM   5648  O   WAT  1864     -19.969 -16.851   7.298  1.00  0.00
ATOM   5649  H1  WAT  1864     -20.735 -16.283   7.213  1.00  0.00
ATOM   5650  H2  WAT  1864     -19.788 -17.143   6.405  1.00  0.00
TER
ATOM   5651  O   WAT  1865     -16.880 -16.475  -8.077  1.00  0.00
ATOM   5652  H1  WAT  1865     -17.429 -16.028  -7.433  1.00  0.00
ATOM   5653  H2  WAT  1865     -16.259 -16.980  -7.553  1.00  0.00
TER
ATOM   5654  O   WAT  1866     -12.827 -15.120   7.855  1.00  0.00
ATOM   5655  H1  WAT  1866     -12.086 -14.783   7.352  1.00  0.00
ATOM   5656  H2  WAT  1866     -13.590 -14.951   7.302  1.00  0.00
TER
ATOM   5657  O   WAT  1867     -21.213 -17.516  -6.180  1.00  0.00
ATOM   5658  H1  WAT  1867     -20.791 -17.682  -5.337  1.00  0.00
ATOM   5659  H2  WAT  1867     -21.088 -18.326  -6.675  1.00  0.00
TER
ATOM   5660  O   WAT  1868     -18.700 -18.492  -8.933  1.00  0.00
ATOM   5661  H1  WAT  1868     -18.180 -19.207  -9.299  1.00  0.00
ATOM   5662  H2  WAT  1868     -18.053 -17.853  -8.633  1.00  0.00
TER
ATOM   5663  O   WAT  1869     -14.152 -17.069   6.391  1.00  0.00
ATOM   5664  H1  WAT  1869     -13.738 -16.914   7.240  1.00  0.00
ATOM   5665  H2  WAT  1869     -15.087 -16.943   6.553  1.00  0.00
TER
ATOM   5666  O   WAT  1870     -19.391 -17.117   4.360  1.00  0.00
ATOM   5667  H1  WAT  1870     -18.972 -16.274   4.188  1.00  0.00
ATOM   5668  H2  WAT  1870     -20.310 -16.980   4.131  1.00  0.00
TER
ATOM   5669  O   WAT  1871     -14.716 -18.832   4.320  1.00  0.00
ATOM   5670  H1  WAT  1871     -15.242 -18.307   3.717  1.00  0.00
ATOM   5671  H2  WAT  1871     -14.373 -18.199   4.951  1.00  0.00
TER
ATOM   5672  O   WAT  1872     -18.684  -9.577   5.735  1.00  0.00
ATOM   5673  H1  WAT  1872     -18.758  -8.673   6.042  1.00  0.00
ATOM   5674  H2  WAT  1872     -19.586  -9.895   5.707  1.00  0.00
TER
ATOM   5675  O   WAT  1873     -18.135 -10.411  -6.643  1.00  0.00
ATOM   5676  H1  WAT  1873     -17.240 -10.072  -6.621  1.00  0.00
ATOM   5677  H2  WAT  1873     -18.104 -11.133  -7.270  1.00  0.00
TER
ATOM   5678  O   WAT  1874     -11.156 -11.880   6.064  1.00  0.00
ATOM   5679  H1  WAT  1874     -11.756 -11.821   5.320  1.00  0.00
ATOM   5680  H2  WAT  1874     -11.027 -12.820   6.194  1.00  0.00
TER
ATOM   5681  O   WAT  1875      -9.916 -14.139  -8.599  1.00  0.00
ATOM   5682  H1  WAT  1875     -10.747 -14.071  -8.128  1.00  0.00
ATOM   5683  H2  WAT  1875      -9.739 -13.248  -8.902  1.00  0.00
TER
ATOM   5684  O   WAT  1876     -10.460 -17.394  -6.096  1.00  0.00
ATOM   5685  H1  WAT  1876      -9.698 -16.824  -5.990  1.00  0.00
ATOM   5686  H2  WAT  1876     -10.445 -17.961  -5.325  1.00  0.00
TER
ATOM   5687  O   WAT  1877      -9.454 -16.539  -1.251  1.00  0.00
ATOM   5688  H1  WAT  1877      -9.083 -17.322  -1.658  1.00  0.00
ATOM   5689  H2  WAT  1877      -8.814 -15.850  -1.430  1.00  0.00
TER
ATOM   5690  O   WAT  1878     -12.471 -15.155   4.162  1.00  0.00
ATOM   5691  H1  WAT  1878     -13.285 -14.725   4.424  1.00  0.00
ATOM   5692  H2  WAT  1878     -12.063 -14.543   3.549  1.00  0.00
TER
ATOM   5693  O   WAT  1879     -10.408 -17.100  -8.938  1.00  0.00
ATOM   5694  H1  WAT  1879     -10.133 -16.192  -9.066  1.00  0.00
ATOM   5695  H2  WAT  1879     -10.597 -17.164  -8.002  1.00  0.00
TER
ATOM   5696  O   WAT  1880     -12.413 -10.403  -2.311  1.00  0.00
ATOM   5697  H1  WAT  1880     -11.817 -10.725  -2.988  1.00  0.00
ATOM   5698  H2  WAT  1880     -12.155 -10.876  -1.520  1.00  0.00
TER
ATOM   5699  O   WAT  1881     -20.806 -12.416   3.439  1.00  0.00
ATOM   5700  H1  WAT  1881     -21.047 -12.148   2.552  1.00  0.00
ATOM   5701  H2  WAT  1881     -19.866 -12.245   3.494  1.00  0.00
TER
ATOM   5702  O   WAT  1882      -9.546 -10.396   4.240  1.00  0.00
ATOM   5703  H1  WAT  1882     -10.040  -9.999   3.522  1.00  0.00
ATOM   5704  H2  WAT  1882     -10.155 -11.021   4.633  1.00  0.00
TER
ATOM   5705  O   WAT  1883     -11.862  -9.754   1.518  1.00  0.00
ATOM   5706  H1  WAT  1883     -12.322  -9.002   1.144  1.00  0.00
ATOM   5707  H2  WAT  1883     -12.491 -10.473   1.460  1.00  0.00
TER
ATOM   5708  O   WAT  1884     -18.693 -10.554   1.520  1.00  0.00
ATOM   5709  H1  WAT  1884     -18.405 -10.809   0.643  1.00  0.00
ATOM   5710  H2  WAT  1884     -18.181 -11.106   2.111  1.00  0.00
TER
ATOM   5711  O   WAT  1885     -18.626  -9.632   8.887  1.00  0.00
ATOM   5712  H1  WAT  1885     -17.699  -9.868   8.930  1.00  0.00
ATOM   5713  H2  WAT  1885     -18.641  -8.805   8.405  1.00  0.00
TER
ATOM   5714  O   WAT  1886     -10.391 -10.090  -4.116  1.00  0.00
ATOM   5715  H1  WAT  1886     -10.216 -10.776  -4.760  1.00  0.00
ATOM   5716  H2  WAT  1886     -11.089  -9.565  -4.508  1.00  0.00
TER
ATOM   5717  O   WAT  1887     -12.058 -10.405   8.711  1.00  0.00
ATOM   5718  H1  WAT  1887     -11.265 -10.901   8.504  1.00  0.00
ATOM   5719  H2  WAT  1887     -11.765  -9.726   9.319  1.00  0.00
TER
ATOM   5720  O   WAT  1888     -17.800 -17.755 -18.527  1.00  0.00
ATOM   5721  H1  WAT  1888     -18.576 -18.235 -18.237  1.00  0.00
ATOM   5722  H2  WAT  1888     -17.149 -18.435 -18.701  1.00  0.00
TER
ATOM   5723  O   WAT  1889     -18.359 -15.080 -18.519  1.00  0.00
ATOM   5724  H1  WAT  1889     -18.428 -16.021 -18.681  1.00  0.00
ATOM   5725  H2  WAT  1889     -17.597 -14.990 -17.947  1.00  0.00
TER
ATOM   5726  O   WAT  1890     -11.694 -13.220 -16.324  1.00  0.00
ATOM   5727  H1  WAT  1890     -12.378 -12.550 -16.333  1.00  0.00
ATOM   5728  H2  WAT  1890     -11.154 -13.022 -17.090  1.00  0.00
TER
ATOM   5729  O   WAT  1891     -14.158 -11.376 -17.610  1.00  0.00
ATOM   5730  H1  WAT  1891     -14.145 -11.779 -18.478  1.00  0.00
ATOM   5731  H2  WAT  1891     -14.710 -10.601 -17.714  1.00  0.00
TER
ATOM   5732  O   WAT  1892     -14.759 -16.473 -16.281  1.00  0.00
ATOM   5733  H1  WAT  1892     -14.343 -16.687 -17.116  1.00  0.00
ATOM   5734  H2  WAT  1892     -14.035 -16.215 -15.711  1.00  0.00
TER
ATOM   5735  O   WAT  1893     -10.813 -18.074 -16.190  1.00  0.00
ATOM   5736  H1  WAT  1893     -11.641 -18.005 -16.665  1.00  0.00
ATOM   5737  H2  WAT  1893     -10.218 -17.489 -16.658  1.00  0.00
TER
ATOM   5738  O   WAT  1894     -13.159 -11.241 -14.556  1.00  0.00
ATOM   5739  H1  WAT  1894     -13.636 -10.434 -14.749  1.00  0.00
ATOM   5740  H2  WAT  1894     -13.843 -11.893 -14.404  1.00  0.00
TER
ATOM   5741  O   WAT  1895      -9.579 -11.480  -9.487  1.00  0.00
ATOM   5742  H1  WAT  1895      -9.103 -11.002  -8.808  1.00  0.00
ATOM   5743  H2  WAT  1895      -8.958 -11.548 -10.213  1.00  0.00
TER
ATOM   5744  O   WAT  1896     -10.176 -14.289 -12.327  1.00  0.00
ATOM   5745  H1  WAT  1896     -10.049 -14.527 -13.245  1.00  0.00
ATOM   5746  H2  WAT  1896     -10.134 -15.120 -11.855  1.00  0.00
TER
ATOM   5747  O   WAT  1897     -16.314 -10.586 -13.758  1.00  0.00
ATOM   5748  H1  WAT  1897     -15.800 -10.675 -12.955  1.00  0.00
ATOM   5749  H2  WAT  1897     -17.157 -10.240 -13.465  1.00  0.00
TER
ATOM   5750  O   WAT  1898     -19.597 -19.171 -16.895  1.00  0.00
ATOM   5751  H1  WAT  1898     -19.230 -19.645 -16.149  1.00  0.00
ATOM   5752  H2  WAT  1898     -19.787 -18.297 -16.554  1.00  0.00
TER
ATOM   5753  O   WAT  1899     -12.520 -16.927 -18.187  1.00  0.00
ATOM   5754  H1  WAT  1899     -11.800 -16.432 -18.578  1.00  0.00
ATOM   5755  H2  WAT  1899     -12.722 -17.606 -18.832  1.00  0.00
TER
ATOM   5756  O   WAT  1900     -17.138 -16.856 -12.300  1.00  0.00
ATOM   5757  H1  WAT  1900     -17.205 -17.777 -12.555  1.00  0.00
ATOM   5758  H2  WAT  1900     -17.768 -16.759 -11.586  1.00  0.00
TER
ATOM   5759  O   WAT  1901     -17.207 -14.034 -12.550  1.00  0.00
ATOM   5760  H1  WAT  1901     -17.192 -14.966 -12.768  1.00  0.00
ATOM   5761  H2  WAT  1901     -17.914 -13.948 -11.911  1.00  0.00
TER
ATOM   5762  O   WAT  1902     -10.996 -17.394 -13.203  1.00  0.00
ATOM   5763  H1  WAT  1902     -11.721 -16.801 -13.400  1.00  0.00
ATOM   5764  H2  WAT  1902     -10.468 -17.401 -14.002  1.00  0.00
TER
ATOM   5765  O   WAT  1903     -17.773 -12.393 -15.456  1.00  0.00
ATOM   5766  H1  WAT  1903     -17.129 -12.187 -14.779  1.00  0.00
ATOM   5767  H2  WAT  1903     -17.410 -13.154 -15.909  1.00  0.00
TER
ATOM   5768  O   WAT  1904     -16.500 -14.389 -16.738  1.00  0.00
ATOM   5769  H1  WAT  1904     -15.858 -15.090 -16.625  1.00  0.00
ATOM   5770  H2  WAT  1904     -15.975 -13.610 -16.919  1.00  0.00
TER
ATOM   5771  O   WAT  1905     -14.726 -13.590 -13.535  1.00  0.00
ATOM   5772  H1  WAT  1905     -14.391 -13.003 -12.857  1.00  0.00
ATOM   5773  H2  WAT  1905     -15.646 -13.721 -13.305  1.00  0.00
TER
ATOM   5774  O   WAT  1906     -18.897 -13.541 -10.366  1.00  0.00
ATOM   5775  H1  WAT  1906     -19.218 -14.260  -9.821  1.00  0.00
ATOM   5776  H2  WAT  1906     -19.572 -12.865 -10.292  1.00  0.00
TER
ATOM   5777  O   WAT  1907     -15.906 -14.637 -10.006  1.00  0.00
ATOM   5778  H1  WAT  1907     -16.513 -14.614 -10.747  1.00  0.00
ATOM   5779  H2  WAT  1907     -16.211 -15.369  -9.469  1.00  0.00
TER
ATOM   5780  O   WAT  1908     -14.476 -10.909 -11.395  1.00  0.00
ATOM   5781  H1  WAT  1908     -13.524 -10.994 -11.445  1.00  0.00
ATOM   5782  H2  WAT  1908     -14.624 -10.245 -10.722  1.00  0.00
TER
ATOM   5783  O   WAT  1909     -19.969 -16.851 -11.477  1.00  0.00
ATOM   5784  H1  WAT  1909     -20.735 -16.283 -11.561  1.00  0.00
ATOM   5785  H2  WAT  1909     -19.788 -17.143 -12.370  1.00  0.00
TER
ATOM   5786  O   WAT  1910     -12.827 -15.120 -10.919  1.00  0.00
ATOM   5787  H1  WAT  1910     -12.086 -14.783 -11.422  1.00  0.00
ATOM   5788  H2  WAT  1910     -13.590 -14.951 -11.472  1.00  0.00
TER
ATOM   5789  O   WAT  1911     -14.152 -17.069 -12.384  1.00  0.00
ATOM   5790  H1  WAT  1911     -13.738 -16.914 -11.534  1.00  0.00
ATOM   5791  H2  WAT  1911     -15.087 -16.943 -12.221  1.00  0.00
TER
ATOM   5792  O   WAT  1912     -19.391 -17.117 -14.414  1.00  0.00
ATOM   5793  H1  WAT  1912     -18.972 -16.274 -14.586  1.00  0.00
ATOM   5794  H2  WAT  1912     -20.310 -16.980 -14.643  1.00  0.00
TER
ATOM   5795  O   WAT  1913     -14.716 -18.832 -14.454  1.00  0.00
ATOM   5796  H1  WAT  1913     -15.242 -18.307 -15.057  1.00  0.00
ATOM   5797  H2  WAT  1913     -14.373 -18.199 -13.823  1.00  0.00
TER
ATOM   5798  O   WAT  1914     -18.684  -9.577 -13.040  1.00  0.00
ATOM   5799  H1  WAT  1914     -18.758  -8.673 -12.732  1.00  0.00
ATOM   5800  H2  WAT  1914     -19.586  -9.895 -13.067  1.00  0.00
TER
ATOM   5801  O   WAT  1915     -11.156 -11.880 -12.710  1.00  0.00
ATOM   5802  H1  WAT  1915     -11.756 -11.821 -13.454  1.00  0.00
ATOM   5803  H2  WAT  1915     -11.027 -12.820 -12.581  1.00  0.00
TER
ATOM   5804  O   WAT  1916     -12.471 -15.155 -14.613  1.00  0.00
ATOM   5805  H1  WAT  1916     -13.285 -14.725 -14.350  1.00  0.00
ATOM   5806  H2  WAT  1916     -12.063 -14.543 -15.226  1.00  0.00
TER
ATOM   5807  O   WAT  1917     -20.806 -12.416 -15.336  1.00  0.00
ATOM   5808  H1  WAT  1917     -21.047 -12.148 -16.223  1.00  0.00
ATOM   5809  H2  WAT  1917     -19.866 -12.245 -15.281  1.00  0.00
TER
ATOM   5810  O   WAT  1918      -9.546 -10.396 -14.535  1.00  0.00
ATOM   5811  H1  WAT  1918     -10.040  -9.999 -15.252  1.00  0.00
ATOM   5812  H2  WAT  1918     -10.155 -11.021 -14.141  1.00  0.00
TER
ATOM   5813  O   WAT  1919     -11.862  -9.754 -17.256  1.00  0.00
ATOM   5814  H1  WAT  1919     -12.322  -9.002 -17.630  1.00  0.00
ATOM   5815  H2  WAT  1919     -12.491 -10.473 -17.315  1.00  0.00
TER
ATOM   5816  O   WAT  1920     -18.693 -10.554 -17.254  1.00  0.00
ATOM   5817  H1  WAT  1920     -18.405 -10.809 -18.131  1.00  0.00
ATOM   5818  H2  WAT  1920     -18.181 -11.106 -16.664  1.00  0.00
TER
ATOM   5819  O   WAT  1921     -18.626  -9.632  -9.887  1.00  0.00
ATOM   5820  H1  WAT  1921     -17.699  -9.868  -9.844  1.00  0.00
ATOM   5821  H2  WAT  1921     -18.641  -8.805 -10.369  1.00  0.00
TER
ATOM   5822  O   WAT  1922     -12.058 -10.405 -10.063  1.00  0.00
ATOM   5823  H1  WAT  1922     -11.265 -10.901 -10.271  1.00  0.00
ATOM   5824  H2  WAT  1922     -11.765  -9.726  -9.456  1.00  0.00
TER
END
