# Supplementary material for: Accuracy and Precision of Alchemical Relative Free Energy Predictions with and without Replica‐Exchange
Source: Adv Theory Simul. 2019 Nov 27;3(1):1900195. doi: 10.1002/adts.201900195 (PMC8427472; doi:10.1002/adts.201900195)
Supplement: Supplementary file 1 — Supporting Information [file ADTS-3-1900195-s001.gz › MCL1/ligand/l3-l16/build/complex.pdb]

ATOM      1  C17 L3      1      -3.310   3.375  -1.356  1.00  0.00
ATOM      2  C18 L3      1      -1.982   2.983  -1.607  1.00  0.00
ATOM      3  H12 L3      1      -1.633   2.892  -2.621  1.00  0.00
ATOM      4  H14 L3      1      -3.964   3.596  -2.186  1.00  0.00
ATOM      5  C16 L3      1      -3.767   3.489  -0.030  1.00  0.00
ATOM      6 CL1  L3      1      -5.377   4.022   0.282  1.00  0.00
ATOM      7  C15 L3      1      -2.905   3.185   1.039  1.00  0.00
ATOM      8  H15 L3      1      -3.252   3.263   2.056  1.00  0.00
ATOM      9  C14 L3      1      -1.574   2.794   0.788  1.00  0.00
ATOM     10  H11 L3      1      -0.946   2.564   1.628  1.00  0.00
ATOM     11  C13 L3      1      -1.091   2.719  -0.544  1.00  0.00
ATOM     12  O3  L3      1       0.209   2.406  -0.881  1.00  0.00
ATOM     13  C12 L3      1       1.134   2.100   0.156  1.00  0.00
ATOM     14  H9  L3      1       1.097   2.843   0.949  1.00  0.00
ATOM     15  H10 L3      1       0.890   1.140   0.603  1.00  0.00
ATOM     16  C11 L3      1       2.557   2.092  -0.425  1.00  0.00
ATOM     17  H7  L3      1       2.809   3.104  -0.751  1.00  0.00
ATOM     18  H8  L3      1       3.267   1.851   0.368  1.00  0.00
ATOM     19  C10 L3      1       2.750   1.130  -1.610  1.00  0.00
ATOM     20  H5  L3      1       2.080   1.405  -2.422  1.00  0.00
ATOM     21  H6  L3      1       3.755   1.268  -2.013  1.00  0.00
ATOM     22  C9  L3      1       2.547  -0.316  -1.238  1.00  0.00
ATOM     23  C2  L3      1       3.472  -1.174  -0.683  1.00  0.00
ATOM     24  C1  L3      1       4.885  -1.042  -0.257  1.00  0.00
ATOM     25  O1  L3      1       5.484  -2.060   0.155  1.00  0.00
ATOM     26  O2  L3      1       5.432   0.087  -0.323  1.00  0.00
ATOM     27  N1  L3      1       2.877  -2.417  -0.535  1.00  0.00
ATOM     28  H13 L3      1       3.408  -3.191  -0.151  1.00  0.00
ATOM     29  C3  L3      1       1.557  -2.400  -0.942  1.00  0.00
ATOM     30  C4  L3      1       0.550  -3.381  -0.960  1.00  0.00
ATOM     31  H1  L3      1       0.770  -4.377  -0.603  1.00  0.00
ATOM     32  C5  L3      1      -0.729  -3.042  -1.450  1.00  0.00
ATOM     33  H2  L3      1      -1.504  -3.792  -1.467  1.00  0.00
ATOM     34  C6  L3      1      -0.984  -1.733  -1.915  1.00  0.00
ATOM     35  H3  L3      1      -1.972  -1.473  -2.286  1.00  0.00
ATOM     36  C7  L3      1       0.034  -0.762  -1.894  1.00  0.00
ATOM     37  H4  L3      1      -0.169   0.244  -2.243  1.00  0.00
ATOM     38  C8  L3      1       1.332  -1.070  -1.406  1.00  0.00
ATOM     39  C37 L3      1      -4.475   3.400  -2.110  1.00  0.00
ATOM     40  H30 L3      1      -4.098   3.751  -3.073  1.00  0.00
ATOM     41  H31 L3      1      -5.027   2.471  -2.279  1.00  0.00
ATOM     42  H32 L3      1      -5.172   4.146  -1.727  1.00  0.00
ATOM     43  C36 L3      1      -3.346   3.171  -1.122  1.00  0.00
ATOM     44  C38 L3      1      -2.009   3.302  -1.554  1.00  0.00
ATOM     45  H33 L3      1      -1.802   3.575  -2.576  1.00  0.00
ATOM     46  C35 L3      1      -3.628   2.769   0.205  1.00  0.00
ATOM     47 CL2  L3      1      -5.262   2.558   0.729  1.00  0.00
ATOM     48  C33 L3      1      -2.557   2.520   1.095  1.00  0.00
ATOM     49  C34 L3      1      -2.835   2.044   2.507  1.00  0.00
ATOM     50  H27 L3      1      -3.454   2.763   3.045  1.00  0.00
ATOM     51  H28 L3      1      -3.355   1.084   2.483  1.00  0.00
ATOM     52  H29 L3      1      -1.913   1.899   3.072  1.00  0.00
ATOM     53  C32 L3      1      -1.225   2.680   0.662  1.00  0.00
ATOM     54  H26 L3      1      -0.436   2.472   1.368  1.00  0.00
ATOM     55  C31 L3      1      -0.940   3.059  -0.672  1.00  0.00
TER
ATOM     56  O   WAT     2      19.545  19.822   9.661  1.00  0.00
ATOM     57  H1  WAT     2      18.769  19.342   9.951  1.00  0.00
ATOM     58  H2  WAT     2      20.197  19.142   9.486  1.00  0.00
TER
ATOM     59  O   WAT     3      11.971  15.094   4.323  1.00  0.00
ATOM     60  H1  WAT     3      11.083  15.436   4.221  1.00  0.00
ATOM     61  H2  WAT     3      12.255  14.894   3.431  1.00  0.00
TER
ATOM     62  O   WAT     4       9.934  17.695  10.206  1.00  0.00
ATOM     63  H1  WAT     4      10.506  16.927  10.207  1.00  0.00
ATOM     64  H2  WAT     4       9.935  17.993   9.297  1.00  0.00
TER
ATOM     65  O   WAT     5      11.177  13.103  11.993  1.00  0.00
ATOM     66  H1  WAT     5      10.997  12.206  12.274  1.00  0.00
ATOM     67  H2  WAT     5      10.775  13.650  12.668  1.00  0.00
TER
ATOM     68  O   WAT     6      20.017  15.305   9.895  1.00  0.00
ATOM     69  H1  WAT     6      20.393  14.432   9.782  1.00  0.00
ATOM     70  H2  WAT     6      19.919  15.640   9.004  1.00  0.00
TER
ATOM     71  O   WAT     7      14.147  13.677   5.356  1.00  0.00
ATOM     72  H1  WAT     7      14.254  14.578   5.663  1.00  0.00
ATOM     73  H2  WAT     7      13.236  13.629   5.066  1.00  0.00
TER
ATOM     74  O   WAT     8      11.796  15.599  10.602  1.00  0.00
ATOM     75  H1  WAT     8      12.477  15.863  11.220  1.00  0.00
ATOM     76  H2  WAT     8      11.480  14.759  10.935  1.00  0.00
TER
ATOM     77  O   WAT     9      15.988  16.646   9.689  1.00  0.00
ATOM     78  H1  WAT     9      16.496  17.144  10.329  1.00  0.00
ATOM     79  H2  WAT     9      16.519  15.869   9.513  1.00  0.00
TER
ATOM     80  O   WAT    10      14.272  11.286  13.955  1.00  0.00
ATOM     81  H1  WAT    10      14.273  11.803  13.150  1.00  0.00
ATOM     82  H2  WAT    10      13.442  10.809  13.932  1.00  0.00
TER
ATOM     83  O   WAT    11      13.953  12.997  11.962  1.00  0.00
ATOM     84  H1  WAT    11      14.295  13.841  11.668  1.00  0.00
ATOM     85  H2  WAT    11      13.015  13.145  12.079  1.00  0.00
TER
ATOM     86  O   WAT    12      17.636  10.485   8.287  1.00  0.00
ATOM     87  H1  WAT    12      17.943   9.930   7.570  1.00  0.00
ATOM     88  H2  WAT    12      16.706  10.619   8.104  1.00  0.00
TER
ATOM     89  O   WAT    13      20.024  18.550   5.023  1.00  0.00
ATOM     90  H1  WAT    13      19.097  18.483   5.252  1.00  0.00
ATOM     91  H2  WAT    13      20.176  19.488   4.908  1.00  0.00
TER
ATOM     92  O   WAT    14      20.011  14.821   2.019  1.00  0.00
ATOM     93  H1  WAT    14      19.071  14.983   2.105  1.00  0.00
ATOM     94  H2  WAT    14      20.329  15.540   1.473  1.00  0.00
TER
ATOM     95  O   WAT    15      15.630  19.076   7.805  1.00  0.00
ATOM     96  H1  WAT    15      15.225  18.364   7.309  1.00  0.00
ATOM     97  H2  WAT    15      15.716  18.732   8.694  1.00  0.00
TER
ATOM     98  O   WAT    16      14.343  15.851  11.585  1.00  0.00
ATOM     99  H1  WAT    16      14.894  15.960  10.810  1.00  0.00
ATOM    100  H2  WAT    16      14.857  16.224  12.300  1.00  0.00
TER
ATOM    101  O   WAT    17      12.330  17.971   5.305  1.00  0.00
ATOM    102  H1  WAT    17      12.210  18.697   4.694  1.00  0.00
ATOM    103  H2  WAT    17      12.020  17.201   4.828  1.00  0.00
TER
ATOM    104  O   WAT    18      14.796  11.314   8.688  1.00  0.00
ATOM    105  H1  WAT    18      14.353  12.095   8.356  1.00  0.00
ATOM    106  H2  WAT    18      15.355  11.637   9.395  1.00  0.00
TER
ATOM    107  O   WAT    19      19.083  14.181  14.291  1.00  0.00
ATOM    108  H1  WAT    19      18.621  14.389  15.103  1.00  0.00
ATOM    109  H2  WAT    19      18.681  13.367  13.988  1.00  0.00
TER
ATOM    110  O   WAT    20      17.912  10.935   3.568  1.00  0.00
ATOM    111  H1  WAT    20      17.288  10.931   4.294  1.00  0.00
ATOM    112  H2  WAT    20      17.825  10.068   3.172  1.00  0.00
TER
ATOM    113  O   WAT    21      16.834  11.859  10.547  1.00  0.00
ATOM    114  H1  WAT    21      17.131  12.765  10.466  1.00  0.00
ATOM    115  H2  WAT    21      17.383  11.371   9.933  1.00  0.00
TER
ATOM    116  O   WAT    22      14.588  16.438   6.416  1.00  0.00
ATOM    117  H1  WAT    22      14.362  16.221   7.321  1.00  0.00
ATOM    118  H2  WAT    22      13.807  16.870   6.070  1.00  0.00
TER
ATOM    119  O   WAT    23      17.028  17.336  17.082  1.00  0.00
ATOM    120  H1  WAT    23      16.932  16.396  16.932  1.00  0.00
ATOM    121  H2  WAT    23      17.871  17.558  16.687  1.00  0.00
TER
ATOM    122  O   WAT    24      20.424  15.080   7.045  1.00  0.00
ATOM    123  H1  WAT    24      20.817  15.397   6.232  1.00  0.00
ATOM    124  H2  WAT    24      20.786  14.201   7.160  1.00  0.00
TER
ATOM    125  O   WAT    25      12.159  13.747  15.235  1.00  0.00
ATOM    126  H1  WAT    25      11.765  14.595  15.443  1.00  0.00
ATOM    127  H2  WAT    25      11.471  13.110  15.426  1.00  0.00
TER
ATOM    128  O   WAT    26       9.461  11.670   9.268  1.00  0.00
ATOM    129  H1  WAT    26       9.172  12.241   9.981  1.00  0.00
ATOM    130  H2  WAT    26      10.205  11.191   9.631  1.00  0.00
TER
ATOM    131  O   WAT    27       9.648  15.612   0.479  1.00  0.00
ATOM    132  H1  WAT    27       9.565  16.555   0.620  1.00  0.00
ATOM    133  H2  WAT    27       9.296  15.470  -0.400  1.00  0.00
TER
ATOM    134  O   WAT    28      21.010  17.671  11.140  1.00  0.00
ATOM    135  H1  WAT    28      20.278  18.180  11.489  1.00  0.00
ATOM    136  H2  WAT    28      20.612  16.854  10.839  1.00  0.00
TER
ATOM    137  O   WAT    29      17.447  14.346   9.546  1.00  0.00
ATOM    138  H1  WAT    29      17.451  13.905   8.696  1.00  0.00
ATOM    139  H2  WAT    29      18.343  14.668   9.653  1.00  0.00
TER
ATOM    140  O   WAT    30      13.298  14.229   8.505  1.00  0.00
ATOM    141  H1  WAT    30      12.958  14.706   9.262  1.00  0.00
ATOM    142  H2  WAT    30      12.535  13.775   8.145  1.00  0.00
TER
ATOM    143  O   WAT    31      17.509  15.347   2.536  1.00  0.00
ATOM    144  H1  WAT    31      17.631  15.306   3.485  1.00  0.00
ATOM    145  H2  WAT    31      17.124  16.210   2.381  1.00  0.00
TER
ATOM    146  O   WAT    32      16.522  17.658   1.935  1.00  0.00
ATOM    147  H1  WAT    32      15.953  17.209   1.308  1.00  0.00
ATOM    148  H2  WAT    32      17.230  18.017   1.401  1.00  0.00
TER
ATOM    149  O   WAT    33      17.748  18.406  11.292  1.00  0.00
ATOM    150  H1  WAT    33      18.115  17.932  12.038  1.00  0.00
ATOM    151  H2  WAT    33      17.559  19.281  11.633  1.00  0.00
TER
ATOM    152  O   WAT    34      10.612  13.151   7.421  1.00  0.00
ATOM    153  H1  WAT    34      10.327  12.786   8.259  1.00  0.00
ATOM    154  H2  WAT    34      10.550  12.419   6.808  1.00  0.00
TER
ATOM    155  O   WAT    35      15.538  17.447  13.611  1.00  0.00
ATOM    156  H1  WAT    35      15.234  18.326  13.836  1.00  0.00
ATOM    157  H2  WAT    35      16.493  17.507  13.646  1.00  0.00
TER
ATOM    158  O   WAT    36      20.286  12.044   4.143  1.00  0.00
ATOM    159  H1  WAT    36      19.473  11.545   4.067  1.00  0.00
ATOM    160  H2  WAT    36      20.092  12.884   3.726  1.00  0.00
TER
ATOM    161  O   WAT    37      11.595  18.288  14.758  1.00  0.00
ATOM    162  H1  WAT    37      11.236  18.953  15.345  1.00  0.00
ATOM    163  H2  WAT    37      11.300  17.456  15.129  1.00  0.00
TER
ATOM    164  O   WAT    38      14.796  18.746  17.642  1.00  0.00
ATOM    165  H1  WAT    38      14.496  18.892  16.744  1.00  0.00
ATOM    166  H2  WAT    38      15.567  18.187  17.549  1.00  0.00
TER
ATOM    167  O   WAT    39      10.105  18.287   1.381  1.00  0.00
ATOM    168  H1  WAT    39      10.975  18.569   1.665  1.00  0.00
ATOM    169  H2  WAT    39       9.614  19.100   1.266  1.00  0.00
TER
ATOM    170  O   WAT    40      13.170  10.018   5.974  1.00  0.00
ATOM    171  H1  WAT    40      13.041  10.010   6.923  1.00  0.00
ATOM    172  H2  WAT    40      12.346  10.356   5.623  1.00  0.00
TER
ATOM    173  O   WAT    41      10.169  11.777  15.435  1.00  0.00
ATOM    174  H1  WAT    41       9.455  11.977  16.040  1.00  0.00
ATOM    175  H2  WAT    41      10.589  11.001  15.806  1.00  0.00
TER
ATOM    176  O   WAT    42      16.998  15.503   5.410  1.00  0.00
ATOM    177  H1  WAT    42      16.289  15.972   5.851  1.00  0.00
ATOM    178  H2  WAT    42      17.282  14.846   6.044  1.00  0.00
TER
ATOM    179  O   WAT    43      18.623  16.923  13.409  1.00  0.00
ATOM    180  H1  WAT    43      19.122  17.398  14.074  1.00  0.00
ATOM    181  H2  WAT    43      18.766  15.999  13.616  1.00  0.00
TER
ATOM    182  O   WAT    44      15.201  13.812   2.785  1.00  0.00
ATOM    183  H1  WAT    44      16.050  14.249   2.719  1.00  0.00
ATOM    184  H2  WAT    44      14.834  14.124   3.612  1.00  0.00
TER
ATOM    185  O   WAT    45      12.795  17.498   1.942  1.00  0.00
ATOM    186  H1  WAT    45      12.876  16.550   2.053  1.00  0.00
ATOM    187  H2  WAT    45      13.687  17.828   2.048  1.00  0.00
TER
ATOM    188  O   WAT    46      10.322  19.319  17.177  1.00  0.00
ATOM    189  H1  WAT    46      10.826  18.740  17.749  1.00  0.00
ATOM    190  H2  WAT    46       9.583  19.603  17.715  1.00  0.00
TER
ATOM    191  O   WAT    47      14.295  16.041  16.040  1.00  0.00
ATOM    192  H1  WAT    47      13.765  15.550  15.412  1.00  0.00
ATOM    193  H2  WAT    47      14.964  16.470  15.505  1.00  0.00
TER
ATOM    194  O   WAT    48      18.645  19.085   0.480  1.00  0.00
ATOM    195  H1  WAT    48      19.166  18.370   0.114  1.00  0.00
ATOM    196  H2  WAT    48      19.292  19.724   0.780  1.00  0.00
TER
ATOM    197  O   WAT    49      14.782  13.008  16.119  1.00  0.00
ATOM    198  H1  WAT    49      14.688  12.390  15.394  1.00  0.00
ATOM    199  H2  WAT    49      14.202  13.734  15.892  1.00  0.00
TER
ATOM    200  O   WAT    50      17.549  11.565  13.152  1.00  0.00
ATOM    201  H1  WAT    50      17.100  11.587  12.307  1.00  0.00
ATOM    202  H2  WAT    50      16.915  11.167  13.749  1.00  0.00
TER
ATOM    203  O   WAT    51      15.028  16.135   0.178  1.00  0.00
ATOM    204  H1  WAT    51      14.827  15.272   0.540  1.00  0.00
ATOM    205  H2  WAT    51      14.857  16.048  -0.760  1.00  0.00
TER
ATOM    206  O   WAT    52      17.058  14.734  16.415  1.00  0.00
ATOM    207  H1  WAT    52      17.648  14.426  17.102  1.00  0.00
ATOM    208  H2  WAT    52      16.240  14.262  16.571  1.00  0.00
TER
ATOM    209  O   WAT    53      13.827  13.235   0.166  1.00  0.00
ATOM    210  H1  WAT    53      14.129  13.242  -0.742  1.00  0.00
ATOM    211  H2  WAT    53      14.566  12.885   0.663  1.00  0.00
TER
ATOM    212  O   WAT    54      17.045  12.179   1.152  1.00  0.00
ATOM    213  H1  WAT    54      16.697  11.501   0.572  1.00  0.00
ATOM    214  H2  WAT    54      17.246  11.717   1.966  1.00  0.00
TER
ATOM    215  O   WAT    55      10.386  18.707   7.548  1.00  0.00
ATOM    216  H1  WAT    55       9.731  18.438   6.904  1.00  0.00
ATOM    217  H2  WAT    55      11.223  18.598   7.098  1.00  0.00
TER
ATOM    218  O   WAT    56      11.423  19.093  12.088  1.00  0.00
ATOM    219  H1  WAT    56      11.791  19.005  12.968  1.00  0.00
ATOM    220  H2  WAT    56      10.854  18.329  11.989  1.00  0.00
TER
ATOM    221  O   WAT    57      10.975  16.003  15.994  1.00  0.00
ATOM    222  H1  WAT    57      10.080  15.970  16.334  1.00  0.00
ATOM    223  H2  WAT    57      11.515  16.202  16.759  1.00  0.00
TER
ATOM    224  O   WAT    58       9.599  15.917   3.491  1.00  0.00
ATOM    225  H1  WAT    58       8.696  16.180   3.316  1.00  0.00
ATOM    226  H2  WAT    58      10.083  16.188   2.711  1.00  0.00
TER
ATOM    227  O   WAT    59      12.142  14.974   1.400  1.00  0.00
ATOM    228  H1  WAT    59      12.851  14.552   0.915  1.00  0.00
ATOM    229  H2  WAT    59      11.426  15.041   0.768  1.00  0.00
TER
ATOM    230  O   WAT    60      11.790  11.028   0.440  1.00  0.00
ATOM    231  H1  WAT    60      12.512  11.569   0.758  1.00  0.00
ATOM    232  H2  WAT    60      12.062  10.754  -0.435  1.00  0.00
TER
ATOM    233  O   WAT    61      11.479  10.278  10.343  1.00  0.00
ATOM    234  H1  WAT    61      12.126   9.728   9.902  1.00  0.00
ATOM    235  H2  WAT    61      11.899  10.533  11.164  1.00  0.00
TER
ATOM    236  O   WAT    62      11.232  10.434  13.085  1.00  0.00
ATOM    237  H1  WAT    62      10.883  10.890  13.851  1.00  0.00
ATOM    238  H2  WAT    62      10.901   9.540  13.167  1.00  0.00
TER
ATOM    239  O   WAT    63      18.744  11.625  16.607  1.00  0.00
ATOM    240  H1  WAT    63      18.683  12.217  17.357  1.00  0.00
ATOM    241  H2  WAT    63      19.685  11.518  16.462  1.00  0.00
TER
ATOM    242  O   WAT    64      11.904   9.961  16.360  1.00  0.00
ATOM    243  H1  WAT    64      12.452   9.780  15.597  1.00  0.00
ATOM    244  H2  WAT    64      11.970   9.171  16.896  1.00  0.00
TER
ATOM    245  O   WAT    65      19.870  10.762  11.513  1.00  0.00
ATOM    246  H1  WAT    65      19.087  11.237  11.792  1.00  0.00
ATOM    247  H2  WAT    65      19.577   9.858  11.404  1.00  0.00
TER
ATOM    248  O   WAT    66      11.214  11.067   4.034  1.00  0.00
ATOM    249  H1  WAT    66      11.972  11.180   3.460  1.00  0.00
ATOM    250  H2  WAT    66      10.752  11.904   3.988  1.00  0.00
TER
ATOM    251  O   WAT    67      17.756  13.181   7.024  1.00  0.00
ATOM    252  H1  WAT    67      16.943  12.807   6.684  1.00  0.00
ATOM    253  H2  WAT    67      18.260  12.425   7.326  1.00  0.00
TER
ATOM    254  O   WAT    68      13.587  11.593   2.574  1.00  0.00
ATOM    255  H1  WAT    68      14.116  10.806   2.445  1.00  0.00
ATOM    256  H2  WAT    68      14.220  12.273   2.808  1.00  0.00
TER
ATOM    257  O   WAT    69      15.781  11.331   5.629  1.00  0.00
ATOM    258  H1  WAT    69      15.151  10.630   5.796  1.00  0.00
ATOM    259  H2  WAT    69      15.241  12.091   5.412  1.00  0.00
TER
ATOM    260  O   WAT    70      15.906  10.609  18.064  1.00  0.00
ATOM    261  H1  WAT    70      15.625  11.113  17.300  1.00  0.00
ATOM    262  H2  WAT    70      16.288   9.811  17.698  1.00  0.00
TER
ATOM    263  O   WAT    71      19.545  19.822  -9.114  1.00  0.00
ATOM    264  H1  WAT    71      18.769  19.342  -8.824  1.00  0.00
ATOM    265  H2  WAT    71      20.197  19.142  -9.288  1.00  0.00
TER
ATOM    266  O   WAT    72      11.971  15.094 -14.452  1.00  0.00
ATOM    267  H1  WAT    72      11.083  15.436 -14.554  1.00  0.00
ATOM    268  H2  WAT    72      12.255  14.894 -15.344  1.00  0.00
TER
ATOM    269  O   WAT    73       9.934  17.695  -8.568  1.00  0.00
ATOM    270  H1  WAT    73      10.506  16.927  -8.567  1.00  0.00
ATOM    271  H2  WAT    73       9.935  17.993  -9.477  1.00  0.00
TER
ATOM    272  O   WAT    74      11.177  13.103  -6.781  1.00  0.00
ATOM    273  H1  WAT    74      10.997  12.206  -6.501  1.00  0.00
ATOM    274  H2  WAT    74      10.775  13.650  -6.106  1.00  0.00
TER
ATOM    275  O   WAT    75      20.017  15.305  -8.880  1.00  0.00
ATOM    276  H1  WAT    75      20.393  14.432  -8.992  1.00  0.00
ATOM    277  H2  WAT    75      19.919  15.640  -9.771  1.00  0.00
TER
ATOM    278  O   WAT    76      14.147  13.677 -13.418  1.00  0.00
ATOM    279  H1  WAT    76      14.254  14.578 -13.111  1.00  0.00
ATOM    280  H2  WAT    76      13.236  13.629 -13.709  1.00  0.00
TER
ATOM    281  O   WAT    77      11.796  15.599  -8.173  1.00  0.00
ATOM    282  H1  WAT    77      12.477  15.863  -7.554  1.00  0.00
ATOM    283  H2  WAT    77      11.480  14.759  -7.839  1.00  0.00
TER
ATOM    284  O   WAT    78      15.988  16.646  -9.085  1.00  0.00
ATOM    285  H1  WAT    78      16.496  17.144  -8.445  1.00  0.00
ATOM    286  H2  WAT    78      16.519  15.869  -9.262  1.00  0.00
TER
ATOM    287  O   WAT    79      14.272  11.286  -4.819  1.00  0.00
ATOM    288  H1  WAT    79      14.273  11.803  -5.625  1.00  0.00
ATOM    289  H2  WAT    79      13.442  10.809  -4.842  1.00  0.00
TER
ATOM    290  O   WAT    80      13.953  12.997  -6.812  1.00  0.00
ATOM    291  H1  WAT    80      14.295  13.841  -7.107  1.00  0.00
ATOM    292  H2  WAT    80      13.015  13.145  -6.696  1.00  0.00
TER
ATOM    293  O   WAT    81      17.636  10.485 -10.488  1.00  0.00
ATOM    294  H1  WAT    81      17.943   9.930 -11.204  1.00  0.00
ATOM    295  H2  WAT    81      16.706  10.619 -10.670  1.00  0.00
TER
ATOM    296  O   WAT    82      20.024  18.550 -13.752  1.00  0.00
ATOM    297  H1  WAT    82      19.097  18.483 -13.523  1.00  0.00
ATOM    298  H2  WAT    82      20.176  19.488 -13.866  1.00  0.00
TER
ATOM    299  O   WAT    83      20.011  14.821 -16.755  1.00  0.00
ATOM    300  H1  WAT    83      19.071  14.983 -16.670  1.00  0.00
ATOM    301  H2  WAT    83      20.329  15.540 -17.301  1.00  0.00
TER
ATOM    302  O   WAT    84      15.630  19.076 -10.970  1.00  0.00
ATOM    303  H1  WAT    84      15.225  18.364 -11.465  1.00  0.00
ATOM    304  H2  WAT    84      15.716  18.732 -10.081  1.00  0.00
TER
ATOM    305  O   WAT    85      14.343  15.851  -7.190  1.00  0.00
ATOM    306  H1  WAT    85      14.894  15.960  -7.964  1.00  0.00
ATOM    307  H2  WAT    85      14.857  16.224  -6.474  1.00  0.00
TER
ATOM    308  O   WAT    86      12.330  17.971 -13.469  1.00  0.00
ATOM    309  H1  WAT    86      12.210  18.697 -14.081  1.00  0.00
ATOM    310  H2  WAT    86      12.020  17.201 -13.946  1.00  0.00
TER
ATOM    311  O   WAT    87      14.796  11.314 -10.087  1.00  0.00
ATOM    312  H1  WAT    87      14.353  12.095 -10.418  1.00  0.00
ATOM    313  H2  WAT    87      15.355  11.637  -9.380  1.00  0.00
TER
ATOM    314  O   WAT    88      19.083  14.181  -4.483  1.00  0.00
ATOM    315  H1  WAT    88      18.621  14.389  -3.671  1.00  0.00
ATOM    316  H2  WAT    88      18.681  13.367  -4.786  1.00  0.00
TER
ATOM    317  O   WAT    89      17.912  10.935 -15.206  1.00  0.00
ATOM    318  H1  WAT    89      17.288  10.931 -14.481  1.00  0.00
ATOM    319  H2  WAT    89      17.825  10.068 -15.602  1.00  0.00
TER
ATOM    320  O   WAT    90      16.834  11.859  -8.228  1.00  0.00
ATOM    321  H1  WAT    90      17.131  12.765  -8.308  1.00  0.00
ATOM    322  H2  WAT    90      17.383  11.371  -8.842  1.00  0.00
TER
ATOM    323  O   WAT    91      14.588  16.438 -12.358  1.00  0.00
ATOM    324  H1  WAT    91      14.362  16.221 -11.454  1.00  0.00
ATOM    325  H2  WAT    91      13.807  16.870 -12.704  1.00  0.00
TER
ATOM    326  O   WAT    92      17.028  17.336  -1.692  1.00  0.00
ATOM    327  H1  WAT    92      16.932  16.396  -1.842  1.00  0.00
ATOM    328  H2  WAT    92      17.871  17.558  -2.088  1.00  0.00
TER
ATOM    329  O   WAT    93      20.424  15.080 -11.729  1.00  0.00
ATOM    330  H1  WAT    93      20.817  15.397 -12.542  1.00  0.00
ATOM    331  H2  WAT    93      20.786  14.201 -11.615  1.00  0.00
TER
ATOM    332  O   WAT    94      12.159  13.747  -3.539  1.00  0.00
ATOM    333  H1  WAT    94      11.765  14.595  -3.332  1.00  0.00
ATOM    334  H2  WAT    94      11.471  13.110  -3.348  1.00  0.00
TER
ATOM    335  O   WAT    95      18.733  13.831  -0.469  1.00  0.00
ATOM    336  H1  WAT    95      18.043  13.638   0.165  1.00  0.00
ATOM    337  H2  WAT    95      19.477  14.114   0.063  1.00  0.00
TER
ATOM    338  O   WAT    96       9.461  11.670  -9.506  1.00  0.00
ATOM    339  H1  WAT    96       9.172  12.241  -8.794  1.00  0.00
ATOM    340  H2  WAT    96      10.205  11.191  -9.143  1.00  0.00
TER
ATOM    341  O   WAT    97      21.010  17.671  -7.634  1.00  0.00
ATOM    342  H1  WAT    97      20.278  18.180  -7.285  1.00  0.00
ATOM    343  H2  WAT    97      20.612  16.854  -7.935  1.00  0.00
TER
ATOM    344  O   WAT    98      17.447  14.346  -9.229  1.00  0.00
ATOM    345  H1  WAT    98      17.451  13.905 -10.078  1.00  0.00
ATOM    346  H2  WAT    98      18.343  14.668  -9.122  1.00  0.00
TER
ATOM    347  O   WAT    99      13.298  14.229 -10.269  1.00  0.00
ATOM    348  H1  WAT    99      12.958  14.706  -9.513  1.00  0.00
ATOM    349  H2  WAT    99      12.535  13.775 -10.629  1.00  0.00
TER
ATOM    350  O   WAT   100      17.509  15.347 -16.238  1.00  0.00
ATOM    351  H1  WAT   100      17.631  15.306 -15.290  1.00  0.00
ATOM    352  H2  WAT   100      17.124  16.210 -16.393  1.00  0.00
TER
ATOM    353  O   WAT   101      16.522  17.658 -16.840  1.00  0.00
ATOM    354  H1  WAT   101      15.953  17.209 -17.466  1.00  0.00
ATOM    355  H2  WAT   101      17.230  18.017 -17.373  1.00  0.00
TER
ATOM    356  O   WAT   102      17.748  18.406  -7.482  1.00  0.00
ATOM    357  H1  WAT   102      18.115  17.932  -6.736  1.00  0.00
ATOM    358  H2  WAT   102      17.559  19.281  -7.141  1.00  0.00
TER
ATOM    359  O   WAT   103      10.612  13.151 -11.353  1.00  0.00
ATOM    360  H1  WAT   103      10.327  12.786 -10.515  1.00  0.00
ATOM    361  H2  WAT   103      10.550  12.419 -11.967  1.00  0.00
TER
ATOM    362  O   WAT   104      15.538  17.447  -5.164  1.00  0.00
ATOM    363  H1  WAT   104      15.234  18.326  -4.939  1.00  0.00
ATOM    364  H2  WAT   104      16.493  17.507  -5.128  1.00  0.00
TER
ATOM    365  O   WAT   105      20.286  12.044 -14.632  1.00  0.00
ATOM    366  H1  WAT   105      19.473  11.545 -14.707  1.00  0.00
ATOM    367  H2  WAT   105      20.092  12.884 -15.048  1.00  0.00
TER
ATOM    368  O   WAT   106      11.595  18.288  -4.017  1.00  0.00
ATOM    369  H1  WAT   106      11.236  18.953  -3.429  1.00  0.00
ATOM    370  H2  WAT   106      11.300  17.456  -3.645  1.00  0.00
TER
ATOM    371  O   WAT   107      14.796  18.746  -1.133  1.00  0.00
ATOM    372  H1  WAT   107      14.496  18.892  -2.030  1.00  0.00
ATOM    373  H2  WAT   107      15.567  18.187  -1.225  1.00  0.00
TER
ATOM    374  O   WAT   108      10.105  18.287 -17.393  1.00  0.00
ATOM    375  H1  WAT   108      10.975  18.569 -17.110  1.00  0.00
ATOM    376  H2  WAT   108       9.614  19.100 -17.508  1.00  0.00
TER
ATOM    377  O   WAT   109      13.170  10.018 -12.800  1.00  0.00
ATOM    378  H1  WAT   109      13.041  10.010 -11.852  1.00  0.00
ATOM    379  H2  WAT   109      12.346  10.356 -13.151  1.00  0.00
TER
ATOM    380  O   WAT   110      10.169  11.777  -3.339  1.00  0.00
ATOM    381  H1  WAT   110       9.455  11.977  -2.734  1.00  0.00
ATOM    382  H2  WAT   110      10.589  11.001  -2.968  1.00  0.00
TER
ATOM    383  O   WAT   111      16.998  15.503 -13.365  1.00  0.00
ATOM    384  H1  WAT   111      16.289  15.972 -12.923  1.00  0.00
ATOM    385  H2  WAT   111      17.282  14.846 -12.730  1.00  0.00
TER
ATOM    386  O   WAT   112      18.623  16.923  -5.366  1.00  0.00
ATOM    387  H1  WAT   112      19.122  17.398  -4.700  1.00  0.00
ATOM    388  H2  WAT   112      18.766  15.999  -5.159  1.00  0.00
TER
ATOM    389  O   WAT   113      15.201  13.812 -15.990  1.00  0.00
ATOM    390  H1  WAT   113      16.050  14.249 -16.056  1.00  0.00
ATOM    391  H2  WAT   113      14.834  14.124 -15.162  1.00  0.00
TER
ATOM    392  O   WAT   114      12.795  17.498 -16.833  1.00  0.00
ATOM    393  H1  WAT   114      12.876  16.550 -16.721  1.00  0.00
ATOM    394  H2  WAT   114      13.687  17.828 -16.727  1.00  0.00
TER
ATOM    395  O   WAT   115      10.322  19.319  -1.597  1.00  0.00
ATOM    396  H1  WAT   115      10.826  18.740  -1.026  1.00  0.00
ATOM    397  H2  WAT   115       9.583  19.603  -1.060  1.00  0.00
TER
ATOM    398  O   WAT   116      12.355  17.462  -0.702  1.00  0.00
ATOM    399  H1  WAT   116      12.395  17.164   0.206  1.00  0.00
ATOM    400  H2  WAT   116      13.209  17.863  -0.861  1.00  0.00
TER
ATOM    401  O   WAT   117      14.295  16.041  -2.735  1.00  0.00
ATOM    402  H1  WAT   117      13.765  15.550  -3.362  1.00  0.00
ATOM    403  H2  WAT   117      14.964  16.470  -3.269  1.00  0.00
TER
ATOM    404  O   WAT   118      14.782  13.008  -2.655  1.00  0.00
ATOM    405  H1  WAT   118      14.688  12.390  -3.380  1.00  0.00
ATOM    406  H2  WAT   118      14.202  13.734  -2.882  1.00  0.00
TER
ATOM    407  O   WAT   119      17.549  11.565  -5.622  1.00  0.00
ATOM    408  H1  WAT   119      17.100  11.587  -6.468  1.00  0.00
ATOM    409  H2  WAT   119      16.915  11.167  -5.025  1.00  0.00
TER
ATOM    410  O   WAT   120      17.058  14.734  -2.360  1.00  0.00
ATOM    411  H1  WAT   120      17.648  14.426  -1.672  1.00  0.00
ATOM    412  H2  WAT   120      16.240  14.262  -2.204  1.00  0.00
TER
ATOM    413  O   WAT   121      17.045  12.179 -17.623  1.00  0.00
ATOM    414  H1  WAT   121      16.697  11.501 -18.202  1.00  0.00
ATOM    415  H2  WAT   121      17.246  11.717 -16.808  1.00  0.00
TER
ATOM    416  O   WAT   122      10.386  18.707 -11.226  1.00  0.00
ATOM    417  H1  WAT   122       9.731  18.438 -11.870  1.00  0.00
ATOM    418  H2  WAT   122      11.223  18.598 -11.676  1.00  0.00
TER
ATOM    419  O   WAT   123      11.423  19.093  -6.686  1.00  0.00
ATOM    420  H1  WAT   123      11.791  19.005  -5.806  1.00  0.00
ATOM    421  H2  WAT   123      10.854  18.329  -6.785  1.00  0.00
TER
ATOM    422  O   WAT   124      10.975  16.003  -2.780  1.00  0.00
ATOM    423  H1  WAT   124      10.080  15.970  -2.441  1.00  0.00
ATOM    424  H2  WAT   124      11.515  16.202  -2.015  1.00  0.00
TER
ATOM    425  O   WAT   125       9.599  15.917 -15.284  1.00  0.00
ATOM    426  H1  WAT   125       8.696  16.180 -15.459  1.00  0.00
ATOM    427  H2  WAT   125      10.083  16.188 -16.064  1.00  0.00
TER
ATOM    428  O   WAT   126      12.142  14.974 -17.374  1.00  0.00
ATOM    429  H1  WAT   126      12.851  14.552 -17.860  1.00  0.00
ATOM    430  H2  WAT   126      11.426  15.041 -18.006  1.00  0.00
TER
ATOM    431  O   WAT   127      11.479  10.278  -8.432  1.00  0.00
ATOM    432  H1  WAT   127      12.126   9.728  -8.872  1.00  0.00
ATOM    433  H2  WAT   127      11.899  10.533  -7.610  1.00  0.00
TER
ATOM    434  O   WAT   128      11.232  10.434  -5.689  1.00  0.00
ATOM    435  H1  WAT   128      10.883  10.890  -4.923  1.00  0.00
ATOM    436  H2  WAT   128      10.901   9.540  -5.607  1.00  0.00
TER
ATOM    437  O   WAT   129      18.744  11.625  -2.167  1.00  0.00
ATOM    438  H1  WAT   129      18.683  12.217  -1.418  1.00  0.00
ATOM    439  H2  WAT   129      19.685  11.518  -2.312  1.00  0.00
TER
ATOM    440  O   WAT   130      11.904   9.961  -2.414  1.00  0.00
ATOM    441  H1  WAT   130      12.452   9.780  -3.177  1.00  0.00
ATOM    442  H2  WAT   130      11.970   9.171  -1.878  1.00  0.00
TER
ATOM    443  O   WAT   131      19.870  10.762  -7.262  1.00  0.00
ATOM    444  H1  WAT   131      19.087  11.237  -6.982  1.00  0.00
ATOM    445  H2  WAT   131      19.577   9.858  -7.370  1.00  0.00
TER
ATOM    446  O   WAT   132      11.214  11.067 -14.740  1.00  0.00
ATOM    447  H1  WAT   132      11.972  11.180 -15.314  1.00  0.00
ATOM    448  H2  WAT   132      10.752  11.904 -14.786  1.00  0.00
TER
ATOM    449  O   WAT   133      17.756  13.181 -11.750  1.00  0.00
ATOM    450  H1  WAT   133      16.943  12.807 -12.091  1.00  0.00
ATOM    451  H2  WAT   133      18.260  12.425 -11.448  1.00  0.00
TER
ATOM    452  O   WAT   134      13.587  11.593 -16.200  1.00  0.00
ATOM    453  H1  WAT   134      14.116  10.806 -16.329  1.00  0.00
ATOM    454  H2  WAT   134      14.220  12.273 -15.967  1.00  0.00
TER
ATOM    455  O   WAT   135      15.781  11.331 -13.146  1.00  0.00
ATOM    456  H1  WAT   135      15.151  10.630 -12.979  1.00  0.00
ATOM    457  H2  WAT   135      15.241  12.091 -13.362  1.00  0.00
TER
ATOM    458  O   WAT   136      15.906  10.609  -0.710  1.00  0.00
ATOM    459  H1  WAT   136      15.625  11.113  -1.474  1.00  0.00
ATOM    460  H2  WAT   136      16.288   9.811  -1.076  1.00  0.00
TER
ATOM    461  O   WAT   137      19.545   1.047   9.661  1.00  0.00
ATOM    462  H1  WAT   137      18.769   0.568   9.951  1.00  0.00
ATOM    463  H2  WAT   137      20.197   0.368   9.486  1.00  0.00
TER
ATOM    464  O   WAT   138      13.562   1.359  10.538  1.00  0.00
ATOM    465  H1  WAT   138      12.730   1.104  10.938  1.00  0.00
ATOM    466  H2  WAT   138      14.170   1.431  11.274  1.00  0.00
TER
ATOM    467  O   WAT   139      13.542   5.393  10.734  1.00  0.00
ATOM    468  H1  WAT   139      13.845   4.503  10.555  1.00  0.00
ATOM    469  H2  WAT   139      14.286   5.950  10.506  1.00  0.00
TER
ATOM    470  O   WAT   140      11.971  -3.680   4.323  1.00  0.00
ATOM    471  H1  WAT   140      11.083  -3.339   4.221  1.00  0.00
ATOM    472  H2  WAT   140      12.255  -3.880   3.431  1.00  0.00
TER
ATOM    473  O   WAT   141       9.934  -1.080  10.206  1.00  0.00
ATOM    474  H1  WAT   141      10.506  -1.848  10.207  1.00  0.00
ATOM    475  H2  WAT   141       9.935  -0.781   9.297  1.00  0.00
TER
ATOM    476  O   WAT   142      19.792   7.739   8.061  1.00  0.00
ATOM    477  H1  WAT   142      19.173   8.195   7.490  1.00  0.00
ATOM    478  H2  WAT   142      20.648   7.894   7.660  1.00  0.00
TER
ATOM    479  O   WAT   143      18.986   3.723   9.668  1.00  0.00
ATOM    480  H1  WAT   143      18.917   2.782   9.507  1.00  0.00
ATOM    481  H2  WAT   143      19.748   3.813  10.240  1.00  0.00
TER
ATOM    482  O   WAT   144      11.177  -5.671  11.993  1.00  0.00
ATOM    483  H1  WAT   144      10.997  -6.569  12.274  1.00  0.00
ATOM    484  H2  WAT   144      10.775  -5.124  12.668  1.00  0.00
TER
ATOM    485  O   WAT   145      20.017  -3.470   9.895  1.00  0.00
ATOM    486  H1  WAT   145      20.393  -4.343   9.782  1.00  0.00
ATOM    487  H2  WAT   145      19.919  -3.134   9.004  1.00  0.00
TER
ATOM    488  O   WAT   146      14.147  -5.097   5.356  1.00  0.00
ATOM    489  H1  WAT   146      14.254  -4.197   5.663  1.00  0.00
ATOM    490  H2  WAT   146      13.236  -5.145   5.066  1.00  0.00
TER
ATOM    491  O   WAT   147      11.796  -3.175  10.602  1.00  0.00
ATOM    492  H1  WAT   147      12.477  -2.911  11.220  1.00  0.00
ATOM    493  H2  WAT   147      11.480  -4.015  10.935  1.00  0.00
TER
ATOM    494  O   WAT   148      15.988  -2.129   9.689  1.00  0.00
ATOM    495  H1  WAT   148      16.496  -1.630  10.329  1.00  0.00
ATOM    496  H2  WAT   148      16.519  -2.905   9.513  1.00  0.00
TER
ATOM    497  O   WAT   149      14.272  -7.489  13.955  1.00  0.00
ATOM    498  H1  WAT   149      14.273  -6.971  13.150  1.00  0.00
ATOM    499  H2  WAT   149      13.442  -7.966  13.932  1.00  0.00
TER
ATOM    500  O   WAT   150      15.522   2.151  12.133  1.00  0.00
ATOM    501  H1  WAT   150      15.189   2.778  12.775  1.00  0.00
ATOM    502  H2  WAT   150      15.699   2.677  11.353  1.00  0.00
TER
ATOM    503  O   WAT   151      13.953  -5.778  11.962  1.00  0.00
ATOM    504  H1  WAT   151      14.295  -4.934  11.668  1.00  0.00
ATOM    505  H2  WAT   151      13.015  -5.629  12.079  1.00  0.00
TER
ATOM    506  O   WAT   152      14.734   4.119  13.947  1.00  0.00
ATOM    507  H1  WAT   152      15.351   4.794  13.666  1.00  0.00
ATOM    508  H2  WAT   152      13.873   4.528  13.856  1.00  0.00
TER
ATOM    509  O   WAT   153      10.027   3.309   2.828  1.00  0.00
ATOM    510  H1  WAT   153       9.650   3.798   2.097  1.00  0.00
ATOM    511  H2  WAT   153      10.284   3.981   3.459  1.00  0.00
TER
ATOM    512  O   WAT   154      17.636  -8.289   8.287  1.00  0.00
ATOM    513  H1  WAT   154      17.943  -8.845   7.570  1.00  0.00
ATOM    514  H2  WAT   154      16.706  -8.155   8.104  1.00  0.00
TER
ATOM    515  O   WAT   155      20.024  -0.225   5.023  1.00  0.00
ATOM    516  H1  WAT   155      19.097  -0.291   5.252  1.00  0.00
ATOM    517  H2  WAT   155      20.176   0.713   4.908  1.00  0.00
TER
ATOM    518  O   WAT   156      20.011  -3.953   2.019  1.00  0.00
ATOM    519  H1  WAT   156      19.071  -3.792   2.105  1.00  0.00
ATOM    520  H2  WAT   156      20.329  -3.234   1.473  1.00  0.00
TER
ATOM    521  O   WAT   157      15.630   0.302   7.805  1.00  0.00
ATOM    522  H1  WAT   157      15.225  -0.410   7.309  1.00  0.00
ATOM    523  H2  WAT   157      15.716  -0.043   8.694  1.00  0.00
TER
ATOM    524  O   WAT   158      16.098   3.989   9.969  1.00  0.00
ATOM    525  H1  WAT   158      15.801   3.383   9.289  1.00  0.00
ATOM    526  H2  WAT   158      17.048   4.026   9.858  1.00  0.00
TER
ATOM    527  O   WAT   159      14.343  -2.924  11.585  1.00  0.00
ATOM    528  H1  WAT   159      14.894  -2.814  10.810  1.00  0.00
ATOM    529  H2  WAT   159      14.857  -2.550  12.300  1.00  0.00
TER
ATOM    530  O   WAT   160      15.190   3.727  16.619  1.00  0.00
ATOM    531  H1  WAT   160      14.293   3.951  16.867  1.00  0.00
ATOM    532  H2  WAT   160      15.215   3.850  15.671  1.00  0.00
TER
ATOM    533  O   WAT   161      14.017   0.598  15.195  1.00  0.00
ATOM    534  H1  WAT   161      13.878   1.470  15.564  1.00  0.00
ATOM    535  H2  WAT   161      13.135   0.255  15.050  1.00  0.00
TER
ATOM    536  O   WAT   162      20.340   5.516   6.502  1.00  0.00
ATOM    537  H1  WAT   162      20.779   6.258   6.087  1.00  0.00
ATOM    538  H2  WAT   162      20.278   5.758   7.426  1.00  0.00
TER
ATOM    539  O   WAT   163      15.815   6.540  17.404  1.00  0.00
ATOM    540  H1  WAT   163      15.786   6.945  16.537  1.00  0.00
ATOM    541  H2  WAT   163      15.651   5.611  17.241  1.00  0.00
TER
ATOM    542  O   WAT   164      12.330  -0.804   5.305  1.00  0.00
ATOM    543  H1  WAT   164      12.210  -0.077   4.694  1.00  0.00
ATOM    544  H2  WAT   164      12.020  -1.573   4.828  1.00  0.00
TER
ATOM    545  O   WAT   165       9.969   2.368  11.112  1.00  0.00
ATOM    546  H1  WAT   165      10.047   2.503  10.168  1.00  0.00
ATOM    547  H2  WAT   165      10.583   1.659  11.305  1.00  0.00
TER
ATOM    548  O   WAT   166      11.213   4.068   7.523  1.00  0.00
ATOM    549  H1  WAT   166      10.806   4.209   6.668  1.00  0.00
ATOM    550  H2  WAT   166      12.105   3.784   7.320  1.00  0.00
TER
ATOM    551  O   WAT   167      15.486   8.282   5.635  1.00  0.00
ATOM    552  H1  WAT   167      15.310   7.366   5.422  1.00  0.00
ATOM    553  H2  WAT   167      14.631   8.641   5.875  1.00  0.00
TER
ATOM    554  O   WAT   168      10.025   3.409  13.652  1.00  0.00
ATOM    555  H1  WAT   168      10.188   2.940  12.834  1.00  0.00
ATOM    556  H2  WAT   168      10.490   2.902  14.317  1.00  0.00
TER
ATOM    557  O   WAT   169      14.796  -7.460   8.688  1.00  0.00
ATOM    558  H1  WAT   169      14.353  -6.679   8.356  1.00  0.00
ATOM    559  H2  WAT   169      15.355  -7.137   9.395  1.00  0.00
TER
ATOM    560  O   WAT   170      19.083  -4.593  14.291  1.00  0.00
ATOM    561  H1  WAT   170      18.621  -4.385  15.103  1.00  0.00
ATOM    562  H2  WAT   170      18.681  -5.407  13.988  1.00  0.00
TER
ATOM    563  O   WAT   171      17.912  -7.839   3.568  1.00  0.00
ATOM    564  H1  WAT   171      17.288  -7.843   4.294  1.00  0.00
ATOM    565  H2  WAT   171      17.825  -8.706   3.172  1.00  0.00
TER
ATOM    566  O   WAT   172      16.834  -6.915  10.547  1.00  0.00
ATOM    567  H1  WAT   172      17.131  -6.009  10.466  1.00  0.00
ATOM    568  H2  WAT   172      17.383  -7.404   9.933  1.00  0.00
TER
ATOM    569  O   WAT   173      14.588  -2.337   6.416  1.00  0.00
ATOM    570  H1  WAT   173      14.362  -2.553   7.321  1.00  0.00
ATOM    571  H2  WAT   173      13.807  -1.904   6.070  1.00  0.00
TER
ATOM    572  O   WAT   174      17.028  -1.438  17.082  1.00  0.00
ATOM    573  H1  WAT   174      16.932  -2.379  16.932  1.00  0.00
ATOM    574  H2  WAT   174      17.871  -1.217  16.687  1.00  0.00
TER
ATOM    575  O   WAT   175      20.424  -3.694   7.045  1.00  0.00
ATOM    576  H1  WAT   175      20.817  -3.377   6.232  1.00  0.00
ATOM    577  H2  WAT   175      20.786  -4.573   7.160  1.00  0.00
TER
ATOM    578  O   WAT   176      12.159  -5.027  15.235  1.00  0.00
ATOM    579  H1  WAT   176      11.765  -4.179  15.443  1.00  0.00
ATOM    580  H2  WAT   176      11.471  -5.664  15.426  1.00  0.00
TER
ATOM    581  O   WAT   177       9.461  -7.104   9.268  1.00  0.00
ATOM    582  H1  WAT   177       9.172  -6.534   9.981  1.00  0.00
ATOM    583  H2  WAT   177      10.205  -7.584   9.631  1.00  0.00
TER
ATOM    584  O   WAT   178       9.648  -3.162   0.479  1.00  0.00
ATOM    585  H1  WAT   178       9.565  -2.219   0.620  1.00  0.00
ATOM    586  H2  WAT   178       9.296  -3.305  -0.400  1.00  0.00
TER
ATOM    587  O   WAT   179      21.010  -1.104  11.140  1.00  0.00
ATOM    588  H1  WAT   179      20.278  -0.595  11.489  1.00  0.00
ATOM    589  H2  WAT   179      20.612  -1.921  10.839  1.00  0.00
TER
ATOM    590  O   WAT   180      17.447  -4.428   9.546  1.00  0.00
ATOM    591  H1  WAT   180      17.451  -4.869   8.696  1.00  0.00
ATOM    592  H2  WAT   180      18.343  -4.106   9.653  1.00  0.00
TER
ATOM    593  O   WAT   181      13.298  -4.545   8.505  1.00  0.00
ATOM    594  H1  WAT   181      12.958  -4.068   9.262  1.00  0.00
ATOM    595  H2  WAT   181      12.535  -4.999   8.145  1.00  0.00
TER
ATOM    596  O   WAT   182      17.509  -3.427   2.536  1.00  0.00
ATOM    597  H1  WAT   182      17.631  -3.468   3.485  1.00  0.00
ATOM    598  H2  WAT   182      17.124  -2.564   2.381  1.00  0.00
TER
ATOM    599  O   WAT   183      16.522  -1.117   1.935  1.00  0.00
ATOM    600  H1  WAT   183      15.953  -1.565   1.308  1.00  0.00
ATOM    601  H2  WAT   183      17.230  -0.757   1.401  1.00  0.00
TER
ATOM    602  O   WAT   184      11.598   2.784  15.811  1.00  0.00
ATOM    603  H1  WAT   184      11.214   2.144  16.410  1.00  0.00
ATOM    604  H2  WAT   184      11.910   3.488  16.381  1.00  0.00
TER
ATOM    605  O   WAT   185      17.748  -0.368  11.292  1.00  0.00
ATOM    606  H1  WAT   185      18.115  -0.842  12.038  1.00  0.00
ATOM    607  H2  WAT   185      17.559   0.506  11.633  1.00  0.00
TER
ATOM    608  O   WAT   186      10.612  -5.624   7.421  1.00  0.00
ATOM    609  H1  WAT   186      10.327  -5.988   8.259  1.00  0.00
ATOM    610  H2  WAT   186      10.550  -6.355   6.808  1.00  0.00
TER
ATOM    611  O   WAT   187      15.538  -1.327  13.611  1.00  0.00
ATOM    612  H1  WAT   187      15.234  -0.448  13.836  1.00  0.00
ATOM    613  H2  WAT   187      16.493  -1.267  13.646  1.00  0.00
TER
ATOM    614  O   WAT   188      14.066   2.879   4.207  1.00  0.00
ATOM    615  H1  WAT   188      13.293   2.339   4.047  1.00  0.00
ATOM    616  H2  WAT   188      14.796   2.360   3.869  1.00  0.00
TER
ATOM    617  O   WAT   189      20.286  -6.731   4.143  1.00  0.00
ATOM    618  H1  WAT   189      19.473  -7.229   4.067  1.00  0.00
ATOM    619  H2  WAT   189      20.092  -5.891   3.726  1.00  0.00
TER
ATOM    620  O   WAT   190      20.207   1.946  15.887  1.00  0.00
ATOM    621  H1  WAT   190      20.141   1.026  15.633  1.00  0.00
ATOM    622  H2  WAT   190      19.578   2.044  16.601  1.00  0.00
TER
ATOM    623  O   WAT   191      14.110   2.547   7.845  1.00  0.00
ATOM    624  H1  WAT   191      14.628   1.744   7.791  1.00  0.00
ATOM    625  H2  WAT   191      13.658   2.485   8.687  1.00  0.00
TER
ATOM    626  O   WAT   192      18.997   3.814   3.118  1.00  0.00
ATOM    627  H1  WAT   192      19.339   4.558   2.622  1.00  0.00
ATOM    628  H2  WAT   192      18.168   4.127   3.480  1.00  0.00
TER
ATOM    629  O   WAT   193      11.595  -0.487  14.758  1.00  0.00
ATOM    630  H1  WAT   193      11.236   0.179  15.345  1.00  0.00
ATOM    631  H2  WAT   193      11.300  -1.318  15.129  1.00  0.00
TER
ATOM    632  O   WAT   194      14.796  -0.028  17.642  1.00  0.00
ATOM    633  H1  WAT   194      14.496   0.117  16.744  1.00  0.00
ATOM    634  H2  WAT   194      15.567  -0.588  17.549  1.00  0.00
TER
ATOM    635  O   WAT   195      20.139   4.769  15.637  1.00  0.00
ATOM    636  H1  WAT   195      20.153   3.837  15.419  1.00  0.00
ATOM    637  H2  WAT   195      19.431   4.855  16.276  1.00  0.00
TER
ATOM    638  O   WAT   196      17.966   3.895   5.889  1.00  0.00
ATOM    639  H1  WAT   196      18.653   4.442   6.270  1.00  0.00
ATOM    640  H2  WAT   196      17.179   4.439   5.924  1.00  0.00
TER
ATOM    641  O   WAT   197      10.105  -0.488   1.381  1.00  0.00
ATOM    642  H1  WAT   197      10.975  -0.205   1.665  1.00  0.00
ATOM    643  H2  WAT   197       9.614   0.326   1.266  1.00  0.00
TER
ATOM    644  O   WAT   198      17.269   0.900   5.502  1.00  0.00
ATOM    645  H1  WAT   198      17.725   1.710   5.728  1.00  0.00
ATOM    646  H2  WAT   198      16.918   0.582   6.334  1.00  0.00
TER
ATOM    647  O   WAT   199      19.572   6.410  12.731  1.00  0.00
ATOM    648  H1  WAT   199      20.216   6.616  13.409  1.00  0.00
ATOM    649  H2  WAT   199      19.935   5.649  12.278  1.00  0.00
TER
ATOM    650  O   WAT   200      13.170  -8.757   5.974  1.00  0.00
ATOM    651  H1  WAT   200      13.041  -8.765   6.923  1.00  0.00
ATOM    652  H2  WAT   200      12.346  -8.418   5.623  1.00  0.00
TER
ATOM    653  O   WAT   201      10.472   8.725   1.947  1.00  0.00
ATOM    654  H1  WAT   201      10.832   9.324   1.293  1.00  0.00
ATOM    655  H2  WAT   201      10.332   9.271   2.721  1.00  0.00
TER
ATOM    656  O   WAT   202      10.169  -6.997  15.435  1.00  0.00
ATOM    657  H1  WAT   202       9.455  -6.798  16.040  1.00  0.00
ATOM    658  H2  WAT   202      10.589  -7.773  15.806  1.00  0.00
TER
ATOM    659  O   WAT   203      10.457   6.991  16.422  1.00  0.00
ATOM    660  H1  WAT   203      10.566   6.050  16.281  1.00  0.00
ATOM    661  H2  WAT   203       9.805   7.256  15.773  1.00  0.00
TER
ATOM    662  O   WAT   204      18.448   5.262  17.821  1.00  0.00
ATOM    663  H1  WAT   204      18.128   4.543  18.366  1.00  0.00
ATOM    664  H2  WAT   204      17.774   5.938  17.895  1.00  0.00
TER
ATOM    665  O   WAT   205      16.489   6.108   2.765  1.00  0.00
ATOM    666  H1  WAT   205      16.480   6.841   2.149  1.00  0.00
ATOM    667  H2  WAT   205      15.569   5.861   2.857  1.00  0.00
TER
ATOM    668  O   WAT   206      12.090   1.330   3.509  1.00  0.00
ATOM    669  H1  WAT   206      11.483   2.070   3.519  1.00  0.00
ATOM    670  H2  WAT   206      12.565   1.420   2.683  1.00  0.00
TER
ATOM    671  O   WAT   207      19.475   6.171   1.427  1.00  0.00
ATOM    672  H1  WAT   207      19.576   5.967   0.497  1.00  0.00
ATOM    673  H2  WAT   207      18.575   5.917   1.632  1.00  0.00
TER
ATOM    674  O   WAT   208      16.998  -3.271   5.410  1.00  0.00
ATOM    675  H1  WAT   208      16.289  -2.802   5.851  1.00  0.00
ATOM    676  H2  WAT   208      17.282  -3.929   6.044  1.00  0.00
TER
ATOM    677  O   WAT   209      18.623  -1.851  13.409  1.00  0.00
ATOM    678  H1  WAT   209      19.122  -1.377  14.074  1.00  0.00
ATOM    679  H2  WAT   209      18.766  -2.775  13.616  1.00  0.00
TER
ATOM    680  O   WAT   210      18.117   8.690   6.122  1.00  0.00
ATOM    681  H1  WAT   210      18.371   8.652   5.200  1.00  0.00
ATOM    682  H2  WAT   210      17.168   8.563   6.115  1.00  0.00
TER
ATOM    683  O   WAT   211      15.201  -4.962   2.785  1.00  0.00
ATOM    684  H1  WAT   211      16.050  -4.525   2.719  1.00  0.00
ATOM    685  H2  WAT   211      14.834  -4.650   3.612  1.00  0.00
TER
ATOM    686  O   WAT   212      14.100   1.291   1.258  1.00  0.00
ATOM    687  H1  WAT   212      14.867   1.179   1.821  1.00  0.00
ATOM    688  H2  WAT   212      14.178   0.595   0.606  1.00  0.00
TER
ATOM    689  O   WAT   213      12.795  -1.277   1.942  1.00  0.00
ATOM    690  H1  WAT   213      12.876  -2.224   2.053  1.00  0.00
ATOM    691  H2  WAT   213      13.687  -0.946   2.048  1.00  0.00
TER
ATOM    692  O   WAT   214      13.597   8.873   9.045  1.00  0.00
ATOM    693  H1  WAT   214      14.333   8.324   9.316  1.00  0.00
ATOM    694  H2  WAT   214      13.981   9.738   8.906  1.00  0.00
TER
ATOM    695  O   WAT   215      10.481   4.940   4.919  1.00  0.00
ATOM    696  H1  WAT   215       9.555   5.182   4.910  1.00  0.00
ATOM    697  H2  WAT   215      10.947   5.768   4.798  1.00  0.00
TER
ATOM    698  O   WAT   216      16.707   8.046   0.868  1.00  0.00
ATOM    699  H1  WAT   216      17.500   8.335   0.416  1.00  0.00
ATOM    700  H2  WAT   216      16.187   7.615   0.189  1.00  0.00
TER
ATOM    701  O   WAT   217      10.322   0.545  17.177  1.00  0.00
ATOM    702  H1  WAT   217      10.826  -0.034  17.749  1.00  0.00
ATOM    703  H2  WAT   217       9.583   0.829  17.715  1.00  0.00
TER
ATOM    704  O   WAT   218      17.225   3.266   0.732  1.00  0.00
ATOM    705  H1  WAT   218      17.120   2.651   1.458  1.00  0.00
ATOM    706  H2  WAT   218      17.057   2.743  -0.052  1.00  0.00
TER
ATOM    707  O   WAT   219      17.376   1.952  16.711  1.00  0.00
ATOM    708  H1  WAT   219      16.611   2.520  16.626  1.00  0.00
ATOM    709  H2  WAT   219      17.558   1.660  15.817  1.00  0.00
TER
ATOM    710  O   WAT   220      20.465   2.328   1.336  1.00  0.00
ATOM    711  H1  WAT   220      19.916   2.775   1.980  1.00  0.00
ATOM    712  H2  WAT   220      21.087   1.823   1.860  1.00  0.00
TER
ATOM    713  O   WAT   221      16.132   1.287   3.232  1.00  0.00
ATOM    714  H1  WAT   221      16.554   1.121   4.076  1.00  0.00
ATOM    715  H2  WAT   221      16.257   0.477   2.738  1.00  0.00
TER
ATOM    716  O   WAT   222      14.295  -2.733  16.040  1.00  0.00
ATOM    717  H1  WAT   222      13.765  -3.224  15.412  1.00  0.00
ATOM    718  H2  WAT   222      14.964  -2.305  15.505  1.00  0.00
TER
ATOM    719  O   WAT   223      18.645   0.311   0.480  1.00  0.00
ATOM    720  H1  WAT   223      19.166  -0.404   0.114  1.00  0.00
ATOM    721  H2  WAT   223      19.292   0.950   0.780  1.00  0.00
TER
ATOM    722  O   WAT   224      14.782  -5.767  16.119  1.00  0.00
ATOM    723  H1  WAT   224      14.688  -6.385  15.394  1.00  0.00
ATOM    724  H2  WAT   224      14.202  -5.040  15.892  1.00  0.00
TER
ATOM    725  O   WAT   225      17.549  -7.209  13.152  1.00  0.00
ATOM    726  H1  WAT   225      17.100  -7.187  12.307  1.00  0.00
ATOM    727  H2  WAT   225      16.915  -7.608  13.749  1.00  0.00
TER
ATOM    728  O   WAT   226      17.954   1.686  13.773  1.00  0.00
ATOM    729  H1  WAT   226      18.373   2.529  13.601  1.00  0.00
ATOM    730  H2  WAT   226      17.035   1.823  13.544  1.00  0.00
TER
ATOM    731  O   WAT   227      15.028  -2.639   0.178  1.00  0.00
ATOM    732  H1  WAT   227      14.827  -3.503   0.540  1.00  0.00
ATOM    733  H2  WAT   227      14.857  -2.726  -0.760  1.00  0.00
TER
ATOM    734  O   WAT   228      15.805   7.991  14.889  1.00  0.00
ATOM    735  H1  WAT   228      15.267   8.716  14.570  1.00  0.00
ATOM    736  H2  WAT   228      16.059   7.514  14.099  1.00  0.00
TER
ATOM    737  O   WAT   229      17.058  -4.040  16.415  1.00  0.00
ATOM    738  H1  WAT   229      17.648  -4.349  17.102  1.00  0.00
ATOM    739  H2  WAT   229      16.240  -4.512  16.571  1.00  0.00
TER
ATOM    740  O   WAT   230      13.827  -5.539   0.166  1.00  0.00
ATOM    741  H1  WAT   230      14.129  -5.533  -0.742  1.00  0.00
ATOM    742  H2  WAT   230      14.566  -5.890   0.663  1.00  0.00
TER
ATOM    743  O   WAT   231      18.661   9.226  15.148  1.00  0.00
ATOM    744  H1  WAT   231      18.587  10.130  15.455  1.00  0.00
ATOM    745  H2  WAT   231      17.759   8.908  15.120  1.00  0.00
TER
ATOM    746  O   WAT   232      17.045  -6.596   1.152  1.00  0.00
ATOM    747  H1  WAT   232      16.697  -7.273   0.572  1.00  0.00
ATOM    748  H2  WAT   232      17.246  -7.057   1.966  1.00  0.00
TER
ATOM    749  O   WAT   233      19.210   8.392   2.770  1.00  0.00
ATOM    750  H1  WAT   233      20.105   8.731   2.792  1.00  0.00
ATOM    751  H2  WAT   233      19.242   7.670   2.143  1.00  0.00
TER
ATOM    752  O   WAT   234      12.850   3.765   0.999  1.00  0.00
ATOM    753  H1  WAT   234      13.287   4.308   1.655  1.00  0.00
ATOM    754  H2  WAT   234      13.334   2.940   1.009  1.00  0.00
TER
ATOM    755  O   WAT   235      10.064   6.554   8.451  1.00  0.00
ATOM    756  H1  WAT   235      10.394   5.686   8.219  1.00  0.00
ATOM    757  H2  WAT   235      10.493   6.760   9.282  1.00  0.00
TER
ATOM    758  O   WAT   236      14.660   4.885   6.111  1.00  0.00
ATOM    759  H1  WAT   236      14.360   4.761   7.012  1.00  0.00
ATOM    760  H2  WAT   236      14.554   4.026   5.703  1.00  0.00
TER
ATOM    761  O   WAT   237      10.553   7.421  11.189  1.00  0.00
ATOM    762  H1  WAT   237      10.116   7.601  12.022  1.00  0.00
ATOM    763  H2  WAT   237      11.121   8.178  11.047  1.00  0.00
TER
ATOM    764  O   WAT   238      10.386  -0.067   7.548  1.00  0.00
ATOM    765  H1  WAT   238       9.731  -0.336   6.904  1.00  0.00
ATOM    766  H2  WAT   238      11.223  -0.177   7.098  1.00  0.00
TER
ATOM    767  O   WAT   239      11.423   0.318  12.088  1.00  0.00
ATOM    768  H1  WAT   239      11.791   0.231  12.968  1.00  0.00
ATOM    769  H2  WAT   239      10.854  -0.445  11.989  1.00  0.00
TER
ATOM    770  O   WAT   240      10.975  -2.771  15.994  1.00  0.00
ATOM    771  H1  WAT   240      10.080  -2.804  16.334  1.00  0.00
ATOM    772  H2  WAT   240      11.515  -2.572  16.759  1.00  0.00
TER
ATOM    773  O   WAT   241       9.599  -2.857   3.491  1.00  0.00
ATOM    774  H1  WAT   241       8.696  -2.594   3.316  1.00  0.00
ATOM    775  H2  WAT   241      10.083  -2.586   2.711  1.00  0.00
TER
ATOM    776  O   WAT   242      12.142  -3.801   1.400  1.00  0.00
ATOM    777  H1  WAT   242      12.851  -4.222   0.915  1.00  0.00
ATOM    778  H2  WAT   242      11.426  -3.733   0.768  1.00  0.00
TER
ATOM    779  O   WAT   243      11.790  -7.747   0.440  1.00  0.00
ATOM    780  H1  WAT   243      12.512  -7.206   0.758  1.00  0.00
ATOM    781  H2  WAT   243      12.062  -8.020  -0.435  1.00  0.00
TER
ATOM    782  O   WAT   244      11.479  -8.496  10.343  1.00  0.00
ATOM    783  H1  WAT   244      12.126  -9.046   9.902  1.00  0.00
ATOM    784  H2  WAT   244      11.899  -8.242  11.164  1.00  0.00
TER
ATOM    785  O   WAT   245      11.232  -8.340  13.085  1.00  0.00
ATOM    786  H1  WAT   245      10.883  -7.884  13.851  1.00  0.00
ATOM    787  H2  WAT   245      10.901  -9.235  13.167  1.00  0.00
TER
ATOM    788  O   WAT   246      12.838   4.831  17.250  1.00  0.00
ATOM    789  H1  WAT   246      12.795   4.461  18.132  1.00  0.00
ATOM    790  H2  WAT   246      12.970   5.769  17.391  1.00  0.00
TER
ATOM    791  O   WAT   247      16.539   6.387  12.851  1.00  0.00
ATOM    792  H1  WAT   247      16.298   6.655  11.965  1.00  0.00
ATOM    793  H2  WAT   247      17.479   6.558  12.907  1.00  0.00
TER
ATOM    794  O   WAT   248      18.744  -7.149  16.607  1.00  0.00
ATOM    795  H1  WAT   248      18.683  -6.557  17.357  1.00  0.00
ATOM    796  H2  WAT   248      19.685  -7.257  16.462  1.00  0.00
TER
ATOM    797  O   WAT   249      11.904  -8.813  16.360  1.00  0.00
ATOM    798  H1  WAT   249      12.452  -8.994  15.597  1.00  0.00
ATOM    799  H2  WAT   249      11.970  -9.603  16.896  1.00  0.00
TER
ATOM    800  O   WAT   250      12.677   7.778  14.370  1.00  0.00
ATOM    801  H1  WAT   250      12.083   7.646  15.109  1.00  0.00
ATOM    802  H2  WAT   250      12.670   6.942  13.904  1.00  0.00
TER
ATOM    803  O   WAT   251      12.308   5.144  13.321  1.00  0.00
ATOM    804  H1  WAT   251      11.582   4.524  13.254  1.00  0.00
ATOM    805  H2  WAT   251      12.369   5.538  12.451  1.00  0.00
TER
ATOM    806  O   WAT   252      15.913   7.358  10.106  1.00  0.00
ATOM    807  H1  WAT   252      16.429   6.747   9.581  1.00  0.00
ATOM    808  H2  WAT   252      16.563   7.861  10.597  1.00  0.00
TER
ATOM    809  O   WAT   253      18.653   8.249  10.933  1.00  0.00
ATOM    810  H1  WAT   253      18.940   7.994  10.056  1.00  0.00
ATOM    811  H2  WAT   253      19.165   7.697  11.523  1.00  0.00
TER
ATOM    812  O   WAT   254      19.870  -8.012  11.513  1.00  0.00
ATOM    813  H1  WAT   254      19.087  -7.538  11.792  1.00  0.00
ATOM    814  H2  WAT   254      19.577  -8.917  11.404  1.00  0.00
TER
ATOM    815  O   WAT   255      10.591   8.461   6.531  1.00  0.00
ATOM    816  H1  WAT   255      10.424   7.828   7.229  1.00  0.00
ATOM    817  H2  WAT   255       9.725   8.667   6.180  1.00  0.00
TER
ATOM    818  O   WAT   256      11.214  -7.707   4.034  1.00  0.00
ATOM    819  H1  WAT   256      11.972  -7.594   3.460  1.00  0.00
ATOM    820  H2  WAT   256      10.752  -6.870   3.988  1.00  0.00
TER
ATOM    821  O   WAT   257      17.756  -5.593   7.024  1.00  0.00
ATOM    822  H1  WAT   257      16.943  -5.968   6.684  1.00  0.00
ATOM    823  H2  WAT   257      18.260  -6.349   7.326  1.00  0.00
TER
ATOM    824  O   WAT   258      12.198   7.154   3.976  1.00  0.00
ATOM    825  H1  WAT   258      11.672   7.535   3.272  1.00  0.00
ATOM    826  H2  WAT   258      12.122   7.779   4.697  1.00  0.00
TER
ATOM    827  O   WAT   259      13.587  -7.181   2.574  1.00  0.00
ATOM    828  H1  WAT   259      14.116  -7.968   2.445  1.00  0.00
ATOM    829  H2  WAT   259      14.220  -6.502   2.808  1.00  0.00
TER
ATOM    830  O   WAT   260      15.781  -7.443   5.629  1.00  0.00
ATOM    831  H1  WAT   260      15.151  -8.145   5.796  1.00  0.00
ATOM    832  H2  WAT   260      15.241  -6.683   5.412  1.00  0.00
TER
ATOM    833  O   WAT   261      18.720   9.170  18.300  1.00  0.00
ATOM    834  H1  WAT   261      19.646   8.935  18.343  1.00  0.00
ATOM    835  H2  WAT   261      18.705   9.998  17.818  1.00  0.00
TER
ATOM    836  O   WAT   262      15.906  -8.165  18.064  1.00  0.00
ATOM    837  H1  WAT   262      15.625  -7.662  17.300  1.00  0.00
ATOM    838  H2  WAT   262      16.288  -8.963  17.698  1.00  0.00
TER
ATOM    839  O   WAT   263      14.797   9.103   2.851  1.00  0.00
ATOM    840  H1  WAT   263      15.529   8.818   2.303  1.00  0.00
ATOM    841  H2  WAT   263      15.056   8.864   3.741  1.00  0.00
TER
ATOM    842  O   WAT   264      13.959   5.219   2.855  1.00  0.00
ATOM    843  H1  WAT   264      13.329   5.688   3.404  1.00  0.00
ATOM    844  H2  WAT   264      14.073   4.374   3.290  1.00  0.00
TER
ATOM    845  O   WAT   265      19.545   1.047  -9.114  1.00  0.00
ATOM    846  H1  WAT   265      18.769   0.568  -8.824  1.00  0.00
ATOM    847  H2  WAT   265      20.197   0.368  -9.288  1.00  0.00
TER
ATOM    848  O   WAT   266      13.562   1.359  -8.236  1.00  0.00
ATOM    849  H1  WAT   266      12.730   1.104  -7.836  1.00  0.00
ATOM    850  H2  WAT   266      14.170   1.431  -7.500  1.00  0.00
TER
ATOM    851  O   WAT   267      13.542   5.393  -8.040  1.00  0.00
ATOM    852  H1  WAT   267      13.845   4.503  -8.219  1.00  0.00
ATOM    853  H2  WAT   267      14.286   5.950  -8.268  1.00  0.00
TER
ATOM    854  O   WAT   268      11.971  -3.680 -14.452  1.00  0.00
ATOM    855  H1  WAT   268      11.083  -3.339 -14.554  1.00  0.00
ATOM    856  H2  WAT   268      12.255  -3.880 -15.344  1.00  0.00
TER
ATOM    857  O   WAT   269       9.934  -1.080  -8.568  1.00  0.00
ATOM    858  H1  WAT   269      10.506  -1.848  -8.567  1.00  0.00
ATOM    859  H2  WAT   269       9.935  -0.781  -9.477  1.00  0.00
TER
ATOM    860  O   WAT   270      19.792   7.739 -10.713  1.00  0.00
ATOM    861  H1  WAT   270      19.173   8.195 -11.284  1.00  0.00
ATOM    862  H2  WAT   270      20.648   7.894 -11.114  1.00  0.00
TER
ATOM    863  O   WAT   271      18.986   3.723  -9.107  1.00  0.00
ATOM    864  H1  WAT   271      18.917   2.782  -9.268  1.00  0.00
ATOM    865  H2  WAT   271      19.748   3.813  -8.534  1.00  0.00
TER
ATOM    866  O   WAT   272      11.177  -5.671  -6.781  1.00  0.00
ATOM    867  H1  WAT   272      10.997  -6.569  -6.501  1.00  0.00
ATOM    868  H2  WAT   272      10.775  -5.124  -6.106  1.00  0.00
TER
ATOM    869  O   WAT   273      20.017  -3.470  -8.880  1.00  0.00
ATOM    870  H1  WAT   273      20.393  -4.343  -8.992  1.00  0.00
ATOM    871  H2  WAT   273      19.919  -3.134  -9.771  1.00  0.00
TER
ATOM    872  O   WAT   274      14.147  -5.097 -13.418  1.00  0.00
ATOM    873  H1  WAT   274      14.254  -4.197 -13.111  1.00  0.00
ATOM    874  H2  WAT   274      13.236  -5.145 -13.709  1.00  0.00
TER
ATOM    875  O   WAT   275      11.796  -3.175  -8.173  1.00  0.00
ATOM    876  H1  WAT   275      12.477  -2.911  -7.554  1.00  0.00
ATOM    877  H2  WAT   275      11.480  -4.015  -7.839  1.00  0.00
TER
ATOM    878  O   WAT   276      15.988  -2.129  -9.085  1.00  0.00
ATOM    879  H1  WAT   276      16.496  -1.630  -8.445  1.00  0.00
ATOM    880  H2  WAT   276      16.519  -2.905  -9.262  1.00  0.00
TER
ATOM    881  O   WAT   277      14.272  -7.489  -4.819  1.00  0.00
ATOM    882  H1  WAT   277      14.273  -6.971  -5.625  1.00  0.00
ATOM    883  H2  WAT   277      13.442  -7.966  -4.842  1.00  0.00
TER
ATOM    884  O   WAT   278      15.522   2.151  -6.642  1.00  0.00
ATOM    885  H1  WAT   278      15.189   2.778  -6.000  1.00  0.00
ATOM    886  H2  WAT   278      15.699   2.677  -7.422  1.00  0.00
TER
ATOM    887  O   WAT   279      13.953  -5.778  -6.812  1.00  0.00
ATOM    888  H1  WAT   279      14.295  -4.934  -7.107  1.00  0.00
ATOM    889  H2  WAT   279      13.015  -5.629  -6.696  1.00  0.00
TER
ATOM    890  O   WAT   280      14.734   4.119  -4.827  1.00  0.00
ATOM    891  H1  WAT   280      15.351   4.794  -5.108  1.00  0.00
ATOM    892  H2  WAT   280      13.873   4.528  -4.918  1.00  0.00
TER
ATOM    893  O   WAT   281      10.027   3.309 -15.946  1.00  0.00
ATOM    894  H1  WAT   281       9.650   3.798 -16.678  1.00  0.00
ATOM    895  H2  WAT   281      10.284   3.981 -15.316  1.00  0.00
TER
ATOM    896  O   WAT   282      17.636  -8.289 -10.488  1.00  0.00
ATOM    897  H1  WAT   282      17.943  -8.845 -11.204  1.00  0.00
ATOM    898  H2  WAT   282      16.706  -8.155 -10.670  1.00  0.00
TER
ATOM    899  O   WAT   283      20.024  -0.225 -13.752  1.00  0.00
ATOM    900  H1  WAT   283      19.097  -0.291 -13.523  1.00  0.00
ATOM    901  H2  WAT   283      20.176   0.713 -13.866  1.00  0.00
TER
ATOM    902  O   WAT   284      20.011  -3.953 -16.755  1.00  0.00
ATOM    903  H1  WAT   284      19.071  -3.792 -16.670  1.00  0.00
ATOM    904  H2  WAT   284      20.329  -3.234 -17.301  1.00  0.00
TER
ATOM    905  O   WAT   285      15.630   0.302 -10.970  1.00  0.00
ATOM    906  H1  WAT   285      15.225  -0.410 -11.465  1.00  0.00
ATOM    907  H2  WAT   285      15.716  -0.043 -10.081  1.00  0.00
TER
ATOM    908  O   WAT   286      16.098   3.989  -8.806  1.00  0.00
ATOM    909  H1  WAT   286      15.801   3.383  -9.485  1.00  0.00
ATOM    910  H2  WAT   286      17.048   4.026  -8.917  1.00  0.00
TER
ATOM    911  O   WAT   287      14.343  -2.924  -7.190  1.00  0.00
ATOM    912  H1  WAT   287      14.894  -2.814  -7.964  1.00  0.00
ATOM    913  H2  WAT   287      14.857  -2.550  -6.474  1.00  0.00
TER
ATOM    914  O   WAT   288      15.190   3.727  -2.155  1.00  0.00
ATOM    915  H1  WAT   288      14.293   3.951  -1.908  1.00  0.00
ATOM    916  H2  WAT   288      15.215   3.850  -3.104  1.00  0.00
TER
ATOM    917  O   WAT   289      14.017   0.598  -3.579  1.00  0.00
ATOM    918  H1  WAT   289      13.878   1.470  -3.210  1.00  0.00
ATOM    919  H2  WAT   289      13.135   0.255  -3.724  1.00  0.00
TER
ATOM    920  O   WAT   290      20.340   5.516 -12.273  1.00  0.00
ATOM    921  H1  WAT   290      20.779   6.258 -12.687  1.00  0.00
ATOM    922  H2  WAT   290      20.278   5.758 -11.349  1.00  0.00
TER
ATOM    923  O   WAT   291      15.815   6.540  -1.371  1.00  0.00
ATOM    924  H1  WAT   291      15.786   6.945  -2.238  1.00  0.00
ATOM    925  H2  WAT   291      15.651   5.611  -1.534  1.00  0.00
TER
ATOM    926  O   WAT   292      12.330  -0.804 -13.469  1.00  0.00
ATOM    927  H1  WAT   292      12.210  -0.077 -14.081  1.00  0.00
ATOM    928  H2  WAT   292      12.020  -1.573 -13.946  1.00  0.00
TER
ATOM    929  O   WAT   293       9.969   2.368  -7.662  1.00  0.00
ATOM    930  H1  WAT   293      10.047   2.503  -8.607  1.00  0.00
ATOM    931  H2  WAT   293      10.583   1.659  -7.469  1.00  0.00
TER
ATOM    932  O   WAT   294      11.213   4.068 -11.251  1.00  0.00
ATOM    933  H1  WAT   294      10.806   4.209 -12.106  1.00  0.00
ATOM    934  H2  WAT   294      12.105   3.784 -11.454  1.00  0.00
TER
ATOM    935  O   WAT   295      15.486   8.282 -13.139  1.00  0.00
ATOM    936  H1  WAT   295      15.310   7.366 -13.352  1.00  0.00
ATOM    937  H2  WAT   295      14.631   8.641 -12.899  1.00  0.00
TER
ATOM    938  O   WAT   296      10.025   3.409  -5.123  1.00  0.00
ATOM    939  H1  WAT   296      10.188   2.940  -5.941  1.00  0.00
ATOM    940  H2  WAT   296      10.490   2.902  -4.458  1.00  0.00
TER
ATOM    941  O   WAT   297      14.796  -7.460 -10.087  1.00  0.00
ATOM    942  H1  WAT   297      14.353  -6.679 -10.418  1.00  0.00
ATOM    943  H2  WAT   297      15.355  -7.137  -9.380  1.00  0.00
TER
ATOM    944  O   WAT   298      19.083  -4.593  -4.483  1.00  0.00
ATOM    945  H1  WAT   298      18.621  -4.385  -3.671  1.00  0.00
ATOM    946  H2  WAT   298      18.681  -5.407  -4.786  1.00  0.00
TER
ATOM    947  O   WAT   299      17.912  -7.839 -15.206  1.00  0.00
ATOM    948  H1  WAT   299      17.288  -7.843 -14.481  1.00  0.00
ATOM    949  H2  WAT   299      17.825  -8.706 -15.602  1.00  0.00
TER
ATOM    950  O   WAT   300      16.834  -6.915  -8.228  1.00  0.00
ATOM    951  H1  WAT   300      17.131  -6.009  -8.308  1.00  0.00
ATOM    952  H2  WAT   300      17.383  -7.404  -8.842  1.00  0.00
TER
ATOM    953  O   WAT   301      14.588  -2.337 -12.358  1.00  0.00
ATOM    954  H1  WAT   301      14.362  -2.553 -11.454  1.00  0.00
ATOM    955  H2  WAT   301      13.807  -1.904 -12.704  1.00  0.00
TER
ATOM    956  O   WAT   302      17.028  -1.438  -1.692  1.00  0.00
ATOM    957  H1  WAT   302      16.932  -2.379  -1.842  1.00  0.00
ATOM    958  H2  WAT   302      17.871  -1.217  -2.088  1.00  0.00
TER
ATOM    959  O   WAT   303      20.424  -3.694 -11.729  1.00  0.00
ATOM    960  H1  WAT   303      20.817  -3.377 -12.542  1.00  0.00
ATOM    961  H2  WAT   303      20.786  -4.573 -11.615  1.00  0.00
TER
ATOM    962  O   WAT   304      12.159  -5.027  -3.539  1.00  0.00
ATOM    963  H1  WAT   304      11.765  -4.179  -3.332  1.00  0.00
ATOM    964  H2  WAT   304      11.471  -5.664  -3.348  1.00  0.00
TER
ATOM    965  O   WAT   305      18.733  -4.943  -0.469  1.00  0.00
ATOM    966  H1  WAT   305      18.043  -5.136   0.165  1.00  0.00
ATOM    967  H2  WAT   305      19.477  -4.660   0.063  1.00  0.00
TER
ATOM    968  O   WAT   306       9.461  -7.104  -9.506  1.00  0.00
ATOM    969  H1  WAT   306       9.172  -6.534  -8.794  1.00  0.00
ATOM    970  H2  WAT   306      10.205  -7.584  -9.143  1.00  0.00
TER
ATOM    971  O   WAT   307      21.010  -1.104  -7.634  1.00  0.00
ATOM    972  H1  WAT   307      20.278  -0.595  -7.285  1.00  0.00
ATOM    973  H2  WAT   307      20.612  -1.921  -7.935  1.00  0.00
TER
ATOM    974  O   WAT   308      17.447  -4.428  -9.229  1.00  0.00
ATOM    975  H1  WAT   308      17.451  -4.869 -10.078  1.00  0.00
ATOM    976  H2  WAT   308      18.343  -4.106  -9.122  1.00  0.00
TER
ATOM    977  O   WAT   309      13.298  -4.545 -10.269  1.00  0.00
ATOM    978  H1  WAT   309      12.958  -4.068  -9.513  1.00  0.00
ATOM    979  H2  WAT   309      12.535  -4.999 -10.629  1.00  0.00
TER
ATOM    980  O   WAT   310      17.509  -3.427 -16.238  1.00  0.00
ATOM    981  H1  WAT   310      17.631  -3.468 -15.290  1.00  0.00
ATOM    982  H2  WAT   310      17.124  -2.564 -16.393  1.00  0.00
TER
ATOM    983  O   WAT   311      16.522  -1.117 -16.840  1.00  0.00
ATOM    984  H1  WAT   311      15.953  -1.565 -17.466  1.00  0.00
ATOM    985  H2  WAT   311      17.230  -0.757 -17.373  1.00  0.00
TER
ATOM    986  O   WAT   312      11.598   2.784  -2.963  1.00  0.00
ATOM    987  H1  WAT   312      11.214   2.144  -2.365  1.00  0.00
ATOM    988  H2  WAT   312      11.910   3.488  -2.394  1.00  0.00
TER
ATOM    989  O   WAT   313      17.748  -0.368  -7.482  1.00  0.00
ATOM    990  H1  WAT   313      18.115  -0.842  -6.736  1.00  0.00
ATOM    991  H2  WAT   313      17.559   0.506  -7.141  1.00  0.00
TER
ATOM    992  O   WAT   314      10.612  -5.624 -11.353  1.00  0.00
ATOM    993  H1  WAT   314      10.327  -5.988 -10.515  1.00  0.00
ATOM    994  H2  WAT   314      10.550  -6.355 -11.967  1.00  0.00
TER
ATOM    995  O   WAT   315      15.538  -1.327  -5.164  1.00  0.00
ATOM    996  H1  WAT   315      15.234  -0.448  -4.939  1.00  0.00
ATOM    997  H2  WAT   315      16.493  -1.267  -5.128  1.00  0.00
TER
ATOM    998  O   WAT   316      14.066   2.879 -14.567  1.00  0.00
ATOM    999  H1  WAT   316      13.293   2.339 -14.727  1.00  0.00
ATOM   1000  H2  WAT   316      14.796   2.360 -14.905  1.00  0.00
TER
ATOM   1001  O   WAT   317      20.286  -6.731 -14.632  1.00  0.00
ATOM   1002  H1  WAT   317      19.473  -7.229 -14.707  1.00  0.00
ATOM   1003  H2  WAT   317      20.092  -5.891 -15.048  1.00  0.00
TER
ATOM   1004  O   WAT   318      20.207   1.946  -2.888  1.00  0.00
ATOM   1005  H1  WAT   318      20.141   1.026  -3.142  1.00  0.00
ATOM   1006  H2  WAT   318      19.578   2.044  -2.173  1.00  0.00
TER
ATOM   1007  O   WAT   319      14.110   2.547 -10.929  1.00  0.00
ATOM   1008  H1  WAT   319      14.628   1.744 -10.984  1.00  0.00
ATOM   1009  H2  WAT   319      13.658   2.485 -10.088  1.00  0.00
TER
ATOM   1010  O   WAT   320      18.997   3.814 -15.657  1.00  0.00
ATOM   1011  H1  WAT   320      19.339   4.558 -16.152  1.00  0.00
ATOM   1012  H2  WAT   320      18.168   4.127 -15.294  1.00  0.00
TER
ATOM   1013  O   WAT   321      11.595  -0.487  -4.017  1.00  0.00
ATOM   1014  H1  WAT   321      11.236   0.179  -3.429  1.00  0.00
ATOM   1015  H2  WAT   321      11.300  -1.318  -3.645  1.00  0.00
TER
ATOM   1016  O   WAT   322      14.796  -0.028  -1.133  1.00  0.00
ATOM   1017  H1  WAT   322      14.496   0.117  -2.030  1.00  0.00
ATOM   1018  H2  WAT   322      15.567  -0.588  -1.225  1.00  0.00
TER
ATOM   1019  O   WAT   323      20.139   4.769  -3.137  1.00  0.00
ATOM   1020  H1  WAT   323      20.153   3.837  -3.355  1.00  0.00
ATOM   1021  H2  WAT   323      19.431   4.855  -2.498  1.00  0.00
TER
ATOM   1022  O   WAT   324      17.966   3.895 -12.885  1.00  0.00
ATOM   1023  H1  WAT   324      18.653   4.442 -12.504  1.00  0.00
ATOM   1024  H2  WAT   324      17.179   4.439 -12.850  1.00  0.00
TER
ATOM   1025  O   WAT   325      10.105  -0.488 -17.393  1.00  0.00
ATOM   1026  H1  WAT   325      10.975  -0.205 -17.110  1.00  0.00
ATOM   1027  H2  WAT   325       9.614   0.326 -17.508  1.00  0.00
TER
ATOM   1028  O   WAT   326      17.269   0.900 -13.272  1.00  0.00
ATOM   1029  H1  WAT   326      17.725   1.710 -13.046  1.00  0.00
ATOM   1030  H2  WAT   326      16.918   0.582 -12.441  1.00  0.00
TER
ATOM   1031  O   WAT   327      19.572   6.410  -6.043  1.00  0.00
ATOM   1032  H1  WAT   327      20.216   6.616  -5.366  1.00  0.00
ATOM   1033  H2  WAT   327      19.935   5.649  -6.496  1.00  0.00
TER
ATOM   1034  O   WAT   328      13.170  -8.757 -12.800  1.00  0.00
ATOM   1035  H1  WAT   328      13.041  -8.765 -11.852  1.00  0.00
ATOM   1036  H2  WAT   328      12.346  -8.418 -13.151  1.00  0.00
TER
ATOM   1037  O   WAT   329      10.472   8.725 -16.827  1.00  0.00
ATOM   1038  H1  WAT   329      10.832   9.324 -17.481  1.00  0.00
ATOM   1039  H2  WAT   329      10.332   9.271 -16.054  1.00  0.00
TER
ATOM   1040  O   WAT   330      10.169  -6.997  -3.339  1.00  0.00
ATOM   1041  H1  WAT   330       9.455  -6.798  -2.734  1.00  0.00
ATOM   1042  H2  WAT   330      10.589  -7.773  -2.968  1.00  0.00
TER
ATOM   1043  O   WAT   331      10.457   6.991  -2.353  1.00  0.00
ATOM   1044  H1  WAT   331      10.566   6.050  -2.493  1.00  0.00
ATOM   1045  H2  WAT   331       9.805   7.256  -3.001  1.00  0.00
TER
ATOM   1046  O   WAT   332      18.448   5.262  -0.953  1.00  0.00
ATOM   1047  H1  WAT   332      18.128   4.543  -0.408  1.00  0.00
ATOM   1048  H2  WAT   332      17.774   5.938  -0.879  1.00  0.00
TER
ATOM   1049  O   WAT   333      16.489   6.108 -16.010  1.00  0.00
ATOM   1050  H1  WAT   333      16.480   6.841 -16.625  1.00  0.00
ATOM   1051  H2  WAT   333      15.569   5.861 -15.917  1.00  0.00
TER
ATOM   1052  O   WAT   334      12.090   1.330 -15.265  1.00  0.00
ATOM   1053  H1  WAT   334      11.483   2.070 -15.255  1.00  0.00
ATOM   1054  H2  WAT   334      12.565   1.420 -16.091  1.00  0.00
TER
ATOM   1055  O   WAT   335      19.475   6.171 -17.347  1.00  0.00
ATOM   1056  H1  WAT   335      19.576   5.967 -18.277  1.00  0.00
ATOM   1057  H2  WAT   335      18.575   5.917 -17.142  1.00  0.00
TER
ATOM   1058  O   WAT   336      16.998  -3.271 -13.365  1.00  0.00
ATOM   1059  H1  WAT   336      16.289  -2.802 -12.923  1.00  0.00
ATOM   1060  H2  WAT   336      17.282  -3.929 -12.730  1.00  0.00
TER
ATOM   1061  O   WAT   337      18.623  -1.851  -5.366  1.00  0.00
ATOM   1062  H1  WAT   337      19.122  -1.377  -4.700  1.00  0.00
ATOM   1063  H2  WAT   337      18.766  -2.775  -5.159  1.00  0.00
TER
ATOM   1064  O   WAT   338      18.117   8.690 -12.652  1.00  0.00
ATOM   1065  H1  WAT   338      18.371   8.652 -13.574  1.00  0.00
ATOM   1066  H2  WAT   338      17.168   8.563 -12.660  1.00  0.00
TER
ATOM   1067  O   WAT   339      15.201  -4.962 -15.990  1.00  0.00
ATOM   1068  H1  WAT   339      16.050  -4.525 -16.056  1.00  0.00
ATOM   1069  H2  WAT   339      14.834  -4.650 -15.162  1.00  0.00
TER
ATOM   1070  O   WAT   340      14.100   1.291 -17.516  1.00  0.00
ATOM   1071  H1  WAT   340      14.867   1.179 -16.954  1.00  0.00
ATOM   1072  H2  WAT   340      14.178   0.595 -18.168  1.00  0.00
TER
ATOM   1073  O   WAT   341      12.795  -1.277 -16.833  1.00  0.00
ATOM   1074  H1  WAT   341      12.876  -2.224 -16.721  1.00  0.00
ATOM   1075  H2  WAT   341      13.687  -0.946 -16.727  1.00  0.00
TER
ATOM   1076  O   WAT   342      13.597   8.873  -9.729  1.00  0.00
ATOM   1077  H1  WAT   342      14.333   8.324  -9.459  1.00  0.00
ATOM   1078  H2  WAT   342      13.981   9.738  -9.869  1.00  0.00
TER
ATOM   1079  O   WAT   343      10.481   4.940 -13.855  1.00  0.00
ATOM   1080  H1  WAT   343       9.555   5.182 -13.865  1.00  0.00
ATOM   1081  H2  WAT   343      10.947   5.768 -13.977  1.00  0.00
TER
ATOM   1082  O   WAT   344      12.602   8.057  -0.541  1.00  0.00
ATOM   1083  H1  WAT   344      13.404   8.379  -0.127  1.00  0.00
ATOM   1084  H2  WAT   344      12.088   7.697   0.181  1.00  0.00
TER
ATOM   1085  O   WAT   345      10.322   0.545  -1.597  1.00  0.00
ATOM   1086  H1  WAT   345      10.826  -0.034  -1.026  1.00  0.00
ATOM   1087  H2  WAT   345       9.583   0.829  -1.060  1.00  0.00
TER
ATOM   1088  O   WAT   346      17.376   1.952  -2.064  1.00  0.00
ATOM   1089  H1  WAT   346      16.611   2.520  -2.148  1.00  0.00
ATOM   1090  H2  WAT   346      17.558   1.660  -2.957  1.00  0.00
TER
ATOM   1091  O   WAT   347      20.465   2.328 -17.438  1.00  0.00
ATOM   1092  H1  WAT   347      19.916   2.775 -16.794  1.00  0.00
ATOM   1093  H2  WAT   347      21.087   1.823 -16.915  1.00  0.00
TER
ATOM   1094  O   WAT   348      12.355  -1.312  -0.702  1.00  0.00
ATOM   1095  H1  WAT   348      12.395  -1.611   0.206  1.00  0.00
ATOM   1096  H2  WAT   348      13.209  -0.911  -0.861  1.00  0.00
TER
ATOM   1097  O   WAT   349      16.132   1.287 -15.542  1.00  0.00
ATOM   1098  H1  WAT   349      16.554   1.121 -14.699  1.00  0.00
ATOM   1099  H2  WAT   349      16.257   0.477 -16.036  1.00  0.00
TER
ATOM   1100  O   WAT   350      14.295  -2.733  -2.735  1.00  0.00
ATOM   1101  H1  WAT   350      13.765  -3.224  -3.362  1.00  0.00
ATOM   1102  H2  WAT   350      14.964  -2.305  -3.269  1.00  0.00
TER
ATOM   1103  O   WAT   351      14.782  -5.767  -2.655  1.00  0.00
ATOM   1104  H1  WAT   351      14.688  -6.385  -3.380  1.00  0.00
ATOM   1105  H2  WAT   351      14.202  -5.040  -2.882  1.00  0.00
TER
ATOM   1106  O   WAT   352      17.549  -7.209  -5.622  1.00  0.00
ATOM   1107  H1  WAT   352      17.100  -7.187  -6.468  1.00  0.00
ATOM   1108  H2  WAT   352      16.915  -7.608  -5.025  1.00  0.00
TER
ATOM   1109  O   WAT   353      17.954   1.686  -5.001  1.00  0.00
ATOM   1110  H1  WAT   353      18.373   2.529  -5.173  1.00  0.00
ATOM   1111  H2  WAT   353      17.035   1.823  -5.230  1.00  0.00
TER
ATOM   1112  O   WAT   354      15.805   7.991  -3.885  1.00  0.00
ATOM   1113  H1  WAT   354      15.267   8.716  -4.204  1.00  0.00
ATOM   1114  H2  WAT   354      16.059   7.514  -4.676  1.00  0.00
TER
ATOM   1115  O   WAT   355      17.058  -4.040  -2.360  1.00  0.00
ATOM   1116  H1  WAT   355      17.648  -4.349  -1.672  1.00  0.00
ATOM   1117  H2  WAT   355      16.240  -4.512  -2.204  1.00  0.00
TER
ATOM   1118  O   WAT   356      18.661   9.226  -3.627  1.00  0.00
ATOM   1119  H1  WAT   356      18.587  10.130  -3.319  1.00  0.00
ATOM   1120  H2  WAT   356      17.759   8.908  -3.654  1.00  0.00
TER
ATOM   1121  O   WAT   357      17.045  -6.596 -17.623  1.00  0.00
ATOM   1122  H1  WAT   357      16.697  -7.273 -18.202  1.00  0.00
ATOM   1123  H2  WAT   357      17.246  -7.057 -16.808  1.00  0.00
TER
ATOM   1124  O   WAT   358      19.210   8.392 -16.004  1.00  0.00
ATOM   1125  H1  WAT   358      20.105   8.731 -15.982  1.00  0.00
ATOM   1126  H2  WAT   358      19.242   7.670 -16.632  1.00  0.00
TER
ATOM   1127  O   WAT   359      12.850   3.765 -17.775  1.00  0.00
ATOM   1128  H1  WAT   359      13.287   4.308 -17.120  1.00  0.00
ATOM   1129  H2  WAT   359      13.334   2.940 -17.766  1.00  0.00
TER
ATOM   1130  O   WAT   360      10.064   6.554 -10.323  1.00  0.00
ATOM   1131  H1  WAT   360      10.394   5.686 -10.555  1.00  0.00
ATOM   1132  H2  WAT   360      10.493   6.760  -9.493  1.00  0.00
TER
ATOM   1133  O   WAT   361      14.660   4.885 -12.663  1.00  0.00
ATOM   1134  H1  WAT   361      14.360   4.761 -11.763  1.00  0.00
ATOM   1135  H2  WAT   361      14.554   4.026 -13.071  1.00  0.00
TER
ATOM   1136  O   WAT   362      10.553   7.421  -7.585  1.00  0.00
ATOM   1137  H1  WAT   362      10.116   7.601  -6.753  1.00  0.00
ATOM   1138  H2  WAT   362      11.121   8.178  -7.727  1.00  0.00
TER
ATOM   1139  O   WAT   363      10.386  -0.067 -11.226  1.00  0.00
ATOM   1140  H1  WAT   363       9.731  -0.336 -11.870  1.00  0.00
ATOM   1141  H2  WAT   363      11.223  -0.177 -11.676  1.00  0.00
TER
ATOM   1142  O   WAT   364      11.423   0.318  -6.686  1.00  0.00
ATOM   1143  H1  WAT   364      11.791   0.231  -5.806  1.00  0.00
ATOM   1144  H2  WAT   364      10.854  -0.445  -6.785  1.00  0.00
TER
ATOM   1145  O   WAT   365      10.975  -2.771  -2.780  1.00  0.00
ATOM   1146  H1  WAT   365      10.080  -2.804  -2.441  1.00  0.00
ATOM   1147  H2  WAT   365      11.515  -2.572  -2.015  1.00  0.00
TER
ATOM   1148  O   WAT   366       9.599  -2.857 -15.284  1.00  0.00
ATOM   1149  H1  WAT   366       8.696  -2.594 -15.459  1.00  0.00
ATOM   1150  H2  WAT   366      10.083  -2.586 -16.064  1.00  0.00
TER
ATOM   1151  O   WAT   367      12.142  -3.801 -17.374  1.00  0.00
ATOM   1152  H1  WAT   367      12.851  -4.222 -17.860  1.00  0.00
ATOM   1153  H2  WAT   367      11.426  -3.733 -18.006  1.00  0.00
TER
ATOM   1154  O   WAT   368      11.479  -8.496  -8.432  1.00  0.00
ATOM   1155  H1  WAT   368      12.126  -9.046  -8.872  1.00  0.00
ATOM   1156  H2  WAT   368      11.899  -8.242  -7.610  1.00  0.00
TER
ATOM   1157  O   WAT   369      11.232  -8.340  -5.689  1.00  0.00
ATOM   1158  H1  WAT   369      10.883  -7.884  -4.923  1.00  0.00
ATOM   1159  H2  WAT   369      10.901  -9.235  -5.607  1.00  0.00
TER
ATOM   1160  O   WAT   370      12.838   4.831  -1.524  1.00  0.00
ATOM   1161  H1  WAT   370      12.795   4.461  -0.642  1.00  0.00
ATOM   1162  H2  WAT   370      12.970   5.769  -1.384  1.00  0.00
TER
ATOM   1163  O   WAT   371      16.539   6.387  -5.923  1.00  0.00
ATOM   1164  H1  WAT   371      16.298   6.655  -6.810  1.00  0.00
ATOM   1165  H2  WAT   371      17.479   6.558  -5.868  1.00  0.00
TER
ATOM   1166  O   WAT   372      18.744  -7.149  -2.167  1.00  0.00
ATOM   1167  H1  WAT   372      18.683  -6.557  -1.418  1.00  0.00
ATOM   1168  H2  WAT   372      19.685  -7.257  -2.312  1.00  0.00
TER
ATOM   1169  O   WAT   373      11.904  -8.813  -2.414  1.00  0.00
ATOM   1170  H1  WAT   373      12.452  -8.994  -3.177  1.00  0.00
ATOM   1171  H2  WAT   373      11.970  -9.603  -1.878  1.00  0.00
TER
ATOM   1172  O   WAT   374      12.677   7.778  -4.404  1.00  0.00
ATOM   1173  H1  WAT   374      12.083   7.646  -3.665  1.00  0.00
ATOM   1174  H2  WAT   374      12.670   6.942  -4.870  1.00  0.00
TER
ATOM   1175  O   WAT   375      12.308   5.144  -5.453  1.00  0.00
ATOM   1176  H1  WAT   375      11.582   4.524  -5.521  1.00  0.00
ATOM   1177  H2  WAT   375      12.369   5.538  -6.323  1.00  0.00
TER
ATOM   1178  O   WAT   376      15.913   7.358  -8.668  1.00  0.00
ATOM   1179  H1  WAT   376      16.429   6.747  -9.194  1.00  0.00
ATOM   1180  H2  WAT   376      16.563   7.861  -8.177  1.00  0.00
TER
ATOM   1181  O   WAT   377      18.653   8.249  -7.841  1.00  0.00
ATOM   1182  H1  WAT   377      18.940   7.994  -8.718  1.00  0.00
ATOM   1183  H2  WAT   377      19.165   7.697  -7.251  1.00  0.00
TER
ATOM   1184  O   WAT   378      19.870  -8.012  -7.262  1.00  0.00
ATOM   1185  H1  WAT   378      19.087  -7.538  -6.982  1.00  0.00
ATOM   1186  H2  WAT   378      19.577  -8.917  -7.370  1.00  0.00
TER
ATOM   1187  O   WAT   379      10.591   8.461 -12.244  1.00  0.00
ATOM   1188  H1  WAT   379      10.424   7.828 -11.545  1.00  0.00
ATOM   1189  H2  WAT   379       9.725   8.667 -12.594  1.00  0.00
TER
ATOM   1190  O   WAT   380      11.214  -7.707 -14.740  1.00  0.00
ATOM   1191  H1  WAT   380      11.972  -7.594 -15.314  1.00  0.00
ATOM   1192  H2  WAT   380      10.752  -6.870 -14.786  1.00  0.00
TER
ATOM   1193  O   WAT   381      17.756  -5.593 -11.750  1.00  0.00
ATOM   1194  H1  WAT   381      16.943  -5.968 -12.091  1.00  0.00
ATOM   1195  H2  WAT   381      18.260  -6.349 -11.448  1.00  0.00
TER
ATOM   1196  O   WAT   382      12.198   7.154 -14.799  1.00  0.00
ATOM   1197  H1  WAT   382      11.672   7.535 -15.502  1.00  0.00
ATOM   1198  H2  WAT   382      12.122   7.779 -14.078  1.00  0.00
TER
ATOM   1199  O   WAT   383      13.587  -7.181 -16.200  1.00  0.00
ATOM   1200  H1  WAT   383      14.116  -7.968 -16.329  1.00  0.00
ATOM   1201  H2  WAT   383      14.220  -6.502 -15.967  1.00  0.00
TER
ATOM   1202  O   WAT   384      15.781  -7.443 -13.146  1.00  0.00
ATOM   1203  H1  WAT   384      15.151  -8.145 -12.979  1.00  0.00
ATOM   1204  H2  WAT   384      15.241  -6.683 -13.362  1.00  0.00
TER
ATOM   1205  O   WAT   385      18.720   9.170  -0.475  1.00  0.00
ATOM   1206  H1  WAT   385      19.646   8.935  -0.431  1.00  0.00
ATOM   1207  H2  WAT   385      18.705   9.998  -0.956  1.00  0.00
TER
ATOM   1208  O   WAT   386      15.906  -8.165  -0.710  1.00  0.00
ATOM   1209  H1  WAT   386      15.625  -7.662  -1.474  1.00  0.00
ATOM   1210  H2  WAT   386      16.288  -8.963  -1.076  1.00  0.00
TER
ATOM   1211  O   WAT   387      14.797   9.103 -15.924  1.00  0.00
ATOM   1212  H1  WAT   387      15.529   8.818 -16.471  1.00  0.00
ATOM   1213  H2  WAT   387      15.056   8.864 -15.034  1.00  0.00
TER
ATOM   1214  O   WAT   388      13.959   5.219 -15.919  1.00  0.00
ATOM   1215  H1  WAT   388      13.329   5.688 -15.370  1.00  0.00
ATOM   1216  H2  WAT   388      14.073   4.374 -15.484  1.00  0.00
TER
ATOM   1217  O   WAT   389      19.545 -17.727   9.661  1.00  0.00
ATOM   1218  H1  WAT   389      18.769 -18.207   9.951  1.00  0.00
ATOM   1219  H2  WAT   389      20.197 -18.406   9.486  1.00  0.00
TER
ATOM   1220  O   WAT   390      13.562 -17.415  10.538  1.00  0.00
ATOM   1221  H1  WAT   390      12.730 -17.670  10.938  1.00  0.00
ATOM   1222  H2  WAT   390      14.170 -17.344  11.274  1.00  0.00
TER
ATOM   1223  O   WAT   391      13.542 -13.381  10.734  1.00  0.00
ATOM   1224  H1  WAT   391      13.845 -14.271  10.555  1.00  0.00
ATOM   1225  H2  WAT   391      14.286 -12.824  10.506  1.00  0.00
TER
ATOM   1226  O   WAT   392      19.792 -11.035   8.061  1.00  0.00
ATOM   1227  H1  WAT   392      19.173 -10.579   7.490  1.00  0.00
ATOM   1228  H2  WAT   392      20.648 -10.880   7.660  1.00  0.00
TER
ATOM   1229  O   WAT   393      18.986 -15.051   9.668  1.00  0.00
ATOM   1230  H1  WAT   393      18.917 -15.992   9.507  1.00  0.00
ATOM   1231  H2  WAT   393      19.748 -14.961  10.240  1.00  0.00
TER
ATOM   1232  O   WAT   394      15.522 -16.624  12.133  1.00  0.00
ATOM   1233  H1  WAT   394      15.189 -15.997  12.775  1.00  0.00
ATOM   1234  H2  WAT   394      15.699 -16.097  11.353  1.00  0.00
TER
ATOM   1235  O   WAT   395      14.734 -14.655  13.947  1.00  0.00
ATOM   1236  H1  WAT   395      15.351 -13.980  13.666  1.00  0.00
ATOM   1237  H2  WAT   395      13.873 -14.247  13.856  1.00  0.00
TER
ATOM   1238  O   WAT   396      10.027 -15.465   2.828  1.00  0.00
ATOM   1239  H1  WAT   396       9.650 -14.977   2.097  1.00  0.00
ATOM   1240  H2  WAT   396      10.284 -14.793   3.459  1.00  0.00
TER
ATOM   1241  O   WAT   397      20.024 -18.999   5.023  1.00  0.00
ATOM   1242  H1  WAT   397      19.097 -19.065   5.252  1.00  0.00
ATOM   1243  H2  WAT   397      20.176 -18.061   4.908  1.00  0.00
TER
ATOM   1244  O   WAT   398      15.630 -18.472   7.805  1.00  0.00
ATOM   1245  H1  WAT   398      15.225 -19.185   7.309  1.00  0.00
ATOM   1246  H2  WAT   398      15.716 -18.817   8.694  1.00  0.00
TER
ATOM   1247  O   WAT   399      16.098 -14.786   9.969  1.00  0.00
ATOM   1248  H1  WAT   399      15.801 -15.391   9.289  1.00  0.00
ATOM   1249  H2  WAT   399      17.048 -14.748   9.858  1.00  0.00
TER
ATOM   1250  O   WAT   400      15.190 -15.048  16.619  1.00  0.00
ATOM   1251  H1  WAT   400      14.293 -14.824  16.867  1.00  0.00
ATOM   1252  H2  WAT   400      15.215 -14.924  15.671  1.00  0.00
TER
ATOM   1253  O   WAT   401      14.017 -18.176  15.195  1.00  0.00
ATOM   1254  H1  WAT   401      13.878 -17.304  15.564  1.00  0.00
ATOM   1255  H2  WAT   401      13.135 -18.519  15.050  1.00  0.00
TER
ATOM   1256  O   WAT   402      20.340 -13.259   6.502  1.00  0.00
ATOM   1257  H1  WAT   402      20.779 -12.516   6.087  1.00  0.00
ATOM   1258  H2  WAT   402      20.278 -13.016   7.426  1.00  0.00
TER
ATOM   1259  O   WAT   403      15.815 -12.234  17.404  1.00  0.00
ATOM   1260  H1  WAT   403      15.786 -11.830  16.537  1.00  0.00
ATOM   1261  H2  WAT   403      15.651 -13.163  17.241  1.00  0.00
TER
ATOM   1262  O   WAT   404       9.969 -16.406  11.112  1.00  0.00
ATOM   1263  H1  WAT   404      10.047 -16.272  10.168  1.00  0.00
ATOM   1264  H2  WAT   404      10.583 -17.115  11.305  1.00  0.00
TER
ATOM   1265  O   WAT   405      11.213 -14.706   7.523  1.00  0.00
ATOM   1266  H1  WAT   405      10.806 -14.565   6.668  1.00  0.00
ATOM   1267  H2  WAT   405      12.105 -14.990   7.320  1.00  0.00
TER
ATOM   1268  O   WAT   406      15.486 -10.492   5.635  1.00  0.00
ATOM   1269  H1  WAT   406      15.310 -11.408   5.422  1.00  0.00
ATOM   1270  H2  WAT   406      14.631 -10.133   5.875  1.00  0.00
TER
ATOM   1271  O   WAT   407      10.025 -15.365  13.652  1.00  0.00
ATOM   1272  H1  WAT   407      10.188 -15.835  12.834  1.00  0.00
ATOM   1273  H2  WAT   407      10.490 -15.873  14.317  1.00  0.00
TER
ATOM   1274  O   WAT   408      11.598 -15.990  15.811  1.00  0.00
ATOM   1275  H1  WAT   408      11.214 -16.631  16.410  1.00  0.00
ATOM   1276  H2  WAT   408      11.910 -15.286  16.381  1.00  0.00
TER
ATOM   1277  O   WAT   409      17.748 -19.142  11.292  1.00  0.00
ATOM   1278  H1  WAT   409      18.115 -19.616  12.038  1.00  0.00
ATOM   1279  H2  WAT   409      17.559 -18.268  11.633  1.00  0.00
TER
ATOM   1280  O   WAT   410      14.066 -15.895   4.207  1.00  0.00
ATOM   1281  H1  WAT   410      13.293 -16.436   4.047  1.00  0.00
ATOM   1282  H2  WAT   410      14.796 -16.415   3.869  1.00  0.00
TER
ATOM   1283  O   WAT   411      20.207 -16.828  15.887  1.00  0.00
ATOM   1284  H1  WAT   411      20.141 -17.748  15.633  1.00  0.00
ATOM   1285  H2  WAT   411      19.578 -16.730  16.601  1.00  0.00
TER
ATOM   1286  O   WAT   412      14.110 -16.227   7.845  1.00  0.00
ATOM   1287  H1  WAT   412      14.628 -17.030   7.791  1.00  0.00
ATOM   1288  H2  WAT   412      13.658 -16.289   8.687  1.00  0.00
TER
ATOM   1289  O   WAT   413      18.997 -14.961   3.118  1.00  0.00
ATOM   1290  H1  WAT   413      19.339 -14.216   2.622  1.00  0.00
ATOM   1291  H2  WAT   413      18.168 -14.648   3.480  1.00  0.00
TER
ATOM   1292  O   WAT   414      14.796 -18.803  17.642  1.00  0.00
ATOM   1293  H1  WAT   414      14.496 -18.657  16.744  1.00  0.00
ATOM   1294  H2  WAT   414      15.567 -19.362  17.549  1.00  0.00
TER
ATOM   1295  O   WAT   415      20.139 -14.006  15.637  1.00  0.00
ATOM   1296  H1  WAT   415      20.153 -14.938  15.419  1.00  0.00
ATOM   1297  H2  WAT   415      19.431 -13.920  16.276  1.00  0.00
TER
ATOM   1298  O   WAT   416      17.966 -14.879   5.889  1.00  0.00
ATOM   1299  H1  WAT   416      18.653 -14.332   6.270  1.00  0.00
ATOM   1300  H2  WAT   416      17.179 -14.335   5.924  1.00  0.00
TER
ATOM   1301  O   WAT   417      10.105 -19.262   1.381  1.00  0.00
ATOM   1302  H1  WAT   417      10.975 -18.980   1.665  1.00  0.00
ATOM   1303  H2  WAT   417       9.614 -18.448   1.266  1.00  0.00
TER
ATOM   1304  O   WAT   418      17.269 -17.875   5.502  1.00  0.00
ATOM   1305  H1  WAT   418      17.725 -17.064   5.728  1.00  0.00
ATOM   1306  H2  WAT   418      16.918 -18.192   6.334  1.00  0.00
TER
ATOM   1307  O   WAT   419      19.572 -12.364  12.731  1.00  0.00
ATOM   1308  H1  WAT   419      20.216 -12.158  13.409  1.00  0.00
ATOM   1309  H2  WAT   419      19.935 -13.125  12.278  1.00  0.00
TER
ATOM   1310  O   WAT   420      10.472 -10.049   1.947  1.00  0.00
ATOM   1311  H1  WAT   420      10.832  -9.450   1.293  1.00  0.00
ATOM   1312  H2  WAT   420      10.332  -9.503   2.721  1.00  0.00
TER
ATOM   1313  O   WAT   421      10.457 -11.784  16.422  1.00  0.00
ATOM   1314  H1  WAT   421      10.566 -12.724  16.281  1.00  0.00
ATOM   1315  H2  WAT   421       9.805 -11.518  15.773  1.00  0.00
TER
ATOM   1316  O   WAT   422      18.448 -13.512  17.821  1.00  0.00
ATOM   1317  H1  WAT   422      18.128 -14.231  18.366  1.00  0.00
ATOM   1318  H2  WAT   422      17.774 -12.837  17.895  1.00  0.00
TER
ATOM   1319  O   WAT   423      16.489 -12.666   2.765  1.00  0.00
ATOM   1320  H1  WAT   423      16.480 -11.933   2.149  1.00  0.00
ATOM   1321  H2  WAT   423      15.569 -12.913   2.857  1.00  0.00
TER
ATOM   1322  O   WAT   424      12.090 -17.445   3.509  1.00  0.00
ATOM   1323  H1  WAT   424      11.483 -16.705   3.519  1.00  0.00
ATOM   1324  H2  WAT   424      12.565 -17.355   2.683  1.00  0.00
TER
ATOM   1325  O   WAT   425      19.475 -12.603   1.427  1.00  0.00
ATOM   1326  H1  WAT   425      19.576 -12.807   0.497  1.00  0.00
ATOM   1327  H2  WAT   425      18.575 -12.857   1.632  1.00  0.00
TER
ATOM   1328  O   WAT   426      18.117 -10.085   6.122  1.00  0.00
ATOM   1329  H1  WAT   426      18.371 -10.123   5.200  1.00  0.00
ATOM   1330  H2  WAT   426      17.168 -10.211   6.115  1.00  0.00
TER
ATOM   1331  O   WAT   427      14.100 -17.484   1.258  1.00  0.00
ATOM   1332  H1  WAT   427      14.867 -17.595   1.821  1.00  0.00
ATOM   1333  H2  WAT   427      14.178 -18.180   0.606  1.00  0.00
TER
ATOM   1334  O   WAT   428      13.597  -9.901   9.045  1.00  0.00
ATOM   1335  H1  WAT   428      14.333 -10.450   9.316  1.00  0.00
ATOM   1336  H2  WAT   428      13.981  -9.036   8.906  1.00  0.00
TER
ATOM   1337  O   WAT   429      10.481 -13.834   4.919  1.00  0.00
ATOM   1338  H1  WAT   429       9.555 -13.592   4.910  1.00  0.00
ATOM   1339  H2  WAT   429      10.947 -13.007   4.798  1.00  0.00
TER
ATOM   1340  O   WAT   430      16.707 -10.728   0.868  1.00  0.00
ATOM   1341  H1  WAT   430      17.500 -10.440   0.416  1.00  0.00
ATOM   1342  H2  WAT   430      16.187 -11.159   0.189  1.00  0.00
TER
ATOM   1343  O   WAT   431      10.322 -18.230  17.177  1.00  0.00
ATOM   1344  H1  WAT   431      10.826 -18.809  17.749  1.00  0.00
ATOM   1345  H2  WAT   431       9.583 -17.946  17.715  1.00  0.00
TER
ATOM   1346  O   WAT   432      17.225 -15.508   0.732  1.00  0.00
ATOM   1347  H1  WAT   432      17.120 -16.123   1.458  1.00  0.00
ATOM   1348  H2  WAT   432      17.057 -16.032  -0.052  1.00  0.00
TER
ATOM   1349  O   WAT   433      17.376 -16.822  16.711  1.00  0.00
ATOM   1350  H1  WAT   433      16.611 -16.254  16.626  1.00  0.00
ATOM   1351  H2  WAT   433      17.558 -17.115  15.817  1.00  0.00
TER
ATOM   1352  O   WAT   434      20.465 -16.446   1.336  1.00  0.00
ATOM   1353  H1  WAT   434      19.916 -15.999   1.980  1.00  0.00
ATOM   1354  H2  WAT   434      21.087 -16.951   1.860  1.00  0.00
TER
ATOM   1355  O   WAT   435      16.132 -17.487   3.232  1.00  0.00
ATOM   1356  H1  WAT   435      16.554 -17.653   4.076  1.00  0.00
ATOM   1357  H2  WAT   435      16.257 -18.297   2.738  1.00  0.00
TER
ATOM   1358  O   WAT   436      18.645 -18.463   0.480  1.00  0.00
ATOM   1359  H1  WAT   436      19.166 -19.178   0.114  1.00  0.00
ATOM   1360  H2  WAT   436      19.292 -17.825   0.780  1.00  0.00
TER
ATOM   1361  O   WAT   437      17.954 -17.088  13.773  1.00  0.00
ATOM   1362  H1  WAT   437      18.373 -16.245  13.601  1.00  0.00
ATOM   1363  H2  WAT   437      17.035 -16.951  13.544  1.00  0.00
TER
ATOM   1364  O   WAT   438      15.805 -10.783  14.889  1.00  0.00
ATOM   1365  H1  WAT   438      15.267 -10.058  14.570  1.00  0.00
ATOM   1366  H2  WAT   438      16.059 -11.260  14.099  1.00  0.00
TER
ATOM   1367  O   WAT   439      18.661  -9.548  15.148  1.00  0.00
ATOM   1368  H1  WAT   439      18.587  -8.644  15.455  1.00  0.00
ATOM   1369  H2  WAT   439      17.759  -9.867  15.120  1.00  0.00
TER
ATOM   1370  O   WAT   440      19.210 -10.382   2.770  1.00  0.00
ATOM   1371  H1  WAT   440      20.105 -10.044   2.792  1.00  0.00
ATOM   1372  H2  WAT   440      19.242 -11.104   2.143  1.00  0.00
TER
ATOM   1373  O   WAT   441      12.850 -15.009   0.999  1.00  0.00
ATOM   1374  H1  WAT   441      13.287 -14.466   1.655  1.00  0.00
ATOM   1375  H2  WAT   441      13.334 -15.835   1.009  1.00  0.00
TER
ATOM   1376  O   WAT   442      10.064 -12.220   8.451  1.00  0.00
ATOM   1377  H1  WAT   442      10.394 -13.088   8.219  1.00  0.00
ATOM   1378  H2  WAT   442      10.493 -12.015   9.282  1.00  0.00
TER
ATOM   1379  O   WAT   443      14.660 -13.890   6.111  1.00  0.00
ATOM   1380  H1  WAT   443      14.360 -14.013   7.012  1.00  0.00
ATOM   1381  H2  WAT   443      14.554 -14.749   5.703  1.00  0.00
TER
ATOM   1382  O   WAT   444      10.553 -11.353  11.189  1.00  0.00
ATOM   1383  H1  WAT   444      10.116 -11.173  12.022  1.00  0.00
ATOM   1384  H2  WAT   444      11.121 -10.596  11.047  1.00  0.00
TER
ATOM   1385  O   WAT   445      10.386 -18.841   7.548  1.00  0.00
ATOM   1386  H1  WAT   445       9.731 -19.110   6.904  1.00  0.00
ATOM   1387  H2  WAT   445      11.223 -18.951   7.098  1.00  0.00
TER
ATOM   1388  O   WAT   446      11.423 -18.456  12.088  1.00  0.00
ATOM   1389  H1  WAT   446      11.791 -18.543  12.968  1.00  0.00
ATOM   1390  H2  WAT   446      10.854 -19.219  11.989  1.00  0.00
TER
ATOM   1391  O   WAT   447      12.838 -13.943  17.250  1.00  0.00
ATOM   1392  H1  WAT   447      12.795 -14.314  18.132  1.00  0.00
ATOM   1393  H2  WAT   447      12.970 -13.005  17.391  1.00  0.00
TER
ATOM   1394  O   WAT   448      16.539 -12.387  12.851  1.00  0.00
ATOM   1395  H1  WAT   448      16.298 -12.119  11.965  1.00  0.00
ATOM   1396  H2  WAT   448      17.479 -12.216  12.907  1.00  0.00
TER
ATOM   1397  O   WAT   449      12.677 -10.997  14.370  1.00  0.00
ATOM   1398  H1  WAT   449      12.083 -11.128  15.109  1.00  0.00
ATOM   1399  H2  WAT   449      12.670 -11.833  13.904  1.00  0.00
TER
ATOM   1400  O   WAT   450      12.308 -13.631  13.321  1.00  0.00
ATOM   1401  H1  WAT   450      11.582 -14.250  13.254  1.00  0.00
ATOM   1402  H2  WAT   450      12.369 -13.237  12.451  1.00  0.00
TER
ATOM   1403  O   WAT   451      15.913 -11.416  10.106  1.00  0.00
ATOM   1404  H1  WAT   451      16.429 -12.028   9.581  1.00  0.00
ATOM   1405  H2  WAT   451      16.563 -10.913  10.597  1.00  0.00
TER
ATOM   1406  O   WAT   452      18.653 -10.525  10.933  1.00  0.00
ATOM   1407  H1  WAT   452      18.940 -10.780  10.056  1.00  0.00
ATOM   1408  H2  WAT   452      19.165 -11.078  11.523  1.00  0.00
TER
ATOM   1409  O   WAT   453      10.591 -10.313   6.531  1.00  0.00
ATOM   1410  H1  WAT   453      10.424 -10.946   7.229  1.00  0.00
ATOM   1411  H2  WAT   453       9.725 -10.107   6.180  1.00  0.00
TER
ATOM   1412  O   WAT   454      12.198 -11.620   3.976  1.00  0.00
ATOM   1413  H1  WAT   454      11.672 -11.239   3.272  1.00  0.00
ATOM   1414  H2  WAT   454      12.122 -10.995   4.697  1.00  0.00
TER
ATOM   1415  O   WAT   455      18.720  -9.604  18.300  1.00  0.00
ATOM   1416  H1  WAT   455      19.646  -9.839  18.343  1.00  0.00
ATOM   1417  H2  WAT   455      18.705  -8.777  17.818  1.00  0.00
TER
ATOM   1418  O   WAT   456      14.797  -9.672   2.851  1.00  0.00
ATOM   1419  H1  WAT   456      15.529  -9.956   2.303  1.00  0.00
ATOM   1420  H2  WAT   456      15.056  -9.910   3.741  1.00  0.00
TER
ATOM   1421  O   WAT   457      13.959 -13.555   2.855  1.00  0.00
ATOM   1422  H1  WAT   457      13.329 -13.087   3.404  1.00  0.00
ATOM   1423  H2  WAT   457      14.073 -14.400   3.290  1.00  0.00
TER
ATOM   1424  O   WAT   458      19.545 -17.727  -9.114  1.00  0.00
ATOM   1425  H1  WAT   458      18.769 -18.207  -8.824  1.00  0.00
ATOM   1426  H2  WAT   458      20.197 -18.406  -9.288  1.00  0.00
TER
ATOM   1427  O   WAT   459      13.562 -17.415  -8.236  1.00  0.00
ATOM   1428  H1  WAT   459      12.730 -17.670  -7.836  1.00  0.00
ATOM   1429  H2  WAT   459      14.170 -17.344  -7.500  1.00  0.00
TER
ATOM   1430  O   WAT   460      13.542 -13.381  -8.040  1.00  0.00
ATOM   1431  H1  WAT   460      13.845 -14.271  -8.219  1.00  0.00
ATOM   1432  H2  WAT   460      14.286 -12.824  -8.268  1.00  0.00
TER
ATOM   1433  O   WAT   461      19.792 -11.035 -10.713  1.00  0.00
ATOM   1434  H1  WAT   461      19.173 -10.579 -11.284  1.00  0.00
ATOM   1435  H2  WAT   461      20.648 -10.880 -11.114  1.00  0.00
TER
ATOM   1436  O   WAT   462      18.986 -15.051  -9.107  1.00  0.00
ATOM   1437  H1  WAT   462      18.917 -15.992  -9.268  1.00  0.00
ATOM   1438  H2  WAT   462      19.748 -14.961  -8.534  1.00  0.00
TER
ATOM   1439  O   WAT   463      15.522 -16.624  -6.642  1.00  0.00
ATOM   1440  H1  WAT   463      15.189 -15.997  -6.000  1.00  0.00
ATOM   1441  H2  WAT   463      15.699 -16.097  -7.422  1.00  0.00
TER
ATOM   1442  O   WAT   464      14.734 -14.655  -4.827  1.00  0.00
ATOM   1443  H1  WAT   464      15.351 -13.980  -5.108  1.00  0.00
ATOM   1444  H2  WAT   464      13.873 -14.247  -4.918  1.00  0.00
TER
ATOM   1445  O   WAT   465      10.027 -15.465 -15.946  1.00  0.00
ATOM   1446  H1  WAT   465       9.650 -14.977 -16.678  1.00  0.00
ATOM   1447  H2  WAT   465      10.284 -14.793 -15.316  1.00  0.00
TER
ATOM   1448  O   WAT   466      20.024 -18.999 -13.752  1.00  0.00
ATOM   1449  H1  WAT   466      19.097 -19.065 -13.523  1.00  0.00
ATOM   1450  H2  WAT   466      20.176 -18.061 -13.866  1.00  0.00
TER
ATOM   1451  O   WAT   467      15.630 -18.472 -10.970  1.00  0.00
ATOM   1452  H1  WAT   467      15.225 -19.185 -11.465  1.00  0.00
ATOM   1453  H2  WAT   467      15.716 -18.817 -10.081  1.00  0.00
TER
ATOM   1454  O   WAT   468      16.098 -14.786  -8.806  1.00  0.00
ATOM   1455  H1  WAT   468      15.801 -15.391  -9.485  1.00  0.00
ATOM   1456  H2  WAT   468      17.048 -14.748  -8.917  1.00  0.00
TER
ATOM   1457  O   WAT   469      15.190 -15.048  -2.155  1.00  0.00
ATOM   1458  H1  WAT   469      14.293 -14.824  -1.908  1.00  0.00
ATOM   1459  H2  WAT   469      15.215 -14.924  -3.104  1.00  0.00
TER
ATOM   1460  O   WAT   470      14.017 -18.176  -3.579  1.00  0.00
ATOM   1461  H1  WAT   470      13.878 -17.304  -3.210  1.00  0.00
ATOM   1462  H2  WAT   470      13.135 -18.519  -3.724  1.00  0.00
TER
ATOM   1463  O   WAT   471      20.340 -13.259 -12.273  1.00  0.00
ATOM   1464  H1  WAT   471      20.779 -12.516 -12.687  1.00  0.00
ATOM   1465  H2  WAT   471      20.278 -13.016 -11.349  1.00  0.00
TER
ATOM   1466  O   WAT   472      15.815 -12.234  -1.371  1.00  0.00
ATOM   1467  H1  WAT   472      15.786 -11.830  -2.238  1.00  0.00
ATOM   1468  H2  WAT   472      15.651 -13.163  -1.534  1.00  0.00
TER
ATOM   1469  O   WAT   473       9.969 -16.406  -7.662  1.00  0.00
ATOM   1470  H1  WAT   473      10.047 -16.272  -8.607  1.00  0.00
ATOM   1471  H2  WAT   473      10.583 -17.115  -7.469  1.00  0.00
TER
ATOM   1472  O   WAT   474      11.213 -14.706 -11.251  1.00  0.00
ATOM   1473  H1  WAT   474      10.806 -14.565 -12.106  1.00  0.00
ATOM   1474  H2  WAT   474      12.105 -14.990 -11.454  1.00  0.00
TER
ATOM   1475  O   WAT   475      15.486 -10.492 -13.139  1.00  0.00
ATOM   1476  H1  WAT   475      15.310 -11.408 -13.352  1.00  0.00
ATOM   1477  H2  WAT   475      14.631 -10.133 -12.899  1.00  0.00
TER
ATOM   1478  O   WAT   476      10.025 -15.365  -5.123  1.00  0.00
ATOM   1479  H1  WAT   476      10.188 -15.835  -5.941  1.00  0.00
ATOM   1480  H2  WAT   476      10.490 -15.873  -4.458  1.00  0.00
TER
ATOM   1481  O   WAT   477      11.598 -15.990  -2.963  1.00  0.00
ATOM   1482  H1  WAT   477      11.214 -16.631  -2.365  1.00  0.00
ATOM   1483  H2  WAT   477      11.910 -15.286  -2.394  1.00  0.00
TER
ATOM   1484  O   WAT   478      17.748 -19.142  -7.482  1.00  0.00
ATOM   1485  H1  WAT   478      18.115 -19.616  -6.736  1.00  0.00
ATOM   1486  H2  WAT   478      17.559 -18.268  -7.141  1.00  0.00
TER
ATOM   1487  O   WAT   479      14.066 -15.895 -14.567  1.00  0.00
ATOM   1488  H1  WAT   479      13.293 -16.436 -14.727  1.00  0.00
ATOM   1489  H2  WAT   479      14.796 -16.415 -14.905  1.00  0.00
TER
ATOM   1490  O   WAT   480      20.207 -16.828  -2.888  1.00  0.00
ATOM   1491  H1  WAT   480      20.141 -17.748  -3.142  1.00  0.00
ATOM   1492  H2  WAT   480      19.578 -16.730  -2.173  1.00  0.00
TER
ATOM   1493  O   WAT   481      14.110 -16.227 -10.929  1.00  0.00
ATOM   1494  H1  WAT   481      14.628 -17.030 -10.984  1.00  0.00
ATOM   1495  H2  WAT   481      13.658 -16.289 -10.088  1.00  0.00
TER
ATOM   1496  O   WAT   482      18.997 -14.961 -15.657  1.00  0.00
ATOM   1497  H1  WAT   482      19.339 -14.216 -16.152  1.00  0.00
ATOM   1498  H2  WAT   482      18.168 -14.648 -15.294  1.00  0.00
TER
ATOM   1499  O   WAT   483      14.796 -18.803  -1.133  1.00  0.00
ATOM   1500  H1  WAT   483      14.496 -18.657  -2.030  1.00  0.00
ATOM   1501  H2  WAT   483      15.567 -19.362  -1.225  1.00  0.00
TER
ATOM   1502  O   WAT   484      20.139 -14.006  -3.137  1.00  0.00
ATOM   1503  H1  WAT   484      20.153 -14.938  -3.355  1.00  0.00
ATOM   1504  H2  WAT   484      19.431 -13.920  -2.498  1.00  0.00
TER
ATOM   1505  O   WAT   485      17.966 -14.879 -12.885  1.00  0.00
ATOM   1506  H1  WAT   485      18.653 -14.332 -12.504  1.00  0.00
ATOM   1507  H2  WAT   485      17.179 -14.335 -12.850  1.00  0.00
TER
ATOM   1508  O   WAT   486      10.105 -19.262 -17.393  1.00  0.00
ATOM   1509  H1  WAT   486      10.975 -18.980 -17.110  1.00  0.00
ATOM   1510  H2  WAT   486       9.614 -18.448 -17.508  1.00  0.00
TER
ATOM   1511  O   WAT   487      17.269 -17.875 -13.272  1.00  0.00
ATOM   1512  H1  WAT   487      17.725 -17.064 -13.046  1.00  0.00
ATOM   1513  H2  WAT   487      16.918 -18.192 -12.441  1.00  0.00
TER
ATOM   1514  O   WAT   488      19.572 -12.364  -6.043  1.00  0.00
ATOM   1515  H1  WAT   488      20.216 -12.158  -5.366  1.00  0.00
ATOM   1516  H2  WAT   488      19.935 -13.125  -6.496  1.00  0.00
TER
ATOM   1517  O   WAT   489      10.472 -10.049 -16.827  1.00  0.00
ATOM   1518  H1  WAT   489      10.832  -9.450 -17.481  1.00  0.00
ATOM   1519  H2  WAT   489      10.332  -9.503 -16.054  1.00  0.00
TER
ATOM   1520  O   WAT   490      10.457 -11.784  -2.353  1.00  0.00
ATOM   1521  H1  WAT   490      10.566 -12.724  -2.493  1.00  0.00
ATOM   1522  H2  WAT   490       9.805 -11.518  -3.001  1.00  0.00
TER
ATOM   1523  O   WAT   491      18.448 -13.512  -0.953  1.00  0.00
ATOM   1524  H1  WAT   491      18.128 -14.231  -0.408  1.00  0.00
ATOM   1525  H2  WAT   491      17.774 -12.837  -0.879  1.00  0.00
TER
ATOM   1526  O   WAT   492      16.489 -12.666 -16.010  1.00  0.00
ATOM   1527  H1  WAT   492      16.480 -11.933 -16.625  1.00  0.00
ATOM   1528  H2  WAT   492      15.569 -12.913 -15.917  1.00  0.00
TER
ATOM   1529  O   WAT   493      12.090 -17.445 -15.265  1.00  0.00
ATOM   1530  H1  WAT   493      11.483 -16.705 -15.255  1.00  0.00
ATOM   1531  H2  WAT   493      12.565 -17.355 -16.091  1.00  0.00
TER
ATOM   1532  O   WAT   494      19.475 -12.603 -17.347  1.00  0.00
ATOM   1533  H1  WAT   494      19.576 -12.807 -18.277  1.00  0.00
ATOM   1534  H2  WAT   494      18.575 -12.857 -17.142  1.00  0.00
TER
ATOM   1535  O   WAT   495      18.117 -10.085 -12.652  1.00  0.00
ATOM   1536  H1  WAT   495      18.371 -10.123 -13.574  1.00  0.00
ATOM   1537  H2  WAT   495      17.168 -10.211 -12.660  1.00  0.00
TER
ATOM   1538  O   WAT   496      14.100 -17.484 -17.516  1.00  0.00
ATOM   1539  H1  WAT   496      14.867 -17.595 -16.954  1.00  0.00
ATOM   1540  H2  WAT   496      14.178 -18.180 -18.168  1.00  0.00
TER
ATOM   1541  O   WAT   497      13.597  -9.901  -9.729  1.00  0.00
ATOM   1542  H1  WAT   497      14.333 -10.450  -9.459  1.00  0.00
ATOM   1543  H2  WAT   497      13.981  -9.036  -9.869  1.00  0.00
TER
ATOM   1544  O   WAT   498      10.481 -13.834 -13.855  1.00  0.00
ATOM   1545  H1  WAT   498       9.555 -13.592 -13.865  1.00  0.00
ATOM   1546  H2  WAT   498      10.947 -13.007 -13.977  1.00  0.00
TER
ATOM   1547  O   WAT   499      12.602 -10.717  -0.541  1.00  0.00
ATOM   1548  H1  WAT   499      13.404 -10.396  -0.127  1.00  0.00
ATOM   1549  H2  WAT   499      12.088 -11.077   0.181  1.00  0.00
TER
ATOM   1550  O   WAT   500      10.322 -18.230  -1.597  1.00  0.00
ATOM   1551  H1  WAT   500      10.826 -18.809  -1.026  1.00  0.00
ATOM   1552  H2  WAT   500       9.583 -17.946  -1.060  1.00  0.00
TER
ATOM   1553  O   WAT   501      17.376 -16.822  -2.064  1.00  0.00
ATOM   1554  H1  WAT   501      16.611 -16.254  -2.148  1.00  0.00
ATOM   1555  H2  WAT   501      17.558 -17.115  -2.957  1.00  0.00
TER
ATOM   1556  O   WAT   502      20.465 -16.446 -17.438  1.00  0.00
ATOM   1557  H1  WAT   502      19.916 -15.999 -16.794  1.00  0.00
ATOM   1558  H2  WAT   502      21.087 -16.951 -16.915  1.00  0.00
TER
ATOM   1559  O   WAT   503      16.132 -17.487 -15.542  1.00  0.00
ATOM   1560  H1  WAT   503      16.554 -17.653 -14.699  1.00  0.00
ATOM   1561  H2  WAT   503      16.257 -18.297 -16.036  1.00  0.00
TER
ATOM   1562  O   WAT   504      17.954 -17.088  -5.001  1.00  0.00
ATOM   1563  H1  WAT   504      18.373 -16.245  -5.173  1.00  0.00
ATOM   1564  H2  WAT   504      17.035 -16.951  -5.230  1.00  0.00
TER
ATOM   1565  O   WAT   505      15.805 -10.783  -3.885  1.00  0.00
ATOM   1566  H1  WAT   505      15.267 -10.058  -4.204  1.00  0.00
ATOM   1567  H2  WAT   505      16.059 -11.260  -4.676  1.00  0.00
TER
ATOM   1568  O   WAT   506      18.661  -9.548  -3.627  1.00  0.00
ATOM   1569  H1  WAT   506      18.587  -8.644  -3.319  1.00  0.00
ATOM   1570  H2  WAT   506      17.759  -9.867  -3.654  1.00  0.00
TER
ATOM   1571  O   WAT   507      19.210 -10.382 -16.004  1.00  0.00
ATOM   1572  H1  WAT   507      20.105 -10.044 -15.982  1.00  0.00
ATOM   1573  H2  WAT   507      19.242 -11.104 -16.632  1.00  0.00
TER
ATOM   1574  O   WAT   508      12.850 -15.009 -17.775  1.00  0.00
ATOM   1575  H1  WAT   508      13.287 -14.466 -17.120  1.00  0.00
ATOM   1576  H2  WAT   508      13.334 -15.835 -17.766  1.00  0.00
TER
ATOM   1577  O   WAT   509      10.064 -12.220 -10.323  1.00  0.00
ATOM   1578  H1  WAT   509      10.394 -13.088 -10.555  1.00  0.00
ATOM   1579  H2  WAT   509      10.493 -12.015  -9.493  1.00  0.00
TER
ATOM   1580  O   WAT   510      14.660 -13.890 -12.663  1.00  0.00
ATOM   1581  H1  WAT   510      14.360 -14.013 -11.763  1.00  0.00
ATOM   1582  H2  WAT   510      14.554 -14.749 -13.071  1.00  0.00
TER
ATOM   1583  O   WAT   511      10.553 -11.353  -7.585  1.00  0.00
ATOM   1584  H1  WAT   511      10.116 -11.173  -6.753  1.00  0.00
ATOM   1585  H2  WAT   511      11.121 -10.596  -7.727  1.00  0.00
TER
ATOM   1586  O   WAT   512      10.386 -18.841 -11.226  1.00  0.00
ATOM   1587  H1  WAT   512       9.731 -19.110 -11.870  1.00  0.00
ATOM   1588  H2  WAT   512      11.223 -18.951 -11.676  1.00  0.00
TER
ATOM   1589  O   WAT   513      11.423 -18.456  -6.686  1.00  0.00
ATOM   1590  H1  WAT   513      11.791 -18.543  -5.806  1.00  0.00
ATOM   1591  H2  WAT   513      10.854 -19.219  -6.785  1.00  0.00
TER
ATOM   1592  O   WAT   514      12.838 -13.943  -1.524  1.00  0.00
ATOM   1593  H1  WAT   514      12.795 -14.314  -0.642  1.00  0.00
ATOM   1594  H2  WAT   514      12.970 -13.005  -1.384  1.00  0.00
TER
ATOM   1595  O   WAT   515      16.539 -12.387  -5.923  1.00  0.00
ATOM   1596  H1  WAT   515      16.298 -12.119  -6.810  1.00  0.00
ATOM   1597  H2  WAT   515      17.479 -12.216  -5.868  1.00  0.00
TER
ATOM   1598  O   WAT   516      12.677 -10.997  -4.404  1.00  0.00
ATOM   1599  H1  WAT   516      12.083 -11.128  -3.665  1.00  0.00
ATOM   1600  H2  WAT   516      12.670 -11.833  -4.870  1.00  0.00
TER
ATOM   1601  O   WAT   517      12.308 -13.631  -5.453  1.00  0.00
ATOM   1602  H1  WAT   517      11.582 -14.250  -5.521  1.00  0.00
ATOM   1603  H2  WAT   517      12.369 -13.237  -6.323  1.00  0.00
TER
ATOM   1604  O   WAT   518      15.913 -11.416  -8.668  1.00  0.00
ATOM   1605  H1  WAT   518      16.429 -12.028  -9.194  1.00  0.00
ATOM   1606  H2  WAT   518      16.563 -10.913  -8.177  1.00  0.00
TER
ATOM   1607  O   WAT   519      18.653 -10.525  -7.841  1.00  0.00
ATOM   1608  H1  WAT   519      18.940 -10.780  -8.718  1.00  0.00
ATOM   1609  H2  WAT   519      19.165 -11.078  -7.251  1.00  0.00
TER
ATOM   1610  O   WAT   520      10.591 -10.313 -12.244  1.00  0.00
ATOM   1611  H1  WAT   520      10.424 -10.946 -11.545  1.00  0.00
ATOM   1612  H2  WAT   520       9.725 -10.107 -12.594  1.00  0.00
TER
ATOM   1613  O   WAT   521      12.198 -11.620 -14.799  1.00  0.00
ATOM   1614  H1  WAT   521      11.672 -11.239 -15.502  1.00  0.00
ATOM   1615  H2  WAT   521      12.122 -10.995 -14.078  1.00  0.00
TER
ATOM   1616  O   WAT   522      18.720  -9.604  -0.475  1.00  0.00
ATOM   1617  H1  WAT   522      19.646  -9.839  -0.431  1.00  0.00
ATOM   1618  H2  WAT   522      18.705  -8.777  -0.956  1.00  0.00
TER
ATOM   1619  O   WAT   523      14.797  -9.672 -15.924  1.00  0.00
ATOM   1620  H1  WAT   523      15.529  -9.956 -16.471  1.00  0.00
ATOM   1621  H2  WAT   523      15.056  -9.910 -15.034  1.00  0.00
TER
ATOM   1622  O   WAT   524      13.959 -13.555 -15.919  1.00  0.00
ATOM   1623  H1  WAT   524      13.329 -13.087 -15.370  1.00  0.00
ATOM   1624  H2  WAT   524      14.073 -14.400 -15.484  1.00  0.00
TER
ATOM   1625  O   WAT   525       2.639  18.044   7.780  1.00  0.00
ATOM   1626  H1  WAT   525       2.559  17.129   7.509  1.00  0.00
ATOM   1627  H2  WAT   525       2.226  18.541   7.074  1.00  0.00
TER
ATOM   1628  O   WAT   526       0.771  19.822   9.661  1.00  0.00
ATOM   1629  H1  WAT   526      -0.005  19.342   9.951  1.00  0.00
ATOM   1630  H2  WAT   526       1.422  19.142   9.486  1.00  0.00
TER
ATOM   1631  O   WAT   527      -6.803  15.094   4.323  1.00  0.00
ATOM   1632  H1  WAT   527      -7.692  15.436   4.221  1.00  0.00
ATOM   1633  H2  WAT   527      -6.519  14.894   3.431  1.00  0.00
TER
ATOM   1634  O   WAT   528      -8.840  17.695  10.206  1.00  0.00
ATOM   1635  H1  WAT   528      -8.268  16.927  10.207  1.00  0.00
ATOM   1636  H2  WAT   528      -8.840  17.993   9.297  1.00  0.00
TER
ATOM   1637  O   WAT   529      -7.598  13.103  11.993  1.00  0.00
ATOM   1638  H1  WAT   529      -7.777  12.206  12.274  1.00  0.00
ATOM   1639  H2  WAT   529      -7.999  13.650  12.668  1.00  0.00
TER
ATOM   1640  O   WAT   530       1.242  15.305   9.895  1.00  0.00
ATOM   1641  H1  WAT   530       1.619  14.432   9.782  1.00  0.00
ATOM   1642  H2  WAT   530       1.144  15.640   9.004  1.00  0.00
TER
ATOM   1643  O   WAT   531      -4.627  13.677   5.356  1.00  0.00
ATOM   1644  H1  WAT   531      -4.520  14.578   5.663  1.00  0.00
ATOM   1645  H2  WAT   531      -5.538  13.629   5.066  1.00  0.00
TER
ATOM   1646  O   WAT   532       5.025  12.800   6.827  1.00  0.00
ATOM   1647  H1  WAT   532       5.846  12.309   6.870  1.00  0.00
ATOM   1648  H2  WAT   532       5.058  13.389   7.581  1.00  0.00
TER
ATOM   1649  O   WAT   533      -6.979  15.599  10.602  1.00  0.00
ATOM   1650  H1  WAT   533      -6.298  15.863  11.220  1.00  0.00
ATOM   1651  H2  WAT   533      -7.294  14.759  10.935  1.00  0.00
TER
ATOM   1652  O   WAT   534      -2.786  16.646   9.689  1.00  0.00
ATOM   1653  H1  WAT   534      -2.279  17.144  10.329  1.00  0.00
ATOM   1654  H2  WAT   534      -2.255  15.869   9.513  1.00  0.00
TER
ATOM   1655  O   WAT   535       9.315  14.816  13.392  1.00  0.00
ATOM   1656  H1  WAT   535       8.610  15.204  12.873  1.00  0.00
ATOM   1657  H2  WAT   535       9.581  15.511  13.994  1.00  0.00
TER
ATOM   1658  O   WAT   536      -4.503  11.286  13.955  1.00  0.00
ATOM   1659  H1  WAT   536      -4.501  11.803  13.150  1.00  0.00
ATOM   1660  H2  WAT   536      -5.332  10.809  13.932  1.00  0.00
TER
ATOM   1661  O   WAT   537       5.261  14.740   9.600  1.00  0.00
ATOM   1662  H1  WAT   537       4.556  15.028  10.181  1.00  0.00
ATOM   1663  H2  WAT   537       5.622  15.550   9.240  1.00  0.00
TER
ATOM   1664  O   WAT   538      -4.821  12.997  11.962  1.00  0.00
ATOM   1665  H1  WAT   538      -4.480  13.841  11.668  1.00  0.00
ATOM   1666  H2  WAT   538      -5.760  13.145  12.079  1.00  0.00
TER
ATOM   1667  O   WAT   539       8.330  14.185   9.991  1.00  0.00
ATOM   1668  H1  WAT   539       7.382  14.219  10.123  1.00  0.00
ATOM   1669  H2  WAT   539       8.655  14.999  10.376  1.00  0.00
TER
ATOM   1670  O   WAT   540      -1.138  10.485   8.287  1.00  0.00
ATOM   1671  H1  WAT   540      -0.831   9.930   7.570  1.00  0.00
ATOM   1672  H2  WAT   540      -2.068  10.619   8.104  1.00  0.00
TER
ATOM   1673  O   WAT   541       1.250  18.550   5.023  1.00  0.00
ATOM   1674  H1  WAT   541       0.323  18.483   5.252  1.00  0.00
ATOM   1675  H2  WAT   541       1.402  19.488   4.908  1.00  0.00
TER
ATOM   1676  O   WAT   542       1.237  14.821   2.019  1.00  0.00
ATOM   1677  H1  WAT   542       0.297  14.983   2.105  1.00  0.00
ATOM   1678  H2  WAT   542       1.555  15.540   1.473  1.00  0.00
TER
ATOM   1679  O   WAT   543       4.722  16.290  12.943  1.00  0.00
ATOM   1680  H1  WAT   543       4.309  17.116  13.197  1.00  0.00
ATOM   1681  H2  WAT   543       3.990  15.705  12.750  1.00  0.00
TER
ATOM   1682  O   WAT   544      -3.145  19.076   7.805  1.00  0.00
ATOM   1683  H1  WAT   544      -3.549  18.364   7.309  1.00  0.00
ATOM   1684  H2  WAT   544      -3.058  18.732   8.694  1.00  0.00
TER
ATOM   1685  O   WAT   545      -4.432  15.851  11.585  1.00  0.00
ATOM   1686  H1  WAT   545      -3.880  15.960  10.810  1.00  0.00
ATOM   1687  H2  WAT   545      -3.917  16.224  12.300  1.00  0.00
TER
ATOM   1688  O   WAT   546       7.038  10.605   0.848  1.00  0.00
ATOM   1689  H1  WAT   546       6.725  10.697   1.748  1.00  0.00
ATOM   1690  H2  WAT   546       7.799  11.183   0.797  1.00  0.00
TER
ATOM   1691  O   WAT   547      -6.444  17.971   5.305  1.00  0.00
ATOM   1692  H1  WAT   547      -6.564  18.697   4.694  1.00  0.00
ATOM   1693  H2  WAT   547      -6.754  17.201   4.828  1.00  0.00
TER
ATOM   1694  O   WAT   548       8.248  15.342  16.825  1.00  0.00
ATOM   1695  H1  WAT   548       7.632  15.850  16.297  1.00  0.00
ATOM   1696  H2  WAT   548       7.927  14.442  16.768  1.00  0.00
TER
ATOM   1697  O   WAT   549      -3.978  11.314   8.688  1.00  0.00
ATOM   1698  H1  WAT   549      -4.421  12.095   8.356  1.00  0.00
ATOM   1699  H2  WAT   549      -3.419  11.637   9.395  1.00  0.00
TER
ATOM   1700  O   WAT   550       0.309  14.181  14.291  1.00  0.00
ATOM   1701  H1  WAT   550      -0.153  14.389  15.103  1.00  0.00
ATOM   1702  H2  WAT   550      -0.093  13.367  13.988  1.00  0.00
TER
ATOM   1703  O   WAT   551       5.310  15.402  15.421  1.00  0.00
ATOM   1704  H1  WAT   551       4.459  15.103  15.742  1.00  0.00
ATOM   1705  H2  WAT   551       5.150  15.646  14.509  1.00  0.00
TER
ATOM   1706  O   WAT   552       2.405  16.902  17.521  1.00  0.00
ATOM   1707  H1  WAT   552       2.730  16.069  17.181  1.00  0.00
ATOM   1708  H2  WAT   552       3.193  17.425  17.669  1.00  0.00
TER
ATOM   1709  O   WAT   553      -0.862  10.935   3.568  1.00  0.00
ATOM   1710  H1  WAT   553      -1.487  10.931   4.294  1.00  0.00
ATOM   1711  H2  WAT   553      -0.949  10.068   3.172  1.00  0.00
TER
ATOM   1712  O   WAT   554      -1.940  11.859  10.547  1.00  0.00
ATOM   1713  H1  WAT   554      -1.643  12.765  10.466  1.00  0.00
ATOM   1714  H2  WAT   554      -1.392  11.371   9.933  1.00  0.00
TER
ATOM   1715  O   WAT   555      -4.186  16.438   6.416  1.00  0.00
ATOM   1716  H1  WAT   555      -4.412  16.221   7.321  1.00  0.00
ATOM   1717  H2  WAT   555      -4.967  16.870   6.070  1.00  0.00
TER
ATOM   1718  O   WAT   556       3.043  16.444   5.015  1.00  0.00
ATOM   1719  H1  WAT   556       2.444  17.167   4.831  1.00  0.00
ATOM   1720  H2  WAT   556       3.591  16.382   4.233  1.00  0.00
TER
ATOM   1721  O   WAT   557      -1.747  17.336  17.082  1.00  0.00
ATOM   1722  H1  WAT   557      -1.842  16.396  16.932  1.00  0.00
ATOM   1723  H2  WAT   557      -0.903  17.558  16.687  1.00  0.00
TER
ATOM   1724  O   WAT   558       1.650  15.080   7.045  1.00  0.00
ATOM   1725  H1  WAT   558       2.043  15.397   6.232  1.00  0.00
ATOM   1726  H2  WAT   558       2.011  14.201   7.160  1.00  0.00
TER
ATOM   1727  O   WAT   559      -6.615  13.747  15.235  1.00  0.00
ATOM   1728  H1  WAT   559      -7.009  14.595  15.443  1.00  0.00
ATOM   1729  H2  WAT   559      -7.304  13.110  15.426  1.00  0.00
TER
ATOM   1730  O   WAT   560      -9.314  11.670   9.268  1.00  0.00
ATOM   1731  H1  WAT   560      -9.602  12.241   9.981  1.00  0.00
ATOM   1732  H2  WAT   560      -8.569  11.191   9.631  1.00  0.00
TER
ATOM   1733  O   WAT   561      -9.127  15.612   0.479  1.00  0.00
ATOM   1734  H1  WAT   561      -9.209  16.555   0.620  1.00  0.00
ATOM   1735  H2  WAT   561      -9.478  15.470  -0.400  1.00  0.00
TER
ATOM   1736  O   WAT   562       2.235  17.671  11.140  1.00  0.00
ATOM   1737  H1  WAT   562       1.503  18.180  11.489  1.00  0.00
ATOM   1738  H2  WAT   562       1.838  16.854  10.839  1.00  0.00
TER
ATOM   1739  O   WAT   563      -1.327  14.346   9.546  1.00  0.00
ATOM   1740  H1  WAT   563      -1.323  13.905   8.696  1.00  0.00
ATOM   1741  H2  WAT   563      -0.432  14.668   9.653  1.00  0.00
TER
ATOM   1742  O   WAT   564      -5.477  14.229   8.505  1.00  0.00
ATOM   1743  H1  WAT   564      -5.817  14.706   9.262  1.00  0.00
ATOM   1744  H2  WAT   564      -6.239  13.775   8.145  1.00  0.00
TER
ATOM   1745  O   WAT   565      -1.265  15.347   2.536  1.00  0.00
ATOM   1746  H1  WAT   565      -1.144  15.306   3.485  1.00  0.00
ATOM   1747  H2  WAT   565      -1.650  16.210   2.381  1.00  0.00
TER
ATOM   1748  O   WAT   566       2.698  13.124  10.553  1.00  0.00
ATOM   1749  H1  WAT   566       2.715  13.575  11.397  1.00  0.00
ATOM   1750  H2  WAT   566       2.449  12.225  10.766  1.00  0.00
TER
ATOM   1751  O   WAT   567      -2.253  17.658   1.935  1.00  0.00
ATOM   1752  H1  WAT   567      -2.821  17.209   1.308  1.00  0.00
ATOM   1753  H2  WAT   567      -1.544  18.017   1.401  1.00  0.00
TER
ATOM   1754  O   WAT   568       6.125  10.537  16.391  1.00  0.00
ATOM   1755  H1  WAT   568       6.450   9.806  16.917  1.00  0.00
ATOM   1756  H2  WAT   568       6.161  10.219  15.489  1.00  0.00
TER
ATOM   1757  O   WAT   569      -1.026  18.406  11.292  1.00  0.00
ATOM   1758  H1  WAT   569      -0.659  17.932  12.038  1.00  0.00
ATOM   1759  H2  WAT   569      -1.216  19.281  11.633  1.00  0.00
TER
ATOM   1760  O   WAT   570      -8.162  13.151   7.421  1.00  0.00
ATOM   1761  H1  WAT   570      -8.447  12.786   8.259  1.00  0.00
ATOM   1762  H2  WAT   570      -8.224  12.419   6.808  1.00  0.00
TER
ATOM   1763  O   WAT   571      -3.236  17.447  13.611  1.00  0.00
ATOM   1764  H1  WAT   571      -3.541  18.326  13.836  1.00  0.00
ATOM   1765  H2  WAT   571      -2.282  17.507  13.646  1.00  0.00
TER
ATOM   1766  O   WAT   572       1.512  12.044   4.143  1.00  0.00
ATOM   1767  H1  WAT   572       0.698  11.545   4.067  1.00  0.00
ATOM   1768  H2  WAT   572       1.318  12.884   3.726  1.00  0.00
TER
ATOM   1769  O   WAT   573       4.227  16.416   2.439  1.00  0.00
ATOM   1770  H1  WAT   573       5.115  16.727   2.264  1.00  0.00
ATOM   1771  H2  WAT   573       4.197  15.543   2.047  1.00  0.00
TER
ATOM   1772  O   WAT   574      -7.180  18.288  14.758  1.00  0.00
ATOM   1773  H1  WAT   574      -7.538  18.953  15.345  1.00  0.00
ATOM   1774  H2  WAT   574      -7.474  17.456  15.129  1.00  0.00
TER
ATOM   1775  O   WAT   575      -3.979  18.746  17.642  1.00  0.00
ATOM   1776  H1  WAT   575      -4.279  18.892  16.744  1.00  0.00
ATOM   1777  H2  WAT   575      -3.207  18.187  17.549  1.00  0.00
TER
ATOM   1778  O   WAT   576       6.498  17.727   1.907  1.00  0.00
ATOM   1779  H1  WAT   576       6.414  18.158   1.057  1.00  0.00
ATOM   1780  H2  WAT   576       7.217  18.187   2.340  1.00  0.00
TER
ATOM   1781  O   WAT   577      -8.669  18.287   1.381  1.00  0.00
ATOM   1782  H1  WAT   577      -7.800  18.569   1.665  1.00  0.00
ATOM   1783  H2  WAT   577      -9.160  19.100   1.266  1.00  0.00
TER
ATOM   1784  O   WAT   578      -5.604  10.018   5.974  1.00  0.00
ATOM   1785  H1  WAT   578      -5.733  10.010   6.923  1.00  0.00
ATOM   1786  H2  WAT   578      -6.428  10.356   5.623  1.00  0.00
TER
ATOM   1787  O   WAT   579      -8.605  11.777  15.435  1.00  0.00
ATOM   1788  H1  WAT   579      -9.319  11.977  16.040  1.00  0.00
ATOM   1789  H2  WAT   579      -8.185  11.001  15.806  1.00  0.00
TER
ATOM   1790  O   WAT   580       2.889  14.269  13.185  1.00  0.00
ATOM   1791  H1  WAT   580       3.257  13.449  13.513  1.00  0.00
ATOM   1792  H2  WAT   580       2.029  14.329  13.601  1.00  0.00
TER
ATOM   1793  O   WAT   581       6.255  13.225   3.994  1.00  0.00
ATOM   1794  H1  WAT   581       5.626  13.329   3.280  1.00  0.00
ATOM   1795  H2  WAT   581       5.760  13.445   4.783  1.00  0.00
TER
ATOM   1796  O   WAT   582      -1.776  15.503   5.410  1.00  0.00
ATOM   1797  H1  WAT   582      -2.485  15.972   5.851  1.00  0.00
ATOM   1798  H2  WAT   582      -1.492  14.846   6.044  1.00  0.00
TER
ATOM   1799  O   WAT   583      -0.151  16.923  13.409  1.00  0.00
ATOM   1800  H1  WAT   583       0.348  17.398  14.074  1.00  0.00
ATOM   1801  H2  WAT   583      -0.009  15.999  13.616  1.00  0.00
TER
ATOM   1802  O   WAT   584       2.255  12.228   6.849  1.00  0.00
ATOM   1803  H1  WAT   584       2.132  12.247   5.900  1.00  0.00
ATOM   1804  H2  WAT   584       3.204  12.276   6.969  1.00  0.00
TER
ATOM   1805  O   WAT   585      -3.573  13.812   2.785  1.00  0.00
ATOM   1806  H1  WAT   585      -2.724  14.249   2.719  1.00  0.00
ATOM   1807  H2  WAT   585      -3.940  14.124   3.612  1.00  0.00
TER
ATOM   1808  O   WAT   586       7.056  13.140  14.252  1.00  0.00
ATOM   1809  H1  WAT   586       6.553  13.880  14.591  1.00  0.00
ATOM   1810  H2  WAT   586       7.871  13.528  13.935  1.00  0.00
TER
ATOM   1811  O   WAT   587       5.348  18.383   7.698  1.00  0.00
ATOM   1812  H1  WAT   587       4.407  18.398   7.873  1.00  0.00
ATOM   1813  H2  WAT   587       5.662  17.597   8.144  1.00  0.00
TER
ATOM   1814  O   WAT   588      -5.979  17.498   1.942  1.00  0.00
ATOM   1815  H1  WAT   588      -5.899  16.550   2.053  1.00  0.00
ATOM   1816  H2  WAT   588      -5.087  17.828   2.048  1.00  0.00
TER
ATOM   1817  O   WAT   589      -8.452  19.319  17.177  1.00  0.00
ATOM   1818  H1  WAT   589      -7.948  18.740  17.749  1.00  0.00
ATOM   1819  H2  WAT   589      -9.191  19.603  17.715  1.00  0.00
TER
ATOM   1820  O   WAT   590      -4.479  16.041  16.040  1.00  0.00
ATOM   1821  H1  WAT   590      -5.010  15.550  15.412  1.00  0.00
ATOM   1822  H2  WAT   590      -3.810  16.470  15.505  1.00  0.00
TER
ATOM   1823  O   WAT   591      -0.129  19.085   0.480  1.00  0.00
ATOM   1824  H1  WAT   591       0.391  18.370   0.114  1.00  0.00
ATOM   1825  H2  WAT   591       0.518  19.724   0.780  1.00  0.00
TER
ATOM   1826  O   WAT   592       4.891  17.848  17.808  1.00  0.00
ATOM   1827  H1  WAT   592       5.473  17.093  17.720  1.00  0.00
ATOM   1828  H2  WAT   592       5.067  18.379  17.031  1.00  0.00
TER
ATOM   1829  O   WAT   593      -3.992  13.008  16.119  1.00  0.00
ATOM   1830  H1  WAT   593      -4.086  12.390  15.394  1.00  0.00
ATOM   1831  H2  WAT   593      -4.572  13.734  15.892  1.00  0.00
TER
ATOM   1832  O   WAT   594      -1.226  11.565  13.152  1.00  0.00
ATOM   1833  H1  WAT   594      -1.674  11.587  12.307  1.00  0.00
ATOM   1834  H2  WAT   594      -1.859  11.167  13.749  1.00  0.00
TER
ATOM   1835  O   WAT   595       1.517  18.192  15.157  1.00  0.00
ATOM   1836  H1  WAT   595       1.636  17.596  15.897  1.00  0.00
ATOM   1837  H2  WAT   595       2.376  18.229  14.737  1.00  0.00
TER
ATOM   1838  O   WAT   596       3.855  18.746  13.733  1.00  0.00
ATOM   1839  H1  WAT   596       3.329  19.270  13.130  1.00  0.00
ATOM   1840  H2  WAT   596       4.198  19.378  14.364  1.00  0.00
TER
ATOM   1841  O   WAT   597      -3.746  16.135   0.178  1.00  0.00
ATOM   1842  H1  WAT   597      -3.947  15.272   0.540  1.00  0.00
ATOM   1843  H2  WAT   597      -3.917  16.048  -0.760  1.00  0.00
TER
ATOM   1844  O   WAT   598      -1.717  14.734  16.415  1.00  0.00
ATOM   1845  H1  WAT   598      -1.127  14.426  17.102  1.00  0.00
ATOM   1846  H2  WAT   598      -2.535  14.262  16.571  1.00  0.00
TER
ATOM   1847  O   WAT   599       3.103  14.351  16.648  1.00  0.00
ATOM   1848  H1  WAT   599       2.414  13.689  16.583  1.00  0.00
ATOM   1849  H2  WAT   599       3.823  13.904  17.093  1.00  0.00
TER
ATOM   1850  O   WAT   600       3.733  10.946   2.707  1.00  0.00
ATOM   1851  H1  WAT   600       4.013  10.103   3.063  1.00  0.00
ATOM   1852  H2  WAT   600       2.959  11.178   3.221  1.00  0.00
TER
ATOM   1853  O   WAT   601      -4.948  13.235   0.166  1.00  0.00
ATOM   1854  H1  WAT   601      -4.645  13.242  -0.742  1.00  0.00
ATOM   1855  H2  WAT   601      -4.208  12.885   0.663  1.00  0.00
TER
ATOM   1856  O   WAT   602      -1.729  12.179   1.152  1.00  0.00
ATOM   1857  H1  WAT   602      -2.077  11.501   0.572  1.00  0.00
ATOM   1858  H2  WAT   602      -1.528  11.717   1.966  1.00  0.00
TER
ATOM   1859  O   WAT   603      -8.389  18.707   7.548  1.00  0.00
ATOM   1860  H1  WAT   603      -9.044  18.438   6.904  1.00  0.00
ATOM   1861  H2  WAT   603      -7.551  18.598   7.098  1.00  0.00
TER
ATOM   1862  O   WAT   604       4.560  13.501   1.770  1.00  0.00
ATOM   1863  H1  WAT   604       4.979  13.315   0.930  1.00  0.00
ATOM   1864  H2  WAT   604       4.254  12.649   2.080  1.00  0.00
TER
ATOM   1865  O   WAT   605       8.059  18.414   5.468  1.00  0.00
ATOM   1866  H1  WAT   605       7.684  17.647   5.036  1.00  0.00
ATOM   1867  H2  WAT   605       7.330  18.796   5.955  1.00  0.00
TER
ATOM   1868  O   WAT   606      -7.351  19.093  12.088  1.00  0.00
ATOM   1869  H1  WAT   606      -6.984  19.005  12.968  1.00  0.00
ATOM   1870  H2  WAT   606      -7.920  18.329  11.989  1.00  0.00
TER
ATOM   1871  O   WAT   607       7.449  17.561  15.102  1.00  0.00
ATOM   1872  H1  WAT   607       7.218  17.332  14.201  1.00  0.00
ATOM   1873  H2  WAT   607       7.710  18.481  15.056  1.00  0.00
TER
ATOM   1874  O   WAT   608      -7.800  16.003  15.994  1.00  0.00
ATOM   1875  H1  WAT   608      -8.694  15.970  16.334  1.00  0.00
ATOM   1876  H2  WAT   608      -7.260  16.202  16.759  1.00  0.00
TER
ATOM   1877  O   WAT   609       5.888  12.787  17.879  1.00  0.00
ATOM   1878  H1  WAT   609       6.765  12.795  18.263  1.00  0.00
ATOM   1879  H2  WAT   609       5.900  12.050  17.269  1.00  0.00
TER
ATOM   1880  O   WAT   610      -9.175  15.917   3.491  1.00  0.00
ATOM   1881  H1  WAT   610     -10.079  16.180   3.316  1.00  0.00
ATOM   1882  H2  WAT   610      -8.691  16.188   2.711  1.00  0.00
TER
ATOM   1883  O   WAT   611       7.334  16.640   8.768  1.00  0.00
ATOM   1884  H1  WAT   611       7.858  16.146   8.137  1.00  0.00
ATOM   1885  H2  WAT   611       7.920  16.775   9.513  1.00  0.00
TER
ATOM   1886  O   WAT   612       7.513  16.724  12.290  1.00  0.00
ATOM   1887  H1  WAT   612       6.564  16.690  12.405  1.00  0.00
ATOM   1888  H2  WAT   612       7.695  17.634  12.055  1.00  0.00
TER
ATOM   1889  O   WAT   613      -6.632  14.974   1.400  1.00  0.00
ATOM   1890  H1  WAT   613      -5.923  14.552   0.915  1.00  0.00
ATOM   1891  H2  WAT   613      -7.348  15.041   0.768  1.00  0.00
TER
ATOM   1892  O   WAT   614      -6.985  11.028   0.440  1.00  0.00
ATOM   1893  H1  WAT   614      -6.262  11.569   0.758  1.00  0.00
ATOM   1894  H2  WAT   614      -6.712  10.754  -0.435  1.00  0.00
TER
ATOM   1895  O   WAT   615       6.824  15.897   4.708  1.00  0.00
ATOM   1896  H1  WAT   615       7.320  15.664   5.492  1.00  0.00
ATOM   1897  H2  WAT   615       6.626  15.058   4.291  1.00  0.00
TER
ATOM   1898  O   WAT   616      -7.296  10.278  10.343  1.00  0.00
ATOM   1899  H1  WAT   616      -6.648   9.728   9.902  1.00  0.00
ATOM   1900  H2  WAT   616      -6.875  10.533  11.164  1.00  0.00
TER
ATOM   1901  O   WAT   617       8.253  14.533   7.241  1.00  0.00
ATOM   1902  H1  WAT   617       8.143  14.379   8.180  1.00  0.00
ATOM   1903  H2  WAT   617       9.014  14.005   6.999  1.00  0.00
TER
ATOM   1904  O   WAT   618       6.600  10.472  13.700  1.00  0.00
ATOM   1905  H1  WAT   618       7.237  11.086  14.066  1.00  0.00
ATOM   1906  H2  WAT   618       6.747  10.508  12.755  1.00  0.00
TER
ATOM   1907  O   WAT   619       9.142  12.364   0.482  1.00  0.00
ATOM   1908  H1  WAT   619      10.067  12.232   0.274  1.00  0.00
ATOM   1909  H2  WAT   619       9.120  12.443   1.436  1.00  0.00
TER
ATOM   1910  O   WAT   620       9.216  13.135   3.108  1.00  0.00
ATOM   1911  H1  WAT   620       8.421  13.069   3.637  1.00  0.00
ATOM   1912  H2  WAT   620       9.420  14.070   3.096  1.00  0.00
TER
ATOM   1913  O   WAT   621      -7.542  10.434  13.085  1.00  0.00
ATOM   1914  H1  WAT   621      -7.891  10.890  13.851  1.00  0.00
ATOM   1915  H2  WAT   621      -7.874   9.540  13.167  1.00  0.00
TER
ATOM   1916  O   WAT   622      -0.030  11.625  16.607  1.00  0.00
ATOM   1917  H1  WAT   622      -0.091  12.217  17.357  1.00  0.00
ATOM   1918  H2  WAT   622       0.910  11.518  16.462  1.00  0.00
TER
ATOM   1919  O   WAT   623       2.608  11.282  16.246  1.00  0.00
ATOM   1920  H1  WAT   623       3.222  11.600  15.584  1.00  0.00
ATOM   1921  H2  WAT   623       3.153  10.797  16.866  1.00  0.00
TER
ATOM   1922  O   WAT   624      -6.870   9.961  16.360  1.00  0.00
ATOM   1923  H1  WAT   624      -6.322   9.780  15.597  1.00  0.00
ATOM   1924  H2  WAT   624      -6.805   9.171  16.896  1.00  0.00
TER
ATOM   1925  O   WAT   625       3.348   9.845  12.573  1.00  0.00
ATOM   1926  H1  WAT   625       2.474  10.179  12.371  1.00  0.00
ATOM   1927  H2  WAT   625       3.239   9.373  13.398  1.00  0.00
TER
ATOM   1928  O   WAT   626       4.256  12.052  13.957  1.00  0.00
ATOM   1929  H1  WAT   626       3.927  11.238  13.578  1.00  0.00
ATOM   1930  H2  WAT   626       5.204  12.009  13.834  1.00  0.00
TER
ATOM   1931  O   WAT   627       1.096  10.762  11.513  1.00  0.00
ATOM   1932  H1  WAT   627       0.313  11.237  11.792  1.00  0.00
ATOM   1933  H2  WAT   627       0.802   9.858  11.404  1.00  0.00
TER
ATOM   1934  O   WAT   628       5.648  11.465   9.557  1.00  0.00
ATOM   1935  H1  WAT   628       6.089  11.409   8.710  1.00  0.00
ATOM   1936  H2  WAT   628       5.379  12.380   9.628  1.00  0.00
TER
ATOM   1937  O   WAT   629       7.512  11.096   7.568  1.00  0.00
ATOM   1938  H1  WAT   629       7.451  10.152   7.421  1.00  0.00
ATOM   1939  H2  WAT   629       8.291  11.204   8.114  1.00  0.00
TER
ATOM   1940  O   WAT   630      -7.560  11.067   4.034  1.00  0.00
ATOM   1941  H1  WAT   630      -6.802  11.180   3.460  1.00  0.00
ATOM   1942  H2  WAT   630      -8.022  11.904   3.988  1.00  0.00
TER
ATOM   1943  O   WAT   631      -1.019  13.181   7.024  1.00  0.00
ATOM   1944  H1  WAT   631      -1.831  12.807   6.684  1.00  0.00
ATOM   1945  H2  WAT   631      -0.515  12.425   7.326  1.00  0.00
TER
ATOM   1946  O   WAT   632       3.484   9.845   8.262  1.00  0.00
ATOM   1947  H1  WAT   632       4.087  10.417   8.737  1.00  0.00
ATOM   1948  H2  WAT   632       2.743  10.409   8.040  1.00  0.00
TER
ATOM   1949  O   WAT   633       6.627  10.247   3.536  1.00  0.00
ATOM   1950  H1  WAT   633       6.822  11.146   3.803  1.00  0.00
ATOM   1951  H2  WAT   633       5.840  10.016   4.030  1.00  0.00
TER
ATOM   1952  O   WAT   634      -5.188  11.593   2.574  1.00  0.00
ATOM   1953  H1  WAT   634      -4.658  10.806   2.445  1.00  0.00
ATOM   1954  H2  WAT   634      -4.555  12.273   2.808  1.00  0.00
TER
ATOM   1955  O   WAT   635      -2.994  11.331   5.629  1.00  0.00
ATOM   1956  H1  WAT   635      -3.624  10.630   5.796  1.00  0.00
ATOM   1957  H2  WAT   635      -3.533  12.091   5.412  1.00  0.00
TER
ATOM   1958  O   WAT   636      -2.868  10.609  18.064  1.00  0.00
ATOM   1959  H1  WAT   636      -3.150  11.113  17.300  1.00  0.00
ATOM   1960  H2  WAT   636      -2.486   9.811  17.698  1.00  0.00
TER
ATOM   1961  O   WAT   637       2.639  18.044 -10.995  1.00  0.00
ATOM   1962  H1  WAT   637       2.559  17.129 -11.265  1.00  0.00
ATOM   1963  H2  WAT   637       2.226  18.541 -11.701  1.00  0.00
TER
ATOM   1964  O   WAT   638       0.771  19.822  -9.114  1.00  0.00
ATOM   1965  H1  WAT   638      -0.005  19.342  -8.824  1.00  0.00
ATOM   1966  H2  WAT   638       1.422  19.142  -9.288  1.00  0.00
TER
ATOM   1967  O   WAT   639      -6.803  15.094 -14.452  1.00  0.00
ATOM   1968  H1  WAT   639      -7.692  15.436 -14.554  1.00  0.00
ATOM   1969  H2  WAT   639      -6.519  14.894 -15.344  1.00  0.00
TER
ATOM   1970  O   WAT   640      -8.840  17.695  -8.568  1.00  0.00
ATOM   1971  H1  WAT   640      -8.268  16.927  -8.567  1.00  0.00
ATOM   1972  H2  WAT   640      -8.840  17.993  -9.477  1.00  0.00
TER
ATOM   1973  O   WAT   641      -7.598  13.103  -6.781  1.00  0.00
ATOM   1974  H1  WAT   641      -7.777  12.206  -6.501  1.00  0.00
ATOM   1975  H2  WAT   641      -7.999  13.650  -6.106  1.00  0.00
TER
ATOM   1976  O   WAT   642       1.242  15.305  -8.880  1.00  0.00
ATOM   1977  H1  WAT   642       1.619  14.432  -8.992  1.00  0.00
ATOM   1978  H2  WAT   642       1.144  15.640  -9.771  1.00  0.00
TER
ATOM   1979  O   WAT   643      -4.627  13.677 -13.418  1.00  0.00
ATOM   1980  H1  WAT   643      -4.520  14.578 -13.111  1.00  0.00
ATOM   1981  H2  WAT   643      -5.538  13.629 -13.709  1.00  0.00
TER
ATOM   1982  O   WAT   644       5.025  12.800 -11.947  1.00  0.00
ATOM   1983  H1  WAT   644       5.846  12.309 -11.904  1.00  0.00
ATOM   1984  H2  WAT   644       5.058  13.389 -11.194  1.00  0.00
TER
ATOM   1985  O   WAT   645      -6.979  15.599  -8.173  1.00  0.00
ATOM   1986  H1  WAT   645      -6.298  15.863  -7.554  1.00  0.00
ATOM   1987  H2  WAT   645      -7.294  14.759  -7.839  1.00  0.00
TER
ATOM   1988  O   WAT   646      -2.786  16.646  -9.085  1.00  0.00
ATOM   1989  H1  WAT   646      -2.279  17.144  -8.445  1.00  0.00
ATOM   1990  H2  WAT   646      -2.255  15.869  -9.262  1.00  0.00
TER
ATOM   1991  O   WAT   647       9.315  14.816  -5.383  1.00  0.00
ATOM   1992  H1  WAT   647       8.610  15.204  -5.901  1.00  0.00
ATOM   1993  H2  WAT   647       9.581  15.511  -4.780  1.00  0.00
TER
ATOM   1994  O   WAT   648      -4.503  11.286  -4.819  1.00  0.00
ATOM   1995  H1  WAT   648      -4.501  11.803  -5.625  1.00  0.00
ATOM   1996  H2  WAT   648      -5.332  10.809  -4.842  1.00  0.00
TER
ATOM   1997  O   WAT   649       5.261  14.740  -9.174  1.00  0.00
ATOM   1998  H1  WAT   649       4.556  15.028  -8.594  1.00  0.00
ATOM   1999  H2  WAT   649       5.622  15.550  -9.534  1.00  0.00
TER
ATOM   2000  O   WAT   650      -4.821  12.997  -6.812  1.00  0.00
ATOM   2001  H1  WAT   650      -4.480  13.841  -7.107  1.00  0.00
ATOM   2002  H2  WAT   650      -5.760  13.145  -6.696  1.00  0.00
TER
ATOM   2003  O   WAT   651       8.330  14.185  -8.783  1.00  0.00
ATOM   2004  H1  WAT   651       7.382  14.219  -8.652  1.00  0.00
ATOM   2005  H2  WAT   651       8.655  14.999  -8.398  1.00  0.00
TER
ATOM   2006  O   WAT   652      -1.138  10.485 -10.488  1.00  0.00
ATOM   2007  H1  WAT   652      -0.831   9.930 -11.204  1.00  0.00
ATOM   2008  H2  WAT   652      -2.068  10.619 -10.670  1.00  0.00
TER
ATOM   2009  O   WAT   653       1.250  18.550 -13.752  1.00  0.00
ATOM   2010  H1  WAT   653       0.323  18.483 -13.523  1.00  0.00
ATOM   2011  H2  WAT   653       1.402  19.488 -13.866  1.00  0.00
TER
ATOM   2012  O   WAT   654       1.237  14.821 -16.755  1.00  0.00
ATOM   2013  H1  WAT   654       0.297  14.983 -16.670  1.00  0.00
ATOM   2014  H2  WAT   654       1.555  15.540 -17.301  1.00  0.00
TER
ATOM   2015  O   WAT   655       4.722  16.290  -5.832  1.00  0.00
ATOM   2016  H1  WAT   655       4.309  17.116  -5.578  1.00  0.00
ATOM   2017  H2  WAT   655       3.990  15.705  -6.024  1.00  0.00
TER
ATOM   2018  O   WAT   656      -3.145  19.076 -10.970  1.00  0.00
ATOM   2019  H1  WAT   656      -3.549  18.364 -11.465  1.00  0.00
ATOM   2020  H2  WAT   656      -3.058  18.732 -10.081  1.00  0.00
TER
ATOM   2021  O   WAT   657      -4.432  15.851  -7.190  1.00  0.00
ATOM   2022  H1  WAT   657      -3.880  15.960  -7.964  1.00  0.00
ATOM   2023  H2  WAT   657      -3.917  16.224  -6.474  1.00  0.00
TER
ATOM   2024  O   WAT   658       7.038  10.605 -17.927  1.00  0.00
ATOM   2025  H1  WAT   658       6.725  10.697 -17.027  1.00  0.00
ATOM   2026  H2  WAT   658       7.799  11.183 -17.977  1.00  0.00
TER
ATOM   2027  O   WAT   659      -6.444  17.971 -13.469  1.00  0.00
ATOM   2028  H1  WAT   659      -6.564  18.697 -14.081  1.00  0.00
ATOM   2029  H2  WAT   659      -6.754  17.201 -13.946  1.00  0.00
TER
ATOM   2030  O   WAT   660       8.248  15.342  -1.949  1.00  0.00
ATOM   2031  H1  WAT   660       7.632  15.850  -2.478  1.00  0.00
ATOM   2032  H2  WAT   660       7.927  14.442  -2.007  1.00  0.00
TER
ATOM   2033  O   WAT   661      -3.978  11.314 -10.087  1.00  0.00
ATOM   2034  H1  WAT   661      -4.421  12.095 -10.418  1.00  0.00
ATOM   2035  H2  WAT   661      -3.419  11.637  -9.380  1.00  0.00
TER
ATOM   2036  O   WAT   662       0.309  14.181  -4.483  1.00  0.00
ATOM   2037  H1  WAT   662      -0.153  14.389  -3.671  1.00  0.00
ATOM   2038  H2  WAT   662      -0.093  13.367  -4.786  1.00  0.00
TER
ATOM   2039  O   WAT   663       5.310  15.402  -3.353  1.00  0.00
ATOM   2040  H1  WAT   663       4.459  15.103  -3.032  1.00  0.00
ATOM   2041  H2  WAT   663       5.150  15.646  -4.265  1.00  0.00
TER
ATOM   2042  O   WAT   664       2.405  16.902  -1.254  1.00  0.00
ATOM   2043  H1  WAT   664       2.730  16.069  -1.593  1.00  0.00
ATOM   2044  H2  WAT   664       3.193  17.425  -1.106  1.00  0.00
TER
ATOM   2045  O   WAT   665      -0.862  10.935 -15.206  1.00  0.00
ATOM   2046  H1  WAT   665      -1.487  10.931 -14.481  1.00  0.00
ATOM   2047  H2  WAT   665      -0.949  10.068 -15.602  1.00  0.00
TER
ATOM   2048  O   WAT   666      -1.940  11.859  -8.228  1.00  0.00
ATOM   2049  H1  WAT   666      -1.643  12.765  -8.308  1.00  0.00
ATOM   2050  H2  WAT   666      -1.392  11.371  -8.842  1.00  0.00
TER
ATOM   2051  O   WAT   667      -4.186  16.438 -12.358  1.00  0.00
ATOM   2052  H1  WAT   667      -4.412  16.221 -11.454  1.00  0.00
ATOM   2053  H2  WAT   667      -4.967  16.870 -12.704  1.00  0.00
TER
ATOM   2054  O   WAT   668       3.043  16.444 -13.759  1.00  0.00
ATOM   2055  H1  WAT   668       2.444  17.167 -13.943  1.00  0.00
ATOM   2056  H2  WAT   668       3.591  16.382 -14.542  1.00  0.00
TER
ATOM   2057  O   WAT   669      -1.747  17.336  -1.692  1.00  0.00
ATOM   2058  H1  WAT   669      -1.842  16.396  -1.842  1.00  0.00
ATOM   2059  H2  WAT   669      -0.903  17.558  -2.088  1.00  0.00
TER
ATOM   2060  O   WAT   670       1.650  15.080 -11.729  1.00  0.00
ATOM   2061  H1  WAT   670       2.043  15.397 -12.542  1.00  0.00
ATOM   2062  H2  WAT   670       2.011  14.201 -11.615  1.00  0.00
TER
ATOM   2063  O   WAT   671      -6.615  13.747  -3.539  1.00  0.00
ATOM   2064  H1  WAT   671      -7.009  14.595  -3.332  1.00  0.00
ATOM   2065  H2  WAT   671      -7.304  13.110  -3.348  1.00  0.00
TER
ATOM   2066  O   WAT   672      -0.041  13.831  -0.469  1.00  0.00
ATOM   2067  H1  WAT   672      -0.731  13.638   0.165  1.00  0.00
ATOM   2068  H2  WAT   672       0.702  14.114   0.063  1.00  0.00
TER
ATOM   2069  O   WAT   673      -9.314  11.670  -9.506  1.00  0.00
ATOM   2070  H1  WAT   673      -9.602  12.241  -8.794  1.00  0.00
ATOM   2071  H2  WAT   673      -8.569  11.191  -9.143  1.00  0.00
TER
ATOM   2072  O   WAT   674       2.235  17.671  -7.634  1.00  0.00
ATOM   2073  H1  WAT   674       1.503  18.180  -7.285  1.00  0.00
ATOM   2074  H2  WAT   674       1.838  16.854  -7.935  1.00  0.00
TER
ATOM   2075  O   WAT   675      -1.327  14.346  -9.229  1.00  0.00
ATOM   2076  H1  WAT   675      -1.323  13.905 -10.078  1.00  0.00
ATOM   2077  H2  WAT   675      -0.432  14.668  -9.122  1.00  0.00
TER
ATOM   2078  O   WAT   676      -5.477  14.229 -10.269  1.00  0.00
ATOM   2079  H1  WAT   676      -5.817  14.706  -9.513  1.00  0.00
ATOM   2080  H2  WAT   676      -6.239  13.775 -10.629  1.00  0.00
TER
ATOM   2081  O   WAT   677      -1.265  15.347 -16.238  1.00  0.00
ATOM   2082  H1  WAT   677      -1.144  15.306 -15.290  1.00  0.00
ATOM   2083  H2  WAT   677      -1.650  16.210 -16.393  1.00  0.00
TER
ATOM   2084  O   WAT   678       2.698  13.124  -8.222  1.00  0.00
ATOM   2085  H1  WAT   678       2.715  13.575  -7.378  1.00  0.00
ATOM   2086  H2  WAT   678       2.449  12.225  -8.008  1.00  0.00
TER
ATOM   2087  O   WAT   679      -2.253  17.658 -16.840  1.00  0.00
ATOM   2088  H1  WAT   679      -2.821  17.209 -17.466  1.00  0.00
ATOM   2089  H2  WAT   679      -1.544  18.017 -17.373  1.00  0.00
TER
ATOM   2090  O   WAT   680       6.125  10.537  -2.383  1.00  0.00
ATOM   2091  H1  WAT   680       6.450   9.806  -1.857  1.00  0.00
ATOM   2092  H2  WAT   680       6.161  10.219  -3.285  1.00  0.00
TER
ATOM   2093  O   WAT   681      -1.026  18.406  -7.482  1.00  0.00
ATOM   2094  H1  WAT   681      -0.659  17.932  -6.736  1.00  0.00
ATOM   2095  H2  WAT   681      -1.216  19.281  -7.141  1.00  0.00
TER
ATOM   2096  O   WAT   682      -8.162  13.151 -11.353  1.00  0.00
ATOM   2097  H1  WAT   682      -8.447  12.786 -10.515  1.00  0.00
ATOM   2098  H2  WAT   682      -8.224  12.419 -11.967  1.00  0.00
TER
ATOM   2099  O   WAT   683      -3.236  17.447  -5.164  1.00  0.00
ATOM   2100  H1  WAT   683      -3.541  18.326  -4.939  1.00  0.00
ATOM   2101  H2  WAT   683      -2.282  17.507  -5.128  1.00  0.00
TER
ATOM   2102  O   WAT   684       1.512  12.044 -14.632  1.00  0.00
ATOM   2103  H1  WAT   684       0.698  11.545 -14.707  1.00  0.00
ATOM   2104  H2  WAT   684       1.318  12.884 -15.048  1.00  0.00
TER
ATOM   2105  O   WAT   685       4.227  16.416 -16.335  1.00  0.00
ATOM   2106  H1  WAT   685       5.115  16.727 -16.510  1.00  0.00
ATOM   2107  H2  WAT   685       4.197  15.543 -16.727  1.00  0.00
TER
ATOM   2108  O   WAT   686      -7.180  18.288  -4.017  1.00  0.00
ATOM   2109  H1  WAT   686      -7.538  18.953  -3.429  1.00  0.00
ATOM   2110  H2  WAT   686      -7.474  17.456  -3.645  1.00  0.00
TER
ATOM   2111  O   WAT   687      -3.979  18.746  -1.133  1.00  0.00
ATOM   2112  H1  WAT   687      -4.279  18.892  -2.030  1.00  0.00
ATOM   2113  H2  WAT   687      -3.207  18.187  -1.225  1.00  0.00
TER
ATOM   2114  O   WAT   688       6.498  17.727 -16.867  1.00  0.00
ATOM   2115  H1  WAT   688       6.414  18.158 -17.718  1.00  0.00
ATOM   2116  H2  WAT   688       7.217  18.187 -16.435  1.00  0.00
TER
ATOM   2117  O   WAT   689      -8.669  18.287 -17.393  1.00  0.00
ATOM   2118  H1  WAT   689      -7.800  18.569 -17.110  1.00  0.00
ATOM   2119  H2  WAT   689      -9.160  19.100 -17.508  1.00  0.00
TER
ATOM   2120  O   WAT   690      -5.604  10.018 -12.800  1.00  0.00
ATOM   2121  H1  WAT   690      -5.733  10.010 -11.852  1.00  0.00
ATOM   2122  H2  WAT   690      -6.428  10.356 -13.151  1.00  0.00
TER
ATOM   2123  O   WAT   691      -8.605  11.777  -3.339  1.00  0.00
ATOM   2124  H1  WAT   691      -9.319  11.977  -2.734  1.00  0.00
ATOM   2125  H2  WAT   691      -8.185  11.001  -2.968  1.00  0.00
TER
ATOM   2126  O   WAT   692       2.889  14.269  -5.589  1.00  0.00
ATOM   2127  H1  WAT   692       3.257  13.449  -5.261  1.00  0.00
ATOM   2128  H2  WAT   692       2.029  14.329  -5.174  1.00  0.00
TER
ATOM   2129  O   WAT   693       6.255  13.225 -14.781  1.00  0.00
ATOM   2130  H1  WAT   693       5.626  13.329 -15.495  1.00  0.00
ATOM   2131  H2  WAT   693       5.760  13.445 -13.991  1.00  0.00
TER
ATOM   2132  O   WAT   694      -1.776  15.503 -13.365  1.00  0.00
ATOM   2133  H1  WAT   694      -2.485  15.972 -12.923  1.00  0.00
ATOM   2134  H2  WAT   694      -1.492  14.846 -12.730  1.00  0.00
TER
ATOM   2135  O   WAT   695      -0.151  16.923  -5.366  1.00  0.00
ATOM   2136  H1  WAT   695       0.348  17.398  -4.700  1.00  0.00
ATOM   2137  H2  WAT   695      -0.009  15.999  -5.159  1.00  0.00
TER
ATOM   2138  O   WAT   696       2.255  12.228 -11.925  1.00  0.00
ATOM   2139  H1  WAT   696       2.132  12.247 -12.874  1.00  0.00
ATOM   2140  H2  WAT   696       3.204  12.276 -11.805  1.00  0.00
TER
ATOM   2141  O   WAT   697      -3.573  13.812 -15.990  1.00  0.00
ATOM   2142  H1  WAT   697      -2.724  14.249 -16.056  1.00  0.00
ATOM   2143  H2  WAT   697      -3.940  14.124 -15.162  1.00  0.00
TER
ATOM   2144  O   WAT   698       7.056  13.140  -4.523  1.00  0.00
ATOM   2145  H1  WAT   698       6.553  13.880  -4.183  1.00  0.00
ATOM   2146  H2  WAT   698       7.871  13.528  -4.839  1.00  0.00
TER
ATOM   2147  O   WAT   699       5.348  18.383 -11.077  1.00  0.00
ATOM   2148  H1  WAT   699       4.407  18.398 -10.902  1.00  0.00
ATOM   2149  H2  WAT   699       5.662  17.597 -10.631  1.00  0.00
TER
ATOM   2150  O   WAT   700      -5.979  17.498 -16.833  1.00  0.00
ATOM   2151  H1  WAT   700      -5.899  16.550 -16.721  1.00  0.00
ATOM   2152  H2  WAT   700      -5.087  17.828 -16.727  1.00  0.00
TER
ATOM   2153  O   WAT   701      -8.452  19.319  -1.597  1.00  0.00
ATOM   2154  H1  WAT   701      -7.948  18.740  -1.026  1.00  0.00
ATOM   2155  H2  WAT   701      -9.191  19.603  -1.060  1.00  0.00
TER
ATOM   2156  O   WAT   702      -6.420  17.462  -0.702  1.00  0.00
ATOM   2157  H1  WAT   702      -6.379  17.164   0.206  1.00  0.00
ATOM   2158  H2  WAT   702      -5.565  17.863  -0.861  1.00  0.00
TER
ATOM   2159  O   WAT   703      -4.479  16.041  -2.735  1.00  0.00
ATOM   2160  H1  WAT   703      -5.010  15.550  -3.362  1.00  0.00
ATOM   2161  H2  WAT   703      -3.810  16.470  -3.269  1.00  0.00
TER
ATOM   2162  O   WAT   704       4.891  17.848  -0.967  1.00  0.00
ATOM   2163  H1  WAT   704       5.473  17.093  -1.055  1.00  0.00
ATOM   2164  H2  WAT   704       5.067  18.379  -1.744  1.00  0.00
TER
ATOM   2165  O   WAT   705      -3.992  13.008  -2.655  1.00  0.00
ATOM   2166  H1  WAT   705      -4.086  12.390  -3.380  1.00  0.00
ATOM   2167  H2  WAT   705      -4.572  13.734  -2.882  1.00  0.00
TER
ATOM   2168  O   WAT   706      -1.226  11.565  -5.622  1.00  0.00
ATOM   2169  H1  WAT   706      -1.674  11.587  -6.468  1.00  0.00
ATOM   2170  H2  WAT   706      -1.859  11.167  -5.025  1.00  0.00
TER
ATOM   2171  O   WAT   707       1.517  18.192  -3.617  1.00  0.00
ATOM   2172  H1  WAT   707       1.636  17.596  -2.878  1.00  0.00
ATOM   2173  H2  WAT   707       2.376  18.229  -4.037  1.00  0.00
TER
ATOM   2174  O   WAT   708       3.855  18.746  -5.041  1.00  0.00
ATOM   2175  H1  WAT   708       3.329  19.270  -5.645  1.00  0.00
ATOM   2176  H2  WAT   708       4.198  19.378  -4.410  1.00  0.00
TER
ATOM   2177  O   WAT   709      -1.717  14.734  -2.360  1.00  0.00
ATOM   2178  H1  WAT   709      -1.127  14.426  -1.672  1.00  0.00
ATOM   2179  H2  WAT   709      -2.535  14.262  -2.204  1.00  0.00
TER
ATOM   2180  O   WAT   710       3.103  14.351  -2.126  1.00  0.00
ATOM   2181  H1  WAT   710       2.414  13.689  -2.191  1.00  0.00
ATOM   2182  H2  WAT   710       3.823  13.904  -1.682  1.00  0.00
TER
ATOM   2183  O   WAT   711       3.733  10.946 -16.067  1.00  0.00
ATOM   2184  H1  WAT   711       4.013  10.103 -15.711  1.00  0.00
ATOM   2185  H2  WAT   711       2.959  11.178 -15.553  1.00  0.00
TER
ATOM   2186  O   WAT   712      -1.729  12.179 -17.623  1.00  0.00
ATOM   2187  H1  WAT   712      -2.077  11.501 -18.202  1.00  0.00
ATOM   2188  H2  WAT   712      -1.528  11.717 -16.808  1.00  0.00
TER
ATOM   2189  O   WAT   713      -8.389  18.707 -11.226  1.00  0.00
ATOM   2190  H1  WAT   713      -9.044  18.438 -11.870  1.00  0.00
ATOM   2191  H2  WAT   713      -7.551  18.598 -11.676  1.00  0.00
TER
ATOM   2192  O   WAT   714       4.560  13.501 -17.004  1.00  0.00
ATOM   2193  H1  WAT   714       4.979  13.315 -17.845  1.00  0.00
ATOM   2194  H2  WAT   714       4.254  12.649 -16.694  1.00  0.00
TER
ATOM   2195  O   WAT   715       8.059  18.414 -13.307  1.00  0.00
ATOM   2196  H1  WAT   715       7.684  17.647 -13.739  1.00  0.00
ATOM   2197  H2  WAT   715       7.330  18.796 -12.819  1.00  0.00
TER
ATOM   2198  O   WAT   716      -7.351  19.093  -6.686  1.00  0.00
ATOM   2199  H1  WAT   716      -6.984  19.005  -5.806  1.00  0.00
ATOM   2200  H2  WAT   716      -7.920  18.329  -6.785  1.00  0.00
TER
ATOM   2201  O   WAT   717       7.449  17.561  -3.673  1.00  0.00
ATOM   2202  H1  WAT   717       7.218  17.332  -4.573  1.00  0.00
ATOM   2203  H2  WAT   717       7.710  18.481  -3.718  1.00  0.00
TER
ATOM   2204  O   WAT   718      -7.800  16.003  -2.780  1.00  0.00
ATOM   2205  H1  WAT   718      -8.694  15.970  -2.441  1.00  0.00
ATOM   2206  H2  WAT   718      -7.260  16.202  -2.015  1.00  0.00
TER
ATOM   2207  O   WAT   719       5.888  12.787  -0.895  1.00  0.00
ATOM   2208  H1  WAT   719       6.765  12.795  -0.511  1.00  0.00
ATOM   2209  H2  WAT   719       5.900  12.050  -1.506  1.00  0.00
TER
ATOM   2210  O   WAT   720      -9.175  15.917 -15.284  1.00  0.00
ATOM   2211  H1  WAT   720     -10.079  16.180 -15.459  1.00  0.00
ATOM   2212  H2  WAT   720      -8.691  16.188 -16.064  1.00  0.00
TER
ATOM   2213  O   WAT   721       7.334  16.640 -10.006  1.00  0.00
ATOM   2214  H1  WAT   721       7.858  16.146 -10.637  1.00  0.00
ATOM   2215  H2  WAT   721       7.920  16.775  -9.261  1.00  0.00
TER
ATOM   2216  O   WAT   722       7.513  16.724  -6.484  1.00  0.00
ATOM   2217  H1  WAT   722       6.564  16.690  -6.370  1.00  0.00
ATOM   2218  H2  WAT   722       7.695  17.634  -6.719  1.00  0.00
TER
ATOM   2219  O   WAT   723      -6.632  14.974 -17.374  1.00  0.00
ATOM   2220  H1  WAT   723      -5.923  14.552 -17.860  1.00  0.00
ATOM   2221  H2  WAT   723      -7.348  15.041 -18.006  1.00  0.00
TER
ATOM   2222  O   WAT   724       6.824  15.897 -14.067  1.00  0.00
ATOM   2223  H1  WAT   724       7.320  15.664 -13.282  1.00  0.00
ATOM   2224  H2  WAT   724       6.626  15.058 -14.483  1.00  0.00
TER
ATOM   2225  O   WAT   725      -7.296  10.278  -8.432  1.00  0.00
ATOM   2226  H1  WAT   725      -6.648   9.728  -8.872  1.00  0.00
ATOM   2227  H2  WAT   725      -6.875  10.533  -7.610  1.00  0.00
TER
ATOM   2228  O   WAT   726       8.253  14.533 -11.533  1.00  0.00
ATOM   2229  H1  WAT   726       8.143  14.379 -10.595  1.00  0.00
ATOM   2230  H2  WAT   726       9.014  14.005 -11.776  1.00  0.00
TER
ATOM   2231  O   WAT   727       6.600  10.472  -5.075  1.00  0.00
ATOM   2232  H1  WAT   727       7.237  11.086  -4.709  1.00  0.00
ATOM   2233  H2  WAT   727       6.747  10.508  -6.020  1.00  0.00
TER
ATOM   2234  O   WAT   728       9.142  12.364 -18.292  1.00  0.00
ATOM   2235  H1  WAT   728      10.067  12.232 -18.501  1.00  0.00
ATOM   2236  H2  WAT   728       9.120  12.443 -17.339  1.00  0.00
TER
ATOM   2237  O   WAT   729       9.216  13.135 -15.667  1.00  0.00
ATOM   2238  H1  WAT   729       8.421  13.069 -15.137  1.00  0.00
ATOM   2239  H2  WAT   729       9.420  14.070 -15.678  1.00  0.00
TER
ATOM   2240  O   WAT   730      -7.542  10.434  -5.689  1.00  0.00
ATOM   2241  H1  WAT   730      -7.891  10.890  -4.923  1.00  0.00
ATOM   2242  H2  WAT   730      -7.874   9.540  -5.607  1.00  0.00
TER
ATOM   2243  O   WAT   731      -0.030  11.625  -2.167  1.00  0.00
ATOM   2244  H1  WAT   731      -0.091  12.217  -1.418  1.00  0.00
ATOM   2245  H2  WAT   731       0.910  11.518  -2.312  1.00  0.00
TER
ATOM   2246  O   WAT   732       2.608  11.282  -2.528  1.00  0.00
ATOM   2247  H1  WAT   732       3.222  11.600  -3.190  1.00  0.00
ATOM   2248  H2  WAT   732       3.153  10.797  -1.908  1.00  0.00
TER
ATOM   2249  O   WAT   733      -6.870   9.961  -2.414  1.00  0.00
ATOM   2250  H1  WAT   733      -6.322   9.780  -3.177  1.00  0.00
ATOM   2251  H2  WAT   733      -6.805   9.171  -1.878  1.00  0.00
TER
ATOM   2252  O   WAT   734       3.348   9.845  -6.201  1.00  0.00
ATOM   2253  H1  WAT   734       2.474  10.179  -6.404  1.00  0.00
ATOM   2254  H2  WAT   734       3.239   9.373  -5.376  1.00  0.00
TER
ATOM   2255  O   WAT   735       4.256  12.052  -4.817  1.00  0.00
ATOM   2256  H1  WAT   735       3.927  11.238  -5.197  1.00  0.00
ATOM   2257  H2  WAT   735       5.204  12.009  -4.940  1.00  0.00
TER
ATOM   2258  O   WAT   736       1.096  10.762  -7.262  1.00  0.00
ATOM   2259  H1  WAT   736       0.313  11.237  -6.982  1.00  0.00
ATOM   2260  H2  WAT   736       0.802   9.858  -7.370  1.00  0.00
TER
ATOM   2261  O   WAT   737       5.648  11.465  -9.217  1.00  0.00
ATOM   2262  H1  WAT   737       6.089  11.409 -10.065  1.00  0.00
ATOM   2263  H2  WAT   737       5.379  12.380  -9.146  1.00  0.00
TER
ATOM   2264  O   WAT   738       7.512  11.096 -11.206  1.00  0.00
ATOM   2265  H1  WAT   738       7.451  10.152 -11.353  1.00  0.00
ATOM   2266  H2  WAT   738       8.291  11.204 -10.661  1.00  0.00
TER
ATOM   2267  O   WAT   739      -7.560  11.067 -14.740  1.00  0.00
ATOM   2268  H1  WAT   739      -6.802  11.180 -15.314  1.00  0.00
ATOM   2269  H2  WAT   739      -8.022  11.904 -14.786  1.00  0.00
TER
ATOM   2270  O   WAT   740      -1.019  13.181 -11.750  1.00  0.00
ATOM   2271  H1  WAT   740      -1.831  12.807 -12.091  1.00  0.00
ATOM   2272  H2  WAT   740      -0.515  12.425 -11.448  1.00  0.00
TER
ATOM   2273  O   WAT   741       3.484   9.845 -10.512  1.00  0.00
ATOM   2274  H1  WAT   741       4.087  10.417 -10.037  1.00  0.00
ATOM   2275  H2  WAT   741       2.743  10.409 -10.734  1.00  0.00
TER
ATOM   2276  O   WAT   742       6.627  10.247 -15.238  1.00  0.00
ATOM   2277  H1  WAT   742       6.822  11.146 -14.971  1.00  0.00
ATOM   2278  H2  WAT   742       5.840  10.016 -14.745  1.00  0.00
TER
ATOM   2279  O   WAT   743      -5.188  11.593 -16.200  1.00  0.00
ATOM   2280  H1  WAT   743      -4.658  10.806 -16.329  1.00  0.00
ATOM   2281  H2  WAT   743      -4.555  12.273 -15.967  1.00  0.00
TER
ATOM   2282  O   WAT   744      -2.994  11.331 -13.146  1.00  0.00
ATOM   2283  H1  WAT   744      -3.624  10.630 -12.979  1.00  0.00
ATOM   2284  H2  WAT   744      -3.533  12.091 -13.362  1.00  0.00
TER
ATOM   2285  O   WAT   745      -2.868  10.609  -0.710  1.00  0.00
ATOM   2286  H1  WAT   745      -3.150  11.113  -1.474  1.00  0.00
ATOM   2287  H2  WAT   745      -2.486   9.811  -1.076  1.00  0.00
TER
ATOM   2288  O   WAT   746       3.733  10.025  -0.132  1.00  0.00
ATOM   2289  H1  WAT   746       3.620  10.344   0.763  1.00  0.00
ATOM   2290  H2  WAT   746       4.550  10.426  -0.429  1.00  0.00
TER
ATOM   2291  O   WAT   747       2.639  -0.730   7.780  1.00  0.00
ATOM   2292  H1  WAT   747       2.559  -1.645   7.509  1.00  0.00
ATOM   2293  H2  WAT   747       2.226  -0.234   7.074  1.00  0.00
TER
ATOM   2294  O   WAT   748       0.771   1.047   9.661  1.00  0.00
ATOM   2295  H1  WAT   748      -0.005   0.568   9.951  1.00  0.00
ATOM   2296  H2  WAT   748       1.422   0.368   9.486  1.00  0.00
TER
ATOM   2297  O   WAT   749      -5.212   1.359  10.538  1.00  0.00
ATOM   2298  H1  WAT   749      -6.044   1.104  10.938  1.00  0.00
ATOM   2299  H2  WAT   749      -4.604   1.431  11.274  1.00  0.00
TER
ATOM   2300  O   WAT   750       4.792   5.453   8.441  1.00  0.00
ATOM   2301  H1  WAT   750       4.330   4.682   8.769  1.00  0.00
ATOM   2302  H2  WAT   750       5.604   5.480   8.946  1.00  0.00
TER
ATOM   2303  O   WAT   751      -5.232   5.393  10.734  1.00  0.00
ATOM   2304  H1  WAT   751      -4.930   4.503  10.555  1.00  0.00
ATOM   2305  H2  WAT   751      -4.488   5.950  10.506  1.00  0.00
TER
ATOM   2306  O   WAT   752      -6.803  -3.680   4.323  1.00  0.00
ATOM   2307  H1  WAT   752      -7.692  -3.339   4.221  1.00  0.00
ATOM   2308  H2  WAT   752      -6.519  -3.880   3.431  1.00  0.00
TER
ATOM   2309  O   WAT   753      -8.840  -1.080  10.206  1.00  0.00
ATOM   2310  H1  WAT   753      -8.268  -1.848  10.207  1.00  0.00
ATOM   2311  H2  WAT   753      -8.840  -0.781   9.297  1.00  0.00
TER
ATOM   2312  O   WAT   754       1.018   7.739   8.061  1.00  0.00
ATOM   2313  H1  WAT   754       0.399   8.195   7.490  1.00  0.00
ATOM   2314  H2  WAT   754       1.873   7.894   7.660  1.00  0.00
TER
ATOM   2315  O   WAT   755       0.212   3.723   9.668  1.00  0.00
ATOM   2316  H1  WAT   755       0.143   2.782   9.507  1.00  0.00
ATOM   2317  H2  WAT   755       0.974   3.813  10.240  1.00  0.00
TER
ATOM   2318  O   WAT   756      -7.598  -5.671  11.993  1.00  0.00
ATOM   2319  H1  WAT   756      -7.777  -6.569  12.274  1.00  0.00
ATOM   2320  H2  WAT   756      -7.999  -5.124  12.668  1.00  0.00
TER
ATOM   2321  O   WAT   757       1.242  -3.470   9.895  1.00  0.00
ATOM   2322  H1  WAT   757       1.619  -4.343   9.782  1.00  0.00
ATOM   2323  H2  WAT   757       1.144  -3.134   9.004  1.00  0.00
TER
ATOM   2324  O   WAT   758      -4.627  -5.097   5.356  1.00  0.00
ATOM   2325  H1  WAT   758      -4.520  -4.197   5.663  1.00  0.00
ATOM   2326  H2  WAT   758      -5.538  -5.145   5.066  1.00  0.00
TER
ATOM   2327  O   WAT   759       5.025  -5.975   6.827  1.00  0.00
ATOM   2328  H1  WAT   759       5.846  -6.465   6.870  1.00  0.00
ATOM   2329  H2  WAT   759       5.058  -5.385   7.581  1.00  0.00
TER
ATOM   2330  O   WAT   760      -6.979  -3.175  10.602  1.00  0.00
ATOM   2331  H1  WAT   760      -6.298  -2.911  11.220  1.00  0.00
ATOM   2332  H2  WAT   760      -7.294  -4.015  10.935  1.00  0.00
TER
ATOM   2333  O   WAT   761      -2.786  -2.129   9.689  1.00  0.00
ATOM   2334  H1  WAT   761      -2.279  -1.630  10.329  1.00  0.00
ATOM   2335  H2  WAT   761      -2.255  -2.905   9.513  1.00  0.00
TER
ATOM   2336  O   WAT   762       9.315  -3.958  13.392  1.00  0.00
ATOM   2337  H1  WAT   762       8.610  -3.570  12.873  1.00  0.00
ATOM   2338  H2  WAT   762       9.581  -3.263  13.994  1.00  0.00
TER
ATOM   2339  O   WAT   763      -4.503  -7.489  13.955  1.00  0.00
ATOM   2340  H1  WAT   763      -4.501  -6.971  13.150  1.00  0.00
ATOM   2341  H2  WAT   763      -5.332  -7.966  13.932  1.00  0.00
TER
ATOM   2342  O   WAT   764       1.884   2.623   5.454  1.00  0.00
ATOM   2343  H1  WAT   764       1.266   3.088   4.890  1.00  0.00
ATOM   2344  H2  WAT   764       2.397   3.316   5.871  1.00  0.00
TER
ATOM   2345  O   WAT   765      -3.252   2.151  12.133  1.00  0.00
ATOM   2346  H1  WAT   765      -3.586   2.778  12.775  1.00  0.00
ATOM   2347  H2  WAT   765      -3.076   2.677  11.353  1.00  0.00
TER
ATOM   2348  O   WAT   766       5.261  -4.035   9.600  1.00  0.00
ATOM   2349  H1  WAT   766       4.556  -3.746  10.181  1.00  0.00
ATOM   2350  H2  WAT   766       5.622  -3.225   9.240  1.00  0.00
TER
ATOM   2351  O   WAT   767      -4.821  -5.778  11.962  1.00  0.00
ATOM   2352  H1  WAT   767      -4.480  -4.934  11.668  1.00  0.00
ATOM   2353  H2  WAT   767      -5.760  -5.629  12.079  1.00  0.00
TER
ATOM   2354  O   WAT   768      -4.041   4.119  13.947  1.00  0.00
ATOM   2355  H1  WAT   768      -3.423   4.794  13.666  1.00  0.00
ATOM   2356  H2  WAT   768      -4.901   4.528  13.856  1.00  0.00
TER
ATOM   2357  O   WAT   769      -8.747   3.309   2.828  1.00  0.00
ATOM   2358  H1  WAT   769      -9.125   3.798   2.097  1.00  0.00
ATOM   2359  H2  WAT   769      -8.490   3.981   3.459  1.00  0.00
TER
ATOM   2360  O   WAT   770       6.877   5.583  11.863  1.00  0.00
ATOM   2361  H1  WAT   770       6.194   6.253  11.855  1.00  0.00
ATOM   2362  H2  WAT   770       7.417   5.781  11.097  1.00  0.00
TER
ATOM   2363  O   WAT   771       8.330  -4.589   9.991  1.00  0.00
ATOM   2364  H1  WAT   771       7.382  -4.555  10.123  1.00  0.00
ATOM   2365  H2  WAT   771       8.655  -3.775  10.376  1.00  0.00
TER
ATOM   2366  O   WAT   772      -1.138  -8.289   8.287  1.00  0.00
ATOM   2367  H1  WAT   772      -0.831  -8.845   7.570  1.00  0.00
ATOM   2368  H2  WAT   772      -2.068  -8.155   8.104  1.00  0.00
TER
ATOM   2369  O   WAT   773       4.413   7.427  10.577  1.00  0.00
ATOM   2370  H1  WAT   773       4.426   7.023   9.710  1.00  0.00
ATOM   2371  H2  WAT   773       3.861   8.202  10.474  1.00  0.00
TER
ATOM   2372  O   WAT   774       5.708   4.149   5.666  1.00  0.00
ATOM   2373  H1  WAT   774       5.597   3.206   5.791  1.00  0.00
ATOM   2374  H2  WAT   774       5.704   4.510   6.553  1.00  0.00
TER
ATOM   2375  O   WAT   775       3.812   2.330  11.906  1.00  0.00
ATOM   2376  H1  WAT   775       4.228   2.116  11.071  1.00  0.00
ATOM   2377  H2  WAT   775       4.536   2.587  12.477  1.00  0.00
TER
ATOM   2378  O   WAT   776       1.250  -0.225   5.023  1.00  0.00
ATOM   2379  H1  WAT   776       0.323  -0.291   5.252  1.00  0.00
ATOM   2380  H2  WAT   776       1.402   0.713   4.908  1.00  0.00
TER
ATOM   2381  O   WAT   777       7.758   0.729  11.997  1.00  0.00
ATOM   2382  H1  WAT   777       6.930   0.798  11.522  1.00  0.00
ATOM   2383  H2  WAT   777       8.353   1.314  11.529  1.00  0.00
TER
ATOM   2384  O   WAT   778       5.279   1.337   5.526  1.00  0.00
ATOM   2385  H1  WAT   778       4.661   0.999   4.879  1.00  0.00
ATOM   2386  H2  WAT   778       5.262   0.693   6.234  1.00  0.00
TER
ATOM   2387  O   WAT   779       4.722  -2.484  12.943  1.00  0.00
ATOM   2388  H1  WAT   779       4.309  -1.659  13.197  1.00  0.00
ATOM   2389  H2  WAT   779       3.990  -3.070  12.750  1.00  0.00
TER
ATOM   2390  O   WAT   780      -3.145   0.302   7.805  1.00  0.00
ATOM   2391  H1  WAT   780      -3.549  -0.410   7.309  1.00  0.00
ATOM   2392  H2  WAT   780      -3.058  -0.043   8.694  1.00  0.00
TER
ATOM   2393  O   WAT   781      -2.677   3.989   9.969  1.00  0.00
ATOM   2394  H1  WAT   781      -2.974   3.383   9.289  1.00  0.00
ATOM   2395  H2  WAT   781      -1.727   4.026   9.858  1.00  0.00
TER
ATOM   2396  O   WAT   782      -4.432  -2.924  11.585  1.00  0.00
ATOM   2397  H1  WAT   782      -3.880  -2.814  10.810  1.00  0.00
ATOM   2398  H2  WAT   782      -3.917  -2.550  12.300  1.00  0.00
TER
ATOM   2399  O   WAT   783       5.412   7.562  13.631  1.00  0.00
ATOM   2400  H1  WAT   783       4.935   8.369  13.438  1.00  0.00
ATOM   2401  H2  WAT   783       4.728   6.910  13.784  1.00  0.00
TER
ATOM   2402  O   WAT   784      -3.585   3.727  16.619  1.00  0.00
ATOM   2403  H1  WAT   784      -4.482   3.951  16.867  1.00  0.00
ATOM   2404  H2  WAT   784      -3.559   3.850  15.671  1.00  0.00
TER
ATOM   2405  O   WAT   785      -4.758   0.598  15.195  1.00  0.00
ATOM   2406  H1  WAT   785      -4.897   1.470  15.564  1.00  0.00
ATOM   2407  H2  WAT   785      -5.639   0.255  15.050  1.00  0.00
TER
ATOM   2408  O   WAT   786       1.565   5.516   6.502  1.00  0.00
ATOM   2409  H1  WAT   786       2.005   6.258   6.087  1.00  0.00
ATOM   2410  H2  WAT   786       1.504   5.758   7.426  1.00  0.00
TER
ATOM   2411  O   WAT   787      -2.960   6.540  17.404  1.00  0.00
ATOM   2412  H1  WAT   787      -2.988   6.945  16.537  1.00  0.00
ATOM   2413  H2  WAT   787      -3.123   5.611  17.241  1.00  0.00
TER
ATOM   2414  O   WAT   788       7.038  -8.170   0.848  1.00  0.00
ATOM   2415  H1  WAT   788       6.725  -8.077   1.748  1.00  0.00
ATOM   2416  H2  WAT   788       7.799  -7.592   0.797  1.00  0.00
TER
ATOM   2417  O   WAT   789      -6.444  -0.804   5.305  1.00  0.00
ATOM   2418  H1  WAT   789      -6.564  -0.077   4.694  1.00  0.00
ATOM   2419  H2  WAT   789      -6.754  -1.573   4.828  1.00  0.00
TER
ATOM   2420  O   WAT   790      -8.806   2.368  11.112  1.00  0.00
ATOM   2421  H1  WAT   790      -8.728   2.503  10.168  1.00  0.00
ATOM   2422  H2  WAT   790      -8.192   1.659  11.305  1.00  0.00
TER
ATOM   2423  O   WAT   791      -7.561   4.068   7.523  1.00  0.00
ATOM   2424  H1  WAT   791      -7.968   4.209   6.668  1.00  0.00
ATOM   2425  H2  WAT   791      -6.670   3.784   7.320  1.00  0.00
TER
ATOM   2426  O   WAT   792       8.395   4.514  15.860  1.00  0.00
ATOM   2427  H1  WAT   792       8.522   4.275  14.942  1.00  0.00
ATOM   2428  H2  WAT   792       8.437   3.683  16.332  1.00  0.00
TER
ATOM   2429  O   WAT   793       2.257   8.217  14.430  1.00  0.00
ATOM   2430  H1  WAT   793       2.771   8.128  15.232  1.00  0.00
ATOM   2431  H2  WAT   793       1.414   8.563  14.722  1.00  0.00
TER
ATOM   2432  O   WAT   794       4.232   8.503   3.858  1.00  0.00
ATOM   2433  H1  WAT   794       4.072   8.213   4.756  1.00  0.00
ATOM   2434  H2  WAT   794       4.067   7.727   3.322  1.00  0.00
TER
ATOM   2435  O   WAT   795      -3.289   8.282   5.635  1.00  0.00
ATOM   2436  H1  WAT   795      -3.465   7.366   5.422  1.00  0.00
ATOM   2437  H2  WAT   795      -4.143   8.641   5.875  1.00  0.00
TER
ATOM   2438  O   WAT   796       3.935   6.011   2.418  1.00  0.00
ATOM   2439  H1  WAT   796       3.242   6.009   1.758  1.00  0.00
ATOM   2440  H2  WAT   796       4.677   5.587   1.987  1.00  0.00
TER
ATOM   2441  O   WAT   797       3.500   7.638   6.493  1.00  0.00
ATOM   2442  H1  WAT   797       3.956   6.857   6.806  1.00  0.00
ATOM   2443  H2  WAT   797       3.839   8.348   7.037  1.00  0.00
TER
ATOM   2444  O   WAT   798       8.248  -3.432  16.825  1.00  0.00
ATOM   2445  H1  WAT   798       7.632  -2.925  16.297  1.00  0.00
ATOM   2446  H2  WAT   798       7.927  -4.333  16.768  1.00  0.00
TER
ATOM   2447  O   WAT   799      -8.750   3.409  13.652  1.00  0.00
ATOM   2448  H1  WAT   799      -8.587   2.940  12.834  1.00  0.00
ATOM   2449  H2  WAT   799      -8.285   2.902  14.317  1.00  0.00
TER
ATOM   2450  O   WAT   800      -3.978  -7.460   8.688  1.00  0.00
ATOM   2451  H1  WAT   800      -4.421  -6.679   8.356  1.00  0.00
ATOM   2452  H2  WAT   800      -3.419  -7.137   9.395  1.00  0.00
TER
ATOM   2453  O   WAT   801       0.309  -4.593  14.291  1.00  0.00
ATOM   2454  H1  WAT   801      -0.153  -4.385  15.103  1.00  0.00
ATOM   2455  H2  WAT   801      -0.093  -5.407  13.988  1.00  0.00
TER
ATOM   2456  O   WAT   802       5.310  -3.372  15.421  1.00  0.00
ATOM   2457  H1  WAT   802       4.459  -3.672  15.742  1.00  0.00
ATOM   2458  H2  WAT   802       5.150  -3.128  14.509  1.00  0.00
TER
ATOM   2459  O   WAT   803       2.405  -1.872  17.521  1.00  0.00
ATOM   2460  H1  WAT   803       2.730  -2.706  17.181  1.00  0.00
ATOM   2461  H2  WAT   803       3.193  -1.349  17.669  1.00  0.00
TER
ATOM   2462  O   WAT   804      -0.862  -7.839   3.568  1.00  0.00
ATOM   2463  H1  WAT   804      -1.487  -7.843   4.294  1.00  0.00
ATOM   2464  H2  WAT   804      -0.949  -8.706   3.172  1.00  0.00
TER
ATOM   2465  O   WAT   805      -1.940  -6.915  10.547  1.00  0.00
ATOM   2466  H1  WAT   805      -1.643  -6.009  10.466  1.00  0.00
ATOM   2467  H2  WAT   805      -1.392  -7.404   9.933  1.00  0.00
TER
ATOM   2468  O   WAT   806      -4.186  -2.337   6.416  1.00  0.00
ATOM   2469  H1  WAT   806      -4.412  -2.553   7.321  1.00  0.00
ATOM   2470  H2  WAT   806      -4.967  -1.904   6.070  1.00  0.00
TER
ATOM   2471  O   WAT   807       3.043  -2.330   5.015  1.00  0.00
ATOM   2472  H1  WAT   807       2.444  -1.607   4.831  1.00  0.00
ATOM   2473  H2  WAT   807       3.591  -2.393   4.233  1.00  0.00
TER
ATOM   2474  O   WAT   808      -1.747  -1.438  17.082  1.00  0.00
ATOM   2475  H1  WAT   808      -1.842  -2.379  16.932  1.00  0.00
ATOM   2476  H2  WAT   808      -0.903  -1.217  16.687  1.00  0.00
TER
ATOM   2477  O   WAT   809       1.650  -3.694   7.045  1.00  0.00
ATOM   2478  H1  WAT   809       2.043  -3.377   6.232  1.00  0.00
ATOM   2479  H2  WAT   809       2.011  -4.573   7.160  1.00  0.00
TER
ATOM   2480  O   WAT   810      -6.615  -5.027  15.235  1.00  0.00
ATOM   2481  H1  WAT   810      -7.009  -4.179  15.443  1.00  0.00
ATOM   2482  H2  WAT   810      -7.304  -5.664  15.426  1.00  0.00
TER
ATOM   2483  O   WAT   811      -9.314  -7.104   9.268  1.00  0.00
ATOM   2484  H1  WAT   811      -9.602  -6.534   9.981  1.00  0.00
ATOM   2485  H2  WAT   811      -8.569  -7.584   9.631  1.00  0.00
TER
ATOM   2486  O   WAT   812      -9.127  -3.162   0.479  1.00  0.00
ATOM   2487  H1  WAT   812      -9.209  -2.219   0.620  1.00  0.00
ATOM   2488  H2  WAT   812      -9.478  -3.305  -0.400  1.00  0.00
TER
ATOM   2489  O   WAT   813       2.235  -1.104  11.140  1.00  0.00
ATOM   2490  H1  WAT   813       1.503  -0.595  11.489  1.00  0.00
ATOM   2491  H2  WAT   813       1.838  -1.921  10.839  1.00  0.00
TER
ATOM   2492  O   WAT   814      -1.327  -4.428   9.546  1.00  0.00
ATOM   2493  H1  WAT   814      -1.323  -4.869   8.696  1.00  0.00
ATOM   2494  H2  WAT   814      -0.432  -4.106   9.653  1.00  0.00
TER
ATOM   2495  O   WAT   815      -5.477  -4.545   8.505  1.00  0.00
ATOM   2496  H1  WAT   815      -5.817  -4.068   9.262  1.00  0.00
ATOM   2497  H2  WAT   815      -6.239  -4.999   8.145  1.00  0.00
TER
ATOM   2498  O   WAT   816      -1.265  -3.427   2.536  1.00  0.00
ATOM   2499  H1  WAT   816      -1.144  -3.468   3.485  1.00  0.00
ATOM   2500  H2  WAT   816      -1.650  -2.564   2.381  1.00  0.00
TER
ATOM   2501  O   WAT   817       2.698  -5.650  10.553  1.00  0.00
ATOM   2502  H1  WAT   817       2.715  -5.199  11.397  1.00  0.00
ATOM   2503  H2  WAT   817       2.449  -6.550  10.766  1.00  0.00
TER
ATOM   2504  O   WAT   818       6.125  -8.237  16.391  1.00  0.00
ATOM   2505  H1  WAT   818       6.450  -8.968  16.917  1.00  0.00
ATOM   2506  H2  WAT   818       6.161  -8.556  15.489  1.00  0.00
TER
ATOM   2507  O   WAT   819      -7.176   2.784  15.811  1.00  0.00
ATOM   2508  H1  WAT   819      -7.560   2.144  16.410  1.00  0.00
ATOM   2509  H2  WAT   819      -6.865   3.488  16.381  1.00  0.00
TER
ATOM   2510  O   WAT   820      -1.026  -0.368  11.292  1.00  0.00
ATOM   2511  H1  WAT   820      -0.659  -0.842  12.038  1.00  0.00
ATOM   2512  H2  WAT   820      -1.216   0.506  11.633  1.00  0.00
TER
ATOM   2513  O   WAT   821      -8.162  -5.624   7.421  1.00  0.00
ATOM   2514  H1  WAT   821      -8.447  -5.988   8.259  1.00  0.00
ATOM   2515  H2  WAT   821      -8.224  -6.355   6.808  1.00  0.00
TER
ATOM   2516  O   WAT   822      -3.236  -1.327  13.611  1.00  0.00
ATOM   2517  H1  WAT   822      -3.541  -0.448  13.836  1.00  0.00
ATOM   2518  H2  WAT   822      -2.282  -1.267  13.646  1.00  0.00
TER
ATOM   2519  O   WAT   823       6.051   1.876  10.000  1.00  0.00
ATOM   2520  H1  WAT   823       6.771   2.371   9.609  1.00  0.00
ATOM   2521  H2  WAT   823       5.849   1.197   9.355  1.00  0.00
TER
ATOM   2522  O   WAT   824       1.512  -6.731   4.143  1.00  0.00
ATOM   2523  H1  WAT   824       0.698  -7.229   4.067  1.00  0.00
ATOM   2524  H2  WAT   824       1.318  -5.891   3.726  1.00  0.00
TER
ATOM   2525  O   WAT   825       1.433   1.946  15.887  1.00  0.00
ATOM   2526  H1  WAT   825       1.366   1.026  15.633  1.00  0.00
ATOM   2527  H2  WAT   825       0.803   2.044  16.601  1.00  0.00
TER
ATOM   2528  O   WAT   826      -4.664   2.547   7.845  1.00  0.00
ATOM   2529  H1  WAT   826      -4.146   1.744   7.791  1.00  0.00
ATOM   2530  H2  WAT   826      -5.116   2.485   8.687  1.00  0.00
TER
ATOM   2531  O   WAT   827      -7.180  -0.487  14.758  1.00  0.00
ATOM   2532  H1  WAT   827      -7.538   0.179  15.345  1.00  0.00
ATOM   2533  H2  WAT   827      -7.474  -1.318  15.129  1.00  0.00
TER
ATOM   2534  O   WAT   828      -3.979  -0.028  17.642  1.00  0.00
ATOM   2535  H1  WAT   828      -4.279   0.117  16.744  1.00  0.00
ATOM   2536  H2  WAT   828      -3.207  -0.588  17.549  1.00  0.00
TER
ATOM   2537  O   WAT   829       1.364   4.769  15.637  1.00  0.00
ATOM   2538  H1  WAT   829       1.379   3.837  15.419  1.00  0.00
ATOM   2539  H2  WAT   829       0.657   4.855  16.276  1.00  0.00
TER
ATOM   2540  O   WAT   830       7.575   1.409  14.984  1.00  0.00
ATOM   2541  H1  WAT   830       6.850   2.002  14.787  1.00  0.00
ATOM   2542  H2  WAT   830       8.103   1.402  14.185  1.00  0.00
TER
ATOM   2543  O   WAT   831       7.527   5.807   4.635  1.00  0.00
ATOM   2544  H1  WAT   831       6.884   5.152   4.910  1.00  0.00
ATOM   2545  H2  WAT   831       7.140   6.212   3.859  1.00  0.00
TER
ATOM   2546  O   WAT   832       3.105   3.135   8.482  1.00  0.00
ATOM   2547  H1  WAT   832       3.458   2.538   7.823  1.00  0.00
ATOM   2548  H2  WAT   832       2.222   2.810   8.653  1.00  0.00
TER
ATOM   2549  O   WAT   833      -0.808   3.895   5.889  1.00  0.00
ATOM   2550  H1  WAT   833      -0.121   4.442   6.270  1.00  0.00
ATOM   2551  H2  WAT   833      -1.595   4.439   5.924  1.00  0.00
TER
ATOM   2552  O   WAT   834      -8.669  -0.488   1.381  1.00  0.00
ATOM   2553  H1  WAT   834      -7.800  -0.205   1.665  1.00  0.00
ATOM   2554  H2  WAT   834      -9.160   0.326   1.266  1.00  0.00
TER
ATOM   2555  O   WAT   835       0.798   6.410  12.731  1.00  0.00
ATOM   2556  H1  WAT   835       1.442   6.616  13.409  1.00  0.00
ATOM   2557  H2  WAT   835       1.161   5.649  12.278  1.00  0.00
TER
ATOM   2558  O   WAT   836      -5.604  -8.757   5.974  1.00  0.00
ATOM   2559  H1  WAT   836      -5.733  -8.765   6.923  1.00  0.00
ATOM   2560  H2  WAT   836      -6.428  -8.418   5.623  1.00  0.00
TER
ATOM   2561  O   WAT   837       2.071   4.414  11.449  1.00  0.00
ATOM   2562  H1  WAT   837       2.713   3.713  11.562  1.00  0.00
ATOM   2563  H2  WAT   837       2.596   5.193  11.269  1.00  0.00
TER
ATOM   2564  O   WAT   838       5.916   4.698   1.173  1.00  0.00
ATOM   2565  H1  WAT   838       5.690   3.981   1.765  1.00  0.00
ATOM   2566  H2  WAT   838       5.526   4.450   0.335  1.00  0.00
TER
ATOM   2567  O   WAT   839       3.845   5.213  14.653  1.00  0.00
ATOM   2568  H1  WAT   839       4.180   5.800  15.330  1.00  0.00
ATOM   2569  H2  WAT   839       2.925   5.082  14.882  1.00  0.00
TER
ATOM   2570  O   WAT   840      -8.302   8.725   1.947  1.00  0.00
ATOM   2571  H1  WAT   840      -7.942   9.324   1.293  1.00  0.00
ATOM   2572  H2  WAT   840      -8.443   9.271   2.721  1.00  0.00
TER
ATOM   2573  O   WAT   841      -8.605  -6.997  15.435  1.00  0.00
ATOM   2574  H1  WAT   841      -9.319  -6.798  16.040  1.00  0.00
ATOM   2575  H2  WAT   841      -8.185  -7.773  15.806  1.00  0.00
TER
ATOM   2576  O   WAT   842       5.498   2.616   2.834  1.00  0.00
ATOM   2577  H1  WAT   842       5.210   3.077   3.622  1.00  0.00
ATOM   2578  H2  WAT   842       6.293   2.155   3.103  1.00  0.00
TER
ATOM   2579  O   WAT   843      -8.318   6.991  16.422  1.00  0.00
ATOM   2580  H1  WAT   843      -8.209   6.050  16.281  1.00  0.00
ATOM   2581  H2  WAT   843      -8.970   7.256  15.773  1.00  0.00
TER
ATOM   2582  O   WAT   844      -0.326   5.262  17.821  1.00  0.00
ATOM   2583  H1  WAT   844      -0.647   4.543  18.366  1.00  0.00
ATOM   2584  H2  WAT   844      -1.001   5.938  17.895  1.00  0.00
TER
ATOM   2585  O   WAT   845       2.889  -4.505  13.185  1.00  0.00
ATOM   2586  H1  WAT   845       3.257  -5.326  13.513  1.00  0.00
ATOM   2587  H2  WAT   845       2.029  -4.445  13.601  1.00  0.00
TER
ATOM   2588  O   WAT   846       6.255  -5.550   3.994  1.00  0.00
ATOM   2589  H1  WAT   846       5.626  -5.445   3.280  1.00  0.00
ATOM   2590  H2  WAT   846       5.760  -5.330   4.783  1.00  0.00
TER
ATOM   2591  O   WAT   847       0.701   6.171   1.427  1.00  0.00
ATOM   2592  H1  WAT   847       0.802   5.967   0.497  1.00  0.00
ATOM   2593  H2  WAT   847      -0.199   5.917   1.632  1.00  0.00
TER
ATOM   2594  O   WAT   848      -1.776  -3.271   5.410  1.00  0.00
ATOM   2595  H1  WAT   848      -2.485  -2.802   5.851  1.00  0.00
ATOM   2596  H2  WAT   848      -1.492  -3.929   6.044  1.00  0.00
TER
ATOM   2597  O   WAT   849      -0.151  -1.851  13.409  1.00  0.00
ATOM   2598  H1  WAT   849       0.348  -1.377  14.074  1.00  0.00
ATOM   2599  H2  WAT   849      -0.009  -2.775  13.616  1.00  0.00
TER
ATOM   2600  O   WAT   850       2.255  -6.546   6.849  1.00  0.00
ATOM   2601  H1  WAT   850       2.132  -6.527   5.900  1.00  0.00
ATOM   2602  H2  WAT   850       3.204  -6.498   6.969  1.00  0.00
TER
ATOM   2603  O   WAT   851      -0.657   8.690   6.122  1.00  0.00
ATOM   2604  H1  WAT   851      -0.403   8.652   5.200  1.00  0.00
ATOM   2605  H2  WAT   851      -1.606   8.563   6.115  1.00  0.00
TER
ATOM   2606  O   WAT   852      -3.573  -4.962   2.785  1.00  0.00
ATOM   2607  H1  WAT   852      -2.724  -4.525   2.719  1.00  0.00
ATOM   2608  H2  WAT   852      -3.940  -4.650   3.612  1.00  0.00
TER
ATOM   2609  O   WAT   853       7.056  -5.634  14.252  1.00  0.00
ATOM   2610  H1  WAT   853       6.553  -4.894  14.591  1.00  0.00
ATOM   2611  H2  WAT   853       7.871  -5.246  13.935  1.00  0.00
TER
ATOM   2612  O   WAT   854       5.348  -0.391   7.698  1.00  0.00
ATOM   2613  H1  WAT   854       4.407  -0.376   7.873  1.00  0.00
ATOM   2614  H2  WAT   854       5.662  -1.178   8.144  1.00  0.00
TER
ATOM   2615  O   WAT   855      -5.979  -1.277   1.942  1.00  0.00
ATOM   2616  H1  WAT   855      -5.899  -2.224   2.053  1.00  0.00
ATOM   2617  H2  WAT   855      -5.087  -0.946   2.048  1.00  0.00
TER
ATOM   2618  O   WAT   856       7.351   6.780   9.373  1.00  0.00
ATOM   2619  H1  WAT   856       7.475   7.603   9.846  1.00  0.00
ATOM   2620  H2  WAT   856       8.217   6.569   9.026  1.00  0.00
TER
ATOM   2621  O   WAT   857      -5.178   8.873   9.045  1.00  0.00
ATOM   2622  H1  WAT   857      -4.441   8.324   9.316  1.00  0.00
ATOM   2623  H2  WAT   857      -4.794   9.738   8.906  1.00  0.00
TER
ATOM   2624  O   WAT   858      -8.293   4.940   4.919  1.00  0.00
ATOM   2625  H1  WAT   858      -9.219   5.182   4.910  1.00  0.00
ATOM   2626  H2  WAT   858      -7.828   5.768   4.798  1.00  0.00
TER
ATOM   2627  O   WAT   859      -2.067   8.046   0.868  1.00  0.00
ATOM   2628  H1  WAT   859      -1.275   8.335   0.416  1.00  0.00
ATOM   2629  H2  WAT   859      -2.587   7.615   0.189  1.00  0.00
TER
ATOM   2630  O   WAT   860       4.095   7.893  16.792  1.00  0.00
ATOM   2631  H1  WAT   860       5.047   7.809  16.742  1.00  0.00
ATOM   2632  H2  WAT   860       3.947   8.558  17.465  1.00  0.00
TER
ATOM   2633  O   WAT   861       6.986   7.273   2.291  1.00  0.00
ATOM   2634  H1  WAT   861       6.700   6.859   1.477  1.00  0.00
ATOM   2635  H2  WAT   861       6.787   8.202   2.171  1.00  0.00
TER
ATOM   2636  O   WAT   862      -8.452   0.545  17.177  1.00  0.00
ATOM   2637  H1  WAT   862      -7.948  -0.034  17.749  1.00  0.00
ATOM   2638  H2  WAT   862      -9.191   0.829  17.715  1.00  0.00
TER
ATOM   2639  O   WAT   863      -1.398   1.952  16.711  1.00  0.00
ATOM   2640  H1  WAT   863      -2.164   2.520  16.626  1.00  0.00
ATOM   2641  H2  WAT   863      -1.217   1.660  15.817  1.00  0.00
TER
ATOM   2642  O   WAT   864       5.744   3.682  17.268  1.00  0.00
ATOM   2643  H1  WAT   864       6.485   4.020  16.765  1.00  0.00
ATOM   2644  H2  WAT   864       4.981   3.852  16.715  1.00  0.00
TER
ATOM   2645  O   WAT   865      -4.479  -2.733  16.040  1.00  0.00
ATOM   2646  H1  WAT   865      -5.010  -3.224  15.412  1.00  0.00
ATOM   2647  H2  WAT   865      -3.810  -2.305  15.505  1.00  0.00
TER
ATOM   2648  O   WAT   866       4.419   1.734  15.804  1.00  0.00
ATOM   2649  H1  WAT   866       4.833   1.888  16.653  1.00  0.00
ATOM   2650  H2  WAT   866       3.484   1.859  15.966  1.00  0.00
TER
ATOM   2651  O   WAT   867       4.891  -0.926  17.808  1.00  0.00
ATOM   2652  H1  WAT   867       5.473  -1.681  17.720  1.00  0.00
ATOM   2653  H2  WAT   867       5.067  -0.396  17.031  1.00  0.00
TER
ATOM   2654  O   WAT   868      -3.992  -5.767  16.119  1.00  0.00
ATOM   2655  H1  WAT   868      -4.086  -6.385  15.394  1.00  0.00
ATOM   2656  H2  WAT   868      -4.572  -5.040  15.892  1.00  0.00
TER
ATOM   2657  O   WAT   869      -1.226  -7.209  13.152  1.00  0.00
ATOM   2658  H1  WAT   869      -1.674  -7.187  12.307  1.00  0.00
ATOM   2659  H2  WAT   869      -1.859  -7.608  13.749  1.00  0.00
TER
ATOM   2660  O   WAT   870      -0.820   1.686  13.773  1.00  0.00
ATOM   2661  H1  WAT   870      -0.401   2.529  13.601  1.00  0.00
ATOM   2662  H2  WAT   870      -1.739   1.823  13.544  1.00  0.00
TER
ATOM   2663  O   WAT   871       1.517  -0.582  15.157  1.00  0.00
ATOM   2664  H1  WAT   871       1.636  -1.178  15.897  1.00  0.00
ATOM   2665  H2  WAT   871       2.376  -0.545  14.737  1.00  0.00
TER
ATOM   2666  O   WAT   872       3.855  -0.029  13.733  1.00  0.00
ATOM   2667  H1  WAT   872       3.329   0.496  13.130  1.00  0.00
ATOM   2668  H2  WAT   872       4.198   0.604  14.364  1.00  0.00
TER
ATOM   2669  O   WAT   873      -2.969   7.991  14.889  1.00  0.00
ATOM   2670  H1  WAT   873      -3.507   8.716  14.570  1.00  0.00
ATOM   2671  H2  WAT   873      -2.716   7.514  14.099  1.00  0.00
TER
ATOM   2672  O   WAT   874      -1.717  -4.040  16.415  1.00  0.00
ATOM   2673  H1  WAT   874      -1.127  -4.349  17.102  1.00  0.00
ATOM   2674  H2  WAT   874      -2.535  -4.512  16.571  1.00  0.00
TER
ATOM   2675  O   WAT   875       3.103  -4.424  16.648  1.00  0.00
ATOM   2676  H1  WAT   875       2.414  -5.086  16.583  1.00  0.00
ATOM   2677  H2  WAT   875       3.823  -4.870  17.093  1.00  0.00
TER
ATOM   2678  O   WAT   876       3.733  -7.829   2.707  1.00  0.00
ATOM   2679  H1  WAT   876       4.013  -8.672   3.063  1.00  0.00
ATOM   2680  H2  WAT   876       2.959  -7.596   3.221  1.00  0.00
TER
ATOM   2681  O   WAT   877      -4.948  -5.539   0.166  1.00  0.00
ATOM   2682  H1  WAT   877      -4.645  -5.533  -0.742  1.00  0.00
ATOM   2683  H2  WAT   877      -4.208  -5.890   0.663  1.00  0.00
TER
ATOM   2684  O   WAT   878      -0.113   9.226  15.148  1.00  0.00
ATOM   2685  H1  WAT   878      -0.187  10.130  15.455  1.00  0.00
ATOM   2686  H2  WAT   878      -1.015   8.908  15.120  1.00  0.00
TER
ATOM   2687  O   WAT   879      -1.729  -6.596   1.152  1.00  0.00
ATOM   2688  H1  WAT   879      -2.077  -7.273   0.572  1.00  0.00
ATOM   2689  H2  WAT   879      -1.528  -7.057   1.966  1.00  0.00
TER
ATOM   2690  O   WAT   880       0.436   8.392   2.770  1.00  0.00
ATOM   2691  H1  WAT   880       1.331   8.731   2.792  1.00  0.00
ATOM   2692  H2  WAT   880       0.467   7.670   2.143  1.00  0.00
TER
ATOM   2693  O   WAT   881      -8.710   6.554   8.451  1.00  0.00
ATOM   2694  H1  WAT   881      -8.380   5.686   8.219  1.00  0.00
ATOM   2695  H2  WAT   881      -8.281   6.760   9.282  1.00  0.00
TER
ATOM   2696  O   WAT   882      -4.114   4.885   6.111  1.00  0.00
ATOM   2697  H1  WAT   882      -4.414   4.761   7.012  1.00  0.00
ATOM   2698  H2  WAT   882      -4.220   4.026   5.703  1.00  0.00
TER
ATOM   2699  O   WAT   883      -8.221   7.421  11.189  1.00  0.00
ATOM   2700  H1  WAT   883      -8.658   7.601  12.022  1.00  0.00
ATOM   2701  H2  WAT   883      -7.653   8.178  11.047  1.00  0.00
TER
ATOM   2702  O   WAT   884       7.415   6.923  15.477  1.00  0.00
ATOM   2703  H1  WAT   884       6.815   6.982  14.733  1.00  0.00
ATOM   2704  H2  WAT   884       7.544   5.983  15.607  1.00  0.00
TER
ATOM   2705  O   WAT   885       8.655   4.664   0.814  1.00  0.00
ATOM   2706  H1  WAT   885       7.824   4.732   1.285  1.00  0.00
ATOM   2707  H2  WAT   885       8.832   5.555   0.511  1.00  0.00
TER
ATOM   2708  O   WAT   886       8.111   1.409   3.317  1.00  0.00
ATOM   2709  H1  WAT   886       8.873   1.979   3.423  1.00  0.00
ATOM   2710  H2  WAT   886       8.126   0.842   4.088  1.00  0.00
TER
ATOM   2711  O   WAT   887      -8.389  -0.067   7.548  1.00  0.00
ATOM   2712  H1  WAT   887      -9.044  -0.336   6.904  1.00  0.00
ATOM   2713  H2  WAT   887      -7.551  -0.177   7.098  1.00  0.00
TER
ATOM   2714  O   WAT   888       9.117   2.264   8.162  1.00  0.00
ATOM   2715  H1  WAT   888       9.488   1.481   7.755  1.00  0.00
ATOM   2716  H2  WAT   888       9.757   2.953   7.983  1.00  0.00
TER
ATOM   2717  O   WAT   889       6.100   3.648  13.575  1.00  0.00
ATOM   2718  H1  WAT   889       5.286   4.078  13.837  1.00  0.00
ATOM   2719  H2  WAT   889       6.508   4.260  12.962  1.00  0.00
TER
ATOM   2720  O   WAT   890       4.560  -5.273   1.770  1.00  0.00
ATOM   2721  H1  WAT   890       4.979  -5.460   0.930  1.00  0.00
ATOM   2722  H2  WAT   890       4.254  -6.125   2.080  1.00  0.00
TER
ATOM   2723  O   WAT   891       8.059  -0.361   5.468  1.00  0.00
ATOM   2724  H1  WAT   891       7.684  -1.128   5.036  1.00  0.00
ATOM   2725  H2  WAT   891       7.330   0.022   5.955  1.00  0.00
TER
ATOM   2726  O   WAT   892      -7.351   0.318  12.088  1.00  0.00
ATOM   2727  H1  WAT   892      -6.984   0.231  12.968  1.00  0.00
ATOM   2728  H2  WAT   892      -7.920  -0.445  11.989  1.00  0.00
TER
ATOM   2729  O   WAT   893       7.449  -1.213  15.102  1.00  0.00
ATOM   2730  H1  WAT   893       7.218  -1.442  14.201  1.00  0.00
ATOM   2731  H2  WAT   893       7.710  -0.293  15.056  1.00  0.00
TER
ATOM   2732  O   WAT   894      -7.800  -2.771  15.994  1.00  0.00
ATOM   2733  H1  WAT   894      -8.694  -2.804  16.334  1.00  0.00
ATOM   2734  H2  WAT   894      -7.260  -2.572  16.759  1.00  0.00
TER
ATOM   2735  O   WAT   895       5.888  -5.988  17.879  1.00  0.00
ATOM   2736  H1  WAT   895       6.765  -5.979  18.263  1.00  0.00
ATOM   2737  H2  WAT   895       5.900  -6.725  17.269  1.00  0.00
TER
ATOM   2738  O   WAT   896      -9.175  -2.857   3.491  1.00  0.00
ATOM   2739  H1  WAT   896     -10.079  -2.594   3.316  1.00  0.00
ATOM   2740  H2  WAT   896      -8.691  -2.586   2.711  1.00  0.00
TER
ATOM   2741  O   WAT   897       7.334  -2.135   8.768  1.00  0.00
ATOM   2742  H1  WAT   897       7.858  -2.629   8.137  1.00  0.00
ATOM   2743  H2  WAT   897       7.920  -2.000   9.513  1.00  0.00
TER
ATOM   2744  O   WAT   898       7.513  -2.051  12.290  1.00  0.00
ATOM   2745  H1  WAT   898       6.564  -2.084  12.405  1.00  0.00
ATOM   2746  H2  WAT   898       7.695  -1.141  12.055  1.00  0.00
TER
ATOM   2747  O   WAT   899      -6.632  -3.801   1.400  1.00  0.00
ATOM   2748  H1  WAT   899      -5.923  -4.222   0.915  1.00  0.00
ATOM   2749  H2  WAT   899      -7.348  -3.733   0.768  1.00  0.00
TER
ATOM   2750  O   WAT   900      -6.985  -7.747   0.440  1.00  0.00
ATOM   2751  H1  WAT   900      -6.262  -7.206   0.758  1.00  0.00
ATOM   2752  H2  WAT   900      -6.712  -8.020  -0.435  1.00  0.00
TER
ATOM   2753  O   WAT   901       6.824  -2.877   4.708  1.00  0.00
ATOM   2754  H1  WAT   901       7.320  -3.110   5.492  1.00  0.00
ATOM   2755  H2  WAT   901       6.626  -3.716   4.291  1.00  0.00
TER
ATOM   2756  O   WAT   902      -7.296  -8.496  10.343  1.00  0.00
ATOM   2757  H1  WAT   902      -6.648  -9.046   9.902  1.00  0.00
ATOM   2758  H2  WAT   902      -6.875  -8.242  11.164  1.00  0.00
TER
ATOM   2759  O   WAT   903       8.253  -4.241   7.241  1.00  0.00
ATOM   2760  H1  WAT   903       8.143  -4.396   8.180  1.00  0.00
ATOM   2761  H2  WAT   903       9.014  -4.769   6.999  1.00  0.00
TER
ATOM   2762  O   WAT   904       6.600  -8.302  13.700  1.00  0.00
ATOM   2763  H1  WAT   904       7.237  -7.689  14.066  1.00  0.00
ATOM   2764  H2  WAT   904       6.747  -8.266  12.755  1.00  0.00
TER
ATOM   2765  O   WAT   905       9.142  -6.411   0.482  1.00  0.00
ATOM   2766  H1  WAT   905      10.067  -6.542   0.274  1.00  0.00
ATOM   2767  H2  WAT   905       9.120  -6.331   1.436  1.00  0.00
TER
ATOM   2768  O   WAT   906       9.216  -5.639   3.108  1.00  0.00
ATOM   2769  H1  WAT   906       8.421  -5.705   3.637  1.00  0.00
ATOM   2770  H2  WAT   906       9.420  -4.704   3.096  1.00  0.00
TER
ATOM   2771  O   WAT   907       6.158   8.400   7.101  1.00  0.00
ATOM   2772  H1  WAT   907       6.754   8.078   6.425  1.00  0.00
ATOM   2773  H2  WAT   907       6.416   7.927   7.893  1.00  0.00
TER
ATOM   2774  O   WAT   908      -7.542  -8.340  13.085  1.00  0.00
ATOM   2775  H1  WAT   908      -7.891  -7.884  13.851  1.00  0.00
ATOM   2776  H2  WAT   908      -7.874  -9.235  13.167  1.00  0.00
TER
ATOM   2777  O   WAT   909      -5.936   4.831  17.250  1.00  0.00
ATOM   2778  H1  WAT   909      -5.979   4.461  18.132  1.00  0.00
ATOM   2779  H2  WAT   909      -5.805   5.769  17.391  1.00  0.00
TER
ATOM   2780  O   WAT   910      -2.235   6.387  12.851  1.00  0.00
ATOM   2781  H1  WAT   910      -2.476   6.655  11.965  1.00  0.00
ATOM   2782  H2  WAT   910      -1.295   6.558  12.907  1.00  0.00
TER
ATOM   2783  O   WAT   911      -0.030  -7.149  16.607  1.00  0.00
ATOM   2784  H1  WAT   911      -0.091  -6.557  17.357  1.00  0.00
ATOM   2785  H2  WAT   911       0.910  -7.257  16.462  1.00  0.00
TER
ATOM   2786  O   WAT   912       2.608  -7.492  16.246  1.00  0.00
ATOM   2787  H1  WAT   912       3.222  -7.174  15.584  1.00  0.00
ATOM   2788  H2  WAT   912       3.153  -7.977  16.866  1.00  0.00
TER
ATOM   2789  O   WAT   913       9.025   8.407  13.653  1.00  0.00
ATOM   2790  H1  WAT   913       8.531   8.804  12.935  1.00  0.00
ATOM   2791  H2  WAT   913       8.416   7.782  14.046  1.00  0.00
TER
ATOM   2792  O   WAT   914      -6.870  -8.813  16.360  1.00  0.00
ATOM   2793  H1  WAT   914      -6.322  -8.994  15.597  1.00  0.00
ATOM   2794  H2  WAT   914      -6.805  -9.603  16.896  1.00  0.00
TER
ATOM   2795  O   WAT   915      -6.097   7.778  14.370  1.00  0.00
ATOM   2796  H1  WAT   915      -6.691   7.646  15.109  1.00  0.00
ATOM   2797  H2  WAT   915      -6.105   6.942  13.904  1.00  0.00
TER
ATOM   2798  O   WAT   916       3.348  -8.929  12.573  1.00  0.00
ATOM   2799  H1  WAT   916       2.474  -8.596  12.371  1.00  0.00
ATOM   2800  H2  WAT   916       3.239  -9.402  13.398  1.00  0.00
TER
ATOM   2801  O   WAT   917       4.256  -6.722  13.957  1.00  0.00
ATOM   2802  H1  WAT   917       3.927  -7.537  13.578  1.00  0.00
ATOM   2803  H2  WAT   917       5.204  -6.765  13.834  1.00  0.00
TER
ATOM   2804  O   WAT   918       6.709   9.049  10.931  1.00  0.00
ATOM   2805  H1  WAT   918       6.249   9.801  10.557  1.00  0.00
ATOM   2806  H2  WAT   918       6.080   8.330  10.873  1.00  0.00
TER
ATOM   2807  O   WAT   919      -6.466   5.144  13.321  1.00  0.00
ATOM   2808  H1  WAT   919      -7.192   4.524  13.254  1.00  0.00
ATOM   2809  H2  WAT   919      -6.405   5.538  12.451  1.00  0.00
TER
ATOM   2810  O   WAT   920      -2.861   7.358  10.106  1.00  0.00
ATOM   2811  H1  WAT   920      -2.345   6.747   9.581  1.00  0.00
ATOM   2812  H2  WAT   920      -2.212   7.861  10.597  1.00  0.00
TER
ATOM   2813  O   WAT   921      -0.122   8.249  10.933  1.00  0.00
ATOM   2814  H1  WAT   921       0.166   7.994  10.056  1.00  0.00
ATOM   2815  H2  WAT   921       0.390   7.697  11.523  1.00  0.00
TER
ATOM   2816  O   WAT   922       1.096  -8.012  11.513  1.00  0.00
ATOM   2817  H1  WAT   922       0.313  -7.538  11.792  1.00  0.00
ATOM   2818  H2  WAT   922       0.802  -8.917  11.404  1.00  0.00
TER
ATOM   2819  O   WAT   923       5.648  -7.310   9.557  1.00  0.00
ATOM   2820  H1  WAT   923       6.089  -7.365   8.710  1.00  0.00
ATOM   2821  H2  WAT   923       5.379  -6.394   9.628  1.00  0.00
TER
ATOM   2822  O   WAT   924       7.512  -7.678   7.568  1.00  0.00
ATOM   2823  H1  WAT   924       7.451  -8.622   7.421  1.00  0.00
ATOM   2824  H2  WAT   924       8.291  -7.570   8.114  1.00  0.00
TER
ATOM   2825  O   WAT   925      -8.183   8.461   6.531  1.00  0.00
ATOM   2826  H1  WAT   925      -8.351   7.828   7.229  1.00  0.00
ATOM   2827  H2  WAT   925      -9.049   8.667   6.180  1.00  0.00
TER
ATOM   2828  O   WAT   926      -7.560  -7.707   4.034  1.00  0.00
ATOM   2829  H1  WAT   926      -6.802  -7.594   3.460  1.00  0.00
ATOM   2830  H2  WAT   926      -8.022  -6.870   3.988  1.00  0.00
TER
ATOM   2831  O   WAT   927      -1.019  -5.593   7.024  1.00  0.00
ATOM   2832  H1  WAT   927      -1.831  -5.968   6.684  1.00  0.00
ATOM   2833  H2  WAT   927      -0.515  -6.349   7.326  1.00  0.00
TER
ATOM   2834  O   WAT   928       3.484  -8.929   8.262  1.00  0.00
ATOM   2835  H1  WAT   928       4.087  -8.357   8.737  1.00  0.00
ATOM   2836  H2  WAT   928       2.743  -8.365   8.040  1.00  0.00
TER
ATOM   2837  O   WAT   929       6.627  -8.527   3.536  1.00  0.00
ATOM   2838  H1  WAT   929       6.822  -7.629   3.803  1.00  0.00
ATOM   2839  H2  WAT   929       5.840  -8.758   4.030  1.00  0.00
TER
ATOM   2840  O   WAT   930      -6.577   7.154   3.976  1.00  0.00
ATOM   2841  H1  WAT   930      -7.102   7.535   3.272  1.00  0.00
ATOM   2842  H2  WAT   930      -6.652   7.779   4.697  1.00  0.00
TER
ATOM   2843  O   WAT   931      -5.188  -7.181   2.574  1.00  0.00
ATOM   2844  H1  WAT   931      -4.658  -7.968   2.445  1.00  0.00
ATOM   2845  H2  WAT   931      -4.555  -6.502   2.808  1.00  0.00
TER
ATOM   2846  O   WAT   932      -2.994  -7.443   5.629  1.00  0.00
ATOM   2847  H1  WAT   932      -3.624  -8.145   5.796  1.00  0.00
ATOM   2848  H2  WAT   932      -3.533  -6.683   5.412  1.00  0.00
TER
ATOM   2849  O   WAT   933      -0.055   9.170  18.300  1.00  0.00
ATOM   2850  H1  WAT   933       0.872   8.935  18.343  1.00  0.00
ATOM   2851  H2  WAT   933      -0.070   9.998  17.818  1.00  0.00
TER
ATOM   2852  O   WAT   934       8.180   8.713   5.297  1.00  0.00
ATOM   2853  H1  WAT   934       8.355   8.027   4.653  1.00  0.00
ATOM   2854  H2  WAT   934       7.482   9.238   4.905  1.00  0.00
TER
ATOM   2855  O   WAT   935      -2.868  -8.165  18.064  1.00  0.00
ATOM   2856  H1  WAT   935      -3.150  -7.662  17.300  1.00  0.00
ATOM   2857  H2  WAT   935      -2.486  -8.963  17.698  1.00  0.00
TER
ATOM   2858  O   WAT   936      -3.977   9.103   2.851  1.00  0.00
ATOM   2859  H1  WAT   936      -3.245   8.818   2.303  1.00  0.00
ATOM   2860  H2  WAT   936      -3.718   8.864   3.741  1.00  0.00
TER
ATOM   2861  O   WAT   937       2.639  -0.730 -10.995  1.00  0.00
ATOM   2862  H1  WAT   937       2.559  -1.645 -11.265  1.00  0.00
ATOM   2863  H2  WAT   937       2.226  -0.234 -11.701  1.00  0.00
TER
ATOM   2864  O   WAT   938       0.771   1.047  -9.114  1.00  0.00
ATOM   2865  H1  WAT   938      -0.005   0.568  -8.824  1.00  0.00
ATOM   2866  H2  WAT   938       1.422   0.368  -9.288  1.00  0.00
TER
ATOM   2867  O   WAT   939      -5.212   1.359  -8.236  1.00  0.00
ATOM   2868  H1  WAT   939      -6.044   1.104  -7.836  1.00  0.00
ATOM   2869  H2  WAT   939      -4.604   1.431  -7.500  1.00  0.00
TER
ATOM   2870  O   WAT   940       4.792   5.453 -10.334  1.00  0.00
ATOM   2871  H1  WAT   940       4.330   4.682 -10.005  1.00  0.00
ATOM   2872  H2  WAT   940       5.604   5.480  -9.828  1.00  0.00
TER
ATOM   2873  O   WAT   941      -5.232   5.393  -8.040  1.00  0.00
ATOM   2874  H1  WAT   941      -4.930   4.503  -8.219  1.00  0.00
ATOM   2875  H2  WAT   941      -4.488   5.950  -8.268  1.00  0.00
TER
ATOM   2876  O   WAT   942      -6.803  -3.680 -14.452  1.00  0.00
ATOM   2877  H1  WAT   942      -7.692  -3.339 -14.554  1.00  0.00
ATOM   2878  H2  WAT   942      -6.519  -3.880 -15.344  1.00  0.00
TER
ATOM   2879  O   WAT   943      -8.840  -1.080  -8.568  1.00  0.00
ATOM   2880  H1  WAT   943      -8.268  -1.848  -8.567  1.00  0.00
ATOM   2881  H2  WAT   943      -8.840  -0.781  -9.477  1.00  0.00
TER
ATOM   2882  O   WAT   944       1.018   7.739 -10.713  1.00  0.00
ATOM   2883  H1  WAT   944       0.399   8.195 -11.284  1.00  0.00
ATOM   2884  H2  WAT   944       1.873   7.894 -11.114  1.00  0.00
TER
ATOM   2885  O   WAT   945       0.212   3.723  -9.107  1.00  0.00
ATOM   2886  H1  WAT   945       0.143   2.782  -9.268  1.00  0.00
ATOM   2887  H2  WAT   945       0.974   3.813  -8.534  1.00  0.00
TER
ATOM   2888  O   WAT   946      -7.598  -5.671  -6.781  1.00  0.00
ATOM   2889  H1  WAT   946      -7.777  -6.569  -6.501  1.00  0.00
ATOM   2890  H2  WAT   946      -7.999  -5.124  -6.106  1.00  0.00
TER
ATOM   2891  O   WAT   947       1.242  -3.470  -8.880  1.00  0.00
ATOM   2892  H1  WAT   947       1.619  -4.343  -8.992  1.00  0.00
ATOM   2893  H2  WAT   947       1.144  -3.134  -9.771  1.00  0.00
TER
ATOM   2894  O   WAT   948      -4.627  -5.097 -13.418  1.00  0.00
ATOM   2895  H1  WAT   948      -4.520  -4.197 -13.111  1.00  0.00
ATOM   2896  H2  WAT   948      -5.538  -5.145 -13.709  1.00  0.00
TER
ATOM   2897  O   WAT   949       5.025  -5.975 -11.947  1.00  0.00
ATOM   2898  H1  WAT   949       5.846  -6.465 -11.904  1.00  0.00
ATOM   2899  H2  WAT   949       5.058  -5.385 -11.194  1.00  0.00
TER
ATOM   2900  O   WAT   950      -6.979  -3.175  -8.173  1.00  0.00
ATOM   2901  H1  WAT   950      -6.298  -2.911  -7.554  1.00  0.00
ATOM   2902  H2  WAT   950      -7.294  -4.015  -7.839  1.00  0.00
TER
ATOM   2903  O   WAT   951      -2.786  -2.129  -9.085  1.00  0.00
ATOM   2904  H1  WAT   951      -2.279  -1.630  -8.445  1.00  0.00
ATOM   2905  H2  WAT   951      -2.255  -2.905  -9.262  1.00  0.00
TER
ATOM   2906  O   WAT   952       9.315  -3.958  -5.383  1.00  0.00
ATOM   2907  H1  WAT   952       8.610  -3.570  -5.901  1.00  0.00
ATOM   2908  H2  WAT   952       9.581  -3.263  -4.780  1.00  0.00
TER
ATOM   2909  O   WAT   953      -4.503  -7.489  -4.819  1.00  0.00
ATOM   2910  H1  WAT   953      -4.501  -6.971  -5.625  1.00  0.00
ATOM   2911  H2  WAT   953      -5.332  -7.966  -4.842  1.00  0.00
TER
ATOM   2912  O   WAT   954       1.884   2.623 -13.320  1.00  0.00
ATOM   2913  H1  WAT   954       1.266   3.088 -13.884  1.00  0.00
ATOM   2914  H2  WAT   954       2.397   3.316 -12.903  1.00  0.00
TER
ATOM   2915  O   WAT   955      -3.252   2.151  -6.642  1.00  0.00
ATOM   2916  H1  WAT   955      -3.586   2.778  -6.000  1.00  0.00
ATOM   2917  H2  WAT   955      -3.076   2.677  -7.422  1.00  0.00
TER
ATOM   2918  O   WAT   956       5.261  -4.035  -9.174  1.00  0.00
ATOM   2919  H1  WAT   956       4.556  -3.746  -8.594  1.00  0.00
ATOM   2920  H2  WAT   956       5.622  -3.225  -9.534  1.00  0.00
TER
ATOM   2921  O   WAT   957      -4.821  -5.778  -6.812  1.00  0.00
ATOM   2922  H1  WAT   957      -4.480  -4.934  -7.107  1.00  0.00
ATOM   2923  H2  WAT   957      -5.760  -5.629  -6.696  1.00  0.00
TER
ATOM   2924  O   WAT   958      -8.747   3.309 -15.946  1.00  0.00
ATOM   2925  H1  WAT   958      -9.125   3.798 -16.678  1.00  0.00
ATOM   2926  H2  WAT   958      -8.490   3.981 -15.316  1.00  0.00
TER
ATOM   2927  O   WAT   959       6.877   5.583  -6.911  1.00  0.00
ATOM   2928  H1  WAT   959       6.194   6.253  -6.920  1.00  0.00
ATOM   2929  H2  WAT   959       7.417   5.781  -7.677  1.00  0.00
TER
ATOM   2930  O   WAT   960       8.330  -4.589  -8.783  1.00  0.00
ATOM   2931  H1  WAT   960       7.382  -4.555  -8.652  1.00  0.00
ATOM   2932  H2  WAT   960       8.655  -3.775  -8.398  1.00  0.00
TER
ATOM   2933  O   WAT   961      -1.138  -8.289 -10.488  1.00  0.00
ATOM   2934  H1  WAT   961      -0.831  -8.845 -11.204  1.00  0.00
ATOM   2935  H2  WAT   961      -2.068  -8.155 -10.670  1.00  0.00
TER
ATOM   2936  O   WAT   962       4.413   7.427  -8.197  1.00  0.00
ATOM   2937  H1  WAT   962       4.426   7.023  -9.065  1.00  0.00
ATOM   2938  H2  WAT   962       3.861   8.202  -8.301  1.00  0.00
TER
ATOM   2939  O   WAT   963       5.708   4.149 -13.108  1.00  0.00
ATOM   2940  H1  WAT   963       5.597   3.206 -12.983  1.00  0.00
ATOM   2941  H2  WAT   963       5.704   4.510 -12.222  1.00  0.00
TER
ATOM   2942  O   WAT   964       3.812   2.330  -6.869  1.00  0.00
ATOM   2943  H1  WAT   964       4.228   2.116  -7.703  1.00  0.00
ATOM   2944  H2  WAT   964       4.536   2.587  -6.298  1.00  0.00
TER
ATOM   2945  O   WAT   965       1.250  -0.225 -13.752  1.00  0.00
ATOM   2946  H1  WAT   965       0.323  -0.291 -13.523  1.00  0.00
ATOM   2947  H2  WAT   965       1.402   0.713 -13.866  1.00  0.00
TER
ATOM   2948  O   WAT   966       1.237  -3.953 -16.755  1.00  0.00
ATOM   2949  H1  WAT   966       0.297  -3.792 -16.670  1.00  0.00
ATOM   2950  H2  WAT   966       1.555  -3.234 -17.301  1.00  0.00
TER
ATOM   2951  O   WAT   967       7.758   0.729  -6.777  1.00  0.00
ATOM   2952  H1  WAT   967       6.930   0.798  -7.252  1.00  0.00
ATOM   2953  H2  WAT   967       8.353   1.314  -7.245  1.00  0.00
TER
ATOM   2954  O   WAT   968       5.279   1.337 -13.248  1.00  0.00
ATOM   2955  H1  WAT   968       4.661   0.999 -13.895  1.00  0.00
ATOM   2956  H2  WAT   968       5.262   0.693 -12.540  1.00  0.00
TER
ATOM   2957  O   WAT   969       4.722  -2.484  -5.832  1.00  0.00
ATOM   2958  H1  WAT   969       4.309  -1.659  -5.578  1.00  0.00
ATOM   2959  H2  WAT   969       3.990  -3.070  -6.024  1.00  0.00
TER
ATOM   2960  O   WAT   970      -3.145   0.302 -10.970  1.00  0.00
ATOM   2961  H1  WAT   970      -3.549  -0.410 -11.465  1.00  0.00
ATOM   2962  H2  WAT   970      -3.058  -0.043 -10.081  1.00  0.00
TER
ATOM   2963  O   WAT   971      -2.677   3.989  -8.806  1.00  0.00
ATOM   2964  H1  WAT   971      -2.974   3.383  -9.485  1.00  0.00
ATOM   2965  H2  WAT   971      -1.727   4.026  -8.917  1.00  0.00
TER
ATOM   2966  O   WAT   972      -4.432  -2.924  -7.190  1.00  0.00
ATOM   2967  H1  WAT   972      -3.880  -2.814  -7.964  1.00  0.00
ATOM   2968  H2  WAT   972      -3.917  -2.550  -6.474  1.00  0.00
TER
ATOM   2969  O   WAT   973       5.412   7.562  -5.143  1.00  0.00
ATOM   2970  H1  WAT   973       4.935   8.369  -5.336  1.00  0.00
ATOM   2971  H2  WAT   973       4.728   6.910  -4.991  1.00  0.00
TER
ATOM   2972  O   WAT   974       3.456   0.576 -16.241  1.00  0.00
ATOM   2973  H1  WAT   974       3.895  -0.262 -16.387  1.00  0.00
ATOM   2974  H2  WAT   974       4.169   1.209 -16.154  1.00  0.00
TER
ATOM   2975  O   WAT   975       1.565   5.516 -12.273  1.00  0.00
ATOM   2976  H1  WAT   975       2.005   6.258 -12.687  1.00  0.00
ATOM   2977  H2  WAT   975       1.504   5.758 -11.349  1.00  0.00
TER
ATOM   2978  O   WAT   976       7.038  -8.170 -17.927  1.00  0.00
ATOM   2979  H1  WAT   976       6.725  -8.077 -17.027  1.00  0.00
ATOM   2980  H2  WAT   976       7.799  -7.592 -17.977  1.00  0.00
TER
ATOM   2981  O   WAT   977      -6.444  -0.804 -13.469  1.00  0.00
ATOM   2982  H1  WAT   977      -6.564  -0.077 -14.081  1.00  0.00
ATOM   2983  H2  WAT   977      -6.754  -1.573 -13.946  1.00  0.00
TER
ATOM   2984  O   WAT   978       8.992   7.323  -0.074  1.00  0.00
ATOM   2985  H1  WAT   978       9.468   7.801   0.605  1.00  0.00
ATOM   2986  H2  WAT   978       9.613   7.255  -0.800  1.00  0.00
TER
ATOM   2987  O   WAT   979      -8.806   2.368  -7.662  1.00  0.00
ATOM   2988  H1  WAT   979      -8.728   2.503  -8.607  1.00  0.00
ATOM   2989  H2  WAT   979      -8.192   1.659  -7.469  1.00  0.00
TER
ATOM   2990  O   WAT   980      -7.561   4.068 -11.251  1.00  0.00
ATOM   2991  H1  WAT   980      -7.968   4.209 -12.106  1.00  0.00
ATOM   2992  H2  WAT   980      -6.670   3.784 -11.454  1.00  0.00
TER
ATOM   2993  O   WAT   981       8.395   4.514  -2.914  1.00  0.00
ATOM   2994  H1  WAT   981       8.522   4.275  -3.833  1.00  0.00
ATOM   2995  H2  WAT   981       8.437   3.683  -2.442  1.00  0.00
TER
ATOM   2996  O   WAT   982       2.257   8.217  -4.345  1.00  0.00
ATOM   2997  H1  WAT   982       2.771   8.128  -3.543  1.00  0.00
ATOM   2998  H2  WAT   982       1.414   8.563  -4.052  1.00  0.00
TER
ATOM   2999  O   WAT   983       4.232   8.503 -14.916  1.00  0.00
ATOM   3000  H1  WAT   983       4.072   8.213 -14.018  1.00  0.00
ATOM   3001  H2  WAT   983       4.067   7.727 -15.452  1.00  0.00
TER
ATOM   3002  O   WAT   984      -3.289   8.282 -13.139  1.00  0.00
ATOM   3003  H1  WAT   984      -3.465   7.366 -13.352  1.00  0.00
ATOM   3004  H2  WAT   984      -4.143   8.641 -12.899  1.00  0.00
TER
ATOM   3005  O   WAT   985       3.935   6.011 -16.357  1.00  0.00
ATOM   3006  H1  WAT   985       3.242   6.009 -17.016  1.00  0.00
ATOM   3007  H2  WAT   985       4.677   5.587 -16.787  1.00  0.00
TER
ATOM   3008  O   WAT   986       3.500   7.638 -12.282  1.00  0.00
ATOM   3009  H1  WAT   986       3.956   6.857 -11.968  1.00  0.00
ATOM   3010  H2  WAT   986       3.839   8.348 -11.738  1.00  0.00
TER
ATOM   3011  O   WAT   987       8.248  -3.432  -1.949  1.00  0.00
ATOM   3012  H1  WAT   987       7.632  -2.925  -2.478  1.00  0.00
ATOM   3013  H2  WAT   987       7.927  -4.333  -2.007  1.00  0.00
TER
ATOM   3014  O   WAT   988      -8.750   3.409  -5.123  1.00  0.00
ATOM   3015  H1  WAT   988      -8.587   2.940  -5.941  1.00  0.00
ATOM   3016  H2  WAT   988      -8.285   2.902  -4.458  1.00  0.00
TER
ATOM   3017  O   WAT   989      -3.978  -7.460 -10.087  1.00  0.00
ATOM   3018  H1  WAT   989      -4.421  -6.679 -10.418  1.00  0.00
ATOM   3019  H2  WAT   989      -3.419  -7.137  -9.380  1.00  0.00
TER
ATOM   3020  O   WAT   990       5.310  -3.372  -3.353  1.00  0.00
ATOM   3021  H1  WAT   990       4.459  -3.672  -3.032  1.00  0.00
ATOM   3022  H2  WAT   990       5.150  -3.128  -4.265  1.00  0.00
TER
ATOM   3023  O   WAT   991      -0.862  -7.839 -15.206  1.00  0.00
ATOM   3024  H1  WAT   991      -1.487  -7.843 -14.481  1.00  0.00
ATOM   3025  H2  WAT   991      -0.949  -8.706 -15.602  1.00  0.00
TER
ATOM   3026  O   WAT   992      -1.940  -6.915  -8.228  1.00  0.00
ATOM   3027  H1  WAT   992      -1.643  -6.009  -8.308  1.00  0.00
ATOM   3028  H2  WAT   992      -1.392  -7.404  -8.842  1.00  0.00
TER
ATOM   3029  O   WAT   993      -4.186  -2.337 -12.358  1.00  0.00
ATOM   3030  H1  WAT   993      -4.412  -2.553 -11.454  1.00  0.00
ATOM   3031  H2  WAT   993      -4.967  -1.904 -12.704  1.00  0.00
TER
ATOM   3032  O   WAT   994       3.043  -2.330 -13.759  1.00  0.00
ATOM   3033  H1  WAT   994       2.444  -1.607 -13.943  1.00  0.00
ATOM   3034  H2  WAT   994       3.591  -2.393 -14.542  1.00  0.00
TER
ATOM   3035  O   WAT   995       1.650  -3.694 -11.729  1.00  0.00
ATOM   3036  H1  WAT   995       2.043  -3.377 -12.542  1.00  0.00
ATOM   3037  H2  WAT   995       2.011  -4.573 -11.615  1.00  0.00
TER
ATOM   3038  O   WAT   996      -6.615  -5.027  -3.539  1.00  0.00
ATOM   3039  H1  WAT   996      -7.009  -4.179  -3.332  1.00  0.00
ATOM   3040  H2  WAT   996      -7.304  -5.664  -3.348  1.00  0.00
TER
ATOM   3041  O   WAT   997      -9.314  -7.104  -9.506  1.00  0.00
ATOM   3042  H1  WAT   997      -9.602  -6.534  -8.794  1.00  0.00
ATOM   3043  H2  WAT   997      -8.569  -7.584  -9.143  1.00  0.00
TER
ATOM   3044  O   WAT   998       2.235  -1.104  -7.634  1.00  0.00
ATOM   3045  H1  WAT   998       1.503  -0.595  -7.285  1.00  0.00
ATOM   3046  H2  WAT   998       1.838  -1.921  -7.935  1.00  0.00
TER
ATOM   3047  O   WAT   999      -1.327  -4.428  -9.229  1.00  0.00
ATOM   3048  H1  WAT   999      -1.323  -4.869 -10.078  1.00  0.00
ATOM   3049  H2  WAT   999      -0.432  -4.106  -9.122  1.00  0.00
TER
ATOM   3050  O   WAT  1000      -5.477  -4.545 -10.269  1.00  0.00
ATOM   3051  H1  WAT  1000      -5.817  -4.068  -9.513  1.00  0.00
ATOM   3052  H2  WAT  1000      -6.239  -4.999 -10.629  1.00  0.00
TER
ATOM   3053  O   WAT  1001      -1.265  -3.427 -16.238  1.00  0.00
ATOM   3054  H1  WAT  1001      -1.144  -3.468 -15.290  1.00  0.00
ATOM   3055  H2  WAT  1001      -1.650  -2.564 -16.393  1.00  0.00
TER
ATOM   3056  O   WAT  1002       2.698  -5.650  -8.222  1.00  0.00
ATOM   3057  H1  WAT  1002       2.715  -5.199  -7.378  1.00  0.00
ATOM   3058  H2  WAT  1002       2.449  -6.550  -8.008  1.00  0.00
TER
ATOM   3059  O   WAT  1003      -2.253  -1.117 -16.840  1.00  0.00
ATOM   3060  H1  WAT  1003      -2.821  -1.565 -17.466  1.00  0.00
ATOM   3061  H2  WAT  1003      -1.544  -0.757 -17.373  1.00  0.00
TER
ATOM   3062  O   WAT  1004       6.125  -8.237  -2.383  1.00  0.00
ATOM   3063  H1  WAT  1004       6.450  -8.968  -1.857  1.00  0.00
ATOM   3064  H2  WAT  1004       6.161  -8.556  -3.285  1.00  0.00
TER
ATOM   3065  O   WAT  1005      -1.026  -0.368  -7.482  1.00  0.00
ATOM   3066  H1  WAT  1005      -0.659  -0.842  -6.736  1.00  0.00
ATOM   3067  H2  WAT  1005      -1.216   0.506  -7.141  1.00  0.00
TER
ATOM   3068  O   WAT  1006      -8.162  -5.624 -11.353  1.00  0.00
ATOM   3069  H1  WAT  1006      -8.447  -5.988 -10.515  1.00  0.00
ATOM   3070  H2  WAT  1006      -8.224  -6.355 -11.967  1.00  0.00
TER
ATOM   3071  O   WAT  1007      -4.708   2.879 -14.567  1.00  0.00
ATOM   3072  H1  WAT  1007      -5.482   2.339 -14.727  1.00  0.00
ATOM   3073  H2  WAT  1007      -3.979   2.360 -14.905  1.00  0.00
TER
ATOM   3074  O   WAT  1008       6.051   1.876  -8.774  1.00  0.00
ATOM   3075  H1  WAT  1008       6.771   2.371  -9.165  1.00  0.00
ATOM   3076  H2  WAT  1008       5.849   1.197  -9.419  1.00  0.00
TER
ATOM   3077  O   WAT  1009       1.512  -6.731 -14.632  1.00  0.00
ATOM   3078  H1  WAT  1009       0.698  -7.229 -14.707  1.00  0.00
ATOM   3079  H2  WAT  1009       1.318  -5.891 -15.048  1.00  0.00
TER
ATOM   3080  O   WAT  1010       4.227  -2.359 -16.335  1.00  0.00
ATOM   3081  H1  WAT  1010       5.115  -2.047 -16.510  1.00  0.00
ATOM   3082  H2  WAT  1010       4.197  -3.231 -16.727  1.00  0.00
TER
ATOM   3083  O   WAT  1011      -4.664   2.547 -10.929  1.00  0.00
ATOM   3084  H1  WAT  1011      -4.146   1.744 -10.984  1.00  0.00
ATOM   3085  H2  WAT  1011      -5.116   2.485 -10.088  1.00  0.00
TER
ATOM   3086  O   WAT  1012       0.223   3.814 -15.657  1.00  0.00
ATOM   3087  H1  WAT  1012       0.564   4.558 -16.152  1.00  0.00
ATOM   3088  H2  WAT  1012      -0.606   4.127 -15.294  1.00  0.00
TER
ATOM   3089  O   WAT  1013      -7.180  -0.487  -4.017  1.00  0.00
ATOM   3090  H1  WAT  1013      -7.538   0.179  -3.429  1.00  0.00
ATOM   3091  H2  WAT  1013      -7.474  -1.318  -3.645  1.00  0.00
TER
ATOM   3092  O   WAT  1014       6.498  -1.047 -16.867  1.00  0.00
ATOM   3093  H1  WAT  1014       6.414  -0.616 -17.718  1.00  0.00
ATOM   3094  H2  WAT  1014       7.217  -0.588 -16.435  1.00  0.00
TER
ATOM   3095  O   WAT  1015       7.575   1.409  -3.790  1.00  0.00
ATOM   3096  H1  WAT  1015       6.850   2.002  -3.987  1.00  0.00
ATOM   3097  H2  WAT  1015       8.103   1.402  -4.589  1.00  0.00
TER
ATOM   3098  O   WAT  1016       7.527   5.807 -14.139  1.00  0.00
ATOM   3099  H1  WAT  1016       6.884   5.152 -13.865  1.00  0.00
ATOM   3100  H2  WAT  1016       7.140   6.212 -14.915  1.00  0.00
TER
ATOM   3101  O   WAT  1017       3.105   3.135 -10.292  1.00  0.00
ATOM   3102  H1  WAT  1017       3.458   2.538 -10.952  1.00  0.00
ATOM   3103  H2  WAT  1017       2.222   2.810 -10.121  1.00  0.00
TER
ATOM   3104  O   WAT  1018      -0.808   3.895 -12.885  1.00  0.00
ATOM   3105  H1  WAT  1018      -0.121   4.442 -12.504  1.00  0.00
ATOM   3106  H2  WAT  1018      -1.595   4.439 -12.850  1.00  0.00
TER
ATOM   3107  O   WAT  1019      -8.669  -0.488 -17.393  1.00  0.00
ATOM   3108  H1  WAT  1019      -7.800  -0.205 -17.110  1.00  0.00
ATOM   3109  H2  WAT  1019      -9.160   0.326 -17.508  1.00  0.00
TER
ATOM   3110  O   WAT  1020      -1.506   0.900 -13.272  1.00  0.00
ATOM   3111  H1  WAT  1020      -1.049   1.710 -13.046  1.00  0.00
ATOM   3112  H2  WAT  1020      -1.857   0.582 -12.441  1.00  0.00
TER
ATOM   3113  O   WAT  1021       0.798   6.410  -6.043  1.00  0.00
ATOM   3114  H1  WAT  1021       1.442   6.616  -5.366  1.00  0.00
ATOM   3115  H2  WAT  1021       1.161   5.649  -6.496  1.00  0.00
TER
ATOM   3116  O   WAT  1022      -5.604  -8.757 -12.800  1.00  0.00
ATOM   3117  H1  WAT  1022      -5.733  -8.765 -11.852  1.00  0.00
ATOM   3118  H2  WAT  1022      -6.428  -8.418 -13.151  1.00  0.00
TER
ATOM   3119  O   WAT  1023       2.071   4.414  -7.325  1.00  0.00
ATOM   3120  H1  WAT  1023       2.713   3.713  -7.212  1.00  0.00
ATOM   3121  H2  WAT  1023       2.596   5.193  -7.506  1.00  0.00
TER
ATOM   3122  O   WAT  1024       5.916   4.698 -17.601  1.00  0.00
ATOM   3123  H1  WAT  1024       5.690   3.981 -17.009  1.00  0.00
ATOM   3124  H2  WAT  1024       5.526   4.450 -18.439  1.00  0.00
TER
ATOM   3125  O   WAT  1025       3.845   5.213  -4.122  1.00  0.00
ATOM   3126  H1  WAT  1025       4.180   5.800  -3.444  1.00  0.00
ATOM   3127  H2  WAT  1025       2.925   5.082  -3.892  1.00  0.00
TER
ATOM   3128  O   WAT  1026      -8.302   8.725 -16.827  1.00  0.00
ATOM   3129  H1  WAT  1026      -7.942   9.324 -17.481  1.00  0.00
ATOM   3130  H2  WAT  1026      -8.443   9.271 -16.054  1.00  0.00
TER
ATOM   3131  O   WAT  1027      -8.605  -6.997  -3.339  1.00  0.00
ATOM   3132  H1  WAT  1027      -9.319  -6.798  -2.734  1.00  0.00
ATOM   3133  H2  WAT  1027      -8.185  -7.773  -2.968  1.00  0.00
TER
ATOM   3134  O   WAT  1028       5.498   2.616 -15.940  1.00  0.00
ATOM   3135  H1  WAT  1028       5.210   3.077 -15.152  1.00  0.00
ATOM   3136  H2  WAT  1028       6.293   2.155 -15.672  1.00  0.00
TER
ATOM   3137  O   WAT  1029      -8.318   6.991  -2.353  1.00  0.00
ATOM   3138  H1  WAT  1029      -8.209   6.050  -2.493  1.00  0.00
ATOM   3139  H2  WAT  1029      -8.970   7.256  -3.001  1.00  0.00
TER
ATOM   3140  O   WAT  1030      -2.285   6.108 -16.010  1.00  0.00
ATOM   3141  H1  WAT  1030      -2.294   6.841 -16.625  1.00  0.00
ATOM   3142  H2  WAT  1030      -3.205   5.861 -15.917  1.00  0.00
TER
ATOM   3143  O   WAT  1031      -6.684   1.330 -15.265  1.00  0.00
ATOM   3144  H1  WAT  1031      -7.292   2.070 -15.255  1.00  0.00
ATOM   3145  H2  WAT  1031      -6.209   1.420 -16.091  1.00  0.00
TER
ATOM   3146  O   WAT  1032       2.889  -4.505  -5.589  1.00  0.00
ATOM   3147  H1  WAT  1032       3.257  -5.326  -5.261  1.00  0.00
ATOM   3148  H2  WAT  1032       2.029  -4.445  -5.174  1.00  0.00
TER
ATOM   3149  O   WAT  1033       6.255  -5.550 -14.781  1.00  0.00
ATOM   3150  H1  WAT  1033       5.626  -5.445 -15.495  1.00  0.00
ATOM   3151  H2  WAT  1033       5.760  -5.330 -13.991  1.00  0.00
TER
ATOM   3152  O   WAT  1034       0.701   6.171 -17.347  1.00  0.00
ATOM   3153  H1  WAT  1034       0.802   5.967 -18.277  1.00  0.00
ATOM   3154  H2  WAT  1034      -0.199   5.917 -17.142  1.00  0.00
TER
ATOM   3155  O   WAT  1035      -1.776  -3.271 -13.365  1.00  0.00
ATOM   3156  H1  WAT  1035      -2.485  -2.802 -12.923  1.00  0.00
ATOM   3157  H2  WAT  1035      -1.492  -3.929 -12.730  1.00  0.00
TER
ATOM   3158  O   WAT  1036       2.255  -6.546 -11.925  1.00  0.00
ATOM   3159  H1  WAT  1036       2.132  -6.527 -12.874  1.00  0.00
ATOM   3160  H2  WAT  1036       3.204  -6.498 -11.805  1.00  0.00
TER
ATOM   3161  O   WAT  1037      -0.657   8.690 -12.652  1.00  0.00
ATOM   3162  H1  WAT  1037      -0.403   8.652 -13.574  1.00  0.00
ATOM   3163  H2  WAT  1037      -1.606   8.563 -12.660  1.00  0.00
TER
ATOM   3164  O   WAT  1038      -3.573  -4.962 -15.990  1.00  0.00
ATOM   3165  H1  WAT  1038      -2.724  -4.525 -16.056  1.00  0.00
ATOM   3166  H2  WAT  1038      -3.940  -4.650 -15.162  1.00  0.00
TER
ATOM   3167  O   WAT  1039       7.056  -5.634  -4.523  1.00  0.00
ATOM   3168  H1  WAT  1039       6.553  -4.894  -4.183  1.00  0.00
ATOM   3169  H2  WAT  1039       7.871  -5.246  -4.839  1.00  0.00
TER
ATOM   3170  O   WAT  1040       5.348  -0.391 -11.077  1.00  0.00
ATOM   3171  H1  WAT  1040       4.407  -0.376 -10.902  1.00  0.00
ATOM   3172  H2  WAT  1040       5.662  -1.178 -10.631  1.00  0.00
TER
ATOM   3173  O   WAT  1041      -4.674   1.291 -17.516  1.00  0.00
ATOM   3174  H1  WAT  1041      -3.908   1.179 -16.954  1.00  0.00
ATOM   3175  H2  WAT  1041      -4.596   0.595 -18.168  1.00  0.00
TER
ATOM   3176  O   WAT  1042      -5.979  -1.277 -16.833  1.00  0.00
ATOM   3177  H1  WAT  1042      -5.899  -2.224 -16.721  1.00  0.00
ATOM   3178  H2  WAT  1042      -5.087  -0.946 -16.727  1.00  0.00
TER
ATOM   3179  O   WAT  1043       7.351   6.780  -9.401  1.00  0.00
ATOM   3180  H1  WAT  1043       7.475   7.603  -8.929  1.00  0.00
ATOM   3181  H2  WAT  1043       8.217   6.569  -9.749  1.00  0.00
TER
ATOM   3182  O   WAT  1044      -5.178   8.873  -9.729  1.00  0.00
ATOM   3183  H1  WAT  1044      -4.441   8.324  -9.459  1.00  0.00
ATOM   3184  H2  WAT  1044      -4.794   9.738  -9.869  1.00  0.00
TER
ATOM   3185  O   WAT  1045      -8.293   4.940 -13.855  1.00  0.00
ATOM   3186  H1  WAT  1045      -9.219   5.182 -13.865  1.00  0.00
ATOM   3187  H2  WAT  1045      -7.828   5.768 -13.977  1.00  0.00
TER
ATOM   3188  O   WAT  1046      -6.172   8.057  -0.541  1.00  0.00
ATOM   3189  H1  WAT  1046      -5.371   8.379  -0.127  1.00  0.00
ATOM   3190  H2  WAT  1046      -6.687   7.697   0.181  1.00  0.00
TER
ATOM   3191  O   WAT  1047       4.095   7.893  -1.982  1.00  0.00
ATOM   3192  H1  WAT  1047       5.047   7.809  -2.032  1.00  0.00
ATOM   3193  H2  WAT  1047       3.947   8.558  -1.309  1.00  0.00
TER
ATOM   3194  O   WAT  1048       6.986   7.273 -16.483  1.00  0.00
ATOM   3195  H1  WAT  1048       6.700   6.859 -17.298  1.00  0.00
ATOM   3196  H2  WAT  1048       6.787   8.202 -16.603  1.00  0.00
TER
ATOM   3197  O   WAT  1049      -8.452   0.545  -1.597  1.00  0.00
ATOM   3198  H1  WAT  1049      -7.948  -0.034  -1.026  1.00  0.00
ATOM   3199  H2  WAT  1049      -9.191   0.829  -1.060  1.00  0.00
TER
ATOM   3200  O   WAT  1050       1.691   2.328 -17.438  1.00  0.00
ATOM   3201  H1  WAT  1050       1.142   2.775 -16.794  1.00  0.00
ATOM   3202  H2  WAT  1050       2.312   1.823 -16.915  1.00  0.00
TER
ATOM   3203  O   WAT  1051      -6.420  -1.312  -0.702  1.00  0.00
ATOM   3204  H1  WAT  1051      -6.379  -1.611   0.206  1.00  0.00
ATOM   3205  H2  WAT  1051      -5.565  -0.911  -0.861  1.00  0.00
TER
ATOM   3206  O   WAT  1052      -2.642   1.287 -15.542  1.00  0.00
ATOM   3207  H1  WAT  1052      -2.220   1.121 -14.699  1.00  0.00
ATOM   3208  H2  WAT  1052      -2.517   0.477 -16.036  1.00  0.00
TER
ATOM   3209  O   WAT  1053      -3.992  -5.767  -2.655  1.00  0.00
ATOM   3210  H1  WAT  1053      -4.086  -6.385  -3.380  1.00  0.00
ATOM   3211  H2  WAT  1053      -4.572  -5.040  -2.882  1.00  0.00
TER
ATOM   3212  O   WAT  1054      -1.226  -7.209  -5.622  1.00  0.00
ATOM   3213  H1  WAT  1054      -1.674  -7.187  -6.468  1.00  0.00
ATOM   3214  H2  WAT  1054      -1.859  -7.608  -5.025  1.00  0.00
TER
ATOM   3215  O   WAT  1055       3.855  -0.029  -5.041  1.00  0.00
ATOM   3216  H1  WAT  1055       3.329   0.496  -5.645  1.00  0.00
ATOM   3217  H2  WAT  1055       4.198   0.604  -4.410  1.00  0.00
TER
ATOM   3218  O   WAT  1056      -2.969   7.991  -3.885  1.00  0.00
ATOM   3219  H1  WAT  1056      -3.507   8.716  -4.204  1.00  0.00
ATOM   3220  H2  WAT  1056      -2.716   7.514  -4.676  1.00  0.00
TER
ATOM   3221  O   WAT  1057       3.733  -7.829 -16.067  1.00  0.00
ATOM   3222  H1  WAT  1057       4.013  -8.672 -15.711  1.00  0.00
ATOM   3223  H2  WAT  1057       2.959  -7.596 -15.553  1.00  0.00
TER
ATOM   3224  O   WAT  1058      -0.113   9.226  -3.627  1.00  0.00
ATOM   3225  H1  WAT  1058      -0.187  10.130  -3.319  1.00  0.00
ATOM   3226  H2  WAT  1058      -1.015   8.908  -3.654  1.00  0.00
TER
ATOM   3227  O   WAT  1059      -1.729  -6.596 -17.623  1.00  0.00
ATOM   3228  H1  WAT  1059      -2.077  -7.273 -18.202  1.00  0.00
ATOM   3229  H2  WAT  1059      -1.528  -7.057 -16.808  1.00  0.00
TER
ATOM   3230  O   WAT  1060       0.436   8.392 -16.004  1.00  0.00
ATOM   3231  H1  WAT  1060       1.331   8.731 -15.982  1.00  0.00
ATOM   3232  H2  WAT  1060       0.467   7.670 -16.632  1.00  0.00
TER
ATOM   3233  O   WAT  1061      -5.925   3.765 -17.775  1.00  0.00
ATOM   3234  H1  WAT  1061      -5.487   4.308 -17.120  1.00  0.00
ATOM   3235  H2  WAT  1061      -5.440   2.940 -17.766  1.00  0.00
TER
ATOM   3236  O   WAT  1062      -8.710   6.554 -10.323  1.00  0.00
ATOM   3237  H1  WAT  1062      -8.380   5.686 -10.555  1.00  0.00
ATOM   3238  H2  WAT  1062      -8.281   6.760  -9.493  1.00  0.00
TER
ATOM   3239  O   WAT  1063      -4.114   4.885 -12.663  1.00  0.00
ATOM   3240  H1  WAT  1063      -4.414   4.761 -11.763  1.00  0.00
ATOM   3241  H2  WAT  1063      -4.220   4.026 -13.071  1.00  0.00
TER
ATOM   3242  O   WAT  1064      -8.221   7.421  -7.585  1.00  0.00
ATOM   3243  H1  WAT  1064      -8.658   7.601  -6.753  1.00  0.00
ATOM   3244  H2  WAT  1064      -7.653   8.178  -7.727  1.00  0.00
TER
ATOM   3245  O   WAT  1065       7.415   6.923  -3.297  1.00  0.00
ATOM   3246  H1  WAT  1065       6.815   6.982  -4.041  1.00  0.00
ATOM   3247  H2  WAT  1065       7.544   5.983  -3.168  1.00  0.00
TER
ATOM   3248  O   WAT  1066       8.655   4.664 -17.960  1.00  0.00
ATOM   3249  H1  WAT  1066       7.824   4.732 -17.490  1.00  0.00
ATOM   3250  H2  WAT  1066       8.832   5.555 -18.264  1.00  0.00
TER
ATOM   3251  O   WAT  1067       8.111   1.409 -15.457  1.00  0.00
ATOM   3252  H1  WAT  1067       8.873   1.979 -15.351  1.00  0.00
ATOM   3253  H2  WAT  1067       8.126   0.842 -14.686  1.00  0.00
TER
ATOM   3254  O   WAT  1068      -8.389  -0.067 -11.226  1.00  0.00
ATOM   3255  H1  WAT  1068      -9.044  -0.336 -11.870  1.00  0.00
ATOM   3256  H2  WAT  1068      -7.551  -0.177 -11.676  1.00  0.00
TER
ATOM   3257  O   WAT  1069       9.117   2.264 -10.613  1.00  0.00
ATOM   3258  H1  WAT  1069       9.488   1.481 -11.019  1.00  0.00
ATOM   3259  H2  WAT  1069       9.757   2.953 -10.791  1.00  0.00
TER
ATOM   3260  O   WAT  1070       6.100   3.648  -5.200  1.00  0.00
ATOM   3261  H1  WAT  1070       5.286   4.078  -4.937  1.00  0.00
ATOM   3262  H2  WAT  1070       6.508   4.260  -5.813  1.00  0.00
TER
ATOM   3263  O   WAT  1071       8.163   1.703 -18.300  1.00  0.00
ATOM   3264  H1  WAT  1071       8.438   2.610 -18.428  1.00  0.00
ATOM   3265  H2  WAT  1071       7.974   1.639 -17.364  1.00  0.00
TER
ATOM   3266  O   WAT  1072       4.560  -5.273 -17.004  1.00  0.00
ATOM   3267  H1  WAT  1072       4.979  -5.460 -17.845  1.00  0.00
ATOM   3268  H2  WAT  1072       4.254  -6.125 -16.694  1.00  0.00
TER
ATOM   3269  O   WAT  1073       8.059  -0.361 -13.307  1.00  0.00
ATOM   3270  H1  WAT  1073       7.684  -1.128 -13.739  1.00  0.00
ATOM   3271  H2  WAT  1073       7.330   0.022 -12.819  1.00  0.00
TER
ATOM   3272  O   WAT  1074      -7.351   0.318  -6.686  1.00  0.00
ATOM   3273  H1  WAT  1074      -6.984   0.231  -5.806  1.00  0.00
ATOM   3274  H2  WAT  1074      -7.920  -0.445  -6.785  1.00  0.00
TER
ATOM   3275  O   WAT  1075       7.449  -1.213  -3.673  1.00  0.00
ATOM   3276  H1  WAT  1075       7.218  -1.442  -4.573  1.00  0.00
ATOM   3277  H2  WAT  1075       7.710  -0.293  -3.718  1.00  0.00
TER
ATOM   3278  O   WAT  1076      -7.800  -2.771  -2.780  1.00  0.00
ATOM   3279  H1  WAT  1076      -8.694  -2.804  -2.441  1.00  0.00
ATOM   3280  H2  WAT  1076      -7.260  -2.572  -2.015  1.00  0.00
TER
ATOM   3281  O   WAT  1077       5.888  -5.988  -0.895  1.00  0.00
ATOM   3282  H1  WAT  1077       6.765  -5.979  -0.511  1.00  0.00
ATOM   3283  H2  WAT  1077       5.900  -6.725  -1.506  1.00  0.00
TER
ATOM   3284  O   WAT  1078      -9.175  -2.857 -15.284  1.00  0.00
ATOM   3285  H1  WAT  1078     -10.079  -2.594 -15.459  1.00  0.00
ATOM   3286  H2  WAT  1078      -8.691  -2.586 -16.064  1.00  0.00
TER
ATOM   3287  O   WAT  1079       7.334  -2.135 -10.006  1.00  0.00
ATOM   3288  H1  WAT  1079       7.858  -2.629 -10.637  1.00  0.00
ATOM   3289  H2  WAT  1079       7.920  -2.000  -9.261  1.00  0.00
TER
ATOM   3290  O   WAT  1080       7.513  -2.051  -6.484  1.00  0.00
ATOM   3291  H1  WAT  1080       6.564  -2.084  -6.370  1.00  0.00
ATOM   3292  H2  WAT  1080       7.695  -1.141  -6.719  1.00  0.00
TER
ATOM   3293  O   WAT  1081      -6.632  -3.801 -17.374  1.00  0.00
ATOM   3294  H1  WAT  1081      -5.923  -4.222 -17.860  1.00  0.00
ATOM   3295  H2  WAT  1081      -7.348  -3.733 -18.006  1.00  0.00
TER
ATOM   3296  O   WAT  1082       6.824  -2.877 -14.067  1.00  0.00
ATOM   3297  H1  WAT  1082       7.320  -3.110 -13.282  1.00  0.00
ATOM   3298  H2  WAT  1082       6.626  -3.716 -14.483  1.00  0.00
TER
ATOM   3299  O   WAT  1083      -7.296  -8.496  -8.432  1.00  0.00
ATOM   3300  H1  WAT  1083      -6.648  -9.046  -8.872  1.00  0.00
ATOM   3301  H2  WAT  1083      -6.875  -8.242  -7.610  1.00  0.00
TER
ATOM   3302  O   WAT  1084       8.253  -4.241 -11.533  1.00  0.00
ATOM   3303  H1  WAT  1084       8.143  -4.396 -10.595  1.00  0.00
ATOM   3304  H2  WAT  1084       9.014  -4.769 -11.776  1.00  0.00
TER
ATOM   3305  O   WAT  1085       6.600  -8.302  -5.075  1.00  0.00
ATOM   3306  H1  WAT  1085       7.237  -7.689  -4.709  1.00  0.00
ATOM   3307  H2  WAT  1085       6.747  -8.266  -6.020  1.00  0.00
TER
ATOM   3308  O   WAT  1086       9.142  -6.411 -18.292  1.00  0.00
ATOM   3309  H1  WAT  1086      10.067  -6.542 -18.501  1.00  0.00
ATOM   3310  H2  WAT  1086       9.120  -6.331 -17.339  1.00  0.00
TER
ATOM   3311  O   WAT  1087       9.216  -5.639 -15.667  1.00  0.00
ATOM   3312  H1  WAT  1087       8.421  -5.705 -15.137  1.00  0.00
ATOM   3313  H2  WAT  1087       9.420  -4.704 -15.678  1.00  0.00
TER
ATOM   3314  O   WAT  1088       6.158   8.400 -11.673  1.00  0.00
ATOM   3315  H1  WAT  1088       6.754   8.078 -12.349  1.00  0.00
ATOM   3316  H2  WAT  1088       6.416   7.927 -10.882  1.00  0.00
TER
ATOM   3317  O   WAT  1089      -7.542  -8.340  -5.689  1.00  0.00
ATOM   3318  H1  WAT  1089      -7.891  -7.884  -4.923  1.00  0.00
ATOM   3319  H2  WAT  1089      -7.874  -9.235  -5.607  1.00  0.00
TER
ATOM   3320  O   WAT  1090      -2.235   6.387  -5.923  1.00  0.00
ATOM   3321  H1  WAT  1090      -2.476   6.655  -6.810  1.00  0.00
ATOM   3322  H2  WAT  1090      -1.295   6.558  -5.868  1.00  0.00
TER
ATOM   3323  O   WAT  1091      -0.030  -7.149  -2.167  1.00  0.00
ATOM   3324  H1  WAT  1091      -0.091  -6.557  -1.418  1.00  0.00
ATOM   3325  H2  WAT  1091       0.910  -7.257  -2.312  1.00  0.00
TER
ATOM   3326  O   WAT  1092       2.608  -7.492  -2.528  1.00  0.00
ATOM   3327  H1  WAT  1092       3.222  -7.174  -3.190  1.00  0.00
ATOM   3328  H2  WAT  1092       3.153  -7.977  -1.908  1.00  0.00
TER
ATOM   3329  O   WAT  1093       9.025   8.407  -5.122  1.00  0.00
ATOM   3330  H1  WAT  1093       8.531   8.804  -5.839  1.00  0.00
ATOM   3331  H2  WAT  1093       8.416   7.782  -4.728  1.00  0.00
TER
ATOM   3332  O   WAT  1094      -6.870  -8.813  -2.414  1.00  0.00
ATOM   3333  H1  WAT  1094      -6.322  -8.994  -3.177  1.00  0.00
ATOM   3334  H2  WAT  1094      -6.805  -9.603  -1.878  1.00  0.00
TER
ATOM   3335  O   WAT  1095      -6.097   7.778  -4.404  1.00  0.00
ATOM   3336  H1  WAT  1095      -6.691   7.646  -3.665  1.00  0.00
ATOM   3337  H2  WAT  1095      -6.105   6.942  -4.870  1.00  0.00
TER
ATOM   3338  O   WAT  1096       3.348  -8.929  -6.201  1.00  0.00
ATOM   3339  H1  WAT  1096       2.474  -8.596  -6.404  1.00  0.00
ATOM   3340  H2  WAT  1096       3.239  -9.402  -5.376  1.00  0.00
TER
ATOM   3341  O   WAT  1097       4.256  -6.722  -4.817  1.00  0.00
ATOM   3342  H1  WAT  1097       3.927  -7.537  -5.197  1.00  0.00
ATOM   3343  H2  WAT  1097       5.204  -6.765  -4.940  1.00  0.00
TER
ATOM   3344  O   WAT  1098       6.709   9.049  -7.843  1.00  0.00
ATOM   3345  H1  WAT  1098       6.249   9.801  -8.217  1.00  0.00
ATOM   3346  H2  WAT  1098       6.080   8.330  -7.902  1.00  0.00
TER
ATOM   3347  O   WAT  1099      -6.466   5.144  -5.453  1.00  0.00
ATOM   3348  H1  WAT  1099      -7.192   4.524  -5.521  1.00  0.00
ATOM   3349  H2  WAT  1099      -6.405   5.538  -6.323  1.00  0.00
TER
ATOM   3350  O   WAT  1100      -2.861   7.358  -8.668  1.00  0.00
ATOM   3351  H1  WAT  1100      -2.345   6.747  -9.194  1.00  0.00
ATOM   3352  H2  WAT  1100      -2.212   7.861  -8.177  1.00  0.00
TER
ATOM   3353  O   WAT  1101      -0.122   8.249  -7.841  1.00  0.00
ATOM   3354  H1  WAT  1101       0.166   7.994  -8.718  1.00  0.00
ATOM   3355  H2  WAT  1101       0.390   7.697  -7.251  1.00  0.00
TER
ATOM   3356  O   WAT  1102       1.096  -8.012  -7.262  1.00  0.00
ATOM   3357  H1  WAT  1102       0.313  -7.538  -6.982  1.00  0.00
ATOM   3358  H2  WAT  1102       0.802  -8.917  -7.370  1.00  0.00
TER
ATOM   3359  O   WAT  1103       5.648  -7.310  -9.217  1.00  0.00
ATOM   3360  H1  WAT  1103       6.089  -7.365 -10.065  1.00  0.00
ATOM   3361  H2  WAT  1103       5.379  -6.394  -9.146  1.00  0.00
TER
ATOM   3362  O   WAT  1104       7.512  -7.678 -11.206  1.00  0.00
ATOM   3363  H1  WAT  1104       7.451  -8.622 -11.353  1.00  0.00
ATOM   3364  H2  WAT  1104       8.291  -7.570 -10.661  1.00  0.00
TER
ATOM   3365  O   WAT  1105      -8.183   8.461 -12.244  1.00  0.00
ATOM   3366  H1  WAT  1105      -8.351   7.828 -11.545  1.00  0.00
ATOM   3367  H2  WAT  1105      -9.049   8.667 -12.594  1.00  0.00
TER
ATOM   3368  O   WAT  1106      -7.560  -7.707 -14.740  1.00  0.00
ATOM   3369  H1  WAT  1106      -6.802  -7.594 -15.314  1.00  0.00
ATOM   3370  H2  WAT  1106      -8.022  -6.870 -14.786  1.00  0.00
TER
ATOM   3371  O   WAT  1107      -1.019  -5.593 -11.750  1.00  0.00
ATOM   3372  H1  WAT  1107      -1.831  -5.968 -12.091  1.00  0.00
ATOM   3373  H2  WAT  1107      -0.515  -6.349 -11.448  1.00  0.00
TER
ATOM   3374  O   WAT  1108       3.484  -8.929 -10.512  1.00  0.00
ATOM   3375  H1  WAT  1108       4.087  -8.357 -10.037  1.00  0.00
ATOM   3376  H2  WAT  1108       2.743  -8.365 -10.734  1.00  0.00
TER
ATOM   3377  O   WAT  1109       6.627  -8.527 -15.238  1.00  0.00
ATOM   3378  H1  WAT  1109       6.822  -7.629 -14.971  1.00  0.00
ATOM   3379  H2  WAT  1109       5.840  -8.758 -14.745  1.00  0.00
TER
ATOM   3380  O   WAT  1110      -6.577   7.154 -14.799  1.00  0.00
ATOM   3381  H1  WAT  1110      -7.102   7.535 -15.502  1.00  0.00
ATOM   3382  H2  WAT  1110      -6.652   7.779 -14.078  1.00  0.00
TER
ATOM   3383  O   WAT  1111      -5.188  -7.181 -16.200  1.00  0.00
ATOM   3384  H1  WAT  1111      -4.658  -7.968 -16.329  1.00  0.00
ATOM   3385  H2  WAT  1111      -4.555  -6.502 -15.967  1.00  0.00
TER
ATOM   3386  O   WAT  1112      -2.994  -7.443 -13.146  1.00  0.00
ATOM   3387  H1  WAT  1112      -3.624  -8.145 -12.979  1.00  0.00
ATOM   3388  H2  WAT  1112      -3.533  -6.683 -13.362  1.00  0.00
TER
ATOM   3389  O   WAT  1113      -0.055   9.170  -0.475  1.00  0.00
ATOM   3390  H1  WAT  1113       0.872   8.935  -0.431  1.00  0.00
ATOM   3391  H2  WAT  1113      -0.070   9.998  -0.956  1.00  0.00
TER
ATOM   3392  O   WAT  1114       8.180   8.713 -13.477  1.00  0.00
ATOM   3393  H1  WAT  1114       8.355   8.027 -14.121  1.00  0.00
ATOM   3394  H2  WAT  1114       7.482   9.238 -13.870  1.00  0.00
TER
ATOM   3395  O   WAT  1115      -2.868  -8.165  -0.710  1.00  0.00
ATOM   3396  H1  WAT  1115      -3.150  -7.662  -1.474  1.00  0.00
ATOM   3397  H2  WAT  1115      -2.486  -8.963  -1.076  1.00  0.00
TER
ATOM   3398  O   WAT  1116      -3.977   9.103 -15.924  1.00  0.00
ATOM   3399  H1  WAT  1116      -3.245   8.818 -16.471  1.00  0.00
ATOM   3400  H2  WAT  1116      -3.718   8.864 -15.034  1.00  0.00
TER
ATOM   3401  O   WAT  1117      -4.816   5.219 -15.919  1.00  0.00
ATOM   3402  H1  WAT  1117      -5.445   5.688 -15.370  1.00  0.00
ATOM   3403  H2  WAT  1117      -4.701   4.374 -15.484  1.00  0.00
TER
ATOM   3404  O   WAT  1118       3.733  -8.750  -0.132  1.00  0.00
ATOM   3405  H1  WAT  1118       3.620  -8.430   0.763  1.00  0.00
ATOM   3406  H2  WAT  1118       4.550  -8.348  -0.429  1.00  0.00
TER
ATOM   3407  O   WAT  1119       6.513   8.397  -0.651  1.00  0.00
ATOM   3408  H1  WAT  1119       7.306   7.902  -0.858  1.00  0.00
ATOM   3409  H2  WAT  1119       6.806   9.076  -0.043  1.00  0.00
TER
ATOM   3410  O   WAT  1120       0.771 -17.727   9.661  1.00  0.00
ATOM   3411  H1  WAT  1120      -0.005 -18.207   9.951  1.00  0.00
ATOM   3412  H2  WAT  1120       1.422 -18.406   9.486  1.00  0.00
TER
ATOM   3413  O   WAT  1121      -5.212 -17.415  10.538  1.00  0.00
ATOM   3414  H1  WAT  1121      -6.044 -17.670  10.938  1.00  0.00
ATOM   3415  H2  WAT  1121      -4.604 -17.344  11.274  1.00  0.00
TER
ATOM   3416  O   WAT  1122       4.792 -13.321   8.441  1.00  0.00
ATOM   3417  H1  WAT  1122       4.330 -14.092   8.769  1.00  0.00
ATOM   3418  H2  WAT  1122       5.604 -13.294   8.946  1.00  0.00
TER
ATOM   3419  O   WAT  1123      -5.232 -13.381  10.734  1.00  0.00
ATOM   3420  H1  WAT  1123      -4.930 -14.271  10.555  1.00  0.00
ATOM   3421  H2  WAT  1123      -4.488 -12.824  10.506  1.00  0.00
TER
ATOM   3422  O   WAT  1124       1.018 -11.035   8.061  1.00  0.00
ATOM   3423  H1  WAT  1124       0.399 -10.579   7.490  1.00  0.00
ATOM   3424  H2  WAT  1124       1.873 -10.880   7.660  1.00  0.00
TER
ATOM   3425  O   WAT  1125       0.212 -15.051   9.668  1.00  0.00
ATOM   3426  H1  WAT  1125       0.143 -15.992   9.507  1.00  0.00
ATOM   3427  H2  WAT  1125       0.974 -14.961  10.240  1.00  0.00
TER
ATOM   3428  O   WAT  1126       1.884 -16.151   5.454  1.00  0.00
ATOM   3429  H1  WAT  1126       1.266 -15.686   4.890  1.00  0.00
ATOM   3430  H2  WAT  1126       2.397 -15.458   5.871  1.00  0.00
TER
ATOM   3431  O   WAT  1127      -3.252 -16.624  12.133  1.00  0.00
ATOM   3432  H1  WAT  1127      -3.586 -15.997  12.775  1.00  0.00
ATOM   3433  H2  WAT  1127      -3.076 -16.097  11.353  1.00  0.00
TER
ATOM   3434  O   WAT  1128      -4.041 -14.655  13.947  1.00  0.00
ATOM   3435  H1  WAT  1128      -3.423 -13.980  13.666  1.00  0.00
ATOM   3436  H2  WAT  1128      -4.901 -14.247  13.856  1.00  0.00
TER
ATOM   3437  O   WAT  1129      -8.747 -15.465   2.828  1.00  0.00
ATOM   3438  H1  WAT  1129      -9.125 -14.977   2.097  1.00  0.00
ATOM   3439  H2  WAT  1129      -8.490 -14.793   3.459  1.00  0.00
TER
ATOM   3440  O   WAT  1130       6.877 -13.192  11.863  1.00  0.00
ATOM   3441  H1  WAT  1130       6.194 -12.522  11.855  1.00  0.00
ATOM   3442  H2  WAT  1130       7.417 -12.993  11.097  1.00  0.00
TER
ATOM   3443  O   WAT  1131       4.413 -11.347  10.577  1.00  0.00
ATOM   3444  H1  WAT  1131       4.426 -11.751   9.710  1.00  0.00
ATOM   3445  H2  WAT  1131       3.861 -10.572  10.474  1.00  0.00
TER
ATOM   3446  O   WAT  1132       5.708 -14.625   5.666  1.00  0.00
ATOM   3447  H1  WAT  1132       5.597 -15.568   5.791  1.00  0.00
ATOM   3448  H2  WAT  1132       5.704 -14.264   6.553  1.00  0.00
TER
ATOM   3449  O   WAT  1133       3.812 -16.444  11.906  1.00  0.00
ATOM   3450  H1  WAT  1133       4.228 -16.658  11.071  1.00  0.00
ATOM   3451  H2  WAT  1133       4.536 -16.187  12.477  1.00  0.00
TER
ATOM   3452  O   WAT  1134       1.250 -18.999   5.023  1.00  0.00
ATOM   3453  H1  WAT  1134       0.323 -19.065   5.252  1.00  0.00
ATOM   3454  H2  WAT  1134       1.402 -18.061   4.908  1.00  0.00
TER
ATOM   3455  O   WAT  1135       7.758 -18.045  11.997  1.00  0.00
ATOM   3456  H1  WAT  1135       6.930 -17.976  11.522  1.00  0.00
ATOM   3457  H2  WAT  1135       8.353 -17.460  11.529  1.00  0.00
TER
ATOM   3458  O   WAT  1136       5.279 -17.437   5.526  1.00  0.00
ATOM   3459  H1  WAT  1136       4.661 -17.775   4.879  1.00  0.00
ATOM   3460  H2  WAT  1136       5.262 -18.081   6.234  1.00  0.00
TER
ATOM   3461  O   WAT  1137      -3.145 -18.472   7.805  1.00  0.00
ATOM   3462  H1  WAT  1137      -3.549 -19.185   7.309  1.00  0.00
ATOM   3463  H2  WAT  1137      -3.058 -18.817   8.694  1.00  0.00
TER
ATOM   3464  O   WAT  1138      -2.677 -14.786   9.969  1.00  0.00
ATOM   3465  H1  WAT  1138      -2.974 -15.391   9.289  1.00  0.00
ATOM   3466  H2  WAT  1138      -1.727 -14.748   9.858  1.00  0.00
TER
ATOM   3467  O   WAT  1139       5.412 -11.213  13.631  1.00  0.00
ATOM   3468  H1  WAT  1139       4.935 -10.405  13.438  1.00  0.00
ATOM   3469  H2  WAT  1139       4.728 -11.865  13.784  1.00  0.00
TER
ATOM   3470  O   WAT  1140      -3.585 -15.048  16.619  1.00  0.00
ATOM   3471  H1  WAT  1140      -4.482 -14.824  16.867  1.00  0.00
ATOM   3472  H2  WAT  1140      -3.559 -14.924  15.671  1.00  0.00
TER
ATOM   3473  O   WAT  1141       3.456 -18.198   2.534  1.00  0.00
ATOM   3474  H1  WAT  1141       3.895 -19.036   2.387  1.00  0.00
ATOM   3475  H2  WAT  1141       4.169 -17.565   2.620  1.00  0.00
TER
ATOM   3476  O   WAT  1142      -4.758 -18.176  15.195  1.00  0.00
ATOM   3477  H1  WAT  1142      -4.897 -17.304  15.564  1.00  0.00
ATOM   3478  H2  WAT  1142      -5.639 -18.519  15.050  1.00  0.00
TER
ATOM   3479  O   WAT  1143       1.565 -13.259   6.502  1.00  0.00
ATOM   3480  H1  WAT  1143       2.005 -12.516   6.087  1.00  0.00
ATOM   3481  H2  WAT  1143       1.504 -13.016   7.426  1.00  0.00
TER
ATOM   3482  O   WAT  1144      -2.960 -12.234  17.404  1.00  0.00
ATOM   3483  H1  WAT  1144      -2.988 -11.830  16.537  1.00  0.00
ATOM   3484  H2  WAT  1144      -3.123 -13.163  17.241  1.00  0.00
TER
ATOM   3485  O   WAT  1145      -8.806 -16.406  11.112  1.00  0.00
ATOM   3486  H1  WAT  1145      -8.728 -16.272  10.168  1.00  0.00
ATOM   3487  H2  WAT  1145      -8.192 -17.115  11.305  1.00  0.00
TER
ATOM   3488  O   WAT  1146      -7.561 -14.706   7.523  1.00  0.00
ATOM   3489  H1  WAT  1146      -7.968 -14.565   6.668  1.00  0.00
ATOM   3490  H2  WAT  1146      -6.670 -14.990   7.320  1.00  0.00
TER
ATOM   3491  O   WAT  1147       8.395 -14.260  15.860  1.00  0.00
ATOM   3492  H1  WAT  1147       8.522 -14.499  14.942  1.00  0.00
ATOM   3493  H2  WAT  1147       8.437 -15.092  16.332  1.00  0.00
TER
ATOM   3494  O   WAT  1148       2.257 -10.557  14.430  1.00  0.00
ATOM   3495  H1  WAT  1148       2.771 -10.646  15.232  1.00  0.00
ATOM   3496  H2  WAT  1148       1.414 -10.211  14.722  1.00  0.00
TER
ATOM   3497  O   WAT  1149       4.232 -10.272   3.858  1.00  0.00
ATOM   3498  H1  WAT  1149       4.072 -10.561   4.756  1.00  0.00
ATOM   3499  H2  WAT  1149       4.067 -11.048   3.322  1.00  0.00
TER
ATOM   3500  O   WAT  1150      -3.289 -10.492   5.635  1.00  0.00
ATOM   3501  H1  WAT  1150      -3.465 -11.408   5.422  1.00  0.00
ATOM   3502  H2  WAT  1150      -4.143 -10.133   5.875  1.00  0.00
TER
ATOM   3503  O   WAT  1151       3.935 -12.763   2.418  1.00  0.00
ATOM   3504  H1  WAT  1151       3.242 -12.765   1.758  1.00  0.00
ATOM   3505  H2  WAT  1151       4.677 -13.187   1.987  1.00  0.00
TER
ATOM   3506  O   WAT  1152       3.500 -11.137   6.493  1.00  0.00
ATOM   3507  H1  WAT  1152       3.956 -11.918   6.806  1.00  0.00
ATOM   3508  H2  WAT  1152       3.839 -10.426   7.037  1.00  0.00
TER
ATOM   3509  O   WAT  1153      -8.750 -15.365  13.652  1.00  0.00
ATOM   3510  H1  WAT  1153      -8.587 -15.835  12.834  1.00  0.00
ATOM   3511  H2  WAT  1153      -8.285 -15.873  14.317  1.00  0.00
TER
ATOM   3512  O   WAT  1154      -7.176 -15.990  15.811  1.00  0.00
ATOM   3513  H1  WAT  1154      -7.560 -16.631  16.410  1.00  0.00
ATOM   3514  H2  WAT  1154      -6.865 -15.286  16.381  1.00  0.00
TER
ATOM   3515  O   WAT  1155      -1.026 -19.142  11.292  1.00  0.00
ATOM   3516  H1  WAT  1155      -0.659 -19.616  12.038  1.00  0.00
ATOM   3517  H2  WAT  1155      -1.216 -18.268  11.633  1.00  0.00
TER
ATOM   3518  O   WAT  1156      -4.708 -15.895   4.207  1.00  0.00
ATOM   3519  H1  WAT  1156      -5.482 -16.436   4.047  1.00  0.00
ATOM   3520  H2  WAT  1156      -3.979 -16.415   3.869  1.00  0.00
TER
ATOM   3521  O   WAT  1157       6.051 -16.899  10.000  1.00  0.00
ATOM   3522  H1  WAT  1157       6.771 -16.403   9.609  1.00  0.00
ATOM   3523  H2  WAT  1157       5.849 -17.577   9.355  1.00  0.00
TER
ATOM   3524  O   WAT  1158       1.433 -16.828  15.887  1.00  0.00
ATOM   3525  H1  WAT  1158       1.366 -17.748  15.633  1.00  0.00
ATOM   3526  H2  WAT  1158       0.803 -16.730  16.601  1.00  0.00
TER
ATOM   3527  O   WAT  1159      -4.664 -16.227   7.845  1.00  0.00
ATOM   3528  H1  WAT  1159      -4.146 -17.030   7.791  1.00  0.00
ATOM   3529  H2  WAT  1159      -5.116 -16.289   8.687  1.00  0.00
TER
ATOM   3530  O   WAT  1160       0.223 -14.961   3.118  1.00  0.00
ATOM   3531  H1  WAT  1160       0.564 -14.216   2.622  1.00  0.00
ATOM   3532  H2  WAT  1160      -0.606 -14.648   3.480  1.00  0.00
TER
ATOM   3533  O   WAT  1161      -3.979 -18.803  17.642  1.00  0.00
ATOM   3534  H1  WAT  1161      -4.279 -18.657  16.744  1.00  0.00
ATOM   3535  H2  WAT  1161      -3.207 -19.362  17.549  1.00  0.00
TER
ATOM   3536  O   WAT  1162       1.364 -14.006  15.637  1.00  0.00
ATOM   3537  H1  WAT  1162       1.379 -14.938  15.419  1.00  0.00
ATOM   3538  H2  WAT  1162       0.657 -13.920  16.276  1.00  0.00
TER
ATOM   3539  O   WAT  1163       6.498 -19.822   1.907  1.00  0.00
ATOM   3540  H1  WAT  1163       6.414 -19.390   1.057  1.00  0.00
ATOM   3541  H2  WAT  1163       7.217 -19.362   2.340  1.00  0.00
TER
ATOM   3542  O   WAT  1164       7.575 -17.365  14.984  1.00  0.00
ATOM   3543  H1  WAT  1164       6.850 -16.772  14.787  1.00  0.00
ATOM   3544  H2  WAT  1164       8.103 -17.373  14.185  1.00  0.00
TER
ATOM   3545  O   WAT  1165       7.527 -12.968   4.635  1.00  0.00
ATOM   3546  H1  WAT  1165       6.884 -13.622   4.910  1.00  0.00
ATOM   3547  H2  WAT  1165       7.140 -12.562   3.859  1.00  0.00
TER
ATOM   3548  O   WAT  1166       3.105 -15.639   8.482  1.00  0.00
ATOM   3549  H1  WAT  1166       3.458 -16.236   7.823  1.00  0.00
ATOM   3550  H2  WAT  1166       2.222 -15.965   8.653  1.00  0.00
TER
ATOM   3551  O   WAT  1167      -0.808 -14.879   5.889  1.00  0.00
ATOM   3552  H1  WAT  1167      -0.121 -14.332   6.270  1.00  0.00
ATOM   3553  H2  WAT  1167      -1.595 -14.335   5.924  1.00  0.00
TER
ATOM   3554  O   WAT  1168      -8.669 -19.262   1.381  1.00  0.00
ATOM   3555  H1  WAT  1168      -7.800 -18.980   1.665  1.00  0.00
ATOM   3556  H2  WAT  1168      -9.160 -18.448   1.266  1.00  0.00
TER
ATOM   3557  O   WAT  1169      -1.506 -17.875   5.502  1.00  0.00
ATOM   3558  H1  WAT  1169      -1.049 -17.064   5.728  1.00  0.00
ATOM   3559  H2  WAT  1169      -1.857 -18.192   6.334  1.00  0.00
TER
ATOM   3560  O   WAT  1170       0.798 -12.364  12.731  1.00  0.00
ATOM   3561  H1  WAT  1170       1.442 -12.158  13.409  1.00  0.00
ATOM   3562  H2  WAT  1170       1.161 -13.125  12.278  1.00  0.00
TER
ATOM   3563  O   WAT  1171       2.071 -14.361  11.449  1.00  0.00
ATOM   3564  H1  WAT  1171       2.713 -15.061  11.562  1.00  0.00
ATOM   3565  H2  WAT  1171       2.596 -13.581  11.269  1.00  0.00
TER
ATOM   3566  O   WAT  1172       5.916 -14.076   1.173  1.00  0.00
ATOM   3567  H1  WAT  1172       5.690 -14.793   1.765  1.00  0.00
ATOM   3568  H2  WAT  1172       5.526 -14.325   0.335  1.00  0.00
TER
ATOM   3569  O   WAT  1173       3.845 -13.561  14.653  1.00  0.00
ATOM   3570  H1  WAT  1173       4.180 -12.975  15.330  1.00  0.00
ATOM   3571  H2  WAT  1173       2.925 -13.692  14.882  1.00  0.00
TER
ATOM   3572  O   WAT  1174      -8.302 -10.049   1.947  1.00  0.00
ATOM   3573  H1  WAT  1174      -7.942  -9.450   1.293  1.00  0.00
ATOM   3574  H2  WAT  1174      -8.443  -9.503   2.721  1.00  0.00
TER
ATOM   3575  O   WAT  1175       5.498 -16.159   2.834  1.00  0.00
ATOM   3576  H1  WAT  1175       5.210 -15.697   3.622  1.00  0.00
ATOM   3577  H2  WAT  1175       6.293 -16.619   3.103  1.00  0.00
TER
ATOM   3578  O   WAT  1176      -8.318 -11.784  16.422  1.00  0.00
ATOM   3579  H1  WAT  1176      -8.209 -12.724  16.281  1.00  0.00
ATOM   3580  H2  WAT  1176      -8.970 -11.518  15.773  1.00  0.00
TER
ATOM   3581  O   WAT  1177      -0.326 -13.512  17.821  1.00  0.00
ATOM   3582  H1  WAT  1177      -0.647 -14.231  18.366  1.00  0.00
ATOM   3583  H2  WAT  1177      -1.001 -12.837  17.895  1.00  0.00
TER
ATOM   3584  O   WAT  1178      -2.285 -12.666   2.765  1.00  0.00
ATOM   3585  H1  WAT  1178      -2.294 -11.933   2.149  1.00  0.00
ATOM   3586  H2  WAT  1178      -3.205 -12.913   2.857  1.00  0.00
TER
ATOM   3587  O   WAT  1179      -6.684 -17.445   3.509  1.00  0.00
ATOM   3588  H1  WAT  1179      -7.292 -16.705   3.519  1.00  0.00
ATOM   3589  H2  WAT  1179      -6.209 -17.355   2.683  1.00  0.00
TER
ATOM   3590  O   WAT  1180       0.701 -12.603   1.427  1.00  0.00
ATOM   3591  H1  WAT  1180       0.802 -12.807   0.497  1.00  0.00
ATOM   3592  H2  WAT  1180      -0.199 -12.857   1.632  1.00  0.00
TER
ATOM   3593  O   WAT  1181      -0.657 -10.085   6.122  1.00  0.00
ATOM   3594  H1  WAT  1181      -0.403 -10.123   5.200  1.00  0.00
ATOM   3595  H2  WAT  1181      -1.606 -10.211   6.115  1.00  0.00
TER
ATOM   3596  O   WAT  1182      -4.674 -17.484   1.258  1.00  0.00
ATOM   3597  H1  WAT  1182      -3.908 -17.595   1.821  1.00  0.00
ATOM   3598  H2  WAT  1182      -4.596 -18.180   0.606  1.00  0.00
TER
ATOM   3599  O   WAT  1183       7.351 -11.995   9.373  1.00  0.00
ATOM   3600  H1  WAT  1183       7.475 -11.171   9.846  1.00  0.00
ATOM   3601  H2  WAT  1183       8.217 -12.206   9.026  1.00  0.00
TER
ATOM   3602  O   WAT  1184      -5.178  -9.901   9.045  1.00  0.00
ATOM   3603  H1  WAT  1184      -4.441 -10.450   9.316  1.00  0.00
ATOM   3604  H2  WAT  1184      -4.794  -9.036   8.906  1.00  0.00
TER
ATOM   3605  O   WAT  1185      -8.293 -13.834   4.919  1.00  0.00
ATOM   3606  H1  WAT  1185      -9.219 -13.592   4.910  1.00  0.00
ATOM   3607  H2  WAT  1185      -7.828 -13.007   4.798  1.00  0.00
TER
ATOM   3608  O   WAT  1186      -2.067 -10.728   0.868  1.00  0.00
ATOM   3609  H1  WAT  1186      -1.275 -10.440   0.416  1.00  0.00
ATOM   3610  H2  WAT  1186      -2.587 -11.159   0.189  1.00  0.00
TER
ATOM   3611  O   WAT  1187       4.095 -10.881  16.792  1.00  0.00
ATOM   3612  H1  WAT  1187       5.047 -10.965  16.742  1.00  0.00
ATOM   3613  H2  WAT  1187       3.947 -10.217  17.465  1.00  0.00
TER
ATOM   3614  O   WAT  1188       6.986 -11.501   2.291  1.00  0.00
ATOM   3615  H1  WAT  1188       6.700 -11.915   1.477  1.00  0.00
ATOM   3616  H2  WAT  1188       6.787 -10.573   2.171  1.00  0.00
TER
ATOM   3617  O   WAT  1189      -8.452 -18.230  17.177  1.00  0.00
ATOM   3618  H1  WAT  1189      -7.948 -18.809  17.749  1.00  0.00
ATOM   3619  H2  WAT  1189      -9.191 -17.946  17.715  1.00  0.00
TER
ATOM   3620  O   WAT  1190      -1.550 -15.508   0.732  1.00  0.00
ATOM   3621  H1  WAT  1190      -1.655 -16.123   1.458  1.00  0.00
ATOM   3622  H2  WAT  1190      -1.717 -16.032  -0.052  1.00  0.00
TER
ATOM   3623  O   WAT  1191      -1.398 -16.822  16.711  1.00  0.00
ATOM   3624  H1  WAT  1191      -2.164 -16.254  16.626  1.00  0.00
ATOM   3625  H2  WAT  1191      -1.217 -17.115  15.817  1.00  0.00
TER
ATOM   3626  O   WAT  1192       1.691 -16.446   1.336  1.00  0.00
ATOM   3627  H1  WAT  1192       1.142 -15.999   1.980  1.00  0.00
ATOM   3628  H2  WAT  1192       2.312 -16.951   1.860  1.00  0.00
TER
ATOM   3629  O   WAT  1193       5.744 -15.092  17.268  1.00  0.00
ATOM   3630  H1  WAT  1193       6.485 -14.754  16.765  1.00  0.00
ATOM   3631  H2  WAT  1193       4.981 -14.923  16.715  1.00  0.00
TER
ATOM   3632  O   WAT  1194      -2.642 -17.487   3.232  1.00  0.00
ATOM   3633  H1  WAT  1194      -2.220 -17.653   4.076  1.00  0.00
ATOM   3634  H2  WAT  1194      -2.517 -18.297   2.738  1.00  0.00
TER
ATOM   3635  O   WAT  1195      -0.129 -18.463   0.480  1.00  0.00
ATOM   3636  H1  WAT  1195       0.391 -19.178   0.114  1.00  0.00
ATOM   3637  H2  WAT  1195       0.518 -17.825   0.780  1.00  0.00
TER
ATOM   3638  O   WAT  1196       4.419 -17.040  15.804  1.00  0.00
ATOM   3639  H1  WAT  1196       4.833 -16.886  16.653  1.00  0.00
ATOM   3640  H2  WAT  1196       3.484 -16.915  15.966  1.00  0.00
TER
ATOM   3641  O   WAT  1197      -0.820 -17.088  13.773  1.00  0.00
ATOM   3642  H1  WAT  1197      -0.401 -16.245  13.601  1.00  0.00
ATOM   3643  H2  WAT  1197      -1.739 -16.951  13.544  1.00  0.00
TER
ATOM   3644  O   WAT  1198       3.855 -18.803  13.733  1.00  0.00
ATOM   3645  H1  WAT  1198       3.329 -18.279  13.130  1.00  0.00
ATOM   3646  H2  WAT  1198       4.198 -18.170  14.364  1.00  0.00
TER
ATOM   3647  O   WAT  1199      -2.969 -10.783  14.889  1.00  0.00
ATOM   3648  H1  WAT  1199      -3.507 -10.058  14.570  1.00  0.00
ATOM   3649  H2  WAT  1199      -2.716 -11.260  14.099  1.00  0.00
TER
ATOM   3650  O   WAT  1200      -0.113  -9.548  15.148  1.00  0.00
ATOM   3651  H1  WAT  1200      -0.187  -8.644  15.455  1.00  0.00
ATOM   3652  H2  WAT  1200      -1.015  -9.867  15.120  1.00  0.00
TER
ATOM   3653  O   WAT  1201       0.436 -10.382   2.770  1.00  0.00
ATOM   3654  H1  WAT  1201       1.331 -10.044   2.792  1.00  0.00
ATOM   3655  H2  WAT  1201       0.467 -11.104   2.143  1.00  0.00
TER
ATOM   3656  O   WAT  1202      -5.925 -15.009   0.999  1.00  0.00
ATOM   3657  H1  WAT  1202      -5.487 -14.466   1.655  1.00  0.00
ATOM   3658  H2  WAT  1202      -5.440 -15.835   1.009  1.00  0.00
TER
ATOM   3659  O   WAT  1203      -8.710 -12.220   8.451  1.00  0.00
ATOM   3660  H1  WAT  1203      -8.380 -13.088   8.219  1.00  0.00
ATOM   3661  H2  WAT  1203      -8.281 -12.015   9.282  1.00  0.00
TER
ATOM   3662  O   WAT  1204      -4.114 -13.890   6.111  1.00  0.00
ATOM   3663  H1  WAT  1204      -4.414 -14.013   7.012  1.00  0.00
ATOM   3664  H2  WAT  1204      -4.220 -14.749   5.703  1.00  0.00
TER
ATOM   3665  O   WAT  1205      -8.221 -11.353  11.189  1.00  0.00
ATOM   3666  H1  WAT  1205      -8.658 -11.173  12.022  1.00  0.00
ATOM   3667  H2  WAT  1205      -7.653 -10.596  11.047  1.00  0.00
TER
ATOM   3668  O   WAT  1206       7.415 -11.852  15.477  1.00  0.00
ATOM   3669  H1  WAT  1206       6.815 -11.792  14.733  1.00  0.00
ATOM   3670  H2  WAT  1206       7.544 -12.791  15.607  1.00  0.00
TER
ATOM   3671  O   WAT  1207       8.655 -14.110   0.814  1.00  0.00
ATOM   3672  H1  WAT  1207       7.824 -14.042   1.285  1.00  0.00
ATOM   3673  H2  WAT  1207       8.832 -13.220   0.511  1.00  0.00
TER
ATOM   3674  O   WAT  1208       8.111 -17.365   3.317  1.00  0.00
ATOM   3675  H1  WAT  1208       8.873 -16.796   3.423  1.00  0.00
ATOM   3676  H2  WAT  1208       8.126 -17.932   4.088  1.00  0.00
TER
ATOM   3677  O   WAT  1209      -8.389 -18.841   7.548  1.00  0.00
ATOM   3678  H1  WAT  1209      -9.044 -19.110   6.904  1.00  0.00
ATOM   3679  H2  WAT  1209      -7.551 -18.951   7.098  1.00  0.00
TER
ATOM   3680  O   WAT  1210       9.117 -16.510   8.162  1.00  0.00
ATOM   3681  H1  WAT  1210       9.488 -17.293   7.755  1.00  0.00
ATOM   3682  H2  WAT  1210       9.757 -15.821   7.983  1.00  0.00
TER
ATOM   3683  O   WAT  1211       6.100 -15.127  13.575  1.00  0.00
ATOM   3684  H1  WAT  1211       5.286 -14.697  13.837  1.00  0.00
ATOM   3685  H2  WAT  1211       6.508 -14.515  12.962  1.00  0.00
TER
ATOM   3686  O   WAT  1212       8.163 -17.072   0.475  1.00  0.00
ATOM   3687  H1  WAT  1212       8.438 -16.164   0.347  1.00  0.00
ATOM   3688  H2  WAT  1212       7.974 -17.136   1.411  1.00  0.00
TER
ATOM   3689  O   WAT  1213      -7.351 -18.456  12.088  1.00  0.00
ATOM   3690  H1  WAT  1213      -6.984 -18.543  12.968  1.00  0.00
ATOM   3691  H2  WAT  1213      -7.920 -19.219  11.989  1.00  0.00
TER
ATOM   3692  O   WAT  1214       6.158 -10.375   7.101  1.00  0.00
ATOM   3693  H1  WAT  1214       6.754 -10.696   6.425  1.00  0.00
ATOM   3694  H2  WAT  1214       6.416 -10.847   7.893  1.00  0.00
TER
ATOM   3695  O   WAT  1215      -5.936 -13.943  17.250  1.00  0.00
ATOM   3696  H1  WAT  1215      -5.979 -14.314  18.132  1.00  0.00
ATOM   3697  H2  WAT  1215      -5.805 -13.005  17.391  1.00  0.00
TER
ATOM   3698  O   WAT  1216      -2.235 -12.387  12.851  1.00  0.00
ATOM   3699  H1  WAT  1216      -2.476 -12.119  11.965  1.00  0.00
ATOM   3700  H2  WAT  1216      -1.295 -12.216  12.907  1.00  0.00
TER
ATOM   3701  O   WAT  1217       9.025 -10.367  13.653  1.00  0.00
ATOM   3702  H1  WAT  1217       8.531  -9.971  12.935  1.00  0.00
ATOM   3703  H2  WAT  1217       8.416 -10.993  14.046  1.00  0.00
TER
ATOM   3704  O   WAT  1218      -6.097 -10.997  14.370  1.00  0.00
ATOM   3705  H1  WAT  1218      -6.691 -11.128  15.109  1.00  0.00
ATOM   3706  H2  WAT  1218      -6.105 -11.833  13.904  1.00  0.00
TER
ATOM   3707  O   WAT  1219       6.709  -9.725  10.931  1.00  0.00
ATOM   3708  H1  WAT  1219       6.249  -8.974  10.557  1.00  0.00
ATOM   3709  H2  WAT  1219       6.080 -10.444  10.873  1.00  0.00
TER
ATOM   3710  O   WAT  1220      -6.466 -13.631  13.321  1.00  0.00
ATOM   3711  H1  WAT  1220      -7.192 -14.250  13.254  1.00  0.00
ATOM   3712  H2  WAT  1220      -6.405 -13.237  12.451  1.00  0.00
TER
ATOM   3713  O   WAT  1221      -2.861 -11.416  10.106  1.00  0.00
ATOM   3714  H1  WAT  1221      -2.345 -12.028   9.581  1.00  0.00
ATOM   3715  H2  WAT  1221      -2.212 -10.913  10.597  1.00  0.00
TER
ATOM   3716  O   WAT  1222      -0.122 -10.525  10.933  1.00  0.00
ATOM   3717  H1  WAT  1222       0.166 -10.780  10.056  1.00  0.00
ATOM   3718  H2  WAT  1222       0.390 -11.078  11.523  1.00  0.00
TER
ATOM   3719  O   WAT  1223      -8.183 -10.313   6.531  1.00  0.00
ATOM   3720  H1  WAT  1223      -8.351 -10.946   7.229  1.00  0.00
ATOM   3721  H2  WAT  1223      -9.049 -10.107   6.180  1.00  0.00
TER
ATOM   3722  O   WAT  1224      -6.577 -11.620   3.976  1.00  0.00
ATOM   3723  H1  WAT  1224      -7.102 -11.239   3.272  1.00  0.00
ATOM   3724  H2  WAT  1224      -6.652 -10.995   4.697  1.00  0.00
TER
ATOM   3725  O   WAT  1225      -0.055  -9.604  18.300  1.00  0.00
ATOM   3726  H1  WAT  1225       0.872  -9.839  18.343  1.00  0.00
ATOM   3727  H2  WAT  1225      -0.070  -8.777  17.818  1.00  0.00
TER
ATOM   3728  O   WAT  1226       8.180 -10.061   5.297  1.00  0.00
ATOM   3729  H1  WAT  1226       8.355 -10.748   4.653  1.00  0.00
ATOM   3730  H2  WAT  1226       7.482  -9.537   4.905  1.00  0.00
TER
ATOM   3731  O   WAT  1227      -3.977  -9.672   2.851  1.00  0.00
ATOM   3732  H1  WAT  1227      -3.245  -9.956   2.303  1.00  0.00
ATOM   3733  H2  WAT  1227      -3.718  -9.910   3.741  1.00  0.00
TER
ATOM   3734  O   WAT  1228      -4.816 -13.555   2.855  1.00  0.00
ATOM   3735  H1  WAT  1228      -5.445 -13.087   3.404  1.00  0.00
ATOM   3736  H2  WAT  1228      -4.701 -14.400   3.290  1.00  0.00
TER
ATOM   3737  O   WAT  1229       0.771 -17.727  -9.114  1.00  0.00
ATOM   3738  H1  WAT  1229      -0.005 -18.207  -8.824  1.00  0.00
ATOM   3739  H2  WAT  1229       1.422 -18.406  -9.288  1.00  0.00
TER
ATOM   3740  O   WAT  1230      -5.212 -17.415  -8.236  1.00  0.00
ATOM   3741  H1  WAT  1230      -6.044 -17.670  -7.836  1.00  0.00
ATOM   3742  H2  WAT  1230      -4.604 -17.344  -7.500  1.00  0.00
TER
ATOM   3743  O   WAT  1231       4.792 -13.321 -10.334  1.00  0.00
ATOM   3744  H1  WAT  1231       4.330 -14.092 -10.005  1.00  0.00
ATOM   3745  H2  WAT  1231       5.604 -13.294  -9.828  1.00  0.00
TER
ATOM   3746  O   WAT  1232      -5.232 -13.381  -8.040  1.00  0.00
ATOM   3747  H1  WAT  1232      -4.930 -14.271  -8.219  1.00  0.00
ATOM   3748  H2  WAT  1232      -4.488 -12.824  -8.268  1.00  0.00
TER
ATOM   3749  O   WAT  1233       1.018 -11.035 -10.713  1.00  0.00
ATOM   3750  H1  WAT  1233       0.399 -10.579 -11.284  1.00  0.00
ATOM   3751  H2  WAT  1233       1.873 -10.880 -11.114  1.00  0.00
TER
ATOM   3752  O   WAT  1234       0.212 -15.051  -9.107  1.00  0.00
ATOM   3753  H1  WAT  1234       0.143 -15.992  -9.268  1.00  0.00
ATOM   3754  H2  WAT  1234       0.974 -14.961  -8.534  1.00  0.00
TER
ATOM   3755  O   WAT  1235       1.884 -16.151 -13.320  1.00  0.00
ATOM   3756  H1  WAT  1235       1.266 -15.686 -13.884  1.00  0.00
ATOM   3757  H2  WAT  1235       2.397 -15.458 -12.903  1.00  0.00
TER
ATOM   3758  O   WAT  1236      -3.252 -16.624  -6.642  1.00  0.00
ATOM   3759  H1  WAT  1236      -3.586 -15.997  -6.000  1.00  0.00
ATOM   3760  H2  WAT  1236      -3.076 -16.097  -7.422  1.00  0.00
TER
ATOM   3761  O   WAT  1237      -4.041 -14.655  -4.827  1.00  0.00
ATOM   3762  H1  WAT  1237      -3.423 -13.980  -5.108  1.00  0.00
ATOM   3763  H2  WAT  1237      -4.901 -14.247  -4.918  1.00  0.00
TER
ATOM   3764  O   WAT  1238      -8.747 -15.465 -15.946  1.00  0.00
ATOM   3765  H1  WAT  1238      -9.125 -14.977 -16.678  1.00  0.00
ATOM   3766  H2  WAT  1238      -8.490 -14.793 -15.316  1.00  0.00
TER
ATOM   3767  O   WAT  1239       6.877 -13.192  -6.911  1.00  0.00
ATOM   3768  H1  WAT  1239       6.194 -12.522  -6.920  1.00  0.00
ATOM   3769  H2  WAT  1239       7.417 -12.993  -7.677  1.00  0.00
TER
ATOM   3770  O   WAT  1240       4.413 -11.347  -8.197  1.00  0.00
ATOM   3771  H1  WAT  1240       4.426 -11.751  -9.065  1.00  0.00
ATOM   3772  H2  WAT  1240       3.861 -10.572  -8.301  1.00  0.00
TER
ATOM   3773  O   WAT  1241       5.708 -14.625 -13.108  1.00  0.00
ATOM   3774  H1  WAT  1241       5.597 -15.568 -12.983  1.00  0.00
ATOM   3775  H2  WAT  1241       5.704 -14.264 -12.222  1.00  0.00
TER
ATOM   3776  O   WAT  1242       3.812 -16.444  -6.869  1.00  0.00
ATOM   3777  H1  WAT  1242       4.228 -16.658  -7.703  1.00  0.00
ATOM   3778  H2  WAT  1242       4.536 -16.187  -6.298  1.00  0.00
TER
ATOM   3779  O   WAT  1243       1.250 -18.999 -13.752  1.00  0.00
ATOM   3780  H1  WAT  1243       0.323 -19.065 -13.523  1.00  0.00
ATOM   3781  H2  WAT  1243       1.402 -18.061 -13.866  1.00  0.00
TER
ATOM   3782  O   WAT  1244       7.758 -18.045  -6.777  1.00  0.00
ATOM   3783  H1  WAT  1244       6.930 -17.976  -7.252  1.00  0.00
ATOM   3784  H2  WAT  1244       8.353 -17.460  -7.245  1.00  0.00
TER
ATOM   3785  O   WAT  1245       5.279 -17.437 -13.248  1.00  0.00
ATOM   3786  H1  WAT  1245       4.661 -17.775 -13.895  1.00  0.00
ATOM   3787  H2  WAT  1245       5.262 -18.081 -12.540  1.00  0.00
TER
ATOM   3788  O   WAT  1246      -3.145 -18.472 -10.970  1.00  0.00
ATOM   3789  H1  WAT  1246      -3.549 -19.185 -11.465  1.00  0.00
ATOM   3790  H2  WAT  1246      -3.058 -18.817 -10.081  1.00  0.00
TER
ATOM   3791  O   WAT  1247      -2.677 -14.786  -8.806  1.00  0.00
ATOM   3792  H1  WAT  1247      -2.974 -15.391  -9.485  1.00  0.00
ATOM   3793  H2  WAT  1247      -1.727 -14.748  -8.917  1.00  0.00
TER
ATOM   3794  O   WAT  1248       5.412 -11.213  -5.143  1.00  0.00
ATOM   3795  H1  WAT  1248       4.935 -10.405  -5.336  1.00  0.00
ATOM   3796  H2  WAT  1248       4.728 -11.865  -4.991  1.00  0.00
TER
ATOM   3797  O   WAT  1249      -3.585 -15.048  -2.155  1.00  0.00
ATOM   3798  H1  WAT  1249      -4.482 -14.824  -1.908  1.00  0.00
ATOM   3799  H2  WAT  1249      -3.559 -14.924  -3.104  1.00  0.00
TER
ATOM   3800  O   WAT  1250       3.456 -18.198 -16.241  1.00  0.00
ATOM   3801  H1  WAT  1250       3.895 -19.036 -16.387  1.00  0.00
ATOM   3802  H2  WAT  1250       4.169 -17.565 -16.154  1.00  0.00
TER
ATOM   3803  O   WAT  1251      -4.758 -18.176  -3.579  1.00  0.00
ATOM   3804  H1  WAT  1251      -4.897 -17.304  -3.210  1.00  0.00
ATOM   3805  H2  WAT  1251      -5.639 -18.519  -3.724  1.00  0.00
TER
ATOM   3806  O   WAT  1252       1.565 -13.259 -12.273  1.00  0.00
ATOM   3807  H1  WAT  1252       2.005 -12.516 -12.687  1.00  0.00
ATOM   3808  H2  WAT  1252       1.504 -13.016 -11.349  1.00  0.00
TER
ATOM   3809  O   WAT  1253      -2.960 -12.234  -1.371  1.00  0.00
ATOM   3810  H1  WAT  1253      -2.988 -11.830  -2.238  1.00  0.00
ATOM   3811  H2  WAT  1253      -3.123 -13.163  -1.534  1.00  0.00
TER
ATOM   3812  O   WAT  1254       8.992 -11.451  -0.074  1.00  0.00
ATOM   3813  H1  WAT  1254       9.468 -10.973   0.605  1.00  0.00
ATOM   3814  H2  WAT  1254       9.613 -11.520  -0.800  1.00  0.00
TER
ATOM   3815  O   WAT  1255      -8.806 -16.406  -7.662  1.00  0.00
ATOM   3816  H1  WAT  1255      -8.728 -16.272  -8.607  1.00  0.00
ATOM   3817  H2  WAT  1255      -8.192 -17.115  -7.469  1.00  0.00
TER
ATOM   3818  O   WAT  1256      -7.561 -14.706 -11.251  1.00  0.00
ATOM   3819  H1  WAT  1256      -7.968 -14.565 -12.106  1.00  0.00
ATOM   3820  H2  WAT  1256      -6.670 -14.990 -11.454  1.00  0.00
TER
ATOM   3821  O   WAT  1257       8.395 -14.260  -2.914  1.00  0.00
ATOM   3822  H1  WAT  1257       8.522 -14.499  -3.833  1.00  0.00
ATOM   3823  H2  WAT  1257       8.437 -15.092  -2.442  1.00  0.00
TER
ATOM   3824  O   WAT  1258       2.257 -10.557  -4.345  1.00  0.00
ATOM   3825  H1  WAT  1258       2.771 -10.646  -3.543  1.00  0.00
ATOM   3826  H2  WAT  1258       1.414 -10.211  -4.052  1.00  0.00
TER
ATOM   3827  O   WAT  1259       4.232 -10.272 -14.916  1.00  0.00
ATOM   3828  H1  WAT  1259       4.072 -10.561 -14.018  1.00  0.00
ATOM   3829  H2  WAT  1259       4.067 -11.048 -15.452  1.00  0.00
TER
ATOM   3830  O   WAT  1260      -3.289 -10.492 -13.139  1.00  0.00
ATOM   3831  H1  WAT  1260      -3.465 -11.408 -13.352  1.00  0.00
ATOM   3832  H2  WAT  1260      -4.143 -10.133 -12.899  1.00  0.00
TER
ATOM   3833  O   WAT  1261       3.935 -12.763 -16.357  1.00  0.00
ATOM   3834  H1  WAT  1261       3.242 -12.765 -17.016  1.00  0.00
ATOM   3835  H2  WAT  1261       4.677 -13.187 -16.787  1.00  0.00
TER
ATOM   3836  O   WAT  1262       3.500 -11.137 -12.282  1.00  0.00
ATOM   3837  H1  WAT  1262       3.956 -11.918 -11.968  1.00  0.00
ATOM   3838  H2  WAT  1262       3.839 -10.426 -11.738  1.00  0.00
TER
ATOM   3839  O   WAT  1263      -8.750 -15.365  -5.123  1.00  0.00
ATOM   3840  H1  WAT  1263      -8.587 -15.835  -5.941  1.00  0.00
ATOM   3841  H2  WAT  1263      -8.285 -15.873  -4.458  1.00  0.00
TER
ATOM   3842  O   WAT  1264      -7.176 -15.990  -2.963  1.00  0.00
ATOM   3843  H1  WAT  1264      -7.560 -16.631  -2.365  1.00  0.00
ATOM   3844  H2  WAT  1264      -6.865 -15.286  -2.394  1.00  0.00
TER
ATOM   3845  O   WAT  1265      -1.026 -19.142  -7.482  1.00  0.00
ATOM   3846  H1  WAT  1265      -0.659 -19.616  -6.736  1.00  0.00
ATOM   3847  H2  WAT  1265      -1.216 -18.268  -7.141  1.00  0.00
TER
ATOM   3848  O   WAT  1266      -4.708 -15.895 -14.567  1.00  0.00
ATOM   3849  H1  WAT  1266      -5.482 -16.436 -14.727  1.00  0.00
ATOM   3850  H2  WAT  1266      -3.979 -16.415 -14.905  1.00  0.00
TER
ATOM   3851  O   WAT  1267       6.051 -16.899  -8.774  1.00  0.00
ATOM   3852  H1  WAT  1267       6.771 -16.403  -9.165  1.00  0.00
ATOM   3853  H2  WAT  1267       5.849 -17.577  -9.419  1.00  0.00
TER
ATOM   3854  O   WAT  1268       1.433 -16.828  -2.888  1.00  0.00
ATOM   3855  H1  WAT  1268       1.366 -17.748  -3.142  1.00  0.00
ATOM   3856  H2  WAT  1268       0.803 -16.730  -2.173  1.00  0.00
TER
ATOM   3857  O   WAT  1269      -4.664 -16.227 -10.929  1.00  0.00
ATOM   3858  H1  WAT  1269      -4.146 -17.030 -10.984  1.00  0.00
ATOM   3859  H2  WAT  1269      -5.116 -16.289 -10.088  1.00  0.00
TER
ATOM   3860  O   WAT  1270       0.223 -14.961 -15.657  1.00  0.00
ATOM   3861  H1  WAT  1270       0.564 -14.216 -16.152  1.00  0.00
ATOM   3862  H2  WAT  1270      -0.606 -14.648 -15.294  1.00  0.00
TER
ATOM   3863  O   WAT  1271      -3.979 -18.803  -1.133  1.00  0.00
ATOM   3864  H1  WAT  1271      -4.279 -18.657  -2.030  1.00  0.00
ATOM   3865  H2  WAT  1271      -3.207 -19.362  -1.225  1.00  0.00
TER
ATOM   3866  O   WAT  1272       1.364 -14.006  -3.137  1.00  0.00
ATOM   3867  H1  WAT  1272       1.379 -14.938  -3.355  1.00  0.00
ATOM   3868  H2  WAT  1272       0.657 -13.920  -2.498  1.00  0.00
TER
ATOM   3869  O   WAT  1273       6.498 -19.822 -16.867  1.00  0.00
ATOM   3870  H1  WAT  1273       6.414 -19.390 -17.718  1.00  0.00
ATOM   3871  H2  WAT  1273       7.217 -19.362 -16.435  1.00  0.00
TER
ATOM   3872  O   WAT  1274       7.575 -17.365  -3.790  1.00  0.00
ATOM   3873  H1  WAT  1274       6.850 -16.772  -3.987  1.00  0.00
ATOM   3874  H2  WAT  1274       8.103 -17.373  -4.589  1.00  0.00
TER
ATOM   3875  O   WAT  1275       7.527 -12.968 -14.139  1.00  0.00
ATOM   3876  H1  WAT  1275       6.884 -13.622 -13.865  1.00  0.00
ATOM   3877  H2  WAT  1275       7.140 -12.562 -14.915  1.00  0.00
TER
ATOM   3878  O   WAT  1276       3.105 -15.639 -10.292  1.00  0.00
ATOM   3879  H1  WAT  1276       3.458 -16.236 -10.952  1.00  0.00
ATOM   3880  H2  WAT  1276       2.222 -15.965 -10.121  1.00  0.00
TER
ATOM   3881  O   WAT  1277      -0.808 -14.879 -12.885  1.00  0.00
ATOM   3882  H1  WAT  1277      -0.121 -14.332 -12.504  1.00  0.00
ATOM   3883  H2  WAT  1277      -1.595 -14.335 -12.850  1.00  0.00
TER
ATOM   3884  O   WAT  1278      -8.669 -19.262 -17.393  1.00  0.00
ATOM   3885  H1  WAT  1278      -7.800 -18.980 -17.110  1.00  0.00
ATOM   3886  H2  WAT  1278      -9.160 -18.448 -17.508  1.00  0.00
TER
ATOM   3887  O   WAT  1279      -1.506 -17.875 -13.272  1.00  0.00
ATOM   3888  H1  WAT  1279      -1.049 -17.064 -13.046  1.00  0.00
ATOM   3889  H2  WAT  1279      -1.857 -18.192 -12.441  1.00  0.00
TER
ATOM   3890  O   WAT  1280       0.798 -12.364  -6.043  1.00  0.00
ATOM   3891  H1  WAT  1280       1.442 -12.158  -5.366  1.00  0.00
ATOM   3892  H2  WAT  1280       1.161 -13.125  -6.496  1.00  0.00
TER
ATOM   3893  O   WAT  1281       2.071 -14.361  -7.325  1.00  0.00
ATOM   3894  H1  WAT  1281       2.713 -15.061  -7.212  1.00  0.00
ATOM   3895  H2  WAT  1281       2.596 -13.581  -7.506  1.00  0.00
TER
ATOM   3896  O   WAT  1282       5.916 -14.076 -17.601  1.00  0.00
ATOM   3897  H1  WAT  1282       5.690 -14.793 -17.009  1.00  0.00
ATOM   3898  H2  WAT  1282       5.526 -14.325 -18.439  1.00  0.00
TER
ATOM   3899  O   WAT  1283       3.845 -13.561  -4.122  1.00  0.00
ATOM   3900  H1  WAT  1283       4.180 -12.975  -3.444  1.00  0.00
ATOM   3901  H2  WAT  1283       2.925 -13.692  -3.892  1.00  0.00
TER
ATOM   3902  O   WAT  1284      -8.302 -10.049 -16.827  1.00  0.00
ATOM   3903  H1  WAT  1284      -7.942  -9.450 -17.481  1.00  0.00
ATOM   3904  H2  WAT  1284      -8.443  -9.503 -16.054  1.00  0.00
TER
ATOM   3905  O   WAT  1285       5.498 -16.159 -15.940  1.00  0.00
ATOM   3906  H1  WAT  1285       5.210 -15.697 -15.152  1.00  0.00
ATOM   3907  H2  WAT  1285       6.293 -16.619 -15.672  1.00  0.00
TER
ATOM   3908  O   WAT  1286      -8.318 -11.784  -2.353  1.00  0.00
ATOM   3909  H1  WAT  1286      -8.209 -12.724  -2.493  1.00  0.00
ATOM   3910  H2  WAT  1286      -8.970 -11.518  -3.001  1.00  0.00
TER
ATOM   3911  O   WAT  1287      -0.326 -13.512  -0.953  1.00  0.00
ATOM   3912  H1  WAT  1287      -0.647 -14.231  -0.408  1.00  0.00
ATOM   3913  H2  WAT  1287      -1.001 -12.837  -0.879  1.00  0.00
TER
ATOM   3914  O   WAT  1288      -2.285 -12.666 -16.010  1.00  0.00
ATOM   3915  H1  WAT  1288      -2.294 -11.933 -16.625  1.00  0.00
ATOM   3916  H2  WAT  1288      -3.205 -12.913 -15.917  1.00  0.00
TER
ATOM   3917  O   WAT  1289      -6.684 -17.445 -15.265  1.00  0.00
ATOM   3918  H1  WAT  1289      -7.292 -16.705 -15.255  1.00  0.00
ATOM   3919  H2  WAT  1289      -6.209 -17.355 -16.091  1.00  0.00
TER
ATOM   3920  O   WAT  1290       0.701 -12.603 -17.347  1.00  0.00
ATOM   3921  H1  WAT  1290       0.802 -12.807 -18.277  1.00  0.00
ATOM   3922  H2  WAT  1290      -0.199 -12.857 -17.142  1.00  0.00
TER
ATOM   3923  O   WAT  1291      -0.657 -10.085 -12.652  1.00  0.00
ATOM   3924  H1  WAT  1291      -0.403 -10.123 -13.574  1.00  0.00
ATOM   3925  H2  WAT  1291      -1.606 -10.211 -12.660  1.00  0.00
TER
ATOM   3926  O   WAT  1292      -4.674 -17.484 -17.516  1.00  0.00
ATOM   3927  H1  WAT  1292      -3.908 -17.595 -16.954  1.00  0.00
ATOM   3928  H2  WAT  1292      -4.596 -18.180 -18.168  1.00  0.00
TER
ATOM   3929  O   WAT  1293       7.351 -11.995  -9.401  1.00  0.00
ATOM   3930  H1  WAT  1293       7.475 -11.171  -8.929  1.00  0.00
ATOM   3931  H2  WAT  1293       8.217 -12.206  -9.749  1.00  0.00
TER
ATOM   3932  O   WAT  1294      -5.178  -9.901  -9.729  1.00  0.00
ATOM   3933  H1  WAT  1294      -4.441 -10.450  -9.459  1.00  0.00
ATOM   3934  H2  WAT  1294      -4.794  -9.036  -9.869  1.00  0.00
TER
ATOM   3935  O   WAT  1295      -8.293 -13.834 -13.855  1.00  0.00
ATOM   3936  H1  WAT  1295      -9.219 -13.592 -13.865  1.00  0.00
ATOM   3937  H2  WAT  1295      -7.828 -13.007 -13.977  1.00  0.00
TER
ATOM   3938  O   WAT  1296      -6.172 -10.717  -0.541  1.00  0.00
ATOM   3939  H1  WAT  1296      -5.371 -10.396  -0.127  1.00  0.00
ATOM   3940  H2  WAT  1296      -6.687 -11.077   0.181  1.00  0.00
TER
ATOM   3941  O   WAT  1297       2.665 -14.609  -0.593  1.00  0.00
ATOM   3942  H1  WAT  1297       2.058 -14.586  -1.334  1.00  0.00
ATOM   3943  H2  WAT  1297       2.360 -15.341  -0.057  1.00  0.00
TER
ATOM   3944  O   WAT  1298       4.095 -10.881  -1.982  1.00  0.00
ATOM   3945  H1  WAT  1298       5.047 -10.965  -2.032  1.00  0.00
ATOM   3946  H2  WAT  1298       3.947 -10.217  -1.309  1.00  0.00
TER
ATOM   3947  O   WAT  1299       6.986 -11.501 -16.483  1.00  0.00
ATOM   3948  H1  WAT  1299       6.700 -11.915 -17.298  1.00  0.00
ATOM   3949  H2  WAT  1299       6.787 -10.573 -16.603  1.00  0.00
TER
ATOM   3950  O   WAT  1300      -8.452 -18.230  -1.597  1.00  0.00
ATOM   3951  H1  WAT  1300      -7.948 -18.809  -1.026  1.00  0.00
ATOM   3952  H2  WAT  1300      -9.191 -17.946  -1.060  1.00  0.00
TER
ATOM   3953  O   WAT  1301      -1.398 -16.822  -2.064  1.00  0.00
ATOM   3954  H1  WAT  1301      -2.164 -16.254  -2.148  1.00  0.00
ATOM   3955  H2  WAT  1301      -1.217 -17.115  -2.957  1.00  0.00
TER
ATOM   3956  O   WAT  1302       1.691 -16.446 -17.438  1.00  0.00
ATOM   3957  H1  WAT  1302       1.142 -15.999 -16.794  1.00  0.00
ATOM   3958  H2  WAT  1302       2.312 -16.951 -16.915  1.00  0.00
TER
ATOM   3959  O   WAT  1303       5.744 -15.092  -1.506  1.00  0.00
ATOM   3960  H1  WAT  1303       6.485 -14.754  -2.009  1.00  0.00
ATOM   3961  H2  WAT  1303       4.981 -14.923  -2.059  1.00  0.00
TER
ATOM   3962  O   WAT  1304      -2.642 -17.487 -15.542  1.00  0.00
ATOM   3963  H1  WAT  1304      -2.220 -17.653 -14.699  1.00  0.00
ATOM   3964  H2  WAT  1304      -2.517 -18.297 -16.036  1.00  0.00
TER
ATOM   3965  O   WAT  1305       4.419 -17.040  -2.971  1.00  0.00
ATOM   3966  H1  WAT  1305       4.833 -16.886  -2.122  1.00  0.00
ATOM   3967  H2  WAT  1305       3.484 -16.915  -2.808  1.00  0.00
TER
ATOM   3968  O   WAT  1306      -0.820 -17.088  -5.001  1.00  0.00
ATOM   3969  H1  WAT  1306      -0.401 -16.245  -5.173  1.00  0.00
ATOM   3970  H2  WAT  1306      -1.739 -16.951  -5.230  1.00  0.00
TER
ATOM   3971  O   WAT  1307       3.855 -18.803  -5.041  1.00  0.00
ATOM   3972  H1  WAT  1307       3.329 -18.279  -5.645  1.00  0.00
ATOM   3973  H2  WAT  1307       4.198 -18.170  -4.410  1.00  0.00
TER
ATOM   3974  O   WAT  1308      -2.969 -10.783  -3.885  1.00  0.00
ATOM   3975  H1  WAT  1308      -3.507 -10.058  -4.204  1.00  0.00
ATOM   3976  H2  WAT  1308      -2.716 -11.260  -4.676  1.00  0.00
TER
ATOM   3977  O   WAT  1309      -0.113  -9.548  -3.627  1.00  0.00
ATOM   3978  H1  WAT  1309      -0.187  -8.644  -3.319  1.00  0.00
ATOM   3979  H2  WAT  1309      -1.015  -9.867  -3.654  1.00  0.00
TER
ATOM   3980  O   WAT  1310       0.436 -10.382 -16.004  1.00  0.00
ATOM   3981  H1  WAT  1310       1.331 -10.044 -15.982  1.00  0.00
ATOM   3982  H2  WAT  1310       0.467 -11.104 -16.632  1.00  0.00
TER
ATOM   3983  O   WAT  1311      -5.925 -15.009 -17.775  1.00  0.00
ATOM   3984  H1  WAT  1311      -5.487 -14.466 -17.120  1.00  0.00
ATOM   3985  H2  WAT  1311      -5.440 -15.835 -17.766  1.00  0.00
TER
ATOM   3986  O   WAT  1312      -8.710 -12.220 -10.323  1.00  0.00
ATOM   3987  H1  WAT  1312      -8.380 -13.088 -10.555  1.00  0.00
ATOM   3988  H2  WAT  1312      -8.281 -12.015  -9.493  1.00  0.00
TER
ATOM   3989  O   WAT  1313      -4.114 -13.890 -12.663  1.00  0.00
ATOM   3990  H1  WAT  1313      -4.414 -14.013 -11.763  1.00  0.00
ATOM   3991  H2  WAT  1313      -4.220 -14.749 -13.071  1.00  0.00
TER
ATOM   3992  O   WAT  1314      -8.221 -11.353  -7.585  1.00  0.00
ATOM   3993  H1  WAT  1314      -8.658 -11.173  -6.753  1.00  0.00
ATOM   3994  H2  WAT  1314      -7.653 -10.596  -7.727  1.00  0.00
TER
ATOM   3995  O   WAT  1315       7.415 -11.852  -3.297  1.00  0.00
ATOM   3996  H1  WAT  1315       6.815 -11.792  -4.041  1.00  0.00
ATOM   3997  H2  WAT  1315       7.544 -12.791  -3.168  1.00  0.00
TER
ATOM   3998  O   WAT  1316       8.655 -14.110 -17.960  1.00  0.00
ATOM   3999  H1  WAT  1316       7.824 -14.042 -17.490  1.00  0.00
ATOM   4000  H2  WAT  1316       8.832 -13.220 -18.264  1.00  0.00
TER
ATOM   4001  O   WAT  1317       8.111 -17.365 -15.457  1.00  0.00
ATOM   4002  H1  WAT  1317       8.873 -16.796 -15.351  1.00  0.00
ATOM   4003  H2  WAT  1317       8.126 -17.932 -14.686  1.00  0.00
TER
ATOM   4004  O   WAT  1318      -8.389 -18.841 -11.226  1.00  0.00
ATOM   4005  H1  WAT  1318      -9.044 -19.110 -11.870  1.00  0.00
ATOM   4006  H2  WAT  1318      -7.551 -18.951 -11.676  1.00  0.00
TER
ATOM   4007  O   WAT  1319       9.117 -16.510 -10.613  1.00  0.00
ATOM   4008  H1  WAT  1319       9.488 -17.293 -11.019  1.00  0.00
ATOM   4009  H2  WAT  1319       9.757 -15.821 -10.791  1.00  0.00
TER
ATOM   4010  O   WAT  1320       6.100 -15.127  -5.200  1.00  0.00
ATOM   4011  H1  WAT  1320       5.286 -14.697  -4.937  1.00  0.00
ATOM   4012  H2  WAT  1320       6.508 -14.515  -5.813  1.00  0.00
TER
ATOM   4013  O   WAT  1321       8.163 -17.072 -18.300  1.00  0.00
ATOM   4014  H1  WAT  1321       8.438 -16.164 -18.428  1.00  0.00
ATOM   4015  H2  WAT  1321       7.974 -17.136 -17.364  1.00  0.00
TER
ATOM   4016  O   WAT  1322      -7.351 -18.456  -6.686  1.00  0.00
ATOM   4017  H1  WAT  1322      -6.984 -18.543  -5.806  1.00  0.00
ATOM   4018  H2  WAT  1322      -7.920 -19.219  -6.785  1.00  0.00
TER
ATOM   4019  O   WAT  1323       6.158 -10.375 -11.673  1.00  0.00
ATOM   4020  H1  WAT  1323       6.754 -10.696 -12.349  1.00  0.00
ATOM   4021  H2  WAT  1323       6.416 -10.847 -10.882  1.00  0.00
TER
ATOM   4022  O   WAT  1324      -5.936 -13.943  -1.524  1.00  0.00
ATOM   4023  H1  WAT  1324      -5.979 -14.314  -0.642  1.00  0.00
ATOM   4024  H2  WAT  1324      -5.805 -13.005  -1.384  1.00  0.00
TER
ATOM   4025  O   WAT  1325      -2.235 -12.387  -5.923  1.00  0.00
ATOM   4026  H1  WAT  1325      -2.476 -12.119  -6.810  1.00  0.00
ATOM   4027  H2  WAT  1325      -1.295 -12.216  -5.868  1.00  0.00
TER
ATOM   4028  O   WAT  1326       9.025 -10.367  -5.122  1.00  0.00
ATOM   4029  H1  WAT  1326       8.531  -9.971  -5.839  1.00  0.00
ATOM   4030  H2  WAT  1326       8.416 -10.993  -4.728  1.00  0.00
TER
ATOM   4031  O   WAT  1327      -6.097 -10.997  -4.404  1.00  0.00
ATOM   4032  H1  WAT  1327      -6.691 -11.128  -3.665  1.00  0.00
ATOM   4033  H2  WAT  1327      -6.105 -11.833  -4.870  1.00  0.00
TER
ATOM   4034  O   WAT  1328       6.709  -9.725  -7.843  1.00  0.00
ATOM   4035  H1  WAT  1328       6.249  -8.974  -8.217  1.00  0.00
ATOM   4036  H2  WAT  1328       6.080 -10.444  -7.902  1.00  0.00
TER
ATOM   4037  O   WAT  1329      -6.466 -13.631  -5.453  1.00  0.00
ATOM   4038  H1  WAT  1329      -7.192 -14.250  -5.521  1.00  0.00
ATOM   4039  H2  WAT  1329      -6.405 -13.237  -6.323  1.00  0.00
TER
ATOM   4040  O   WAT  1330      -2.861 -11.416  -8.668  1.00  0.00
ATOM   4041  H1  WAT  1330      -2.345 -12.028  -9.194  1.00  0.00
ATOM   4042  H2  WAT  1330      -2.212 -10.913  -8.177  1.00  0.00
TER
ATOM   4043  O   WAT  1331      -0.122 -10.525  -7.841  1.00  0.00
ATOM   4044  H1  WAT  1331       0.166 -10.780  -8.718  1.00  0.00
ATOM   4045  H2  WAT  1331       0.390 -11.078  -7.251  1.00  0.00
TER
ATOM   4046  O   WAT  1332      -8.183 -10.313 -12.244  1.00  0.00
ATOM   4047  H1  WAT  1332      -8.351 -10.946 -11.545  1.00  0.00
ATOM   4048  H2  WAT  1332      -9.049 -10.107 -12.594  1.00  0.00
TER
ATOM   4049  O   WAT  1333      -6.577 -11.620 -14.799  1.00  0.00
ATOM   4050  H1  WAT  1333      -7.102 -11.239 -15.502  1.00  0.00
ATOM   4051  H2  WAT  1333      -6.652 -10.995 -14.078  1.00  0.00
TER
ATOM   4052  O   WAT  1334      -0.055  -9.604  -0.475  1.00  0.00
ATOM   4053  H1  WAT  1334       0.872  -9.839  -0.431  1.00  0.00
ATOM   4054  H2  WAT  1334      -0.070  -8.777  -0.956  1.00  0.00
TER
ATOM   4055  O   WAT  1335       8.180 -10.061 -13.477  1.00  0.00
ATOM   4056  H1  WAT  1335       8.355 -10.748 -14.121  1.00  0.00
ATOM   4057  H2  WAT  1335       7.482  -9.537 -13.870  1.00  0.00
TER
ATOM   4058  O   WAT  1336      -3.977  -9.672 -15.924  1.00  0.00
ATOM   4059  H1  WAT  1336      -3.245  -9.956 -16.471  1.00  0.00
ATOM   4060  H2  WAT  1336      -3.718  -9.910 -15.034  1.00  0.00
TER
ATOM   4061  O   WAT  1337      -4.816 -13.555 -15.919  1.00  0.00
ATOM   4062  H1  WAT  1337      -5.445 -13.087 -15.370  1.00  0.00
ATOM   4063  H2  WAT  1337      -4.701 -14.400 -15.484  1.00  0.00
TER
ATOM   4064  O   WAT  1338       6.513 -10.377  -0.651  1.00  0.00
ATOM   4065  H1  WAT  1338       7.306 -10.872  -0.858  1.00  0.00
ATOM   4066  H2  WAT  1338       6.806  -9.698  -0.043  1.00  0.00
TER
ATOM   4067  O   WAT  1339     -16.135  18.044   7.780  1.00  0.00
ATOM   4068  H1  WAT  1339     -16.216  17.129   7.509  1.00  0.00
ATOM   4069  H2  WAT  1339     -16.549  18.541   7.074  1.00  0.00
TER
ATOM   4070  O   WAT  1340     -18.003  19.822   9.661  1.00  0.00
ATOM   4071  H1  WAT  1340     -18.779  19.342   9.951  1.00  0.00
ATOM   4072  H2  WAT  1340     -17.352  19.142   9.486  1.00  0.00
TER
ATOM   4073  O   WAT  1341     -17.532  15.305   9.895  1.00  0.00
ATOM   4074  H1  WAT  1341     -17.156  14.432   9.782  1.00  0.00
ATOM   4075  H2  WAT  1341     -17.630  15.640   9.004  1.00  0.00
TER
ATOM   4076  O   WAT  1342     -13.750  12.800   6.827  1.00  0.00
ATOM   4077  H1  WAT  1342     -12.929  12.309   6.870  1.00  0.00
ATOM   4078  H2  WAT  1342     -13.716  13.389   7.581  1.00  0.00
TER
ATOM   4079  O   WAT  1343      -9.460  14.816  13.392  1.00  0.00
ATOM   4080  H1  WAT  1343     -10.164  15.204  12.873  1.00  0.00
ATOM   4081  H2  WAT  1343      -9.194  15.511  13.994  1.00  0.00
TER
ATOM   4082  O   WAT  1344     -13.513  14.740   9.600  1.00  0.00
ATOM   4083  H1  WAT  1344     -14.218  15.028  10.181  1.00  0.00
ATOM   4084  H2  WAT  1344     -13.152  15.550   9.240  1.00  0.00
TER
ATOM   4085  O   WAT  1345     -10.445  14.185   9.991  1.00  0.00
ATOM   4086  H1  WAT  1345     -11.392  14.219  10.123  1.00  0.00
ATOM   4087  H2  WAT  1345     -10.120  14.999  10.376  1.00  0.00
TER
ATOM   4088  O   WAT  1346     -19.913  10.485   8.287  1.00  0.00
ATOM   4089  H1  WAT  1346     -19.605   9.930   7.570  1.00  0.00
ATOM   4090  H2  WAT  1346     -20.843  10.619   8.104  1.00  0.00
TER
ATOM   4091  O   WAT  1347     -17.525  18.550   5.023  1.00  0.00
ATOM   4092  H1  WAT  1347     -18.452  18.483   5.252  1.00  0.00
ATOM   4093  H2  WAT  1347     -17.372  19.488   4.908  1.00  0.00
TER
ATOM   4094  O   WAT  1348     -17.538  14.821   2.019  1.00  0.00
ATOM   4095  H1  WAT  1348     -18.477  14.983   2.105  1.00  0.00
ATOM   4096  H2  WAT  1348     -17.219  15.540   1.473  1.00  0.00
TER
ATOM   4097  O   WAT  1349     -14.052  16.290  12.943  1.00  0.00
ATOM   4098  H1  WAT  1349     -14.465  17.116  13.197  1.00  0.00
ATOM   4099  H2  WAT  1349     -14.785  15.705  12.750  1.00  0.00
TER
ATOM   4100  O   WAT  1350     -11.737  10.605   0.848  1.00  0.00
ATOM   4101  H1  WAT  1350     -12.050  10.697   1.748  1.00  0.00
ATOM   4102  H2  WAT  1350     -10.976  11.183   0.797  1.00  0.00
TER
ATOM   4103  O   WAT  1351     -10.527  15.342  16.825  1.00  0.00
ATOM   4104  H1  WAT  1351     -11.142  15.850  16.297  1.00  0.00
ATOM   4105  H2  WAT  1351     -10.847  14.442  16.768  1.00  0.00
TER
ATOM   4106  O   WAT  1352     -18.465  14.181  14.291  1.00  0.00
ATOM   4107  H1  WAT  1352     -18.927  14.389  15.103  1.00  0.00
ATOM   4108  H2  WAT  1352     -18.867  13.367  13.988  1.00  0.00
TER
ATOM   4109  O   WAT  1353     -13.465  15.402  15.421  1.00  0.00
ATOM   4110  H1  WAT  1353     -14.315  15.103  15.742  1.00  0.00
ATOM   4111  H2  WAT  1353     -13.625  15.646  14.509  1.00  0.00
TER
ATOM   4112  O   WAT  1354     -16.370  16.902  17.521  1.00  0.00
ATOM   4113  H1  WAT  1354     -16.044  16.069  17.181  1.00  0.00
ATOM   4114  H2  WAT  1354     -15.582  17.425  17.669  1.00  0.00
TER
ATOM   4115  O   WAT  1355     -19.636  10.935   3.568  1.00  0.00
ATOM   4116  H1  WAT  1355     -20.261  10.931   4.294  1.00  0.00
ATOM   4117  H2  WAT  1355     -19.723  10.068   3.172  1.00  0.00
TER
ATOM   4118  O   WAT  1356     -20.715  11.859  10.547  1.00  0.00
ATOM   4119  H1  WAT  1356     -20.417  12.765  10.466  1.00  0.00
ATOM   4120  H2  WAT  1356     -20.166  11.371   9.933  1.00  0.00
TER
ATOM   4121  O   WAT  1357     -15.731  16.444   5.015  1.00  0.00
ATOM   4122  H1  WAT  1357     -16.330  17.167   4.831  1.00  0.00
ATOM   4123  H2  WAT  1357     -15.183  16.382   4.233  1.00  0.00
TER
ATOM   4124  O   WAT  1358     -20.521  17.336  17.082  1.00  0.00
ATOM   4125  H1  WAT  1358     -20.617  16.396  16.932  1.00  0.00
ATOM   4126  H2  WAT  1358     -19.678  17.558  16.687  1.00  0.00
TER
ATOM   4127  O   WAT  1359     -17.125  15.080   7.045  1.00  0.00
ATOM   4128  H1  WAT  1359     -16.732  15.397   6.232  1.00  0.00
ATOM   4129  H2  WAT  1359     -16.763  14.201   7.160  1.00  0.00
TER
ATOM   4130  O   WAT  1360     -16.539  17.671  11.140  1.00  0.00
ATOM   4131  H1  WAT  1360     -17.271  18.180  11.489  1.00  0.00
ATOM   4132  H2  WAT  1360     -16.937  16.854  10.839  1.00  0.00
TER
ATOM   4133  O   WAT  1361     -20.101  14.346   9.546  1.00  0.00
ATOM   4134  H1  WAT  1361     -20.098  13.905   8.696  1.00  0.00
ATOM   4135  H2  WAT  1361     -19.206  14.668   9.653  1.00  0.00
TER
ATOM   4136  O   WAT  1362     -20.039  15.347   2.536  1.00  0.00
ATOM   4137  H1  WAT  1362     -19.918  15.306   3.485  1.00  0.00
ATOM   4138  H2  WAT  1362     -20.424  16.210   2.381  1.00  0.00
TER
ATOM   4139  O   WAT  1363     -16.076  13.124  10.553  1.00  0.00
ATOM   4140  H1  WAT  1363     -16.059  13.575  11.397  1.00  0.00
ATOM   4141  H2  WAT  1363     -16.325  12.225  10.766  1.00  0.00
TER
ATOM   4142  O   WAT  1364     -12.649  10.537  16.391  1.00  0.00
ATOM   4143  H1  WAT  1364     -12.325   9.806  16.917  1.00  0.00
ATOM   4144  H2  WAT  1364     -12.614  10.219  15.489  1.00  0.00
TER
ATOM   4145  O   WAT  1365     -19.800  18.406  11.292  1.00  0.00
ATOM   4146  H1  WAT  1365     -19.433  17.932  12.038  1.00  0.00
ATOM   4147  H2  WAT  1365     -19.990  19.281  11.633  1.00  0.00
TER
ATOM   4148  O   WAT  1366     -17.263  12.044   4.143  1.00  0.00
ATOM   4149  H1  WAT  1366     -18.076  11.545   4.067  1.00  0.00
ATOM   4150  H2  WAT  1366     -17.456  12.884   3.726  1.00  0.00
TER
ATOM   4151  O   WAT  1367     -14.548  16.416   2.439  1.00  0.00
ATOM   4152  H1  WAT  1367     -13.660  16.727   2.264  1.00  0.00
ATOM   4153  H2  WAT  1367     -14.577  15.543   2.047  1.00  0.00
TER
ATOM   4154  O   WAT  1368     -12.276  17.727   1.907  1.00  0.00
ATOM   4155  H1  WAT  1368     -12.360  18.158   1.057  1.00  0.00
ATOM   4156  H2  WAT  1368     -11.557  18.187   2.340  1.00  0.00
TER
ATOM   4157  O   WAT  1369     -15.885  14.269  13.185  1.00  0.00
ATOM   4158  H1  WAT  1369     -15.517  13.449  13.513  1.00  0.00
ATOM   4159  H2  WAT  1369     -16.746  14.329  13.601  1.00  0.00
TER
ATOM   4160  O   WAT  1370     -12.519  13.225   3.994  1.00  0.00
ATOM   4161  H1  WAT  1370     -13.148  13.329   3.280  1.00  0.00
ATOM   4162  H2  WAT  1370     -13.014  13.445   4.783  1.00  0.00
TER
ATOM   4163  O   WAT  1371     -20.551  15.503   5.410  1.00  0.00
ATOM   4164  H1  WAT  1371     -21.259  15.972   5.851  1.00  0.00
ATOM   4165  H2  WAT  1371     -20.266  14.846   6.044  1.00  0.00
TER
ATOM   4166  O   WAT  1372     -18.925  16.923  13.409  1.00  0.00
ATOM   4167  H1  WAT  1372     -18.427  17.398  14.074  1.00  0.00
ATOM   4168  H2  WAT  1372     -18.783  15.999  13.616  1.00  0.00
TER
ATOM   4169  O   WAT  1373     -16.519  12.228   6.849  1.00  0.00
ATOM   4170  H1  WAT  1373     -16.643  12.247   5.900  1.00  0.00
ATOM   4171  H2  WAT  1373     -15.571  12.276   6.969  1.00  0.00
TER
ATOM   4172  O   WAT  1374     -11.719  13.140  14.252  1.00  0.00
ATOM   4173  H1  WAT  1374     -12.221  13.880  14.591  1.00  0.00
ATOM   4174  H2  WAT  1374     -10.903  13.528  13.935  1.00  0.00
TER
ATOM   4175  O   WAT  1375     -13.426  18.383   7.698  1.00  0.00
ATOM   4176  H1  WAT  1375     -14.367  18.398   7.873  1.00  0.00
ATOM   4177  H2  WAT  1375     -13.112  17.597   8.144  1.00  0.00
TER
ATOM   4178  O   WAT  1376     -18.904  19.085   0.480  1.00  0.00
ATOM   4179  H1  WAT  1376     -18.383  18.370   0.114  1.00  0.00
ATOM   4180  H2  WAT  1376     -18.257  19.724   0.780  1.00  0.00
TER
ATOM   4181  O   WAT  1377     -13.884  17.848  17.808  1.00  0.00
ATOM   4182  H1  WAT  1377     -13.301  17.093  17.720  1.00  0.00
ATOM   4183  H2  WAT  1377     -13.707  18.379  17.031  1.00  0.00
TER
ATOM   4184  O   WAT  1378     -20.000  11.565  13.152  1.00  0.00
ATOM   4185  H1  WAT  1378     -20.448  11.587  12.307  1.00  0.00
ATOM   4186  H2  WAT  1378     -20.634  11.167  13.749  1.00  0.00
TER
ATOM   4187  O   WAT  1379     -17.258  18.192  15.157  1.00  0.00
ATOM   4188  H1  WAT  1379     -17.138  17.596  15.897  1.00  0.00
ATOM   4189  H2  WAT  1379     -16.398  18.229  14.737  1.00  0.00
TER
ATOM   4190  O   WAT  1380     -14.919  18.746  13.733  1.00  0.00
ATOM   4191  H1  WAT  1380     -15.446  19.270  13.130  1.00  0.00
ATOM   4192  H2  WAT  1380     -14.576  19.378  14.364  1.00  0.00
TER
ATOM   4193  O   WAT  1381     -20.491  14.734  16.415  1.00  0.00
ATOM   4194  H1  WAT  1381     -19.901  14.426  17.102  1.00  0.00
ATOM   4195  H2  WAT  1381     -21.309  14.262  16.571  1.00  0.00
TER
ATOM   4196  O   WAT  1382     -15.672  14.351  16.648  1.00  0.00
ATOM   4197  H1  WAT  1382     -16.360  13.689  16.583  1.00  0.00
ATOM   4198  H2  WAT  1382     -14.951  13.904  17.093  1.00  0.00
TER
ATOM   4199  O   WAT  1383     -15.042  10.946   2.707  1.00  0.00
ATOM   4200  H1  WAT  1383     -14.761  10.103   3.063  1.00  0.00
ATOM   4201  H2  WAT  1383     -15.815  11.178   3.221  1.00  0.00
TER
ATOM   4202  O   WAT  1384     -20.504  12.179   1.152  1.00  0.00
ATOM   4203  H1  WAT  1384     -20.851  11.501   0.572  1.00  0.00
ATOM   4204  H2  WAT  1384     -20.302  11.717   1.966  1.00  0.00
TER
ATOM   4205  O   WAT  1385     -14.214  13.501   1.770  1.00  0.00
ATOM   4206  H1  WAT  1385     -13.796  13.315   0.930  1.00  0.00
ATOM   4207  H2  WAT  1385     -14.520  12.649   2.080  1.00  0.00
TER
ATOM   4208  O   WAT  1386     -10.715  18.414   5.468  1.00  0.00
ATOM   4209  H1  WAT  1386     -11.091  17.647   5.036  1.00  0.00
ATOM   4210  H2  WAT  1386     -11.445  18.796   5.955  1.00  0.00
TER
ATOM   4211  O   WAT  1387     -11.325  17.561  15.102  1.00  0.00
ATOM   4212  H1  WAT  1387     -11.556  17.332  14.201  1.00  0.00
ATOM   4213  H2  WAT  1387     -11.065  18.481  15.056  1.00  0.00
TER
ATOM   4214  O   WAT  1388     -12.886  12.787  17.879  1.00  0.00
ATOM   4215  H1  WAT  1388     -12.009  12.795  18.263  1.00  0.00
ATOM   4216  H2  WAT  1388     -12.874  12.050  17.269  1.00  0.00
TER
ATOM   4217  O   WAT  1389     -11.440  16.640   8.768  1.00  0.00
ATOM   4218  H1  WAT  1389     -10.916  16.146   8.137  1.00  0.00
ATOM   4219  H2  WAT  1389     -10.854  16.775   9.513  1.00  0.00
TER
ATOM   4220  O   WAT  1390     -11.261  16.724  12.290  1.00  0.00
ATOM   4221  H1  WAT  1390     -12.211  16.690  12.405  1.00  0.00
ATOM   4222  H2  WAT  1390     -11.080  17.634  12.055  1.00  0.00
TER
ATOM   4223  O   WAT  1391     -11.950  15.897   4.708  1.00  0.00
ATOM   4224  H1  WAT  1391     -11.454  15.664   5.492  1.00  0.00
ATOM   4225  H2  WAT  1391     -12.148  15.058   4.291  1.00  0.00
TER
ATOM   4226  O   WAT  1392     -10.521  14.533   7.241  1.00  0.00
ATOM   4227  H1  WAT  1392     -10.631  14.379   8.180  1.00  0.00
ATOM   4228  H2  WAT  1392      -9.760  14.005   6.999  1.00  0.00
TER
ATOM   4229  O   WAT  1393     -12.175  10.472  13.700  1.00  0.00
ATOM   4230  H1  WAT  1393     -11.537  11.086  14.066  1.00  0.00
ATOM   4231  H2  WAT  1393     -12.027  10.508  12.755  1.00  0.00
TER
ATOM   4232  O   WAT  1394      -9.632  12.364   0.482  1.00  0.00
ATOM   4233  H1  WAT  1394      -8.707  12.232   0.274  1.00  0.00
ATOM   4234  H2  WAT  1394      -9.655  12.443   1.436  1.00  0.00
TER
ATOM   4235  O   WAT  1395      -9.558  13.135   3.108  1.00  0.00
ATOM   4236  H1  WAT  1395     -10.353  13.069   3.637  1.00  0.00
ATOM   4237  H2  WAT  1395      -9.354  14.070   3.096  1.00  0.00
TER
ATOM   4238  O   WAT  1396     -18.804  11.625  16.607  1.00  0.00
ATOM   4239  H1  WAT  1396     -18.865  12.217  17.357  1.00  0.00
ATOM   4240  H2  WAT  1396     -17.864  11.518  16.462  1.00  0.00
TER
ATOM   4241  O   WAT  1397     -16.167  11.282  16.246  1.00  0.00
ATOM   4242  H1  WAT  1397     -15.553  11.600  15.584  1.00  0.00
ATOM   4243  H2  WAT  1397     -15.622  10.797  16.866  1.00  0.00
TER
ATOM   4244  O   WAT  1398     -15.426   9.845  12.573  1.00  0.00
ATOM   4245  H1  WAT  1398     -16.300  10.179  12.371  1.00  0.00
ATOM   4246  H2  WAT  1398     -15.535   9.373  13.398  1.00  0.00
TER
ATOM   4247  O   WAT  1399     -14.519  12.052  13.957  1.00  0.00
ATOM   4248  H1  WAT  1399     -14.847  11.238  13.578  1.00  0.00
ATOM   4249  H2  WAT  1399     -13.571  12.009  13.834  1.00  0.00
TER
ATOM   4250  O   WAT  1400     -17.678  10.762  11.513  1.00  0.00
ATOM   4251  H1  WAT  1400     -18.461  11.237  11.792  1.00  0.00
ATOM   4252  H2  WAT  1400     -17.972   9.858  11.404  1.00  0.00
TER
ATOM   4253  O   WAT  1401     -13.126  11.465   9.557  1.00  0.00
ATOM   4254  H1  WAT  1401     -12.686  11.409   8.710  1.00  0.00
ATOM   4255  H2  WAT  1401     -13.396  12.380   9.628  1.00  0.00
TER
ATOM   4256  O   WAT  1402     -11.263  11.096   7.568  1.00  0.00
ATOM   4257  H1  WAT  1402     -11.324  10.152   7.421  1.00  0.00
ATOM   4258  H2  WAT  1402     -10.483  11.204   8.114  1.00  0.00
TER
ATOM   4259  O   WAT  1403     -19.793  13.181   7.024  1.00  0.00
ATOM   4260  H1  WAT  1403     -20.606  12.807   6.684  1.00  0.00
ATOM   4261  H2  WAT  1403     -19.289  12.425   7.326  1.00  0.00
TER
ATOM   4262  O   WAT  1404     -15.291   9.845   8.262  1.00  0.00
ATOM   4263  H1  WAT  1404     -14.688  10.417   8.737  1.00  0.00
ATOM   4264  H2  WAT  1404     -16.031  10.409   8.040  1.00  0.00
TER
ATOM   4265  O   WAT  1405     -12.147  10.247   3.536  1.00  0.00
ATOM   4266  H1  WAT  1405     -11.952  11.146   3.803  1.00  0.00
ATOM   4267  H2  WAT  1405     -12.934  10.016   4.030  1.00  0.00
TER
ATOM   4268  O   WAT  1406     -16.135  18.044 -10.995  1.00  0.00
ATOM   4269  H1  WAT  1406     -16.216  17.129 -11.265  1.00  0.00
ATOM   4270  H2  WAT  1406     -16.549  18.541 -11.701  1.00  0.00
TER
ATOM   4271  O   WAT  1407     -18.003  19.822  -9.114  1.00  0.00
ATOM   4272  H1  WAT  1407     -18.779  19.342  -8.824  1.00  0.00
ATOM   4273  H2  WAT  1407     -17.352  19.142  -9.288  1.00  0.00
TER
ATOM   4274  O   WAT  1408     -17.532  15.305  -8.880  1.00  0.00
ATOM   4275  H1  WAT  1408     -17.156  14.432  -8.992  1.00  0.00
ATOM   4276  H2  WAT  1408     -17.630  15.640  -9.771  1.00  0.00
TER
ATOM   4277  O   WAT  1409     -13.750  12.800 -11.947  1.00  0.00
ATOM   4278  H1  WAT  1409     -12.929  12.309 -11.904  1.00  0.00
ATOM   4279  H2  WAT  1409     -13.716  13.389 -11.194  1.00  0.00
TER
ATOM   4280  O   WAT  1410      -9.460  14.816  -5.383  1.00  0.00
ATOM   4281  H1  WAT  1410     -10.164  15.204  -5.901  1.00  0.00
ATOM   4282  H2  WAT  1410      -9.194  15.511  -4.780  1.00  0.00
TER
ATOM   4283  O   WAT  1411     -13.513  14.740  -9.174  1.00  0.00
ATOM   4284  H1  WAT  1411     -14.218  15.028  -8.594  1.00  0.00
ATOM   4285  H2  WAT  1411     -13.152  15.550  -9.534  1.00  0.00
TER
ATOM   4286  O   WAT  1412     -10.445  14.185  -8.783  1.00  0.00
ATOM   4287  H1  WAT  1412     -11.392  14.219  -8.652  1.00  0.00
ATOM   4288  H2  WAT  1412     -10.120  14.999  -8.398  1.00  0.00
TER
ATOM   4289  O   WAT  1413     -19.913  10.485 -10.488  1.00  0.00
ATOM   4290  H1  WAT  1413     -19.605   9.930 -11.204  1.00  0.00
ATOM   4291  H2  WAT  1413     -20.843  10.619 -10.670  1.00  0.00
TER
ATOM   4292  O   WAT  1414     -17.525  18.550 -13.752  1.00  0.00
ATOM   4293  H1  WAT  1414     -18.452  18.483 -13.523  1.00  0.00
ATOM   4294  H2  WAT  1414     -17.372  19.488 -13.866  1.00  0.00
TER
ATOM   4295  O   WAT  1415     -17.538  14.821 -16.755  1.00  0.00
ATOM   4296  H1  WAT  1415     -18.477  14.983 -16.670  1.00  0.00
ATOM   4297  H2  WAT  1415     -17.219  15.540 -17.301  1.00  0.00
TER
ATOM   4298  O   WAT  1416     -14.052  16.290  -5.832  1.00  0.00
ATOM   4299  H1  WAT  1416     -14.465  17.116  -5.578  1.00  0.00
ATOM   4300  H2  WAT  1416     -14.785  15.705  -6.024  1.00  0.00
TER
ATOM   4301  O   WAT  1417     -11.737  10.605 -17.927  1.00  0.00
ATOM   4302  H1  WAT  1417     -12.050  10.697 -17.027  1.00  0.00
ATOM   4303  H2  WAT  1417     -10.976  11.183 -17.977  1.00  0.00
TER
ATOM   4304  O   WAT  1418     -10.527  15.342  -1.949  1.00  0.00
ATOM   4305  H1  WAT  1418     -11.142  15.850  -2.478  1.00  0.00
ATOM   4306  H2  WAT  1418     -10.847  14.442  -2.007  1.00  0.00
TER
ATOM   4307  O   WAT  1419     -18.465  14.181  -4.483  1.00  0.00
ATOM   4308  H1  WAT  1419     -18.927  14.389  -3.671  1.00  0.00
ATOM   4309  H2  WAT  1419     -18.867  13.367  -4.786  1.00  0.00
TER
ATOM   4310  O   WAT  1420     -13.465  15.402  -3.353  1.00  0.00
ATOM   4311  H1  WAT  1420     -14.315  15.103  -3.032  1.00  0.00
ATOM   4312  H2  WAT  1420     -13.625  15.646  -4.265  1.00  0.00
TER
ATOM   4313  O   WAT  1421     -16.370  16.902  -1.254  1.00  0.00
ATOM   4314  H1  WAT  1421     -16.044  16.069  -1.593  1.00  0.00
ATOM   4315  H2  WAT  1421     -15.582  17.425  -1.106  1.00  0.00
TER
ATOM   4316  O   WAT  1422     -19.636  10.935 -15.206  1.00  0.00
ATOM   4317  H1  WAT  1422     -20.261  10.931 -14.481  1.00  0.00
ATOM   4318  H2  WAT  1422     -19.723  10.068 -15.602  1.00  0.00
TER
ATOM   4319  O   WAT  1423     -20.715  11.859  -8.228  1.00  0.00
ATOM   4320  H1  WAT  1423     -20.417  12.765  -8.308  1.00  0.00
ATOM   4321  H2  WAT  1423     -20.166  11.371  -8.842  1.00  0.00
TER
ATOM   4322  O   WAT  1424     -15.731  16.444 -13.759  1.00  0.00
ATOM   4323  H1  WAT  1424     -16.330  17.167 -13.943  1.00  0.00
ATOM   4324  H2  WAT  1424     -15.183  16.382 -14.542  1.00  0.00
TER
ATOM   4325  O   WAT  1425     -20.521  17.336  -1.692  1.00  0.00
ATOM   4326  H1  WAT  1425     -20.617  16.396  -1.842  1.00  0.00
ATOM   4327  H2  WAT  1425     -19.678  17.558  -2.088  1.00  0.00
TER
ATOM   4328  O   WAT  1426     -17.125  15.080 -11.729  1.00  0.00
ATOM   4329  H1  WAT  1426     -16.732  15.397 -12.542  1.00  0.00
ATOM   4330  H2  WAT  1426     -16.763  14.201 -11.615  1.00  0.00
TER
ATOM   4331  O   WAT  1427     -18.815  13.831  -0.469  1.00  0.00
ATOM   4332  H1  WAT  1427     -19.505  13.638   0.165  1.00  0.00
ATOM   4333  H2  WAT  1427     -18.072  14.114   0.063  1.00  0.00
TER
ATOM   4334  O   WAT  1428     -16.539  17.671  -7.634  1.00  0.00
ATOM   4335  H1  WAT  1428     -17.271  18.180  -7.285  1.00  0.00
ATOM   4336  H2  WAT  1428     -16.937  16.854  -7.935  1.00  0.00
TER
ATOM   4337  O   WAT  1429     -20.101  14.346  -9.229  1.00  0.00
ATOM   4338  H1  WAT  1429     -20.098  13.905 -10.078  1.00  0.00
ATOM   4339  H2  WAT  1429     -19.206  14.668  -9.122  1.00  0.00
TER
ATOM   4340  O   WAT  1430     -20.039  15.347 -16.238  1.00  0.00
ATOM   4341  H1  WAT  1430     -19.918  15.306 -15.290  1.00  0.00
ATOM   4342  H2  WAT  1430     -20.424  16.210 -16.393  1.00  0.00
TER
ATOM   4343  O   WAT  1431     -16.076  13.124  -8.222  1.00  0.00
ATOM   4344  H1  WAT  1431     -16.059  13.575  -7.378  1.00  0.00
ATOM   4345  H2  WAT  1431     -16.325  12.225  -8.008  1.00  0.00
TER
ATOM   4346  O   WAT  1432     -12.649  10.537  -2.383  1.00  0.00
ATOM   4347  H1  WAT  1432     -12.325   9.806  -1.857  1.00  0.00
ATOM   4348  H2  WAT  1432     -12.614  10.219  -3.285  1.00  0.00
TER
ATOM   4349  O   WAT  1433     -19.800  18.406  -7.482  1.00  0.00
ATOM   4350  H1  WAT  1433     -19.433  17.932  -6.736  1.00  0.00
ATOM   4351  H2  WAT  1433     -19.990  19.281  -7.141  1.00  0.00
TER
ATOM   4352  O   WAT  1434     -17.263  12.044 -14.632  1.00  0.00
ATOM   4353  H1  WAT  1434     -18.076  11.545 -14.707  1.00  0.00
ATOM   4354  H2  WAT  1434     -17.456  12.884 -15.048  1.00  0.00
TER
ATOM   4355  O   WAT  1435     -14.548  16.416 -16.335  1.00  0.00
ATOM   4356  H1  WAT  1435     -13.660  16.727 -16.510  1.00  0.00
ATOM   4357  H2  WAT  1435     -14.577  15.543 -16.727  1.00  0.00
TER
ATOM   4358  O   WAT  1436     -12.276  17.727 -16.867  1.00  0.00
ATOM   4359  H1  WAT  1436     -12.360  18.158 -17.718  1.00  0.00
ATOM   4360  H2  WAT  1436     -11.557  18.187 -16.435  1.00  0.00
TER
ATOM   4361  O   WAT  1437     -15.885  14.269  -5.589  1.00  0.00
ATOM   4362  H1  WAT  1437     -15.517  13.449  -5.261  1.00  0.00
ATOM   4363  H2  WAT  1437     -16.746  14.329  -5.174  1.00  0.00
TER
ATOM   4364  O   WAT  1438     -12.519  13.225 -14.781  1.00  0.00
ATOM   4365  H1  WAT  1438     -13.148  13.329 -15.495  1.00  0.00
ATOM   4366  H2  WAT  1438     -13.014  13.445 -13.991  1.00  0.00
TER
ATOM   4367  O   WAT  1439     -20.551  15.503 -13.365  1.00  0.00
ATOM   4368  H1  WAT  1439     -21.259  15.972 -12.923  1.00  0.00
ATOM   4369  H2  WAT  1439     -20.266  14.846 -12.730  1.00  0.00
TER
ATOM   4370  O   WAT  1440     -18.925  16.923  -5.366  1.00  0.00
ATOM   4371  H1  WAT  1440     -18.427  17.398  -4.700  1.00  0.00
ATOM   4372  H2  WAT  1440     -18.783  15.999  -5.159  1.00  0.00
TER
ATOM   4373  O   WAT  1441     -16.519  12.228 -11.925  1.00  0.00
ATOM   4374  H1  WAT  1441     -16.643  12.247 -12.874  1.00  0.00
ATOM   4375  H2  WAT  1441     -15.571  12.276 -11.805  1.00  0.00
TER
ATOM   4376  O   WAT  1442     -11.719  13.140  -4.523  1.00  0.00
ATOM   4377  H1  WAT  1442     -12.221  13.880  -4.183  1.00  0.00
ATOM   4378  H2  WAT  1442     -10.903  13.528  -4.839  1.00  0.00
TER
ATOM   4379  O   WAT  1443     -13.426  18.383 -11.077  1.00  0.00
ATOM   4380  H1  WAT  1443     -14.367  18.398 -10.902  1.00  0.00
ATOM   4381  H2  WAT  1443     -13.112  17.597 -10.631  1.00  0.00
TER
ATOM   4382  O   WAT  1444     -13.884  17.848  -0.967  1.00  0.00
ATOM   4383  H1  WAT  1444     -13.301  17.093  -1.055  1.00  0.00
ATOM   4384  H2  WAT  1444     -13.707  18.379  -1.744  1.00  0.00
TER
ATOM   4385  O   WAT  1445     -20.000  11.565  -5.622  1.00  0.00
ATOM   4386  H1  WAT  1445     -20.448  11.587  -6.468  1.00  0.00
ATOM   4387  H2  WAT  1445     -20.634  11.167  -5.025  1.00  0.00
TER
ATOM   4388  O   WAT  1446     -17.258  18.192  -3.617  1.00  0.00
ATOM   4389  H1  WAT  1446     -17.138  17.596  -2.878  1.00  0.00
ATOM   4390  H2  WAT  1446     -16.398  18.229  -4.037  1.00  0.00
TER
ATOM   4391  O   WAT  1447     -14.919  18.746  -5.041  1.00  0.00
ATOM   4392  H1  WAT  1447     -15.446  19.270  -5.645  1.00  0.00
ATOM   4393  H2  WAT  1447     -14.576  19.378  -4.410  1.00  0.00
TER
ATOM   4394  O   WAT  1448     -20.491  14.734  -2.360  1.00  0.00
ATOM   4395  H1  WAT  1448     -19.901  14.426  -1.672  1.00  0.00
ATOM   4396  H2  WAT  1448     -21.309  14.262  -2.204  1.00  0.00
TER
ATOM   4397  O   WAT  1449     -15.672  14.351  -2.126  1.00  0.00
ATOM   4398  H1  WAT  1449     -16.360  13.689  -2.191  1.00  0.00
ATOM   4399  H2  WAT  1449     -14.951  13.904  -1.682  1.00  0.00
TER
ATOM   4400  O   WAT  1450     -15.042  10.946 -16.067  1.00  0.00
ATOM   4401  H1  WAT  1450     -14.761  10.103 -15.711  1.00  0.00
ATOM   4402  H2  WAT  1450     -15.815  11.178 -15.553  1.00  0.00
TER
ATOM   4403  O   WAT  1451     -20.504  12.179 -17.623  1.00  0.00
ATOM   4404  H1  WAT  1451     -20.851  11.501 -18.202  1.00  0.00
ATOM   4405  H2  WAT  1451     -20.302  11.717 -16.808  1.00  0.00
TER
ATOM   4406  O   WAT  1452     -14.214  13.501 -17.004  1.00  0.00
ATOM   4407  H1  WAT  1452     -13.796  13.315 -17.845  1.00  0.00
ATOM   4408  H2  WAT  1452     -14.520  12.649 -16.694  1.00  0.00
TER
ATOM   4409  O   WAT  1453     -10.715  18.414 -13.307  1.00  0.00
ATOM   4410  H1  WAT  1453     -11.091  17.647 -13.739  1.00  0.00
ATOM   4411  H2  WAT  1453     -11.445  18.796 -12.819  1.00  0.00
TER
ATOM   4412  O   WAT  1454     -11.325  17.561  -3.673  1.00  0.00
ATOM   4413  H1  WAT  1454     -11.556  17.332  -4.573  1.00  0.00
ATOM   4414  H2  WAT  1454     -11.065  18.481  -3.718  1.00  0.00
TER
ATOM   4415  O   WAT  1455     -12.886  12.787  -0.895  1.00  0.00
ATOM   4416  H1  WAT  1455     -12.009  12.795  -0.511  1.00  0.00
ATOM   4417  H2  WAT  1455     -12.874  12.050  -1.506  1.00  0.00
TER
ATOM   4418  O   WAT  1456     -11.440  16.640 -10.006  1.00  0.00
ATOM   4419  H1  WAT  1456     -10.916  16.146 -10.637  1.00  0.00
ATOM   4420  H2  WAT  1456     -10.854  16.775  -9.261  1.00  0.00
TER
ATOM   4421  O   WAT  1457     -11.261  16.724  -6.484  1.00  0.00
ATOM   4422  H1  WAT  1457     -12.211  16.690  -6.370  1.00  0.00
ATOM   4423  H2  WAT  1457     -11.080  17.634  -6.719  1.00  0.00
TER
ATOM   4424  O   WAT  1458     -11.950  15.897 -14.067  1.00  0.00
ATOM   4425  H1  WAT  1458     -11.454  15.664 -13.282  1.00  0.00
ATOM   4426  H2  WAT  1458     -12.148  15.058 -14.483  1.00  0.00
TER
ATOM   4427  O   WAT  1459     -10.521  14.533 -11.533  1.00  0.00
ATOM   4428  H1  WAT  1459     -10.631  14.379 -10.595  1.00  0.00
ATOM   4429  H2  WAT  1459      -9.760  14.005 -11.776  1.00  0.00
TER
ATOM   4430  O   WAT  1460     -12.175  10.472  -5.075  1.00  0.00
ATOM   4431  H1  WAT  1460     -11.537  11.086  -4.709  1.00  0.00
ATOM   4432  H2  WAT  1460     -12.027  10.508  -6.020  1.00  0.00
TER
ATOM   4433  O   WAT  1461      -9.632  12.364 -18.292  1.00  0.00
ATOM   4434  H1  WAT  1461      -8.707  12.232 -18.501  1.00  0.00
ATOM   4435  H2  WAT  1461      -9.655  12.443 -17.339  1.00  0.00
TER
ATOM   4436  O   WAT  1462      -9.558  13.135 -15.667  1.00  0.00
ATOM   4437  H1  WAT  1462     -10.353  13.069 -15.137  1.00  0.00
ATOM   4438  H2  WAT  1462      -9.354  14.070 -15.678  1.00  0.00
TER
ATOM   4439  O   WAT  1463     -18.804  11.625  -2.167  1.00  0.00
ATOM   4440  H1  WAT  1463     -18.865  12.217  -1.418  1.00  0.00
ATOM   4441  H2  WAT  1463     -17.864  11.518  -2.312  1.00  0.00
TER
ATOM   4442  O   WAT  1464     -16.167  11.282  -2.528  1.00  0.00
ATOM   4443  H1  WAT  1464     -15.553  11.600  -3.190  1.00  0.00
ATOM   4444  H2  WAT  1464     -15.622  10.797  -1.908  1.00  0.00
TER
ATOM   4445  O   WAT  1465     -15.426   9.845  -6.201  1.00  0.00
ATOM   4446  H1  WAT  1465     -16.300  10.179  -6.404  1.00  0.00
ATOM   4447  H2  WAT  1465     -15.535   9.373  -5.376  1.00  0.00
TER
ATOM   4448  O   WAT  1466     -14.519  12.052  -4.817  1.00  0.00
ATOM   4449  H1  WAT  1466     -14.847  11.238  -5.197  1.00  0.00
ATOM   4450  H2  WAT  1466     -13.571  12.009  -4.940  1.00  0.00
TER
ATOM   4451  O   WAT  1467     -17.678  10.762  -7.262  1.00  0.00
ATOM   4452  H1  WAT  1467     -18.461  11.237  -6.982  1.00  0.00
ATOM   4453  H2  WAT  1467     -17.972   9.858  -7.370  1.00  0.00
TER
ATOM   4454  O   WAT  1468     -13.126  11.465  -9.217  1.00  0.00
ATOM   4455  H1  WAT  1468     -12.686  11.409 -10.065  1.00  0.00
ATOM   4456  H2  WAT  1468     -13.396  12.380  -9.146  1.00  0.00
TER
ATOM   4457  O   WAT  1469     -11.263  11.096 -11.206  1.00  0.00
ATOM   4458  H1  WAT  1469     -11.324  10.152 -11.353  1.00  0.00
ATOM   4459  H2  WAT  1469     -10.483  11.204 -10.661  1.00  0.00
TER
ATOM   4460  O   WAT  1470     -19.793  13.181 -11.750  1.00  0.00
ATOM   4461  H1  WAT  1470     -20.606  12.807 -12.091  1.00  0.00
ATOM   4462  H2  WAT  1470     -19.289  12.425 -11.448  1.00  0.00
TER
ATOM   4463  O   WAT  1471     -15.291   9.845 -10.512  1.00  0.00
ATOM   4464  H1  WAT  1471     -14.688  10.417 -10.037  1.00  0.00
ATOM   4465  H2  WAT  1471     -16.031  10.409 -10.734  1.00  0.00
TER
ATOM   4466  O   WAT  1472     -12.147  10.247 -15.238  1.00  0.00
ATOM   4467  H1  WAT  1472     -11.952  11.146 -14.971  1.00  0.00
ATOM   4468  H2  WAT  1472     -12.934  10.016 -14.745  1.00  0.00
TER
ATOM   4469  O   WAT  1473     -15.041  10.025  -0.132  1.00  0.00
ATOM   4470  H1  WAT  1473     -15.154  10.344   0.763  1.00  0.00
ATOM   4471  H2  WAT  1473     -14.224  10.426  -0.429  1.00  0.00
TER
ATOM   4472  O   WAT  1474     -16.135  -0.730   7.780  1.00  0.00
ATOM   4473  H1  WAT  1474     -16.216  -1.645   7.509  1.00  0.00
ATOM   4474  H2  WAT  1474     -16.549  -0.234   7.074  1.00  0.00
TER
ATOM   4475  O   WAT  1475     -18.003   1.047   9.661  1.00  0.00
ATOM   4476  H1  WAT  1475     -18.779   0.568   9.951  1.00  0.00
ATOM   4477  H2  WAT  1475     -17.352   0.368   9.486  1.00  0.00
TER
ATOM   4478  O   WAT  1476     -13.983   5.453   8.441  1.00  0.00
ATOM   4479  H1  WAT  1476     -14.445   4.682   8.769  1.00  0.00
ATOM   4480  H2  WAT  1476     -13.170   5.480   8.946  1.00  0.00
TER
ATOM   4481  O   WAT  1477     -17.756   7.739   8.061  1.00  0.00
ATOM   4482  H1  WAT  1477     -18.375   8.195   7.490  1.00  0.00
ATOM   4483  H2  WAT  1477     -16.901   7.894   7.660  1.00  0.00
TER
ATOM   4484  O   WAT  1478     -18.563   3.723   9.668  1.00  0.00
ATOM   4485  H1  WAT  1478     -18.632   2.782   9.507  1.00  0.00
ATOM   4486  H2  WAT  1478     -17.801   3.813  10.240  1.00  0.00
TER
ATOM   4487  O   WAT  1479     -17.532  -3.470   9.895  1.00  0.00
ATOM   4488  H1  WAT  1479     -17.156  -4.343   9.782  1.00  0.00
ATOM   4489  H2  WAT  1479     -17.630  -3.134   9.004  1.00  0.00
TER
ATOM   4490  O   WAT  1480     -13.750  -5.975   6.827  1.00  0.00
ATOM   4491  H1  WAT  1480     -12.929  -6.465   6.870  1.00  0.00
ATOM   4492  H2  WAT  1480     -13.716  -5.385   7.581  1.00  0.00
TER
ATOM   4493  O   WAT  1481      -9.460  -3.958  13.392  1.00  0.00
ATOM   4494  H1  WAT  1481     -10.164  -3.570  12.873  1.00  0.00
ATOM   4495  H2  WAT  1481      -9.194  -3.263  13.994  1.00  0.00
TER
ATOM   4496  O   WAT  1482     -16.890   2.623   5.454  1.00  0.00
ATOM   4497  H1  WAT  1482     -17.508   3.088   4.890  1.00  0.00
ATOM   4498  H2  WAT  1482     -16.378   3.316   5.871  1.00  0.00
TER
ATOM   4499  O   WAT  1483     -13.513  -4.035   9.600  1.00  0.00
ATOM   4500  H1  WAT  1483     -14.218  -3.746  10.181  1.00  0.00
ATOM   4501  H2  WAT  1483     -13.152  -3.225   9.240  1.00  0.00
TER
ATOM   4502  O   WAT  1484     -11.897   5.583  11.863  1.00  0.00
ATOM   4503  H1  WAT  1484     -12.581   6.253  11.855  1.00  0.00
ATOM   4504  H2  WAT  1484     -11.358   5.781  11.097  1.00  0.00
TER
ATOM   4505  O   WAT  1485     -10.445  -4.589   9.991  1.00  0.00
ATOM   4506  H1  WAT  1485     -11.392  -4.555  10.123  1.00  0.00
ATOM   4507  H2  WAT  1485     -10.120  -3.775  10.376  1.00  0.00
TER
ATOM   4508  O   WAT  1486     -19.913  -8.289   8.287  1.00  0.00
ATOM   4509  H1  WAT  1486     -19.605  -8.845   7.570  1.00  0.00
ATOM   4510  H2  WAT  1486     -20.843  -8.155   8.104  1.00  0.00
TER
ATOM   4511  O   WAT  1487     -14.361   7.427  10.577  1.00  0.00
ATOM   4512  H1  WAT  1487     -14.349   7.023   9.710  1.00  0.00
ATOM   4513  H2  WAT  1487     -14.914   8.202  10.474  1.00  0.00
TER
ATOM   4514  O   WAT  1488     -13.067   4.149   5.666  1.00  0.00
ATOM   4515  H1  WAT  1488     -13.177   3.206   5.791  1.00  0.00
ATOM   4516  H2  WAT  1488     -13.070   4.510   6.553  1.00  0.00
TER
ATOM   4517  O   WAT  1489     -14.963   2.330  11.906  1.00  0.00
ATOM   4518  H1  WAT  1489     -14.546   2.116  11.071  1.00  0.00
ATOM   4519  H2  WAT  1489     -14.239   2.587  12.477  1.00  0.00
TER
ATOM   4520  O   WAT  1490     -17.525  -0.225   5.023  1.00  0.00
ATOM   4521  H1  WAT  1490     -18.452  -0.291   5.252  1.00  0.00
ATOM   4522  H2  WAT  1490     -17.372   0.713   4.908  1.00  0.00
TER
ATOM   4523  O   WAT  1491     -17.538  -3.953   2.019  1.00  0.00
ATOM   4524  H1  WAT  1491     -18.477  -3.792   2.105  1.00  0.00
ATOM   4525  H2  WAT  1491     -17.219  -3.234   1.473  1.00  0.00
TER
ATOM   4526  O   WAT  1492     -11.017   0.729  11.997  1.00  0.00
ATOM   4527  H1  WAT  1492     -11.845   0.798  11.522  1.00  0.00
ATOM   4528  H2  WAT  1492     -10.421   1.314  11.529  1.00  0.00
TER
ATOM   4529  O   WAT  1493     -13.495   1.337   5.526  1.00  0.00
ATOM   4530  H1  WAT  1493     -14.114   0.999   4.879  1.00  0.00
ATOM   4531  H2  WAT  1493     -13.513   0.693   6.234  1.00  0.00
TER
ATOM   4532  O   WAT  1494     -14.052  -2.484  12.943  1.00  0.00
ATOM   4533  H1  WAT  1494     -14.465  -1.659  13.197  1.00  0.00
ATOM   4534  H2  WAT  1494     -14.785  -3.070  12.750  1.00  0.00
TER
ATOM   4535  O   WAT  1495     -13.362   7.562  13.631  1.00  0.00
ATOM   4536  H1  WAT  1495     -13.839   8.369  13.438  1.00  0.00
ATOM   4537  H2  WAT  1495     -14.046   6.910  13.784  1.00  0.00
TER
ATOM   4538  O   WAT  1496     -15.319   0.576   2.534  1.00  0.00
ATOM   4539  H1  WAT  1496     -14.879  -0.262   2.387  1.00  0.00
ATOM   4540  H2  WAT  1496     -14.606   1.209   2.620  1.00  0.00
TER
ATOM   4541  O   WAT  1497     -17.209   5.516   6.502  1.00  0.00
ATOM   4542  H1  WAT  1497     -16.769   6.258   6.087  1.00  0.00
ATOM   4543  H2  WAT  1497     -17.270   5.758   7.426  1.00  0.00
TER
ATOM   4544  O   WAT  1498     -11.737  -8.170   0.848  1.00  0.00
ATOM   4545  H1  WAT  1498     -12.050  -8.077   1.748  1.00  0.00
ATOM   4546  H2  WAT  1498     -10.976  -7.592   0.797  1.00  0.00
TER
ATOM   4547  O   WAT  1499     -10.379   4.514  15.860  1.00  0.00
ATOM   4548  H1  WAT  1499     -10.253   4.275  14.942  1.00  0.00
ATOM   4549  H2  WAT  1499     -10.337   3.683  16.332  1.00  0.00
TER
ATOM   4550  O   WAT  1500     -16.517   8.217  14.430  1.00  0.00
ATOM   4551  H1  WAT  1500     -16.003   8.128  15.232  1.00  0.00
ATOM   4552  H2  WAT  1500     -17.361   8.563  14.722  1.00  0.00
TER
ATOM   4553  O   WAT  1501     -14.542   8.503   3.858  1.00  0.00
ATOM   4554  H1  WAT  1501     -14.702   8.213   4.756  1.00  0.00
ATOM   4555  H2  WAT  1501     -14.707   7.727   3.322  1.00  0.00
TER
ATOM   4556  O   WAT  1502     -14.839   6.011   2.418  1.00  0.00
ATOM   4557  H1  WAT  1502     -15.533   6.009   1.758  1.00  0.00
ATOM   4558  H2  WAT  1502     -14.097   5.587   1.987  1.00  0.00
TER
ATOM   4559  O   WAT  1503     -15.274   7.638   6.493  1.00  0.00
ATOM   4560  H1  WAT  1503     -14.819   6.857   6.806  1.00  0.00
ATOM   4561  H2  WAT  1503     -14.935   8.348   7.037  1.00  0.00
TER
ATOM   4562  O   WAT  1504     -10.527  -3.432  16.825  1.00  0.00
ATOM   4563  H1  WAT  1504     -11.142  -2.925  16.297  1.00  0.00
ATOM   4564  H2  WAT  1504     -10.847  -4.333  16.768  1.00  0.00
TER
ATOM   4565  O   WAT  1505     -18.465  -4.593  14.291  1.00  0.00
ATOM   4566  H1  WAT  1505     -18.927  -4.385  15.103  1.00  0.00
ATOM   4567  H2  WAT  1505     -18.867  -5.407  13.988  1.00  0.00
TER
ATOM   4568  O   WAT  1506     -13.465  -3.372  15.421  1.00  0.00
ATOM   4569  H1  WAT  1506     -14.315  -3.672  15.742  1.00  0.00
ATOM   4570  H2  WAT  1506     -13.625  -3.128  14.509  1.00  0.00
TER
ATOM   4571  O   WAT  1507     -16.370  -1.872  17.521  1.00  0.00
ATOM   4572  H1  WAT  1507     -16.044  -2.706  17.181  1.00  0.00
ATOM   4573  H2  WAT  1507     -15.582  -1.349  17.669  1.00  0.00
TER
ATOM   4574  O   WAT  1508     -19.636  -7.839   3.568  1.00  0.00
ATOM   4575  H1  WAT  1508     -20.261  -7.843   4.294  1.00  0.00
ATOM   4576  H2  WAT  1508     -19.723  -8.706   3.172  1.00  0.00
TER
ATOM   4577  O   WAT  1509     -20.715  -6.915  10.547  1.00  0.00
ATOM   4578  H1  WAT  1509     -20.417  -6.009  10.466  1.00  0.00
ATOM   4579  H2  WAT  1509     -20.166  -7.404   9.933  1.00  0.00
TER
ATOM   4580  O   WAT  1510     -15.731  -2.330   5.015  1.00  0.00
ATOM   4581  H1  WAT  1510     -16.330  -1.607   4.831  1.00  0.00
ATOM   4582  H2  WAT  1510     -15.183  -2.393   4.233  1.00  0.00
TER
ATOM   4583  O   WAT  1511     -20.521  -1.438  17.082  1.00  0.00
ATOM   4584  H1  WAT  1511     -20.617  -2.379  16.932  1.00  0.00
ATOM   4585  H2  WAT  1511     -19.678  -1.217  16.687  1.00  0.00
TER
ATOM   4586  O   WAT  1512     -17.125  -3.694   7.045  1.00  0.00
ATOM   4587  H1  WAT  1512     -16.732  -3.377   6.232  1.00  0.00
ATOM   4588  H2  WAT  1512     -16.763  -4.573   7.160  1.00  0.00
TER
ATOM   4589  O   WAT  1513     -16.539  -1.104  11.140  1.00  0.00
ATOM   4590  H1  WAT  1513     -17.271  -0.595  11.489  1.00  0.00
ATOM   4591  H2  WAT  1513     -16.937  -1.921  10.839  1.00  0.00
TER
ATOM   4592  O   WAT  1514     -20.101  -4.428   9.546  1.00  0.00
ATOM   4593  H1  WAT  1514     -20.098  -4.869   8.696  1.00  0.00
ATOM   4594  H2  WAT  1514     -19.206  -4.106   9.653  1.00  0.00
TER
ATOM   4595  O   WAT  1515     -20.039  -3.427   2.536  1.00  0.00
ATOM   4596  H1  WAT  1515     -19.918  -3.468   3.485  1.00  0.00
ATOM   4597  H2  WAT  1515     -20.424  -2.564   2.381  1.00  0.00
TER
ATOM   4598  O   WAT  1516     -16.076  -5.650  10.553  1.00  0.00
ATOM   4599  H1  WAT  1516     -16.059  -5.199  11.397  1.00  0.00
ATOM   4600  H2  WAT  1516     -16.325  -6.550  10.766  1.00  0.00
TER
ATOM   4601  O   WAT  1517     -12.649  -8.237  16.391  1.00  0.00
ATOM   4602  H1  WAT  1517     -12.325  -8.968  16.917  1.00  0.00
ATOM   4603  H2  WAT  1517     -12.614  -8.556  15.489  1.00  0.00
TER
ATOM   4604  O   WAT  1518     -19.800  -0.368  11.292  1.00  0.00
ATOM   4605  H1  WAT  1518     -19.433  -0.842  12.038  1.00  0.00
ATOM   4606  H2  WAT  1518     -19.990   0.506  11.633  1.00  0.00
TER
ATOM   4607  O   WAT  1519     -12.724   1.876  10.000  1.00  0.00
ATOM   4608  H1  WAT  1519     -12.004   2.371   9.609  1.00  0.00
ATOM   4609  H2  WAT  1519     -12.925   1.197   9.355  1.00  0.00
TER
ATOM   4610  O   WAT  1520     -17.263  -6.731   4.143  1.00  0.00
ATOM   4611  H1  WAT  1520     -18.076  -7.229   4.067  1.00  0.00
ATOM   4612  H2  WAT  1520     -17.456  -5.891   3.726  1.00  0.00
TER
ATOM   4613  O   WAT  1521     -17.342   1.946  15.887  1.00  0.00
ATOM   4614  H1  WAT  1521     -17.408   1.026  15.633  1.00  0.00
ATOM   4615  H2  WAT  1521     -17.971   2.044  16.601  1.00  0.00
TER
ATOM   4616  O   WAT  1522     -14.548  -2.359   2.439  1.00  0.00
ATOM   4617  H1  WAT  1522     -13.660  -2.047   2.264  1.00  0.00
ATOM   4618  H2  WAT  1522     -14.577  -3.231   2.047  1.00  0.00
TER
ATOM   4619  O   WAT  1523     -18.552   3.814   3.118  1.00  0.00
ATOM   4620  H1  WAT  1523     -18.210   4.558   2.622  1.00  0.00
ATOM   4621  H2  WAT  1523     -19.380   4.127   3.480  1.00  0.00
TER
ATOM   4622  O   WAT  1524     -17.410   4.769  15.637  1.00  0.00
ATOM   4623  H1  WAT  1524     -17.396   3.837  15.419  1.00  0.00
ATOM   4624  H2  WAT  1524     -18.118   4.855  16.276  1.00  0.00
TER
ATOM   4625  O   WAT  1525     -12.276  -1.047   1.907  1.00  0.00
ATOM   4626  H1  WAT  1525     -12.360  -0.616   1.057  1.00  0.00
ATOM   4627  H2  WAT  1525     -11.557  -0.588   2.340  1.00  0.00
TER
ATOM   4628  O   WAT  1526     -11.199   1.409  14.984  1.00  0.00
ATOM   4629  H1  WAT  1526     -11.924   2.002  14.787  1.00  0.00
ATOM   4630  H2  WAT  1526     -10.671   1.402  14.185  1.00  0.00
TER
ATOM   4631  O   WAT  1527     -11.248   5.807   4.635  1.00  0.00
ATOM   4632  H1  WAT  1527     -11.890   5.152   4.910  1.00  0.00
ATOM   4633  H2  WAT  1527     -11.635   6.212   3.859  1.00  0.00
TER
ATOM   4634  O   WAT  1528     -15.669   3.135   8.482  1.00  0.00
ATOM   4635  H1  WAT  1528     -15.317   2.538   7.823  1.00  0.00
ATOM   4636  H2  WAT  1528     -16.553   2.810   8.653  1.00  0.00
TER
ATOM   4637  O   WAT  1529     -19.583   3.895   5.889  1.00  0.00
ATOM   4638  H1  WAT  1529     -18.896   4.442   6.270  1.00  0.00
ATOM   4639  H2  WAT  1529     -20.369   4.439   5.924  1.00  0.00
TER
ATOM   4640  O   WAT  1530     -20.280   0.900   5.502  1.00  0.00
ATOM   4641  H1  WAT  1530     -19.824   1.710   5.728  1.00  0.00
ATOM   4642  H2  WAT  1530     -20.631   0.582   6.334  1.00  0.00
TER
ATOM   4643  O   WAT  1531     -17.977   6.410  12.731  1.00  0.00
ATOM   4644  H1  WAT  1531     -17.332   6.616  13.409  1.00  0.00
ATOM   4645  H2  WAT  1531     -17.614   5.649  12.278  1.00  0.00
TER
ATOM   4646  O   WAT  1532     -16.703   4.414  11.449  1.00  0.00
ATOM   4647  H1  WAT  1532     -16.061   3.713  11.562  1.00  0.00
ATOM   4648  H2  WAT  1532     -16.178   5.193  11.269  1.00  0.00
TER
ATOM   4649  O   WAT  1533     -12.858   4.698   1.173  1.00  0.00
ATOM   4650  H1  WAT  1533     -13.084   3.981   1.765  1.00  0.00
ATOM   4651  H2  WAT  1533     -13.248   4.450   0.335  1.00  0.00
TER
ATOM   4652  O   WAT  1534     -14.930   5.213  14.653  1.00  0.00
ATOM   4653  H1  WAT  1534     -14.594   5.800  15.330  1.00  0.00
ATOM   4654  H2  WAT  1534     -15.850   5.082  14.882  1.00  0.00
TER
ATOM   4655  O   WAT  1535     -13.276   2.616   2.834  1.00  0.00
ATOM   4656  H1  WAT  1535     -13.564   3.077   3.622  1.00  0.00
ATOM   4657  H2  WAT  1535     -12.481   2.155   3.103  1.00  0.00
TER
ATOM   4658  O   WAT  1536     -19.101   5.262  17.821  1.00  0.00
ATOM   4659  H1  WAT  1536     -19.421   4.543  18.366  1.00  0.00
ATOM   4660  H2  WAT  1536     -19.775   5.938  17.895  1.00  0.00
TER
ATOM   4661  O   WAT  1537     -15.885  -4.505  13.185  1.00  0.00
ATOM   4662  H1  WAT  1537     -15.517  -5.326  13.513  1.00  0.00
ATOM   4663  H2  WAT  1537     -16.746  -4.445  13.601  1.00  0.00
TER
ATOM   4664  O   WAT  1538     -12.519  -5.550   3.994  1.00  0.00
ATOM   4665  H1  WAT  1538     -13.148  -5.445   3.280  1.00  0.00
ATOM   4666  H2  WAT  1538     -13.014  -5.330   4.783  1.00  0.00
TER
ATOM   4667  O   WAT  1539     -18.073   6.171   1.427  1.00  0.00
ATOM   4668  H1  WAT  1539     -17.972   5.967   0.497  1.00  0.00
ATOM   4669  H2  WAT  1539     -18.973   5.917   1.632  1.00  0.00
TER
ATOM   4670  O   WAT  1540     -20.551  -3.271   5.410  1.00  0.00
ATOM   4671  H1  WAT  1540     -21.259  -2.802   5.851  1.00  0.00
ATOM   4672  H2  WAT  1540     -20.266  -3.929   6.044  1.00  0.00
TER
ATOM   4673  O   WAT  1541     -18.925  -1.851  13.409  1.00  0.00
ATOM   4674  H1  WAT  1541     -18.427  -1.377  14.074  1.00  0.00
ATOM   4675  H2  WAT  1541     -18.783  -2.775  13.616  1.00  0.00
TER
ATOM   4676  O   WAT  1542     -16.519  -6.546   6.849  1.00  0.00
ATOM   4677  H1  WAT  1542     -16.643  -6.527   5.900  1.00  0.00
ATOM   4678  H2  WAT  1542     -15.571  -6.498   6.969  1.00  0.00
TER
ATOM   4679  O   WAT  1543     -19.432   8.690   6.122  1.00  0.00
ATOM   4680  H1  WAT  1543     -19.177   8.652   5.200  1.00  0.00
ATOM   4681  H2  WAT  1543     -20.380   8.563   6.115  1.00  0.00
TER
ATOM   4682  O   WAT  1544     -11.719  -5.634  14.252  1.00  0.00
ATOM   4683  H1  WAT  1544     -12.221  -4.894  14.591  1.00  0.00
ATOM   4684  H2  WAT  1544     -10.903  -5.246  13.935  1.00  0.00
TER
ATOM   4685  O   WAT  1545     -13.426  -0.391   7.698  1.00  0.00
ATOM   4686  H1  WAT  1545     -14.367  -0.376   7.873  1.00  0.00
ATOM   4687  H2  WAT  1545     -13.112  -1.178   8.144  1.00  0.00
TER
ATOM   4688  O   WAT  1546     -11.424   6.780   9.373  1.00  0.00
ATOM   4689  H1  WAT  1546     -11.299   7.603   9.846  1.00  0.00
ATOM   4690  H2  WAT  1546     -10.557   6.569   9.026  1.00  0.00
TER
ATOM   4691  O   WAT  1547     -14.680   7.893  16.792  1.00  0.00
ATOM   4692  H1  WAT  1547     -13.728   7.809  16.742  1.00  0.00
ATOM   4693  H2  WAT  1547     -14.827   8.558  17.465  1.00  0.00
TER
ATOM   4694  O   WAT  1548     -11.789   7.273   2.291  1.00  0.00
ATOM   4695  H1  WAT  1548     -12.075   6.859   1.477  1.00  0.00
ATOM   4696  H2  WAT  1548     -11.987   8.202   2.171  1.00  0.00
TER
ATOM   4697  O   WAT  1549     -20.324   3.266   0.732  1.00  0.00
ATOM   4698  H1  WAT  1549     -20.429   2.651   1.458  1.00  0.00
ATOM   4699  H2  WAT  1549     -20.492   2.743  -0.052  1.00  0.00
TER
ATOM   4700  O   WAT  1550     -20.173   1.952  16.711  1.00  0.00
ATOM   4701  H1  WAT  1550     -20.938   2.520  16.626  1.00  0.00
ATOM   4702  H2  WAT  1550     -19.991   1.660  15.817  1.00  0.00
TER
ATOM   4703  O   WAT  1551     -17.084   2.328   1.336  1.00  0.00
ATOM   4704  H1  WAT  1551     -17.633   2.775   1.980  1.00  0.00
ATOM   4705  H2  WAT  1551     -16.462   1.823   1.860  1.00  0.00
TER
ATOM   4706  O   WAT  1552     -13.030   3.682  17.268  1.00  0.00
ATOM   4707  H1  WAT  1552     -12.289   4.020  16.765  1.00  0.00
ATOM   4708  H2  WAT  1552     -13.793   3.852  16.715  1.00  0.00
TER
ATOM   4709  O   WAT  1553     -18.904   0.311   0.480  1.00  0.00
ATOM   4710  H1  WAT  1553     -18.383  -0.404   0.114  1.00  0.00
ATOM   4711  H2  WAT  1553     -18.257   0.950   0.780  1.00  0.00
TER
ATOM   4712  O   WAT  1554     -14.356   1.734  15.804  1.00  0.00
ATOM   4713  H1  WAT  1554     -13.942   1.888  16.653  1.00  0.00
ATOM   4714  H2  WAT  1554     -15.291   1.859  15.966  1.00  0.00
TER
ATOM   4715  O   WAT  1555     -13.884  -0.926  17.808  1.00  0.00
ATOM   4716  H1  WAT  1555     -13.301  -1.681  17.720  1.00  0.00
ATOM   4717  H2  WAT  1555     -13.707  -0.396  17.031  1.00  0.00
TER
ATOM   4718  O   WAT  1556     -20.000  -7.209  13.152  1.00  0.00
ATOM   4719  H1  WAT  1556     -20.448  -7.187  12.307  1.00  0.00
ATOM   4720  H2  WAT  1556     -20.634  -7.608  13.749  1.00  0.00
TER
ATOM   4721  O   WAT  1557     -19.594   1.686  13.773  1.00  0.00
ATOM   4722  H1  WAT  1557     -19.175   2.529  13.601  1.00  0.00
ATOM   4723  H2  WAT  1557     -20.513   1.823  13.544  1.00  0.00
TER
ATOM   4724  O   WAT  1558     -17.258  -0.582  15.157  1.00  0.00
ATOM   4725  H1  WAT  1558     -17.138  -1.178  15.897  1.00  0.00
ATOM   4726  H2  WAT  1558     -16.398  -0.545  14.737  1.00  0.00
TER
ATOM   4727  O   WAT  1559     -14.919  -0.029  13.733  1.00  0.00
ATOM   4728  H1  WAT  1559     -15.446   0.496  13.130  1.00  0.00
ATOM   4729  H2  WAT  1559     -14.576   0.604  14.364  1.00  0.00
TER
ATOM   4730  O   WAT  1560     -20.491  -4.040  16.415  1.00  0.00
ATOM   4731  H1  WAT  1560     -19.901  -4.349  17.102  1.00  0.00
ATOM   4732  H2  WAT  1560     -21.309  -4.512  16.571  1.00  0.00
TER
ATOM   4733  O   WAT  1561     -15.672  -4.424  16.648  1.00  0.00
ATOM   4734  H1  WAT  1561     -16.360  -5.086  16.583  1.00  0.00
ATOM   4735  H2  WAT  1561     -14.951  -4.870  17.093  1.00  0.00
TER
ATOM   4736  O   WAT  1562     -15.042  -7.829   2.707  1.00  0.00
ATOM   4737  H1  WAT  1562     -14.761  -8.672   3.063  1.00  0.00
ATOM   4738  H2  WAT  1562     -15.815  -7.596   3.221  1.00  0.00
TER
ATOM   4739  O   WAT  1563     -18.887   9.226  15.148  1.00  0.00
ATOM   4740  H1  WAT  1563     -18.961  10.130  15.455  1.00  0.00
ATOM   4741  H2  WAT  1563     -19.789   8.908  15.120  1.00  0.00
TER
ATOM   4742  O   WAT  1564     -20.504  -6.596   1.152  1.00  0.00
ATOM   4743  H1  WAT  1564     -20.851  -7.273   0.572  1.00  0.00
ATOM   4744  H2  WAT  1564     -20.302  -7.057   1.966  1.00  0.00
TER
ATOM   4745  O   WAT  1565     -18.339   8.392   2.770  1.00  0.00
ATOM   4746  H1  WAT  1565     -17.444   8.731   2.792  1.00  0.00
ATOM   4747  H2  WAT  1565     -18.307   7.670   2.143  1.00  0.00
TER
ATOM   4748  O   WAT  1566     -11.359   6.923  15.477  1.00  0.00
ATOM   4749  H1  WAT  1566     -11.959   6.982  14.733  1.00  0.00
ATOM   4750  H2  WAT  1566     -11.230   5.983  15.607  1.00  0.00
TER
ATOM   4751  O   WAT  1567     -10.119   4.664   0.814  1.00  0.00
ATOM   4752  H1  WAT  1567     -10.950   4.732   1.285  1.00  0.00
ATOM   4753  H2  WAT  1567      -9.942   5.555   0.511  1.00  0.00
TER
ATOM   4754  O   WAT  1568     -10.664   1.409   3.317  1.00  0.00
ATOM   4755  H1  WAT  1568      -9.902   1.979   3.423  1.00  0.00
ATOM   4756  H2  WAT  1568     -10.648   0.842   4.088  1.00  0.00
TER
ATOM   4757  O   WAT  1569      -9.658   2.264   8.162  1.00  0.00
ATOM   4758  H1  WAT  1569      -9.287   1.481   7.755  1.00  0.00
ATOM   4759  H2  WAT  1569      -9.017   2.953   7.983  1.00  0.00
TER
ATOM   4760  O   WAT  1570     -12.674   3.648  13.575  1.00  0.00
ATOM   4761  H1  WAT  1570     -13.488   4.078  13.837  1.00  0.00
ATOM   4762  H2  WAT  1570     -12.267   4.260  12.962  1.00  0.00
TER
ATOM   4763  O   WAT  1571     -10.612   1.703   0.475  1.00  0.00
ATOM   4764  H1  WAT  1571     -10.337   2.610   0.347  1.00  0.00
ATOM   4765  H2  WAT  1571     -10.801   1.639   1.411  1.00  0.00
TER
ATOM   4766  O   WAT  1572     -14.214  -5.273   1.770  1.00  0.00
ATOM   4767  H1  WAT  1572     -13.796  -5.460   0.930  1.00  0.00
ATOM   4768  H2  WAT  1572     -14.520  -6.125   2.080  1.00  0.00
TER
ATOM   4769  O   WAT  1573     -10.715  -0.361   5.468  1.00  0.00
ATOM   4770  H1  WAT  1573     -11.091  -1.128   5.036  1.00  0.00
ATOM   4771  H2  WAT  1573     -11.445   0.022   5.955  1.00  0.00
TER
ATOM   4772  O   WAT  1574     -11.325  -1.213  15.102  1.00  0.00
ATOM   4773  H1  WAT  1574     -11.556  -1.442  14.201  1.00  0.00
ATOM   4774  H2  WAT  1574     -11.065  -0.293  15.056  1.00  0.00
TER
ATOM   4775  O   WAT  1575     -12.886  -5.988  17.879  1.00  0.00
ATOM   4776  H1  WAT  1575     -12.009  -5.979  18.263  1.00  0.00
ATOM   4777  H2  WAT  1575     -12.874  -6.725  17.269  1.00  0.00
TER
ATOM   4778  O   WAT  1576     -11.440  -2.135   8.768  1.00  0.00
ATOM   4779  H1  WAT  1576     -10.916  -2.629   8.137  1.00  0.00
ATOM   4780  H2  WAT  1576     -10.854  -2.000   9.513  1.00  0.00
TER
ATOM   4781  O   WAT  1577     -11.261  -2.051  12.290  1.00  0.00
ATOM   4782  H1  WAT  1577     -12.211  -2.084  12.405  1.00  0.00
ATOM   4783  H2  WAT  1577     -11.080  -1.141  12.055  1.00  0.00
TER
ATOM   4784  O   WAT  1578     -11.950  -2.877   4.708  1.00  0.00
ATOM   4785  H1  WAT  1578     -11.454  -3.110   5.492  1.00  0.00
ATOM   4786  H2  WAT  1578     -12.148  -3.716   4.291  1.00  0.00
TER
ATOM   4787  O   WAT  1579     -10.521  -4.241   7.241  1.00  0.00
ATOM   4788  H1  WAT  1579     -10.631  -4.396   8.180  1.00  0.00
ATOM   4789  H2  WAT  1579      -9.760  -4.769   6.999  1.00  0.00
TER
ATOM   4790  O   WAT  1580     -12.175  -8.302  13.700  1.00  0.00
ATOM   4791  H1  WAT  1580     -11.537  -7.689  14.066  1.00  0.00
ATOM   4792  H2  WAT  1580     -12.027  -8.266  12.755  1.00  0.00
TER
ATOM   4793  O   WAT  1581      -9.632  -6.411   0.482  1.00  0.00
ATOM   4794  H1  WAT  1581      -8.707  -6.542   0.274  1.00  0.00
ATOM   4795  H2  WAT  1581      -9.655  -6.331   1.436  1.00  0.00
TER
ATOM   4796  O   WAT  1582      -9.558  -5.639   3.108  1.00  0.00
ATOM   4797  H1  WAT  1582     -10.353  -5.705   3.637  1.00  0.00
ATOM   4798  H2  WAT  1582      -9.354  -4.704   3.096  1.00  0.00
TER
ATOM   4799  O   WAT  1583     -12.617   8.400   7.101  1.00  0.00
ATOM   4800  H1  WAT  1583     -12.021   8.078   6.425  1.00  0.00
ATOM   4801  H2  WAT  1583     -12.359   7.927   7.893  1.00  0.00
TER
ATOM   4802  O   WAT  1584     -21.010   6.387  12.851  1.00  0.00
ATOM   4803  H1  WAT  1584     -21.251   6.655  11.965  1.00  0.00
ATOM   4804  H2  WAT  1584     -20.069   6.558  12.907  1.00  0.00
TER
ATOM   4805  O   WAT  1585     -18.804  -7.149  16.607  1.00  0.00
ATOM   4806  H1  WAT  1585     -18.865  -6.557  17.357  1.00  0.00
ATOM   4807  H2  WAT  1585     -17.864  -7.257  16.462  1.00  0.00
TER
ATOM   4808  O   WAT  1586     -16.167  -7.492  16.246  1.00  0.00
ATOM   4809  H1  WAT  1586     -15.553  -7.174  15.584  1.00  0.00
ATOM   4810  H2  WAT  1586     -15.622  -7.977  16.866  1.00  0.00
TER
ATOM   4811  O   WAT  1587      -9.749   8.407  13.653  1.00  0.00
ATOM   4812  H1  WAT  1587     -10.243   8.804  12.935  1.00  0.00
ATOM   4813  H2  WAT  1587     -10.358   7.782  14.046  1.00  0.00
TER
ATOM   4814  O   WAT  1588     -15.426  -8.929  12.573  1.00  0.00
ATOM   4815  H1  WAT  1588     -16.300  -8.596  12.371  1.00  0.00
ATOM   4816  H2  WAT  1588     -15.535  -9.402  13.398  1.00  0.00
TER
ATOM   4817  O   WAT  1589     -14.519  -6.722  13.957  1.00  0.00
ATOM   4818  H1  WAT  1589     -14.847  -7.537  13.578  1.00  0.00
ATOM   4819  H2  WAT  1589     -13.571  -6.765  13.834  1.00  0.00
TER
ATOM   4820  O   WAT  1590     -12.065   9.049  10.931  1.00  0.00
ATOM   4821  H1  WAT  1590     -12.525   9.801  10.557  1.00  0.00
ATOM   4822  H2  WAT  1590     -12.694   8.330  10.873  1.00  0.00
TER
ATOM   4823  O   WAT  1591     -18.896   8.249  10.933  1.00  0.00
ATOM   4824  H1  WAT  1591     -18.608   7.994  10.056  1.00  0.00
ATOM   4825  H2  WAT  1591     -18.384   7.697  11.523  1.00  0.00
TER
ATOM   4826  O   WAT  1592     -17.678  -8.012  11.513  1.00  0.00
ATOM   4827  H1  WAT  1592     -18.461  -7.538  11.792  1.00  0.00
ATOM   4828  H2  WAT  1592     -17.972  -8.917  11.404  1.00  0.00
TER
ATOM   4829  O   WAT  1593     -13.126  -7.310   9.557  1.00  0.00
ATOM   4830  H1  WAT  1593     -12.686  -7.365   8.710  1.00  0.00
ATOM   4831  H2  WAT  1593     -13.396  -6.394   9.628  1.00  0.00
TER
ATOM   4832  O   WAT  1594     -11.263  -7.678   7.568  1.00  0.00
ATOM   4833  H1  WAT  1594     -11.324  -8.622   7.421  1.00  0.00
ATOM   4834  H2  WAT  1594     -10.483  -7.570   8.114  1.00  0.00
TER
ATOM   4835  O   WAT  1595     -19.793  -5.593   7.024  1.00  0.00
ATOM   4836  H1  WAT  1595     -20.606  -5.968   6.684  1.00  0.00
ATOM   4837  H2  WAT  1595     -19.289  -6.349   7.326  1.00  0.00
TER
ATOM   4838  O   WAT  1596     -15.291  -8.929   8.262  1.00  0.00
ATOM   4839  H1  WAT  1596     -14.688  -8.357   8.737  1.00  0.00
ATOM   4840  H2  WAT  1596     -16.031  -8.365   8.040  1.00  0.00
TER
ATOM   4841  O   WAT  1597     -12.147  -8.527   3.536  1.00  0.00
ATOM   4842  H1  WAT  1597     -11.952  -7.629   3.803  1.00  0.00
ATOM   4843  H2  WAT  1597     -12.934  -8.758   4.030  1.00  0.00
TER
ATOM   4844  O   WAT  1598     -18.829   9.170  18.300  1.00  0.00
ATOM   4845  H1  WAT  1598     -17.902   8.935  18.343  1.00  0.00
ATOM   4846  H2  WAT  1598     -18.844   9.998  17.818  1.00  0.00
TER
ATOM   4847  O   WAT  1599     -10.594   8.713   5.297  1.00  0.00
ATOM   4848  H1  WAT  1599     -10.419   8.027   4.653  1.00  0.00
ATOM   4849  H2  WAT  1599     -11.292   9.238   4.905  1.00  0.00
TER
ATOM   4850  O   WAT  1600     -16.135  -0.730 -10.995  1.00  0.00
ATOM   4851  H1  WAT  1600     -16.216  -1.645 -11.265  1.00  0.00
ATOM   4852  H2  WAT  1600     -16.549  -0.234 -11.701  1.00  0.00
TER
ATOM   4853  O   WAT  1601     -18.003   1.047  -9.114  1.00  0.00
ATOM   4854  H1  WAT  1601     -18.779   0.568  -8.824  1.00  0.00
ATOM   4855  H2  WAT  1601     -17.352   0.368  -9.288  1.00  0.00
TER
ATOM   4856  O   WAT  1602     -13.983   5.453 -10.334  1.00  0.00
ATOM   4857  H1  WAT  1602     -14.445   4.682 -10.005  1.00  0.00
ATOM   4858  H2  WAT  1602     -13.170   5.480  -9.828  1.00  0.00
TER
ATOM   4859  O   WAT  1603     -17.756   7.739 -10.713  1.00  0.00
ATOM   4860  H1  WAT  1603     -18.375   8.195 -11.284  1.00  0.00
ATOM   4861  H2  WAT  1603     -16.901   7.894 -11.114  1.00  0.00
TER
ATOM   4862  O   WAT  1604     -18.563   3.723  -9.107  1.00  0.00
ATOM   4863  H1  WAT  1604     -18.632   2.782  -9.268  1.00  0.00
ATOM   4864  H2  WAT  1604     -17.801   3.813  -8.534  1.00  0.00
TER
ATOM   4865  O   WAT  1605     -17.532  -3.470  -8.880  1.00  0.00
ATOM   4866  H1  WAT  1605     -17.156  -4.343  -8.992  1.00  0.00
ATOM   4867  H2  WAT  1605     -17.630  -3.134  -9.771  1.00  0.00
TER
ATOM   4868  O   WAT  1606     -13.750  -5.975 -11.947  1.00  0.00
ATOM   4869  H1  WAT  1606     -12.929  -6.465 -11.904  1.00  0.00
ATOM   4870  H2  WAT  1606     -13.716  -5.385 -11.194  1.00  0.00
TER
ATOM   4871  O   WAT  1607      -9.460  -3.958  -5.383  1.00  0.00
ATOM   4872  H1  WAT  1607     -10.164  -3.570  -5.901  1.00  0.00
ATOM   4873  H2  WAT  1607      -9.194  -3.263  -4.780  1.00  0.00
TER
ATOM   4874  O   WAT  1608     -16.890   2.623 -13.320  1.00  0.00
ATOM   4875  H1  WAT  1608     -17.508   3.088 -13.884  1.00  0.00
ATOM   4876  H2  WAT  1608     -16.378   3.316 -12.903  1.00  0.00
TER
ATOM   4877  O   WAT  1609     -13.513  -4.035  -9.174  1.00  0.00
ATOM   4878  H1  WAT  1609     -14.218  -3.746  -8.594  1.00  0.00
ATOM   4879  H2  WAT  1609     -13.152  -3.225  -9.534  1.00  0.00
TER
ATOM   4880  O   WAT  1610     -11.897   5.583  -6.911  1.00  0.00
ATOM   4881  H1  WAT  1610     -12.581   6.253  -6.920  1.00  0.00
ATOM   4882  H2  WAT  1610     -11.358   5.781  -7.677  1.00  0.00
TER
ATOM   4883  O   WAT  1611     -10.445  -4.589  -8.783  1.00  0.00
ATOM   4884  H1  WAT  1611     -11.392  -4.555  -8.652  1.00  0.00
ATOM   4885  H2  WAT  1611     -10.120  -3.775  -8.398  1.00  0.00
TER
ATOM   4886  O   WAT  1612     -19.913  -8.289 -10.488  1.00  0.00
ATOM   4887  H1  WAT  1612     -19.605  -8.845 -11.204  1.00  0.00
ATOM   4888  H2  WAT  1612     -20.843  -8.155 -10.670  1.00  0.00
TER
ATOM   4889  O   WAT  1613     -14.361   7.427  -8.197  1.00  0.00
ATOM   4890  H1  WAT  1613     -14.349   7.023  -9.065  1.00  0.00
ATOM   4891  H2  WAT  1613     -14.914   8.202  -8.301  1.00  0.00
TER
ATOM   4892  O   WAT  1614     -13.067   4.149 -13.108  1.00  0.00
ATOM   4893  H1  WAT  1614     -13.177   3.206 -12.983  1.00  0.00
ATOM   4894  H2  WAT  1614     -13.070   4.510 -12.222  1.00  0.00
TER
ATOM   4895  O   WAT  1615     -14.963   2.330  -6.869  1.00  0.00
ATOM   4896  H1  WAT  1615     -14.546   2.116  -7.703  1.00  0.00
ATOM   4897  H2  WAT  1615     -14.239   2.587  -6.298  1.00  0.00
TER
ATOM   4898  O   WAT  1616     -17.525  -0.225 -13.752  1.00  0.00
ATOM   4899  H1  WAT  1616     -18.452  -0.291 -13.523  1.00  0.00
ATOM   4900  H2  WAT  1616     -17.372   0.713 -13.866  1.00  0.00
TER
ATOM   4901  O   WAT  1617     -17.538  -3.953 -16.755  1.00  0.00
ATOM   4902  H1  WAT  1617     -18.477  -3.792 -16.670  1.00  0.00
ATOM   4903  H2  WAT  1617     -17.219  -3.234 -17.301  1.00  0.00
TER
ATOM   4904  O   WAT  1618     -11.017   0.729  -6.777  1.00  0.00
ATOM   4905  H1  WAT  1618     -11.845   0.798  -7.252  1.00  0.00
ATOM   4906  H2  WAT  1618     -10.421   1.314  -7.245  1.00  0.00
TER
ATOM   4907  O   WAT  1619     -13.495   1.337 -13.248  1.00  0.00
ATOM   4908  H1  WAT  1619     -14.114   0.999 -13.895  1.00  0.00
ATOM   4909  H2  WAT  1619     -13.513   0.693 -12.540  1.00  0.00
TER
ATOM   4910  O   WAT  1620     -14.052  -2.484  -5.832  1.00  0.00
ATOM   4911  H1  WAT  1620     -14.465  -1.659  -5.578  1.00  0.00
ATOM   4912  H2  WAT  1620     -14.785  -3.070  -6.024  1.00  0.00
TER
ATOM   4913  O   WAT  1621     -13.362   7.562  -5.143  1.00  0.00
ATOM   4914  H1  WAT  1621     -13.839   8.369  -5.336  1.00  0.00
ATOM   4915  H2  WAT  1621     -14.046   6.910  -4.991  1.00  0.00
TER
ATOM   4916  O   WAT  1622     -15.319   0.576 -16.241  1.00  0.00
ATOM   4917  H1  WAT  1622     -14.879  -0.262 -16.387  1.00  0.00
ATOM   4918  H2  WAT  1622     -14.606   1.209 -16.154  1.00  0.00
TER
ATOM   4919  O   WAT  1623     -17.209   5.516 -12.273  1.00  0.00
ATOM   4920  H1  WAT  1623     -16.769   6.258 -12.687  1.00  0.00
ATOM   4921  H2  WAT  1623     -17.270   5.758 -11.349  1.00  0.00
TER
ATOM   4922  O   WAT  1624     -11.737  -8.170 -17.927  1.00  0.00
ATOM   4923  H1  WAT  1624     -12.050  -8.077 -17.027  1.00  0.00
ATOM   4924  H2  WAT  1624     -10.976  -7.592 -17.977  1.00  0.00
TER
ATOM   4925  O   WAT  1625      -9.782   7.323  -0.074  1.00  0.00
ATOM   4926  H1  WAT  1625      -9.306   7.801   0.605  1.00  0.00
ATOM   4927  H2  WAT  1625      -9.162   7.255  -0.800  1.00  0.00
TER
ATOM   4928  O   WAT  1626     -10.379   4.514  -2.914  1.00  0.00
ATOM   4929  H1  WAT  1626     -10.253   4.275  -3.833  1.00  0.00
ATOM   4930  H2  WAT  1626     -10.337   3.683  -2.442  1.00  0.00
TER
ATOM   4931  O   WAT  1627     -16.517   8.217  -4.345  1.00  0.00
ATOM   4932  H1  WAT  1627     -16.003   8.128  -3.543  1.00  0.00
ATOM   4933  H2  WAT  1627     -17.361   8.563  -4.052  1.00  0.00
TER
ATOM   4934  O   WAT  1628     -14.542   8.503 -14.916  1.00  0.00
ATOM   4935  H1  WAT  1628     -14.702   8.213 -14.018  1.00  0.00
ATOM   4936  H2  WAT  1628     -14.707   7.727 -15.452  1.00  0.00
TER
ATOM   4937  O   WAT  1629     -14.839   6.011 -16.357  1.00  0.00
ATOM   4938  H1  WAT  1629     -15.533   6.009 -17.016  1.00  0.00
ATOM   4939  H2  WAT  1629     -14.097   5.587 -16.787  1.00  0.00
TER
ATOM   4940  O   WAT  1630     -15.274   7.638 -12.282  1.00  0.00
ATOM   4941  H1  WAT  1630     -14.819   6.857 -11.968  1.00  0.00
ATOM   4942  H2  WAT  1630     -14.935   8.348 -11.738  1.00  0.00
TER
ATOM   4943  O   WAT  1631     -10.527  -3.432  -1.949  1.00  0.00
ATOM   4944  H1  WAT  1631     -11.142  -2.925  -2.478  1.00  0.00
ATOM   4945  H2  WAT  1631     -10.847  -4.333  -2.007  1.00  0.00
TER
ATOM   4946  O   WAT  1632     -18.465  -4.593  -4.483  1.00  0.00
ATOM   4947  H1  WAT  1632     -18.927  -4.385  -3.671  1.00  0.00
ATOM   4948  H2  WAT  1632     -18.867  -5.407  -4.786  1.00  0.00
TER
ATOM   4949  O   WAT  1633     -13.465  -3.372  -3.353  1.00  0.00
ATOM   4950  H1  WAT  1633     -14.315  -3.672  -3.032  1.00  0.00
ATOM   4951  H2  WAT  1633     -13.625  -3.128  -4.265  1.00  0.00
TER
ATOM   4952  O   WAT  1634     -16.370  -1.872  -1.254  1.00  0.00
ATOM   4953  H1  WAT  1634     -16.044  -2.706  -1.593  1.00  0.00
ATOM   4954  H2  WAT  1634     -15.582  -1.349  -1.106  1.00  0.00
TER
ATOM   4955  O   WAT  1635     -19.636  -7.839 -15.206  1.00  0.00
ATOM   4956  H1  WAT  1635     -20.261  -7.843 -14.481  1.00  0.00
ATOM   4957  H2  WAT  1635     -19.723  -8.706 -15.602  1.00  0.00
TER
ATOM   4958  O   WAT  1636     -20.715  -6.915  -8.228  1.00  0.00
ATOM   4959  H1  WAT  1636     -20.417  -6.009  -8.308  1.00  0.00
ATOM   4960  H2  WAT  1636     -20.166  -7.404  -8.842  1.00  0.00
TER
ATOM   4961  O   WAT  1637     -15.731  -2.330 -13.759  1.00  0.00
ATOM   4962  H1  WAT  1637     -16.330  -1.607 -13.943  1.00  0.00
ATOM   4963  H2  WAT  1637     -15.183  -2.393 -14.542  1.00  0.00
TER
ATOM   4964  O   WAT  1638     -20.521  -1.438  -1.692  1.00  0.00
ATOM   4965  H1  WAT  1638     -20.617  -2.379  -1.842  1.00  0.00
ATOM   4966  H2  WAT  1638     -19.678  -1.217  -2.088  1.00  0.00
TER
ATOM   4967  O   WAT  1639     -17.125  -3.694 -11.729  1.00  0.00
ATOM   4968  H1  WAT  1639     -16.732  -3.377 -12.542  1.00  0.00
ATOM   4969  H2  WAT  1639     -16.763  -4.573 -11.615  1.00  0.00
TER
ATOM   4970  O   WAT  1640     -18.815  -4.943  -0.469  1.00  0.00
ATOM   4971  H1  WAT  1640     -19.505  -5.136   0.165  1.00  0.00
ATOM   4972  H2  WAT  1640     -18.072  -4.660   0.063  1.00  0.00
TER
ATOM   4973  O   WAT  1641     -16.539  -1.104  -7.634  1.00  0.00
ATOM   4974  H1  WAT  1641     -17.271  -0.595  -7.285  1.00  0.00
ATOM   4975  H2  WAT  1641     -16.937  -1.921  -7.935  1.00  0.00
TER
ATOM   4976  O   WAT  1642     -20.101  -4.428  -9.229  1.00  0.00
ATOM   4977  H1  WAT  1642     -20.098  -4.869 -10.078  1.00  0.00
ATOM   4978  H2  WAT  1642     -19.206  -4.106  -9.122  1.00  0.00
TER
ATOM   4979  O   WAT  1643     -20.039  -3.427 -16.238  1.00  0.00
ATOM   4980  H1  WAT  1643     -19.918  -3.468 -15.290  1.00  0.00
ATOM   4981  H2  WAT  1643     -20.424  -2.564 -16.393  1.00  0.00
TER
ATOM   4982  O   WAT  1644     -16.076  -5.650  -8.222  1.00  0.00
ATOM   4983  H1  WAT  1644     -16.059  -5.199  -7.378  1.00  0.00
ATOM   4984  H2  WAT  1644     -16.325  -6.550  -8.008  1.00  0.00
TER
ATOM   4985  O   WAT  1645     -12.649  -8.237  -2.383  1.00  0.00
ATOM   4986  H1  WAT  1645     -12.325  -8.968  -1.857  1.00  0.00
ATOM   4987  H2  WAT  1645     -12.614  -8.556  -3.285  1.00  0.00
TER
ATOM   4988  O   WAT  1646     -19.800  -0.368  -7.482  1.00  0.00
ATOM   4989  H1  WAT  1646     -19.433  -0.842  -6.736  1.00  0.00
ATOM   4990  H2  WAT  1646     -19.990   0.506  -7.141  1.00  0.00
TER
ATOM   4991  O   WAT  1647     -12.724   1.876  -8.774  1.00  0.00
ATOM   4992  H1  WAT  1647     -12.004   2.371  -9.165  1.00  0.00
ATOM   4993  H2  WAT  1647     -12.925   1.197  -9.419  1.00  0.00
TER
ATOM   4994  O   WAT  1648     -17.263  -6.731 -14.632  1.00  0.00
ATOM   4995  H1  WAT  1648     -18.076  -7.229 -14.707  1.00  0.00
ATOM   4996  H2  WAT  1648     -17.456  -5.891 -15.048  1.00  0.00
TER
ATOM   4997  O   WAT  1649     -17.342   1.946  -2.888  1.00  0.00
ATOM   4998  H1  WAT  1649     -17.408   1.026  -3.142  1.00  0.00
ATOM   4999  H2  WAT  1649     -17.971   2.044  -2.173  1.00  0.00
TER
ATOM   5000  O   WAT  1650     -14.548  -2.359 -16.335  1.00  0.00
ATOM   5001  H1  WAT  1650     -13.660  -2.047 -16.510  1.00  0.00
ATOM   5002  H2  WAT  1650     -14.577  -3.231 -16.727  1.00  0.00
TER
ATOM   5003  O   WAT  1651     -18.552   3.814 -15.657  1.00  0.00
ATOM   5004  H1  WAT  1651     -18.210   4.558 -16.152  1.00  0.00
ATOM   5005  H2  WAT  1651     -19.380   4.127 -15.294  1.00  0.00
TER
ATOM   5006  O   WAT  1652     -17.410   4.769  -3.137  1.00  0.00
ATOM   5007  H1  WAT  1652     -17.396   3.837  -3.355  1.00  0.00
ATOM   5008  H2  WAT  1652     -18.118   4.855  -2.498  1.00  0.00
TER
ATOM   5009  O   WAT  1653     -12.276  -1.047 -16.867  1.00  0.00
ATOM   5010  H1  WAT  1653     -12.360  -0.616 -17.718  1.00  0.00
ATOM   5011  H2  WAT  1653     -11.557  -0.588 -16.435  1.00  0.00
TER
ATOM   5012  O   WAT  1654     -11.199   1.409  -3.790  1.00  0.00
ATOM   5013  H1  WAT  1654     -11.924   2.002  -3.987  1.00  0.00
ATOM   5014  H2  WAT  1654     -10.671   1.402  -4.589  1.00  0.00
TER
ATOM   5015  O   WAT  1655     -11.248   5.807 -14.139  1.00  0.00
ATOM   5016  H1  WAT  1655     -11.890   5.152 -13.865  1.00  0.00
ATOM   5017  H2  WAT  1655     -11.635   6.212 -14.915  1.00  0.00
TER
ATOM   5018  O   WAT  1656     -15.669   3.135 -10.292  1.00  0.00
ATOM   5019  H1  WAT  1656     -15.317   2.538 -10.952  1.00  0.00
ATOM   5020  H2  WAT  1656     -16.553   2.810 -10.121  1.00  0.00
TER
ATOM   5021  O   WAT  1657     -19.583   3.895 -12.885  1.00  0.00
ATOM   5022  H1  WAT  1657     -18.896   4.442 -12.504  1.00  0.00
ATOM   5023  H2  WAT  1657     -20.369   4.439 -12.850  1.00  0.00
TER
ATOM   5024  O   WAT  1658     -20.280   0.900 -13.272  1.00  0.00
ATOM   5025  H1  WAT  1658     -19.824   1.710 -13.046  1.00  0.00
ATOM   5026  H2  WAT  1658     -20.631   0.582 -12.441  1.00  0.00
TER
ATOM   5027  O   WAT  1659     -17.977   6.410  -6.043  1.00  0.00
ATOM   5028  H1  WAT  1659     -17.332   6.616  -5.366  1.00  0.00
ATOM   5029  H2  WAT  1659     -17.614   5.649  -6.496  1.00  0.00
TER
ATOM   5030  O   WAT  1660     -16.703   4.414  -7.325  1.00  0.00
ATOM   5031  H1  WAT  1660     -16.061   3.713  -7.212  1.00  0.00
ATOM   5032  H2  WAT  1660     -16.178   5.193  -7.506  1.00  0.00
TER
ATOM   5033  O   WAT  1661     -12.858   4.698 -17.601  1.00  0.00
ATOM   5034  H1  WAT  1661     -13.084   3.981 -17.009  1.00  0.00
ATOM   5035  H2  WAT  1661     -13.248   4.450 -18.439  1.00  0.00
TER
ATOM   5036  O   WAT  1662     -14.930   5.213  -4.122  1.00  0.00
ATOM   5037  H1  WAT  1662     -14.594   5.800  -3.444  1.00  0.00
ATOM   5038  H2  WAT  1662     -15.850   5.082  -3.892  1.00  0.00
TER
ATOM   5039  O   WAT  1663     -13.276   2.616 -15.940  1.00  0.00
ATOM   5040  H1  WAT  1663     -13.564   3.077 -15.152  1.00  0.00
ATOM   5041  H2  WAT  1663     -12.481   2.155 -15.672  1.00  0.00
TER
ATOM   5042  O   WAT  1664     -19.101   5.262  -0.953  1.00  0.00
ATOM   5043  H1  WAT  1664     -19.421   4.543  -0.408  1.00  0.00
ATOM   5044  H2  WAT  1664     -19.775   5.938  -0.879  1.00  0.00
TER
ATOM   5045  O   WAT  1665     -15.885  -4.505  -5.589  1.00  0.00
ATOM   5046  H1  WAT  1665     -15.517  -5.326  -5.261  1.00  0.00
ATOM   5047  H2  WAT  1665     -16.746  -4.445  -5.174  1.00  0.00
TER
ATOM   5048  O   WAT  1666     -12.519  -5.550 -14.781  1.00  0.00
ATOM   5049  H1  WAT  1666     -13.148  -5.445 -15.495  1.00  0.00
ATOM   5050  H2  WAT  1666     -13.014  -5.330 -13.991  1.00  0.00
TER
ATOM   5051  O   WAT  1667     -18.073   6.171 -17.347  1.00  0.00
ATOM   5052  H1  WAT  1667     -17.972   5.967 -18.277  1.00  0.00
ATOM   5053  H2  WAT  1667     -18.973   5.917 -17.142  1.00  0.00
TER
ATOM   5054  O   WAT  1668     -20.551  -3.271 -13.365  1.00  0.00
ATOM   5055  H1  WAT  1668     -21.259  -2.802 -12.923  1.00  0.00
ATOM   5056  H2  WAT  1668     -20.266  -3.929 -12.730  1.00  0.00
TER
ATOM   5057  O   WAT  1669     -18.925  -1.851  -5.366  1.00  0.00
ATOM   5058  H1  WAT  1669     -18.427  -1.377  -4.700  1.00  0.00
ATOM   5059  H2  WAT  1669     -18.783  -2.775  -5.159  1.00  0.00
TER
ATOM   5060  O   WAT  1670     -16.519  -6.546 -11.925  1.00  0.00
ATOM   5061  H1  WAT  1670     -16.643  -6.527 -12.874  1.00  0.00
ATOM   5062  H2  WAT  1670     -15.571  -6.498 -11.805  1.00  0.00
TER
ATOM   5063  O   WAT  1671     -19.432   8.690 -12.652  1.00  0.00
ATOM   5064  H1  WAT  1671     -19.177   8.652 -13.574  1.00  0.00
ATOM   5065  H2  WAT  1671     -20.380   8.563 -12.660  1.00  0.00
TER
ATOM   5066  O   WAT  1672     -11.719  -5.634  -4.523  1.00  0.00
ATOM   5067  H1  WAT  1672     -12.221  -4.894  -4.183  1.00  0.00
ATOM   5068  H2  WAT  1672     -10.903  -5.246  -4.839  1.00  0.00
TER
ATOM   5069  O   WAT  1673     -13.426  -0.391 -11.077  1.00  0.00
ATOM   5070  H1  WAT  1673     -14.367  -0.376 -10.902  1.00  0.00
ATOM   5071  H2  WAT  1673     -13.112  -1.178 -10.631  1.00  0.00
TER
ATOM   5072  O   WAT  1674     -11.424   6.780  -9.401  1.00  0.00
ATOM   5073  H1  WAT  1674     -11.299   7.603  -8.929  1.00  0.00
ATOM   5074  H2  WAT  1674     -10.557   6.569  -9.749  1.00  0.00
TER
ATOM   5075  O   WAT  1675     -16.110   4.165  -0.593  1.00  0.00
ATOM   5076  H1  WAT  1675     -16.716   4.189  -1.334  1.00  0.00
ATOM   5077  H2  WAT  1675     -16.414   3.434  -0.057  1.00  0.00
TER
ATOM   5078  O   WAT  1676     -14.680   7.893  -1.982  1.00  0.00
ATOM   5079  H1  WAT  1676     -13.728   7.809  -2.032  1.00  0.00
ATOM   5080  H2  WAT  1676     -14.827   8.558  -1.309  1.00  0.00
TER
ATOM   5081  O   WAT  1677     -11.789   7.273 -16.483  1.00  0.00
ATOM   5082  H1  WAT  1677     -12.075   6.859 -17.298  1.00  0.00
ATOM   5083  H2  WAT  1677     -11.987   8.202 -16.603  1.00  0.00
TER
ATOM   5084  O   WAT  1678     -20.173   1.952  -2.064  1.00  0.00
ATOM   5085  H1  WAT  1678     -20.938   2.520  -2.148  1.00  0.00
ATOM   5086  H2  WAT  1678     -19.991   1.660  -2.957  1.00  0.00
TER
ATOM   5087  O   WAT  1679     -17.084   2.328 -17.438  1.00  0.00
ATOM   5088  H1  WAT  1679     -17.633   2.775 -16.794  1.00  0.00
ATOM   5089  H2  WAT  1679     -16.462   1.823 -16.915  1.00  0.00
TER
ATOM   5090  O   WAT  1680     -13.030   3.682  -1.506  1.00  0.00
ATOM   5091  H1  WAT  1680     -12.289   4.020  -2.009  1.00  0.00
ATOM   5092  H2  WAT  1680     -13.793   3.852  -2.059  1.00  0.00
TER
ATOM   5093  O   WAT  1681     -14.356   1.734  -2.971  1.00  0.00
ATOM   5094  H1  WAT  1681     -13.942   1.888  -2.122  1.00  0.00
ATOM   5095  H2  WAT  1681     -15.291   1.859  -2.808  1.00  0.00
TER
ATOM   5096  O   WAT  1682     -13.884  -0.926  -0.967  1.00  0.00
ATOM   5097  H1  WAT  1682     -13.301  -1.681  -1.055  1.00  0.00
ATOM   5098  H2  WAT  1682     -13.707  -0.396  -1.744  1.00  0.00
TER
ATOM   5099  O   WAT  1683     -20.000  -7.209  -5.622  1.00  0.00
ATOM   5100  H1  WAT  1683     -20.448  -7.187  -6.468  1.00  0.00
ATOM   5101  H2  WAT  1683     -20.634  -7.608  -5.025  1.00  0.00
TER
ATOM   5102  O   WAT  1684     -19.594   1.686  -5.001  1.00  0.00
ATOM   5103  H1  WAT  1684     -19.175   2.529  -5.173  1.00  0.00
ATOM   5104  H2  WAT  1684     -20.513   1.823  -5.230  1.00  0.00
TER
ATOM   5105  O   WAT  1685     -17.258  -0.582  -3.617  1.00  0.00
ATOM   5106  H1  WAT  1685     -17.138  -1.178  -2.878  1.00  0.00
ATOM   5107  H2  WAT  1685     -16.398  -0.545  -4.037  1.00  0.00
TER
ATOM   5108  O   WAT  1686     -14.919  -0.029  -5.041  1.00  0.00
ATOM   5109  H1  WAT  1686     -15.446   0.496  -5.645  1.00  0.00
ATOM   5110  H2  WAT  1686     -14.576   0.604  -4.410  1.00  0.00
TER
ATOM   5111  O   WAT  1687     -20.491  -4.040  -2.360  1.00  0.00
ATOM   5112  H1  WAT  1687     -19.901  -4.349  -1.672  1.00  0.00
ATOM   5113  H2  WAT  1687     -21.309  -4.512  -2.204  1.00  0.00
TER
ATOM   5114  O   WAT  1688     -15.672  -4.424  -2.126  1.00  0.00
ATOM   5115  H1  WAT  1688     -16.360  -5.086  -2.191  1.00  0.00
ATOM   5116  H2  WAT  1688     -14.951  -4.870  -1.682  1.00  0.00
TER
ATOM   5117  O   WAT  1689     -15.042  -7.829 -16.067  1.00  0.00
ATOM   5118  H1  WAT  1689     -14.761  -8.672 -15.711  1.00  0.00
ATOM   5119  H2  WAT  1689     -15.815  -7.596 -15.553  1.00  0.00
TER
ATOM   5120  O   WAT  1690     -18.887   9.226  -3.627  1.00  0.00
ATOM   5121  H1  WAT  1690     -18.961  10.130  -3.319  1.00  0.00
ATOM   5122  H2  WAT  1690     -19.789   8.908  -3.654  1.00  0.00
TER
ATOM   5123  O   WAT  1691     -20.504  -6.596 -17.623  1.00  0.00
ATOM   5124  H1  WAT  1691     -20.851  -7.273 -18.202  1.00  0.00
ATOM   5125  H2  WAT  1691     -20.302  -7.057 -16.808  1.00  0.00
TER
ATOM   5126  O   WAT  1692     -18.339   8.392 -16.004  1.00  0.00
ATOM   5127  H1  WAT  1692     -17.444   8.731 -15.982  1.00  0.00
ATOM   5128  H2  WAT  1692     -18.307   7.670 -16.632  1.00  0.00
TER
ATOM   5129  O   WAT  1693     -11.359   6.923  -3.297  1.00  0.00
ATOM   5130  H1  WAT  1693     -11.959   6.982  -4.041  1.00  0.00
ATOM   5131  H2  WAT  1693     -11.230   5.983  -3.168  1.00  0.00
TER
ATOM   5132  O   WAT  1694     -10.119   4.664 -17.960  1.00  0.00
ATOM   5133  H1  WAT  1694     -10.950   4.732 -17.490  1.00  0.00
ATOM   5134  H2  WAT  1694      -9.942   5.555 -18.264  1.00  0.00
TER
ATOM   5135  O   WAT  1695     -10.664   1.409 -15.457  1.00  0.00
ATOM   5136  H1  WAT  1695      -9.902   1.979 -15.351  1.00  0.00
ATOM   5137  H2  WAT  1695     -10.648   0.842 -14.686  1.00  0.00
TER
ATOM   5138  O   WAT  1696      -9.658   2.264 -10.613  1.00  0.00
ATOM   5139  H1  WAT  1696      -9.287   1.481 -11.019  1.00  0.00
ATOM   5140  H2  WAT  1696      -9.017   2.953 -10.791  1.00  0.00
TER
ATOM   5141  O   WAT  1697     -12.674   3.648  -5.200  1.00  0.00
ATOM   5142  H1  WAT  1697     -13.488   4.078  -4.937  1.00  0.00
ATOM   5143  H2  WAT  1697     -12.267   4.260  -5.813  1.00  0.00
TER
ATOM   5144  O   WAT  1698     -10.612   1.703 -18.300  1.00  0.00
ATOM   5145  H1  WAT  1698     -10.337   2.610 -18.428  1.00  0.00
ATOM   5146  H2  WAT  1698     -10.801   1.639 -17.364  1.00  0.00
TER
ATOM   5147  O   WAT  1699     -14.214  -5.273 -17.004  1.00  0.00
ATOM   5148  H1  WAT  1699     -13.796  -5.460 -17.845  1.00  0.00
ATOM   5149  H2  WAT  1699     -14.520  -6.125 -16.694  1.00  0.00
TER
ATOM   5150  O   WAT  1700     -10.715  -0.361 -13.307  1.00  0.00
ATOM   5151  H1  WAT  1700     -11.091  -1.128 -13.739  1.00  0.00
ATOM   5152  H2  WAT  1700     -11.445   0.022 -12.819  1.00  0.00
TER
ATOM   5153  O   WAT  1701     -11.325  -1.213  -3.673  1.00  0.00
ATOM   5154  H1  WAT  1701     -11.556  -1.442  -4.573  1.00  0.00
ATOM   5155  H2  WAT  1701     -11.065  -0.293  -3.718  1.00  0.00
TER
ATOM   5156  O   WAT  1702     -12.886  -5.988  -0.895  1.00  0.00
ATOM   5157  H1  WAT  1702     -12.009  -5.979  -0.511  1.00  0.00
ATOM   5158  H2  WAT  1702     -12.874  -6.725  -1.506  1.00  0.00
TER
ATOM   5159  O   WAT  1703     -11.440  -2.135 -10.006  1.00  0.00
ATOM   5160  H1  WAT  1703     -10.916  -2.629 -10.637  1.00  0.00
ATOM   5161  H2  WAT  1703     -10.854  -2.000  -9.261  1.00  0.00
TER
ATOM   5162  O   WAT  1704     -11.261  -2.051  -6.484  1.00  0.00
ATOM   5163  H1  WAT  1704     -12.211  -2.084  -6.370  1.00  0.00
ATOM   5164  H2  WAT  1704     -11.080  -1.141  -6.719  1.00  0.00
TER
ATOM   5165  O   WAT  1705     -11.950  -2.877 -14.067  1.00  0.00
ATOM   5166  H1  WAT  1705     -11.454  -3.110 -13.282  1.00  0.00
ATOM   5167  H2  WAT  1705     -12.148  -3.716 -14.483  1.00  0.00
TER
ATOM   5168  O   WAT  1706     -10.521  -4.241 -11.533  1.00  0.00
ATOM   5169  H1  WAT  1706     -10.631  -4.396 -10.595  1.00  0.00
ATOM   5170  H2  WAT  1706      -9.760  -4.769 -11.776  1.00  0.00
TER
ATOM   5171  O   WAT  1707     -12.175  -8.302  -5.075  1.00  0.00
ATOM   5172  H1  WAT  1707     -11.537  -7.689  -4.709  1.00  0.00
ATOM   5173  H2  WAT  1707     -12.027  -8.266  -6.020  1.00  0.00
TER
ATOM   5174  O   WAT  1708      -9.632  -6.411 -18.292  1.00  0.00
ATOM   5175  H1  WAT  1708      -8.707  -6.542 -18.501  1.00  0.00
ATOM   5176  H2  WAT  1708      -9.655  -6.331 -17.339  1.00  0.00
TER
ATOM   5177  O   WAT  1709      -9.558  -5.639 -15.667  1.00  0.00
ATOM   5178  H1  WAT  1709     -10.353  -5.705 -15.137  1.00  0.00
ATOM   5179  H2  WAT  1709      -9.354  -4.704 -15.678  1.00  0.00
TER
ATOM   5180  O   WAT  1710     -12.617   8.400 -11.673  1.00  0.00
ATOM   5181  H1  WAT  1710     -12.021   8.078 -12.349  1.00  0.00
ATOM   5182  H2  WAT  1710     -12.359   7.927 -10.882  1.00  0.00
TER
ATOM   5183  O   WAT  1711     -21.010   6.387  -5.923  1.00  0.00
ATOM   5184  H1  WAT  1711     -21.251   6.655  -6.810  1.00  0.00
ATOM   5185  H2  WAT  1711     -20.069   6.558  -5.868  1.00  0.00
TER
ATOM   5186  O   WAT  1712     -18.804  -7.149  -2.167  1.00  0.00
ATOM   5187  H1  WAT  1712     -18.865  -6.557  -1.418  1.00  0.00
ATOM   5188  H2  WAT  1712     -17.864  -7.257  -2.312  1.00  0.00
TER
ATOM   5189  O   WAT  1713     -16.167  -7.492  -2.528  1.00  0.00
ATOM   5190  H1  WAT  1713     -15.553  -7.174  -3.190  1.00  0.00
ATOM   5191  H2  WAT  1713     -15.622  -7.977  -1.908  1.00  0.00
TER
ATOM   5192  O   WAT  1714      -9.749   8.407  -5.122  1.00  0.00
ATOM   5193  H1  WAT  1714     -10.243   8.804  -5.839  1.00  0.00
ATOM   5194  H2  WAT  1714     -10.358   7.782  -4.728  1.00  0.00
TER
ATOM   5195  O   WAT  1715     -15.426  -8.929  -6.201  1.00  0.00
ATOM   5196  H1  WAT  1715     -16.300  -8.596  -6.404  1.00  0.00
ATOM   5197  H2  WAT  1715     -15.535  -9.402  -5.376  1.00  0.00
TER
ATOM   5198  O   WAT  1716     -14.519  -6.722  -4.817  1.00  0.00
ATOM   5199  H1  WAT  1716     -14.847  -7.537  -5.197  1.00  0.00
ATOM   5200  H2  WAT  1716     -13.571  -6.765  -4.940  1.00  0.00
TER
ATOM   5201  O   WAT  1717     -12.065   9.049  -7.843  1.00  0.00
ATOM   5202  H1  WAT  1717     -12.525   9.801  -8.217  1.00  0.00
ATOM   5203  H2  WAT  1717     -12.694   8.330  -7.902  1.00  0.00
TER
ATOM   5204  O   WAT  1718     -18.896   8.249  -7.841  1.00  0.00
ATOM   5205  H1  WAT  1718     -18.608   7.994  -8.718  1.00  0.00
ATOM   5206  H2  WAT  1718     -18.384   7.697  -7.251  1.00  0.00
TER
ATOM   5207  O   WAT  1719     -17.678  -8.012  -7.262  1.00  0.00
ATOM   5208  H1  WAT  1719     -18.461  -7.538  -6.982  1.00  0.00
ATOM   5209  H2  WAT  1719     -17.972  -8.917  -7.370  1.00  0.00
TER
ATOM   5210  O   WAT  1720     -13.126  -7.310  -9.217  1.00  0.00
ATOM   5211  H1  WAT  1720     -12.686  -7.365 -10.065  1.00  0.00
ATOM   5212  H2  WAT  1720     -13.396  -6.394  -9.146  1.00  0.00
TER
ATOM   5213  O   WAT  1721     -11.263  -7.678 -11.206  1.00  0.00
ATOM   5214  H1  WAT  1721     -11.324  -8.622 -11.353  1.00  0.00
ATOM   5215  H2  WAT  1721     -10.483  -7.570 -10.661  1.00  0.00
TER
ATOM   5216  O   WAT  1722     -19.793  -5.593 -11.750  1.00  0.00
ATOM   5217  H1  WAT  1722     -20.606  -5.968 -12.091  1.00  0.00
ATOM   5218  H2  WAT  1722     -19.289  -6.349 -11.448  1.00  0.00
TER
ATOM   5219  O   WAT  1723     -15.291  -8.929 -10.512  1.00  0.00
ATOM   5220  H1  WAT  1723     -14.688  -8.357 -10.037  1.00  0.00
ATOM   5221  H2  WAT  1723     -16.031  -8.365 -10.734  1.00  0.00
TER
ATOM   5222  O   WAT  1724     -12.147  -8.527 -15.238  1.00  0.00
ATOM   5223  H1  WAT  1724     -11.952  -7.629 -14.971  1.00  0.00
ATOM   5224  H2  WAT  1724     -12.934  -8.758 -14.745  1.00  0.00
TER
ATOM   5225  O   WAT  1725     -18.829   9.170  -0.475  1.00  0.00
ATOM   5226  H1  WAT  1725     -17.902   8.935  -0.431  1.00  0.00
ATOM   5227  H2  WAT  1725     -18.844   9.998  -0.956  1.00  0.00
TER
ATOM   5228  O   WAT  1726     -10.594   8.713 -13.477  1.00  0.00
ATOM   5229  H1  WAT  1726     -10.419   8.027 -14.121  1.00  0.00
ATOM   5230  H2  WAT  1726     -11.292   9.238 -13.870  1.00  0.00
TER
ATOM   5231  O   WAT  1727     -15.041  -8.750  -0.132  1.00  0.00
ATOM   5232  H1  WAT  1727     -15.154  -8.430   0.763  1.00  0.00
ATOM   5233  H2  WAT  1727     -14.224  -8.348  -0.429  1.00  0.00
TER
ATOM   5234  O   WAT  1728     -12.261   8.397  -0.651  1.00  0.00
ATOM   5235  H1  WAT  1728     -11.469   7.902  -0.858  1.00  0.00
ATOM   5236  H2  WAT  1728     -11.968   9.076  -0.043  1.00  0.00
TER
ATOM   5237  O   WAT  1729     -18.003 -17.727   9.661  1.00  0.00
ATOM   5238  H1  WAT  1729     -18.779 -18.207   9.951  1.00  0.00
ATOM   5239  H2  WAT  1729     -17.352 -18.406   9.486  1.00  0.00
TER
ATOM   5240  O   WAT  1730     -13.983 -13.321   8.441  1.00  0.00
ATOM   5241  H1  WAT  1730     -14.445 -14.092   8.769  1.00  0.00
ATOM   5242  H2  WAT  1730     -13.170 -13.294   8.946  1.00  0.00
TER
ATOM   5243  O   WAT  1731     -17.756 -11.035   8.061  1.00  0.00
ATOM   5244  H1  WAT  1731     -18.375 -10.579   7.490  1.00  0.00
ATOM   5245  H2  WAT  1731     -16.901 -10.880   7.660  1.00  0.00
TER
ATOM   5246  O   WAT  1732     -18.563 -15.051   9.668  1.00  0.00
ATOM   5247  H1  WAT  1732     -18.632 -15.992   9.507  1.00  0.00
ATOM   5248  H2  WAT  1732     -17.801 -14.961  10.240  1.00  0.00
TER
ATOM   5249  O   WAT  1733     -16.890 -16.151   5.454  1.00  0.00
ATOM   5250  H1  WAT  1733     -17.508 -15.686   4.890  1.00  0.00
ATOM   5251  H2  WAT  1733     -16.378 -15.458   5.871  1.00  0.00
TER
ATOM   5252  O   WAT  1734     -11.897 -13.192  11.863  1.00  0.00
ATOM   5253  H1  WAT  1734     -12.581 -12.522  11.855  1.00  0.00
ATOM   5254  H2  WAT  1734     -11.358 -12.993  11.097  1.00  0.00
TER
ATOM   5255  O   WAT  1735     -14.361 -11.347  10.577  1.00  0.00
ATOM   5256  H1  WAT  1735     -14.349 -11.751   9.710  1.00  0.00
ATOM   5257  H2  WAT  1735     -14.914 -10.572  10.474  1.00  0.00
TER
ATOM   5258  O   WAT  1736     -13.067 -14.625   5.666  1.00  0.00
ATOM   5259  H1  WAT  1736     -13.177 -15.568   5.791  1.00  0.00
ATOM   5260  H2  WAT  1736     -13.070 -14.264   6.553  1.00  0.00
TER
ATOM   5261  O   WAT  1737     -14.963 -16.444  11.906  1.00  0.00
ATOM   5262  H1  WAT  1737     -14.546 -16.658  11.071  1.00  0.00
ATOM   5263  H2  WAT  1737     -14.239 -16.187  12.477  1.00  0.00
TER
ATOM   5264  O   WAT  1738     -17.525 -18.999   5.023  1.00  0.00
ATOM   5265  H1  WAT  1738     -18.452 -19.065   5.252  1.00  0.00
ATOM   5266  H2  WAT  1738     -17.372 -18.061   4.908  1.00  0.00
TER
ATOM   5267  O   WAT  1739     -11.017 -18.045  11.997  1.00  0.00
ATOM   5268  H1  WAT  1739     -11.845 -17.976  11.522  1.00  0.00
ATOM   5269  H2  WAT  1739     -10.421 -17.460  11.529  1.00  0.00
TER
ATOM   5270  O   WAT  1740     -13.495 -17.437   5.526  1.00  0.00
ATOM   5271  H1  WAT  1740     -14.114 -17.775   4.879  1.00  0.00
ATOM   5272  H2  WAT  1740     -13.513 -18.081   6.234  1.00  0.00
TER
ATOM   5273  O   WAT  1741     -13.362 -11.213  13.631  1.00  0.00
ATOM   5274  H1  WAT  1741     -13.839 -10.405  13.438  1.00  0.00
ATOM   5275  H2  WAT  1741     -14.046 -11.865  13.784  1.00  0.00
TER
ATOM   5276  O   WAT  1742     -15.319 -18.198   2.534  1.00  0.00
ATOM   5277  H1  WAT  1742     -14.879 -19.036   2.387  1.00  0.00
ATOM   5278  H2  WAT  1742     -14.606 -17.565   2.620  1.00  0.00
TER
ATOM   5279  O   WAT  1743     -17.209 -13.259   6.502  1.00  0.00
ATOM   5280  H1  WAT  1743     -16.769 -12.516   6.087  1.00  0.00
ATOM   5281  H2  WAT  1743     -17.270 -13.016   7.426  1.00  0.00
TER
ATOM   5282  O   WAT  1744     -10.379 -14.260  15.860  1.00  0.00
ATOM   5283  H1  WAT  1744     -10.253 -14.499  14.942  1.00  0.00
ATOM   5284  H2  WAT  1744     -10.337 -15.092  16.332  1.00  0.00
TER
ATOM   5285  O   WAT  1745     -16.517 -10.557  14.430  1.00  0.00
ATOM   5286  H1  WAT  1745     -16.003 -10.646  15.232  1.00  0.00
ATOM   5287  H2  WAT  1745     -17.361 -10.211  14.722  1.00  0.00
TER
ATOM   5288  O   WAT  1746     -14.542 -10.272   3.858  1.00  0.00
ATOM   5289  H1  WAT  1746     -14.702 -10.561   4.756  1.00  0.00
ATOM   5290  H2  WAT  1746     -14.707 -11.048   3.322  1.00  0.00
TER
ATOM   5291  O   WAT  1747     -14.839 -12.763   2.418  1.00  0.00
ATOM   5292  H1  WAT  1747     -15.533 -12.765   1.758  1.00  0.00
ATOM   5293  H2  WAT  1747     -14.097 -13.187   1.987  1.00  0.00
TER
ATOM   5294  O   WAT  1748     -15.274 -11.137   6.493  1.00  0.00
ATOM   5295  H1  WAT  1748     -14.819 -11.918   6.806  1.00  0.00
ATOM   5296  H2  WAT  1748     -14.935 -10.426   7.037  1.00  0.00
TER
ATOM   5297  O   WAT  1749     -19.800 -19.142  11.292  1.00  0.00
ATOM   5298  H1  WAT  1749     -19.433 -19.616  12.038  1.00  0.00
ATOM   5299  H2  WAT  1749     -19.990 -18.268  11.633  1.00  0.00
TER
ATOM   5300  O   WAT  1750     -12.724 -16.899  10.000  1.00  0.00
ATOM   5301  H1  WAT  1750     -12.004 -16.403   9.609  1.00  0.00
ATOM   5302  H2  WAT  1750     -12.925 -17.577   9.355  1.00  0.00
TER
ATOM   5303  O   WAT  1751     -17.342 -16.828  15.887  1.00  0.00
ATOM   5304  H1  WAT  1751     -17.408 -17.748  15.633  1.00  0.00
ATOM   5305  H2  WAT  1751     -17.971 -16.730  16.601  1.00  0.00
TER
ATOM   5306  O   WAT  1752     -18.552 -14.961   3.118  1.00  0.00
ATOM   5307  H1  WAT  1752     -18.210 -14.216   2.622  1.00  0.00
ATOM   5308  H2  WAT  1752     -19.380 -14.648   3.480  1.00  0.00
TER
ATOM   5309  O   WAT  1753     -17.410 -14.006  15.637  1.00  0.00
ATOM   5310  H1  WAT  1753     -17.396 -14.938  15.419  1.00  0.00
ATOM   5311  H2  WAT  1753     -18.118 -13.920  16.276  1.00  0.00
TER
ATOM   5312  O   WAT  1754     -12.276 -19.822   1.907  1.00  0.00
ATOM   5313  H1  WAT  1754     -12.360 -19.390   1.057  1.00  0.00
ATOM   5314  H2  WAT  1754     -11.557 -19.362   2.340  1.00  0.00
TER
ATOM   5315  O   WAT  1755     -11.199 -17.365  14.984  1.00  0.00
ATOM   5316  H1  WAT  1755     -11.924 -16.772  14.787  1.00  0.00
ATOM   5317  H2  WAT  1755     -10.671 -17.373  14.185  1.00  0.00
TER
ATOM   5318  O   WAT  1756     -11.248 -12.968   4.635  1.00  0.00
ATOM   5319  H1  WAT  1756     -11.890 -13.622   4.910  1.00  0.00
ATOM   5320  H2  WAT  1756     -11.635 -12.562   3.859  1.00  0.00
TER
ATOM   5321  O   WAT  1757     -15.669 -15.639   8.482  1.00  0.00
ATOM   5322  H1  WAT  1757     -15.317 -16.236   7.823  1.00  0.00
ATOM   5323  H2  WAT  1757     -16.553 -15.965   8.653  1.00  0.00
TER
ATOM   5324  O   WAT  1758     -19.583 -14.879   5.889  1.00  0.00
ATOM   5325  H1  WAT  1758     -18.896 -14.332   6.270  1.00  0.00
ATOM   5326  H2  WAT  1758     -20.369 -14.335   5.924  1.00  0.00
TER
ATOM   5327  O   WAT  1759     -20.280 -17.875   5.502  1.00  0.00
ATOM   5328  H1  WAT  1759     -19.824 -17.064   5.728  1.00  0.00
ATOM   5329  H2  WAT  1759     -20.631 -18.192   6.334  1.00  0.00
TER
ATOM   5330  O   WAT  1760     -17.977 -12.364  12.731  1.00  0.00
ATOM   5331  H1  WAT  1760     -17.332 -12.158  13.409  1.00  0.00
ATOM   5332  H2  WAT  1760     -17.614 -13.125  12.278  1.00  0.00
TER
ATOM   5333  O   WAT  1761     -16.703 -14.361  11.449  1.00  0.00
ATOM   5334  H1  WAT  1761     -16.061 -15.061  11.562  1.00  0.00
ATOM   5335  H2  WAT  1761     -16.178 -13.581  11.269  1.00  0.00
TER
ATOM   5336  O   WAT  1762     -12.858 -14.076   1.173  1.00  0.00
ATOM   5337  H1  WAT  1762     -13.084 -14.793   1.765  1.00  0.00
ATOM   5338  H2  WAT  1762     -13.248 -14.325   0.335  1.00  0.00
TER
ATOM   5339  O   WAT  1763     -14.930 -13.561  14.653  1.00  0.00
ATOM   5340  H1  WAT  1763     -14.594 -12.975  15.330  1.00  0.00
ATOM   5341  H2  WAT  1763     -15.850 -13.692  14.882  1.00  0.00
TER
ATOM   5342  O   WAT  1764     -13.276 -16.159   2.834  1.00  0.00
ATOM   5343  H1  WAT  1764     -13.564 -15.697   3.622  1.00  0.00
ATOM   5344  H2  WAT  1764     -12.481 -16.619   3.103  1.00  0.00
TER
ATOM   5345  O   WAT  1765     -19.101 -13.512  17.821  1.00  0.00
ATOM   5346  H1  WAT  1765     -19.421 -14.231  18.366  1.00  0.00
ATOM   5347  H2  WAT  1765     -19.775 -12.837  17.895  1.00  0.00
TER
ATOM   5348  O   WAT  1766     -18.073 -12.603   1.427  1.00  0.00
ATOM   5349  H1  WAT  1766     -17.972 -12.807   0.497  1.00  0.00
ATOM   5350  H2  WAT  1766     -18.973 -12.857   1.632  1.00  0.00
TER
ATOM   5351  O   WAT  1767     -19.432 -10.085   6.122  1.00  0.00
ATOM   5352  H1  WAT  1767     -19.177 -10.123   5.200  1.00  0.00
ATOM   5353  H2  WAT  1767     -20.380 -10.211   6.115  1.00  0.00
TER
ATOM   5354  O   WAT  1768     -11.424 -11.995   9.373  1.00  0.00
ATOM   5355  H1  WAT  1768     -11.299 -11.171   9.846  1.00  0.00
ATOM   5356  H2  WAT  1768     -10.557 -12.206   9.026  1.00  0.00
TER
ATOM   5357  O   WAT  1769     -14.680 -10.881  16.792  1.00  0.00
ATOM   5358  H1  WAT  1769     -13.728 -10.965  16.742  1.00  0.00
ATOM   5359  H2  WAT  1769     -14.827 -10.217  17.465  1.00  0.00
TER
ATOM   5360  O   WAT  1770     -11.789 -11.501   2.291  1.00  0.00
ATOM   5361  H1  WAT  1770     -12.075 -11.915   1.477  1.00  0.00
ATOM   5362  H2  WAT  1770     -11.987 -10.573   2.171  1.00  0.00
TER
ATOM   5363  O   WAT  1771     -20.324 -15.508   0.732  1.00  0.00
ATOM   5364  H1  WAT  1771     -20.429 -16.123   1.458  1.00  0.00
ATOM   5365  H2  WAT  1771     -20.492 -16.032  -0.052  1.00  0.00
TER
ATOM   5366  O   WAT  1772     -20.173 -16.822  16.711  1.00  0.00
ATOM   5367  H1  WAT  1772     -20.938 -16.254  16.626  1.00  0.00
ATOM   5368  H2  WAT  1772     -19.991 -17.115  15.817  1.00  0.00
TER
ATOM   5369  O   WAT  1773     -17.084 -16.446   1.336  1.00  0.00
ATOM   5370  H1  WAT  1773     -17.633 -15.999   1.980  1.00  0.00
ATOM   5371  H2  WAT  1773     -16.462 -16.951   1.860  1.00  0.00
TER
ATOM   5372  O   WAT  1774     -13.030 -15.092  17.268  1.00  0.00
ATOM   5373  H1  WAT  1774     -12.289 -14.754  16.765  1.00  0.00
ATOM   5374  H2  WAT  1774     -13.793 -14.923  16.715  1.00  0.00
TER
ATOM   5375  O   WAT  1775     -18.904 -18.463   0.480  1.00  0.00
ATOM   5376  H1  WAT  1775     -18.383 -19.178   0.114  1.00  0.00
ATOM   5377  H2  WAT  1775     -18.257 -17.825   0.780  1.00  0.00
TER
ATOM   5378  O   WAT  1776     -14.356 -17.040  15.804  1.00  0.00
ATOM   5379  H1  WAT  1776     -13.942 -16.886  16.653  1.00  0.00
ATOM   5380  H2  WAT  1776     -15.291 -16.915  15.966  1.00  0.00
TER
ATOM   5381  O   WAT  1777     -19.594 -17.088  13.773  1.00  0.00
ATOM   5382  H1  WAT  1777     -19.175 -16.245  13.601  1.00  0.00
ATOM   5383  H2  WAT  1777     -20.513 -16.951  13.544  1.00  0.00
TER
ATOM   5384  O   WAT  1778     -14.919 -18.803  13.733  1.00  0.00
ATOM   5385  H1  WAT  1778     -15.446 -18.279  13.130  1.00  0.00
ATOM   5386  H2  WAT  1778     -14.576 -18.170  14.364  1.00  0.00
TER
ATOM   5387  O   WAT  1779     -18.887  -9.548  15.148  1.00  0.00
ATOM   5388  H1  WAT  1779     -18.961  -8.644  15.455  1.00  0.00
ATOM   5389  H2  WAT  1779     -19.789  -9.867  15.120  1.00  0.00
TER
ATOM   5390  O   WAT  1780     -18.339 -10.382   2.770  1.00  0.00
ATOM   5391  H1  WAT  1780     -17.444 -10.044   2.792  1.00  0.00
ATOM   5392  H2  WAT  1780     -18.307 -11.104   2.143  1.00  0.00
TER
ATOM   5393  O   WAT  1781     -11.359 -11.852  15.477  1.00  0.00
ATOM   5394  H1  WAT  1781     -11.959 -11.792  14.733  1.00  0.00
ATOM   5395  H2  WAT  1781     -11.230 -12.791  15.607  1.00  0.00
TER
ATOM   5396  O   WAT  1782     -10.119 -14.110   0.814  1.00  0.00
ATOM   5397  H1  WAT  1782     -10.950 -14.042   1.285  1.00  0.00
ATOM   5398  H2  WAT  1782      -9.942 -13.220   0.511  1.00  0.00
TER
ATOM   5399  O   WAT  1783     -10.664 -17.365   3.317  1.00  0.00
ATOM   5400  H1  WAT  1783      -9.902 -16.796   3.423  1.00  0.00
ATOM   5401  H2  WAT  1783     -10.648 -17.932   4.088  1.00  0.00
TER
ATOM   5402  O   WAT  1784      -9.658 -16.510   8.162  1.00  0.00
ATOM   5403  H1  WAT  1784      -9.287 -17.293   7.755  1.00  0.00
ATOM   5404  H2  WAT  1784      -9.017 -15.821   7.983  1.00  0.00
TER
ATOM   5405  O   WAT  1785     -12.674 -15.127  13.575  1.00  0.00
ATOM   5406  H1  WAT  1785     -13.488 -14.697  13.837  1.00  0.00
ATOM   5407  H2  WAT  1785     -12.267 -14.515  12.962  1.00  0.00
TER
ATOM   5408  O   WAT  1786     -10.612 -17.072   0.475  1.00  0.00
ATOM   5409  H1  WAT  1786     -10.337 -16.164   0.347  1.00  0.00
ATOM   5410  H2  WAT  1786     -10.801 -17.136   1.411  1.00  0.00
TER
ATOM   5411  O   WAT  1787     -12.617 -10.375   7.101  1.00  0.00
ATOM   5412  H1  WAT  1787     -12.021 -10.696   6.425  1.00  0.00
ATOM   5413  H2  WAT  1787     -12.359 -10.847   7.893  1.00  0.00
TER
ATOM   5414  O   WAT  1788     -21.010 -12.387  12.851  1.00  0.00
ATOM   5415  H1  WAT  1788     -21.251 -12.119  11.965  1.00  0.00
ATOM   5416  H2  WAT  1788     -20.069 -12.216  12.907  1.00  0.00
TER
ATOM   5417  O   WAT  1789      -9.749 -10.367  13.653  1.00  0.00
ATOM   5418  H1  WAT  1789     -10.243  -9.971  12.935  1.00  0.00
ATOM   5419  H2  WAT  1789     -10.358 -10.993  14.046  1.00  0.00
TER
ATOM   5420  O   WAT  1790     -12.065  -9.725  10.931  1.00  0.00
ATOM   5421  H1  WAT  1790     -12.525  -8.974  10.557  1.00  0.00
ATOM   5422  H2  WAT  1790     -12.694 -10.444  10.873  1.00  0.00
TER
ATOM   5423  O   WAT  1791     -18.896 -10.525  10.933  1.00  0.00
ATOM   5424  H1  WAT  1791     -18.608 -10.780  10.056  1.00  0.00
ATOM   5425  H2  WAT  1791     -18.384 -11.078  11.523  1.00  0.00
TER
ATOM   5426  O   WAT  1792     -18.829  -9.604  18.300  1.00  0.00
ATOM   5427  H1  WAT  1792     -17.902  -9.839  18.343  1.00  0.00
ATOM   5428  H2  WAT  1792     -18.844  -8.777  17.818  1.00  0.00
TER
ATOM   5429  O   WAT  1793     -10.594 -10.061   5.297  1.00  0.00
ATOM   5430  H1  WAT  1793     -10.419 -10.748   4.653  1.00  0.00
ATOM   5431  H2  WAT  1793     -11.292  -9.537   4.905  1.00  0.00
TER
ATOM   5432  O   WAT  1794     -18.003 -17.727  -9.114  1.00  0.00
ATOM   5433  H1  WAT  1794     -18.779 -18.207  -8.824  1.00  0.00
ATOM   5434  H2  WAT  1794     -17.352 -18.406  -9.288  1.00  0.00
TER
ATOM   5435  O   WAT  1795     -13.983 -13.321 -10.334  1.00  0.00
ATOM   5436  H1  WAT  1795     -14.445 -14.092 -10.005  1.00  0.00
ATOM   5437  H2  WAT  1795     -13.170 -13.294  -9.828  1.00  0.00
TER
ATOM   5438  O   WAT  1796     -17.756 -11.035 -10.713  1.00  0.00
ATOM   5439  H1  WAT  1796     -18.375 -10.579 -11.284  1.00  0.00
ATOM   5440  H2  WAT  1796     -16.901 -10.880 -11.114  1.00  0.00
TER
ATOM   5441  O   WAT  1797     -18.563 -15.051  -9.107  1.00  0.00
ATOM   5442  H1  WAT  1797     -18.632 -15.992  -9.268  1.00  0.00
ATOM   5443  H2  WAT  1797     -17.801 -14.961  -8.534  1.00  0.00
TER
ATOM   5444  O   WAT  1798     -16.890 -16.151 -13.320  1.00  0.00
ATOM   5445  H1  WAT  1798     -17.508 -15.686 -13.884  1.00  0.00
ATOM   5446  H2  WAT  1798     -16.378 -15.458 -12.903  1.00  0.00
TER
ATOM   5447  O   WAT  1799     -11.897 -13.192  -6.911  1.00  0.00
ATOM   5448  H1  WAT  1799     -12.581 -12.522  -6.920  1.00  0.00
ATOM   5449  H2  WAT  1799     -11.358 -12.993  -7.677  1.00  0.00
TER
ATOM   5450  O   WAT  1800     -14.361 -11.347  -8.197  1.00  0.00
ATOM   5451  H1  WAT  1800     -14.349 -11.751  -9.065  1.00  0.00
ATOM   5452  H2  WAT  1800     -14.914 -10.572  -8.301  1.00  0.00
TER
ATOM   5453  O   WAT  1801     -13.067 -14.625 -13.108  1.00  0.00
ATOM   5454  H1  WAT  1801     -13.177 -15.568 -12.983  1.00  0.00
ATOM   5455  H2  WAT  1801     -13.070 -14.264 -12.222  1.00  0.00
TER
ATOM   5456  O   WAT  1802     -14.963 -16.444  -6.869  1.00  0.00
ATOM   5457  H1  WAT  1802     -14.546 -16.658  -7.703  1.00  0.00
ATOM   5458  H2  WAT  1802     -14.239 -16.187  -6.298  1.00  0.00
TER
ATOM   5459  O   WAT  1803     -17.525 -18.999 -13.752  1.00  0.00
ATOM   5460  H1  WAT  1803     -18.452 -19.065 -13.523  1.00  0.00
ATOM   5461  H2  WAT  1803     -17.372 -18.061 -13.866  1.00  0.00
TER
ATOM   5462  O   WAT  1804     -11.017 -18.045  -6.777  1.00  0.00
ATOM   5463  H1  WAT  1804     -11.845 -17.976  -7.252  1.00  0.00
ATOM   5464  H2  WAT  1804     -10.421 -17.460  -7.245  1.00  0.00
TER
ATOM   5465  O   WAT  1805     -13.495 -17.437 -13.248  1.00  0.00
ATOM   5466  H1  WAT  1805     -14.114 -17.775 -13.895  1.00  0.00
ATOM   5467  H2  WAT  1805     -13.513 -18.081 -12.540  1.00  0.00
TER
ATOM   5468  O   WAT  1806     -13.362 -11.213  -5.143  1.00  0.00
ATOM   5469  H1  WAT  1806     -13.839 -10.405  -5.336  1.00  0.00
ATOM   5470  H2  WAT  1806     -14.046 -11.865  -4.991  1.00  0.00
TER
ATOM   5471  O   WAT  1807     -15.319 -18.198 -16.241  1.00  0.00
ATOM   5472  H1  WAT  1807     -14.879 -19.036 -16.387  1.00  0.00
ATOM   5473  H2  WAT  1807     -14.606 -17.565 -16.154  1.00  0.00
TER
ATOM   5474  O   WAT  1808     -17.209 -13.259 -12.273  1.00  0.00
ATOM   5475  H1  WAT  1808     -16.769 -12.516 -12.687  1.00  0.00
ATOM   5476  H2  WAT  1808     -17.270 -13.016 -11.349  1.00  0.00
TER
ATOM   5477  O   WAT  1809      -9.782 -11.451  -0.074  1.00  0.00
ATOM   5478  H1  WAT  1809      -9.306 -10.973   0.605  1.00  0.00
ATOM   5479  H2  WAT  1809      -9.162 -11.520  -0.800  1.00  0.00
TER
ATOM   5480  O   WAT  1810     -10.379 -14.260  -2.914  1.00  0.00
ATOM   5481  H1  WAT  1810     -10.253 -14.499  -3.833  1.00  0.00
ATOM   5482  H2  WAT  1810     -10.337 -15.092  -2.442  1.00  0.00
TER
ATOM   5483  O   WAT  1811     -16.517 -10.557  -4.345  1.00  0.00
ATOM   5484  H1  WAT  1811     -16.003 -10.646  -3.543  1.00  0.00
ATOM   5485  H2  WAT  1811     -17.361 -10.211  -4.052  1.00  0.00
TER
ATOM   5486  O   WAT  1812     -14.542 -10.272 -14.916  1.00  0.00
ATOM   5487  H1  WAT  1812     -14.702 -10.561 -14.018  1.00  0.00
ATOM   5488  H2  WAT  1812     -14.707 -11.048 -15.452  1.00  0.00
TER
ATOM   5489  O   WAT  1813     -14.839 -12.763 -16.357  1.00  0.00
ATOM   5490  H1  WAT  1813     -15.533 -12.765 -17.016  1.00  0.00
ATOM   5491  H2  WAT  1813     -14.097 -13.187 -16.787  1.00  0.00
TER
ATOM   5492  O   WAT  1814     -15.274 -11.137 -12.282  1.00  0.00
ATOM   5493  H1  WAT  1814     -14.819 -11.918 -11.968  1.00  0.00
ATOM   5494  H2  WAT  1814     -14.935 -10.426 -11.738  1.00  0.00
TER
ATOM   5495  O   WAT  1815     -19.800 -19.142  -7.482  1.00  0.00
ATOM   5496  H1  WAT  1815     -19.433 -19.616  -6.736  1.00  0.00
ATOM   5497  H2  WAT  1815     -19.990 -18.268  -7.141  1.00  0.00
TER
ATOM   5498  O   WAT  1816     -12.724 -16.899  -8.774  1.00  0.00
ATOM   5499  H1  WAT  1816     -12.004 -16.403  -9.165  1.00  0.00
ATOM   5500  H2  WAT  1816     -12.925 -17.577  -9.419  1.00  0.00
TER
ATOM   5501  O   WAT  1817     -17.342 -16.828  -2.888  1.00  0.00
ATOM   5502  H1  WAT  1817     -17.408 -17.748  -3.142  1.00  0.00
ATOM   5503  H2  WAT  1817     -17.971 -16.730  -2.173  1.00  0.00
TER
ATOM   5504  O   WAT  1818     -18.552 -14.961 -15.657  1.00  0.00
ATOM   5505  H1  WAT  1818     -18.210 -14.216 -16.152  1.00  0.00
ATOM   5506  H2  WAT  1818     -19.380 -14.648 -15.294  1.00  0.00
TER
ATOM   5507  O   WAT  1819     -17.410 -14.006  -3.137  1.00  0.00
ATOM   5508  H1  WAT  1819     -17.396 -14.938  -3.355  1.00  0.00
ATOM   5509  H2  WAT  1819     -18.118 -13.920  -2.498  1.00  0.00
TER
ATOM   5510  O   WAT  1820     -12.276 -19.822 -16.867  1.00  0.00
ATOM   5511  H1  WAT  1820     -12.360 -19.390 -17.718  1.00  0.00
ATOM   5512  H2  WAT  1820     -11.557 -19.362 -16.435  1.00  0.00
TER
ATOM   5513  O   WAT  1821     -11.199 -17.365  -3.790  1.00  0.00
ATOM   5514  H1  WAT  1821     -11.924 -16.772  -3.987  1.00  0.00
ATOM   5515  H2  WAT  1821     -10.671 -17.373  -4.589  1.00  0.00
TER
ATOM   5516  O   WAT  1822     -11.248 -12.968 -14.139  1.00  0.00
ATOM   5517  H1  WAT  1822     -11.890 -13.622 -13.865  1.00  0.00
ATOM   5518  H2  WAT  1822     -11.635 -12.562 -14.915  1.00  0.00
TER
ATOM   5519  O   WAT  1823     -15.669 -15.639 -10.292  1.00  0.00
ATOM   5520  H1  WAT  1823     -15.317 -16.236 -10.952  1.00  0.00
ATOM   5521  H2  WAT  1823     -16.553 -15.965 -10.121  1.00  0.00
TER
ATOM   5522  O   WAT  1824     -19.583 -14.879 -12.885  1.00  0.00
ATOM   5523  H1  WAT  1824     -18.896 -14.332 -12.504  1.00  0.00
ATOM   5524  H2  WAT  1824     -20.369 -14.335 -12.850  1.00  0.00
TER
ATOM   5525  O   WAT  1825     -20.280 -17.875 -13.272  1.00  0.00
ATOM   5526  H1  WAT  1825     -19.824 -17.064 -13.046  1.00  0.00
ATOM   5527  H2  WAT  1825     -20.631 -18.192 -12.441  1.00  0.00
TER
ATOM   5528  O   WAT  1826     -17.977 -12.364  -6.043  1.00  0.00
ATOM   5529  H1  WAT  1826     -17.332 -12.158  -5.366  1.00  0.00
ATOM   5530  H2  WAT  1826     -17.614 -13.125  -6.496  1.00  0.00
TER
ATOM   5531  O   WAT  1827     -16.703 -14.361  -7.325  1.00  0.00
ATOM   5532  H1  WAT  1827     -16.061 -15.061  -7.212  1.00  0.00
ATOM   5533  H2  WAT  1827     -16.178 -13.581  -7.506  1.00  0.00
TER
ATOM   5534  O   WAT  1828     -12.858 -14.076 -17.601  1.00  0.00
ATOM   5535  H1  WAT  1828     -13.084 -14.793 -17.009  1.00  0.00
ATOM   5536  H2  WAT  1828     -13.248 -14.325 -18.439  1.00  0.00
TER
ATOM   5537  O   WAT  1829     -14.930 -13.561  -4.122  1.00  0.00
ATOM   5538  H1  WAT  1829     -14.594 -12.975  -3.444  1.00  0.00
ATOM   5539  H2  WAT  1829     -15.850 -13.692  -3.892  1.00  0.00
TER
ATOM   5540  O   WAT  1830     -13.276 -16.159 -15.940  1.00  0.00
ATOM   5541  H1  WAT  1830     -13.564 -15.697 -15.152  1.00  0.00
ATOM   5542  H2  WAT  1830     -12.481 -16.619 -15.672  1.00  0.00
TER
ATOM   5543  O   WAT  1831     -19.101 -13.512  -0.953  1.00  0.00
ATOM   5544  H1  WAT  1831     -19.421 -14.231  -0.408  1.00  0.00
ATOM   5545  H2  WAT  1831     -19.775 -12.837  -0.879  1.00  0.00
TER
ATOM   5546  O   WAT  1832     -18.073 -12.603 -17.347  1.00  0.00
ATOM   5547  H1  WAT  1832     -17.972 -12.807 -18.277  1.00  0.00
ATOM   5548  H2  WAT  1832     -18.973 -12.857 -17.142  1.00  0.00
TER
ATOM   5549  O   WAT  1833     -19.432 -10.085 -12.652  1.00  0.00
ATOM   5550  H1  WAT  1833     -19.177 -10.123 -13.574  1.00  0.00
ATOM   5551  H2  WAT  1833     -20.380 -10.211 -12.660  1.00  0.00
TER
ATOM   5552  O   WAT  1834     -11.424 -11.995  -9.401  1.00  0.00
ATOM   5553  H1  WAT  1834     -11.299 -11.171  -8.929  1.00  0.00
ATOM   5554  H2  WAT  1834     -10.557 -12.206  -9.749  1.00  0.00
TER
ATOM   5555  O   WAT  1835     -16.110 -14.609  -0.593  1.00  0.00
ATOM   5556  H1  WAT  1835     -16.716 -14.586  -1.334  1.00  0.00
ATOM   5557  H2  WAT  1835     -16.414 -15.341  -0.057  1.00  0.00
TER
ATOM   5558  O   WAT  1836     -14.680 -10.881  -1.982  1.00  0.00
ATOM   5559  H1  WAT  1836     -13.728 -10.965  -2.032  1.00  0.00
ATOM   5560  H2  WAT  1836     -14.827 -10.217  -1.309  1.00  0.00
TER
ATOM   5561  O   WAT  1837     -11.789 -11.501 -16.483  1.00  0.00
ATOM   5562  H1  WAT  1837     -12.075 -11.915 -17.298  1.00  0.00
ATOM   5563  H2  WAT  1837     -11.987 -10.573 -16.603  1.00  0.00
TER
ATOM   5564  O   WAT  1838     -20.173 -16.822  -2.064  1.00  0.00
ATOM   5565  H1  WAT  1838     -20.938 -16.254  -2.148  1.00  0.00
ATOM   5566  H2  WAT  1838     -19.991 -17.115  -2.957  1.00  0.00
TER
ATOM   5567  O   WAT  1839     -17.084 -16.446 -17.438  1.00  0.00
ATOM   5568  H1  WAT  1839     -17.633 -15.999 -16.794  1.00  0.00
ATOM   5569  H2  WAT  1839     -16.462 -16.951 -16.915  1.00  0.00
TER
ATOM   5570  O   WAT  1840     -13.030 -15.092  -1.506  1.00  0.00
ATOM   5571  H1  WAT  1840     -12.289 -14.754  -2.009  1.00  0.00
ATOM   5572  H2  WAT  1840     -13.793 -14.923  -2.059  1.00  0.00
TER
ATOM   5573  O   WAT  1841     -14.356 -17.040  -2.971  1.00  0.00
ATOM   5574  H1  WAT  1841     -13.942 -16.886  -2.122  1.00  0.00
ATOM   5575  H2  WAT  1841     -15.291 -16.915  -2.808  1.00  0.00
TER
ATOM   5576  O   WAT  1842     -19.594 -17.088  -5.001  1.00  0.00
ATOM   5577  H1  WAT  1842     -19.175 -16.245  -5.173  1.00  0.00
ATOM   5578  H2  WAT  1842     -20.513 -16.951  -5.230  1.00  0.00
TER
ATOM   5579  O   WAT  1843     -14.919 -18.803  -5.041  1.00  0.00
ATOM   5580  H1  WAT  1843     -15.446 -18.279  -5.645  1.00  0.00
ATOM   5581  H2  WAT  1843     -14.576 -18.170  -4.410  1.00  0.00
TER
ATOM   5582  O   WAT  1844     -18.887  -9.548  -3.627  1.00  0.00
ATOM   5583  H1  WAT  1844     -18.961  -8.644  -3.319  1.00  0.00
ATOM   5584  H2  WAT  1844     -19.789  -9.867  -3.654  1.00  0.00
TER
ATOM   5585  O   WAT  1845     -18.339 -10.382 -16.004  1.00  0.00
ATOM   5586  H1  WAT  1845     -17.444 -10.044 -15.982  1.00  0.00
ATOM   5587  H2  WAT  1845     -18.307 -11.104 -16.632  1.00  0.00
TER
ATOM   5588  O   WAT  1846     -11.359 -11.852  -3.297  1.00  0.00
ATOM   5589  H1  WAT  1846     -11.959 -11.792  -4.041  1.00  0.00
ATOM   5590  H2  WAT  1846     -11.230 -12.791  -3.168  1.00  0.00
TER
ATOM   5591  O   WAT  1847     -10.119 -14.110 -17.960  1.00  0.00
ATOM   5592  H1  WAT  1847     -10.950 -14.042 -17.490  1.00  0.00
ATOM   5593  H2  WAT  1847      -9.942 -13.220 -18.264  1.00  0.00
TER
ATOM   5594  O   WAT  1848     -10.664 -17.365 -15.457  1.00  0.00
ATOM   5595  H1  WAT  1848      -9.902 -16.796 -15.351  1.00  0.00
ATOM   5596  H2  WAT  1848     -10.648 -17.932 -14.686  1.00  0.00
TER
ATOM   5597  O   WAT  1849      -9.658 -16.510 -10.613  1.00  0.00
ATOM   5598  H1  WAT  1849      -9.287 -17.293 -11.019  1.00  0.00
ATOM   5599  H2  WAT  1849      -9.017 -15.821 -10.791  1.00  0.00
TER
ATOM   5600  O   WAT  1850     -12.674 -15.127  -5.200  1.00  0.00
ATOM   5601  H1  WAT  1850     -13.488 -14.697  -4.937  1.00  0.00
ATOM   5602  H2  WAT  1850     -12.267 -14.515  -5.813  1.00  0.00
TER
ATOM   5603  O   WAT  1851     -10.612 -17.072 -18.300  1.00  0.00
ATOM   5604  H1  WAT  1851     -10.337 -16.164 -18.428  1.00  0.00
ATOM   5605  H2  WAT  1851     -10.801 -17.136 -17.364  1.00  0.00
TER
ATOM   5606  O   WAT  1852     -12.617 -10.375 -11.673  1.00  0.00
ATOM   5607  H1  WAT  1852     -12.021 -10.696 -12.349  1.00  0.00
ATOM   5608  H2  WAT  1852     -12.359 -10.847 -10.882  1.00  0.00
TER
ATOM   5609  O   WAT  1853     -21.010 -12.387  -5.923  1.00  0.00
ATOM   5610  H1  WAT  1853     -21.251 -12.119  -6.810  1.00  0.00
ATOM   5611  H2  WAT  1853     -20.069 -12.216  -5.868  1.00  0.00
TER
ATOM   5612  O   WAT  1854      -9.749 -10.367  -5.122  1.00  0.00
ATOM   5613  H1  WAT  1854     -10.243  -9.971  -5.839  1.00  0.00
ATOM   5614  H2  WAT  1854     -10.358 -10.993  -4.728  1.00  0.00
TER
ATOM   5615  O   WAT  1855     -12.065  -9.725  -7.843  1.00  0.00
ATOM   5616  H1  WAT  1855     -12.525  -8.974  -8.217  1.00  0.00
ATOM   5617  H2  WAT  1855     -12.694 -10.444  -7.902  1.00  0.00
TER
ATOM   5618  O   WAT  1856     -18.896 -10.525  -7.841  1.00  0.00
ATOM   5619  H1  WAT  1856     -18.608 -10.780  -8.718  1.00  0.00
ATOM   5620  H2  WAT  1856     -18.384 -11.078  -7.251  1.00  0.00
TER
ATOM   5621  O   WAT  1857     -18.829  -9.604  -0.475  1.00  0.00
ATOM   5622  H1  WAT  1857     -17.902  -9.839  -0.431  1.00  0.00
ATOM   5623  H2  WAT  1857     -18.844  -8.777  -0.956  1.00  0.00
TER
ATOM   5624  O   WAT  1858     -10.594 -10.061 -13.477  1.00  0.00
ATOM   5625  H1  WAT  1858     -10.419 -10.748 -14.121  1.00  0.00
ATOM   5626  H2  WAT  1858     -11.292  -9.537 -13.870  1.00  0.00
TER
ATOM   5627  O   WAT  1859     -12.261 -10.377  -0.651  1.00  0.00
ATOM   5628  H1  WAT  1859     -11.469 -10.872  -0.858  1.00  0.00
ATOM   5629  H2  WAT  1859     -11.968  -9.698  -0.043  1.00  0.00
TER
END
