# Supplementary material for: Accuracy and Precision of Alchemical Relative Free Energy Predictions with and without Replica‐Exchange
Source: Adv Theory Simul. 2019 Nov 27;3(1):1900195. doi: 10.1002/adts.201900195 (PMC8427472; doi:10.1002/adts.201900195)
Supplement: Supplementary file 1 — Supporting Information [file ADTS-3-1900195-s001.gz › MCL1/ligand/l6-l41/build/complex.pdb]

ATOM      1  C17 L6      1      -3.091   3.732  -1.070  1.00  0.00
ATOM      2  C18 L6      1      -1.778   3.503  -1.519  1.00  0.00
ATOM      3  H12 L6      1      -1.428   4.000  -2.411  1.00  0.00
ATOM      4  H14 L6      1      -3.740   4.400  -1.617  1.00  0.00
ATOM      5  C16 L6      1      -3.558   3.083   0.085  1.00  0.00
ATOM      6  H15 L6      1      -4.567   3.250   0.426  1.00  0.00
ATOM      7  C15 L6      1      -2.717   2.195   0.792  1.00  0.00
ATOM      8  C19 L6      1      -3.259   1.449   2.000  1.00  0.00
ATOM      9  F1  L6      1      -3.898   2.292   2.812  1.00  0.00
ATOM     10  F2  L6      1      -4.116   0.518   1.583  1.00  0.00
ATOM     11  F3  L6      1      -2.282   0.855   2.689  1.00  0.00
ATOM     12  C14 L6      1      -1.400   1.984   0.342  1.00  0.00
ATOM     13  H11 L6      1      -0.774   1.299   0.887  1.00  0.00
ATOM     14  C13 L6      1      -0.920   2.635  -0.822  1.00  0.00
ATOM     15  O3  L6      1       0.339   2.463  -1.341  1.00  0.00
ATOM     16  C12 L6      1       1.345   1.930  -0.493  1.00  0.00
ATOM     17  H9  L6      1       1.502   2.602   0.354  1.00  0.00
ATOM     18  H10 L6      1       1.070   0.956  -0.088  1.00  0.00
ATOM     19  C11 L6      1       2.632   1.808  -1.315  1.00  0.00
ATOM     20  H7  L6      1       2.828   2.750  -1.825  1.00  0.00
ATOM     21  H8  L6      1       3.466   1.657  -0.634  1.00  0.00
ATOM     22  C10 L6      1       2.607   0.665  -2.349  1.00  0.00
ATOM     23  H5  L6      1       1.801   0.816  -3.077  1.00  0.00
ATOM     24  H6  L6      1       3.527   0.697  -2.931  1.00  0.00
ATOM     25  C9  L6      1       2.491  -0.696  -1.701  1.00  0.00
ATOM     26  C2  L6      1       3.474  -1.361  -1.005  1.00  0.00
ATOM     27  C1  L6      1       4.889  -1.055  -0.657  1.00  0.00
ATOM     28  O1  L6      1       5.441  -0.053  -1.188  1.00  0.00
ATOM     29  O2  L6      1       5.489  -1.807   0.143  1.00  0.00
ATOM     30  N1  L6      1       2.956  -2.579  -0.559  1.00  0.00
ATOM     31  H13 L6      1       3.535  -3.241  -0.034  1.00  0.00
ATOM     32  C3  L6      1       1.633  -2.713  -0.938  1.00  0.00
ATOM     33  C4  L6      1       0.673  -3.731  -0.723  1.00  0.00
ATOM     34  H1  L6      1       0.948  -4.608  -0.165  1.00  0.00
ATOM     35  C5  L6      1      -0.627  -3.579  -1.241  1.00  0.00
ATOM     36  H2  L6      1      -1.357  -4.354  -1.073  1.00  0.00
ATOM     37  C6  L6      1      -0.961  -2.427  -1.979  1.00  0.00
ATOM     38  H3  L6      1      -1.954  -2.330  -2.378  1.00  0.00
ATOM     39  C7  L6      1      -0.002  -1.415  -2.195  1.00  0.00
ATOM     40  H4  L6      1      -0.283  -0.537  -2.763  1.00  0.00
ATOM     41  C8  L6      1       1.311  -1.528  -1.674  1.00  0.00
ATOM     42  F4  L6      1      -5.579   2.095   0.707  1.00  0.00
ATOM     43  C38 L6      1      -4.741   2.980   1.252  1.00  0.00
ATOM     44  F5  L6      1      -4.642   2.734   2.560  1.00  0.00
ATOM     45  F6  L6      1      -5.232   4.208   1.084  1.00  0.00
ATOM     46  C35 L6      1      -3.391   2.889   0.557  1.00  0.00
ATOM     47  C36 L6      1      -3.312   3.061  -0.838  1.00  0.00
ATOM     48  C37 L6      1      -2.066   3.013  -1.495  1.00  0.00
ATOM     49  H27 L6      1      -2.023   3.157  -2.564  1.00  0.00
ATOM     50  H29 L6      1      -4.211   3.248  -1.405  1.00  0.00
ATOM     51  C34 L6      1      -2.209   2.634   1.286  1.00  0.00
ATOM     52  H30 L6      1      -2.242   2.480   2.354  1.00  0.00
ATOM     53  C33 L6      1      -0.962   2.599   0.631  1.00  0.00
ATOM     54  H26 L6      1      -0.079   2.408   1.224  1.00  0.00
ATOM     55  C32 L6      1      -0.875   2.805  -0.767  1.00  0.00
TER
ATOM     56  O   WAT     2      19.545  19.700   9.661  1.00  0.00
ATOM     57  H1  WAT     2      18.769  19.220   9.951  1.00  0.00
ATOM     58  H2  WAT     2      20.197  19.021   9.486  1.00  0.00
TER
ATOM     59  O   WAT     3      11.971  14.972   4.323  1.00  0.00
ATOM     60  H1  WAT     3      11.083  15.314   4.221  1.00  0.00
ATOM     61  H2  WAT     3      12.255  14.772   3.431  1.00  0.00
TER
ATOM     62  O   WAT     4       9.934  17.573  10.206  1.00  0.00
ATOM     63  H1  WAT     4      10.506  16.805  10.207  1.00  0.00
ATOM     64  H2  WAT     4       9.935  17.872   9.297  1.00  0.00
TER
ATOM     65  O   WAT     5      11.177  12.981  11.993  1.00  0.00
ATOM     66  H1  WAT     5      10.997  12.084  12.274  1.00  0.00
ATOM     67  H2  WAT     5      10.775  13.529  12.668  1.00  0.00
TER
ATOM     68  O   WAT     6      20.017  15.183   9.895  1.00  0.00
ATOM     69  H1  WAT     6      20.393  14.310   9.782  1.00  0.00
ATOM     70  H2  WAT     6      19.919  15.519   9.004  1.00  0.00
TER
ATOM     71  O   WAT     7      14.147  13.555   5.356  1.00  0.00
ATOM     72  H1  WAT     7      14.254  14.456   5.663  1.00  0.00
ATOM     73  H2  WAT     7      13.236  13.507   5.066  1.00  0.00
TER
ATOM     74  O   WAT     8      11.796  15.477  10.602  1.00  0.00
ATOM     75  H1  WAT     8      12.477  15.741  11.220  1.00  0.00
ATOM     76  H2  WAT     8      11.480  14.637  10.935  1.00  0.00
TER
ATOM     77  O   WAT     9      15.988  16.524   9.689  1.00  0.00
ATOM     78  H1  WAT     9      16.496  17.022  10.329  1.00  0.00
ATOM     79  H2  WAT     9      16.519  15.748   9.513  1.00  0.00
TER
ATOM     80  O   WAT    10      14.272  11.164  13.955  1.00  0.00
ATOM     81  H1  WAT    10      14.273  11.681  13.150  1.00  0.00
ATOM     82  H2  WAT    10      13.442  10.687  13.932  1.00  0.00
TER
ATOM     83  O   WAT    11      13.953  12.875  11.962  1.00  0.00
ATOM     84  H1  WAT    11      14.295  13.719  11.668  1.00  0.00
ATOM     85  H2  WAT    11      13.015  13.023  12.079  1.00  0.00
TER
ATOM     86  O   WAT    12      17.636  10.363   8.287  1.00  0.00
ATOM     87  H1  WAT    12      17.943   9.808   7.570  1.00  0.00
ATOM     88  H2  WAT    12      16.706  10.498   8.104  1.00  0.00
TER
ATOM     89  O   WAT    13      20.024  18.428   5.023  1.00  0.00
ATOM     90  H1  WAT    13      19.097  18.362   5.252  1.00  0.00
ATOM     91  H2  WAT    13      20.176  19.366   4.908  1.00  0.00
TER
ATOM     92  O   WAT    14      20.011  14.700   2.019  1.00  0.00
ATOM     93  H1  WAT    14      19.071  14.861   2.105  1.00  0.00
ATOM     94  H2  WAT    14      20.329  15.418   1.473  1.00  0.00
TER
ATOM     95  O   WAT    15      15.630  18.955   7.805  1.00  0.00
ATOM     96  H1  WAT    15      15.225  18.242   7.309  1.00  0.00
ATOM     97  H2  WAT    15      15.716  18.610   8.694  1.00  0.00
TER
ATOM     98  O   WAT    16      14.343  15.729  11.585  1.00  0.00
ATOM     99  H1  WAT    16      14.894  15.838  10.810  1.00  0.00
ATOM    100  H2  WAT    16      14.857  16.103  12.300  1.00  0.00
TER
ATOM    101  O   WAT    17      12.330  17.849   5.305  1.00  0.00
ATOM    102  H1  WAT    17      12.210  18.575   4.694  1.00  0.00
ATOM    103  H2  WAT    17      12.020  17.079   4.828  1.00  0.00
TER
ATOM    104  O   WAT    18      14.796  11.193   8.688  1.00  0.00
ATOM    105  H1  WAT    18      14.353  11.973   8.356  1.00  0.00
ATOM    106  H2  WAT    18      15.355  11.516   9.395  1.00  0.00
TER
ATOM    107  O   WAT    19      19.083  14.059  14.291  1.00  0.00
ATOM    108  H1  WAT    19      18.621  14.268  15.103  1.00  0.00
ATOM    109  H2  WAT    19      18.681  13.245  13.988  1.00  0.00
TER
ATOM    110  O   WAT    20      17.912  10.814   3.568  1.00  0.00
ATOM    111  H1  WAT    20      17.288  10.810   4.294  1.00  0.00
ATOM    112  H2  WAT    20      17.825   9.947   3.172  1.00  0.00
TER
ATOM    113  O   WAT    21      16.834  11.737  10.547  1.00  0.00
ATOM    114  H1  WAT    21      17.131  12.644  10.466  1.00  0.00
ATOM    115  H2  WAT    21      17.383  11.249   9.933  1.00  0.00
TER
ATOM    116  O   WAT    22      14.588  16.316   6.416  1.00  0.00
ATOM    117  H1  WAT    22      14.362  16.100   7.321  1.00  0.00
ATOM    118  H2  WAT    22      13.807  16.749   6.070  1.00  0.00
TER
ATOM    119  O   WAT    23      17.028  17.214  17.082  1.00  0.00
ATOM    120  H1  WAT    23      16.932  16.274  16.932  1.00  0.00
ATOM    121  H2  WAT    23      17.871  17.436  16.687  1.00  0.00
TER
ATOM    122  O   WAT    24      20.424  14.959   7.045  1.00  0.00
ATOM    123  H1  WAT    24      20.817  15.276   6.232  1.00  0.00
ATOM    124  H2  WAT    24      20.786  14.080   7.160  1.00  0.00
TER
ATOM    125  O   WAT    25      12.159  13.626  15.235  1.00  0.00
ATOM    126  H1  WAT    25      11.765  14.473  15.443  1.00  0.00
ATOM    127  H2  WAT    25      11.471  12.988  15.426  1.00  0.00
TER
ATOM    128  O   WAT    26       9.461  11.549   9.268  1.00  0.00
ATOM    129  H1  WAT    26       9.172  12.119   9.981  1.00  0.00
ATOM    130  H2  WAT    26      10.205  11.069   9.631  1.00  0.00
TER
ATOM    131  O   WAT    27       9.648  15.491   0.479  1.00  0.00
ATOM    132  H1  WAT    27       9.565  16.434   0.620  1.00  0.00
ATOM    133  H2  WAT    27       9.296  15.348  -0.400  1.00  0.00
TER
ATOM    134  O   WAT    28      21.010  17.549  11.140  1.00  0.00
ATOM    135  H1  WAT    28      20.278  18.058  11.489  1.00  0.00
ATOM    136  H2  WAT    28      20.612  16.732  10.839  1.00  0.00
TER
ATOM    137  O   WAT    29      17.447  14.225   9.546  1.00  0.00
ATOM    138  H1  WAT    29      17.451  13.784   8.696  1.00  0.00
ATOM    139  H2  WAT    29      18.343  14.546   9.653  1.00  0.00
TER
ATOM    140  O   WAT    30      13.298  14.107   8.505  1.00  0.00
ATOM    141  H1  WAT    30      12.958  14.585   9.262  1.00  0.00
ATOM    142  H2  WAT    30      12.535  13.654   8.145  1.00  0.00
TER
ATOM    143  O   WAT    31      17.509  15.226   2.536  1.00  0.00
ATOM    144  H1  WAT    31      17.631  15.184   3.485  1.00  0.00
ATOM    145  H2  WAT    31      17.124  16.088   2.381  1.00  0.00
TER
ATOM    146  O   WAT    32      16.522  17.536   1.935  1.00  0.00
ATOM    147  H1  WAT    32      15.953  17.088   1.308  1.00  0.00
ATOM    148  H2  WAT    32      17.230  17.895   1.401  1.00  0.00
TER
ATOM    149  O   WAT    33      17.748  18.285  11.292  1.00  0.00
ATOM    150  H1  WAT    33      18.115  17.811  12.038  1.00  0.00
ATOM    151  H2  WAT    33      17.559  19.159  11.633  1.00  0.00
TER
ATOM    152  O   WAT    34      10.612  13.029   7.421  1.00  0.00
ATOM    153  H1  WAT    34      10.327  12.665   8.259  1.00  0.00
ATOM    154  H2  WAT    34      10.550  12.297   6.808  1.00  0.00
TER
ATOM    155  O   WAT    35      15.538  17.326  13.611  1.00  0.00
ATOM    156  H1  WAT    35      15.234  18.205  13.836  1.00  0.00
ATOM    157  H2  WAT    35      16.493  17.386  13.646  1.00  0.00
TER
ATOM    158  O   WAT    36      20.286  11.922   4.143  1.00  0.00
ATOM    159  H1  WAT    36      19.473  11.423   4.067  1.00  0.00
ATOM    160  H2  WAT    36      20.092  12.762   3.726  1.00  0.00
TER
ATOM    161  O   WAT    37      11.595  18.166  14.758  1.00  0.00
ATOM    162  H1  WAT    37      11.236  18.831  15.345  1.00  0.00
ATOM    163  H2  WAT    37      11.300  17.334  15.129  1.00  0.00
TER
ATOM    164  O   WAT    38      14.796  18.624  17.642  1.00  0.00
ATOM    165  H1  WAT    38      14.496  18.770  16.744  1.00  0.00
ATOM    166  H2  WAT    38      15.567  18.065  17.549  1.00  0.00
TER
ATOM    167  O   WAT    39      10.105  18.165   1.381  1.00  0.00
ATOM    168  H1  WAT    39      10.975  18.448   1.665  1.00  0.00
ATOM    169  H2  WAT    39       9.614  18.979   1.266  1.00  0.00
TER
ATOM    170  O   WAT    40      13.170   9.896   5.974  1.00  0.00
ATOM    171  H1  WAT    40      13.041   9.888   6.923  1.00  0.00
ATOM    172  H2  WAT    40      12.346  10.234   5.623  1.00  0.00
TER
ATOM    173  O   WAT    41      10.169  11.655  15.435  1.00  0.00
ATOM    174  H1  WAT    41       9.455  11.855  16.040  1.00  0.00
ATOM    175  H2  WAT    41      10.589  10.879  15.806  1.00  0.00
TER
ATOM    176  O   WAT    42      16.998  15.382   5.410  1.00  0.00
ATOM    177  H1  WAT    42      16.289  15.850   5.851  1.00  0.00
ATOM    178  H2  WAT    42      17.282  14.724   6.044  1.00  0.00
TER
ATOM    179  O   WAT    43      18.623  16.801  13.409  1.00  0.00
ATOM    180  H1  WAT    43      19.122  17.276  14.074  1.00  0.00
ATOM    181  H2  WAT    43      18.766  15.878  13.616  1.00  0.00
TER
ATOM    182  O   WAT    44      15.201  13.690   2.785  1.00  0.00
ATOM    183  H1  WAT    44      16.050  14.127   2.719  1.00  0.00
ATOM    184  H2  WAT    44      14.834  14.002   3.612  1.00  0.00
TER
ATOM    185  O   WAT    45      14.100  19.943   1.258  1.00  0.00
ATOM    186  H1  WAT    45      14.867  19.832   1.821  1.00  0.00
ATOM    187  H2  WAT    45      14.178  19.247   0.606  1.00  0.00
TER
ATOM    188  O   WAT    46      12.795  17.376   1.942  1.00  0.00
ATOM    189  H1  WAT    46      12.876  16.429   2.053  1.00  0.00
ATOM    190  H2  WAT    46      13.687  17.707   2.048  1.00  0.00
TER
ATOM    191  O   WAT    47      10.322  19.197  17.177  1.00  0.00
ATOM    192  H1  WAT    47      10.826  18.618  17.749  1.00  0.00
ATOM    193  H2  WAT    47       9.583  19.482  17.715  1.00  0.00
TER
ATOM    194  O   WAT    48      16.132  19.940   3.232  1.00  0.00
ATOM    195  H1  WAT    48      16.554  19.774   4.076  1.00  0.00
ATOM    196  H2  WAT    48      16.257  19.130   2.738  1.00  0.00
TER
ATOM    197  O   WAT    49      14.295  15.920  16.040  1.00  0.00
ATOM    198  H1  WAT    49      13.765  15.429  15.412  1.00  0.00
ATOM    199  H2  WAT    49      14.964  16.348  15.505  1.00  0.00
TER
ATOM    200  O   WAT    50      18.645  18.964   0.480  1.00  0.00
ATOM    201  H1  WAT    50      19.166  18.249   0.114  1.00  0.00
ATOM    202  H2  WAT    50      19.292  19.602   0.780  1.00  0.00
TER
ATOM    203  O   WAT    51      14.782  12.886  16.119  1.00  0.00
ATOM    204  H1  WAT    51      14.688  12.268  15.394  1.00  0.00
ATOM    205  H2  WAT    51      14.202  13.613  15.892  1.00  0.00
TER
ATOM    206  O   WAT    52      17.549  11.443  13.152  1.00  0.00
ATOM    207  H1  WAT    52      17.100  11.466  12.307  1.00  0.00
ATOM    208  H2  WAT    52      16.915  11.045  13.749  1.00  0.00
TER
ATOM    209  O   WAT    53      15.028  16.013   0.178  1.00  0.00
ATOM    210  H1  WAT    53      14.827  15.150   0.540  1.00  0.00
ATOM    211  H2  WAT    53      14.857  15.927  -0.760  1.00  0.00
TER
ATOM    212  O   WAT    54      17.058  14.612  16.415  1.00  0.00
ATOM    213  H1  WAT    54      17.648  14.304  17.102  1.00  0.00
ATOM    214  H2  WAT    54      16.240  14.140  16.571  1.00  0.00
TER
ATOM    215  O   WAT    55      13.827  13.113   0.166  1.00  0.00
ATOM    216  H1  WAT    55      14.129  13.120  -0.742  1.00  0.00
ATOM    217  H2  WAT    55      14.566  12.763   0.663  1.00  0.00
TER
ATOM    218  O   WAT    56      17.045  12.057   1.152  1.00  0.00
ATOM    219  H1  WAT    56      16.697  11.379   0.572  1.00  0.00
ATOM    220  H2  WAT    56      17.246  11.596   1.966  1.00  0.00
TER
ATOM    221  O   WAT    57      10.386  18.586   7.548  1.00  0.00
ATOM    222  H1  WAT    57       9.731  18.317   6.904  1.00  0.00
ATOM    223  H2  WAT    57      11.223  18.476   7.098  1.00  0.00
TER
ATOM    224  O   WAT    58      11.423  18.971  12.088  1.00  0.00
ATOM    225  H1  WAT    58      11.791  18.884  12.968  1.00  0.00
ATOM    226  H2  WAT    58      10.854  18.208  11.989  1.00  0.00
TER
ATOM    227  O   WAT    59      10.975  15.882  15.994  1.00  0.00
ATOM    228  H1  WAT    59      10.080  15.848  16.334  1.00  0.00
ATOM    229  H2  WAT    59      11.515  16.080  16.759  1.00  0.00
TER
ATOM    230  O   WAT    60       9.599  15.796   3.491  1.00  0.00
ATOM    231  H1  WAT    60       8.696  16.059   3.316  1.00  0.00
ATOM    232  H2  WAT    60      10.083  16.067   2.711  1.00  0.00
TER
ATOM    233  O   WAT    61      12.142  14.852   1.400  1.00  0.00
ATOM    234  H1  WAT    61      12.851  14.430   0.915  1.00  0.00
ATOM    235  H2  WAT    61      11.426  14.920   0.768  1.00  0.00
TER
ATOM    236  O   WAT    62      11.790  10.906   0.440  1.00  0.00
ATOM    237  H1  WAT    62      12.512  11.447   0.758  1.00  0.00
ATOM    238  H2  WAT    62      12.062  10.632  -0.435  1.00  0.00
TER
ATOM    239  O   WAT    63      11.479  10.157  10.343  1.00  0.00
ATOM    240  H1  WAT    63      12.126   9.606   9.902  1.00  0.00
ATOM    241  H2  WAT    63      11.899  10.411  11.164  1.00  0.00
TER
ATOM    242  O   WAT    64      11.232  10.312  13.085  1.00  0.00
ATOM    243  H1  WAT    64      10.883  10.769  13.851  1.00  0.00
ATOM    244  H2  WAT    64      10.901   9.418  13.167  1.00  0.00
TER
ATOM    245  O   WAT    65      18.744  11.503  16.607  1.00  0.00
ATOM    246  H1  WAT    65      18.683  12.096  17.357  1.00  0.00
ATOM    247  H2  WAT    65      19.685  11.396  16.462  1.00  0.00
TER
ATOM    248  O   WAT    66      11.904   9.840  16.360  1.00  0.00
ATOM    249  H1  WAT    66      12.452   9.659  15.597  1.00  0.00
ATOM    250  H2  WAT    66      11.970   9.049  16.896  1.00  0.00
TER
ATOM    251  O   WAT    67      19.870  10.641  11.513  1.00  0.00
ATOM    252  H1  WAT    67      19.087  11.115  11.792  1.00  0.00
ATOM    253  H2  WAT    67      19.577   9.736  11.404  1.00  0.00
TER
ATOM    254  O   WAT    68      11.214  10.945   4.034  1.00  0.00
ATOM    255  H1  WAT    68      11.972  11.058   3.460  1.00  0.00
ATOM    256  H2  WAT    68      10.752  11.782   3.988  1.00  0.00
TER
ATOM    257  O   WAT    69      17.756  13.059   7.024  1.00  0.00
ATOM    258  H1  WAT    69      16.943  12.685   6.684  1.00  0.00
ATOM    259  H2  WAT    69      18.260  12.304   7.326  1.00  0.00
TER
ATOM    260  O   WAT    70      13.587  11.472   2.574  1.00  0.00
ATOM    261  H1  WAT    70      14.116  10.685   2.445  1.00  0.00
ATOM    262  H2  WAT    70      14.220  12.151   2.808  1.00  0.00
TER
ATOM    263  O   WAT    71      15.781  11.209   5.629  1.00  0.00
ATOM    264  H1  WAT    71      15.151  10.508   5.796  1.00  0.00
ATOM    265  H2  WAT    71      15.241  11.970   5.412  1.00  0.00
TER
ATOM    266  O   WAT    72      15.906  10.488  18.064  1.00  0.00
ATOM    267  H1  WAT    72      15.625  10.991  17.300  1.00  0.00
ATOM    268  H2  WAT    72      16.288   9.690  17.698  1.00  0.00
TER
ATOM    269  O   WAT    73      19.545  19.700  -9.114  1.00  0.00
ATOM    270  H1  WAT    73      18.769  19.220  -8.824  1.00  0.00
ATOM    271  H2  WAT    73      20.197  19.021  -9.288  1.00  0.00
TER
ATOM    272  O   WAT    74      11.971  14.972 -14.452  1.00  0.00
ATOM    273  H1  WAT    74      11.083  15.314 -14.554  1.00  0.00
ATOM    274  H2  WAT    74      12.255  14.772 -15.344  1.00  0.00
TER
ATOM    275  O   WAT    75       9.934  17.573  -8.568  1.00  0.00
ATOM    276  H1  WAT    75      10.506  16.805  -8.567  1.00  0.00
ATOM    277  H2  WAT    75       9.935  17.872  -9.477  1.00  0.00
TER
ATOM    278  O   WAT    76      11.177  12.981  -6.781  1.00  0.00
ATOM    279  H1  WAT    76      10.997  12.084  -6.501  1.00  0.00
ATOM    280  H2  WAT    76      10.775  13.529  -6.106  1.00  0.00
TER
ATOM    281  O   WAT    77      20.017  15.183  -8.880  1.00  0.00
ATOM    282  H1  WAT    77      20.393  14.310  -8.992  1.00  0.00
ATOM    283  H2  WAT    77      19.919  15.519  -9.771  1.00  0.00
TER
ATOM    284  O   WAT    78      14.147  13.555 -13.418  1.00  0.00
ATOM    285  H1  WAT    78      14.254  14.456 -13.111  1.00  0.00
ATOM    286  H2  WAT    78      13.236  13.507 -13.709  1.00  0.00
TER
ATOM    287  O   WAT    79      11.796  15.477  -8.173  1.00  0.00
ATOM    288  H1  WAT    79      12.477  15.741  -7.554  1.00  0.00
ATOM    289  H2  WAT    79      11.480  14.637  -7.839  1.00  0.00
TER
ATOM    290  O   WAT    80      15.988  16.524  -9.085  1.00  0.00
ATOM    291  H1  WAT    80      16.496  17.022  -8.445  1.00  0.00
ATOM    292  H2  WAT    80      16.519  15.748  -9.262  1.00  0.00
TER
ATOM    293  O   WAT    81      14.272  11.164  -4.819  1.00  0.00
ATOM    294  H1  WAT    81      14.273  11.681  -5.625  1.00  0.00
ATOM    295  H2  WAT    81      13.442  10.687  -4.842  1.00  0.00
TER
ATOM    296  O   WAT    82      13.953  12.875  -6.812  1.00  0.00
ATOM    297  H1  WAT    82      14.295  13.719  -7.107  1.00  0.00
ATOM    298  H2  WAT    82      13.015  13.023  -6.696  1.00  0.00
TER
ATOM    299  O   WAT    83      17.636  10.363 -10.488  1.00  0.00
ATOM    300  H1  WAT    83      17.943   9.808 -11.204  1.00  0.00
ATOM    301  H2  WAT    83      16.706  10.498 -10.670  1.00  0.00
TER
ATOM    302  O   WAT    84      20.024  18.428 -13.752  1.00  0.00
ATOM    303  H1  WAT    84      19.097  18.362 -13.523  1.00  0.00
ATOM    304  H2  WAT    84      20.176  19.366 -13.866  1.00  0.00
TER
ATOM    305  O   WAT    85      20.011  14.700 -16.755  1.00  0.00
ATOM    306  H1  WAT    85      19.071  14.861 -16.670  1.00  0.00
ATOM    307  H2  WAT    85      20.329  15.418 -17.301  1.00  0.00
TER
ATOM    308  O   WAT    86      15.630  18.955 -10.970  1.00  0.00
ATOM    309  H1  WAT    86      15.225  18.242 -11.465  1.00  0.00
ATOM    310  H2  WAT    86      15.716  18.610 -10.081  1.00  0.00
TER
ATOM    311  O   WAT    87      14.343  15.729  -7.190  1.00  0.00
ATOM    312  H1  WAT    87      14.894  15.838  -7.964  1.00  0.00
ATOM    313  H2  WAT    87      14.857  16.103  -6.474  1.00  0.00
TER
ATOM    314  O   WAT    88      12.330  17.849 -13.469  1.00  0.00
ATOM    315  H1  WAT    88      12.210  18.575 -14.081  1.00  0.00
ATOM    316  H2  WAT    88      12.020  17.079 -13.946  1.00  0.00
TER
ATOM    317  O   WAT    89      14.796  11.193 -10.087  1.00  0.00
ATOM    318  H1  WAT    89      14.353  11.973 -10.418  1.00  0.00
ATOM    319  H2  WAT    89      15.355  11.516  -9.380  1.00  0.00
TER
ATOM    320  O   WAT    90      19.083  14.059  -4.483  1.00  0.00
ATOM    321  H1  WAT    90      18.621  14.268  -3.671  1.00  0.00
ATOM    322  H2  WAT    90      18.681  13.245  -4.786  1.00  0.00
TER
ATOM    323  O   WAT    91      17.912  10.814 -15.206  1.00  0.00
ATOM    324  H1  WAT    91      17.288  10.810 -14.481  1.00  0.00
ATOM    325  H2  WAT    91      17.825   9.947 -15.602  1.00  0.00
TER
ATOM    326  O   WAT    92      16.834  11.737  -8.228  1.00  0.00
ATOM    327  H1  WAT    92      17.131  12.644  -8.308  1.00  0.00
ATOM    328  H2  WAT    92      17.383  11.249  -8.842  1.00  0.00
TER
ATOM    329  O   WAT    93      14.588  16.316 -12.358  1.00  0.00
ATOM    330  H1  WAT    93      14.362  16.100 -11.454  1.00  0.00
ATOM    331  H2  WAT    93      13.807  16.749 -12.704  1.00  0.00
TER
ATOM    332  O   WAT    94      17.028  17.214  -1.692  1.00  0.00
ATOM    333  H1  WAT    94      16.932  16.274  -1.842  1.00  0.00
ATOM    334  H2  WAT    94      17.871  17.436  -2.088  1.00  0.00
TER
ATOM    335  O   WAT    95      20.424  14.959 -11.729  1.00  0.00
ATOM    336  H1  WAT    95      20.817  15.276 -12.542  1.00  0.00
ATOM    337  H2  WAT    95      20.786  14.080 -11.615  1.00  0.00
TER
ATOM    338  O   WAT    96      12.159  13.626  -3.539  1.00  0.00
ATOM    339  H1  WAT    96      11.765  14.473  -3.332  1.00  0.00
ATOM    340  H2  WAT    96      11.471  12.988  -3.348  1.00  0.00
TER
ATOM    341  O   WAT    97      18.733  13.709  -0.469  1.00  0.00
ATOM    342  H1  WAT    97      18.043  13.517   0.165  1.00  0.00
ATOM    343  H2  WAT    97      19.477  13.993   0.063  1.00  0.00
TER
ATOM    344  O   WAT    98       9.461  11.549  -9.506  1.00  0.00
ATOM    345  H1  WAT    98       9.172  12.119  -8.794  1.00  0.00
ATOM    346  H2  WAT    98      10.205  11.069  -9.143  1.00  0.00
TER
ATOM    347  O   WAT    99      21.010  17.549  -7.634  1.00  0.00
ATOM    348  H1  WAT    99      20.278  18.058  -7.285  1.00  0.00
ATOM    349  H2  WAT    99      20.612  16.732  -7.935  1.00  0.00
TER
ATOM    350  O   WAT   100      17.447  14.225  -9.229  1.00  0.00
ATOM    351  H1  WAT   100      17.451  13.784 -10.078  1.00  0.00
ATOM    352  H2  WAT   100      18.343  14.546  -9.122  1.00  0.00
TER
ATOM    353  O   WAT   101      13.298  14.107 -10.269  1.00  0.00
ATOM    354  H1  WAT   101      12.958  14.585  -9.513  1.00  0.00
ATOM    355  H2  WAT   101      12.535  13.654 -10.629  1.00  0.00
TER
ATOM    356  O   WAT   102      17.509  15.226 -16.238  1.00  0.00
ATOM    357  H1  WAT   102      17.631  15.184 -15.290  1.00  0.00
ATOM    358  H2  WAT   102      17.124  16.088 -16.393  1.00  0.00
TER
ATOM    359  O   WAT   103      16.522  17.536 -16.840  1.00  0.00
ATOM    360  H1  WAT   103      15.953  17.088 -17.466  1.00  0.00
ATOM    361  H2  WAT   103      17.230  17.895 -17.373  1.00  0.00
TER
ATOM    362  O   WAT   104      17.748  18.285  -7.482  1.00  0.00
ATOM    363  H1  WAT   104      18.115  17.811  -6.736  1.00  0.00
ATOM    364  H2  WAT   104      17.559  19.159  -7.141  1.00  0.00
TER
ATOM    365  O   WAT   105      10.612  13.029 -11.353  1.00  0.00
ATOM    366  H1  WAT   105      10.327  12.665 -10.515  1.00  0.00
ATOM    367  H2  WAT   105      10.550  12.297 -11.967  1.00  0.00
TER
ATOM    368  O   WAT   106      15.538  17.326  -5.164  1.00  0.00
ATOM    369  H1  WAT   106      15.234  18.205  -4.939  1.00  0.00
ATOM    370  H2  WAT   106      16.493  17.386  -5.128  1.00  0.00
TER
ATOM    371  O   WAT   107      20.286  11.922 -14.632  1.00  0.00
ATOM    372  H1  WAT   107      19.473  11.423 -14.707  1.00  0.00
ATOM    373  H2  WAT   107      20.092  12.762 -15.048  1.00  0.00
TER
ATOM    374  O   WAT   108      11.595  18.166  -4.017  1.00  0.00
ATOM    375  H1  WAT   108      11.236  18.831  -3.429  1.00  0.00
ATOM    376  H2  WAT   108      11.300  17.334  -3.645  1.00  0.00
TER
ATOM    377  O   WAT   109      14.796  18.624  -1.133  1.00  0.00
ATOM    378  H1  WAT   109      14.496  18.770  -2.030  1.00  0.00
ATOM    379  H2  WAT   109      15.567  18.065  -1.225  1.00  0.00
TER
ATOM    380  O   WAT   110      10.105  18.165 -17.393  1.00  0.00
ATOM    381  H1  WAT   110      10.975  18.448 -17.110  1.00  0.00
ATOM    382  H2  WAT   110       9.614  18.979 -17.508  1.00  0.00
TER
ATOM    383  O   WAT   111      13.170   9.896 -12.800  1.00  0.00
ATOM    384  H1  WAT   111      13.041   9.888 -11.852  1.00  0.00
ATOM    385  H2  WAT   111      12.346  10.234 -13.151  1.00  0.00
TER
ATOM    386  O   WAT   112      10.169  11.655  -3.339  1.00  0.00
ATOM    387  H1  WAT   112       9.455  11.855  -2.734  1.00  0.00
ATOM    388  H2  WAT   112      10.589  10.879  -2.968  1.00  0.00
TER
ATOM    389  O   WAT   113      16.998  15.382 -13.365  1.00  0.00
ATOM    390  H1  WAT   113      16.289  15.850 -12.923  1.00  0.00
ATOM    391  H2  WAT   113      17.282  14.724 -12.730  1.00  0.00
TER
ATOM    392  O   WAT   114      18.623  16.801  -5.366  1.00  0.00
ATOM    393  H1  WAT   114      19.122  17.276  -4.700  1.00  0.00
ATOM    394  H2  WAT   114      18.766  15.878  -5.159  1.00  0.00
TER
ATOM    395  O   WAT   115      15.201  13.690 -15.990  1.00  0.00
ATOM    396  H1  WAT   115      16.050  14.127 -16.056  1.00  0.00
ATOM    397  H2  WAT   115      14.834  14.002 -15.162  1.00  0.00
TER
ATOM    398  O   WAT   116      14.100  19.943 -17.516  1.00  0.00
ATOM    399  H1  WAT   116      14.867  19.832 -16.954  1.00  0.00
ATOM    400  H2  WAT   116      14.178  19.247 -18.168  1.00  0.00
TER
ATOM    401  O   WAT   117      12.795  17.376 -16.833  1.00  0.00
ATOM    402  H1  WAT   117      12.876  16.429 -16.721  1.00  0.00
ATOM    403  H2  WAT   117      13.687  17.707 -16.727  1.00  0.00
TER
ATOM    404  O   WAT   118      10.322  19.197  -1.597  1.00  0.00
ATOM    405  H1  WAT   118      10.826  18.618  -1.026  1.00  0.00
ATOM    406  H2  WAT   118       9.583  19.482  -1.060  1.00  0.00
TER
ATOM    407  O   WAT   119      12.355  17.340  -0.702  1.00  0.00
ATOM    408  H1  WAT   119      12.395  17.042   0.206  1.00  0.00
ATOM    409  H2  WAT   119      13.209  17.741  -0.861  1.00  0.00
TER
ATOM    410  O   WAT   120      16.132  19.940 -15.542  1.00  0.00
ATOM    411  H1  WAT   120      16.554  19.774 -14.699  1.00  0.00
ATOM    412  H2  WAT   120      16.257  19.130 -16.036  1.00  0.00
TER
ATOM    413  O   WAT   121      14.295  15.920  -2.735  1.00  0.00
ATOM    414  H1  WAT   121      13.765  15.429  -3.362  1.00  0.00
ATOM    415  H2  WAT   121      14.964  16.348  -3.269  1.00  0.00
TER
ATOM    416  O   WAT   122      14.782  12.886  -2.655  1.00  0.00
ATOM    417  H1  WAT   122      14.688  12.268  -3.380  1.00  0.00
ATOM    418  H2  WAT   122      14.202  13.613  -2.882  1.00  0.00
TER
ATOM    419  O   WAT   123      17.549  11.443  -5.622  1.00  0.00
ATOM    420  H1  WAT   123      17.100  11.466  -6.468  1.00  0.00
ATOM    421  H2  WAT   123      16.915  11.045  -5.025  1.00  0.00
TER
ATOM    422  O   WAT   124      17.058  14.612  -2.360  1.00  0.00
ATOM    423  H1  WAT   124      17.648  14.304  -1.672  1.00  0.00
ATOM    424  H2  WAT   124      16.240  14.140  -2.204  1.00  0.00
TER
ATOM    425  O   WAT   125      17.045  12.057 -17.623  1.00  0.00
ATOM    426  H1  WAT   125      16.697  11.379 -18.202  1.00  0.00
ATOM    427  H2  WAT   125      17.246  11.596 -16.808  1.00  0.00
TER
ATOM    428  O   WAT   126      10.386  18.586 -11.226  1.00  0.00
ATOM    429  H1  WAT   126       9.731  18.317 -11.870  1.00  0.00
ATOM    430  H2  WAT   126      11.223  18.476 -11.676  1.00  0.00
TER
ATOM    431  O   WAT   127      11.423  18.971  -6.686  1.00  0.00
ATOM    432  H1  WAT   127      11.791  18.884  -5.806  1.00  0.00
ATOM    433  H2  WAT   127      10.854  18.208  -6.785  1.00  0.00
TER
ATOM    434  O   WAT   128      10.975  15.882  -2.780  1.00  0.00
ATOM    435  H1  WAT   128      10.080  15.848  -2.441  1.00  0.00
ATOM    436  H2  WAT   128      11.515  16.080  -2.015  1.00  0.00
TER
ATOM    437  O   WAT   129       9.599  15.796 -15.284  1.00  0.00
ATOM    438  H1  WAT   129       8.696  16.059 -15.459  1.00  0.00
ATOM    439  H2  WAT   129      10.083  16.067 -16.064  1.00  0.00
TER
ATOM    440  O   WAT   130      12.142  14.852 -17.374  1.00  0.00
ATOM    441  H1  WAT   130      12.851  14.430 -17.860  1.00  0.00
ATOM    442  H2  WAT   130      11.426  14.920 -18.006  1.00  0.00
TER
ATOM    443  O   WAT   131      11.479  10.157  -8.432  1.00  0.00
ATOM    444  H1  WAT   131      12.126   9.606  -8.872  1.00  0.00
ATOM    445  H2  WAT   131      11.899  10.411  -7.610  1.00  0.00
TER
ATOM    446  O   WAT   132      11.232  10.312  -5.689  1.00  0.00
ATOM    447  H1  WAT   132      10.883  10.769  -4.923  1.00  0.00
ATOM    448  H2  WAT   132      10.901   9.418  -5.607  1.00  0.00
TER
ATOM    449  O   WAT   133      18.744  11.503  -2.167  1.00  0.00
ATOM    450  H1  WAT   133      18.683  12.096  -1.418  1.00  0.00
ATOM    451  H2  WAT   133      19.685  11.396  -2.312  1.00  0.00
TER
ATOM    452  O   WAT   134      11.904   9.840  -2.414  1.00  0.00
ATOM    453  H1  WAT   134      12.452   9.659  -3.177  1.00  0.00
ATOM    454  H2  WAT   134      11.970   9.049  -1.878  1.00  0.00
TER
ATOM    455  O   WAT   135      19.870  10.641  -7.262  1.00  0.00
ATOM    456  H1  WAT   135      19.087  11.115  -6.982  1.00  0.00
ATOM    457  H2  WAT   135      19.577   9.736  -7.370  1.00  0.00
TER
ATOM    458  O   WAT   136      11.214  10.945 -14.740  1.00  0.00
ATOM    459  H1  WAT   136      11.972  11.058 -15.314  1.00  0.00
ATOM    460  H2  WAT   136      10.752  11.782 -14.786  1.00  0.00
TER
ATOM    461  O   WAT   137      17.756  13.059 -11.750  1.00  0.00
ATOM    462  H1  WAT   137      16.943  12.685 -12.091  1.00  0.00
ATOM    463  H2  WAT   137      18.260  12.304 -11.448  1.00  0.00
TER
ATOM    464  O   WAT   138      13.587  11.472 -16.200  1.00  0.00
ATOM    465  H1  WAT   138      14.116  10.685 -16.329  1.00  0.00
ATOM    466  H2  WAT   138      14.220  12.151 -15.967  1.00  0.00
TER
ATOM    467  O   WAT   139      15.781  11.209 -13.146  1.00  0.00
ATOM    468  H1  WAT   139      15.151  10.508 -12.979  1.00  0.00
ATOM    469  H2  WAT   139      15.241  11.970 -13.362  1.00  0.00
TER
ATOM    470  O   WAT   140      15.906  10.488  -0.710  1.00  0.00
ATOM    471  H1  WAT   140      15.625  10.991  -1.474  1.00  0.00
ATOM    472  H2  WAT   140      16.288   9.690  -1.076  1.00  0.00
TER
ATOM    473  O   WAT   141      19.545   0.926   9.661  1.00  0.00
ATOM    474  H1  WAT   141      18.769   0.446   9.951  1.00  0.00
ATOM    475  H2  WAT   141      20.197   0.246   9.486  1.00  0.00
TER
ATOM    476  O   WAT   142      13.562   1.238  10.538  1.00  0.00
ATOM    477  H1  WAT   142      12.730   0.983  10.938  1.00  0.00
ATOM    478  H2  WAT   142      14.170   1.309  11.274  1.00  0.00
TER
ATOM    479  O   WAT   143      13.542   5.272  10.734  1.00  0.00
ATOM    480  H1  WAT   143      13.845   4.382  10.555  1.00  0.00
ATOM    481  H2  WAT   143      14.286   5.829  10.506  1.00  0.00
TER
ATOM    482  O   WAT   144      11.971  -3.802   4.323  1.00  0.00
ATOM    483  H1  WAT   144      11.083  -3.460   4.221  1.00  0.00
ATOM    484  H2  WAT   144      12.255  -4.002   3.431  1.00  0.00
TER
ATOM    485  O   WAT   145       9.934  -1.201  10.206  1.00  0.00
ATOM    486  H1  WAT   145      10.506  -1.969  10.207  1.00  0.00
ATOM    487  H2  WAT   145       9.935  -0.903   9.297  1.00  0.00
TER
ATOM    488  O   WAT   146      19.792   7.618   8.061  1.00  0.00
ATOM    489  H1  WAT   146      19.173   8.073   7.490  1.00  0.00
ATOM    490  H2  WAT   146      20.648   7.773   7.660  1.00  0.00
TER
ATOM    491  O   WAT   147      18.986   3.602   9.668  1.00  0.00
ATOM    492  H1  WAT   147      18.917   2.661   9.507  1.00  0.00
ATOM    493  H2  WAT   147      19.748   3.692  10.240  1.00  0.00
TER
ATOM    494  O   WAT   148      11.177  -5.793  11.993  1.00  0.00
ATOM    495  H1  WAT   148      10.997  -6.690  12.274  1.00  0.00
ATOM    496  H2  WAT   148      10.775  -5.246  12.668  1.00  0.00
TER
ATOM    497  O   WAT   149      20.017  -3.591   9.895  1.00  0.00
ATOM    498  H1  WAT   149      20.393  -4.464   9.782  1.00  0.00
ATOM    499  H2  WAT   149      19.919  -3.256   9.004  1.00  0.00
TER
ATOM    500  O   WAT   150      14.147  -5.219   5.356  1.00  0.00
ATOM    501  H1  WAT   150      14.254  -4.319   5.663  1.00  0.00
ATOM    502  H2  WAT   150      13.236  -5.267   5.066  1.00  0.00
TER
ATOM    503  O   WAT   151      11.796  -3.297  10.602  1.00  0.00
ATOM    504  H1  WAT   151      12.477  -3.033  11.220  1.00  0.00
ATOM    505  H2  WAT   151      11.480  -4.137  10.935  1.00  0.00
TER
ATOM    506  O   WAT   152      15.988  -2.250   9.689  1.00  0.00
ATOM    507  H1  WAT   152      16.496  -1.752  10.329  1.00  0.00
ATOM    508  H2  WAT   152      16.519  -3.027   9.513  1.00  0.00
TER
ATOM    509  O   WAT   153      14.272  -7.610  13.955  1.00  0.00
ATOM    510  H1  WAT   153      14.273  -7.093  13.150  1.00  0.00
ATOM    511  H2  WAT   153      13.442  -8.087  13.932  1.00  0.00
TER
ATOM    512  O   WAT   154      15.522   2.029  12.133  1.00  0.00
ATOM    513  H1  WAT   154      15.189   2.656  12.775  1.00  0.00
ATOM    514  H2  WAT   154      15.699   2.555  11.353  1.00  0.00
TER
ATOM    515  O   WAT   155      13.953  -5.899  11.962  1.00  0.00
ATOM    516  H1  WAT   155      14.295  -5.055  11.668  1.00  0.00
ATOM    517  H2  WAT   155      13.015  -5.751  12.079  1.00  0.00
TER
ATOM    518  O   WAT   156      14.734   3.997  13.947  1.00  0.00
ATOM    519  H1  WAT   156      15.351   4.672  13.666  1.00  0.00
ATOM    520  H2  WAT   156      13.873   4.406  13.856  1.00  0.00
TER
ATOM    521  O   WAT   157      10.027   3.187   2.828  1.00  0.00
ATOM    522  H1  WAT   157       9.650   3.676   2.097  1.00  0.00
ATOM    523  H2  WAT   157      10.284   3.860   3.459  1.00  0.00
TER
ATOM    524  O   WAT   158      17.636  -8.411   8.287  1.00  0.00
ATOM    525  H1  WAT   158      17.943  -8.966   7.570  1.00  0.00
ATOM    526  H2  WAT   158      16.706  -8.277   8.104  1.00  0.00
TER
ATOM    527  O   WAT   159      20.024  -0.346   5.023  1.00  0.00
ATOM    528  H1  WAT   159      19.097  -0.413   5.252  1.00  0.00
ATOM    529  H2  WAT   159      20.176   0.592   4.908  1.00  0.00
TER
ATOM    530  O   WAT   160      20.011  -4.075   2.019  1.00  0.00
ATOM    531  H1  WAT   160      19.071  -3.913   2.105  1.00  0.00
ATOM    532  H2  WAT   160      20.329  -3.356   1.473  1.00  0.00
TER
ATOM    533  O   WAT   161      15.630   0.180   7.805  1.00  0.00
ATOM    534  H1  WAT   161      15.225  -0.532   7.309  1.00  0.00
ATOM    535  H2  WAT   161      15.716  -0.164   8.694  1.00  0.00
TER
ATOM    536  O   WAT   162      16.098   3.867   9.969  1.00  0.00
ATOM    537  H1  WAT   162      15.801   3.261   9.289  1.00  0.00
ATOM    538  H2  WAT   162      17.048   3.905   9.858  1.00  0.00
TER
ATOM    539  O   WAT   163      14.343  -3.045  11.585  1.00  0.00
ATOM    540  H1  WAT   163      14.894  -2.936  10.810  1.00  0.00
ATOM    541  H2  WAT   163      14.857  -2.672  12.300  1.00  0.00
TER
ATOM    542  O   WAT   164      15.190   3.605  16.619  1.00  0.00
ATOM    543  H1  WAT   164      14.293   3.829  16.867  1.00  0.00
ATOM    544  H2  WAT   164      15.215   3.729  15.671  1.00  0.00
TER
ATOM    545  O   WAT   165      14.017   0.476  15.195  1.00  0.00
ATOM    546  H1  WAT   165      13.878   1.349  15.564  1.00  0.00
ATOM    547  H2  WAT   165      13.135   0.134  15.050  1.00  0.00
TER
ATOM    548  O   WAT   166      20.340   5.394   6.502  1.00  0.00
ATOM    549  H1  WAT   166      20.779   6.136   6.087  1.00  0.00
ATOM    550  H2  WAT   166      20.278   5.637   7.426  1.00  0.00
TER
ATOM    551  O   WAT   167      15.815   6.419  17.404  1.00  0.00
ATOM    552  H1  WAT   167      15.786   6.823  16.537  1.00  0.00
ATOM    553  H2  WAT   167      15.651   5.490  17.241  1.00  0.00
TER
ATOM    554  O   WAT   168      12.330  -0.925   5.305  1.00  0.00
ATOM    555  H1  WAT   168      12.210  -0.199   4.694  1.00  0.00
ATOM    556  H2  WAT   168      12.020  -1.695   4.828  1.00  0.00
TER
ATOM    557  O   WAT   169       9.969   2.246  11.112  1.00  0.00
ATOM    558  H1  WAT   169      10.047   2.381  10.168  1.00  0.00
ATOM    559  H2  WAT   169      10.583   1.538  11.305  1.00  0.00
TER
ATOM    560  O   WAT   170      11.213   3.946   7.523  1.00  0.00
ATOM    561  H1  WAT   170      10.806   4.088   6.668  1.00  0.00
ATOM    562  H2  WAT   170      12.105   3.662   7.320  1.00  0.00
TER
ATOM    563  O   WAT   171      15.486   8.161   5.635  1.00  0.00
ATOM    564  H1  WAT   171      15.310   7.244   5.422  1.00  0.00
ATOM    565  H2  WAT   171      14.631   8.520   5.875  1.00  0.00
TER
ATOM    566  O   WAT   172      10.025   3.288  13.652  1.00  0.00
ATOM    567  H1  WAT   172      10.188   2.818  12.834  1.00  0.00
ATOM    568  H2  WAT   172      10.490   2.780  14.317  1.00  0.00
TER
ATOM    569  O   WAT   173      14.796  -7.582   8.688  1.00  0.00
ATOM    570  H1  WAT   173      14.353  -6.801   8.356  1.00  0.00
ATOM    571  H2  WAT   173      15.355  -7.259   9.395  1.00  0.00
TER
ATOM    572  O   WAT   174      19.083  -4.715  14.291  1.00  0.00
ATOM    573  H1  WAT   174      18.621  -4.507  15.103  1.00  0.00
ATOM    574  H2  WAT   174      18.681  -5.529  13.988  1.00  0.00
TER
ATOM    575  O   WAT   175      17.912  -7.961   3.568  1.00  0.00
ATOM    576  H1  WAT   175      17.288  -7.965   4.294  1.00  0.00
ATOM    577  H2  WAT   175      17.825  -8.828   3.172  1.00  0.00
TER
ATOM    578  O   WAT   176      16.834  -7.037  10.547  1.00  0.00
ATOM    579  H1  WAT   176      17.131  -6.131  10.466  1.00  0.00
ATOM    580  H2  WAT   176      17.383  -7.525   9.933  1.00  0.00
TER
ATOM    581  O   WAT   177      14.588  -2.458   6.416  1.00  0.00
ATOM    582  H1  WAT   177      14.362  -2.675   7.321  1.00  0.00
ATOM    583  H2  WAT   177      13.807  -2.026   6.070  1.00  0.00
TER
ATOM    584  O   WAT   178      17.028  -1.560  17.082  1.00  0.00
ATOM    585  H1  WAT   178      16.932  -2.500  16.932  1.00  0.00
ATOM    586  H2  WAT   178      17.871  -1.338  16.687  1.00  0.00
TER
ATOM    587  O   WAT   179      20.424  -3.816   7.045  1.00  0.00
ATOM    588  H1  WAT   179      20.817  -3.499   6.232  1.00  0.00
ATOM    589  H2  WAT   179      20.786  -4.695   7.160  1.00  0.00
TER
ATOM    590  O   WAT   180      12.159  -5.149  15.235  1.00  0.00
ATOM    591  H1  WAT   180      11.765  -4.301  15.443  1.00  0.00
ATOM    592  H2  WAT   180      11.471  -5.786  15.426  1.00  0.00
TER
ATOM    593  O   WAT   181       9.461  -7.226   9.268  1.00  0.00
ATOM    594  H1  WAT   181       9.172  -6.655   9.981  1.00  0.00
ATOM    595  H2  WAT   181      10.205  -7.705   9.631  1.00  0.00
TER
ATOM    596  O   WAT   182       9.648  -3.284   0.479  1.00  0.00
ATOM    597  H1  WAT   182       9.565  -2.341   0.620  1.00  0.00
ATOM    598  H2  WAT   182       9.296  -3.426  -0.400  1.00  0.00
TER
ATOM    599  O   WAT   183      21.010  -1.225  11.140  1.00  0.00
ATOM    600  H1  WAT   183      20.278  -0.717  11.489  1.00  0.00
ATOM    601  H2  WAT   183      20.612  -2.042  10.839  1.00  0.00
TER
ATOM    602  O   WAT   184      17.447  -4.550   9.546  1.00  0.00
ATOM    603  H1  WAT   184      17.451  -4.991   8.696  1.00  0.00
ATOM    604  H2  WAT   184      18.343  -4.228   9.653  1.00  0.00
TER
ATOM    605  O   WAT   185      13.298  -4.667   8.505  1.00  0.00
ATOM    606  H1  WAT   185      12.958  -4.190   9.262  1.00  0.00
ATOM    607  H2  WAT   185      12.535  -5.121   8.145  1.00  0.00
TER
ATOM    608  O   WAT   186      17.509  -3.549   2.536  1.00  0.00
ATOM    609  H1  WAT   186      17.631  -3.590   3.485  1.00  0.00
ATOM    610  H2  WAT   186      17.124  -2.686   2.381  1.00  0.00
TER
ATOM    611  O   WAT   187      16.522  -1.238   1.935  1.00  0.00
ATOM    612  H1  WAT   187      15.953  -1.687   1.308  1.00  0.00
ATOM    613  H2  WAT   187      17.230  -0.879   1.401  1.00  0.00
TER
ATOM    614  O   WAT   188      11.598   2.663  15.811  1.00  0.00
ATOM    615  H1  WAT   188      11.214   2.022  16.410  1.00  0.00
ATOM    616  H2  WAT   188      11.910   3.366  16.381  1.00  0.00
TER
ATOM    617  O   WAT   189      17.748  -0.490  11.292  1.00  0.00
ATOM    618  H1  WAT   189      18.115  -0.964  12.038  1.00  0.00
ATOM    619  H2  WAT   189      17.559   0.385  11.633  1.00  0.00
TER
ATOM    620  O   WAT   190      10.612  -5.745   7.421  1.00  0.00
ATOM    621  H1  WAT   190      10.327  -6.110   8.259  1.00  0.00
ATOM    622  H2  WAT   190      10.550  -6.477   6.808  1.00  0.00
TER
ATOM    623  O   WAT   191      15.538  -1.449  13.611  1.00  0.00
ATOM    624  H1  WAT   191      15.234  -0.570  13.836  1.00  0.00
ATOM    625  H2  WAT   191      16.493  -1.389  13.646  1.00  0.00
TER
ATOM    626  O   WAT   192      14.066   2.757   4.207  1.00  0.00
ATOM    627  H1  WAT   192      13.293   2.217   4.047  1.00  0.00
ATOM    628  H2  WAT   192      14.796   2.238   3.869  1.00  0.00
TER
ATOM    629  O   WAT   193      20.286  -6.852   4.143  1.00  0.00
ATOM    630  H1  WAT   193      19.473  -7.351   4.067  1.00  0.00
ATOM    631  H2  WAT   193      20.092  -6.012   3.726  1.00  0.00
TER
ATOM    632  O   WAT   194      20.207   1.825  15.887  1.00  0.00
ATOM    633  H1  WAT   194      20.141   0.904  15.633  1.00  0.00
ATOM    634  H2  WAT   194      19.578   1.922  16.601  1.00  0.00
TER
ATOM    635  O   WAT   195      14.110   2.425   7.845  1.00  0.00
ATOM    636  H1  WAT   195      14.628   1.622   7.791  1.00  0.00
ATOM    637  H2  WAT   195      13.658   2.363   8.687  1.00  0.00
TER
ATOM    638  O   WAT   196      18.997   3.692   3.118  1.00  0.00
ATOM    639  H1  WAT   196      19.339   4.436   2.622  1.00  0.00
ATOM    640  H2  WAT   196      18.168   4.005   3.480  1.00  0.00
TER
ATOM    641  O   WAT   197      11.595  -0.608  14.758  1.00  0.00
ATOM    642  H1  WAT   197      11.236   0.057  15.345  1.00  0.00
ATOM    643  H2  WAT   197      11.300  -1.440  15.129  1.00  0.00
TER
ATOM    644  O   WAT   198      14.796  -0.150  17.642  1.00  0.00
ATOM    645  H1  WAT   198      14.496  -0.004  16.744  1.00  0.00
ATOM    646  H2  WAT   198      15.567  -0.709  17.549  1.00  0.00
TER
ATOM    647  O   WAT   199      20.139   4.647  15.637  1.00  0.00
ATOM    648  H1  WAT   199      20.153   3.715  15.419  1.00  0.00
ATOM    649  H2  WAT   199      19.431   4.733  16.276  1.00  0.00
TER
ATOM    650  O   WAT   200      17.966   3.773   5.889  1.00  0.00
ATOM    651  H1  WAT   200      18.653   4.320   6.270  1.00  0.00
ATOM    652  H2  WAT   200      17.179   4.317   5.924  1.00  0.00
TER
ATOM    653  O   WAT   201      10.105  -0.609   1.381  1.00  0.00
ATOM    654  H1  WAT   201      10.975  -0.327   1.665  1.00  0.00
ATOM    655  H2  WAT   201       9.614   0.204   1.266  1.00  0.00
TER
ATOM    656  O   WAT   202      17.269   0.778   5.502  1.00  0.00
ATOM    657  H1  WAT   202      17.725   1.589   5.728  1.00  0.00
ATOM    658  H2  WAT   202      16.918   0.460   6.334  1.00  0.00
TER
ATOM    659  O   WAT   203      19.572   6.289  12.731  1.00  0.00
ATOM    660  H1  WAT   203      20.216   6.495  13.409  1.00  0.00
ATOM    661  H2  WAT   203      19.935   5.527  12.278  1.00  0.00
TER
ATOM    662  O   WAT   204      13.170  -8.878   5.974  1.00  0.00
ATOM    663  H1  WAT   204      13.041  -8.886   6.923  1.00  0.00
ATOM    664  H2  WAT   204      12.346  -8.540   5.623  1.00  0.00
TER
ATOM    665  O   WAT   205      10.472   8.603   1.947  1.00  0.00
ATOM    666  H1  WAT   205      10.832   9.202   1.293  1.00  0.00
ATOM    667  H2  WAT   205      10.332   9.149   2.721  1.00  0.00
TER
ATOM    668  O   WAT   206      10.169  -7.119  15.435  1.00  0.00
ATOM    669  H1  WAT   206       9.455  -6.919  16.040  1.00  0.00
ATOM    670  H2  WAT   206      10.589  -7.895  15.806  1.00  0.00
TER
ATOM    671  O   WAT   207      10.457   6.869  16.422  1.00  0.00
ATOM    672  H1  WAT   207      10.566   5.928  16.281  1.00  0.00
ATOM    673  H2  WAT   207       9.805   7.134  15.773  1.00  0.00
TER
ATOM    674  O   WAT   208      18.448   5.140  17.821  1.00  0.00
ATOM    675  H1  WAT   208      18.128   4.421  18.366  1.00  0.00
ATOM    676  H2  WAT   208      17.774   5.816  17.895  1.00  0.00
TER
ATOM    677  O   WAT   209      16.489   5.987   2.765  1.00  0.00
ATOM    678  H1  WAT   209      16.480   6.720   2.149  1.00  0.00
ATOM    679  H2  WAT   209      15.569   5.740   2.857  1.00  0.00
TER
ATOM    680  O   WAT   210      12.090   1.208   3.509  1.00  0.00
ATOM    681  H1  WAT   210      11.483   1.948   3.519  1.00  0.00
ATOM    682  H2  WAT   210      12.565   1.298   2.683  1.00  0.00
TER
ATOM    683  O   WAT   211      19.475   6.049   1.427  1.00  0.00
ATOM    684  H1  WAT   211      19.576   5.846   0.497  1.00  0.00
ATOM    685  H2  WAT   211      18.575   5.795   1.632  1.00  0.00
TER
ATOM    686  O   WAT   212      16.998  -3.393   5.410  1.00  0.00
ATOM    687  H1  WAT   212      16.289  -2.924   5.851  1.00  0.00
ATOM    688  H2  WAT   212      17.282  -4.050   6.044  1.00  0.00
TER
ATOM    689  O   WAT   213      18.623  -1.973  13.409  1.00  0.00
ATOM    690  H1  WAT   213      19.122  -1.498  14.074  1.00  0.00
ATOM    691  H2  WAT   213      18.766  -2.897  13.616  1.00  0.00
TER
ATOM    692  O   WAT   214      18.117   8.568   6.122  1.00  0.00
ATOM    693  H1  WAT   214      18.371   8.530   5.200  1.00  0.00
ATOM    694  H2  WAT   214      17.168   8.441   6.115  1.00  0.00
TER
ATOM    695  O   WAT   215      15.201  -5.084   2.785  1.00  0.00
ATOM    696  H1  WAT   215      16.050  -4.647   2.719  1.00  0.00
ATOM    697  H2  WAT   215      14.834  -4.772   3.612  1.00  0.00
TER
ATOM    698  O   WAT   216      14.100   1.169   1.258  1.00  0.00
ATOM    699  H1  WAT   216      14.867   1.057   1.821  1.00  0.00
ATOM    700  H2  WAT   216      14.178   0.473   0.606  1.00  0.00
TER
ATOM    701  O   WAT   217      12.795  -1.398   1.942  1.00  0.00
ATOM    702  H1  WAT   217      12.876  -2.346   2.053  1.00  0.00
ATOM    703  H2  WAT   217      13.687  -1.068   2.048  1.00  0.00
TER
ATOM    704  O   WAT   218      13.597   8.751   9.045  1.00  0.00
ATOM    705  H1  WAT   218      14.333   8.203   9.316  1.00  0.00
ATOM    706  H2  WAT   218      13.981   9.617   8.906  1.00  0.00
TER
ATOM    707  O   WAT   219      10.481   4.819   4.919  1.00  0.00
ATOM    708  H1  WAT   219       9.555   5.061   4.910  1.00  0.00
ATOM    709  H2  WAT   219      10.947   5.646   4.798  1.00  0.00
TER
ATOM    710  O   WAT   220      16.707   7.924   0.868  1.00  0.00
ATOM    711  H1  WAT   220      17.500   8.213   0.416  1.00  0.00
ATOM    712  H2  WAT   220      16.187   7.493   0.189  1.00  0.00
TER
ATOM    713  O   WAT   221      10.322   0.423  17.177  1.00  0.00
ATOM    714  H1  WAT   221      10.826  -0.156  17.749  1.00  0.00
ATOM    715  H2  WAT   221       9.583   0.707  17.715  1.00  0.00
TER
ATOM    716  O   WAT   222      17.225   3.145   0.732  1.00  0.00
ATOM    717  H1  WAT   222      17.120   2.530   1.458  1.00  0.00
ATOM    718  H2  WAT   222      17.057   2.621  -0.052  1.00  0.00
TER
ATOM    719  O   WAT   223      17.376   1.830  16.711  1.00  0.00
ATOM    720  H1  WAT   223      16.611   2.399  16.626  1.00  0.00
ATOM    721  H2  WAT   223      17.558   1.538  15.817  1.00  0.00
TER
ATOM    722  O   WAT   224      20.465   2.207   1.336  1.00  0.00
ATOM    723  H1  WAT   224      19.916   2.653   1.980  1.00  0.00
ATOM    724  H2  WAT   224      21.087   1.701   1.860  1.00  0.00
TER
ATOM    725  O   WAT   225      16.132   1.166   3.232  1.00  0.00
ATOM    726  H1  WAT   225      16.554   1.000   4.076  1.00  0.00
ATOM    727  H2  WAT   225      16.257   0.356   2.738  1.00  0.00
TER
ATOM    728  O   WAT   226      14.295  -2.855  16.040  1.00  0.00
ATOM    729  H1  WAT   226      13.765  -3.346  15.412  1.00  0.00
ATOM    730  H2  WAT   226      14.964  -2.426  15.505  1.00  0.00
TER
ATOM    731  O   WAT   227      18.645   0.189   0.480  1.00  0.00
ATOM    732  H1  WAT   227      19.166  -0.526   0.114  1.00  0.00
ATOM    733  H2  WAT   227      19.292   0.828   0.780  1.00  0.00
TER
ATOM    734  O   WAT   228      14.782  -5.888  16.119  1.00  0.00
ATOM    735  H1  WAT   228      14.688  -6.506  15.394  1.00  0.00
ATOM    736  H2  WAT   228      14.202  -5.162  15.892  1.00  0.00
TER
ATOM    737  O   WAT   229      17.549  -7.331  13.152  1.00  0.00
ATOM    738  H1  WAT   229      17.100  -7.309  12.307  1.00  0.00
ATOM    739  H2  WAT   229      16.915  -7.729  13.749  1.00  0.00
TER
ATOM    740  O   WAT   230      17.954   1.564  13.773  1.00  0.00
ATOM    741  H1  WAT   230      18.373   2.408  13.601  1.00  0.00
ATOM    742  H2  WAT   230      17.035   1.702  13.544  1.00  0.00
TER
ATOM    743  O   WAT   231      15.028  -2.761   0.178  1.00  0.00
ATOM    744  H1  WAT   231      14.827  -3.624   0.540  1.00  0.00
ATOM    745  H2  WAT   231      14.857  -2.848  -0.760  1.00  0.00
TER
ATOM    746  O   WAT   232      15.805   7.870  14.889  1.00  0.00
ATOM    747  H1  WAT   232      15.267   8.594  14.570  1.00  0.00
ATOM    748  H2  WAT   232      16.059   7.393  14.099  1.00  0.00
TER
ATOM    749  O   WAT   233      17.058  -4.162  16.415  1.00  0.00
ATOM    750  H1  WAT   233      17.648  -4.470  17.102  1.00  0.00
ATOM    751  H2  WAT   233      16.240  -4.634  16.571  1.00  0.00
TER
ATOM    752  O   WAT   234      13.827  -5.661   0.166  1.00  0.00
ATOM    753  H1  WAT   234      14.129  -5.654  -0.742  1.00  0.00
ATOM    754  H2  WAT   234      14.566  -6.011   0.663  1.00  0.00
TER
ATOM    755  O   WAT   235      18.661   9.105  15.148  1.00  0.00
ATOM    756  H1  WAT   235      18.587  10.008  15.455  1.00  0.00
ATOM    757  H2  WAT   235      17.759   8.786  15.120  1.00  0.00
TER
ATOM    758  O   WAT   236      17.045  -6.717   1.152  1.00  0.00
ATOM    759  H1  WAT   236      16.697  -7.395   0.572  1.00  0.00
ATOM    760  H2  WAT   236      17.246  -7.179   1.966  1.00  0.00
TER
ATOM    761  O   WAT   237      19.210   8.271   2.770  1.00  0.00
ATOM    762  H1  WAT   237      20.105   8.609   2.792  1.00  0.00
ATOM    763  H2  WAT   237      19.242   7.549   2.143  1.00  0.00
TER
ATOM    764  O   WAT   238      12.850   3.643   0.999  1.00  0.00
ATOM    765  H1  WAT   238      13.287   4.186   1.655  1.00  0.00
ATOM    766  H2  WAT   238      13.334   2.818   1.009  1.00  0.00
TER
ATOM    767  O   WAT   239      10.064   6.432   8.451  1.00  0.00
ATOM    768  H1  WAT   239      10.394   5.564   8.219  1.00  0.00
ATOM    769  H2  WAT   239      10.493   6.638   9.282  1.00  0.00
TER
ATOM    770  O   WAT   240      14.660   4.763   6.111  1.00  0.00
ATOM    771  H1  WAT   240      14.360   4.640   7.012  1.00  0.00
ATOM    772  H2  WAT   240      14.554   3.904   5.703  1.00  0.00
TER
ATOM    773  O   WAT   241      10.553   7.299  11.189  1.00  0.00
ATOM    774  H1  WAT   241      10.116   7.479  12.022  1.00  0.00
ATOM    775  H2  WAT   241      11.121   8.057  11.047  1.00  0.00
TER
ATOM    776  O   WAT   242      10.386  -0.189   7.548  1.00  0.00
ATOM    777  H1  WAT   242       9.731  -0.458   6.904  1.00  0.00
ATOM    778  H2  WAT   242      11.223  -0.298   7.098  1.00  0.00
TER
ATOM    779  O   WAT   243      11.423   0.197  12.088  1.00  0.00
ATOM    780  H1  WAT   243      11.791   0.109  12.968  1.00  0.00
ATOM    781  H2  WAT   243      10.854  -0.567  11.989  1.00  0.00
TER
ATOM    782  O   WAT   244      10.975  -2.893  15.994  1.00  0.00
ATOM    783  H1  WAT   244      10.080  -2.926  16.334  1.00  0.00
ATOM    784  H2  WAT   244      11.515  -2.694  16.759  1.00  0.00
TER
ATOM    785  O   WAT   245       9.599  -2.979   3.491  1.00  0.00
ATOM    786  H1  WAT   245       8.696  -2.716   3.316  1.00  0.00
ATOM    787  H2  WAT   245      10.083  -2.708   2.711  1.00  0.00
TER
ATOM    788  O   WAT   246      12.142  -3.922   1.400  1.00  0.00
ATOM    789  H1  WAT   246      12.851  -4.344   0.915  1.00  0.00
ATOM    790  H2  WAT   246      11.426  -3.855   0.768  1.00  0.00
TER
ATOM    791  O   WAT   247      11.790  -7.868   0.440  1.00  0.00
ATOM    792  H1  WAT   247      12.512  -7.327   0.758  1.00  0.00
ATOM    793  H2  WAT   247      12.062  -8.142  -0.435  1.00  0.00
TER
ATOM    794  O   WAT   248      11.479  -8.618  10.343  1.00  0.00
ATOM    795  H1  WAT   248      12.126  -9.168   9.902  1.00  0.00
ATOM    796  H2  WAT   248      11.899  -8.363  11.164  1.00  0.00
TER
ATOM    797  O   WAT   249      11.232  -8.462  13.085  1.00  0.00
ATOM    798  H1  WAT   249      10.883  -8.006  13.851  1.00  0.00
ATOM    799  H2  WAT   249      10.901  -9.356  13.167  1.00  0.00
TER
ATOM    800  O   WAT   250      12.838   4.710  17.250  1.00  0.00
ATOM    801  H1  WAT   250      12.795   4.339  18.132  1.00  0.00
ATOM    802  H2  WAT   250      12.970   5.648  17.391  1.00  0.00
TER
ATOM    803  O   WAT   251      16.539   6.266  12.851  1.00  0.00
ATOM    804  H1  WAT   251      16.298   6.533  11.965  1.00  0.00
ATOM    805  H2  WAT   251      17.479   6.436  12.907  1.00  0.00
TER
ATOM    806  O   WAT   252      18.744  -7.271  16.607  1.00  0.00
ATOM    807  H1  WAT   252      18.683  -6.679  17.357  1.00  0.00
ATOM    808  H2  WAT   252      19.685  -7.378  16.462  1.00  0.00
TER
ATOM    809  O   WAT   253      11.904  -8.935  16.360  1.00  0.00
ATOM    810  H1  WAT   253      12.452  -9.116  15.597  1.00  0.00
ATOM    811  H2  WAT   253      11.970  -9.725  16.896  1.00  0.00
TER
ATOM    812  O   WAT   254      12.677   7.656  14.370  1.00  0.00
ATOM    813  H1  WAT   254      12.083   7.524  15.109  1.00  0.00
ATOM    814  H2  WAT   254      12.670   6.820  13.904  1.00  0.00
TER
ATOM    815  O   WAT   255      12.308   5.022  13.321  1.00  0.00
ATOM    816  H1  WAT   255      11.582   4.402  13.254  1.00  0.00
ATOM    817  H2  WAT   255      12.369   5.416  12.451  1.00  0.00
TER
ATOM    818  O   WAT   256      15.913   7.236  10.106  1.00  0.00
ATOM    819  H1  WAT   256      16.429   6.625   9.581  1.00  0.00
ATOM    820  H2  WAT   256      16.563   7.739  10.597  1.00  0.00
TER
ATOM    821  O   WAT   257      18.653   8.127  10.933  1.00  0.00
ATOM    822  H1  WAT   257      18.940   7.873  10.056  1.00  0.00
ATOM    823  H2  WAT   257      19.165   7.575  11.523  1.00  0.00
TER
ATOM    824  O   WAT   258      19.870  -8.134  11.513  1.00  0.00
ATOM    825  H1  WAT   258      19.087  -7.659  11.792  1.00  0.00
ATOM    826  H2  WAT   258      19.577  -9.038  11.404  1.00  0.00
TER
ATOM    827  O   WAT   259      10.591   8.339   6.531  1.00  0.00
ATOM    828  H1  WAT   259      10.424   7.706   7.229  1.00  0.00
ATOM    829  H2  WAT   259       9.725   8.545   6.180  1.00  0.00
TER
ATOM    830  O   WAT   260      11.214  -7.829   4.034  1.00  0.00
ATOM    831  H1  WAT   260      11.972  -7.716   3.460  1.00  0.00
ATOM    832  H2  WAT   260      10.752  -6.992   3.988  1.00  0.00
TER
ATOM    833  O   WAT   261      17.756  -5.715   7.024  1.00  0.00
ATOM    834  H1  WAT   261      16.943  -6.089   6.684  1.00  0.00
ATOM    835  H2  WAT   261      18.260  -6.471   7.326  1.00  0.00
TER
ATOM    836  O   WAT   262      12.198   7.033   3.976  1.00  0.00
ATOM    837  H1  WAT   262      11.672   7.413   3.272  1.00  0.00
ATOM    838  H2  WAT   262      12.122   7.658   4.697  1.00  0.00
TER
ATOM    839  O   WAT   263      13.587  -7.303   2.574  1.00  0.00
ATOM    840  H1  WAT   263      14.116  -8.090   2.445  1.00  0.00
ATOM    841  H2  WAT   263      14.220  -6.624   2.808  1.00  0.00
TER
ATOM    842  O   WAT   264      15.781  -7.565   5.629  1.00  0.00
ATOM    843  H1  WAT   264      15.151  -8.266   5.796  1.00  0.00
ATOM    844  H2  WAT   264      15.241  -6.805   5.412  1.00  0.00
TER
ATOM    845  O   WAT   265      18.720   9.049  18.300  1.00  0.00
ATOM    846  H1  WAT   265      19.646   8.813  18.343  1.00  0.00
ATOM    847  H2  WAT   265      18.705   9.876  17.818  1.00  0.00
TER
ATOM    848  O   WAT   266      15.906  -8.287  18.064  1.00  0.00
ATOM    849  H1  WAT   266      15.625  -7.783  17.300  1.00  0.00
ATOM    850  H2  WAT   266      16.288  -9.085  17.698  1.00  0.00
TER
ATOM    851  O   WAT   267      14.797   8.981   2.851  1.00  0.00
ATOM    852  H1  WAT   267      15.529   8.697   2.303  1.00  0.00
ATOM    853  H2  WAT   267      15.056   8.742   3.741  1.00  0.00
TER
ATOM    854  O   WAT   268      13.959   5.097   2.855  1.00  0.00
ATOM    855  H1  WAT   268      13.329   5.566   3.404  1.00  0.00
ATOM    856  H2  WAT   268      14.073   4.252   3.290  1.00  0.00
TER
ATOM    857  O   WAT   269      19.545   0.926  -9.114  1.00  0.00
ATOM    858  H1  WAT   269      18.769   0.446  -8.824  1.00  0.00
ATOM    859  H2  WAT   269      20.197   0.246  -9.288  1.00  0.00
TER
ATOM    860  O   WAT   270      13.562   1.238  -8.236  1.00  0.00
ATOM    861  H1  WAT   270      12.730   0.983  -7.836  1.00  0.00
ATOM    862  H2  WAT   270      14.170   1.309  -7.500  1.00  0.00
TER
ATOM    863  O   WAT   271      13.542   5.272  -8.040  1.00  0.00
ATOM    864  H1  WAT   271      13.845   4.382  -8.219  1.00  0.00
ATOM    865  H2  WAT   271      14.286   5.829  -8.268  1.00  0.00
TER
ATOM    866  O   WAT   272      11.971  -3.802 -14.452  1.00  0.00
ATOM    867  H1  WAT   272      11.083  -3.460 -14.554  1.00  0.00
ATOM    868  H2  WAT   272      12.255  -4.002 -15.344  1.00  0.00
TER
ATOM    869  O   WAT   273       9.934  -1.201  -8.568  1.00  0.00
ATOM    870  H1  WAT   273      10.506  -1.969  -8.567  1.00  0.00
ATOM    871  H2  WAT   273       9.935  -0.903  -9.477  1.00  0.00
TER
ATOM    872  O   WAT   274      19.792   7.618 -10.713  1.00  0.00
ATOM    873  H1  WAT   274      19.173   8.073 -11.284  1.00  0.00
ATOM    874  H2  WAT   274      20.648   7.773 -11.114  1.00  0.00
TER
ATOM    875  O   WAT   275      18.986   3.602  -9.107  1.00  0.00
ATOM    876  H1  WAT   275      18.917   2.661  -9.268  1.00  0.00
ATOM    877  H2  WAT   275      19.748   3.692  -8.534  1.00  0.00
TER
ATOM    878  O   WAT   276      11.177  -5.793  -6.781  1.00  0.00
ATOM    879  H1  WAT   276      10.997  -6.690  -6.501  1.00  0.00
ATOM    880  H2  WAT   276      10.775  -5.246  -6.106  1.00  0.00
TER
ATOM    881  O   WAT   277      20.017  -3.591  -8.880  1.00  0.00
ATOM    882  H1  WAT   277      20.393  -4.464  -8.992  1.00  0.00
ATOM    883  H2  WAT   277      19.919  -3.256  -9.771  1.00  0.00
TER
ATOM    884  O   WAT   278      14.147  -5.219 -13.418  1.00  0.00
ATOM    885  H1  WAT   278      14.254  -4.319 -13.111  1.00  0.00
ATOM    886  H2  WAT   278      13.236  -5.267 -13.709  1.00  0.00
TER
ATOM    887  O   WAT   279      11.796  -3.297  -8.173  1.00  0.00
ATOM    888  H1  WAT   279      12.477  -3.033  -7.554  1.00  0.00
ATOM    889  H2  WAT   279      11.480  -4.137  -7.839  1.00  0.00
TER
ATOM    890  O   WAT   280      15.988  -2.250  -9.085  1.00  0.00
ATOM    891  H1  WAT   280      16.496  -1.752  -8.445  1.00  0.00
ATOM    892  H2  WAT   280      16.519  -3.027  -9.262  1.00  0.00
TER
ATOM    893  O   WAT   281      14.272  -7.610  -4.819  1.00  0.00
ATOM    894  H1  WAT   281      14.273  -7.093  -5.625  1.00  0.00
ATOM    895  H2  WAT   281      13.442  -8.087  -4.842  1.00  0.00
TER
ATOM    896  O   WAT   282      15.522   2.029  -6.642  1.00  0.00
ATOM    897  H1  WAT   282      15.189   2.656  -6.000  1.00  0.00
ATOM    898  H2  WAT   282      15.699   2.555  -7.422  1.00  0.00
TER
ATOM    899  O   WAT   283      13.953  -5.899  -6.812  1.00  0.00
ATOM    900  H1  WAT   283      14.295  -5.055  -7.107  1.00  0.00
ATOM    901  H2  WAT   283      13.015  -5.751  -6.696  1.00  0.00
TER
ATOM    902  O   WAT   284      14.734   3.997  -4.827  1.00  0.00
ATOM    903  H1  WAT   284      15.351   4.672  -5.108  1.00  0.00
ATOM    904  H2  WAT   284      13.873   4.406  -4.918  1.00  0.00
TER
ATOM    905  O   WAT   285      10.027   3.187 -15.946  1.00  0.00
ATOM    906  H1  WAT   285       9.650   3.676 -16.678  1.00  0.00
ATOM    907  H2  WAT   285      10.284   3.860 -15.316  1.00  0.00
TER
ATOM    908  O   WAT   286      17.636  -8.411 -10.488  1.00  0.00
ATOM    909  H1  WAT   286      17.943  -8.966 -11.204  1.00  0.00
ATOM    910  H2  WAT   286      16.706  -8.277 -10.670  1.00  0.00
TER
ATOM    911  O   WAT   287      20.024  -0.346 -13.752  1.00  0.00
ATOM    912  H1  WAT   287      19.097  -0.413 -13.523  1.00  0.00
ATOM    913  H2  WAT   287      20.176   0.592 -13.866  1.00  0.00
TER
ATOM    914  O   WAT   288      20.011  -4.075 -16.755  1.00  0.00
ATOM    915  H1  WAT   288      19.071  -3.913 -16.670  1.00  0.00
ATOM    916  H2  WAT   288      20.329  -3.356 -17.301  1.00  0.00
TER
ATOM    917  O   WAT   289      15.630   0.180 -10.970  1.00  0.00
ATOM    918  H1  WAT   289      15.225  -0.532 -11.465  1.00  0.00
ATOM    919  H2  WAT   289      15.716  -0.164 -10.081  1.00  0.00
TER
ATOM    920  O   WAT   290      16.098   3.867  -8.806  1.00  0.00
ATOM    921  H1  WAT   290      15.801   3.261  -9.485  1.00  0.00
ATOM    922  H2  WAT   290      17.048   3.905  -8.917  1.00  0.00
TER
ATOM    923  O   WAT   291      14.343  -3.045  -7.190  1.00  0.00
ATOM    924  H1  WAT   291      14.894  -2.936  -7.964  1.00  0.00
ATOM    925  H2  WAT   291      14.857  -2.672  -6.474  1.00  0.00
TER
ATOM    926  O   WAT   292      15.190   3.605  -2.155  1.00  0.00
ATOM    927  H1  WAT   292      14.293   3.829  -1.908  1.00  0.00
ATOM    928  H2  WAT   292      15.215   3.729  -3.104  1.00  0.00
TER
ATOM    929  O   WAT   293      14.017   0.476  -3.579  1.00  0.00
ATOM    930  H1  WAT   293      13.878   1.349  -3.210  1.00  0.00
ATOM    931  H2  WAT   293      13.135   0.134  -3.724  1.00  0.00
TER
ATOM    932  O   WAT   294      20.340   5.394 -12.273  1.00  0.00
ATOM    933  H1  WAT   294      20.779   6.136 -12.687  1.00  0.00
ATOM    934  H2  WAT   294      20.278   5.637 -11.349  1.00  0.00
TER
ATOM    935  O   WAT   295      15.815   6.419  -1.371  1.00  0.00
ATOM    936  H1  WAT   295      15.786   6.823  -2.238  1.00  0.00
ATOM    937  H2  WAT   295      15.651   5.490  -1.534  1.00  0.00
TER
ATOM    938  O   WAT   296      12.330  -0.925 -13.469  1.00  0.00
ATOM    939  H1  WAT   296      12.210  -0.199 -14.081  1.00  0.00
ATOM    940  H2  WAT   296      12.020  -1.695 -13.946  1.00  0.00
TER
ATOM    941  O   WAT   297       9.969   2.246  -7.662  1.00  0.00
ATOM    942  H1  WAT   297      10.047   2.381  -8.607  1.00  0.00
ATOM    943  H2  WAT   297      10.583   1.538  -7.469  1.00  0.00
TER
ATOM    944  O   WAT   298      11.213   3.946 -11.251  1.00  0.00
ATOM    945  H1  WAT   298      10.806   4.088 -12.106  1.00  0.00
ATOM    946  H2  WAT   298      12.105   3.662 -11.454  1.00  0.00
TER
ATOM    947  O   WAT   299      15.486   8.161 -13.139  1.00  0.00
ATOM    948  H1  WAT   299      15.310   7.244 -13.352  1.00  0.00
ATOM    949  H2  WAT   299      14.631   8.520 -12.899  1.00  0.00
TER
ATOM    950  O   WAT   300      10.025   3.288  -5.123  1.00  0.00
ATOM    951  H1  WAT   300      10.188   2.818  -5.941  1.00  0.00
ATOM    952  H2  WAT   300      10.490   2.780  -4.458  1.00  0.00
TER
ATOM    953  O   WAT   301      14.796  -7.582 -10.087  1.00  0.00
ATOM    954  H1  WAT   301      14.353  -6.801 -10.418  1.00  0.00
ATOM    955  H2  WAT   301      15.355  -7.259  -9.380  1.00  0.00
TER
ATOM    956  O   WAT   302      19.083  -4.715  -4.483  1.00  0.00
ATOM    957  H1  WAT   302      18.621  -4.507  -3.671  1.00  0.00
ATOM    958  H2  WAT   302      18.681  -5.529  -4.786  1.00  0.00
TER
ATOM    959  O   WAT   303      17.912  -7.961 -15.206  1.00  0.00
ATOM    960  H1  WAT   303      17.288  -7.965 -14.481  1.00  0.00
ATOM    961  H2  WAT   303      17.825  -8.828 -15.602  1.00  0.00
TER
ATOM    962  O   WAT   304      16.834  -7.037  -8.228  1.00  0.00
ATOM    963  H1  WAT   304      17.131  -6.131  -8.308  1.00  0.00
ATOM    964  H2  WAT   304      17.383  -7.525  -8.842  1.00  0.00
TER
ATOM    965  O   WAT   305      14.588  -2.458 -12.358  1.00  0.00
ATOM    966  H1  WAT   305      14.362  -2.675 -11.454  1.00  0.00
ATOM    967  H2  WAT   305      13.807  -2.026 -12.704  1.00  0.00
TER
ATOM    968  O   WAT   306      17.028  -1.560  -1.692  1.00  0.00
ATOM    969  H1  WAT   306      16.932  -2.500  -1.842  1.00  0.00
ATOM    970  H2  WAT   306      17.871  -1.338  -2.088  1.00  0.00
TER
ATOM    971  O   WAT   307      20.424  -3.816 -11.729  1.00  0.00
ATOM    972  H1  WAT   307      20.817  -3.499 -12.542  1.00  0.00
ATOM    973  H2  WAT   307      20.786  -4.695 -11.615  1.00  0.00
TER
ATOM    974  O   WAT   308      12.159  -5.149  -3.539  1.00  0.00
ATOM    975  H1  WAT   308      11.765  -4.301  -3.332  1.00  0.00
ATOM    976  H2  WAT   308      11.471  -5.786  -3.348  1.00  0.00
TER
ATOM    977  O   WAT   309      18.733  -5.065  -0.469  1.00  0.00
ATOM    978  H1  WAT   309      18.043  -5.258   0.165  1.00  0.00
ATOM    979  H2  WAT   309      19.477  -4.782   0.063  1.00  0.00
TER
ATOM    980  O   WAT   310       9.461  -7.226  -9.506  1.00  0.00
ATOM    981  H1  WAT   310       9.172  -6.655  -8.794  1.00  0.00
ATOM    982  H2  WAT   310      10.205  -7.705  -9.143  1.00  0.00
TER
ATOM    983  O   WAT   311      21.010  -1.225  -7.634  1.00  0.00
ATOM    984  H1  WAT   311      20.278  -0.717  -7.285  1.00  0.00
ATOM    985  H2  WAT   311      20.612  -2.042  -7.935  1.00  0.00
TER
ATOM    986  O   WAT   312      17.447  -4.550  -9.229  1.00  0.00
ATOM    987  H1  WAT   312      17.451  -4.991 -10.078  1.00  0.00
ATOM    988  H2  WAT   312      18.343  -4.228  -9.122  1.00  0.00
TER
ATOM    989  O   WAT   313      13.298  -4.667 -10.269  1.00  0.00
ATOM    990  H1  WAT   313      12.958  -4.190  -9.513  1.00  0.00
ATOM    991  H2  WAT   313      12.535  -5.121 -10.629  1.00  0.00
TER
ATOM    992  O   WAT   314      17.509  -3.549 -16.238  1.00  0.00
ATOM    993  H1  WAT   314      17.631  -3.590 -15.290  1.00  0.00
ATOM    994  H2  WAT   314      17.124  -2.686 -16.393  1.00  0.00
TER
ATOM    995  O   WAT   315      16.522  -1.238 -16.840  1.00  0.00
ATOM    996  H1  WAT   315      15.953  -1.687 -17.466  1.00  0.00
ATOM    997  H2  WAT   315      17.230  -0.879 -17.373  1.00  0.00
TER
ATOM    998  O   WAT   316      11.598   2.663  -2.963  1.00  0.00
ATOM    999  H1  WAT   316      11.214   2.022  -2.365  1.00  0.00
ATOM   1000  H2  WAT   316      11.910   3.366  -2.394  1.00  0.00
TER
ATOM   1001  O   WAT   317      17.748  -0.490  -7.482  1.00  0.00
ATOM   1002  H1  WAT   317      18.115  -0.964  -6.736  1.00  0.00
ATOM   1003  H2  WAT   317      17.559   0.385  -7.141  1.00  0.00
TER
ATOM   1004  O   WAT   318      10.612  -5.745 -11.353  1.00  0.00
ATOM   1005  H1  WAT   318      10.327  -6.110 -10.515  1.00  0.00
ATOM   1006  H2  WAT   318      10.550  -6.477 -11.967  1.00  0.00
TER
ATOM   1007  O   WAT   319      15.538  -1.449  -5.164  1.00  0.00
ATOM   1008  H1  WAT   319      15.234  -0.570  -4.939  1.00  0.00
ATOM   1009  H2  WAT   319      16.493  -1.389  -5.128  1.00  0.00
TER
ATOM   1010  O   WAT   320      14.066   2.757 -14.567  1.00  0.00
ATOM   1011  H1  WAT   320      13.293   2.217 -14.727  1.00  0.00
ATOM   1012  H2  WAT   320      14.796   2.238 -14.905  1.00  0.00
TER
ATOM   1013  O   WAT   321      20.286  -6.852 -14.632  1.00  0.00
ATOM   1014  H1  WAT   321      19.473  -7.351 -14.707  1.00  0.00
ATOM   1015  H2  WAT   321      20.092  -6.012 -15.048  1.00  0.00
TER
ATOM   1016  O   WAT   322      20.207   1.825  -2.888  1.00  0.00
ATOM   1017  H1  WAT   322      20.141   0.904  -3.142  1.00  0.00
ATOM   1018  H2  WAT   322      19.578   1.922  -2.173  1.00  0.00
TER
ATOM   1019  O   WAT   323      14.110   2.425 -10.929  1.00  0.00
ATOM   1020  H1  WAT   323      14.628   1.622 -10.984  1.00  0.00
ATOM   1021  H2  WAT   323      13.658   2.363 -10.088  1.00  0.00
TER
ATOM   1022  O   WAT   324      18.997   3.692 -15.657  1.00  0.00
ATOM   1023  H1  WAT   324      19.339   4.436 -16.152  1.00  0.00
ATOM   1024  H2  WAT   324      18.168   4.005 -15.294  1.00  0.00
TER
ATOM   1025  O   WAT   325      11.595  -0.608  -4.017  1.00  0.00
ATOM   1026  H1  WAT   325      11.236   0.057  -3.429  1.00  0.00
ATOM   1027  H2  WAT   325      11.300  -1.440  -3.645  1.00  0.00
TER
ATOM   1028  O   WAT   326      14.796  -0.150  -1.133  1.00  0.00
ATOM   1029  H1  WAT   326      14.496  -0.004  -2.030  1.00  0.00
ATOM   1030  H2  WAT   326      15.567  -0.709  -1.225  1.00  0.00
TER
ATOM   1031  O   WAT   327      20.139   4.647  -3.137  1.00  0.00
ATOM   1032  H1  WAT   327      20.153   3.715  -3.355  1.00  0.00
ATOM   1033  H2  WAT   327      19.431   4.733  -2.498  1.00  0.00
TER
ATOM   1034  O   WAT   328      17.966   3.773 -12.885  1.00  0.00
ATOM   1035  H1  WAT   328      18.653   4.320 -12.504  1.00  0.00
ATOM   1036  H2  WAT   328      17.179   4.317 -12.850  1.00  0.00
TER
ATOM   1037  O   WAT   329      10.105  -0.609 -17.393  1.00  0.00
ATOM   1038  H1  WAT   329      10.975  -0.327 -17.110  1.00  0.00
ATOM   1039  H2  WAT   329       9.614   0.204 -17.508  1.00  0.00
TER
ATOM   1040  O   WAT   330      17.269   0.778 -13.272  1.00  0.00
ATOM   1041  H1  WAT   330      17.725   1.589 -13.046  1.00  0.00
ATOM   1042  H2  WAT   330      16.918   0.460 -12.441  1.00  0.00
TER
ATOM   1043  O   WAT   331      19.572   6.289  -6.043  1.00  0.00
ATOM   1044  H1  WAT   331      20.216   6.495  -5.366  1.00  0.00
ATOM   1045  H2  WAT   331      19.935   5.527  -6.496  1.00  0.00
TER
ATOM   1046  O   WAT   332      13.170  -8.878 -12.800  1.00  0.00
ATOM   1047  H1  WAT   332      13.041  -8.886 -11.852  1.00  0.00
ATOM   1048  H2  WAT   332      12.346  -8.540 -13.151  1.00  0.00
TER
ATOM   1049  O   WAT   333      10.472   8.603 -16.827  1.00  0.00
ATOM   1050  H1  WAT   333      10.832   9.202 -17.481  1.00  0.00
ATOM   1051  H2  WAT   333      10.332   9.149 -16.054  1.00  0.00
TER
ATOM   1052  O   WAT   334      10.169  -7.119  -3.339  1.00  0.00
ATOM   1053  H1  WAT   334       9.455  -6.919  -2.734  1.00  0.00
ATOM   1054  H2  WAT   334      10.589  -7.895  -2.968  1.00  0.00
TER
ATOM   1055  O   WAT   335      10.457   6.869  -2.353  1.00  0.00
ATOM   1056  H1  WAT   335      10.566   5.928  -2.493  1.00  0.00
ATOM   1057  H2  WAT   335       9.805   7.134  -3.001  1.00  0.00
TER
ATOM   1058  O   WAT   336      18.448   5.140  -0.953  1.00  0.00
ATOM   1059  H1  WAT   336      18.128   4.421  -0.408  1.00  0.00
ATOM   1060  H2  WAT   336      17.774   5.816  -0.879  1.00  0.00
TER
ATOM   1061  O   WAT   337      16.489   5.987 -16.010  1.00  0.00
ATOM   1062  H1  WAT   337      16.480   6.720 -16.625  1.00  0.00
ATOM   1063  H2  WAT   337      15.569   5.740 -15.917  1.00  0.00
TER
ATOM   1064  O   WAT   338      12.090   1.208 -15.265  1.00  0.00
ATOM   1065  H1  WAT   338      11.483   1.948 -15.255  1.00  0.00
ATOM   1066  H2  WAT   338      12.565   1.298 -16.091  1.00  0.00
TER
ATOM   1067  O   WAT   339      19.475   6.049 -17.347  1.00  0.00
ATOM   1068  H1  WAT   339      19.576   5.846 -18.277  1.00  0.00
ATOM   1069  H2  WAT   339      18.575   5.795 -17.142  1.00  0.00
TER
ATOM   1070  O   WAT   340      16.998  -3.393 -13.365  1.00  0.00
ATOM   1071  H1  WAT   340      16.289  -2.924 -12.923  1.00  0.00
ATOM   1072  H2  WAT   340      17.282  -4.050 -12.730  1.00  0.00
TER
ATOM   1073  O   WAT   341      18.623  -1.973  -5.366  1.00  0.00
ATOM   1074  H1  WAT   341      19.122  -1.498  -4.700  1.00  0.00
ATOM   1075  H2  WAT   341      18.766  -2.897  -5.159  1.00  0.00
TER
ATOM   1076  O   WAT   342      18.117   8.568 -12.652  1.00  0.00
ATOM   1077  H1  WAT   342      18.371   8.530 -13.574  1.00  0.00
ATOM   1078  H2  WAT   342      17.168   8.441 -12.660  1.00  0.00
TER
ATOM   1079  O   WAT   343      15.201  -5.084 -15.990  1.00  0.00
ATOM   1080  H1  WAT   343      16.050  -4.647 -16.056  1.00  0.00
ATOM   1081  H2  WAT   343      14.834  -4.772 -15.162  1.00  0.00
TER
ATOM   1082  O   WAT   344      14.100   1.169 -17.516  1.00  0.00
ATOM   1083  H1  WAT   344      14.867   1.057 -16.954  1.00  0.00
ATOM   1084  H2  WAT   344      14.178   0.473 -18.168  1.00  0.00
TER
ATOM   1085  O   WAT   345      12.795  -1.398 -16.833  1.00  0.00
ATOM   1086  H1  WAT   345      12.876  -2.346 -16.721  1.00  0.00
ATOM   1087  H2  WAT   345      13.687  -1.068 -16.727  1.00  0.00
TER
ATOM   1088  O   WAT   346      13.597   8.751  -9.729  1.00  0.00
ATOM   1089  H1  WAT   346      14.333   8.203  -9.459  1.00  0.00
ATOM   1090  H2  WAT   346      13.981   9.617  -9.869  1.00  0.00
TER
ATOM   1091  O   WAT   347      10.481   4.819 -13.855  1.00  0.00
ATOM   1092  H1  WAT   347       9.555   5.061 -13.865  1.00  0.00
ATOM   1093  H2  WAT   347      10.947   5.646 -13.977  1.00  0.00
TER
ATOM   1094  O   WAT   348      12.602   7.936  -0.541  1.00  0.00
ATOM   1095  H1  WAT   348      13.404   8.257  -0.127  1.00  0.00
ATOM   1096  H2  WAT   348      12.088   7.575   0.181  1.00  0.00
TER
ATOM   1097  O   WAT   349      10.322   0.423  -1.597  1.00  0.00
ATOM   1098  H1  WAT   349      10.826  -0.156  -1.026  1.00  0.00
ATOM   1099  H2  WAT   349       9.583   0.707  -1.060  1.00  0.00
TER
ATOM   1100  O   WAT   350      17.376   1.830  -2.064  1.00  0.00
ATOM   1101  H1  WAT   350      16.611   2.399  -2.148  1.00  0.00
ATOM   1102  H2  WAT   350      17.558   1.538  -2.957  1.00  0.00
TER
ATOM   1103  O   WAT   351      20.465   2.207 -17.438  1.00  0.00
ATOM   1104  H1  WAT   351      19.916   2.653 -16.794  1.00  0.00
ATOM   1105  H2  WAT   351      21.087   1.701 -16.915  1.00  0.00
TER
ATOM   1106  O   WAT   352      12.355  -1.434  -0.702  1.00  0.00
ATOM   1107  H1  WAT   352      12.395  -1.733   0.206  1.00  0.00
ATOM   1108  H2  WAT   352      13.209  -1.033  -0.861  1.00  0.00
TER
ATOM   1109  O   WAT   353      16.132   1.166 -15.542  1.00  0.00
ATOM   1110  H1  WAT   353      16.554   1.000 -14.699  1.00  0.00
ATOM   1111  H2  WAT   353      16.257   0.356 -16.036  1.00  0.00
TER
ATOM   1112  O   WAT   354      14.295  -2.855  -2.735  1.00  0.00
ATOM   1113  H1  WAT   354      13.765  -3.346  -3.362  1.00  0.00
ATOM   1114  H2  WAT   354      14.964  -2.426  -3.269  1.00  0.00
TER
ATOM   1115  O   WAT   355      14.782  -5.888  -2.655  1.00  0.00
ATOM   1116  H1  WAT   355      14.688  -6.506  -3.380  1.00  0.00
ATOM   1117  H2  WAT   355      14.202  -5.162  -2.882  1.00  0.00
TER
ATOM   1118  O   WAT   356      17.549  -7.331  -5.622  1.00  0.00
ATOM   1119  H1  WAT   356      17.100  -7.309  -6.468  1.00  0.00
ATOM   1120  H2  WAT   356      16.915  -7.729  -5.025  1.00  0.00
TER
ATOM   1121  O   WAT   357      17.954   1.564  -5.001  1.00  0.00
ATOM   1122  H1  WAT   357      18.373   2.408  -5.173  1.00  0.00
ATOM   1123  H2  WAT   357      17.035   1.702  -5.230  1.00  0.00
TER
ATOM   1124  O   WAT   358      15.805   7.870  -3.885  1.00  0.00
ATOM   1125  H1  WAT   358      15.267   8.594  -4.204  1.00  0.00
ATOM   1126  H2  WAT   358      16.059   7.393  -4.676  1.00  0.00
TER
ATOM   1127  O   WAT   359      17.058  -4.162  -2.360  1.00  0.00
ATOM   1128  H1  WAT   359      17.648  -4.470  -1.672  1.00  0.00
ATOM   1129  H2  WAT   359      16.240  -4.634  -2.204  1.00  0.00
TER
ATOM   1130  O   WAT   360      18.661   9.105  -3.627  1.00  0.00
ATOM   1131  H1  WAT   360      18.587  10.008  -3.319  1.00  0.00
ATOM   1132  H2  WAT   360      17.759   8.786  -3.654  1.00  0.00
TER
ATOM   1133  O   WAT   361      17.045  -6.717 -17.623  1.00  0.00
ATOM   1134  H1  WAT   361      16.697  -7.395 -18.202  1.00  0.00
ATOM   1135  H2  WAT   361      17.246  -7.179 -16.808  1.00  0.00
TER
ATOM   1136  O   WAT   362      19.210   8.271 -16.004  1.00  0.00
ATOM   1137  H1  WAT   362      20.105   8.609 -15.982  1.00  0.00
ATOM   1138  H2  WAT   362      19.242   7.549 -16.632  1.00  0.00
TER
ATOM   1139  O   WAT   363      12.850   3.643 -17.775  1.00  0.00
ATOM   1140  H1  WAT   363      13.287   4.186 -17.120  1.00  0.00
ATOM   1141  H2  WAT   363      13.334   2.818 -17.766  1.00  0.00
TER
ATOM   1142  O   WAT   364      10.064   6.432 -10.323  1.00  0.00
ATOM   1143  H1  WAT   364      10.394   5.564 -10.555  1.00  0.00
ATOM   1144  H2  WAT   364      10.493   6.638  -9.493  1.00  0.00
TER
ATOM   1145  O   WAT   365      14.660   4.763 -12.663  1.00  0.00
ATOM   1146  H1  WAT   365      14.360   4.640 -11.763  1.00  0.00
ATOM   1147  H2  WAT   365      14.554   3.904 -13.071  1.00  0.00
TER
ATOM   1148  O   WAT   366      10.553   7.299  -7.585  1.00  0.00
ATOM   1149  H1  WAT   366      10.116   7.479  -6.753  1.00  0.00
ATOM   1150  H2  WAT   366      11.121   8.057  -7.727  1.00  0.00
TER
ATOM   1151  O   WAT   367      10.386  -0.189 -11.226  1.00  0.00
ATOM   1152  H1  WAT   367       9.731  -0.458 -11.870  1.00  0.00
ATOM   1153  H2  WAT   367      11.223  -0.298 -11.676  1.00  0.00
TER
ATOM   1154  O   WAT   368      11.423   0.197  -6.686  1.00  0.00
ATOM   1155  H1  WAT   368      11.791   0.109  -5.806  1.00  0.00
ATOM   1156  H2  WAT   368      10.854  -0.567  -6.785  1.00  0.00
TER
ATOM   1157  O   WAT   369      10.975  -2.893  -2.780  1.00  0.00
ATOM   1158  H1  WAT   369      10.080  -2.926  -2.441  1.00  0.00
ATOM   1159  H2  WAT   369      11.515  -2.694  -2.015  1.00  0.00
TER
ATOM   1160  O   WAT   370       9.599  -2.979 -15.284  1.00  0.00
ATOM   1161  H1  WAT   370       8.696  -2.716 -15.459  1.00  0.00
ATOM   1162  H2  WAT   370      10.083  -2.708 -16.064  1.00  0.00
TER
ATOM   1163  O   WAT   371      12.142  -3.922 -17.374  1.00  0.00
ATOM   1164  H1  WAT   371      12.851  -4.344 -17.860  1.00  0.00
ATOM   1165  H2  WAT   371      11.426  -3.855 -18.006  1.00  0.00
TER
ATOM   1166  O   WAT   372      11.479  -8.618  -8.432  1.00  0.00
ATOM   1167  H1  WAT   372      12.126  -9.168  -8.872  1.00  0.00
ATOM   1168  H2  WAT   372      11.899  -8.363  -7.610  1.00  0.00
TER
ATOM   1169  O   WAT   373      11.232  -8.462  -5.689  1.00  0.00
ATOM   1170  H1  WAT   373      10.883  -8.006  -4.923  1.00  0.00
ATOM   1171  H2  WAT   373      10.901  -9.356  -5.607  1.00  0.00
TER
ATOM   1172  O   WAT   374      12.838   4.710  -1.524  1.00  0.00
ATOM   1173  H1  WAT   374      12.795   4.339  -0.642  1.00  0.00
ATOM   1174  H2  WAT   374      12.970   5.648  -1.384  1.00  0.00
TER
ATOM   1175  O   WAT   375      16.539   6.266  -5.923  1.00  0.00
ATOM   1176  H1  WAT   375      16.298   6.533  -6.810  1.00  0.00
ATOM   1177  H2  WAT   375      17.479   6.436  -5.868  1.00  0.00
TER
ATOM   1178  O   WAT   376      18.744  -7.271  -2.167  1.00  0.00
ATOM   1179  H1  WAT   376      18.683  -6.679  -1.418  1.00  0.00
ATOM   1180  H2  WAT   376      19.685  -7.378  -2.312  1.00  0.00
TER
ATOM   1181  O   WAT   377      11.904  -8.935  -2.414  1.00  0.00
ATOM   1182  H1  WAT   377      12.452  -9.116  -3.177  1.00  0.00
ATOM   1183  H2  WAT   377      11.970  -9.725  -1.878  1.00  0.00
TER
ATOM   1184  O   WAT   378      12.677   7.656  -4.404  1.00  0.00
ATOM   1185  H1  WAT   378      12.083   7.524  -3.665  1.00  0.00
ATOM   1186  H2  WAT   378      12.670   6.820  -4.870  1.00  0.00
TER
ATOM   1187  O   WAT   379      12.308   5.022  -5.453  1.00  0.00
ATOM   1188  H1  WAT   379      11.582   4.402  -5.521  1.00  0.00
ATOM   1189  H2  WAT   379      12.369   5.416  -6.323  1.00  0.00
TER
ATOM   1190  O   WAT   380      15.913   7.236  -8.668  1.00  0.00
ATOM   1191  H1  WAT   380      16.429   6.625  -9.194  1.00  0.00
ATOM   1192  H2  WAT   380      16.563   7.739  -8.177  1.00  0.00
TER
ATOM   1193  O   WAT   381      18.653   8.127  -7.841  1.00  0.00
ATOM   1194  H1  WAT   381      18.940   7.873  -8.718  1.00  0.00
ATOM   1195  H2  WAT   381      19.165   7.575  -7.251  1.00  0.00
TER
ATOM   1196  O   WAT   382      19.870  -8.134  -7.262  1.00  0.00
ATOM   1197  H1  WAT   382      19.087  -7.659  -6.982  1.00  0.00
ATOM   1198  H2  WAT   382      19.577  -9.038  -7.370  1.00  0.00
TER
ATOM   1199  O   WAT   383      10.591   8.339 -12.244  1.00  0.00
ATOM   1200  H1  WAT   383      10.424   7.706 -11.545  1.00  0.00
ATOM   1201  H2  WAT   383       9.725   8.545 -12.594  1.00  0.00
TER
ATOM   1202  O   WAT   384      11.214  -7.829 -14.740  1.00  0.00
ATOM   1203  H1  WAT   384      11.972  -7.716 -15.314  1.00  0.00
ATOM   1204  H2  WAT   384      10.752  -6.992 -14.786  1.00  0.00
TER
ATOM   1205  O   WAT   385      17.756  -5.715 -11.750  1.00  0.00
ATOM   1206  H1  WAT   385      16.943  -6.089 -12.091  1.00  0.00
ATOM   1207  H2  WAT   385      18.260  -6.471 -11.448  1.00  0.00
TER
ATOM   1208  O   WAT   386      12.198   7.033 -14.799  1.00  0.00
ATOM   1209  H1  WAT   386      11.672   7.413 -15.502  1.00  0.00
ATOM   1210  H2  WAT   386      12.122   7.658 -14.078  1.00  0.00
TER
ATOM   1211  O   WAT   387      13.587  -7.303 -16.200  1.00  0.00
ATOM   1212  H1  WAT   387      14.116  -8.090 -16.329  1.00  0.00
ATOM   1213  H2  WAT   387      14.220  -6.624 -15.967  1.00  0.00
TER
ATOM   1214  O   WAT   388      15.781  -7.565 -13.146  1.00  0.00
ATOM   1215  H1  WAT   388      15.151  -8.266 -12.979  1.00  0.00
ATOM   1216  H2  WAT   388      15.241  -6.805 -13.362  1.00  0.00
TER
ATOM   1217  O   WAT   389      18.720   9.049  -0.475  1.00  0.00
ATOM   1218  H1  WAT   389      19.646   8.813  -0.431  1.00  0.00
ATOM   1219  H2  WAT   389      18.705   9.876  -0.956  1.00  0.00
TER
ATOM   1220  O   WAT   390      15.906  -8.287  -0.710  1.00  0.00
ATOM   1221  H1  WAT   390      15.625  -7.783  -1.474  1.00  0.00
ATOM   1222  H2  WAT   390      16.288  -9.085  -1.076  1.00  0.00
TER
ATOM   1223  O   WAT   391      14.797   8.981 -15.924  1.00  0.00
ATOM   1224  H1  WAT   391      15.529   8.697 -16.471  1.00  0.00
ATOM   1225  H2  WAT   391      15.056   8.742 -15.034  1.00  0.00
TER
ATOM   1226  O   WAT   392      13.959   5.097 -15.919  1.00  0.00
ATOM   1227  H1  WAT   392      13.329   5.566 -15.370  1.00  0.00
ATOM   1228  H2  WAT   392      14.073   4.252 -15.484  1.00  0.00
TER
ATOM   1229  O   WAT   393      19.545 -17.849   9.661  1.00  0.00
ATOM   1230  H1  WAT   393      18.769 -18.329   9.951  1.00  0.00
ATOM   1231  H2  WAT   393      20.197 -18.528   9.486  1.00  0.00
TER
ATOM   1232  O   WAT   394      13.562 -17.537  10.538  1.00  0.00
ATOM   1233  H1  WAT   394      12.730 -17.792  10.938  1.00  0.00
ATOM   1234  H2  WAT   394      14.170 -17.465  11.274  1.00  0.00
TER
ATOM   1235  O   WAT   395      13.542 -13.503  10.734  1.00  0.00
ATOM   1236  H1  WAT   395      13.845 -14.393  10.555  1.00  0.00
ATOM   1237  H2  WAT   395      14.286 -12.946  10.506  1.00  0.00
TER
ATOM   1238  O   WAT   396      19.792 -11.157   8.061  1.00  0.00
ATOM   1239  H1  WAT   396      19.173 -10.701   7.490  1.00  0.00
ATOM   1240  H2  WAT   396      20.648 -11.002   7.660  1.00  0.00
TER
ATOM   1241  O   WAT   397      18.986 -15.173   9.668  1.00  0.00
ATOM   1242  H1  WAT   397      18.917 -16.114   9.507  1.00  0.00
ATOM   1243  H2  WAT   397      19.748 -15.083  10.240  1.00  0.00
TER
ATOM   1244  O   WAT   398      15.522 -16.745  12.133  1.00  0.00
ATOM   1245  H1  WAT   398      15.189 -16.118  12.775  1.00  0.00
ATOM   1246  H2  WAT   398      15.699 -16.219  11.353  1.00  0.00
TER
ATOM   1247  O   WAT   399      14.734 -14.777  13.947  1.00  0.00
ATOM   1248  H1  WAT   399      15.351 -14.102  13.666  1.00  0.00
ATOM   1249  H2  WAT   399      13.873 -14.368  13.856  1.00  0.00
TER
ATOM   1250  O   WAT   400      10.027 -15.587   2.828  1.00  0.00
ATOM   1251  H1  WAT   400       9.650 -15.098   2.097  1.00  0.00
ATOM   1252  H2  WAT   400      10.284 -14.915   3.459  1.00  0.00
TER
ATOM   1253  O   WAT   401      20.024 -19.121   5.023  1.00  0.00
ATOM   1254  H1  WAT   401      19.097 -19.187   5.252  1.00  0.00
ATOM   1255  H2  WAT   401      20.176 -18.183   4.908  1.00  0.00
TER
ATOM   1256  O   WAT   402      15.630 -18.594   7.805  1.00  0.00
ATOM   1257  H1  WAT   402      15.225 -19.306   7.309  1.00  0.00
ATOM   1258  H2  WAT   402      15.716 -18.939   8.694  1.00  0.00
TER
ATOM   1259  O   WAT   403      16.098 -14.907   9.969  1.00  0.00
ATOM   1260  H1  WAT   403      15.801 -15.513   9.289  1.00  0.00
ATOM   1261  H2  WAT   403      17.048 -14.870   9.858  1.00  0.00
TER
ATOM   1262  O   WAT   404      15.190 -15.169  16.619  1.00  0.00
ATOM   1263  H1  WAT   404      14.293 -14.945  16.867  1.00  0.00
ATOM   1264  H2  WAT   404      15.215 -15.046  15.671  1.00  0.00
TER
ATOM   1265  O   WAT   405      14.017 -18.298  15.195  1.00  0.00
ATOM   1266  H1  WAT   405      13.878 -17.426  15.564  1.00  0.00
ATOM   1267  H2  WAT   405      13.135 -18.641  15.050  1.00  0.00
TER
ATOM   1268  O   WAT   406      20.340 -13.380   6.502  1.00  0.00
ATOM   1269  H1  WAT   406      20.779 -12.638   6.087  1.00  0.00
ATOM   1270  H2  WAT   406      20.278 -13.138   7.426  1.00  0.00
TER
ATOM   1271  O   WAT   407      15.815 -12.356  17.404  1.00  0.00
ATOM   1272  H1  WAT   407      15.786 -11.951  16.537  1.00  0.00
ATOM   1273  H2  WAT   407      15.651 -13.285  17.241  1.00  0.00
TER
ATOM   1274  O   WAT   408       9.969 -16.528  11.112  1.00  0.00
ATOM   1275  H1  WAT   408      10.047 -16.393  10.168  1.00  0.00
ATOM   1276  H2  WAT   408      10.583 -17.237  11.305  1.00  0.00
TER
ATOM   1277  O   WAT   409      11.213 -14.828   7.523  1.00  0.00
ATOM   1278  H1  WAT   409      10.806 -14.687   6.668  1.00  0.00
ATOM   1279  H2  WAT   409      12.105 -15.112   7.320  1.00  0.00
TER
ATOM   1280  O   WAT   410      15.486 -10.614   5.635  1.00  0.00
ATOM   1281  H1  WAT   410      15.310 -11.530   5.422  1.00  0.00
ATOM   1282  H2  WAT   410      14.631 -10.255   5.875  1.00  0.00
TER
ATOM   1283  O   WAT   411      10.025 -15.487  13.652  1.00  0.00
ATOM   1284  H1  WAT   411      10.188 -15.956  12.834  1.00  0.00
ATOM   1285  H2  WAT   411      10.490 -15.994  14.317  1.00  0.00
TER
ATOM   1286  O   WAT   412      11.598 -16.112  15.811  1.00  0.00
ATOM   1287  H1  WAT   412      11.214 -16.752  16.410  1.00  0.00
ATOM   1288  H2  WAT   412      11.910 -15.408  16.381  1.00  0.00
TER
ATOM   1289  O   WAT   413      17.748 -19.264  11.292  1.00  0.00
ATOM   1290  H1  WAT   413      18.115 -19.738  12.038  1.00  0.00
ATOM   1291  H2  WAT   413      17.559 -18.390  11.633  1.00  0.00
TER
ATOM   1292  O   WAT   414      14.066 -16.017   4.207  1.00  0.00
ATOM   1293  H1  WAT   414      13.293 -16.557   4.047  1.00  0.00
ATOM   1294  H2  WAT   414      14.796 -16.536   3.869  1.00  0.00
TER
ATOM   1295  O   WAT   415      20.207 -16.950  15.887  1.00  0.00
ATOM   1296  H1  WAT   415      20.141 -17.870  15.633  1.00  0.00
ATOM   1297  H2  WAT   415      19.578 -16.852  16.601  1.00  0.00
TER
ATOM   1298  O   WAT   416      14.110 -16.349   7.845  1.00  0.00
ATOM   1299  H1  WAT   416      14.628 -17.152   7.791  1.00  0.00
ATOM   1300  H2  WAT   416      13.658 -16.411   8.687  1.00  0.00
TER
ATOM   1301  O   WAT   417      18.997 -15.082   3.118  1.00  0.00
ATOM   1302  H1  WAT   417      19.339 -14.338   2.622  1.00  0.00
ATOM   1303  H2  WAT   417      18.168 -14.769   3.480  1.00  0.00
TER
ATOM   1304  O   WAT   418      14.796 -18.924  17.642  1.00  0.00
ATOM   1305  H1  WAT   418      14.496 -18.779  16.744  1.00  0.00
ATOM   1306  H2  WAT   418      15.567 -19.484  17.549  1.00  0.00
TER
ATOM   1307  O   WAT   419      20.139 -14.127  15.637  1.00  0.00
ATOM   1308  H1  WAT   419      20.153 -15.059  15.419  1.00  0.00
ATOM   1309  H2  WAT   419      19.431 -14.041  16.276  1.00  0.00
TER
ATOM   1310  O   WAT   420      17.966 -15.001   5.889  1.00  0.00
ATOM   1311  H1  WAT   420      18.653 -14.454   6.270  1.00  0.00
ATOM   1312  H2  WAT   420      17.179 -14.457   5.924  1.00  0.00
TER
ATOM   1313  O   WAT   421      10.105 -19.384   1.381  1.00  0.00
ATOM   1314  H1  WAT   421      10.975 -19.101   1.665  1.00  0.00
ATOM   1315  H2  WAT   421       9.614 -18.570   1.266  1.00  0.00
TER
ATOM   1316  O   WAT   422      17.269 -17.996   5.502  1.00  0.00
ATOM   1317  H1  WAT   422      17.725 -17.186   5.728  1.00  0.00
ATOM   1318  H2  WAT   422      16.918 -18.314   6.334  1.00  0.00
TER
ATOM   1319  O   WAT   423      19.572 -12.486  12.731  1.00  0.00
ATOM   1320  H1  WAT   423      20.216 -12.280  13.409  1.00  0.00
ATOM   1321  H2  WAT   423      19.935 -13.247  12.278  1.00  0.00
TER
ATOM   1322  O   WAT   424      10.472 -10.171   1.947  1.00  0.00
ATOM   1323  H1  WAT   424      10.832  -9.572   1.293  1.00  0.00
ATOM   1324  H2  WAT   424      10.332  -9.625   2.721  1.00  0.00
TER
ATOM   1325  O   WAT   425      10.457 -11.905  16.422  1.00  0.00
ATOM   1326  H1  WAT   425      10.566 -12.846  16.281  1.00  0.00
ATOM   1327  H2  WAT   425       9.805 -11.640  15.773  1.00  0.00
TER
ATOM   1328  O   WAT   426      18.448 -13.634  17.821  1.00  0.00
ATOM   1329  H1  WAT   426      18.128 -14.353  18.366  1.00  0.00
ATOM   1330  H2  WAT   426      17.774 -12.958  17.895  1.00  0.00
TER
ATOM   1331  O   WAT   427      16.489 -12.788   2.765  1.00  0.00
ATOM   1332  H1  WAT   427      16.480 -12.055   2.149  1.00  0.00
ATOM   1333  H2  WAT   427      15.569 -13.035   2.857  1.00  0.00
TER
ATOM   1334  O   WAT   428      12.090 -17.566   3.509  1.00  0.00
ATOM   1335  H1  WAT   428      11.483 -16.826   3.519  1.00  0.00
ATOM   1336  H2  WAT   428      12.565 -17.476   2.683  1.00  0.00
TER
ATOM   1337  O   WAT   429      19.475 -12.725   1.427  1.00  0.00
ATOM   1338  H1  WAT   429      19.576 -12.929   0.497  1.00  0.00
ATOM   1339  H2  WAT   429      18.575 -12.979   1.632  1.00  0.00
TER
ATOM   1340  O   WAT   430      18.117 -10.206   6.122  1.00  0.00
ATOM   1341  H1  WAT   430      18.371 -10.244   5.200  1.00  0.00
ATOM   1342  H2  WAT   430      17.168 -10.333   6.115  1.00  0.00
TER
ATOM   1343  O   WAT   431      14.100 -17.605   1.258  1.00  0.00
ATOM   1344  H1  WAT   431      14.867 -17.717   1.821  1.00  0.00
ATOM   1345  H2  WAT   431      14.178 -18.301   0.606  1.00  0.00
TER
ATOM   1346  O   WAT   432      13.597 -10.023   9.045  1.00  0.00
ATOM   1347  H1  WAT   432      14.333 -10.572   9.316  1.00  0.00
ATOM   1348  H2  WAT   432      13.981  -9.158   8.906  1.00  0.00
TER
ATOM   1349  O   WAT   433      10.481 -13.956   4.919  1.00  0.00
ATOM   1350  H1  WAT   433       9.555 -13.714   4.910  1.00  0.00
ATOM   1351  H2  WAT   433      10.947 -13.128   4.798  1.00  0.00
TER
ATOM   1352  O   WAT   434      16.707 -10.850   0.868  1.00  0.00
ATOM   1353  H1  WAT   434      17.500 -10.561   0.416  1.00  0.00
ATOM   1354  H2  WAT   434      16.187 -11.281   0.189  1.00  0.00
TER
ATOM   1355  O   WAT   435      10.322 -18.351  17.177  1.00  0.00
ATOM   1356  H1  WAT   435      10.826 -18.930  17.749  1.00  0.00
ATOM   1357  H2  WAT   435       9.583 -18.067  17.715  1.00  0.00
TER
ATOM   1358  O   WAT   436      17.225 -15.630   0.732  1.00  0.00
ATOM   1359  H1  WAT   436      17.120 -16.245   1.458  1.00  0.00
ATOM   1360  H2  WAT   436      17.057 -16.153  -0.052  1.00  0.00
TER
ATOM   1361  O   WAT   437      17.376 -16.944  16.711  1.00  0.00
ATOM   1362  H1  WAT   437      16.611 -16.376  16.626  1.00  0.00
ATOM   1363  H2  WAT   437      17.558 -17.236  15.817  1.00  0.00
TER
ATOM   1364  O   WAT   438      20.465 -16.568   1.336  1.00  0.00
ATOM   1365  H1  WAT   438      19.916 -16.121   1.980  1.00  0.00
ATOM   1366  H2  WAT   438      21.087 -17.073   1.860  1.00  0.00
TER
ATOM   1367  O   WAT   439      16.132 -17.609   3.232  1.00  0.00
ATOM   1368  H1  WAT   439      16.554 -17.775   4.076  1.00  0.00
ATOM   1369  H2  WAT   439      16.257 -18.419   2.738  1.00  0.00
TER
ATOM   1370  O   WAT   440      18.645 -18.585   0.480  1.00  0.00
ATOM   1371  H1  WAT   440      19.166 -19.300   0.114  1.00  0.00
ATOM   1372  H2  WAT   440      19.292 -17.946   0.780  1.00  0.00
TER
ATOM   1373  O   WAT   441      17.954 -17.210  13.773  1.00  0.00
ATOM   1374  H1  WAT   441      18.373 -16.367  13.601  1.00  0.00
ATOM   1375  H2  WAT   441      17.035 -17.073  13.544  1.00  0.00
TER
ATOM   1376  O   WAT   442      15.805 -10.905  14.889  1.00  0.00
ATOM   1377  H1  WAT   442      15.267 -10.180  14.570  1.00  0.00
ATOM   1378  H2  WAT   442      16.059 -11.382  14.099  1.00  0.00
TER
ATOM   1379  O   WAT   443      18.661  -9.670  15.148  1.00  0.00
ATOM   1380  H1  WAT   443      18.587  -8.766  15.455  1.00  0.00
ATOM   1381  H2  WAT   443      17.759  -9.988  15.120  1.00  0.00
TER
ATOM   1382  O   WAT   444      19.210 -10.504   2.770  1.00  0.00
ATOM   1383  H1  WAT   444      20.105 -10.165   2.792  1.00  0.00
ATOM   1384  H2  WAT   444      19.242 -11.226   2.143  1.00  0.00
TER
ATOM   1385  O   WAT   445      12.850 -15.131   0.999  1.00  0.00
ATOM   1386  H1  WAT   445      13.287 -14.588   1.655  1.00  0.00
ATOM   1387  H2  WAT   445      13.334 -15.956   1.009  1.00  0.00
TER
ATOM   1388  O   WAT   446      10.064 -12.342   8.451  1.00  0.00
ATOM   1389  H1  WAT   446      10.394 -13.210   8.219  1.00  0.00
ATOM   1390  H2  WAT   446      10.493 -12.136   9.282  1.00  0.00
TER
ATOM   1391  O   WAT   447      14.660 -14.011   6.111  1.00  0.00
ATOM   1392  H1  WAT   447      14.360 -14.135   7.012  1.00  0.00
ATOM   1393  H2  WAT   447      14.554 -14.870   5.703  1.00  0.00
TER
ATOM   1394  O   WAT   448      10.553 -11.475  11.189  1.00  0.00
ATOM   1395  H1  WAT   448      10.116 -11.295  12.022  1.00  0.00
ATOM   1396  H2  WAT   448      11.121 -10.718  11.047  1.00  0.00
TER
ATOM   1397  O   WAT   449      10.386 -18.963   7.548  1.00  0.00
ATOM   1398  H1  WAT   449       9.731 -19.232   6.904  1.00  0.00
ATOM   1399  H2  WAT   449      11.223 -19.073   7.098  1.00  0.00
TER
ATOM   1400  O   WAT   450      11.423 -18.578  12.088  1.00  0.00
ATOM   1401  H1  WAT   450      11.791 -18.665  12.968  1.00  0.00
ATOM   1402  H2  WAT   450      10.854 -19.341  11.989  1.00  0.00
TER
ATOM   1403  O   WAT   451      12.838 -14.065  17.250  1.00  0.00
ATOM   1404  H1  WAT   451      12.795 -14.435  18.132  1.00  0.00
ATOM   1405  H2  WAT   451      12.970 -13.127  17.391  1.00  0.00
TER
ATOM   1406  O   WAT   452      16.539 -12.509  12.851  1.00  0.00
ATOM   1407  H1  WAT   452      16.298 -12.241  11.965  1.00  0.00
ATOM   1408  H2  WAT   452      17.479 -12.338  12.907  1.00  0.00
TER
ATOM   1409  O   WAT   453      12.677 -11.118  14.370  1.00  0.00
ATOM   1410  H1  WAT   453      12.083 -11.250  15.109  1.00  0.00
ATOM   1411  H2  WAT   453      12.670 -11.955  13.904  1.00  0.00
TER
ATOM   1412  O   WAT   454      12.308 -13.752  13.321  1.00  0.00
ATOM   1413  H1  WAT   454      11.582 -14.372  13.254  1.00  0.00
ATOM   1414  H2  WAT   454      12.369 -13.358  12.451  1.00  0.00
TER
ATOM   1415  O   WAT   455      15.913 -11.538  10.106  1.00  0.00
ATOM   1416  H1  WAT   455      16.429 -12.149   9.581  1.00  0.00
ATOM   1417  H2  WAT   455      16.563 -11.035  10.597  1.00  0.00
TER
ATOM   1418  O   WAT   456      18.653 -10.647  10.933  1.00  0.00
ATOM   1419  H1  WAT   456      18.940 -10.902  10.056  1.00  0.00
ATOM   1420  H2  WAT   456      19.165 -11.199  11.523  1.00  0.00
TER
ATOM   1421  O   WAT   457      10.591 -10.435   6.531  1.00  0.00
ATOM   1422  H1  WAT   457      10.424 -11.068   7.229  1.00  0.00
ATOM   1423  H2  WAT   457       9.725 -10.229   6.180  1.00  0.00
TER
ATOM   1424  O   WAT   458      12.198 -11.742   3.976  1.00  0.00
ATOM   1425  H1  WAT   458      11.672 -11.361   3.272  1.00  0.00
ATOM   1426  H2  WAT   458      12.122 -11.117   4.697  1.00  0.00
TER
ATOM   1427  O   WAT   459      18.720  -9.726  18.300  1.00  0.00
ATOM   1428  H1  WAT   459      19.646  -9.961  18.343  1.00  0.00
ATOM   1429  H2  WAT   459      18.705  -8.898  17.818  1.00  0.00
TER
ATOM   1430  O   WAT   460      14.797  -9.793   2.851  1.00  0.00
ATOM   1431  H1  WAT   460      15.529 -10.078   2.303  1.00  0.00
ATOM   1432  H2  WAT   460      15.056 -10.032   3.741  1.00  0.00
TER
ATOM   1433  O   WAT   461      13.959 -13.677   2.855  1.00  0.00
ATOM   1434  H1  WAT   461      13.329 -13.209   3.404  1.00  0.00
ATOM   1435  H2  WAT   461      14.073 -14.522   3.290  1.00  0.00
TER
ATOM   1436  O   WAT   462      19.545 -17.849  -9.114  1.00  0.00
ATOM   1437  H1  WAT   462      18.769 -18.329  -8.824  1.00  0.00
ATOM   1438  H2  WAT   462      20.197 -18.528  -9.288  1.00  0.00
TER
ATOM   1439  O   WAT   463      13.562 -17.537  -8.236  1.00  0.00
ATOM   1440  H1  WAT   463      12.730 -17.792  -7.836  1.00  0.00
ATOM   1441  H2  WAT   463      14.170 -17.465  -7.500  1.00  0.00
TER
ATOM   1442  O   WAT   464      13.542 -13.503  -8.040  1.00  0.00
ATOM   1443  H1  WAT   464      13.845 -14.393  -8.219  1.00  0.00
ATOM   1444  H2  WAT   464      14.286 -12.946  -8.268  1.00  0.00
TER
ATOM   1445  O   WAT   465      19.792 -11.157 -10.713  1.00  0.00
ATOM   1446  H1  WAT   465      19.173 -10.701 -11.284  1.00  0.00
ATOM   1447  H2  WAT   465      20.648 -11.002 -11.114  1.00  0.00
TER
ATOM   1448  O   WAT   466      18.986 -15.173  -9.107  1.00  0.00
ATOM   1449  H1  WAT   466      18.917 -16.114  -9.268  1.00  0.00
ATOM   1450  H2  WAT   466      19.748 -15.083  -8.534  1.00  0.00
TER
ATOM   1451  O   WAT   467      15.522 -16.745  -6.642  1.00  0.00
ATOM   1452  H1  WAT   467      15.189 -16.118  -6.000  1.00  0.00
ATOM   1453  H2  WAT   467      15.699 -16.219  -7.422  1.00  0.00
TER
ATOM   1454  O   WAT   468      14.734 -14.777  -4.827  1.00  0.00
ATOM   1455  H1  WAT   468      15.351 -14.102  -5.108  1.00  0.00
ATOM   1456  H2  WAT   468      13.873 -14.368  -4.918  1.00  0.00
TER
ATOM   1457  O   WAT   469      10.027 -15.587 -15.946  1.00  0.00
ATOM   1458  H1  WAT   469       9.650 -15.098 -16.678  1.00  0.00
ATOM   1459  H2  WAT   469      10.284 -14.915 -15.316  1.00  0.00
TER
ATOM   1460  O   WAT   470      20.024 -19.121 -13.752  1.00  0.00
ATOM   1461  H1  WAT   470      19.097 -19.187 -13.523  1.00  0.00
ATOM   1462  H2  WAT   470      20.176 -18.183 -13.866  1.00  0.00
TER
ATOM   1463  O   WAT   471      15.630 -18.594 -10.970  1.00  0.00
ATOM   1464  H1  WAT   471      15.225 -19.306 -11.465  1.00  0.00
ATOM   1465  H2  WAT   471      15.716 -18.939 -10.081  1.00  0.00
TER
ATOM   1466  O   WAT   472      16.098 -14.907  -8.806  1.00  0.00
ATOM   1467  H1  WAT   472      15.801 -15.513  -9.485  1.00  0.00
ATOM   1468  H2  WAT   472      17.048 -14.870  -8.917  1.00  0.00
TER
ATOM   1469  O   WAT   473      15.190 -15.169  -2.155  1.00  0.00
ATOM   1470  H1  WAT   473      14.293 -14.945  -1.908  1.00  0.00
ATOM   1471  H2  WAT   473      15.215 -15.046  -3.104  1.00  0.00
TER
ATOM   1472  O   WAT   474      14.017 -18.298  -3.579  1.00  0.00
ATOM   1473  H1  WAT   474      13.878 -17.426  -3.210  1.00  0.00
ATOM   1474  H2  WAT   474      13.135 -18.641  -3.724  1.00  0.00
TER
ATOM   1475  O   WAT   475      20.340 -13.380 -12.273  1.00  0.00
ATOM   1476  H1  WAT   475      20.779 -12.638 -12.687  1.00  0.00
ATOM   1477  H2  WAT   475      20.278 -13.138 -11.349  1.00  0.00
TER
ATOM   1478  O   WAT   476      15.815 -12.356  -1.371  1.00  0.00
ATOM   1479  H1  WAT   476      15.786 -11.951  -2.238  1.00  0.00
ATOM   1480  H2  WAT   476      15.651 -13.285  -1.534  1.00  0.00
TER
ATOM   1481  O   WAT   477       9.969 -16.528  -7.662  1.00  0.00
ATOM   1482  H1  WAT   477      10.047 -16.393  -8.607  1.00  0.00
ATOM   1483  H2  WAT   477      10.583 -17.237  -7.469  1.00  0.00
TER
ATOM   1484  O   WAT   478      11.213 -14.828 -11.251  1.00  0.00
ATOM   1485  H1  WAT   478      10.806 -14.687 -12.106  1.00  0.00
ATOM   1486  H2  WAT   478      12.105 -15.112 -11.454  1.00  0.00
TER
ATOM   1487  O   WAT   479      15.486 -10.614 -13.139  1.00  0.00
ATOM   1488  H1  WAT   479      15.310 -11.530 -13.352  1.00  0.00
ATOM   1489  H2  WAT   479      14.631 -10.255 -12.899  1.00  0.00
TER
ATOM   1490  O   WAT   480      10.025 -15.487  -5.123  1.00  0.00
ATOM   1491  H1  WAT   480      10.188 -15.956  -5.941  1.00  0.00
ATOM   1492  H2  WAT   480      10.490 -15.994  -4.458  1.00  0.00
TER
ATOM   1493  O   WAT   481      11.598 -16.112  -2.963  1.00  0.00
ATOM   1494  H1  WAT   481      11.214 -16.752  -2.365  1.00  0.00
ATOM   1495  H2  WAT   481      11.910 -15.408  -2.394  1.00  0.00
TER
ATOM   1496  O   WAT   482      17.748 -19.264  -7.482  1.00  0.00
ATOM   1497  H1  WAT   482      18.115 -19.738  -6.736  1.00  0.00
ATOM   1498  H2  WAT   482      17.559 -18.390  -7.141  1.00  0.00
TER
ATOM   1499  O   WAT   483      14.066 -16.017 -14.567  1.00  0.00
ATOM   1500  H1  WAT   483      13.293 -16.557 -14.727  1.00  0.00
ATOM   1501  H2  WAT   483      14.796 -16.536 -14.905  1.00  0.00
TER
ATOM   1502  O   WAT   484      20.207 -16.950  -2.888  1.00  0.00
ATOM   1503  H1  WAT   484      20.141 -17.870  -3.142  1.00  0.00
ATOM   1504  H2  WAT   484      19.578 -16.852  -2.173  1.00  0.00
TER
ATOM   1505  O   WAT   485      14.110 -16.349 -10.929  1.00  0.00
ATOM   1506  H1  WAT   485      14.628 -17.152 -10.984  1.00  0.00
ATOM   1507  H2  WAT   485      13.658 -16.411 -10.088  1.00  0.00
TER
ATOM   1508  O   WAT   486      18.997 -15.082 -15.657  1.00  0.00
ATOM   1509  H1  WAT   486      19.339 -14.338 -16.152  1.00  0.00
ATOM   1510  H2  WAT   486      18.168 -14.769 -15.294  1.00  0.00
TER
ATOM   1511  O   WAT   487      14.796 -18.924  -1.133  1.00  0.00
ATOM   1512  H1  WAT   487      14.496 -18.779  -2.030  1.00  0.00
ATOM   1513  H2  WAT   487      15.567 -19.484  -1.225  1.00  0.00
TER
ATOM   1514  O   WAT   488      20.139 -14.127  -3.137  1.00  0.00
ATOM   1515  H1  WAT   488      20.153 -15.059  -3.355  1.00  0.00
ATOM   1516  H2  WAT   488      19.431 -14.041  -2.498  1.00  0.00
TER
ATOM   1517  O   WAT   489      17.966 -15.001 -12.885  1.00  0.00
ATOM   1518  H1  WAT   489      18.653 -14.454 -12.504  1.00  0.00
ATOM   1519  H2  WAT   489      17.179 -14.457 -12.850  1.00  0.00
TER
ATOM   1520  O   WAT   490      10.105 -19.384 -17.393  1.00  0.00
ATOM   1521  H1  WAT   490      10.975 -19.101 -17.110  1.00  0.00
ATOM   1522  H2  WAT   490       9.614 -18.570 -17.508  1.00  0.00
TER
ATOM   1523  O   WAT   491      17.269 -17.996 -13.272  1.00  0.00
ATOM   1524  H1  WAT   491      17.725 -17.186 -13.046  1.00  0.00
ATOM   1525  H2  WAT   491      16.918 -18.314 -12.441  1.00  0.00
TER
ATOM   1526  O   WAT   492      19.572 -12.486  -6.043  1.00  0.00
ATOM   1527  H1  WAT   492      20.216 -12.280  -5.366  1.00  0.00
ATOM   1528  H2  WAT   492      19.935 -13.247  -6.496  1.00  0.00
TER
ATOM   1529  O   WAT   493      10.472 -10.171 -16.827  1.00  0.00
ATOM   1530  H1  WAT   493      10.832  -9.572 -17.481  1.00  0.00
ATOM   1531  H2  WAT   493      10.332  -9.625 -16.054  1.00  0.00
TER
ATOM   1532  O   WAT   494      10.457 -11.905  -2.353  1.00  0.00
ATOM   1533  H1  WAT   494      10.566 -12.846  -2.493  1.00  0.00
ATOM   1534  H2  WAT   494       9.805 -11.640  -3.001  1.00  0.00
TER
ATOM   1535  O   WAT   495      18.448 -13.634  -0.953  1.00  0.00
ATOM   1536  H1  WAT   495      18.128 -14.353  -0.408  1.00  0.00
ATOM   1537  H2  WAT   495      17.774 -12.958  -0.879  1.00  0.00
TER
ATOM   1538  O   WAT   496      16.489 -12.788 -16.010  1.00  0.00
ATOM   1539  H1  WAT   496      16.480 -12.055 -16.625  1.00  0.00
ATOM   1540  H2  WAT   496      15.569 -13.035 -15.917  1.00  0.00
TER
ATOM   1541  O   WAT   497      12.090 -17.566 -15.265  1.00  0.00
ATOM   1542  H1  WAT   497      11.483 -16.826 -15.255  1.00  0.00
ATOM   1543  H2  WAT   497      12.565 -17.476 -16.091  1.00  0.00
TER
ATOM   1544  O   WAT   498      19.475 -12.725 -17.347  1.00  0.00
ATOM   1545  H1  WAT   498      19.576 -12.929 -18.277  1.00  0.00
ATOM   1546  H2  WAT   498      18.575 -12.979 -17.142  1.00  0.00
TER
ATOM   1547  O   WAT   499      18.117 -10.206 -12.652  1.00  0.00
ATOM   1548  H1  WAT   499      18.371 -10.244 -13.574  1.00  0.00
ATOM   1549  H2  WAT   499      17.168 -10.333 -12.660  1.00  0.00
TER
ATOM   1550  O   WAT   500      14.100 -17.605 -17.516  1.00  0.00
ATOM   1551  H1  WAT   500      14.867 -17.717 -16.954  1.00  0.00
ATOM   1552  H2  WAT   500      14.178 -18.301 -18.168  1.00  0.00
TER
ATOM   1553  O   WAT   501      13.597 -10.023  -9.729  1.00  0.00
ATOM   1554  H1  WAT   501      14.333 -10.572  -9.459  1.00  0.00
ATOM   1555  H2  WAT   501      13.981  -9.158  -9.869  1.00  0.00
TER
ATOM   1556  O   WAT   502      10.481 -13.956 -13.855  1.00  0.00
ATOM   1557  H1  WAT   502       9.555 -13.714 -13.865  1.00  0.00
ATOM   1558  H2  WAT   502      10.947 -13.128 -13.977  1.00  0.00
TER
ATOM   1559  O   WAT   503      12.602 -10.839  -0.541  1.00  0.00
ATOM   1560  H1  WAT   503      13.404 -10.517  -0.127  1.00  0.00
ATOM   1561  H2  WAT   503      12.088 -11.199   0.181  1.00  0.00
TER
ATOM   1562  O   WAT   504      10.322 -18.351  -1.597  1.00  0.00
ATOM   1563  H1  WAT   504      10.826 -18.930  -1.026  1.00  0.00
ATOM   1564  H2  WAT   504       9.583 -18.067  -1.060  1.00  0.00
TER
ATOM   1565  O   WAT   505      17.376 -16.944  -2.064  1.00  0.00
ATOM   1566  H1  WAT   505      16.611 -16.376  -2.148  1.00  0.00
ATOM   1567  H2  WAT   505      17.558 -17.236  -2.957  1.00  0.00
TER
ATOM   1568  O   WAT   506      20.465 -16.568 -17.438  1.00  0.00
ATOM   1569  H1  WAT   506      19.916 -16.121 -16.794  1.00  0.00
ATOM   1570  H2  WAT   506      21.087 -17.073 -16.915  1.00  0.00
TER
ATOM   1571  O   WAT   507      16.132 -17.609 -15.542  1.00  0.00
ATOM   1572  H1  WAT   507      16.554 -17.775 -14.699  1.00  0.00
ATOM   1573  H2  WAT   507      16.257 -18.419 -16.036  1.00  0.00
TER
ATOM   1574  O   WAT   508      17.954 -17.210  -5.001  1.00  0.00
ATOM   1575  H1  WAT   508      18.373 -16.367  -5.173  1.00  0.00
ATOM   1576  H2  WAT   508      17.035 -17.073  -5.230  1.00  0.00
TER
ATOM   1577  O   WAT   509      15.805 -10.905  -3.885  1.00  0.00
ATOM   1578  H1  WAT   509      15.267 -10.180  -4.204  1.00  0.00
ATOM   1579  H2  WAT   509      16.059 -11.382  -4.676  1.00  0.00
TER
ATOM   1580  O   WAT   510      18.661  -9.670  -3.627  1.00  0.00
ATOM   1581  H1  WAT   510      18.587  -8.766  -3.319  1.00  0.00
ATOM   1582  H2  WAT   510      17.759  -9.988  -3.654  1.00  0.00
TER
ATOM   1583  O   WAT   511      19.210 -10.504 -16.004  1.00  0.00
ATOM   1584  H1  WAT   511      20.105 -10.165 -15.982  1.00  0.00
ATOM   1585  H2  WAT   511      19.242 -11.226 -16.632  1.00  0.00
TER
ATOM   1586  O   WAT   512      12.850 -15.131 -17.775  1.00  0.00
ATOM   1587  H1  WAT   512      13.287 -14.588 -17.120  1.00  0.00
ATOM   1588  H2  WAT   512      13.334 -15.956 -17.766  1.00  0.00
TER
ATOM   1589  O   WAT   513      10.064 -12.342 -10.323  1.00  0.00
ATOM   1590  H1  WAT   513      10.394 -13.210 -10.555  1.00  0.00
ATOM   1591  H2  WAT   513      10.493 -12.136  -9.493  1.00  0.00
TER
ATOM   1592  O   WAT   514      14.660 -14.011 -12.663  1.00  0.00
ATOM   1593  H1  WAT   514      14.360 -14.135 -11.763  1.00  0.00
ATOM   1594  H2  WAT   514      14.554 -14.870 -13.071  1.00  0.00
TER
ATOM   1595  O   WAT   515      10.553 -11.475  -7.585  1.00  0.00
ATOM   1596  H1  WAT   515      10.116 -11.295  -6.753  1.00  0.00
ATOM   1597  H2  WAT   515      11.121 -10.718  -7.727  1.00  0.00
TER
ATOM   1598  O   WAT   516      10.386 -18.963 -11.226  1.00  0.00
ATOM   1599  H1  WAT   516       9.731 -19.232 -11.870  1.00  0.00
ATOM   1600  H2  WAT   516      11.223 -19.073 -11.676  1.00  0.00
TER
ATOM   1601  O   WAT   517      11.423 -18.578  -6.686  1.00  0.00
ATOM   1602  H1  WAT   517      11.791 -18.665  -5.806  1.00  0.00
ATOM   1603  H2  WAT   517      10.854 -19.341  -6.785  1.00  0.00
TER
ATOM   1604  O   WAT   518      12.838 -14.065  -1.524  1.00  0.00
ATOM   1605  H1  WAT   518      12.795 -14.435  -0.642  1.00  0.00
ATOM   1606  H2  WAT   518      12.970 -13.127  -1.384  1.00  0.00
TER
ATOM   1607  O   WAT   519      16.539 -12.509  -5.923  1.00  0.00
ATOM   1608  H1  WAT   519      16.298 -12.241  -6.810  1.00  0.00
ATOM   1609  H2  WAT   519      17.479 -12.338  -5.868  1.00  0.00
TER
ATOM   1610  O   WAT   520      12.677 -11.118  -4.404  1.00  0.00
ATOM   1611  H1  WAT   520      12.083 -11.250  -3.665  1.00  0.00
ATOM   1612  H2  WAT   520      12.670 -11.955  -4.870  1.00  0.00
TER
ATOM   1613  O   WAT   521      12.308 -13.752  -5.453  1.00  0.00
ATOM   1614  H1  WAT   521      11.582 -14.372  -5.521  1.00  0.00
ATOM   1615  H2  WAT   521      12.369 -13.358  -6.323  1.00  0.00
TER
ATOM   1616  O   WAT   522      15.913 -11.538  -8.668  1.00  0.00
ATOM   1617  H1  WAT   522      16.429 -12.149  -9.194  1.00  0.00
ATOM   1618  H2  WAT   522      16.563 -11.035  -8.177  1.00  0.00
TER
ATOM   1619  O   WAT   523      18.653 -10.647  -7.841  1.00  0.00
ATOM   1620  H1  WAT   523      18.940 -10.902  -8.718  1.00  0.00
ATOM   1621  H2  WAT   523      19.165 -11.199  -7.251  1.00  0.00
TER
ATOM   1622  O   WAT   524      10.591 -10.435 -12.244  1.00  0.00
ATOM   1623  H1  WAT   524      10.424 -11.068 -11.545  1.00  0.00
ATOM   1624  H2  WAT   524       9.725 -10.229 -12.594  1.00  0.00
TER
ATOM   1625  O   WAT   525      12.198 -11.742 -14.799  1.00  0.00
ATOM   1626  H1  WAT   525      11.672 -11.361 -15.502  1.00  0.00
ATOM   1627  H2  WAT   525      12.122 -11.117 -14.078  1.00  0.00
TER
ATOM   1628  O   WAT   526      18.720  -9.726  -0.475  1.00  0.00
ATOM   1629  H1  WAT   526      19.646  -9.961  -0.431  1.00  0.00
ATOM   1630  H2  WAT   526      18.705  -8.898  -0.956  1.00  0.00
TER
ATOM   1631  O   WAT   527      14.797  -9.793 -15.924  1.00  0.00
ATOM   1632  H1  WAT   527      15.529 -10.078 -16.471  1.00  0.00
ATOM   1633  H2  WAT   527      15.056 -10.032 -15.034  1.00  0.00
TER
ATOM   1634  O   WAT   528      13.959 -13.677 -15.919  1.00  0.00
ATOM   1635  H1  WAT   528      13.329 -13.209 -15.370  1.00  0.00
ATOM   1636  H2  WAT   528      14.073 -14.522 -15.484  1.00  0.00
TER
ATOM   1637  O   WAT   529       2.639  17.922   7.780  1.00  0.00
ATOM   1638  H1  WAT   529       2.559  17.008   7.509  1.00  0.00
ATOM   1639  H2  WAT   529       2.226  18.419   7.074  1.00  0.00
TER
ATOM   1640  O   WAT   530       0.771  19.700   9.661  1.00  0.00
ATOM   1641  H1  WAT   530      -0.005  19.220   9.951  1.00  0.00
ATOM   1642  H2  WAT   530       1.422  19.021   9.486  1.00  0.00
TER
ATOM   1643  O   WAT   531      -6.803  14.972   4.323  1.00  0.00
ATOM   1644  H1  WAT   531      -7.692  15.314   4.221  1.00  0.00
ATOM   1645  H2  WAT   531      -6.519  14.772   3.431  1.00  0.00
TER
ATOM   1646  O   WAT   532      -8.840  17.573  10.206  1.00  0.00
ATOM   1647  H1  WAT   532      -8.268  16.805  10.207  1.00  0.00
ATOM   1648  H2  WAT   532      -8.840  17.872   9.297  1.00  0.00
TER
ATOM   1649  O   WAT   533      -7.598  12.981  11.993  1.00  0.00
ATOM   1650  H1  WAT   533      -7.777  12.084  12.274  1.00  0.00
ATOM   1651  H2  WAT   533      -7.999  13.529  12.668  1.00  0.00
TER
ATOM   1652  O   WAT   534       1.242  15.183   9.895  1.00  0.00
ATOM   1653  H1  WAT   534       1.619  14.310   9.782  1.00  0.00
ATOM   1654  H2  WAT   534       1.144  15.519   9.004  1.00  0.00
TER
ATOM   1655  O   WAT   535      -4.627  13.555   5.356  1.00  0.00
ATOM   1656  H1  WAT   535      -4.520  14.456   5.663  1.00  0.00
ATOM   1657  H2  WAT   535      -5.538  13.507   5.066  1.00  0.00
TER
ATOM   1658  O   WAT   536       5.025  12.678   6.827  1.00  0.00
ATOM   1659  H1  WAT   536       5.846  12.188   6.870  1.00  0.00
ATOM   1660  H2  WAT   536       5.058  13.268   7.581  1.00  0.00
TER
ATOM   1661  O   WAT   537      -6.979  15.477  10.602  1.00  0.00
ATOM   1662  H1  WAT   537      -6.298  15.741  11.220  1.00  0.00
ATOM   1663  H2  WAT   537      -7.294  14.637  10.935  1.00  0.00
TER
ATOM   1664  O   WAT   538      -2.786  16.524   9.689  1.00  0.00
ATOM   1665  H1  WAT   538      -2.279  17.022  10.329  1.00  0.00
ATOM   1666  H2  WAT   538      -2.255  15.748   9.513  1.00  0.00
TER
ATOM   1667  O   WAT   539       9.315  14.695  13.392  1.00  0.00
ATOM   1668  H1  WAT   539       8.610  15.083  12.873  1.00  0.00
ATOM   1669  H2  WAT   539       9.581  15.390  13.994  1.00  0.00
TER
ATOM   1670  O   WAT   540      -4.503  11.164  13.955  1.00  0.00
ATOM   1671  H1  WAT   540      -4.501  11.681  13.150  1.00  0.00
ATOM   1672  H2  WAT   540      -5.332  10.687  13.932  1.00  0.00
TER
ATOM   1673  O   WAT   541       5.261  14.618   9.600  1.00  0.00
ATOM   1674  H1  WAT   541       4.556  14.906  10.181  1.00  0.00
ATOM   1675  H2  WAT   541       5.622  15.428   9.240  1.00  0.00
TER
ATOM   1676  O   WAT   542      -4.821  12.875  11.962  1.00  0.00
ATOM   1677  H1  WAT   542      -4.480  13.719  11.668  1.00  0.00
ATOM   1678  H2  WAT   542      -5.760  13.023  12.079  1.00  0.00
TER
ATOM   1679  O   WAT   543       8.330  14.063   9.991  1.00  0.00
ATOM   1680  H1  WAT   543       7.382  14.097  10.123  1.00  0.00
ATOM   1681  H2  WAT   543       8.655  14.877  10.376  1.00  0.00
TER
ATOM   1682  O   WAT   544      -1.138  10.363   8.287  1.00  0.00
ATOM   1683  H1  WAT   544      -0.831   9.808   7.570  1.00  0.00
ATOM   1684  H2  WAT   544      -2.068  10.498   8.104  1.00  0.00
TER
ATOM   1685  O   WAT   545       1.250  18.428   5.023  1.00  0.00
ATOM   1686  H1  WAT   545       0.323  18.362   5.252  1.00  0.00
ATOM   1687  H2  WAT   545       1.402  19.366   4.908  1.00  0.00
TER
ATOM   1688  O   WAT   546       1.237  14.700   2.019  1.00  0.00
ATOM   1689  H1  WAT   546       0.297  14.861   2.105  1.00  0.00
ATOM   1690  H2  WAT   546       1.555  15.418   1.473  1.00  0.00
TER
ATOM   1691  O   WAT   547       4.722  16.169  12.943  1.00  0.00
ATOM   1692  H1  WAT   547       4.309  16.994  13.197  1.00  0.00
ATOM   1693  H2  WAT   547       3.990  15.583  12.750  1.00  0.00
TER
ATOM   1694  O   WAT   548      -3.145  18.955   7.805  1.00  0.00
ATOM   1695  H1  WAT   548      -3.549  18.242   7.309  1.00  0.00
ATOM   1696  H2  WAT   548      -3.058  18.610   8.694  1.00  0.00
TER
ATOM   1697  O   WAT   549      -4.432  15.729  11.585  1.00  0.00
ATOM   1698  H1  WAT   549      -3.880  15.838  10.810  1.00  0.00
ATOM   1699  H2  WAT   549      -3.917  16.103  12.300  1.00  0.00
TER
ATOM   1700  O   WAT   550       3.456  19.229   2.534  1.00  0.00
ATOM   1701  H1  WAT   550       3.895  18.391   2.387  1.00  0.00
ATOM   1702  H2  WAT   550       4.169  19.862   2.620  1.00  0.00
TER
ATOM   1703  O   WAT   551       7.038  10.483   0.848  1.00  0.00
ATOM   1704  H1  WAT   551       6.725  10.576   1.748  1.00  0.00
ATOM   1705  H2  WAT   551       7.799  11.061   0.797  1.00  0.00
TER
ATOM   1706  O   WAT   552      -6.444  17.849   5.305  1.00  0.00
ATOM   1707  H1  WAT   552      -6.564  18.575   4.694  1.00  0.00
ATOM   1708  H2  WAT   552      -6.754  17.079   4.828  1.00  0.00
TER
ATOM   1709  O   WAT   553       8.248  15.220  16.825  1.00  0.00
ATOM   1710  H1  WAT   553       7.632  15.728  16.297  1.00  0.00
ATOM   1711  H2  WAT   553       7.927  14.320  16.768  1.00  0.00
TER
ATOM   1712  O   WAT   554      -3.978  11.193   8.688  1.00  0.00
ATOM   1713  H1  WAT   554      -4.421  11.973   8.356  1.00  0.00
ATOM   1714  H2  WAT   554      -3.419  11.516   9.395  1.00  0.00
TER
ATOM   1715  O   WAT   555       0.309  14.059  14.291  1.00  0.00
ATOM   1716  H1  WAT   555      -0.153  14.268  15.103  1.00  0.00
ATOM   1717  H2  WAT   555      -0.093  13.245  13.988  1.00  0.00
TER
ATOM   1718  O   WAT   556       5.310  15.280  15.421  1.00  0.00
ATOM   1719  H1  WAT   556       4.459  14.981  15.742  1.00  0.00
ATOM   1720  H2  WAT   556       5.150  15.524  14.509  1.00  0.00
TER
ATOM   1721  O   WAT   557       2.405  16.780  17.521  1.00  0.00
ATOM   1722  H1  WAT   557       2.730  15.947  17.181  1.00  0.00
ATOM   1723  H2  WAT   557       3.193  17.303  17.669  1.00  0.00
TER
ATOM   1724  O   WAT   558      -0.862  10.814   3.568  1.00  0.00
ATOM   1725  H1  WAT   558      -1.487  10.810   4.294  1.00  0.00
ATOM   1726  H2  WAT   558      -0.949   9.947   3.172  1.00  0.00
TER
ATOM   1727  O   WAT   559      -1.940  11.737  10.547  1.00  0.00
ATOM   1728  H1  WAT   559      -1.643  12.644  10.466  1.00  0.00
ATOM   1729  H2  WAT   559      -1.392  11.249   9.933  1.00  0.00
TER
ATOM   1730  O   WAT   560      -4.186  16.316   6.416  1.00  0.00
ATOM   1731  H1  WAT   560      -4.412  16.100   7.321  1.00  0.00
ATOM   1732  H2  WAT   560      -4.967  16.749   6.070  1.00  0.00
TER
ATOM   1733  O   WAT   561       3.043  16.322   5.015  1.00  0.00
ATOM   1734  H1  WAT   561       2.444  17.046   4.831  1.00  0.00
ATOM   1735  H2  WAT   561       3.591  16.260   4.233  1.00  0.00
TER
ATOM   1736  O   WAT   562      -1.747  17.214  17.082  1.00  0.00
ATOM   1737  H1  WAT   562      -1.842  16.274  16.932  1.00  0.00
ATOM   1738  H2  WAT   562      -0.903  17.436  16.687  1.00  0.00
TER
ATOM   1739  O   WAT   563       1.650  14.959   7.045  1.00  0.00
ATOM   1740  H1  WAT   563       2.043  15.276   6.232  1.00  0.00
ATOM   1741  H2  WAT   563       2.011  14.080   7.160  1.00  0.00
TER
ATOM   1742  O   WAT   564      -6.615  13.626  15.235  1.00  0.00
ATOM   1743  H1  WAT   564      -7.009  14.473  15.443  1.00  0.00
ATOM   1744  H2  WAT   564      -7.304  12.988  15.426  1.00  0.00
TER
ATOM   1745  O   WAT   565      -9.314  11.549   9.268  1.00  0.00
ATOM   1746  H1  WAT   565      -9.602  12.119   9.981  1.00  0.00
ATOM   1747  H2  WAT   565      -8.569  11.069   9.631  1.00  0.00
TER
ATOM   1748  O   WAT   566      -9.127  15.491   0.479  1.00  0.00
ATOM   1749  H1  WAT   566      -9.209  16.434   0.620  1.00  0.00
ATOM   1750  H2  WAT   566      -9.478  15.348  -0.400  1.00  0.00
TER
ATOM   1751  O   WAT   567       2.235  17.549  11.140  1.00  0.00
ATOM   1752  H1  WAT   567       1.503  18.058  11.489  1.00  0.00
ATOM   1753  H2  WAT   567       1.838  16.732  10.839  1.00  0.00
TER
ATOM   1754  O   WAT   568      -1.327  14.225   9.546  1.00  0.00
ATOM   1755  H1  WAT   568      -1.323  13.784   8.696  1.00  0.00
ATOM   1756  H2  WAT   568      -0.432  14.546   9.653  1.00  0.00
TER
ATOM   1757  O   WAT   569      -5.477  14.107   8.505  1.00  0.00
ATOM   1758  H1  WAT   569      -5.817  14.585   9.262  1.00  0.00
ATOM   1759  H2  WAT   569      -6.239  13.654   8.145  1.00  0.00
TER
ATOM   1760  O   WAT   570      -1.265  15.226   2.536  1.00  0.00
ATOM   1761  H1  WAT   570      -1.144  15.184   3.485  1.00  0.00
ATOM   1762  H2  WAT   570      -1.650  16.088   2.381  1.00  0.00
TER
ATOM   1763  O   WAT   571       2.698  13.003  10.553  1.00  0.00
ATOM   1764  H1  WAT   571       2.715  13.453  11.397  1.00  0.00
ATOM   1765  H2  WAT   571       2.449  12.103  10.766  1.00  0.00
TER
ATOM   1766  O   WAT   572      -2.253  17.536   1.935  1.00  0.00
ATOM   1767  H1  WAT   572      -2.821  17.088   1.308  1.00  0.00
ATOM   1768  H2  WAT   572      -1.544  17.895   1.401  1.00  0.00
TER
ATOM   1769  O   WAT   573       6.125  10.416  16.391  1.00  0.00
ATOM   1770  H1  WAT   573       6.450   9.685  16.917  1.00  0.00
ATOM   1771  H2  WAT   573       6.161  10.097  15.489  1.00  0.00
TER
ATOM   1772  O   WAT   574      -1.026  18.285  11.292  1.00  0.00
ATOM   1773  H1  WAT   574      -0.659  17.811  12.038  1.00  0.00
ATOM   1774  H2  WAT   574      -1.216  19.159  11.633  1.00  0.00
TER
ATOM   1775  O   WAT   575      -8.162  13.029   7.421  1.00  0.00
ATOM   1776  H1  WAT   575      -8.447  12.665   8.259  1.00  0.00
ATOM   1777  H2  WAT   575      -8.224  12.297   6.808  1.00  0.00
TER
ATOM   1778  O   WAT   576      -3.236  17.326  13.611  1.00  0.00
ATOM   1779  H1  WAT   576      -3.541  18.205  13.836  1.00  0.00
ATOM   1780  H2  WAT   576      -2.282  17.386  13.646  1.00  0.00
TER
ATOM   1781  O   WAT   577       1.512  11.922   4.143  1.00  0.00
ATOM   1782  H1  WAT   577       0.698  11.423   4.067  1.00  0.00
ATOM   1783  H2  WAT   577       1.318  12.762   3.726  1.00  0.00
TER
ATOM   1784  O   WAT   578       4.227  16.294   2.439  1.00  0.00
ATOM   1785  H1  WAT   578       5.115  16.606   2.264  1.00  0.00
ATOM   1786  H2  WAT   578       4.197  15.421   2.047  1.00  0.00
TER
ATOM   1787  O   WAT   579      -7.180  18.166  14.758  1.00  0.00
ATOM   1788  H1  WAT   579      -7.538  18.831  15.345  1.00  0.00
ATOM   1789  H2  WAT   579      -7.474  17.334  15.129  1.00  0.00
TER
ATOM   1790  O   WAT   580      -3.979  18.624  17.642  1.00  0.00
ATOM   1791  H1  WAT   580      -4.279  18.770  16.744  1.00  0.00
ATOM   1792  H2  WAT   580      -3.207  18.065  17.549  1.00  0.00
TER
ATOM   1793  O   WAT   581       6.498  17.605   1.907  1.00  0.00
ATOM   1794  H1  WAT   581       6.414  18.037   1.057  1.00  0.00
ATOM   1795  H2  WAT   581       7.217  18.065   2.340  1.00  0.00
TER
ATOM   1796  O   WAT   582      -8.669  18.165   1.381  1.00  0.00
ATOM   1797  H1  WAT   582      -7.800  18.448   1.665  1.00  0.00
ATOM   1798  H2  WAT   582      -9.160  18.979   1.266  1.00  0.00
TER
ATOM   1799  O   WAT   583      -5.604   9.896   5.974  1.00  0.00
ATOM   1800  H1  WAT   583      -5.733   9.888   6.923  1.00  0.00
ATOM   1801  H2  WAT   583      -6.428  10.234   5.623  1.00  0.00
TER
ATOM   1802  O   WAT   584      -8.605  11.655  15.435  1.00  0.00
ATOM   1803  H1  WAT   584      -9.319  11.855  16.040  1.00  0.00
ATOM   1804  H2  WAT   584      -8.185  10.879  15.806  1.00  0.00
TER
ATOM   1805  O   WAT   585       2.889  14.147  13.185  1.00  0.00
ATOM   1806  H1  WAT   585       3.257  13.327  13.513  1.00  0.00
ATOM   1807  H2  WAT   585       2.029  14.208  13.601  1.00  0.00
TER
ATOM   1808  O   WAT   586       6.255  13.103   3.994  1.00  0.00
ATOM   1809  H1  WAT   586       5.626  13.208   3.280  1.00  0.00
ATOM   1810  H2  WAT   586       5.760  13.323   4.783  1.00  0.00
TER
ATOM   1811  O   WAT   587      -1.776  15.382   5.410  1.00  0.00
ATOM   1812  H1  WAT   587      -2.485  15.850   5.851  1.00  0.00
ATOM   1813  H2  WAT   587      -1.492  14.724   6.044  1.00  0.00
TER
ATOM   1814  O   WAT   588      -0.151  16.801  13.409  1.00  0.00
ATOM   1815  H1  WAT   588       0.348  17.276  14.074  1.00  0.00
ATOM   1816  H2  WAT   588      -0.009  15.878  13.616  1.00  0.00
TER
ATOM   1817  O   WAT   589       2.255  12.107   6.849  1.00  0.00
ATOM   1818  H1  WAT   589       2.132  12.125   5.900  1.00  0.00
ATOM   1819  H2  WAT   589       3.204  12.155   6.969  1.00  0.00
TER
ATOM   1820  O   WAT   590      -3.573  13.690   2.785  1.00  0.00
ATOM   1821  H1  WAT   590      -2.724  14.127   2.719  1.00  0.00
ATOM   1822  H2  WAT   590      -3.940  14.002   3.612  1.00  0.00
TER
ATOM   1823  O   WAT   591       7.056  13.018  14.252  1.00  0.00
ATOM   1824  H1  WAT   591       6.553  13.759  14.591  1.00  0.00
ATOM   1825  H2  WAT   591       7.871  13.407  13.935  1.00  0.00
TER
ATOM   1826  O   WAT   592       5.348  18.262   7.698  1.00  0.00
ATOM   1827  H1  WAT   592       4.407  18.277   7.873  1.00  0.00
ATOM   1828  H2  WAT   592       5.662  17.475   8.144  1.00  0.00
TER
ATOM   1829  O   WAT   593      -4.674  19.943   1.258  1.00  0.00
ATOM   1830  H1  WAT   593      -3.908  19.832   1.821  1.00  0.00
ATOM   1831  H2  WAT   593      -4.596  19.247   0.606  1.00  0.00
TER
ATOM   1832  O   WAT   594      -5.979  17.376   1.942  1.00  0.00
ATOM   1833  H1  WAT   594      -5.899  16.429   2.053  1.00  0.00
ATOM   1834  H2  WAT   594      -5.087  17.707   2.048  1.00  0.00
TER
ATOM   1835  O   WAT   595      -8.452  19.197  17.177  1.00  0.00
ATOM   1836  H1  WAT   595      -7.948  18.618  17.749  1.00  0.00
ATOM   1837  H2  WAT   595      -9.191  19.482  17.715  1.00  0.00
TER
ATOM   1838  O   WAT   596      -2.642  19.940   3.232  1.00  0.00
ATOM   1839  H1  WAT   596      -2.220  19.774   4.076  1.00  0.00
ATOM   1840  H2  WAT   596      -2.517  19.130   2.738  1.00  0.00
TER
ATOM   1841  O   WAT   597      -4.479  15.920  16.040  1.00  0.00
ATOM   1842  H1  WAT   597      -5.010  15.429  15.412  1.00  0.00
ATOM   1843  H2  WAT   597      -3.810  16.348  15.505  1.00  0.00
TER
ATOM   1844  O   WAT   598      -0.129  18.964   0.480  1.00  0.00
ATOM   1845  H1  WAT   598       0.391  18.249   0.114  1.00  0.00
ATOM   1846  H2  WAT   598       0.518  19.602   0.780  1.00  0.00
TER
ATOM   1847  O   WAT   599       4.891  17.726  17.808  1.00  0.00
ATOM   1848  H1  WAT   599       5.473  16.971  17.720  1.00  0.00
ATOM   1849  H2  WAT   599       5.067  18.257  17.031  1.00  0.00
TER
ATOM   1850  O   WAT   600      -3.992  12.886  16.119  1.00  0.00
ATOM   1851  H1  WAT   600      -4.086  12.268  15.394  1.00  0.00
ATOM   1852  H2  WAT   600      -4.572  13.613  15.892  1.00  0.00
TER
ATOM   1853  O   WAT   601      -1.226  11.443  13.152  1.00  0.00
ATOM   1854  H1  WAT   601      -1.674  11.466  12.307  1.00  0.00
ATOM   1855  H2  WAT   601      -1.859  11.045  13.749  1.00  0.00
TER
ATOM   1856  O   WAT   602       1.517  18.070  15.157  1.00  0.00
ATOM   1857  H1  WAT   602       1.636  17.474  15.897  1.00  0.00
ATOM   1858  H2  WAT   602       2.376  18.107  14.737  1.00  0.00
TER
ATOM   1859  O   WAT   603       3.855  18.624  13.733  1.00  0.00
ATOM   1860  H1  WAT   603       3.329  19.148  13.130  1.00  0.00
ATOM   1861  H2  WAT   603       4.198  19.257  14.364  1.00  0.00
TER
ATOM   1862  O   WAT   604      -3.746  16.013   0.178  1.00  0.00
ATOM   1863  H1  WAT   604      -3.947  15.150   0.540  1.00  0.00
ATOM   1864  H2  WAT   604      -3.917  15.927  -0.760  1.00  0.00
TER
ATOM   1865  O   WAT   605      -1.717  14.612  16.415  1.00  0.00
ATOM   1866  H1  WAT   605      -1.127  14.304  17.102  1.00  0.00
ATOM   1867  H2  WAT   605      -2.535  14.140  16.571  1.00  0.00
TER
ATOM   1868  O   WAT   606       3.103  14.229  16.648  1.00  0.00
ATOM   1869  H1  WAT   606       2.414  13.567  16.583  1.00  0.00
ATOM   1870  H2  WAT   606       3.823  13.783  17.093  1.00  0.00
TER
ATOM   1871  O   WAT   607       3.733  10.824   2.707  1.00  0.00
ATOM   1872  H1  WAT   607       4.013   9.981   3.063  1.00  0.00
ATOM   1873  H2  WAT   607       2.959  11.056   3.221  1.00  0.00
TER
ATOM   1874  O   WAT   608      -4.948  13.113   0.166  1.00  0.00
ATOM   1875  H1  WAT   608      -4.645  13.120  -0.742  1.00  0.00
ATOM   1876  H2  WAT   608      -4.208  12.763   0.663  1.00  0.00
TER
ATOM   1877  O   WAT   609      -1.729  12.057   1.152  1.00  0.00
ATOM   1878  H1  WAT   609      -2.077  11.379   0.572  1.00  0.00
ATOM   1879  H2  WAT   609      -1.528  11.596   1.966  1.00  0.00
TER
ATOM   1880  O   WAT   610      -8.389  18.586   7.548  1.00  0.00
ATOM   1881  H1  WAT   610      -9.044  18.317   6.904  1.00  0.00
ATOM   1882  H2  WAT   610      -7.551  18.476   7.098  1.00  0.00
TER
ATOM   1883  O   WAT   611       4.560  13.380   1.770  1.00  0.00
ATOM   1884  H1  WAT   611       4.979  13.193   0.930  1.00  0.00
ATOM   1885  H2  WAT   611       4.254  12.528   2.080  1.00  0.00
TER
ATOM   1886  O   WAT   612       8.059  18.292   5.468  1.00  0.00
ATOM   1887  H1  WAT   612       7.684  17.525   5.036  1.00  0.00
ATOM   1888  H2  WAT   612       7.330  18.674   5.955  1.00  0.00
TER
ATOM   1889  O   WAT   613      -7.351  18.971  12.088  1.00  0.00
ATOM   1890  H1  WAT   613      -6.984  18.884  12.968  1.00  0.00
ATOM   1891  H2  WAT   613      -7.920  18.208  11.989  1.00  0.00
TER
ATOM   1892  O   WAT   614       7.449  17.439  15.102  1.00  0.00
ATOM   1893  H1  WAT   614       7.218  17.211  14.201  1.00  0.00
ATOM   1894  H2  WAT   614       7.710  18.359  15.056  1.00  0.00
TER
ATOM   1895  O   WAT   615      -7.800  15.882  15.994  1.00  0.00
ATOM   1896  H1  WAT   615      -8.694  15.848  16.334  1.00  0.00
ATOM   1897  H2  WAT   615      -7.260  16.080  16.759  1.00  0.00
TER
ATOM   1898  O   WAT   616       5.888  12.665  17.879  1.00  0.00
ATOM   1899  H1  WAT   616       6.765  12.673  18.263  1.00  0.00
ATOM   1900  H2  WAT   616       5.900  11.928  17.269  1.00  0.00
TER
ATOM   1901  O   WAT   617      -9.175  15.796   3.491  1.00  0.00
ATOM   1902  H1  WAT   617     -10.079  16.059   3.316  1.00  0.00
ATOM   1903  H2  WAT   617      -8.691  16.067   2.711  1.00  0.00
TER
ATOM   1904  O   WAT   618       7.334  16.518   8.768  1.00  0.00
ATOM   1905  H1  WAT   618       7.858  16.024   8.137  1.00  0.00
ATOM   1906  H2  WAT   618       7.920  16.653   9.513  1.00  0.00
TER
ATOM   1907  O   WAT   619       7.513  16.602  12.290  1.00  0.00
ATOM   1908  H1  WAT   619       6.564  16.568  12.405  1.00  0.00
ATOM   1909  H2  WAT   619       7.695  17.512  12.055  1.00  0.00
TER
ATOM   1910  O   WAT   620      -6.632  14.852   1.400  1.00  0.00
ATOM   1911  H1  WAT   620      -5.923  14.430   0.915  1.00  0.00
ATOM   1912  H2  WAT   620      -7.348  14.920   0.768  1.00  0.00
TER
ATOM   1913  O   WAT   621      -6.985  10.906   0.440  1.00  0.00
ATOM   1914  H1  WAT   621      -6.262  11.447   0.758  1.00  0.00
ATOM   1915  H2  WAT   621      -6.712  10.632  -0.435  1.00  0.00
TER
ATOM   1916  O   WAT   622       6.824  15.775   4.708  1.00  0.00
ATOM   1917  H1  WAT   622       7.320  15.542   5.492  1.00  0.00
ATOM   1918  H2  WAT   622       6.626  14.936   4.291  1.00  0.00
TER
ATOM   1919  O   WAT   623      -7.296  10.157  10.343  1.00  0.00
ATOM   1920  H1  WAT   623      -6.648   9.606   9.902  1.00  0.00
ATOM   1921  H2  WAT   623      -6.875  10.411  11.164  1.00  0.00
TER
ATOM   1922  O   WAT   624       8.253  14.411   7.241  1.00  0.00
ATOM   1923  H1  WAT   624       8.143  14.257   8.180  1.00  0.00
ATOM   1924  H2  WAT   624       9.014  13.883   6.999  1.00  0.00
TER
ATOM   1925  O   WAT   625       6.600  10.351  13.700  1.00  0.00
ATOM   1926  H1  WAT   625       7.237  10.964  14.066  1.00  0.00
ATOM   1927  H2  WAT   625       6.747  10.387  12.755  1.00  0.00
TER
ATOM   1928  O   WAT   626       9.142  12.242   0.482  1.00  0.00
ATOM   1929  H1  WAT   626      10.067  12.110   0.274  1.00  0.00
ATOM   1930  H2  WAT   626       9.120  12.321   1.436  1.00  0.00
TER
ATOM   1931  O   WAT   627       9.216  13.013   3.108  1.00  0.00
ATOM   1932  H1  WAT   627       8.421  12.948   3.637  1.00  0.00
ATOM   1933  H2  WAT   627       9.420  13.948   3.096  1.00  0.00
TER
ATOM   1934  O   WAT   628      -7.542  10.312  13.085  1.00  0.00
ATOM   1935  H1  WAT   628      -7.891  10.769  13.851  1.00  0.00
ATOM   1936  H2  WAT   628      -7.874   9.418  13.167  1.00  0.00
TER
ATOM   1937  O   WAT   629      -0.030  11.503  16.607  1.00  0.00
ATOM   1938  H1  WAT   629      -0.091  12.096  17.357  1.00  0.00
ATOM   1939  H2  WAT   629       0.910  11.396  16.462  1.00  0.00
TER
ATOM   1940  O   WAT   630       2.608  11.160  16.246  1.00  0.00
ATOM   1941  H1  WAT   630       3.222  11.478  15.584  1.00  0.00
ATOM   1942  H2  WAT   630       3.153  10.675  16.866  1.00  0.00
TER
ATOM   1943  O   WAT   631      -6.870   9.840  16.360  1.00  0.00
ATOM   1944  H1  WAT   631      -6.322   9.659  15.597  1.00  0.00
ATOM   1945  H2  WAT   631      -6.805   9.049  16.896  1.00  0.00
TER
ATOM   1946  O   WAT   632       3.348   9.724  12.573  1.00  0.00
ATOM   1947  H1  WAT   632       2.474  10.057  12.371  1.00  0.00
ATOM   1948  H2  WAT   632       3.239   9.251  13.398  1.00  0.00
TER
ATOM   1949  O   WAT   633       4.256  11.931  13.957  1.00  0.00
ATOM   1950  H1  WAT   633       3.927  11.116  13.578  1.00  0.00
ATOM   1951  H2  WAT   633       5.204  11.888  13.834  1.00  0.00
TER
ATOM   1952  O   WAT   634       1.096  10.641  11.513  1.00  0.00
ATOM   1953  H1  WAT   634       0.313  11.115  11.792  1.00  0.00
ATOM   1954  H2  WAT   634       0.802   9.736  11.404  1.00  0.00
TER
ATOM   1955  O   WAT   635       5.648  11.343   9.557  1.00  0.00
ATOM   1956  H1  WAT   635       6.089  11.287   8.710  1.00  0.00
ATOM   1957  H2  WAT   635       5.379  12.259   9.628  1.00  0.00
TER
ATOM   1958  O   WAT   636       7.512  10.974   7.568  1.00  0.00
ATOM   1959  H1  WAT   636       7.451  10.031   7.421  1.00  0.00
ATOM   1960  H2  WAT   636       8.291  11.082   8.114  1.00  0.00
TER
ATOM   1961  O   WAT   637      -7.560  10.945   4.034  1.00  0.00
ATOM   1962  H1  WAT   637      -6.802  11.058   3.460  1.00  0.00
ATOM   1963  H2  WAT   637      -8.022  11.782   3.988  1.00  0.00
TER
ATOM   1964  O   WAT   638      -1.019  13.059   7.024  1.00  0.00
ATOM   1965  H1  WAT   638      -1.831  12.685   6.684  1.00  0.00
ATOM   1966  H2  WAT   638      -0.515  12.304   7.326  1.00  0.00
TER
ATOM   1967  O   WAT   639       3.484   9.723   8.262  1.00  0.00
ATOM   1968  H1  WAT   639       4.087  10.296   8.737  1.00  0.00
ATOM   1969  H2  WAT   639       2.743  10.287   8.040  1.00  0.00
TER
ATOM   1970  O   WAT   640       6.627  10.126   3.536  1.00  0.00
ATOM   1971  H1  WAT   640       6.822  11.024   3.803  1.00  0.00
ATOM   1972  H2  WAT   640       5.840   9.894   4.030  1.00  0.00
TER
ATOM   1973  O   WAT   641      -5.188  11.472   2.574  1.00  0.00
ATOM   1974  H1  WAT   641      -4.658  10.685   2.445  1.00  0.00
ATOM   1975  H2  WAT   641      -4.555  12.151   2.808  1.00  0.00
TER
ATOM   1976  O   WAT   642      -2.994  11.209   5.629  1.00  0.00
ATOM   1977  H1  WAT   642      -3.624  10.508   5.796  1.00  0.00
ATOM   1978  H2  WAT   642      -3.533  11.970   5.412  1.00  0.00
TER
ATOM   1979  O   WAT   643      -2.868  10.488  18.064  1.00  0.00
ATOM   1980  H1  WAT   643      -3.150  10.991  17.300  1.00  0.00
ATOM   1981  H2  WAT   643      -2.486   9.690  17.698  1.00  0.00
TER
ATOM   1982  O   WAT   644       2.639  17.922 -10.995  1.00  0.00
ATOM   1983  H1  WAT   644       2.559  17.008 -11.265  1.00  0.00
ATOM   1984  H2  WAT   644       2.226  18.419 -11.701  1.00  0.00
TER
ATOM   1985  O   WAT   645       0.771  19.700  -9.114  1.00  0.00
ATOM   1986  H1  WAT   645      -0.005  19.220  -8.824  1.00  0.00
ATOM   1987  H2  WAT   645       1.422  19.021  -9.288  1.00  0.00
TER
ATOM   1988  O   WAT   646      -6.803  14.972 -14.452  1.00  0.00
ATOM   1989  H1  WAT   646      -7.692  15.314 -14.554  1.00  0.00
ATOM   1990  H2  WAT   646      -6.519  14.772 -15.344  1.00  0.00
TER
ATOM   1991  O   WAT   647      -8.840  17.573  -8.568  1.00  0.00
ATOM   1992  H1  WAT   647      -8.268  16.805  -8.567  1.00  0.00
ATOM   1993  H2  WAT   647      -8.840  17.872  -9.477  1.00  0.00
TER
ATOM   1994  O   WAT   648      -7.598  12.981  -6.781  1.00  0.00
ATOM   1995  H1  WAT   648      -7.777  12.084  -6.501  1.00  0.00
ATOM   1996  H2  WAT   648      -7.999  13.529  -6.106  1.00  0.00
TER
ATOM   1997  O   WAT   649       1.242  15.183  -8.880  1.00  0.00
ATOM   1998  H1  WAT   649       1.619  14.310  -8.992  1.00  0.00
ATOM   1999  H2  WAT   649       1.144  15.519  -9.771  1.00  0.00
TER
ATOM   2000  O   WAT   650      -4.627  13.555 -13.418  1.00  0.00
ATOM   2001  H1  WAT   650      -4.520  14.456 -13.111  1.00  0.00
ATOM   2002  H2  WAT   650      -5.538  13.507 -13.709  1.00  0.00
TER
ATOM   2003  O   WAT   651       5.025  12.678 -11.947  1.00  0.00
ATOM   2004  H1  WAT   651       5.846  12.188 -11.904  1.00  0.00
ATOM   2005  H2  WAT   651       5.058  13.268 -11.194  1.00  0.00
TER
ATOM   2006  O   WAT   652      -6.979  15.477  -8.173  1.00  0.00
ATOM   2007  H1  WAT   652      -6.298  15.741  -7.554  1.00  0.00
ATOM   2008  H2  WAT   652      -7.294  14.637  -7.839  1.00  0.00
TER
ATOM   2009  O   WAT   653      -2.786  16.524  -9.085  1.00  0.00
ATOM   2010  H1  WAT   653      -2.279  17.022  -8.445  1.00  0.00
ATOM   2011  H2  WAT   653      -2.255  15.748  -9.262  1.00  0.00
TER
ATOM   2012  O   WAT   654       9.315  14.695  -5.383  1.00  0.00
ATOM   2013  H1  WAT   654       8.610  15.083  -5.901  1.00  0.00
ATOM   2014  H2  WAT   654       9.581  15.390  -4.780  1.00  0.00
TER
ATOM   2015  O   WAT   655      -4.503  11.164  -4.819  1.00  0.00
ATOM   2016  H1  WAT   655      -4.501  11.681  -5.625  1.00  0.00
ATOM   2017  H2  WAT   655      -5.332  10.687  -4.842  1.00  0.00
TER
ATOM   2018  O   WAT   656       5.261  14.618  -9.174  1.00  0.00
ATOM   2019  H1  WAT   656       4.556  14.906  -8.594  1.00  0.00
ATOM   2020  H2  WAT   656       5.622  15.428  -9.534  1.00  0.00
TER
ATOM   2021  O   WAT   657      -4.821  12.875  -6.812  1.00  0.00
ATOM   2022  H1  WAT   657      -4.480  13.719  -7.107  1.00  0.00
ATOM   2023  H2  WAT   657      -5.760  13.023  -6.696  1.00  0.00
TER
ATOM   2024  O   WAT   658       8.330  14.063  -8.783  1.00  0.00
ATOM   2025  H1  WAT   658       7.382  14.097  -8.652  1.00  0.00
ATOM   2026  H2  WAT   658       8.655  14.877  -8.398  1.00  0.00
TER
ATOM   2027  O   WAT   659      -1.138  10.363 -10.488  1.00  0.00
ATOM   2028  H1  WAT   659      -0.831   9.808 -11.204  1.00  0.00
ATOM   2029  H2  WAT   659      -2.068  10.498 -10.670  1.00  0.00
TER
ATOM   2030  O   WAT   660       1.250  18.428 -13.752  1.00  0.00
ATOM   2031  H1  WAT   660       0.323  18.362 -13.523  1.00  0.00
ATOM   2032  H2  WAT   660       1.402  19.366 -13.866  1.00  0.00
TER
ATOM   2033  O   WAT   661       1.237  14.700 -16.755  1.00  0.00
ATOM   2034  H1  WAT   661       0.297  14.861 -16.670  1.00  0.00
ATOM   2035  H2  WAT   661       1.555  15.418 -17.301  1.00  0.00
TER
ATOM   2036  O   WAT   662       4.722  16.169  -5.832  1.00  0.00
ATOM   2037  H1  WAT   662       4.309  16.994  -5.578  1.00  0.00
ATOM   2038  H2  WAT   662       3.990  15.583  -6.024  1.00  0.00
TER
ATOM   2039  O   WAT   663      -3.145  18.955 -10.970  1.00  0.00
ATOM   2040  H1  WAT   663      -3.549  18.242 -11.465  1.00  0.00
ATOM   2041  H2  WAT   663      -3.058  18.610 -10.081  1.00  0.00
TER
ATOM   2042  O   WAT   664      -4.432  15.729  -7.190  1.00  0.00
ATOM   2043  H1  WAT   664      -3.880  15.838  -7.964  1.00  0.00
ATOM   2044  H2  WAT   664      -3.917  16.103  -6.474  1.00  0.00
TER
ATOM   2045  O   WAT   665       3.456  19.229 -16.241  1.00  0.00
ATOM   2046  H1  WAT   665       3.895  18.391 -16.387  1.00  0.00
ATOM   2047  H2  WAT   665       4.169  19.862 -16.154  1.00  0.00
TER
ATOM   2048  O   WAT   666       7.038  10.483 -17.927  1.00  0.00
ATOM   2049  H1  WAT   666       6.725  10.576 -17.027  1.00  0.00
ATOM   2050  H2  WAT   666       7.799  11.061 -17.977  1.00  0.00
TER
ATOM   2051  O   WAT   667      -6.444  17.849 -13.469  1.00  0.00
ATOM   2052  H1  WAT   667      -6.564  18.575 -14.081  1.00  0.00
ATOM   2053  H2  WAT   667      -6.754  17.079 -13.946  1.00  0.00
TER
ATOM   2054  O   WAT   668       8.248  15.220  -1.949  1.00  0.00
ATOM   2055  H1  WAT   668       7.632  15.728  -2.478  1.00  0.00
ATOM   2056  H2  WAT   668       7.927  14.320  -2.007  1.00  0.00
TER
ATOM   2057  O   WAT   669      -3.978  11.193 -10.087  1.00  0.00
ATOM   2058  H1  WAT   669      -4.421  11.973 -10.418  1.00  0.00
ATOM   2059  H2  WAT   669      -3.419  11.516  -9.380  1.00  0.00
TER
ATOM   2060  O   WAT   670       0.309  14.059  -4.483  1.00  0.00
ATOM   2061  H1  WAT   670      -0.153  14.268  -3.671  1.00  0.00
ATOM   2062  H2  WAT   670      -0.093  13.245  -4.786  1.00  0.00
TER
ATOM   2063  O   WAT   671       5.310  15.280  -3.353  1.00  0.00
ATOM   2064  H1  WAT   671       4.459  14.981  -3.032  1.00  0.00
ATOM   2065  H2  WAT   671       5.150  15.524  -4.265  1.00  0.00
TER
ATOM   2066  O   WAT   672       2.405  16.780  -1.254  1.00  0.00
ATOM   2067  H1  WAT   672       2.730  15.947  -1.593  1.00  0.00
ATOM   2068  H2  WAT   672       3.193  17.303  -1.106  1.00  0.00
TER
ATOM   2069  O   WAT   673      -0.862  10.814 -15.206  1.00  0.00
ATOM   2070  H1  WAT   673      -1.487  10.810 -14.481  1.00  0.00
ATOM   2071  H2  WAT   673      -0.949   9.947 -15.602  1.00  0.00
TER
ATOM   2072  O   WAT   674      -1.940  11.737  -8.228  1.00  0.00
ATOM   2073  H1  WAT   674      -1.643  12.644  -8.308  1.00  0.00
ATOM   2074  H2  WAT   674      -1.392  11.249  -8.842  1.00  0.00
TER
ATOM   2075  O   WAT   675      -4.186  16.316 -12.358  1.00  0.00
ATOM   2076  H1  WAT   675      -4.412  16.100 -11.454  1.00  0.00
ATOM   2077  H2  WAT   675      -4.967  16.749 -12.704  1.00  0.00
TER
ATOM   2078  O   WAT   676       3.043  16.322 -13.759  1.00  0.00
ATOM   2079  H1  WAT   676       2.444  17.046 -13.943  1.00  0.00
ATOM   2080  H2  WAT   676       3.591  16.260 -14.542  1.00  0.00
TER
ATOM   2081  O   WAT   677      -1.747  17.214  -1.692  1.00  0.00
ATOM   2082  H1  WAT   677      -1.842  16.274  -1.842  1.00  0.00
ATOM   2083  H2  WAT   677      -0.903  17.436  -2.088  1.00  0.00
TER
ATOM   2084  O   WAT   678       1.650  14.959 -11.729  1.00  0.00
ATOM   2085  H1  WAT   678       2.043  15.276 -12.542  1.00  0.00
ATOM   2086  H2  WAT   678       2.011  14.080 -11.615  1.00  0.00
TER
ATOM   2087  O   WAT   679      -6.615  13.626  -3.539  1.00  0.00
ATOM   2088  H1  WAT   679      -7.009  14.473  -3.332  1.00  0.00
ATOM   2089  H2  WAT   679      -7.304  12.988  -3.348  1.00  0.00
TER
ATOM   2090  O   WAT   680      -0.041  13.709  -0.469  1.00  0.00
ATOM   2091  H1  WAT   680      -0.731  13.517   0.165  1.00  0.00
ATOM   2092  H2  WAT   680       0.702  13.993   0.063  1.00  0.00
TER
ATOM   2093  O   WAT   681      -9.314  11.549  -9.506  1.00  0.00
ATOM   2094  H1  WAT   681      -9.602  12.119  -8.794  1.00  0.00
ATOM   2095  H2  WAT   681      -8.569  11.069  -9.143  1.00  0.00
TER
ATOM   2096  O   WAT   682       2.235  17.549  -7.634  1.00  0.00
ATOM   2097  H1  WAT   682       1.503  18.058  -7.285  1.00  0.00
ATOM   2098  H2  WAT   682       1.838  16.732  -7.935  1.00  0.00
TER
ATOM   2099  O   WAT   683      -1.327  14.225  -9.229  1.00  0.00
ATOM   2100  H1  WAT   683      -1.323  13.784 -10.078  1.00  0.00
ATOM   2101  H2  WAT   683      -0.432  14.546  -9.122  1.00  0.00
TER
ATOM   2102  O   WAT   684      -5.477  14.107 -10.269  1.00  0.00
ATOM   2103  H1  WAT   684      -5.817  14.585  -9.513  1.00  0.00
ATOM   2104  H2  WAT   684      -6.239  13.654 -10.629  1.00  0.00
TER
ATOM   2105  O   WAT   685      -1.265  15.226 -16.238  1.00  0.00
ATOM   2106  H1  WAT   685      -1.144  15.184 -15.290  1.00  0.00
ATOM   2107  H2  WAT   685      -1.650  16.088 -16.393  1.00  0.00
TER
ATOM   2108  O   WAT   686       2.698  13.003  -8.222  1.00  0.00
ATOM   2109  H1  WAT   686       2.715  13.453  -7.378  1.00  0.00
ATOM   2110  H2  WAT   686       2.449  12.103  -8.008  1.00  0.00
TER
ATOM   2111  O   WAT   687      -2.253  17.536 -16.840  1.00  0.00
ATOM   2112  H1  WAT   687      -2.821  17.088 -17.466  1.00  0.00
ATOM   2113  H2  WAT   687      -1.544  17.895 -17.373  1.00  0.00
TER
ATOM   2114  O   WAT   688       6.125  10.416  -2.383  1.00  0.00
ATOM   2115  H1  WAT   688       6.450   9.685  -1.857  1.00  0.00
ATOM   2116  H2  WAT   688       6.161  10.097  -3.285  1.00  0.00
TER
ATOM   2117  O   WAT   689      -1.026  18.285  -7.482  1.00  0.00
ATOM   2118  H1  WAT   689      -0.659  17.811  -6.736  1.00  0.00
ATOM   2119  H2  WAT   689      -1.216  19.159  -7.141  1.00  0.00
TER
ATOM   2120  O   WAT   690      -8.162  13.029 -11.353  1.00  0.00
ATOM   2121  H1  WAT   690      -8.447  12.665 -10.515  1.00  0.00
ATOM   2122  H2  WAT   690      -8.224  12.297 -11.967  1.00  0.00
TER
ATOM   2123  O   WAT   691      -3.236  17.326  -5.164  1.00  0.00
ATOM   2124  H1  WAT   691      -3.541  18.205  -4.939  1.00  0.00
ATOM   2125  H2  WAT   691      -2.282  17.386  -5.128  1.00  0.00
TER
ATOM   2126  O   WAT   692       1.512  11.922 -14.632  1.00  0.00
ATOM   2127  H1  WAT   692       0.698  11.423 -14.707  1.00  0.00
ATOM   2128  H2  WAT   692       1.318  12.762 -15.048  1.00  0.00
TER
ATOM   2129  O   WAT   693       4.227  16.294 -16.335  1.00  0.00
ATOM   2130  H1  WAT   693       5.115  16.606 -16.510  1.00  0.00
ATOM   2131  H2  WAT   693       4.197  15.421 -16.727  1.00  0.00
TER
ATOM   2132  O   WAT   694      -7.180  18.166  -4.017  1.00  0.00
ATOM   2133  H1  WAT   694      -7.538  18.831  -3.429  1.00  0.00
ATOM   2134  H2  WAT   694      -7.474  17.334  -3.645  1.00  0.00
TER
ATOM   2135  O   WAT   695      -3.979  18.624  -1.133  1.00  0.00
ATOM   2136  H1  WAT   695      -4.279  18.770  -2.030  1.00  0.00
ATOM   2137  H2  WAT   695      -3.207  18.065  -1.225  1.00  0.00
TER
ATOM   2138  O   WAT   696       6.498  17.605 -16.867  1.00  0.00
ATOM   2139  H1  WAT   696       6.414  18.037 -17.718  1.00  0.00
ATOM   2140  H2  WAT   696       7.217  18.065 -16.435  1.00  0.00
TER
ATOM   2141  O   WAT   697      -8.669  18.165 -17.393  1.00  0.00
ATOM   2142  H1  WAT   697      -7.800  18.448 -17.110  1.00  0.00
ATOM   2143  H2  WAT   697      -9.160  18.979 -17.508  1.00  0.00
TER
ATOM   2144  O   WAT   698      -5.604   9.896 -12.800  1.00  0.00
ATOM   2145  H1  WAT   698      -5.733   9.888 -11.852  1.00  0.00
ATOM   2146  H2  WAT   698      -6.428  10.234 -13.151  1.00  0.00
TER
ATOM   2147  O   WAT   699      -8.605  11.655  -3.339  1.00  0.00
ATOM   2148  H1  WAT   699      -9.319  11.855  -2.734  1.00  0.00
ATOM   2149  H2  WAT   699      -8.185  10.879  -2.968  1.00  0.00
TER
ATOM   2150  O   WAT   700       2.889  14.147  -5.589  1.00  0.00
ATOM   2151  H1  WAT   700       3.257  13.327  -5.261  1.00  0.00
ATOM   2152  H2  WAT   700       2.029  14.208  -5.174  1.00  0.00
TER
ATOM   2153  O   WAT   701       6.255  13.103 -14.781  1.00  0.00
ATOM   2154  H1  WAT   701       5.626  13.208 -15.495  1.00  0.00
ATOM   2155  H2  WAT   701       5.760  13.323 -13.991  1.00  0.00
TER
ATOM   2156  O   WAT   702      -1.776  15.382 -13.365  1.00  0.00
ATOM   2157  H1  WAT   702      -2.485  15.850 -12.923  1.00  0.00
ATOM   2158  H2  WAT   702      -1.492  14.724 -12.730  1.00  0.00
TER
ATOM   2159  O   WAT   703      -0.151  16.801  -5.366  1.00  0.00
ATOM   2160  H1  WAT   703       0.348  17.276  -4.700  1.00  0.00
ATOM   2161  H2  WAT   703      -0.009  15.878  -5.159  1.00  0.00
TER
ATOM   2162  O   WAT   704       2.255  12.107 -11.925  1.00  0.00
ATOM   2163  H1  WAT   704       2.132  12.125 -12.874  1.00  0.00
ATOM   2164  H2  WAT   704       3.204  12.155 -11.805  1.00  0.00
TER
ATOM   2165  O   WAT   705      -3.573  13.690 -15.990  1.00  0.00
ATOM   2166  H1  WAT   705      -2.724  14.127 -16.056  1.00  0.00
ATOM   2167  H2  WAT   705      -3.940  14.002 -15.162  1.00  0.00
TER
ATOM   2168  O   WAT   706       7.056  13.018  -4.523  1.00  0.00
ATOM   2169  H1  WAT   706       6.553  13.759  -4.183  1.00  0.00
ATOM   2170  H2  WAT   706       7.871  13.407  -4.839  1.00  0.00
TER
ATOM   2171  O   WAT   707       5.348  18.262 -11.077  1.00  0.00
ATOM   2172  H1  WAT   707       4.407  18.277 -10.902  1.00  0.00
ATOM   2173  H2  WAT   707       5.662  17.475 -10.631  1.00  0.00
TER
ATOM   2174  O   WAT   708      -4.674  19.943 -17.516  1.00  0.00
ATOM   2175  H1  WAT   708      -3.908  19.832 -16.954  1.00  0.00
ATOM   2176  H2  WAT   708      -4.596  19.247 -18.168  1.00  0.00
TER
ATOM   2177  O   WAT   709      -5.979  17.376 -16.833  1.00  0.00
ATOM   2178  H1  WAT   709      -5.899  16.429 -16.721  1.00  0.00
ATOM   2179  H2  WAT   709      -5.087  17.707 -16.727  1.00  0.00
TER
ATOM   2180  O   WAT   710      -8.452  19.197  -1.597  1.00  0.00
ATOM   2181  H1  WAT   710      -7.948  18.618  -1.026  1.00  0.00
ATOM   2182  H2  WAT   710      -9.191  19.482  -1.060  1.00  0.00
TER
ATOM   2183  O   WAT   711      -6.420  17.340  -0.702  1.00  0.00
ATOM   2184  H1  WAT   711      -6.379  17.042   0.206  1.00  0.00
ATOM   2185  H2  WAT   711      -5.565  17.741  -0.861  1.00  0.00
TER
ATOM   2186  O   WAT   712      -2.642  19.940 -15.542  1.00  0.00
ATOM   2187  H1  WAT   712      -2.220  19.774 -14.699  1.00  0.00
ATOM   2188  H2  WAT   712      -2.517  19.130 -16.036  1.00  0.00
TER
ATOM   2189  O   WAT   713      -4.479  15.920  -2.735  1.00  0.00
ATOM   2190  H1  WAT   713      -5.010  15.429  -3.362  1.00  0.00
ATOM   2191  H2  WAT   713      -3.810  16.348  -3.269  1.00  0.00
TER
ATOM   2192  O   WAT   714       4.891  17.726  -0.967  1.00  0.00
ATOM   2193  H1  WAT   714       5.473  16.971  -1.055  1.00  0.00
ATOM   2194  H2  WAT   714       5.067  18.257  -1.744  1.00  0.00
TER
ATOM   2195  O   WAT   715      -3.992  12.886  -2.655  1.00  0.00
ATOM   2196  H1  WAT   715      -4.086  12.268  -3.380  1.00  0.00
ATOM   2197  H2  WAT   715      -4.572  13.613  -2.882  1.00  0.00
TER
ATOM   2198  O   WAT   716      -1.226  11.443  -5.622  1.00  0.00
ATOM   2199  H1  WAT   716      -1.674  11.466  -6.468  1.00  0.00
ATOM   2200  H2  WAT   716      -1.859  11.045  -5.025  1.00  0.00
TER
ATOM   2201  O   WAT   717       1.517  18.070  -3.617  1.00  0.00
ATOM   2202  H1  WAT   717       1.636  17.474  -2.878  1.00  0.00
ATOM   2203  H2  WAT   717       2.376  18.107  -4.037  1.00  0.00
TER
ATOM   2204  O   WAT   718       3.855  18.624  -5.041  1.00  0.00
ATOM   2205  H1  WAT   718       3.329  19.148  -5.645  1.00  0.00
ATOM   2206  H2  WAT   718       4.198  19.257  -4.410  1.00  0.00
TER
ATOM   2207  O   WAT   719      -1.717  14.612  -2.360  1.00  0.00
ATOM   2208  H1  WAT   719      -1.127  14.304  -1.672  1.00  0.00
ATOM   2209  H2  WAT   719      -2.535  14.140  -2.204  1.00  0.00
TER
ATOM   2210  O   WAT   720       3.103  14.229  -2.126  1.00  0.00
ATOM   2211  H1  WAT   720       2.414  13.567  -2.191  1.00  0.00
ATOM   2212  H2  WAT   720       3.823  13.783  -1.682  1.00  0.00
TER
ATOM   2213  O   WAT   721       3.733  10.824 -16.067  1.00  0.00
ATOM   2214  H1  WAT   721       4.013   9.981 -15.711  1.00  0.00
ATOM   2215  H2  WAT   721       2.959  11.056 -15.553  1.00  0.00
TER
ATOM   2216  O   WAT   722      -1.729  12.057 -17.623  1.00  0.00
ATOM   2217  H1  WAT   722      -2.077  11.379 -18.202  1.00  0.00
ATOM   2218  H2  WAT   722      -1.528  11.596 -16.808  1.00  0.00
TER
ATOM   2219  O   WAT   723      -8.389  18.586 -11.226  1.00  0.00
ATOM   2220  H1  WAT   723      -9.044  18.317 -11.870  1.00  0.00
ATOM   2221  H2  WAT   723      -7.551  18.476 -11.676  1.00  0.00
TER
ATOM   2222  O   WAT   724       4.560  13.380 -17.004  1.00  0.00
ATOM   2223  H1  WAT   724       4.979  13.193 -17.845  1.00  0.00
ATOM   2224  H2  WAT   724       4.254  12.528 -16.694  1.00  0.00
TER
ATOM   2225  O   WAT   725       8.059  18.292 -13.307  1.00  0.00
ATOM   2226  H1  WAT   725       7.684  17.525 -13.739  1.00  0.00
ATOM   2227  H2  WAT   725       7.330  18.674 -12.819  1.00  0.00
TER
ATOM   2228  O   WAT   726      -7.351  18.971  -6.686  1.00  0.00
ATOM   2229  H1  WAT   726      -6.984  18.884  -5.806  1.00  0.00
ATOM   2230  H2  WAT   726      -7.920  18.208  -6.785  1.00  0.00
TER
ATOM   2231  O   WAT   727       7.449  17.439  -3.673  1.00  0.00
ATOM   2232  H1  WAT   727       7.218  17.211  -4.573  1.00  0.00
ATOM   2233  H2  WAT   727       7.710  18.359  -3.718  1.00  0.00
TER
ATOM   2234  O   WAT   728      -7.800  15.882  -2.780  1.00  0.00
ATOM   2235  H1  WAT   728      -8.694  15.848  -2.441  1.00  0.00
ATOM   2236  H2  WAT   728      -7.260  16.080  -2.015  1.00  0.00
TER
ATOM   2237  O   WAT   729       5.888  12.665  -0.895  1.00  0.00
ATOM   2238  H1  WAT   729       6.765  12.673  -0.511  1.00  0.00
ATOM   2239  H2  WAT   729       5.900  11.928  -1.506  1.00  0.00
TER
ATOM   2240  O   WAT   730      -9.175  15.796 -15.284  1.00  0.00
ATOM   2241  H1  WAT   730     -10.079  16.059 -15.459  1.00  0.00
ATOM   2242  H2  WAT   730      -8.691  16.067 -16.064  1.00  0.00
TER
ATOM   2243  O   WAT   731       7.334  16.518 -10.006  1.00  0.00
ATOM   2244  H1  WAT   731       7.858  16.024 -10.637  1.00  0.00
ATOM   2245  H2  WAT   731       7.920  16.653  -9.261  1.00  0.00
TER
ATOM   2246  O   WAT   732       7.513  16.602  -6.484  1.00  0.00
ATOM   2247  H1  WAT   732       6.564  16.568  -6.370  1.00  0.00
ATOM   2248  H2  WAT   732       7.695  17.512  -6.719  1.00  0.00
TER
ATOM   2249  O   WAT   733      -6.632  14.852 -17.374  1.00  0.00
ATOM   2250  H1  WAT   733      -5.923  14.430 -17.860  1.00  0.00
ATOM   2251  H2  WAT   733      -7.348  14.920 -18.006  1.00  0.00
TER
ATOM   2252  O   WAT   734       6.824  15.775 -14.067  1.00  0.00
ATOM   2253  H1  WAT   734       7.320  15.542 -13.282  1.00  0.00
ATOM   2254  H2  WAT   734       6.626  14.936 -14.483  1.00  0.00
TER
ATOM   2255  O   WAT   735      -7.296  10.157  -8.432  1.00  0.00
ATOM   2256  H1  WAT   735      -6.648   9.606  -8.872  1.00  0.00
ATOM   2257  H2  WAT   735      -6.875  10.411  -7.610  1.00  0.00
TER
ATOM   2258  O   WAT   736       8.253  14.411 -11.533  1.00  0.00
ATOM   2259  H1  WAT   736       8.143  14.257 -10.595  1.00  0.00
ATOM   2260  H2  WAT   736       9.014  13.883 -11.776  1.00  0.00
TER
ATOM   2261  O   WAT   737       6.600  10.351  -5.075  1.00  0.00
ATOM   2262  H1  WAT   737       7.237  10.964  -4.709  1.00  0.00
ATOM   2263  H2  WAT   737       6.747  10.387  -6.020  1.00  0.00
TER
ATOM   2264  O   WAT   738       9.142  12.242 -18.292  1.00  0.00
ATOM   2265  H1  WAT   738      10.067  12.110 -18.501  1.00  0.00
ATOM   2266  H2  WAT   738       9.120  12.321 -17.339  1.00  0.00
TER
ATOM   2267  O   WAT   739       9.216  13.013 -15.667  1.00  0.00
ATOM   2268  H1  WAT   739       8.421  12.948 -15.137  1.00  0.00
ATOM   2269  H2  WAT   739       9.420  13.948 -15.678  1.00  0.00
TER
ATOM   2270  O   WAT   740      -7.542  10.312  -5.689  1.00  0.00
ATOM   2271  H1  WAT   740      -7.891  10.769  -4.923  1.00  0.00
ATOM   2272  H2  WAT   740      -7.874   9.418  -5.607  1.00  0.00
TER
ATOM   2273  O   WAT   741      -0.030  11.503  -2.167  1.00  0.00
ATOM   2274  H1  WAT   741      -0.091  12.096  -1.418  1.00  0.00
ATOM   2275  H2  WAT   741       0.910  11.396  -2.312  1.00  0.00
TER
ATOM   2276  O   WAT   742       2.608  11.160  -2.528  1.00  0.00
ATOM   2277  H1  WAT   742       3.222  11.478  -3.190  1.00  0.00
ATOM   2278  H2  WAT   742       3.153  10.675  -1.908  1.00  0.00
TER
ATOM   2279  O   WAT   743      -6.870   9.840  -2.414  1.00  0.00
ATOM   2280  H1  WAT   743      -6.322   9.659  -3.177  1.00  0.00
ATOM   2281  H2  WAT   743      -6.805   9.049  -1.878  1.00  0.00
TER
ATOM   2282  O   WAT   744       3.348   9.724  -6.201  1.00  0.00
ATOM   2283  H1  WAT   744       2.474  10.057  -6.404  1.00  0.00
ATOM   2284  H2  WAT   744       3.239   9.251  -5.376  1.00  0.00
TER
ATOM   2285  O   WAT   745       4.256  11.931  -4.817  1.00  0.00
ATOM   2286  H1  WAT   745       3.927  11.116  -5.197  1.00  0.00
ATOM   2287  H2  WAT   745       5.204  11.888  -4.940  1.00  0.00
TER
ATOM   2288  O   WAT   746       1.096  10.641  -7.262  1.00  0.00
ATOM   2289  H1  WAT   746       0.313  11.115  -6.982  1.00  0.00
ATOM   2290  H2  WAT   746       0.802   9.736  -7.370  1.00  0.00
TER
ATOM   2291  O   WAT   747       5.648  11.343  -9.217  1.00  0.00
ATOM   2292  H1  WAT   747       6.089  11.287 -10.065  1.00  0.00
ATOM   2293  H2  WAT   747       5.379  12.259  -9.146  1.00  0.00
TER
ATOM   2294  O   WAT   748       7.512  10.974 -11.206  1.00  0.00
ATOM   2295  H1  WAT   748       7.451  10.031 -11.353  1.00  0.00
ATOM   2296  H2  WAT   748       8.291  11.082 -10.661  1.00  0.00
TER
ATOM   2297  O   WAT   749      -7.560  10.945 -14.740  1.00  0.00
ATOM   2298  H1  WAT   749      -6.802  11.058 -15.314  1.00  0.00
ATOM   2299  H2  WAT   749      -8.022  11.782 -14.786  1.00  0.00
TER
ATOM   2300  O   WAT   750      -1.019  13.059 -11.750  1.00  0.00
ATOM   2301  H1  WAT   750      -1.831  12.685 -12.091  1.00  0.00
ATOM   2302  H2  WAT   750      -0.515  12.304 -11.448  1.00  0.00
TER
ATOM   2303  O   WAT   751       3.484   9.723 -10.512  1.00  0.00
ATOM   2304  H1  WAT   751       4.087  10.296 -10.037  1.00  0.00
ATOM   2305  H2  WAT   751       2.743  10.287 -10.734  1.00  0.00
TER
ATOM   2306  O   WAT   752       6.627  10.126 -15.238  1.00  0.00
ATOM   2307  H1  WAT   752       6.822  11.024 -14.971  1.00  0.00
ATOM   2308  H2  WAT   752       5.840   9.894 -14.745  1.00  0.00
TER
ATOM   2309  O   WAT   753      -5.188  11.472 -16.200  1.00  0.00
ATOM   2310  H1  WAT   753      -4.658  10.685 -16.329  1.00  0.00
ATOM   2311  H2  WAT   753      -4.555  12.151 -15.967  1.00  0.00
TER
ATOM   2312  O   WAT   754      -2.994  11.209 -13.146  1.00  0.00
ATOM   2313  H1  WAT   754      -3.624  10.508 -12.979  1.00  0.00
ATOM   2314  H2  WAT   754      -3.533  11.970 -13.362  1.00  0.00
TER
ATOM   2315  O   WAT   755      -2.868  10.488  -0.710  1.00  0.00
ATOM   2316  H1  WAT   755      -3.150  10.991  -1.474  1.00  0.00
ATOM   2317  H2  WAT   755      -2.486   9.690  -1.076  1.00  0.00
TER
ATOM   2318  O   WAT   756       3.733   9.903  -0.132  1.00  0.00
ATOM   2319  H1  WAT   756       3.620  10.222   0.763  1.00  0.00
ATOM   2320  H2  WAT   756       4.550  10.304  -0.429  1.00  0.00
TER
ATOM   2321  O   WAT   757       2.639  -0.852   7.780  1.00  0.00
ATOM   2322  H1  WAT   757       2.559  -1.767   7.509  1.00  0.00
ATOM   2323  H2  WAT   757       2.226  -0.355   7.074  1.00  0.00
TER
ATOM   2324  O   WAT   758       0.771   0.926   9.661  1.00  0.00
ATOM   2325  H1  WAT   758      -0.005   0.446   9.951  1.00  0.00
ATOM   2326  H2  WAT   758       1.422   0.246   9.486  1.00  0.00
TER
ATOM   2327  O   WAT   759      -5.212   1.238  10.538  1.00  0.00
ATOM   2328  H1  WAT   759      -6.044   0.983  10.938  1.00  0.00
ATOM   2329  H2  WAT   759      -4.604   1.309  11.274  1.00  0.00
TER
ATOM   2330  O   WAT   760       4.792   5.332   8.441  1.00  0.00
ATOM   2331  H1  WAT   760       4.330   4.561   8.769  1.00  0.00
ATOM   2332  H2  WAT   760       5.604   5.358   8.946  1.00  0.00
TER
ATOM   2333  O   WAT   761      -5.232   5.272  10.734  1.00  0.00
ATOM   2334  H1  WAT   761      -4.930   4.382  10.555  1.00  0.00
ATOM   2335  H2  WAT   761      -4.488   5.829  10.506  1.00  0.00
TER
ATOM   2336  O   WAT   762      -6.803  -3.802   4.323  1.00  0.00
ATOM   2337  H1  WAT   762      -7.692  -3.460   4.221  1.00  0.00
ATOM   2338  H2  WAT   762      -6.519  -4.002   3.431  1.00  0.00
TER
ATOM   2339  O   WAT   763      -8.840  -1.201  10.206  1.00  0.00
ATOM   2340  H1  WAT   763      -8.268  -1.969  10.207  1.00  0.00
ATOM   2341  H2  WAT   763      -8.840  -0.903   9.297  1.00  0.00
TER
ATOM   2342  O   WAT   764       1.018   7.618   8.061  1.00  0.00
ATOM   2343  H1  WAT   764       0.399   8.073   7.490  1.00  0.00
ATOM   2344  H2  WAT   764       1.873   7.773   7.660  1.00  0.00
TER
ATOM   2345  O   WAT   765       0.212   3.602   9.668  1.00  0.00
ATOM   2346  H1  WAT   765       0.143   2.661   9.507  1.00  0.00
ATOM   2347  H2  WAT   765       0.974   3.692  10.240  1.00  0.00
TER
ATOM   2348  O   WAT   766      -7.598  -5.793  11.993  1.00  0.00
ATOM   2349  H1  WAT   766      -7.777  -6.690  12.274  1.00  0.00
ATOM   2350  H2  WAT   766      -7.999  -5.246  12.668  1.00  0.00
TER
ATOM   2351  O   WAT   767       1.242  -3.591   9.895  1.00  0.00
ATOM   2352  H1  WAT   767       1.619  -4.464   9.782  1.00  0.00
ATOM   2353  H2  WAT   767       1.144  -3.256   9.004  1.00  0.00
TER
ATOM   2354  O   WAT   768      -4.627  -5.219   5.356  1.00  0.00
ATOM   2355  H1  WAT   768      -4.520  -4.319   5.663  1.00  0.00
ATOM   2356  H2  WAT   768      -5.538  -5.267   5.066  1.00  0.00
TER
ATOM   2357  O   WAT   769       5.025  -6.096   6.827  1.00  0.00
ATOM   2358  H1  WAT   769       5.846  -6.587   6.870  1.00  0.00
ATOM   2359  H2  WAT   769       5.058  -5.507   7.581  1.00  0.00
TER
ATOM   2360  O   WAT   770      -6.979  -3.297  10.602  1.00  0.00
ATOM   2361  H1  WAT   770      -6.298  -3.033  11.220  1.00  0.00
ATOM   2362  H2  WAT   770      -7.294  -4.137  10.935  1.00  0.00
TER
ATOM   2363  O   WAT   771      -2.786  -2.250   9.689  1.00  0.00
ATOM   2364  H1  WAT   771      -2.279  -1.752  10.329  1.00  0.00
ATOM   2365  H2  WAT   771      -2.255  -3.027   9.513  1.00  0.00
TER
ATOM   2366  O   WAT   772       9.315  -4.080  13.392  1.00  0.00
ATOM   2367  H1  WAT   772       8.610  -3.692  12.873  1.00  0.00
ATOM   2368  H2  WAT   772       9.581  -3.385  13.994  1.00  0.00
TER
ATOM   2369  O   WAT   773      -4.503  -7.610  13.955  1.00  0.00
ATOM   2370  H1  WAT   773      -4.501  -7.093  13.150  1.00  0.00
ATOM   2371  H2  WAT   773      -5.332  -8.087  13.932  1.00  0.00
TER
ATOM   2372  O   WAT   774       1.884   2.502   5.454  1.00  0.00
ATOM   2373  H1  WAT   774       1.266   2.966   4.890  1.00  0.00
ATOM   2374  H2  WAT   774       2.397   3.194   5.871  1.00  0.00
TER
ATOM   2375  O   WAT   775      -3.252   2.029  12.133  1.00  0.00
ATOM   2376  H1  WAT   775      -3.586   2.656  12.775  1.00  0.00
ATOM   2377  H2  WAT   775      -3.076   2.555  11.353  1.00  0.00
TER
ATOM   2378  O   WAT   776       5.261  -4.156   9.600  1.00  0.00
ATOM   2379  H1  WAT   776       4.556  -3.868  10.181  1.00  0.00
ATOM   2380  H2  WAT   776       5.622  -3.346   9.240  1.00  0.00
TER
ATOM   2381  O   WAT   777      -4.821  -5.899  11.962  1.00  0.00
ATOM   2382  H1  WAT   777      -4.480  -5.055  11.668  1.00  0.00
ATOM   2383  H2  WAT   777      -5.760  -5.751  12.079  1.00  0.00
TER
ATOM   2384  O   WAT   778      -4.041   3.997  13.947  1.00  0.00
ATOM   2385  H1  WAT   778      -3.423   4.672  13.666  1.00  0.00
ATOM   2386  H2  WAT   778      -4.901   4.406  13.856  1.00  0.00
TER
ATOM   2387  O   WAT   779      -8.747   3.187   2.828  1.00  0.00
ATOM   2388  H1  WAT   779      -9.125   3.676   2.097  1.00  0.00
ATOM   2389  H2  WAT   779      -8.490   3.860   3.459  1.00  0.00
TER
ATOM   2390  O   WAT   780       6.877   5.461  11.863  1.00  0.00
ATOM   2391  H1  WAT   780       6.194   6.131  11.855  1.00  0.00
ATOM   2392  H2  WAT   780       7.417   5.659  11.097  1.00  0.00
TER
ATOM   2393  O   WAT   781       8.330  -4.711   9.991  1.00  0.00
ATOM   2394  H1  WAT   781       7.382  -4.677  10.123  1.00  0.00
ATOM   2395  H2  WAT   781       8.655  -3.897  10.376  1.00  0.00
TER
ATOM   2396  O   WAT   782      -1.138  -8.411   8.287  1.00  0.00
ATOM   2397  H1  WAT   782      -0.831  -8.966   7.570  1.00  0.00
ATOM   2398  H2  WAT   782      -2.068  -8.277   8.104  1.00  0.00
TER
ATOM   2399  O   WAT   783       4.413   7.306  10.577  1.00  0.00
ATOM   2400  H1  WAT   783       4.426   6.902   9.710  1.00  0.00
ATOM   2401  H2  WAT   783       3.861   8.080  10.474  1.00  0.00
TER
ATOM   2402  O   WAT   784       5.708   4.027   5.666  1.00  0.00
ATOM   2403  H1  WAT   784       5.597   3.085   5.791  1.00  0.00
ATOM   2404  H2  WAT   784       5.704   4.389   6.553  1.00  0.00
TER
ATOM   2405  O   WAT   785       3.812   2.209  11.906  1.00  0.00
ATOM   2406  H1  WAT   785       4.228   1.995  11.071  1.00  0.00
ATOM   2407  H2  WAT   785       4.536   2.466  12.477  1.00  0.00
TER
ATOM   2408  O   WAT   786       1.250  -0.346   5.023  1.00  0.00
ATOM   2409  H1  WAT   786       0.323  -0.413   5.252  1.00  0.00
ATOM   2410  H2  WAT   786       1.402   0.592   4.908  1.00  0.00
TER
ATOM   2411  O   WAT   787       7.758   0.607  11.997  1.00  0.00
ATOM   2412  H1  WAT   787       6.930   0.677  11.522  1.00  0.00
ATOM   2413  H2  WAT   787       8.353   1.193  11.529  1.00  0.00
TER
ATOM   2414  O   WAT   788       5.279   1.216   5.526  1.00  0.00
ATOM   2415  H1  WAT   788       4.661   0.878   4.879  1.00  0.00
ATOM   2416  H2  WAT   788       5.262   0.572   6.234  1.00  0.00
TER
ATOM   2417  O   WAT   789       4.722  -2.606  12.943  1.00  0.00
ATOM   2418  H1  WAT   789       4.309  -1.780  13.197  1.00  0.00
ATOM   2419  H2  WAT   789       3.990  -3.191  12.750  1.00  0.00
TER
ATOM   2420  O   WAT   790      -3.145   0.180   7.805  1.00  0.00
ATOM   2421  H1  WAT   790      -3.549  -0.532   7.309  1.00  0.00
ATOM   2422  H2  WAT   790      -3.058  -0.164   8.694  1.00  0.00
TER
ATOM   2423  O   WAT   791      -2.677   3.867   9.969  1.00  0.00
ATOM   2424  H1  WAT   791      -2.974   3.261   9.289  1.00  0.00
ATOM   2425  H2  WAT   791      -1.727   3.905   9.858  1.00  0.00
TER
ATOM   2426  O   WAT   792      -4.432  -3.045  11.585  1.00  0.00
ATOM   2427  H1  WAT   792      -3.880  -2.936  10.810  1.00  0.00
ATOM   2428  H2  WAT   792      -3.917  -2.672  12.300  1.00  0.00
TER
ATOM   2429  O   WAT   793       5.412   7.440  13.631  1.00  0.00
ATOM   2430  H1  WAT   793       4.935   8.247  13.438  1.00  0.00
ATOM   2431  H2  WAT   793       4.728   6.788  13.784  1.00  0.00
TER
ATOM   2432  O   WAT   794      -3.585   3.605  16.619  1.00  0.00
ATOM   2433  H1  WAT   794      -4.482   3.829  16.867  1.00  0.00
ATOM   2434  H2  WAT   794      -3.559   3.729  15.671  1.00  0.00
TER
ATOM   2435  O   WAT   795       3.456   0.454   2.534  1.00  0.00
ATOM   2436  H1  WAT   795       3.895  -0.383   2.387  1.00  0.00
ATOM   2437  H2  WAT   795       4.169   1.087   2.620  1.00  0.00
TER
ATOM   2438  O   WAT   796      -4.758   0.476  15.195  1.00  0.00
ATOM   2439  H1  WAT   796      -4.897   1.349  15.564  1.00  0.00
ATOM   2440  H2  WAT   796      -5.639   0.134  15.050  1.00  0.00
TER
ATOM   2441  O   WAT   797       1.565   5.394   6.502  1.00  0.00
ATOM   2442  H1  WAT   797       2.005   6.136   6.087  1.00  0.00
ATOM   2443  H2  WAT   797       1.504   5.637   7.426  1.00  0.00
TER
ATOM   2444  O   WAT   798      -2.960   6.419  17.404  1.00  0.00
ATOM   2445  H1  WAT   798      -2.988   6.823  16.537  1.00  0.00
ATOM   2446  H2  WAT   798      -3.123   5.490  17.241  1.00  0.00
TER
ATOM   2447  O   WAT   799       7.038  -8.291   0.848  1.00  0.00
ATOM   2448  H1  WAT   799       6.725  -8.199   1.748  1.00  0.00
ATOM   2449  H2  WAT   799       7.799  -7.713   0.797  1.00  0.00
TER
ATOM   2450  O   WAT   800      -6.444  -0.925   5.305  1.00  0.00
ATOM   2451  H1  WAT   800      -6.564  -0.199   4.694  1.00  0.00
ATOM   2452  H2  WAT   800      -6.754  -1.695   4.828  1.00  0.00
TER
ATOM   2453  O   WAT   801      -8.806   2.246  11.112  1.00  0.00
ATOM   2454  H1  WAT   801      -8.728   2.381  10.168  1.00  0.00
ATOM   2455  H2  WAT   801      -8.192   1.538  11.305  1.00  0.00
TER
ATOM   2456  O   WAT   802      -7.561   3.946   7.523  1.00  0.00
ATOM   2457  H1  WAT   802      -7.968   4.088   6.668  1.00  0.00
ATOM   2458  H2  WAT   802      -6.670   3.662   7.320  1.00  0.00
TER
ATOM   2459  O   WAT   803       8.395   4.393  15.860  1.00  0.00
ATOM   2460  H1  WAT   803       8.522   4.154  14.942  1.00  0.00
ATOM   2461  H2  WAT   803       8.437   3.561  16.332  1.00  0.00
TER
ATOM   2462  O   WAT   804       2.257   8.095  14.430  1.00  0.00
ATOM   2463  H1  WAT   804       2.771   8.006  15.232  1.00  0.00
ATOM   2464  H2  WAT   804       1.414   8.441  14.722  1.00  0.00
TER
ATOM   2465  O   WAT   805       4.232   8.381   3.858  1.00  0.00
ATOM   2466  H1  WAT   805       4.072   8.091   4.756  1.00  0.00
ATOM   2467  H2  WAT   805       4.067   7.605   3.322  1.00  0.00
TER
ATOM   2468  O   WAT   806      -3.289   8.161   5.635  1.00  0.00
ATOM   2469  H1  WAT   806      -3.465   7.244   5.422  1.00  0.00
ATOM   2470  H2  WAT   806      -4.143   8.520   5.875  1.00  0.00
TER
ATOM   2471  O   WAT   807       3.935   5.890   2.418  1.00  0.00
ATOM   2472  H1  WAT   807       3.242   5.887   1.758  1.00  0.00
ATOM   2473  H2  WAT   807       4.677   5.466   1.987  1.00  0.00
TER
ATOM   2474  O   WAT   808       3.500   7.516   6.493  1.00  0.00
ATOM   2475  H1  WAT   808       3.956   6.735   6.806  1.00  0.00
ATOM   2476  H2  WAT   808       3.839   8.227   7.037  1.00  0.00
TER
ATOM   2477  O   WAT   809       8.248  -3.554  16.825  1.00  0.00
ATOM   2478  H1  WAT   809       7.632  -3.046  16.297  1.00  0.00
ATOM   2479  H2  WAT   809       7.927  -4.454  16.768  1.00  0.00
TER
ATOM   2480  O   WAT   810      -8.750   3.288  13.652  1.00  0.00
ATOM   2481  H1  WAT   810      -8.587   2.818  12.834  1.00  0.00
ATOM   2482  H2  WAT   810      -8.285   2.780  14.317  1.00  0.00
TER
ATOM   2483  O   WAT   811      -3.978  -7.582   8.688  1.00  0.00
ATOM   2484  H1  WAT   811      -4.421  -6.801   8.356  1.00  0.00
ATOM   2485  H2  WAT   811      -3.419  -7.259   9.395  1.00  0.00
TER
ATOM   2486  O   WAT   812       0.309  -4.715  14.291  1.00  0.00
ATOM   2487  H1  WAT   812      -0.153  -4.507  15.103  1.00  0.00
ATOM   2488  H2  WAT   812      -0.093  -5.529  13.988  1.00  0.00
TER
ATOM   2489  O   WAT   813       5.310  -3.494  15.421  1.00  0.00
ATOM   2490  H1  WAT   813       4.459  -3.793  15.742  1.00  0.00
ATOM   2491  H2  WAT   813       5.150  -3.250  14.509  1.00  0.00
TER
ATOM   2492  O   WAT   814       2.405  -1.994  17.521  1.00  0.00
ATOM   2493  H1  WAT   814       2.730  -2.828  17.181  1.00  0.00
ATOM   2494  H2  WAT   814       3.193  -1.471  17.669  1.00  0.00
TER
ATOM   2495  O   WAT   815      -0.862  -7.961   3.568  1.00  0.00
ATOM   2496  H1  WAT   815      -1.487  -7.965   4.294  1.00  0.00
ATOM   2497  H2  WAT   815      -0.949  -8.828   3.172  1.00  0.00
TER
ATOM   2498  O   WAT   816      -1.940  -7.037  10.547  1.00  0.00
ATOM   2499  H1  WAT   816      -1.643  -6.131  10.466  1.00  0.00
ATOM   2500  H2  WAT   816      -1.392  -7.525   9.933  1.00  0.00
TER
ATOM   2501  O   WAT   817      -4.186  -2.458   6.416  1.00  0.00
ATOM   2502  H1  WAT   817      -4.412  -2.675   7.321  1.00  0.00
ATOM   2503  H2  WAT   817      -4.967  -2.026   6.070  1.00  0.00
TER
ATOM   2504  O   WAT   818       3.043  -2.452   5.015  1.00  0.00
ATOM   2505  H1  WAT   818       2.444  -1.729   4.831  1.00  0.00
ATOM   2506  H2  WAT   818       3.591  -2.514   4.233  1.00  0.00
TER
ATOM   2507  O   WAT   819      -1.747  -1.560  17.082  1.00  0.00
ATOM   2508  H1  WAT   819      -1.842  -2.500  16.932  1.00  0.00
ATOM   2509  H2  WAT   819      -0.903  -1.338  16.687  1.00  0.00
TER
ATOM   2510  O   WAT   820       1.650  -3.816   7.045  1.00  0.00
ATOM   2511  H1  WAT   820       2.043  -3.499   6.232  1.00  0.00
ATOM   2512  H2  WAT   820       2.011  -4.695   7.160  1.00  0.00
TER
ATOM   2513  O   WAT   821      -6.615  -5.149  15.235  1.00  0.00
ATOM   2514  H1  WAT   821      -7.009  -4.301  15.443  1.00  0.00
ATOM   2515  H2  WAT   821      -7.304  -5.786  15.426  1.00  0.00
TER
ATOM   2516  O   WAT   822      -9.314  -7.226   9.268  1.00  0.00
ATOM   2517  H1  WAT   822      -9.602  -6.655   9.981  1.00  0.00
ATOM   2518  H2  WAT   822      -8.569  -7.705   9.631  1.00  0.00
TER
ATOM   2519  O   WAT   823      -9.127  -3.284   0.479  1.00  0.00
ATOM   2520  H1  WAT   823      -9.209  -2.341   0.620  1.00  0.00
ATOM   2521  H2  WAT   823      -9.478  -3.426  -0.400  1.00  0.00
TER
ATOM   2522  O   WAT   824       2.235  -1.225  11.140  1.00  0.00
ATOM   2523  H1  WAT   824       1.503  -0.717  11.489  1.00  0.00
ATOM   2524  H2  WAT   824       1.838  -2.042  10.839  1.00  0.00
TER
ATOM   2525  O   WAT   825      -1.327  -4.550   9.546  1.00  0.00
ATOM   2526  H1  WAT   825      -1.323  -4.991   8.696  1.00  0.00
ATOM   2527  H2  WAT   825      -0.432  -4.228   9.653  1.00  0.00
TER
ATOM   2528  O   WAT   826      -5.477  -4.667   8.505  1.00  0.00
ATOM   2529  H1  WAT   826      -5.817  -4.190   9.262  1.00  0.00
ATOM   2530  H2  WAT   826      -6.239  -5.121   8.145  1.00  0.00
TER
ATOM   2531  O   WAT   827      -1.265  -3.549   2.536  1.00  0.00
ATOM   2532  H1  WAT   827      -1.144  -3.590   3.485  1.00  0.00
ATOM   2533  H2  WAT   827      -1.650  -2.686   2.381  1.00  0.00
TER
ATOM   2534  O   WAT   828       2.698  -5.772  10.553  1.00  0.00
ATOM   2535  H1  WAT   828       2.715  -5.321  11.397  1.00  0.00
ATOM   2536  H2  WAT   828       2.449  -6.671  10.766  1.00  0.00
TER
ATOM   2537  O   WAT   829       6.125  -8.359  16.391  1.00  0.00
ATOM   2538  H1  WAT   829       6.450  -9.090  16.917  1.00  0.00
ATOM   2539  H2  WAT   829       6.161  -8.677  15.489  1.00  0.00
TER
ATOM   2540  O   WAT   830      -7.176   2.663  15.811  1.00  0.00
ATOM   2541  H1  WAT   830      -7.560   2.022  16.410  1.00  0.00
ATOM   2542  H2  WAT   830      -6.865   3.366  16.381  1.00  0.00
TER
ATOM   2543  O   WAT   831      -1.026  -0.490  11.292  1.00  0.00
ATOM   2544  H1  WAT   831      -0.659  -0.964  12.038  1.00  0.00
ATOM   2545  H2  WAT   831      -1.216   0.385  11.633  1.00  0.00
TER
ATOM   2546  O   WAT   832      -8.162  -5.745   7.421  1.00  0.00
ATOM   2547  H1  WAT   832      -8.447  -6.110   8.259  1.00  0.00
ATOM   2548  H2  WAT   832      -8.224  -6.477   6.808  1.00  0.00
TER
ATOM   2549  O   WAT   833      -3.236  -1.449  13.611  1.00  0.00
ATOM   2550  H1  WAT   833      -3.541  -0.570  13.836  1.00  0.00
ATOM   2551  H2  WAT   833      -2.282  -1.389  13.646  1.00  0.00
TER
ATOM   2552  O   WAT   834       6.051   1.754  10.000  1.00  0.00
ATOM   2553  H1  WAT   834       6.771   2.249   9.609  1.00  0.00
ATOM   2554  H2  WAT   834       5.849   1.076   9.355  1.00  0.00
TER
ATOM   2555  O   WAT   835       1.512  -6.852   4.143  1.00  0.00
ATOM   2556  H1  WAT   835       0.698  -7.351   4.067  1.00  0.00
ATOM   2557  H2  WAT   835       1.318  -6.012   3.726  1.00  0.00
TER
ATOM   2558  O   WAT   836       1.433   1.825  15.887  1.00  0.00
ATOM   2559  H1  WAT   836       1.366   0.904  15.633  1.00  0.00
ATOM   2560  H2  WAT   836       0.803   1.922  16.601  1.00  0.00
TER
ATOM   2561  O   WAT   837      -4.664   2.425   7.845  1.00  0.00
ATOM   2562  H1  WAT   837      -4.146   1.622   7.791  1.00  0.00
ATOM   2563  H2  WAT   837      -5.116   2.363   8.687  1.00  0.00
TER
ATOM   2564  O   WAT   838      -7.180  -0.608  14.758  1.00  0.00
ATOM   2565  H1  WAT   838      -7.538   0.057  15.345  1.00  0.00
ATOM   2566  H2  WAT   838      -7.474  -1.440  15.129  1.00  0.00
TER
ATOM   2567  O   WAT   839      -3.979  -0.150  17.642  1.00  0.00
ATOM   2568  H1  WAT   839      -4.279  -0.004  16.744  1.00  0.00
ATOM   2569  H2  WAT   839      -3.207  -0.709  17.549  1.00  0.00
TER
ATOM   2570  O   WAT   840       1.364   4.647  15.637  1.00  0.00
ATOM   2571  H1  WAT   840       1.379   3.715  15.419  1.00  0.00
ATOM   2572  H2  WAT   840       0.657   4.733  16.276  1.00  0.00
TER
ATOM   2573  O   WAT   841       7.575   1.288  14.984  1.00  0.00
ATOM   2574  H1  WAT   841       6.850   1.880  14.787  1.00  0.00
ATOM   2575  H2  WAT   841       8.103   1.280  14.185  1.00  0.00
TER
ATOM   2576  O   WAT   842       7.527   5.685   4.635  1.00  0.00
ATOM   2577  H1  WAT   842       6.884   5.031   4.910  1.00  0.00
ATOM   2578  H2  WAT   842       7.140   6.091   3.859  1.00  0.00
TER
ATOM   2579  O   WAT   843       3.105   3.014   8.482  1.00  0.00
ATOM   2580  H1  WAT   843       3.458   2.416   7.823  1.00  0.00
ATOM   2581  H2  WAT   843       2.222   2.688   8.653  1.00  0.00
TER
ATOM   2582  O   WAT   844      -0.808   3.773   5.889  1.00  0.00
ATOM   2583  H1  WAT   844      -0.121   4.320   6.270  1.00  0.00
ATOM   2584  H2  WAT   844      -1.595   4.317   5.924  1.00  0.00
TER
ATOM   2585  O   WAT   845      -8.669  -0.609   1.381  1.00  0.00
ATOM   2586  H1  WAT   845      -7.800  -0.327   1.665  1.00  0.00
ATOM   2587  H2  WAT   845      -9.160   0.204   1.266  1.00  0.00
TER
ATOM   2588  O   WAT   846       0.798   6.289  12.731  1.00  0.00
ATOM   2589  H1  WAT   846       1.442   6.495  13.409  1.00  0.00
ATOM   2590  H2  WAT   846       1.161   5.527  12.278  1.00  0.00
TER
ATOM   2591  O   WAT   847      -5.604  -8.878   5.974  1.00  0.00
ATOM   2592  H1  WAT   847      -5.733  -8.886   6.923  1.00  0.00
ATOM   2593  H2  WAT   847      -6.428  -8.540   5.623  1.00  0.00
TER
ATOM   2594  O   WAT   848       2.071   4.292  11.449  1.00  0.00
ATOM   2595  H1  WAT   848       2.713   3.591  11.562  1.00  0.00
ATOM   2596  H2  WAT   848       2.596   5.072  11.269  1.00  0.00
TER
ATOM   2597  O   WAT   849       5.916   4.577   1.173  1.00  0.00
ATOM   2598  H1  WAT   849       5.690   3.860   1.765  1.00  0.00
ATOM   2599  H2  WAT   849       5.526   4.328   0.335  1.00  0.00
TER
ATOM   2600  O   WAT   850       3.845   5.091  14.653  1.00  0.00
ATOM   2601  H1  WAT   850       4.180   5.678  15.330  1.00  0.00
ATOM   2602  H2  WAT   850       2.925   4.961  14.882  1.00  0.00
TER
ATOM   2603  O   WAT   851      -8.302   8.603   1.947  1.00  0.00
ATOM   2604  H1  WAT   851      -7.942   9.202   1.293  1.00  0.00
ATOM   2605  H2  WAT   851      -8.443   9.149   2.721  1.00  0.00
TER
ATOM   2606  O   WAT   852      -8.605  -7.119  15.435  1.00  0.00
ATOM   2607  H1  WAT   852      -9.319  -6.919  16.040  1.00  0.00
ATOM   2608  H2  WAT   852      -8.185  -7.895  15.806  1.00  0.00
TER
ATOM   2609  O   WAT   853       5.498   2.494   2.834  1.00  0.00
ATOM   2610  H1  WAT   853       5.210   2.955   3.622  1.00  0.00
ATOM   2611  H2  WAT   853       6.293   2.034   3.103  1.00  0.00
TER
ATOM   2612  O   WAT   854      -8.318   6.869  16.422  1.00  0.00
ATOM   2613  H1  WAT   854      -8.209   5.928  16.281  1.00  0.00
ATOM   2614  H2  WAT   854      -8.970   7.134  15.773  1.00  0.00
TER
ATOM   2615  O   WAT   855      -0.326   5.140  17.821  1.00  0.00
ATOM   2616  H1  WAT   855      -0.647   4.421  18.366  1.00  0.00
ATOM   2617  H2  WAT   855      -1.001   5.816  17.895  1.00  0.00
TER
ATOM   2618  O   WAT   856       2.889  -4.627  13.185  1.00  0.00
ATOM   2619  H1  WAT   856       3.257  -5.447  13.513  1.00  0.00
ATOM   2620  H2  WAT   856       2.029  -4.567  13.601  1.00  0.00
TER
ATOM   2621  O   WAT   857       6.255  -5.671   3.994  1.00  0.00
ATOM   2622  H1  WAT   857       5.626  -5.567   3.280  1.00  0.00
ATOM   2623  H2  WAT   857       5.760  -5.452   4.783  1.00  0.00
TER
ATOM   2624  O   WAT   858       0.701   6.049   1.427  1.00  0.00
ATOM   2625  H1  WAT   858       0.802   5.846   0.497  1.00  0.00
ATOM   2626  H2  WAT   858      -0.199   5.795   1.632  1.00  0.00
TER
ATOM   2627  O   WAT   859      -1.776  -3.393   5.410  1.00  0.00
ATOM   2628  H1  WAT   859      -2.485  -2.924   5.851  1.00  0.00
ATOM   2629  H2  WAT   859      -1.492  -4.050   6.044  1.00  0.00
TER
ATOM   2630  O   WAT   860      -0.151  -1.973  13.409  1.00  0.00
ATOM   2631  H1  WAT   860       0.348  -1.498  14.074  1.00  0.00
ATOM   2632  H2  WAT   860      -0.009  -2.897  13.616  1.00  0.00
TER
ATOM   2633  O   WAT   861       2.255  -6.668   6.849  1.00  0.00
ATOM   2634  H1  WAT   861       2.132  -6.649   5.900  1.00  0.00
ATOM   2635  H2  WAT   861       3.204  -6.620   6.969  1.00  0.00
TER
ATOM   2636  O   WAT   862      -0.657   8.568   6.122  1.00  0.00
ATOM   2637  H1  WAT   862      -0.403   8.530   5.200  1.00  0.00
ATOM   2638  H2  WAT   862      -1.606   8.441   6.115  1.00  0.00
TER
ATOM   2639  O   WAT   863      -3.573  -5.084   2.785  1.00  0.00
ATOM   2640  H1  WAT   863      -2.724  -4.647   2.719  1.00  0.00
ATOM   2641  H2  WAT   863      -3.940  -4.772   3.612  1.00  0.00
TER
ATOM   2642  O   WAT   864       7.056  -5.756  14.252  1.00  0.00
ATOM   2643  H1  WAT   864       6.553  -5.016  14.591  1.00  0.00
ATOM   2644  H2  WAT   864       7.871  -5.368  13.935  1.00  0.00
TER
ATOM   2645  O   WAT   865       5.348  -0.513   7.698  1.00  0.00
ATOM   2646  H1  WAT   865       4.407  -0.498   7.873  1.00  0.00
ATOM   2647  H2  WAT   865       5.662  -1.299   8.144  1.00  0.00
TER
ATOM   2648  O   WAT   866       7.351   6.658   9.373  1.00  0.00
ATOM   2649  H1  WAT   866       7.475   7.481   9.846  1.00  0.00
ATOM   2650  H2  WAT   866       8.217   6.447   9.026  1.00  0.00
TER
ATOM   2651  O   WAT   867      -5.178   8.751   9.045  1.00  0.00
ATOM   2652  H1  WAT   867      -4.441   8.203   9.316  1.00  0.00
ATOM   2653  H2  WAT   867      -4.794   9.617   8.906  1.00  0.00
TER
ATOM   2654  O   WAT   868      -8.293   4.819   4.919  1.00  0.00
ATOM   2655  H1  WAT   868      -9.219   5.061   4.910  1.00  0.00
ATOM   2656  H2  WAT   868      -7.828   5.646   4.798  1.00  0.00
TER
ATOM   2657  O   WAT   869      -2.067   7.924   0.868  1.00  0.00
ATOM   2658  H1  WAT   869      -1.275   8.213   0.416  1.00  0.00
ATOM   2659  H2  WAT   869      -2.587   7.493   0.189  1.00  0.00
TER
ATOM   2660  O   WAT   870       4.095   7.772  16.792  1.00  0.00
ATOM   2661  H1  WAT   870       5.047   7.688  16.742  1.00  0.00
ATOM   2662  H2  WAT   870       3.947   8.436  17.465  1.00  0.00
TER
ATOM   2663  O   WAT   871       6.986   7.151   2.291  1.00  0.00
ATOM   2664  H1  WAT   871       6.700   6.738   1.477  1.00  0.00
ATOM   2665  H2  WAT   871       6.787   8.080   2.171  1.00  0.00
TER
ATOM   2666  O   WAT   872      -8.452   0.423  17.177  1.00  0.00
ATOM   2667  H1  WAT   872      -7.948  -0.156  17.749  1.00  0.00
ATOM   2668  H2  WAT   872      -9.191   0.707  17.715  1.00  0.00
TER
ATOM   2669  O   WAT   873      -1.398   1.830  16.711  1.00  0.00
ATOM   2670  H1  WAT   873      -2.164   2.399  16.626  1.00  0.00
ATOM   2671  H2  WAT   873      -1.217   1.538  15.817  1.00  0.00
TER
ATOM   2672  O   WAT   874       5.744   3.561  17.268  1.00  0.00
ATOM   2673  H1  WAT   874       6.485   3.898  16.765  1.00  0.00
ATOM   2674  H2  WAT   874       4.981   3.730  16.715  1.00  0.00
TER
ATOM   2675  O   WAT   875      -4.479  -2.855  16.040  1.00  0.00
ATOM   2676  H1  WAT   875      -5.010  -3.346  15.412  1.00  0.00
ATOM   2677  H2  WAT   875      -3.810  -2.426  15.505  1.00  0.00
TER
ATOM   2678  O   WAT   876       4.419   1.612  15.804  1.00  0.00
ATOM   2679  H1  WAT   876       4.833   1.767  16.653  1.00  0.00
ATOM   2680  H2  WAT   876       3.484   1.738  15.966  1.00  0.00
TER
ATOM   2681  O   WAT   877       4.891  -1.048  17.808  1.00  0.00
ATOM   2682  H1  WAT   877       5.473  -1.803  17.720  1.00  0.00
ATOM   2683  H2  WAT   877       5.067  -0.517  17.031  1.00  0.00
TER
ATOM   2684  O   WAT   878      -3.992  -5.888  16.119  1.00  0.00
ATOM   2685  H1  WAT   878      -4.086  -6.506  15.394  1.00  0.00
ATOM   2686  H2  WAT   878      -4.572  -5.162  15.892  1.00  0.00
TER
ATOM   2687  O   WAT   879      -1.226  -7.331  13.152  1.00  0.00
ATOM   2688  H1  WAT   879      -1.674  -7.309  12.307  1.00  0.00
ATOM   2689  H2  WAT   879      -1.859  -7.729  13.749  1.00  0.00
TER
ATOM   2690  O   WAT   880      -0.820   1.564  13.773  1.00  0.00
ATOM   2691  H1  WAT   880      -0.401   2.408  13.601  1.00  0.00
ATOM   2692  H2  WAT   880      -1.739   1.702  13.544  1.00  0.00
TER
ATOM   2693  O   WAT   881       1.517  -0.704  15.157  1.00  0.00
ATOM   2694  H1  WAT   881       1.636  -1.300  15.897  1.00  0.00
ATOM   2695  H2  WAT   881       2.376  -0.667  14.737  1.00  0.00
TER
ATOM   2696  O   WAT   882       3.855  -0.150  13.733  1.00  0.00
ATOM   2697  H1  WAT   882       3.329   0.374  13.130  1.00  0.00
ATOM   2698  H2  WAT   882       4.198   0.482  14.364  1.00  0.00
TER
ATOM   2699  O   WAT   883      -2.969   7.870  14.889  1.00  0.00
ATOM   2700  H1  WAT   883      -3.507   8.594  14.570  1.00  0.00
ATOM   2701  H2  WAT   883      -2.716   7.393  14.099  1.00  0.00
TER
ATOM   2702  O   WAT   884      -1.717  -4.162  16.415  1.00  0.00
ATOM   2703  H1  WAT   884      -1.127  -4.470  17.102  1.00  0.00
ATOM   2704  H2  WAT   884      -2.535  -4.634  16.571  1.00  0.00
TER
ATOM   2705  O   WAT   885       3.103  -4.545  16.648  1.00  0.00
ATOM   2706  H1  WAT   885       2.414  -5.207  16.583  1.00  0.00
ATOM   2707  H2  WAT   885       3.823  -4.992  17.093  1.00  0.00
TER
ATOM   2708  O   WAT   886       3.733  -7.950   2.707  1.00  0.00
ATOM   2709  H1  WAT   886       4.013  -8.793   3.063  1.00  0.00
ATOM   2710  H2  WAT   886       2.959  -7.718   3.221  1.00  0.00
TER
ATOM   2711  O   WAT   887      -4.948  -5.661   0.166  1.00  0.00
ATOM   2712  H1  WAT   887      -4.645  -5.654  -0.742  1.00  0.00
ATOM   2713  H2  WAT   887      -4.208  -6.011   0.663  1.00  0.00
TER
ATOM   2714  O   WAT   888      -0.113   9.105  15.148  1.00  0.00
ATOM   2715  H1  WAT   888      -0.187  10.008  15.455  1.00  0.00
ATOM   2716  H2  WAT   888      -1.015   8.786  15.120  1.00  0.00
TER
ATOM   2717  O   WAT   889      -1.729  -6.717   1.152  1.00  0.00
ATOM   2718  H1  WAT   889      -2.077  -7.395   0.572  1.00  0.00
ATOM   2719  H2  WAT   889      -1.528  -7.179   1.966  1.00  0.00
TER
ATOM   2720  O   WAT   890       0.436   8.271   2.770  1.00  0.00
ATOM   2721  H1  WAT   890       1.331   8.609   2.792  1.00  0.00
ATOM   2722  H2  WAT   890       0.467   7.549   2.143  1.00  0.00
TER
ATOM   2723  O   WAT   891      -8.710   6.432   8.451  1.00  0.00
ATOM   2724  H1  WAT   891      -8.380   5.564   8.219  1.00  0.00
ATOM   2725  H2  WAT   891      -8.281   6.638   9.282  1.00  0.00
TER
ATOM   2726  O   WAT   892      -4.114   4.763   6.111  1.00  0.00
ATOM   2727  H1  WAT   892      -4.414   4.640   7.012  1.00  0.00
ATOM   2728  H2  WAT   892      -4.220   3.904   5.703  1.00  0.00
TER
ATOM   2729  O   WAT   893      -8.221   7.299  11.189  1.00  0.00
ATOM   2730  H1  WAT   893      -8.658   7.479  12.022  1.00  0.00
ATOM   2731  H2  WAT   893      -7.653   8.057  11.047  1.00  0.00
TER
ATOM   2732  O   WAT   894       7.415   6.801  15.477  1.00  0.00
ATOM   2733  H1  WAT   894       6.815   6.860  14.733  1.00  0.00
ATOM   2734  H2  WAT   894       7.544   5.861  15.607  1.00  0.00
TER
ATOM   2735  O   WAT   895       8.655   4.543   0.814  1.00  0.00
ATOM   2736  H1  WAT   895       7.824   4.610   1.285  1.00  0.00
ATOM   2737  H2  WAT   895       8.832   5.433   0.511  1.00  0.00
TER
ATOM   2738  O   WAT   896       8.111   1.287   3.317  1.00  0.00
ATOM   2739  H1  WAT   896       8.873   1.857   3.423  1.00  0.00
ATOM   2740  H2  WAT   896       8.126   0.720   4.088  1.00  0.00
TER
ATOM   2741  O   WAT   897      -8.389  -0.189   7.548  1.00  0.00
ATOM   2742  H1  WAT   897      -9.044  -0.458   6.904  1.00  0.00
ATOM   2743  H2  WAT   897      -7.551  -0.298   7.098  1.00  0.00
TER
ATOM   2744  O   WAT   898       9.117   2.142   8.162  1.00  0.00
ATOM   2745  H1  WAT   898       9.488   1.359   7.755  1.00  0.00
ATOM   2746  H2  WAT   898       9.757   2.831   7.983  1.00  0.00
TER
ATOM   2747  O   WAT   899       6.100   3.526  13.575  1.00  0.00
ATOM   2748  H1  WAT   899       5.286   3.956  13.837  1.00  0.00
ATOM   2749  H2  WAT   899       6.508   4.138  12.962  1.00  0.00
TER
ATOM   2750  O   WAT   900       8.163   1.581   0.475  1.00  0.00
ATOM   2751  H1  WAT   900       8.438   2.489   0.347  1.00  0.00
ATOM   2752  H2  WAT   900       7.974   1.517   1.411  1.00  0.00
TER
ATOM   2753  O   WAT   901       4.560  -5.395   1.770  1.00  0.00
ATOM   2754  H1  WAT   901       4.979  -5.582   0.930  1.00  0.00
ATOM   2755  H2  WAT   901       4.254  -6.247   2.080  1.00  0.00
TER
ATOM   2756  O   WAT   902       8.059  -0.482   5.468  1.00  0.00
ATOM   2757  H1  WAT   902       7.684  -1.249   5.036  1.00  0.00
ATOM   2758  H2  WAT   902       7.330  -0.100   5.955  1.00  0.00
TER
ATOM   2759  O   WAT   903      -7.351   0.197  12.088  1.00  0.00
ATOM   2760  H1  WAT   903      -6.984   0.109  12.968  1.00  0.00
ATOM   2761  H2  WAT   903      -7.920  -0.567  11.989  1.00  0.00
TER
ATOM   2762  O   WAT   904       7.449  -1.335  15.102  1.00  0.00
ATOM   2763  H1  WAT   904       7.218  -1.564  14.201  1.00  0.00
ATOM   2764  H2  WAT   904       7.710  -0.415  15.056  1.00  0.00
TER
ATOM   2765  O   WAT   905      -7.800  -2.893  15.994  1.00  0.00
ATOM   2766  H1  WAT   905      -8.694  -2.926  16.334  1.00  0.00
ATOM   2767  H2  WAT   905      -7.260  -2.694  16.759  1.00  0.00
TER
ATOM   2768  O   WAT   906       5.888  -6.109  17.879  1.00  0.00
ATOM   2769  H1  WAT   906       6.765  -6.101  18.263  1.00  0.00
ATOM   2770  H2  WAT   906       5.900  -6.846  17.269  1.00  0.00
TER
ATOM   2771  O   WAT   907      -9.175  -2.979   3.491  1.00  0.00
ATOM   2772  H1  WAT   907     -10.079  -2.716   3.316  1.00  0.00
ATOM   2773  H2  WAT   907      -8.691  -2.708   2.711  1.00  0.00
TER
ATOM   2774  O   WAT   908       7.334  -2.256   8.768  1.00  0.00
ATOM   2775  H1  WAT   908       7.858  -2.750   8.137  1.00  0.00
ATOM   2776  H2  WAT   908       7.920  -2.121   9.513  1.00  0.00
TER
ATOM   2777  O   WAT   909       7.513  -2.172  12.290  1.00  0.00
ATOM   2778  H1  WAT   909       6.564  -2.206  12.405  1.00  0.00
ATOM   2779  H2  WAT   909       7.695  -1.262  12.055  1.00  0.00
TER
ATOM   2780  O   WAT   910      -6.632  -3.922   1.400  1.00  0.00
ATOM   2781  H1  WAT   910      -5.923  -4.344   0.915  1.00  0.00
ATOM   2782  H2  WAT   910      -7.348  -3.855   0.768  1.00  0.00
TER
ATOM   2783  O   WAT   911      -6.985  -7.868   0.440  1.00  0.00
ATOM   2784  H1  WAT   911      -6.262  -7.327   0.758  1.00  0.00
ATOM   2785  H2  WAT   911      -6.712  -8.142  -0.435  1.00  0.00
TER
ATOM   2786  O   WAT   912       6.824  -2.999   4.708  1.00  0.00
ATOM   2787  H1  WAT   912       7.320  -3.232   5.492  1.00  0.00
ATOM   2788  H2  WAT   912       6.626  -3.838   4.291  1.00  0.00
TER
ATOM   2789  O   WAT   913      -7.296  -8.618  10.343  1.00  0.00
ATOM   2790  H1  WAT   913      -6.648  -9.168   9.902  1.00  0.00
ATOM   2791  H2  WAT   913      -6.875  -8.363  11.164  1.00  0.00
TER
ATOM   2792  O   WAT   914       8.253  -4.363   7.241  1.00  0.00
ATOM   2793  H1  WAT   914       8.143  -4.517   8.180  1.00  0.00
ATOM   2794  H2  WAT   914       9.014  -4.891   6.999  1.00  0.00
TER
ATOM   2795  O   WAT   915       6.600  -8.424  13.700  1.00  0.00
ATOM   2796  H1  WAT   915       7.237  -7.810  14.066  1.00  0.00
ATOM   2797  H2  WAT   915       6.747  -8.388  12.755  1.00  0.00
TER
ATOM   2798  O   WAT   916       9.142  -6.532   0.482  1.00  0.00
ATOM   2799  H1  WAT   916      10.067  -6.664   0.274  1.00  0.00
ATOM   2800  H2  WAT   916       9.120  -6.453   1.436  1.00  0.00
TER
ATOM   2801  O   WAT   917       9.216  -5.761   3.108  1.00  0.00
ATOM   2802  H1  WAT   917       8.421  -5.827   3.637  1.00  0.00
ATOM   2803  H2  WAT   917       9.420  -4.826   3.096  1.00  0.00
TER
ATOM   2804  O   WAT   918       6.158   8.278   7.101  1.00  0.00
ATOM   2805  H1  WAT   918       6.754   7.956   6.425  1.00  0.00
ATOM   2806  H2  WAT   918       6.416   7.805   7.893  1.00  0.00
TER
ATOM   2807  O   WAT   919      -7.542  -8.462  13.085  1.00  0.00
ATOM   2808  H1  WAT   919      -7.891  -8.006  13.851  1.00  0.00
ATOM   2809  H2  WAT   919      -7.874  -9.356  13.167  1.00  0.00
TER
ATOM   2810  O   WAT   920      -5.936   4.710  17.250  1.00  0.00
ATOM   2811  H1  WAT   920      -5.979   4.339  18.132  1.00  0.00
ATOM   2812  H2  WAT   920      -5.805   5.648  17.391  1.00  0.00
TER
ATOM   2813  O   WAT   921      -2.235   6.266  12.851  1.00  0.00
ATOM   2814  H1  WAT   921      -2.476   6.533  11.965  1.00  0.00
ATOM   2815  H2  WAT   921      -1.295   6.436  12.907  1.00  0.00
TER
ATOM   2816  O   WAT   922      -0.030  -7.271  16.607  1.00  0.00
ATOM   2817  H1  WAT   922      -0.091  -6.679  17.357  1.00  0.00
ATOM   2818  H2  WAT   922       0.910  -7.378  16.462  1.00  0.00
TER
ATOM   2819  O   WAT   923       2.608  -7.614  16.246  1.00  0.00
ATOM   2820  H1  WAT   923       3.222  -7.296  15.584  1.00  0.00
ATOM   2821  H2  WAT   923       3.153  -8.099  16.866  1.00  0.00
TER
ATOM   2822  O   WAT   924       9.025   8.285  13.653  1.00  0.00
ATOM   2823  H1  WAT   924       8.531   8.682  12.935  1.00  0.00
ATOM   2824  H2  WAT   924       8.416   7.660  14.046  1.00  0.00
TER
ATOM   2825  O   WAT   925      -6.870  -8.935  16.360  1.00  0.00
ATOM   2826  H1  WAT   925      -6.322  -9.116  15.597  1.00  0.00
ATOM   2827  H2  WAT   925      -6.805  -9.725  16.896  1.00  0.00
TER
ATOM   2828  O   WAT   926      -6.097   7.656  14.370  1.00  0.00
ATOM   2829  H1  WAT   926      -6.691   7.524  15.109  1.00  0.00
ATOM   2830  H2  WAT   926      -6.105   6.820  13.904  1.00  0.00
TER
ATOM   2831  O   WAT   927       3.348  -9.051  12.573  1.00  0.00
ATOM   2832  H1  WAT   927       2.474  -8.717  12.371  1.00  0.00
ATOM   2833  H2  WAT   927       3.239  -9.523  13.398  1.00  0.00
TER
ATOM   2834  O   WAT   928       4.256  -6.844  13.957  1.00  0.00
ATOM   2835  H1  WAT   928       3.927  -7.658  13.578  1.00  0.00
ATOM   2836  H2  WAT   928       5.204  -6.887  13.834  1.00  0.00
TER
ATOM   2837  O   WAT   929       6.709   8.928  10.931  1.00  0.00
ATOM   2838  H1  WAT   929       6.249   9.679  10.557  1.00  0.00
ATOM   2839  H2  WAT   929       6.080   8.208  10.873  1.00  0.00
TER
ATOM   2840  O   WAT   930      -6.466   5.022  13.321  1.00  0.00
ATOM   2841  H1  WAT   930      -7.192   4.402  13.254  1.00  0.00
ATOM   2842  H2  WAT   930      -6.405   5.416  12.451  1.00  0.00
TER
ATOM   2843  O   WAT   931      -2.861   7.236  10.106  1.00  0.00
ATOM   2844  H1  WAT   931      -2.345   6.625   9.581  1.00  0.00
ATOM   2845  H2  WAT   931      -2.212   7.739  10.597  1.00  0.00
TER
ATOM   2846  O   WAT   932      -0.122   8.127  10.933  1.00  0.00
ATOM   2847  H1  WAT   932       0.166   7.873  10.056  1.00  0.00
ATOM   2848  H2  WAT   932       0.390   7.575  11.523  1.00  0.00
TER
ATOM   2849  O   WAT   933       1.096  -8.134  11.513  1.00  0.00
ATOM   2850  H1  WAT   933       0.313  -7.659  11.792  1.00  0.00
ATOM   2851  H2  WAT   933       0.802  -9.038  11.404  1.00  0.00
TER
ATOM   2852  O   WAT   934       5.648  -7.431   9.557  1.00  0.00
ATOM   2853  H1  WAT   934       6.089  -7.487   8.710  1.00  0.00
ATOM   2854  H2  WAT   934       5.379  -6.516   9.628  1.00  0.00
TER
ATOM   2855  O   WAT   935       7.512  -7.800   7.568  1.00  0.00
ATOM   2856  H1  WAT   935       7.451  -8.744   7.421  1.00  0.00
ATOM   2857  H2  WAT   935       8.291  -7.692   8.114  1.00  0.00
TER
ATOM   2858  O   WAT   936      -8.183   8.339   6.531  1.00  0.00
ATOM   2859  H1  WAT   936      -8.351   7.706   7.229  1.00  0.00
ATOM   2860  H2  WAT   936      -9.049   8.545   6.180  1.00  0.00
TER
ATOM   2861  O   WAT   937      -7.560  -7.829   4.034  1.00  0.00
ATOM   2862  H1  WAT   937      -6.802  -7.716   3.460  1.00  0.00
ATOM   2863  H2  WAT   937      -8.022  -6.992   3.988  1.00  0.00
TER
ATOM   2864  O   WAT   938      -1.019  -5.715   7.024  1.00  0.00
ATOM   2865  H1  WAT   938      -1.831  -6.089   6.684  1.00  0.00
ATOM   2866  H2  WAT   938      -0.515  -6.471   7.326  1.00  0.00
TER
ATOM   2867  O   WAT   939       3.484  -9.051   8.262  1.00  0.00
ATOM   2868  H1  WAT   939       4.087  -8.479   8.737  1.00  0.00
ATOM   2869  H2  WAT   939       2.743  -8.487   8.040  1.00  0.00
TER
ATOM   2870  O   WAT   940       6.627  -8.649   3.536  1.00  0.00
ATOM   2871  H1  WAT   940       6.822  -7.750   3.803  1.00  0.00
ATOM   2872  H2  WAT   940       5.840  -8.880   4.030  1.00  0.00
TER
ATOM   2873  O   WAT   941      -6.577   7.033   3.976  1.00  0.00
ATOM   2874  H1  WAT   941      -7.102   7.413   3.272  1.00  0.00
ATOM   2875  H2  WAT   941      -6.652   7.658   4.697  1.00  0.00
TER
ATOM   2876  O   WAT   942      -5.188  -7.303   2.574  1.00  0.00
ATOM   2877  H1  WAT   942      -4.658  -8.090   2.445  1.00  0.00
ATOM   2878  H2  WAT   942      -4.555  -6.624   2.808  1.00  0.00
TER
ATOM   2879  O   WAT   943      -2.994  -7.565   5.629  1.00  0.00
ATOM   2880  H1  WAT   943      -3.624  -8.266   5.796  1.00  0.00
ATOM   2881  H2  WAT   943      -3.533  -6.805   5.412  1.00  0.00
TER
ATOM   2882  O   WAT   944      -0.055   9.049  18.300  1.00  0.00
ATOM   2883  H1  WAT   944       0.872   8.813  18.343  1.00  0.00
ATOM   2884  H2  WAT   944      -0.070   9.876  17.818  1.00  0.00
TER
ATOM   2885  O   WAT   945       8.180   8.591   5.297  1.00  0.00
ATOM   2886  H1  WAT   945       8.355   7.905   4.653  1.00  0.00
ATOM   2887  H2  WAT   945       7.482   9.116   4.905  1.00  0.00
TER
ATOM   2888  O   WAT   946      -2.868  -8.287  18.064  1.00  0.00
ATOM   2889  H1  WAT   946      -3.150  -7.783  17.300  1.00  0.00
ATOM   2890  H2  WAT   946      -2.486  -9.085  17.698  1.00  0.00
TER
ATOM   2891  O   WAT   947      -3.977   8.981   2.851  1.00  0.00
ATOM   2892  H1  WAT   947      -3.245   8.697   2.303  1.00  0.00
ATOM   2893  H2  WAT   947      -3.718   8.742   3.741  1.00  0.00
TER
ATOM   2894  O   WAT   948       2.639  -0.852 -10.995  1.00  0.00
ATOM   2895  H1  WAT   948       2.559  -1.767 -11.265  1.00  0.00
ATOM   2896  H2  WAT   948       2.226  -0.355 -11.701  1.00  0.00
TER
ATOM   2897  O   WAT   949       0.771   0.926  -9.114  1.00  0.00
ATOM   2898  H1  WAT   949      -0.005   0.446  -8.824  1.00  0.00
ATOM   2899  H2  WAT   949       1.422   0.246  -9.288  1.00  0.00
TER
ATOM   2900  O   WAT   950      -5.212   1.238  -8.236  1.00  0.00
ATOM   2901  H1  WAT   950      -6.044   0.983  -7.836  1.00  0.00
ATOM   2902  H2  WAT   950      -4.604   1.309  -7.500  1.00  0.00
TER
ATOM   2903  O   WAT   951       4.792   5.332 -10.334  1.00  0.00
ATOM   2904  H1  WAT   951       4.330   4.561 -10.005  1.00  0.00
ATOM   2905  H2  WAT   951       5.604   5.358  -9.828  1.00  0.00
TER
ATOM   2906  O   WAT   952      -5.232   5.272  -8.040  1.00  0.00
ATOM   2907  H1  WAT   952      -4.930   4.382  -8.219  1.00  0.00
ATOM   2908  H2  WAT   952      -4.488   5.829  -8.268  1.00  0.00
TER
ATOM   2909  O   WAT   953      -6.803  -3.802 -14.452  1.00  0.00
ATOM   2910  H1  WAT   953      -7.692  -3.460 -14.554  1.00  0.00
ATOM   2911  H2  WAT   953      -6.519  -4.002 -15.344  1.00  0.00
TER
ATOM   2912  O   WAT   954      -8.840  -1.201  -8.568  1.00  0.00
ATOM   2913  H1  WAT   954      -8.268  -1.969  -8.567  1.00  0.00
ATOM   2914  H2  WAT   954      -8.840  -0.903  -9.477  1.00  0.00
TER
ATOM   2915  O   WAT   955       1.018   7.618 -10.713  1.00  0.00
ATOM   2916  H1  WAT   955       0.399   8.073 -11.284  1.00  0.00
ATOM   2917  H2  WAT   955       1.873   7.773 -11.114  1.00  0.00
TER
ATOM   2918  O   WAT   956       0.212   3.602  -9.107  1.00  0.00
ATOM   2919  H1  WAT   956       0.143   2.661  -9.268  1.00  0.00
ATOM   2920  H2  WAT   956       0.974   3.692  -8.534  1.00  0.00
TER
ATOM   2921  O   WAT   957      -7.598  -5.793  -6.781  1.00  0.00
ATOM   2922  H1  WAT   957      -7.777  -6.690  -6.501  1.00  0.00
ATOM   2923  H2  WAT   957      -7.999  -5.246  -6.106  1.00  0.00
TER
ATOM   2924  O   WAT   958       1.242  -3.591  -8.880  1.00  0.00
ATOM   2925  H1  WAT   958       1.619  -4.464  -8.992  1.00  0.00
ATOM   2926  H2  WAT   958       1.144  -3.256  -9.771  1.00  0.00
TER
ATOM   2927  O   WAT   959      -4.627  -5.219 -13.418  1.00  0.00
ATOM   2928  H1  WAT   959      -4.520  -4.319 -13.111  1.00  0.00
ATOM   2929  H2  WAT   959      -5.538  -5.267 -13.709  1.00  0.00
TER
ATOM   2930  O   WAT   960       5.025  -6.096 -11.947  1.00  0.00
ATOM   2931  H1  WAT   960       5.846  -6.587 -11.904  1.00  0.00
ATOM   2932  H2  WAT   960       5.058  -5.507 -11.194  1.00  0.00
TER
ATOM   2933  O   WAT   961      -6.979  -3.297  -8.173  1.00  0.00
ATOM   2934  H1  WAT   961      -6.298  -3.033  -7.554  1.00  0.00
ATOM   2935  H2  WAT   961      -7.294  -4.137  -7.839  1.00  0.00
TER
ATOM   2936  O   WAT   962      -2.786  -2.250  -9.085  1.00  0.00
ATOM   2937  H1  WAT   962      -2.279  -1.752  -8.445  1.00  0.00
ATOM   2938  H2  WAT   962      -2.255  -3.027  -9.262  1.00  0.00
TER
ATOM   2939  O   WAT   963       9.315  -4.080  -5.383  1.00  0.00
ATOM   2940  H1  WAT   963       8.610  -3.692  -5.901  1.00  0.00
ATOM   2941  H2  WAT   963       9.581  -3.385  -4.780  1.00  0.00
TER
ATOM   2942  O   WAT   964      -4.503  -7.610  -4.819  1.00  0.00
ATOM   2943  H1  WAT   964      -4.501  -7.093  -5.625  1.00  0.00
ATOM   2944  H2  WAT   964      -5.332  -8.087  -4.842  1.00  0.00
TER
ATOM   2945  O   WAT   965       1.884   2.502 -13.320  1.00  0.00
ATOM   2946  H1  WAT   965       1.266   2.966 -13.884  1.00  0.00
ATOM   2947  H2  WAT   965       2.397   3.194 -12.903  1.00  0.00
TER
ATOM   2948  O   WAT   966      -3.252   2.029  -6.642  1.00  0.00
ATOM   2949  H1  WAT   966      -3.586   2.656  -6.000  1.00  0.00
ATOM   2950  H2  WAT   966      -3.076   2.555  -7.422  1.00  0.00
TER
ATOM   2951  O   WAT   967       5.261  -4.156  -9.174  1.00  0.00
ATOM   2952  H1  WAT   967       4.556  -3.868  -8.594  1.00  0.00
ATOM   2953  H2  WAT   967       5.622  -3.346  -9.534  1.00  0.00
TER
ATOM   2954  O   WAT   968      -4.821  -5.899  -6.812  1.00  0.00
ATOM   2955  H1  WAT   968      -4.480  -5.055  -7.107  1.00  0.00
ATOM   2956  H2  WAT   968      -5.760  -5.751  -6.696  1.00  0.00
TER
ATOM   2957  O   WAT   969      -8.747   3.187 -15.946  1.00  0.00
ATOM   2958  H1  WAT   969      -9.125   3.676 -16.678  1.00  0.00
ATOM   2959  H2  WAT   969      -8.490   3.860 -15.316  1.00  0.00
TER
ATOM   2960  O   WAT   970       6.877   5.461  -6.911  1.00  0.00
ATOM   2961  H1  WAT   970       6.194   6.131  -6.920  1.00  0.00
ATOM   2962  H2  WAT   970       7.417   5.659  -7.677  1.00  0.00
TER
ATOM   2963  O   WAT   971       8.330  -4.711  -8.783  1.00  0.00
ATOM   2964  H1  WAT   971       7.382  -4.677  -8.652  1.00  0.00
ATOM   2965  H2  WAT   971       8.655  -3.897  -8.398  1.00  0.00
TER
ATOM   2966  O   WAT   972      -1.138  -8.411 -10.488  1.00  0.00
ATOM   2967  H1  WAT   972      -0.831  -8.966 -11.204  1.00  0.00
ATOM   2968  H2  WAT   972      -2.068  -8.277 -10.670  1.00  0.00
TER
ATOM   2969  O   WAT   973       4.413   7.306  -8.197  1.00  0.00
ATOM   2970  H1  WAT   973       4.426   6.902  -9.065  1.00  0.00
ATOM   2971  H2  WAT   973       3.861   8.080  -8.301  1.00  0.00
TER
ATOM   2972  O   WAT   974       5.708   4.027 -13.108  1.00  0.00
ATOM   2973  H1  WAT   974       5.597   3.085 -12.983  1.00  0.00
ATOM   2974  H2  WAT   974       5.704   4.389 -12.222  1.00  0.00
TER
ATOM   2975  O   WAT   975       3.812   2.209  -6.869  1.00  0.00
ATOM   2976  H1  WAT   975       4.228   1.995  -7.703  1.00  0.00
ATOM   2977  H2  WAT   975       4.536   2.466  -6.298  1.00  0.00
TER
ATOM   2978  O   WAT   976       1.250  -0.346 -13.752  1.00  0.00
ATOM   2979  H1  WAT   976       0.323  -0.413 -13.523  1.00  0.00
ATOM   2980  H2  WAT   976       1.402   0.592 -13.866  1.00  0.00
TER
ATOM   2981  O   WAT   977       1.237  -4.075 -16.755  1.00  0.00
ATOM   2982  H1  WAT   977       0.297  -3.913 -16.670  1.00  0.00
ATOM   2983  H2  WAT   977       1.555  -3.356 -17.301  1.00  0.00
TER
ATOM   2984  O   WAT   978       7.758   0.607  -6.777  1.00  0.00
ATOM   2985  H1  WAT   978       6.930   0.677  -7.252  1.00  0.00
ATOM   2986  H2  WAT   978       8.353   1.193  -7.245  1.00  0.00
TER
ATOM   2987  O   WAT   979       5.279   1.216 -13.248  1.00  0.00
ATOM   2988  H1  WAT   979       4.661   0.878 -13.895  1.00  0.00
ATOM   2989  H2  WAT   979       5.262   0.572 -12.540  1.00  0.00
TER
ATOM   2990  O   WAT   980       4.722  -2.606  -5.832  1.00  0.00
ATOM   2991  H1  WAT   980       4.309  -1.780  -5.578  1.00  0.00
ATOM   2992  H2  WAT   980       3.990  -3.191  -6.024  1.00  0.00
TER
ATOM   2993  O   WAT   981      -3.145   0.180 -10.970  1.00  0.00
ATOM   2994  H1  WAT   981      -3.549  -0.532 -11.465  1.00  0.00
ATOM   2995  H2  WAT   981      -3.058  -0.164 -10.081  1.00  0.00
TER
ATOM   2996  O   WAT   982      -2.677   3.867  -8.806  1.00  0.00
ATOM   2997  H1  WAT   982      -2.974   3.261  -9.485  1.00  0.00
ATOM   2998  H2  WAT   982      -1.727   3.905  -8.917  1.00  0.00
TER
ATOM   2999  O   WAT   983      -4.432  -3.045  -7.190  1.00  0.00
ATOM   3000  H1  WAT   983      -3.880  -2.936  -7.964  1.00  0.00
ATOM   3001  H2  WAT   983      -3.917  -2.672  -6.474  1.00  0.00
TER
ATOM   3002  O   WAT   984       5.412   7.440  -5.143  1.00  0.00
ATOM   3003  H1  WAT   984       4.935   8.247  -5.336  1.00  0.00
ATOM   3004  H2  WAT   984       4.728   6.788  -4.991  1.00  0.00
TER
ATOM   3005  O   WAT   985       3.456   0.454 -16.241  1.00  0.00
ATOM   3006  H1  WAT   985       3.895  -0.383 -16.387  1.00  0.00
ATOM   3007  H2  WAT   985       4.169   1.087 -16.154  1.00  0.00
TER
ATOM   3008  O   WAT   986      -4.758   0.476  -3.579  1.00  0.00
ATOM   3009  H1  WAT   986      -4.897   1.349  -3.210  1.00  0.00
ATOM   3010  H2  WAT   986      -5.639   0.134  -3.724  1.00  0.00
TER
ATOM   3011  O   WAT   987       1.565   5.394 -12.273  1.00  0.00
ATOM   3012  H1  WAT   987       2.005   6.136 -12.687  1.00  0.00
ATOM   3013  H2  WAT   987       1.504   5.637 -11.349  1.00  0.00
TER
ATOM   3014  O   WAT   988       7.038  -8.291 -17.927  1.00  0.00
ATOM   3015  H1  WAT   988       6.725  -8.199 -17.027  1.00  0.00
ATOM   3016  H2  WAT   988       7.799  -7.713 -17.977  1.00  0.00
TER
ATOM   3017  O   WAT   989      -6.444  -0.925 -13.469  1.00  0.00
ATOM   3018  H1  WAT   989      -6.564  -0.199 -14.081  1.00  0.00
ATOM   3019  H2  WAT   989      -6.754  -1.695 -13.946  1.00  0.00
TER
ATOM   3020  O   WAT   990       8.992   7.201  -0.074  1.00  0.00
ATOM   3021  H1  WAT   990       9.468   7.680   0.605  1.00  0.00
ATOM   3022  H2  WAT   990       9.613   7.133  -0.800  1.00  0.00
TER
ATOM   3023  O   WAT   991      -8.806   2.246  -7.662  1.00  0.00
ATOM   3024  H1  WAT   991      -8.728   2.381  -8.607  1.00  0.00
ATOM   3025  H2  WAT   991      -8.192   1.538  -7.469  1.00  0.00
TER
ATOM   3026  O   WAT   992      -7.561   3.946 -11.251  1.00  0.00
ATOM   3027  H1  WAT   992      -7.968   4.088 -12.106  1.00  0.00
ATOM   3028  H2  WAT   992      -6.670   3.662 -11.454  1.00  0.00
TER
ATOM   3029  O   WAT   993       8.395   4.393  -2.914  1.00  0.00
ATOM   3030  H1  WAT   993       8.522   4.154  -3.833  1.00  0.00
ATOM   3031  H2  WAT   993       8.437   3.561  -2.442  1.00  0.00
TER
ATOM   3032  O   WAT   994       2.257   8.095  -4.345  1.00  0.00
ATOM   3033  H1  WAT   994       2.771   8.006  -3.543  1.00  0.00
ATOM   3034  H2  WAT   994       1.414   8.441  -4.052  1.00  0.00
TER
ATOM   3035  O   WAT   995       4.232   8.381 -14.916  1.00  0.00
ATOM   3036  H1  WAT   995       4.072   8.091 -14.018  1.00  0.00
ATOM   3037  H2  WAT   995       4.067   7.605 -15.452  1.00  0.00
TER
ATOM   3038  O   WAT   996      -3.289   8.161 -13.139  1.00  0.00
ATOM   3039  H1  WAT   996      -3.465   7.244 -13.352  1.00  0.00
ATOM   3040  H2  WAT   996      -4.143   8.520 -12.899  1.00  0.00
TER
ATOM   3041  O   WAT   997       3.935   5.890 -16.357  1.00  0.00
ATOM   3042  H1  WAT   997       3.242   5.887 -17.016  1.00  0.00
ATOM   3043  H2  WAT   997       4.677   5.466 -16.787  1.00  0.00
TER
ATOM   3044  O   WAT   998       3.500   7.516 -12.282  1.00  0.00
ATOM   3045  H1  WAT   998       3.956   6.735 -11.968  1.00  0.00
ATOM   3046  H2  WAT   998       3.839   8.227 -11.738  1.00  0.00
TER
ATOM   3047  O   WAT   999       8.248  -3.554  -1.949  1.00  0.00
ATOM   3048  H1  WAT   999       7.632  -3.046  -2.478  1.00  0.00
ATOM   3049  H2  WAT   999       7.927  -4.454  -2.007  1.00  0.00
TER
ATOM   3050  O   WAT  1000      -8.750   3.288  -5.123  1.00  0.00
ATOM   3051  H1  WAT  1000      -8.587   2.818  -5.941  1.00  0.00
ATOM   3052  H2  WAT  1000      -8.285   2.780  -4.458  1.00  0.00
TER
ATOM   3053  O   WAT  1001      -3.978  -7.582 -10.087  1.00  0.00
ATOM   3054  H1  WAT  1001      -4.421  -6.801 -10.418  1.00  0.00
ATOM   3055  H2  WAT  1001      -3.419  -7.259  -9.380  1.00  0.00
TER
ATOM   3056  O   WAT  1002      -0.862  -7.961 -15.206  1.00  0.00
ATOM   3057  H1  WAT  1002      -1.487  -7.965 -14.481  1.00  0.00
ATOM   3058  H2  WAT  1002      -0.949  -8.828 -15.602  1.00  0.00
TER
ATOM   3059  O   WAT  1003      -1.940  -7.037  -8.228  1.00  0.00
ATOM   3060  H1  WAT  1003      -1.643  -6.131  -8.308  1.00  0.00
ATOM   3061  H2  WAT  1003      -1.392  -7.525  -8.842  1.00  0.00
TER
ATOM   3062  O   WAT  1004      -4.186  -2.458 -12.358  1.00  0.00
ATOM   3063  H1  WAT  1004      -4.412  -2.675 -11.454  1.00  0.00
ATOM   3064  H2  WAT  1004      -4.967  -2.026 -12.704  1.00  0.00
TER
ATOM   3065  O   WAT  1005       3.043  -2.452 -13.759  1.00  0.00
ATOM   3066  H1  WAT  1005       2.444  -1.729 -13.943  1.00  0.00
ATOM   3067  H2  WAT  1005       3.591  -2.514 -14.542  1.00  0.00
TER
ATOM   3068  O   WAT  1006       1.650  -3.816 -11.729  1.00  0.00
ATOM   3069  H1  WAT  1006       2.043  -3.499 -12.542  1.00  0.00
ATOM   3070  H2  WAT  1006       2.011  -4.695 -11.615  1.00  0.00
TER
ATOM   3071  O   WAT  1007      -6.615  -5.149  -3.539  1.00  0.00
ATOM   3072  H1  WAT  1007      -7.009  -4.301  -3.332  1.00  0.00
ATOM   3073  H2  WAT  1007      -7.304  -5.786  -3.348  1.00  0.00
TER
ATOM   3074  O   WAT  1008      -9.314  -7.226  -9.506  1.00  0.00
ATOM   3075  H1  WAT  1008      -9.602  -6.655  -8.794  1.00  0.00
ATOM   3076  H2  WAT  1008      -8.569  -7.705  -9.143  1.00  0.00
TER
ATOM   3077  O   WAT  1009       2.235  -1.225  -7.634  1.00  0.00
ATOM   3078  H1  WAT  1009       1.503  -0.717  -7.285  1.00  0.00
ATOM   3079  H2  WAT  1009       1.838  -2.042  -7.935  1.00  0.00
TER
ATOM   3080  O   WAT  1010      -1.327  -4.550  -9.229  1.00  0.00
ATOM   3081  H1  WAT  1010      -1.323  -4.991 -10.078  1.00  0.00
ATOM   3082  H2  WAT  1010      -0.432  -4.228  -9.122  1.00  0.00
TER
ATOM   3083  O   WAT  1011      -5.477  -4.667 -10.269  1.00  0.00
ATOM   3084  H1  WAT  1011      -5.817  -4.190  -9.513  1.00  0.00
ATOM   3085  H2  WAT  1011      -6.239  -5.121 -10.629  1.00  0.00
TER
ATOM   3086  O   WAT  1012      -1.265  -3.549 -16.238  1.00  0.00
ATOM   3087  H1  WAT  1012      -1.144  -3.590 -15.290  1.00  0.00
ATOM   3088  H2  WAT  1012      -1.650  -2.686 -16.393  1.00  0.00
TER
ATOM   3089  O   WAT  1013       2.698  -5.772  -8.222  1.00  0.00
ATOM   3090  H1  WAT  1013       2.715  -5.321  -7.378  1.00  0.00
ATOM   3091  H2  WAT  1013       2.449  -6.671  -8.008  1.00  0.00
TER
ATOM   3092  O   WAT  1014      -2.253  -1.238 -16.840  1.00  0.00
ATOM   3093  H1  WAT  1014      -2.821  -1.687 -17.466  1.00  0.00
ATOM   3094  H2  WAT  1014      -1.544  -0.879 -17.373  1.00  0.00
TER
ATOM   3095  O   WAT  1015       6.125  -8.359  -2.383  1.00  0.00
ATOM   3096  H1  WAT  1015       6.450  -9.090  -1.857  1.00  0.00
ATOM   3097  H2  WAT  1015       6.161  -8.677  -3.285  1.00  0.00
TER
ATOM   3098  O   WAT  1016      -7.176   2.663  -2.963  1.00  0.00
ATOM   3099  H1  WAT  1016      -7.560   2.022  -2.365  1.00  0.00
ATOM   3100  H2  WAT  1016      -6.865   3.366  -2.394  1.00  0.00
TER
ATOM   3101  O   WAT  1017      -1.026  -0.490  -7.482  1.00  0.00
ATOM   3102  H1  WAT  1017      -0.659  -0.964  -6.736  1.00  0.00
ATOM   3103  H2  WAT  1017      -1.216   0.385  -7.141  1.00  0.00
TER
ATOM   3104  O   WAT  1018      -8.162  -5.745 -11.353  1.00  0.00
ATOM   3105  H1  WAT  1018      -8.447  -6.110 -10.515  1.00  0.00
ATOM   3106  H2  WAT  1018      -8.224  -6.477 -11.967  1.00  0.00
TER
ATOM   3107  O   WAT  1019      -4.708   2.757 -14.567  1.00  0.00
ATOM   3108  H1  WAT  1019      -5.482   2.217 -14.727  1.00  0.00
ATOM   3109  H2  WAT  1019      -3.979   2.238 -14.905  1.00  0.00
TER
ATOM   3110  O   WAT  1020       6.051   1.754  -8.774  1.00  0.00
ATOM   3111  H1  WAT  1020       6.771   2.249  -9.165  1.00  0.00
ATOM   3112  H2  WAT  1020       5.849   1.076  -9.419  1.00  0.00
TER
ATOM   3113  O   WAT  1021       1.512  -6.852 -14.632  1.00  0.00
ATOM   3114  H1  WAT  1021       0.698  -7.351 -14.707  1.00  0.00
ATOM   3115  H2  WAT  1021       1.318  -6.012 -15.048  1.00  0.00
TER
ATOM   3116  O   WAT  1022       4.227  -2.480 -16.335  1.00  0.00
ATOM   3117  H1  WAT  1022       5.115  -2.169 -16.510  1.00  0.00
ATOM   3118  H2  WAT  1022       4.197  -3.353 -16.727  1.00  0.00
TER
ATOM   3119  O   WAT  1023      -4.664   2.425 -10.929  1.00  0.00
ATOM   3120  H1  WAT  1023      -4.146   1.622 -10.984  1.00  0.00
ATOM   3121  H2  WAT  1023      -5.116   2.363 -10.088  1.00  0.00
TER
ATOM   3122  O   WAT  1024       0.223   3.692 -15.657  1.00  0.00
ATOM   3123  H1  WAT  1024       0.564   4.436 -16.152  1.00  0.00
ATOM   3124  H2  WAT  1024      -0.606   4.005 -15.294  1.00  0.00
TER
ATOM   3125  O   WAT  1025      -7.180  -0.608  -4.017  1.00  0.00
ATOM   3126  H1  WAT  1025      -7.538   0.057  -3.429  1.00  0.00
ATOM   3127  H2  WAT  1025      -7.474  -1.440  -3.645  1.00  0.00
TER
ATOM   3128  O   WAT  1026       6.498  -1.169 -16.867  1.00  0.00
ATOM   3129  H1  WAT  1026       6.414  -0.738 -17.718  1.00  0.00
ATOM   3130  H2  WAT  1026       7.217  -0.709 -16.435  1.00  0.00
TER
ATOM   3131  O   WAT  1027       7.575   1.288  -3.790  1.00  0.00
ATOM   3132  H1  WAT  1027       6.850   1.880  -3.987  1.00  0.00
ATOM   3133  H2  WAT  1027       8.103   1.280  -4.589  1.00  0.00
TER
ATOM   3134  O   WAT  1028       7.527   5.685 -14.139  1.00  0.00
ATOM   3135  H1  WAT  1028       6.884   5.031 -13.865  1.00  0.00
ATOM   3136  H2  WAT  1028       7.140   6.091 -14.915  1.00  0.00
TER
ATOM   3137  O   WAT  1029       3.105   3.014 -10.292  1.00  0.00
ATOM   3138  H1  WAT  1029       3.458   2.416 -10.952  1.00  0.00
ATOM   3139  H2  WAT  1029       2.222   2.688 -10.121  1.00  0.00
TER
ATOM   3140  O   WAT  1030      -0.808   3.773 -12.885  1.00  0.00
ATOM   3141  H1  WAT  1030      -0.121   4.320 -12.504  1.00  0.00
ATOM   3142  H2  WAT  1030      -1.595   4.317 -12.850  1.00  0.00
TER
ATOM   3143  O   WAT  1031      -8.669  -0.609 -17.393  1.00  0.00
ATOM   3144  H1  WAT  1031      -7.800  -0.327 -17.110  1.00  0.00
ATOM   3145  H2  WAT  1031      -9.160   0.204 -17.508  1.00  0.00
TER
ATOM   3146  O   WAT  1032      -1.506   0.778 -13.272  1.00  0.00
ATOM   3147  H1  WAT  1032      -1.049   1.589 -13.046  1.00  0.00
ATOM   3148  H2  WAT  1032      -1.857   0.460 -12.441  1.00  0.00
TER
ATOM   3149  O   WAT  1033       0.798   6.289  -6.043  1.00  0.00
ATOM   3150  H1  WAT  1033       1.442   6.495  -5.366  1.00  0.00
ATOM   3151  H2  WAT  1033       1.161   5.527  -6.496  1.00  0.00
TER
ATOM   3152  O   WAT  1034      -5.604  -8.878 -12.800  1.00  0.00
ATOM   3153  H1  WAT  1034      -5.733  -8.886 -11.852  1.00  0.00
ATOM   3154  H2  WAT  1034      -6.428  -8.540 -13.151  1.00  0.00
TER
ATOM   3155  O   WAT  1035       2.071   4.292  -7.325  1.00  0.00
ATOM   3156  H1  WAT  1035       2.713   3.591  -7.212  1.00  0.00
ATOM   3157  H2  WAT  1035       2.596   5.072  -7.506  1.00  0.00
TER
ATOM   3158  O   WAT  1036       5.916   4.577 -17.601  1.00  0.00
ATOM   3159  H1  WAT  1036       5.690   3.860 -17.009  1.00  0.00
ATOM   3160  H2  WAT  1036       5.526   4.328 -18.439  1.00  0.00
TER
ATOM   3161  O   WAT  1037       3.845   5.091  -4.122  1.00  0.00
ATOM   3162  H1  WAT  1037       4.180   5.678  -3.444  1.00  0.00
ATOM   3163  H2  WAT  1037       2.925   4.961  -3.892  1.00  0.00
TER
ATOM   3164  O   WAT  1038      -8.302   8.603 -16.827  1.00  0.00
ATOM   3165  H1  WAT  1038      -7.942   9.202 -17.481  1.00  0.00
ATOM   3166  H2  WAT  1038      -8.443   9.149 -16.054  1.00  0.00
TER
ATOM   3167  O   WAT  1039      -8.605  -7.119  -3.339  1.00  0.00
ATOM   3168  H1  WAT  1039      -9.319  -6.919  -2.734  1.00  0.00
ATOM   3169  H2  WAT  1039      -8.185  -7.895  -2.968  1.00  0.00
TER
ATOM   3170  O   WAT  1040       5.498   2.494 -15.940  1.00  0.00
ATOM   3171  H1  WAT  1040       5.210   2.955 -15.152  1.00  0.00
ATOM   3172  H2  WAT  1040       6.293   2.034 -15.672  1.00  0.00
TER
ATOM   3173  O   WAT  1041      -8.318   6.869  -2.353  1.00  0.00
ATOM   3174  H1  WAT  1041      -8.209   5.928  -2.493  1.00  0.00
ATOM   3175  H2  WAT  1041      -8.970   7.134  -3.001  1.00  0.00
TER
ATOM   3176  O   WAT  1042      -2.285   5.987 -16.010  1.00  0.00
ATOM   3177  H1  WAT  1042      -2.294   6.720 -16.625  1.00  0.00
ATOM   3178  H2  WAT  1042      -3.205   5.740 -15.917  1.00  0.00
TER
ATOM   3179  O   WAT  1043      -6.684   1.208 -15.265  1.00  0.00
ATOM   3180  H1  WAT  1043      -7.292   1.948 -15.255  1.00  0.00
ATOM   3181  H2  WAT  1043      -6.209   1.298 -16.091  1.00  0.00
TER
ATOM   3182  O   WAT  1044       2.889  -4.627  -5.589  1.00  0.00
ATOM   3183  H1  WAT  1044       3.257  -5.447  -5.261  1.00  0.00
ATOM   3184  H2  WAT  1044       2.029  -4.567  -5.174  1.00  0.00
TER
ATOM   3185  O   WAT  1045       6.255  -5.671 -14.781  1.00  0.00
ATOM   3186  H1  WAT  1045       5.626  -5.567 -15.495  1.00  0.00
ATOM   3187  H2  WAT  1045       5.760  -5.452 -13.991  1.00  0.00
TER
ATOM   3188  O   WAT  1046       0.701   6.049 -17.347  1.00  0.00
ATOM   3189  H1  WAT  1046       0.802   5.846 -18.277  1.00  0.00
ATOM   3190  H2  WAT  1046      -0.199   5.795 -17.142  1.00  0.00
TER
ATOM   3191  O   WAT  1047      -1.776  -3.393 -13.365  1.00  0.00
ATOM   3192  H1  WAT  1047      -2.485  -2.924 -12.923  1.00  0.00
ATOM   3193  H2  WAT  1047      -1.492  -4.050 -12.730  1.00  0.00
TER
ATOM   3194  O   WAT  1048       2.255  -6.668 -11.925  1.00  0.00
ATOM   3195  H1  WAT  1048       2.132  -6.649 -12.874  1.00  0.00
ATOM   3196  H2  WAT  1048       3.204  -6.620 -11.805  1.00  0.00
TER
ATOM   3197  O   WAT  1049      -0.657   8.568 -12.652  1.00  0.00
ATOM   3198  H1  WAT  1049      -0.403   8.530 -13.574  1.00  0.00
ATOM   3199  H2  WAT  1049      -1.606   8.441 -12.660  1.00  0.00
TER
ATOM   3200  O   WAT  1050      -3.573  -5.084 -15.990  1.00  0.00
ATOM   3201  H1  WAT  1050      -2.724  -4.647 -16.056  1.00  0.00
ATOM   3202  H2  WAT  1050      -3.940  -4.772 -15.162  1.00  0.00
TER
ATOM   3203  O   WAT  1051       7.056  -5.756  -4.523  1.00  0.00
ATOM   3204  H1  WAT  1051       6.553  -5.016  -4.183  1.00  0.00
ATOM   3205  H2  WAT  1051       7.871  -5.368  -4.839  1.00  0.00
TER
ATOM   3206  O   WAT  1052       5.348  -0.513 -11.077  1.00  0.00
ATOM   3207  H1  WAT  1052       4.407  -0.498 -10.902  1.00  0.00
ATOM   3208  H2  WAT  1052       5.662  -1.299 -10.631  1.00  0.00
TER
ATOM   3209  O   WAT  1053      -4.674   1.169 -17.516  1.00  0.00
ATOM   3210  H1  WAT  1053      -3.908   1.057 -16.954  1.00  0.00
ATOM   3211  H2  WAT  1053      -4.596   0.473 -18.168  1.00  0.00
TER
ATOM   3212  O   WAT  1054      -5.979  -1.398 -16.833  1.00  0.00
ATOM   3213  H1  WAT  1054      -5.899  -2.346 -16.721  1.00  0.00
ATOM   3214  H2  WAT  1054      -5.087  -1.068 -16.727  1.00  0.00
TER
ATOM   3215  O   WAT  1055       7.351   6.658  -9.401  1.00  0.00
ATOM   3216  H1  WAT  1055       7.475   7.481  -8.929  1.00  0.00
ATOM   3217  H2  WAT  1055       8.217   6.447  -9.749  1.00  0.00
TER
ATOM   3218  O   WAT  1056      -5.178   8.751  -9.729  1.00  0.00
ATOM   3219  H1  WAT  1056      -4.441   8.203  -9.459  1.00  0.00
ATOM   3220  H2  WAT  1056      -4.794   9.617  -9.869  1.00  0.00
TER
ATOM   3221  O   WAT  1057      -8.293   4.819 -13.855  1.00  0.00
ATOM   3222  H1  WAT  1057      -9.219   5.061 -13.865  1.00  0.00
ATOM   3223  H2  WAT  1057      -7.828   5.646 -13.977  1.00  0.00
TER
ATOM   3224  O   WAT  1058      -6.172   7.936  -0.541  1.00  0.00
ATOM   3225  H1  WAT  1058      -5.371   8.257  -0.127  1.00  0.00
ATOM   3226  H2  WAT  1058      -6.687   7.575   0.181  1.00  0.00
TER
ATOM   3227  O   WAT  1059       4.095   7.772  -1.982  1.00  0.00
ATOM   3228  H1  WAT  1059       5.047   7.688  -2.032  1.00  0.00
ATOM   3229  H2  WAT  1059       3.947   8.436  -1.309  1.00  0.00
TER
ATOM   3230  O   WAT  1060       6.986   7.151 -16.483  1.00  0.00
ATOM   3231  H1  WAT  1060       6.700   6.738 -17.298  1.00  0.00
ATOM   3232  H2  WAT  1060       6.787   8.080 -16.603  1.00  0.00
TER
ATOM   3233  O   WAT  1061      -8.452   0.423  -1.597  1.00  0.00
ATOM   3234  H1  WAT  1061      -7.948  -0.156  -1.026  1.00  0.00
ATOM   3235  H2  WAT  1061      -9.191   0.707  -1.060  1.00  0.00
TER
ATOM   3236  O   WAT  1062       1.691   2.207 -17.438  1.00  0.00
ATOM   3237  H1  WAT  1062       1.142   2.653 -16.794  1.00  0.00
ATOM   3238  H2  WAT  1062       2.312   1.701 -16.915  1.00  0.00
TER
ATOM   3239  O   WAT  1063      -6.420  -1.434  -0.702  1.00  0.00
ATOM   3240  H1  WAT  1063      -6.379  -1.733   0.206  1.00  0.00
ATOM   3241  H2  WAT  1063      -5.565  -1.033  -0.861  1.00  0.00
TER
ATOM   3242  O   WAT  1064      -2.642   1.166 -15.542  1.00  0.00
ATOM   3243  H1  WAT  1064      -2.220   1.000 -14.699  1.00  0.00
ATOM   3244  H2  WAT  1064      -2.517   0.356 -16.036  1.00  0.00
TER
ATOM   3245  O   WAT  1065      -3.992  -5.888  -2.655  1.00  0.00
ATOM   3246  H1  WAT  1065      -4.086  -6.506  -3.380  1.00  0.00
ATOM   3247  H2  WAT  1065      -4.572  -5.162  -2.882  1.00  0.00
TER
ATOM   3248  O   WAT  1066      -1.226  -7.331  -5.622  1.00  0.00
ATOM   3249  H1  WAT  1066      -1.674  -7.309  -6.468  1.00  0.00
ATOM   3250  H2  WAT  1066      -1.859  -7.729  -5.025  1.00  0.00
TER
ATOM   3251  O   WAT  1067      -2.969   7.870  -3.885  1.00  0.00
ATOM   3252  H1  WAT  1067      -3.507   8.594  -4.204  1.00  0.00
ATOM   3253  H2  WAT  1067      -2.716   7.393  -4.676  1.00  0.00
TER
ATOM   3254  O   WAT  1068       3.733  -7.950 -16.067  1.00  0.00
ATOM   3255  H1  WAT  1068       4.013  -8.793 -15.711  1.00  0.00
ATOM   3256  H2  WAT  1068       2.959  -7.718 -15.553  1.00  0.00
TER
ATOM   3257  O   WAT  1069      -0.113   9.105  -3.627  1.00  0.00
ATOM   3258  H1  WAT  1069      -0.187  10.008  -3.319  1.00  0.00
ATOM   3259  H2  WAT  1069      -1.015   8.786  -3.654  1.00  0.00
TER
ATOM   3260  O   WAT  1070      -1.729  -6.717 -17.623  1.00  0.00
ATOM   3261  H1  WAT  1070      -2.077  -7.395 -18.202  1.00  0.00
ATOM   3262  H2  WAT  1070      -1.528  -7.179 -16.808  1.00  0.00
TER
ATOM   3263  O   WAT  1071       0.436   8.271 -16.004  1.00  0.00
ATOM   3264  H1  WAT  1071       1.331   8.609 -15.982  1.00  0.00
ATOM   3265  H2  WAT  1071       0.467   7.549 -16.632  1.00  0.00
TER
ATOM   3266  O   WAT  1072      -5.925   3.643 -17.775  1.00  0.00
ATOM   3267  H1  WAT  1072      -5.487   4.186 -17.120  1.00  0.00
ATOM   3268  H2  WAT  1072      -5.440   2.818 -17.766  1.00  0.00
TER
ATOM   3269  O   WAT  1073      -8.710   6.432 -10.323  1.00  0.00
ATOM   3270  H1  WAT  1073      -8.380   5.564 -10.555  1.00  0.00
ATOM   3271  H2  WAT  1073      -8.281   6.638  -9.493  1.00  0.00
TER
ATOM   3272  O   WAT  1074      -4.114   4.763 -12.663  1.00  0.00
ATOM   3273  H1  WAT  1074      -4.414   4.640 -11.763  1.00  0.00
ATOM   3274  H2  WAT  1074      -4.220   3.904 -13.071  1.00  0.00
TER
ATOM   3275  O   WAT  1075      -8.221   7.299  -7.585  1.00  0.00
ATOM   3276  H1  WAT  1075      -8.658   7.479  -6.753  1.00  0.00
ATOM   3277  H2  WAT  1075      -7.653   8.057  -7.727  1.00  0.00
TER
ATOM   3278  O   WAT  1076       7.415   6.801  -3.297  1.00  0.00
ATOM   3279  H1  WAT  1076       6.815   6.860  -4.041  1.00  0.00
ATOM   3280  H2  WAT  1076       7.544   5.861  -3.168  1.00  0.00
TER
ATOM   3281  O   WAT  1077       8.655   4.543 -17.960  1.00  0.00
ATOM   3282  H1  WAT  1077       7.824   4.610 -17.490  1.00  0.00
ATOM   3283  H2  WAT  1077       8.832   5.433 -18.264  1.00  0.00
TER
ATOM   3284  O   WAT  1078       8.111   1.287 -15.457  1.00  0.00
ATOM   3285  H1  WAT  1078       8.873   1.857 -15.351  1.00  0.00
ATOM   3286  H2  WAT  1078       8.126   0.720 -14.686  1.00  0.00
TER
ATOM   3287  O   WAT  1079      -8.389  -0.189 -11.226  1.00  0.00
ATOM   3288  H1  WAT  1079      -9.044  -0.458 -11.870  1.00  0.00
ATOM   3289  H2  WAT  1079      -7.551  -0.298 -11.676  1.00  0.00
TER
ATOM   3290  O   WAT  1080       9.117   2.142 -10.613  1.00  0.00
ATOM   3291  H1  WAT  1080       9.488   1.359 -11.019  1.00  0.00
ATOM   3292  H2  WAT  1080       9.757   2.831 -10.791  1.00  0.00
TER
ATOM   3293  O   WAT  1081       6.100   3.526  -5.200  1.00  0.00
ATOM   3294  H1  WAT  1081       5.286   3.956  -4.937  1.00  0.00
ATOM   3295  H2  WAT  1081       6.508   4.138  -5.813  1.00  0.00
TER
ATOM   3296  O   WAT  1082       8.163   1.581 -18.300  1.00  0.00
ATOM   3297  H1  WAT  1082       8.438   2.489 -18.428  1.00  0.00
ATOM   3298  H2  WAT  1082       7.974   1.517 -17.364  1.00  0.00
TER
ATOM   3299  O   WAT  1083       4.560  -5.395 -17.004  1.00  0.00
ATOM   3300  H1  WAT  1083       4.979  -5.582 -17.845  1.00  0.00
ATOM   3301  H2  WAT  1083       4.254  -6.247 -16.694  1.00  0.00
TER
ATOM   3302  O   WAT  1084       8.059  -0.482 -13.307  1.00  0.00
ATOM   3303  H1  WAT  1084       7.684  -1.249 -13.739  1.00  0.00
ATOM   3304  H2  WAT  1084       7.330  -0.100 -12.819  1.00  0.00
TER
ATOM   3305  O   WAT  1085      -7.351   0.197  -6.686  1.00  0.00
ATOM   3306  H1  WAT  1085      -6.984   0.109  -5.806  1.00  0.00
ATOM   3307  H2  WAT  1085      -7.920  -0.567  -6.785  1.00  0.00
TER
ATOM   3308  O   WAT  1086       7.449  -1.335  -3.673  1.00  0.00
ATOM   3309  H1  WAT  1086       7.218  -1.564  -4.573  1.00  0.00
ATOM   3310  H2  WAT  1086       7.710  -0.415  -3.718  1.00  0.00
TER
ATOM   3311  O   WAT  1087      -7.800  -2.893  -2.780  1.00  0.00
ATOM   3312  H1  WAT  1087      -8.694  -2.926  -2.441  1.00  0.00
ATOM   3313  H2  WAT  1087      -7.260  -2.694  -2.015  1.00  0.00
TER
ATOM   3314  O   WAT  1088       5.888  -6.109  -0.895  1.00  0.00
ATOM   3315  H1  WAT  1088       6.765  -6.101  -0.511  1.00  0.00
ATOM   3316  H2  WAT  1088       5.900  -6.846  -1.506  1.00  0.00
TER
ATOM   3317  O   WAT  1089      -9.175  -2.979 -15.284  1.00  0.00
ATOM   3318  H1  WAT  1089     -10.079  -2.716 -15.459  1.00  0.00
ATOM   3319  H2  WAT  1089      -8.691  -2.708 -16.064  1.00  0.00
TER
ATOM   3320  O   WAT  1090       7.334  -2.256 -10.006  1.00  0.00
ATOM   3321  H1  WAT  1090       7.858  -2.750 -10.637  1.00  0.00
ATOM   3322  H2  WAT  1090       7.920  -2.121  -9.261  1.00  0.00
TER
ATOM   3323  O   WAT  1091       7.513  -2.172  -6.484  1.00  0.00
ATOM   3324  H1  WAT  1091       6.564  -2.206  -6.370  1.00  0.00
ATOM   3325  H2  WAT  1091       7.695  -1.262  -6.719  1.00  0.00
TER
ATOM   3326  O   WAT  1092      -6.632  -3.922 -17.374  1.00  0.00
ATOM   3327  H1  WAT  1092      -5.923  -4.344 -17.860  1.00  0.00
ATOM   3328  H2  WAT  1092      -7.348  -3.855 -18.006  1.00  0.00
TER
ATOM   3329  O   WAT  1093       6.824  -2.999 -14.067  1.00  0.00
ATOM   3330  H1  WAT  1093       7.320  -3.232 -13.282  1.00  0.00
ATOM   3331  H2  WAT  1093       6.626  -3.838 -14.483  1.00  0.00
TER
ATOM   3332  O   WAT  1094      -7.296  -8.618  -8.432  1.00  0.00
ATOM   3333  H1  WAT  1094      -6.648  -9.168  -8.872  1.00  0.00
ATOM   3334  H2  WAT  1094      -6.875  -8.363  -7.610  1.00  0.00
TER
ATOM   3335  O   WAT  1095       8.253  -4.363 -11.533  1.00  0.00
ATOM   3336  H1  WAT  1095       8.143  -4.517 -10.595  1.00  0.00
ATOM   3337  H2  WAT  1095       9.014  -4.891 -11.776  1.00  0.00
TER
ATOM   3338  O   WAT  1096       6.600  -8.424  -5.075  1.00  0.00
ATOM   3339  H1  WAT  1096       7.237  -7.810  -4.709  1.00  0.00
ATOM   3340  H2  WAT  1096       6.747  -8.388  -6.020  1.00  0.00
TER
ATOM   3341  O   WAT  1097       9.142  -6.532 -18.292  1.00  0.00
ATOM   3342  H1  WAT  1097      10.067  -6.664 -18.501  1.00  0.00
ATOM   3343  H2  WAT  1097       9.120  -6.453 -17.339  1.00  0.00
TER
ATOM   3344  O   WAT  1098       9.216  -5.761 -15.667  1.00  0.00
ATOM   3345  H1  WAT  1098       8.421  -5.827 -15.137  1.00  0.00
ATOM   3346  H2  WAT  1098       9.420  -4.826 -15.678  1.00  0.00
TER
ATOM   3347  O   WAT  1099       6.158   8.278 -11.673  1.00  0.00
ATOM   3348  H1  WAT  1099       6.754   7.956 -12.349  1.00  0.00
ATOM   3349  H2  WAT  1099       6.416   7.805 -10.882  1.00  0.00
TER
ATOM   3350  O   WAT  1100      -7.542  -8.462  -5.689  1.00  0.00
ATOM   3351  H1  WAT  1100      -7.891  -8.006  -4.923  1.00  0.00
ATOM   3352  H2  WAT  1100      -7.874  -9.356  -5.607  1.00  0.00
TER
ATOM   3353  O   WAT  1101      -2.235   6.266  -5.923  1.00  0.00
ATOM   3354  H1  WAT  1101      -2.476   6.533  -6.810  1.00  0.00
ATOM   3355  H2  WAT  1101      -1.295   6.436  -5.868  1.00  0.00
TER
ATOM   3356  O   WAT  1102      -0.030  -7.271  -2.167  1.00  0.00
ATOM   3357  H1  WAT  1102      -0.091  -6.679  -1.418  1.00  0.00
ATOM   3358  H2  WAT  1102       0.910  -7.378  -2.312  1.00  0.00
TER
ATOM   3359  O   WAT  1103       2.608  -7.614  -2.528  1.00  0.00
ATOM   3360  H1  WAT  1103       3.222  -7.296  -3.190  1.00  0.00
ATOM   3361  H2  WAT  1103       3.153  -8.099  -1.908  1.00  0.00
TER
ATOM   3362  O   WAT  1104       9.025   8.285  -5.122  1.00  0.00
ATOM   3363  H1  WAT  1104       8.531   8.682  -5.839  1.00  0.00
ATOM   3364  H2  WAT  1104       8.416   7.660  -4.728  1.00  0.00
TER
ATOM   3365  O   WAT  1105      -6.870  -8.935  -2.414  1.00  0.00
ATOM   3366  H1  WAT  1105      -6.322  -9.116  -3.177  1.00  0.00
ATOM   3367  H2  WAT  1105      -6.805  -9.725  -1.878  1.00  0.00
TER
ATOM   3368  O   WAT  1106      -6.097   7.656  -4.404  1.00  0.00
ATOM   3369  H1  WAT  1106      -6.691   7.524  -3.665  1.00  0.00
ATOM   3370  H2  WAT  1106      -6.105   6.820  -4.870  1.00  0.00
TER
ATOM   3371  O   WAT  1107       3.348  -9.051  -6.201  1.00  0.00
ATOM   3372  H1  WAT  1107       2.474  -8.717  -6.404  1.00  0.00
ATOM   3373  H2  WAT  1107       3.239  -9.523  -5.376  1.00  0.00
TER
ATOM   3374  O   WAT  1108       4.256  -6.844  -4.817  1.00  0.00
ATOM   3375  H1  WAT  1108       3.927  -7.658  -5.197  1.00  0.00
ATOM   3376  H2  WAT  1108       5.204  -6.887  -4.940  1.00  0.00
TER
ATOM   3377  O   WAT  1109       6.709   8.928  -7.843  1.00  0.00
ATOM   3378  H1  WAT  1109       6.249   9.679  -8.217  1.00  0.00
ATOM   3379  H2  WAT  1109       6.080   8.208  -7.902  1.00  0.00
TER
ATOM   3380  O   WAT  1110      -6.466   5.022  -5.453  1.00  0.00
ATOM   3381  H1  WAT  1110      -7.192   4.402  -5.521  1.00  0.00
ATOM   3382  H2  WAT  1110      -6.405   5.416  -6.323  1.00  0.00
TER
ATOM   3383  O   WAT  1111      -2.861   7.236  -8.668  1.00  0.00
ATOM   3384  H1  WAT  1111      -2.345   6.625  -9.194  1.00  0.00
ATOM   3385  H2  WAT  1111      -2.212   7.739  -8.177  1.00  0.00
TER
ATOM   3386  O   WAT  1112      -0.122   8.127  -7.841  1.00  0.00
ATOM   3387  H1  WAT  1112       0.166   7.873  -8.718  1.00  0.00
ATOM   3388  H2  WAT  1112       0.390   7.575  -7.251  1.00  0.00
TER
ATOM   3389  O   WAT  1113       1.096  -8.134  -7.262  1.00  0.00
ATOM   3390  H1  WAT  1113       0.313  -7.659  -6.982  1.00  0.00
ATOM   3391  H2  WAT  1113       0.802  -9.038  -7.370  1.00  0.00
TER
ATOM   3392  O   WAT  1114       5.648  -7.431  -9.217  1.00  0.00
ATOM   3393  H1  WAT  1114       6.089  -7.487 -10.065  1.00  0.00
ATOM   3394  H2  WAT  1114       5.379  -6.516  -9.146  1.00  0.00
TER
ATOM   3395  O   WAT  1115       7.512  -7.800 -11.206  1.00  0.00
ATOM   3396  H1  WAT  1115       7.451  -8.744 -11.353  1.00  0.00
ATOM   3397  H2  WAT  1115       8.291  -7.692 -10.661  1.00  0.00
TER
ATOM   3398  O   WAT  1116      -8.183   8.339 -12.244  1.00  0.00
ATOM   3399  H1  WAT  1116      -8.351   7.706 -11.545  1.00  0.00
ATOM   3400  H2  WAT  1116      -9.049   8.545 -12.594  1.00  0.00
TER
ATOM   3401  O   WAT  1117      -7.560  -7.829 -14.740  1.00  0.00
ATOM   3402  H1  WAT  1117      -6.802  -7.716 -15.314  1.00  0.00
ATOM   3403  H2  WAT  1117      -8.022  -6.992 -14.786  1.00  0.00
TER
ATOM   3404  O   WAT  1118      -1.019  -5.715 -11.750  1.00  0.00
ATOM   3405  H1  WAT  1118      -1.831  -6.089 -12.091  1.00  0.00
ATOM   3406  H2  WAT  1118      -0.515  -6.471 -11.448  1.00  0.00
TER
ATOM   3407  O   WAT  1119       3.484  -9.051 -10.512  1.00  0.00
ATOM   3408  H1  WAT  1119       4.087  -8.479 -10.037  1.00  0.00
ATOM   3409  H2  WAT  1119       2.743  -8.487 -10.734  1.00  0.00
TER
ATOM   3410  O   WAT  1120       6.627  -8.649 -15.238  1.00  0.00
ATOM   3411  H1  WAT  1120       6.822  -7.750 -14.971  1.00  0.00
ATOM   3412  H2  WAT  1120       5.840  -8.880 -14.745  1.00  0.00
TER
ATOM   3413  O   WAT  1121      -6.577   7.033 -14.799  1.00  0.00
ATOM   3414  H1  WAT  1121      -7.102   7.413 -15.502  1.00  0.00
ATOM   3415  H2  WAT  1121      -6.652   7.658 -14.078  1.00  0.00
TER
ATOM   3416  O   WAT  1122      -5.188  -7.303 -16.200  1.00  0.00
ATOM   3417  H1  WAT  1122      -4.658  -8.090 -16.329  1.00  0.00
ATOM   3418  H2  WAT  1122      -4.555  -6.624 -15.967  1.00  0.00
TER
ATOM   3419  O   WAT  1123      -2.994  -7.565 -13.146  1.00  0.00
ATOM   3420  H1  WAT  1123      -3.624  -8.266 -12.979  1.00  0.00
ATOM   3421  H2  WAT  1123      -3.533  -6.805 -13.362  1.00  0.00
TER
ATOM   3422  O   WAT  1124      -0.055   9.049  -0.475  1.00  0.00
ATOM   3423  H1  WAT  1124       0.872   8.813  -0.431  1.00  0.00
ATOM   3424  H2  WAT  1124      -0.070   9.876  -0.956  1.00  0.00
TER
ATOM   3425  O   WAT  1125       8.180   8.591 -13.477  1.00  0.00
ATOM   3426  H1  WAT  1125       8.355   7.905 -14.121  1.00  0.00
ATOM   3427  H2  WAT  1125       7.482   9.116 -13.870  1.00  0.00
TER
ATOM   3428  O   WAT  1126      -2.868  -8.287  -0.710  1.00  0.00
ATOM   3429  H1  WAT  1126      -3.150  -7.783  -1.474  1.00  0.00
ATOM   3430  H2  WAT  1126      -2.486  -9.085  -1.076  1.00  0.00
TER
ATOM   3431  O   WAT  1127      -3.977   8.981 -15.924  1.00  0.00
ATOM   3432  H1  WAT  1127      -3.245   8.697 -16.471  1.00  0.00
ATOM   3433  H2  WAT  1127      -3.718   8.742 -15.034  1.00  0.00
TER
ATOM   3434  O   WAT  1128      -4.816   5.097 -15.919  1.00  0.00
ATOM   3435  H1  WAT  1128      -5.445   5.566 -15.370  1.00  0.00
ATOM   3436  H2  WAT  1128      -4.701   4.252 -15.484  1.00  0.00
TER
ATOM   3437  O   WAT  1129       3.733  -8.871  -0.132  1.00  0.00
ATOM   3438  H1  WAT  1129       3.620  -8.552   0.763  1.00  0.00
ATOM   3439  H2  WAT  1129       4.550  -8.470  -0.429  1.00  0.00
TER
ATOM   3440  O   WAT  1130       6.513   8.276  -0.651  1.00  0.00
ATOM   3441  H1  WAT  1130       7.306   7.781  -0.858  1.00  0.00
ATOM   3442  H2  WAT  1130       6.806   8.955  -0.043  1.00  0.00
TER
ATOM   3443  O   WAT  1131       0.771 -17.849   9.661  1.00  0.00
ATOM   3444  H1  WAT  1131      -0.005 -18.329   9.951  1.00  0.00
ATOM   3445  H2  WAT  1131       1.422 -18.528   9.486  1.00  0.00
TER
ATOM   3446  O   WAT  1132      -5.212 -17.537  10.538  1.00  0.00
ATOM   3447  H1  WAT  1132      -6.044 -17.792  10.938  1.00  0.00
ATOM   3448  H2  WAT  1132      -4.604 -17.465  11.274  1.00  0.00
TER
ATOM   3449  O   WAT  1133       4.792 -13.443   8.441  1.00  0.00
ATOM   3450  H1  WAT  1133       4.330 -14.214   8.769  1.00  0.00
ATOM   3451  H2  WAT  1133       5.604 -13.416   8.946  1.00  0.00
TER
ATOM   3452  O   WAT  1134      -5.232 -13.503  10.734  1.00  0.00
ATOM   3453  H1  WAT  1134      -4.930 -14.393  10.555  1.00  0.00
ATOM   3454  H2  WAT  1134      -4.488 -12.946  10.506  1.00  0.00
TER
ATOM   3455  O   WAT  1135       1.018 -11.157   8.061  1.00  0.00
ATOM   3456  H1  WAT  1135       0.399 -10.701   7.490  1.00  0.00
ATOM   3457  H2  WAT  1135       1.873 -11.002   7.660  1.00  0.00
TER
ATOM   3458  O   WAT  1136       0.212 -15.173   9.668  1.00  0.00
ATOM   3459  H1  WAT  1136       0.143 -16.114   9.507  1.00  0.00
ATOM   3460  H2  WAT  1136       0.974 -15.083  10.240  1.00  0.00
TER
ATOM   3461  O   WAT  1137       1.884 -16.273   5.454  1.00  0.00
ATOM   3462  H1  WAT  1137       1.266 -15.808   4.890  1.00  0.00
ATOM   3463  H2  WAT  1137       2.397 -15.580   5.871  1.00  0.00
TER
ATOM   3464  O   WAT  1138      -3.252 -16.745  12.133  1.00  0.00
ATOM   3465  H1  WAT  1138      -3.586 -16.118  12.775  1.00  0.00
ATOM   3466  H2  WAT  1138      -3.076 -16.219  11.353  1.00  0.00
TER
ATOM   3467  O   WAT  1139      -4.041 -14.777  13.947  1.00  0.00
ATOM   3468  H1  WAT  1139      -3.423 -14.102  13.666  1.00  0.00
ATOM   3469  H2  WAT  1139      -4.901 -14.368  13.856  1.00  0.00
TER
ATOM   3470  O   WAT  1140      -8.747 -15.587   2.828  1.00  0.00
ATOM   3471  H1  WAT  1140      -9.125 -15.098   2.097  1.00  0.00
ATOM   3472  H2  WAT  1140      -8.490 -14.915   3.459  1.00  0.00
TER
ATOM   3473  O   WAT  1141       6.877 -13.313  11.863  1.00  0.00
ATOM   3474  H1  WAT  1141       6.194 -12.643  11.855  1.00  0.00
ATOM   3475  H2  WAT  1141       7.417 -13.115  11.097  1.00  0.00
TER
ATOM   3476  O   WAT  1142       4.413 -11.469  10.577  1.00  0.00
ATOM   3477  H1  WAT  1142       4.426 -11.873   9.710  1.00  0.00
ATOM   3478  H2  WAT  1142       3.861 -10.694  10.474  1.00  0.00
TER
ATOM   3479  O   WAT  1143       5.708 -14.747   5.666  1.00  0.00
ATOM   3480  H1  WAT  1143       5.597 -15.690   5.791  1.00  0.00
ATOM   3481  H2  WAT  1143       5.704 -14.386   6.553  1.00  0.00
TER
ATOM   3482  O   WAT  1144       3.812 -16.566  11.906  1.00  0.00
ATOM   3483  H1  WAT  1144       4.228 -16.780  11.071  1.00  0.00
ATOM   3484  H2  WAT  1144       4.536 -16.309  12.477  1.00  0.00
TER
ATOM   3485  O   WAT  1145       1.250 -19.121   5.023  1.00  0.00
ATOM   3486  H1  WAT  1145       0.323 -19.187   5.252  1.00  0.00
ATOM   3487  H2  WAT  1145       1.402 -18.183   4.908  1.00  0.00
TER
ATOM   3488  O   WAT  1146       7.758 -18.167  11.997  1.00  0.00
ATOM   3489  H1  WAT  1146       6.930 -18.098  11.522  1.00  0.00
ATOM   3490  H2  WAT  1146       8.353 -17.582  11.529  1.00  0.00
TER
ATOM   3491  O   WAT  1147       5.279 -17.559   5.526  1.00  0.00
ATOM   3492  H1  WAT  1147       4.661 -17.897   4.879  1.00  0.00
ATOM   3493  H2  WAT  1147       5.262 -18.203   6.234  1.00  0.00
TER
ATOM   3494  O   WAT  1148      -3.145 -18.594   7.805  1.00  0.00
ATOM   3495  H1  WAT  1148      -3.549 -19.306   7.309  1.00  0.00
ATOM   3496  H2  WAT  1148      -3.058 -18.939   8.694  1.00  0.00
TER
ATOM   3497  O   WAT  1149      -2.677 -14.907   9.969  1.00  0.00
ATOM   3498  H1  WAT  1149      -2.974 -15.513   9.289  1.00  0.00
ATOM   3499  H2  WAT  1149      -1.727 -14.870   9.858  1.00  0.00
TER
ATOM   3500  O   WAT  1150       5.412 -11.334  13.631  1.00  0.00
ATOM   3501  H1  WAT  1150       4.935 -10.527  13.438  1.00  0.00
ATOM   3502  H2  WAT  1150       4.728 -11.986  13.784  1.00  0.00
TER
ATOM   3503  O   WAT  1151      -3.585 -15.169  16.619  1.00  0.00
ATOM   3504  H1  WAT  1151      -4.482 -14.945  16.867  1.00  0.00
ATOM   3505  H2  WAT  1151      -3.559 -15.046  15.671  1.00  0.00
TER
ATOM   3506  O   WAT  1152       3.456 -18.320   2.534  1.00  0.00
ATOM   3507  H1  WAT  1152       3.895 -19.158   2.387  1.00  0.00
ATOM   3508  H2  WAT  1152       4.169 -17.687   2.620  1.00  0.00
TER
ATOM   3509  O   WAT  1153      -4.758 -18.298  15.195  1.00  0.00
ATOM   3510  H1  WAT  1153      -4.897 -17.426  15.564  1.00  0.00
ATOM   3511  H2  WAT  1153      -5.639 -18.641  15.050  1.00  0.00
TER
ATOM   3512  O   WAT  1154       1.565 -13.380   6.502  1.00  0.00
ATOM   3513  H1  WAT  1154       2.005 -12.638   6.087  1.00  0.00
ATOM   3514  H2  WAT  1154       1.504 -13.138   7.426  1.00  0.00
TER
ATOM   3515  O   WAT  1155      -2.960 -12.356  17.404  1.00  0.00
ATOM   3516  H1  WAT  1155      -2.988 -11.951  16.537  1.00  0.00
ATOM   3517  H2  WAT  1155      -3.123 -13.285  17.241  1.00  0.00
TER
ATOM   3518  O   WAT  1156      -8.806 -16.528  11.112  1.00  0.00
ATOM   3519  H1  WAT  1156      -8.728 -16.393  10.168  1.00  0.00
ATOM   3520  H2  WAT  1156      -8.192 -17.237  11.305  1.00  0.00
TER
ATOM   3521  O   WAT  1157      -7.561 -14.828   7.523  1.00  0.00
ATOM   3522  H1  WAT  1157      -7.968 -14.687   6.668  1.00  0.00
ATOM   3523  H2  WAT  1157      -6.670 -15.112   7.320  1.00  0.00
TER
ATOM   3524  O   WAT  1158       8.395 -14.382  15.860  1.00  0.00
ATOM   3525  H1  WAT  1158       8.522 -14.621  14.942  1.00  0.00
ATOM   3526  H2  WAT  1158       8.437 -15.213  16.332  1.00  0.00
TER
ATOM   3527  O   WAT  1159       2.257 -10.679  14.430  1.00  0.00
ATOM   3528  H1  WAT  1159       2.771 -10.768  15.232  1.00  0.00
ATOM   3529  H2  WAT  1159       1.414 -10.333  14.722  1.00  0.00
TER
ATOM   3530  O   WAT  1160       4.232 -10.393   3.858  1.00  0.00
ATOM   3531  H1  WAT  1160       4.072 -10.683   4.756  1.00  0.00
ATOM   3532  H2  WAT  1160       4.067 -11.169   3.322  1.00  0.00
TER
ATOM   3533  O   WAT  1161      -3.289 -10.614   5.635  1.00  0.00
ATOM   3534  H1  WAT  1161      -3.465 -11.530   5.422  1.00  0.00
ATOM   3535  H2  WAT  1161      -4.143 -10.255   5.875  1.00  0.00
TER
ATOM   3536  O   WAT  1162       3.935 -12.885   2.418  1.00  0.00
ATOM   3537  H1  WAT  1162       3.242 -12.887   1.758  1.00  0.00
ATOM   3538  H2  WAT  1162       4.677 -13.309   1.987  1.00  0.00
TER
ATOM   3539  O   WAT  1163       3.500 -11.258   6.493  1.00  0.00
ATOM   3540  H1  WAT  1163       3.956 -12.039   6.806  1.00  0.00
ATOM   3541  H2  WAT  1163       3.839 -10.548   7.037  1.00  0.00
TER
ATOM   3542  O   WAT  1164      -8.750 -15.487  13.652  1.00  0.00
ATOM   3543  H1  WAT  1164      -8.587 -15.956  12.834  1.00  0.00
ATOM   3544  H2  WAT  1164      -8.285 -15.994  14.317  1.00  0.00
TER
ATOM   3545  O   WAT  1165      -7.176 -16.112  15.811  1.00  0.00
ATOM   3546  H1  WAT  1165      -7.560 -16.752  16.410  1.00  0.00
ATOM   3547  H2  WAT  1165      -6.865 -15.408  16.381  1.00  0.00
TER
ATOM   3548  O   WAT  1166      -1.026 -19.264  11.292  1.00  0.00
ATOM   3549  H1  WAT  1166      -0.659 -19.738  12.038  1.00  0.00
ATOM   3550  H2  WAT  1166      -1.216 -18.390  11.633  1.00  0.00
TER
ATOM   3551  O   WAT  1167      -4.708 -16.017   4.207  1.00  0.00
ATOM   3552  H1  WAT  1167      -5.482 -16.557   4.047  1.00  0.00
ATOM   3553  H2  WAT  1167      -3.979 -16.536   3.869  1.00  0.00
TER
ATOM   3554  O   WAT  1168       6.051 -17.020  10.000  1.00  0.00
ATOM   3555  H1  WAT  1168       6.771 -16.525   9.609  1.00  0.00
ATOM   3556  H2  WAT  1168       5.849 -17.699   9.355  1.00  0.00
TER
ATOM   3557  O   WAT  1169       1.433 -16.950  15.887  1.00  0.00
ATOM   3558  H1  WAT  1169       1.366 -17.870  15.633  1.00  0.00
ATOM   3559  H2  WAT  1169       0.803 -16.852  16.601  1.00  0.00
TER
ATOM   3560  O   WAT  1170      -4.664 -16.349   7.845  1.00  0.00
ATOM   3561  H1  WAT  1170      -4.146 -17.152   7.791  1.00  0.00
ATOM   3562  H2  WAT  1170      -5.116 -16.411   8.687  1.00  0.00
TER
ATOM   3563  O   WAT  1171       0.223 -15.082   3.118  1.00  0.00
ATOM   3564  H1  WAT  1171       0.564 -14.338   2.622  1.00  0.00
ATOM   3565  H2  WAT  1171      -0.606 -14.769   3.480  1.00  0.00
TER
ATOM   3566  O   WAT  1172      -3.979 -18.924  17.642  1.00  0.00
ATOM   3567  H1  WAT  1172      -4.279 -18.779  16.744  1.00  0.00
ATOM   3568  H2  WAT  1172      -3.207 -19.484  17.549  1.00  0.00
TER
ATOM   3569  O   WAT  1173       1.364 -14.127  15.637  1.00  0.00
ATOM   3570  H1  WAT  1173       1.379 -15.059  15.419  1.00  0.00
ATOM   3571  H2  WAT  1173       0.657 -14.041  16.276  1.00  0.00
TER
ATOM   3572  O   WAT  1174       6.498 -19.943   1.907  1.00  0.00
ATOM   3573  H1  WAT  1174       6.414 -19.512   1.057  1.00  0.00
ATOM   3574  H2  WAT  1174       7.217 -19.484   2.340  1.00  0.00
TER
ATOM   3575  O   WAT  1175       7.575 -17.487  14.984  1.00  0.00
ATOM   3576  H1  WAT  1175       6.850 -16.894  14.787  1.00  0.00
ATOM   3577  H2  WAT  1175       8.103 -17.494  14.185  1.00  0.00
TER
ATOM   3578  O   WAT  1176       7.527 -13.089   4.635  1.00  0.00
ATOM   3579  H1  WAT  1176       6.884 -13.744   4.910  1.00  0.00
ATOM   3580  H2  WAT  1176       7.140 -12.684   3.859  1.00  0.00
TER
ATOM   3581  O   WAT  1177       3.105 -15.761   8.482  1.00  0.00
ATOM   3582  H1  WAT  1177       3.458 -16.358   7.823  1.00  0.00
ATOM   3583  H2  WAT  1177       2.222 -16.086   8.653  1.00  0.00
TER
ATOM   3584  O   WAT  1178      -0.808 -15.001   5.889  1.00  0.00
ATOM   3585  H1  WAT  1178      -0.121 -14.454   6.270  1.00  0.00
ATOM   3586  H2  WAT  1178      -1.595 -14.457   5.924  1.00  0.00
TER
ATOM   3587  O   WAT  1179      -8.669 -19.384   1.381  1.00  0.00
ATOM   3588  H1  WAT  1179      -7.800 -19.101   1.665  1.00  0.00
ATOM   3589  H2  WAT  1179      -9.160 -18.570   1.266  1.00  0.00
TER
ATOM   3590  O   WAT  1180      -1.506 -17.996   5.502  1.00  0.00
ATOM   3591  H1  WAT  1180      -1.049 -17.186   5.728  1.00  0.00
ATOM   3592  H2  WAT  1180      -1.857 -18.314   6.334  1.00  0.00
TER
ATOM   3593  O   WAT  1181       0.798 -12.486  12.731  1.00  0.00
ATOM   3594  H1  WAT  1181       1.442 -12.280  13.409  1.00  0.00
ATOM   3595  H2  WAT  1181       1.161 -13.247  12.278  1.00  0.00
TER
ATOM   3596  O   WAT  1182       2.071 -14.482  11.449  1.00  0.00
ATOM   3597  H1  WAT  1182       2.713 -15.183  11.562  1.00  0.00
ATOM   3598  H2  WAT  1182       2.596 -13.703  11.269  1.00  0.00
TER
ATOM   3599  O   WAT  1183       5.916 -14.198   1.173  1.00  0.00
ATOM   3600  H1  WAT  1183       5.690 -14.915   1.765  1.00  0.00
ATOM   3601  H2  WAT  1183       5.526 -14.446   0.335  1.00  0.00
TER
ATOM   3602  O   WAT  1184       3.845 -13.683  14.653  1.00  0.00
ATOM   3603  H1  WAT  1184       4.180 -13.096  15.330  1.00  0.00
ATOM   3604  H2  WAT  1184       2.925 -13.814  14.882  1.00  0.00
TER
ATOM   3605  O   WAT  1185      -8.302 -10.171   1.947  1.00  0.00
ATOM   3606  H1  WAT  1185      -7.942  -9.572   1.293  1.00  0.00
ATOM   3607  H2  WAT  1185      -8.443  -9.625   2.721  1.00  0.00
TER
ATOM   3608  O   WAT  1186       5.498 -16.280   2.834  1.00  0.00
ATOM   3609  H1  WAT  1186       5.210 -15.819   3.622  1.00  0.00
ATOM   3610  H2  WAT  1186       6.293 -16.741   3.103  1.00  0.00
TER
ATOM   3611  O   WAT  1187      -8.318 -11.905  16.422  1.00  0.00
ATOM   3612  H1  WAT  1187      -8.209 -12.846  16.281  1.00  0.00
ATOM   3613  H2  WAT  1187      -8.970 -11.640  15.773  1.00  0.00
TER
ATOM   3614  O   WAT  1188      -0.326 -13.634  17.821  1.00  0.00
ATOM   3615  H1  WAT  1188      -0.647 -14.353  18.366  1.00  0.00
ATOM   3616  H2  WAT  1188      -1.001 -12.958  17.895  1.00  0.00
TER
ATOM   3617  O   WAT  1189      -2.285 -12.788   2.765  1.00  0.00
ATOM   3618  H1  WAT  1189      -2.294 -12.055   2.149  1.00  0.00
ATOM   3619  H2  WAT  1189      -3.205 -13.035   2.857  1.00  0.00
TER
ATOM   3620  O   WAT  1190      -6.684 -17.566   3.509  1.00  0.00
ATOM   3621  H1  WAT  1190      -7.292 -16.826   3.519  1.00  0.00
ATOM   3622  H2  WAT  1190      -6.209 -17.476   2.683  1.00  0.00
TER
ATOM   3623  O   WAT  1191       0.701 -12.725   1.427  1.00  0.00
ATOM   3624  H1  WAT  1191       0.802 -12.929   0.497  1.00  0.00
ATOM   3625  H2  WAT  1191      -0.199 -12.979   1.632  1.00  0.00
TER
ATOM   3626  O   WAT  1192      -0.657 -10.206   6.122  1.00  0.00
ATOM   3627  H1  WAT  1192      -0.403 -10.244   5.200  1.00  0.00
ATOM   3628  H2  WAT  1192      -1.606 -10.333   6.115  1.00  0.00
TER
ATOM   3629  O   WAT  1193      -4.674 -17.605   1.258  1.00  0.00
ATOM   3630  H1  WAT  1193      -3.908 -17.717   1.821  1.00  0.00
ATOM   3631  H2  WAT  1193      -4.596 -18.301   0.606  1.00  0.00
TER
ATOM   3632  O   WAT  1194       7.351 -12.116   9.373  1.00  0.00
ATOM   3633  H1  WAT  1194       7.475 -11.293   9.846  1.00  0.00
ATOM   3634  H2  WAT  1194       8.217 -12.327   9.026  1.00  0.00
TER
ATOM   3635  O   WAT  1195      -5.178 -10.023   9.045  1.00  0.00
ATOM   3636  H1  WAT  1195      -4.441 -10.572   9.316  1.00  0.00
ATOM   3637  H2  WAT  1195      -4.794  -9.158   8.906  1.00  0.00
TER
ATOM   3638  O   WAT  1196      -8.293 -13.956   4.919  1.00  0.00
ATOM   3639  H1  WAT  1196      -9.219 -13.714   4.910  1.00  0.00
ATOM   3640  H2  WAT  1196      -7.828 -13.128   4.798  1.00  0.00
TER
ATOM   3641  O   WAT  1197      -2.067 -10.850   0.868  1.00  0.00
ATOM   3642  H1  WAT  1197      -1.275 -10.561   0.416  1.00  0.00
ATOM   3643  H2  WAT  1197      -2.587 -11.281   0.189  1.00  0.00
TER
ATOM   3644  O   WAT  1198       4.095 -11.003  16.792  1.00  0.00
ATOM   3645  H1  WAT  1198       5.047 -11.087  16.742  1.00  0.00
ATOM   3646  H2  WAT  1198       3.947 -10.338  17.465  1.00  0.00
TER
ATOM   3647  O   WAT  1199       6.986 -11.623   2.291  1.00  0.00
ATOM   3648  H1  WAT  1199       6.700 -12.037   1.477  1.00  0.00
ATOM   3649  H2  WAT  1199       6.787 -10.694   2.171  1.00  0.00
TER
ATOM   3650  O   WAT  1200      -8.452 -18.351  17.177  1.00  0.00
ATOM   3651  H1  WAT  1200      -7.948 -18.930  17.749  1.00  0.00
ATOM   3652  H2  WAT  1200      -9.191 -18.067  17.715  1.00  0.00
TER
ATOM   3653  O   WAT  1201      -1.550 -15.630   0.732  1.00  0.00
ATOM   3654  H1  WAT  1201      -1.655 -16.245   1.458  1.00  0.00
ATOM   3655  H2  WAT  1201      -1.717 -16.153  -0.052  1.00  0.00
TER
ATOM   3656  O   WAT  1202      -1.398 -16.944  16.711  1.00  0.00
ATOM   3657  H1  WAT  1202      -2.164 -16.376  16.626  1.00  0.00
ATOM   3658  H2  WAT  1202      -1.217 -17.236  15.817  1.00  0.00
TER
ATOM   3659  O   WAT  1203       1.691 -16.568   1.336  1.00  0.00
ATOM   3660  H1  WAT  1203       1.142 -16.121   1.980  1.00  0.00
ATOM   3661  H2  WAT  1203       2.312 -17.073   1.860  1.00  0.00
TER
ATOM   3662  O   WAT  1204       5.744 -15.214  17.268  1.00  0.00
ATOM   3663  H1  WAT  1204       6.485 -14.876  16.765  1.00  0.00
ATOM   3664  H2  WAT  1204       4.981 -15.044  16.715  1.00  0.00
TER
ATOM   3665  O   WAT  1205      -2.642 -17.609   3.232  1.00  0.00
ATOM   3666  H1  WAT  1205      -2.220 -17.775   4.076  1.00  0.00
ATOM   3667  H2  WAT  1205      -2.517 -18.419   2.738  1.00  0.00
TER
ATOM   3668  O   WAT  1206      -0.129 -18.585   0.480  1.00  0.00
ATOM   3669  H1  WAT  1206       0.391 -19.300   0.114  1.00  0.00
ATOM   3670  H2  WAT  1206       0.518 -17.946   0.780  1.00  0.00
TER
ATOM   3671  O   WAT  1207       4.419 -17.162  15.804  1.00  0.00
ATOM   3672  H1  WAT  1207       4.833 -17.008  16.653  1.00  0.00
ATOM   3673  H2  WAT  1207       3.484 -17.037  15.966  1.00  0.00
TER
ATOM   3674  O   WAT  1208      -0.820 -17.210  13.773  1.00  0.00
ATOM   3675  H1  WAT  1208      -0.401 -16.367  13.601  1.00  0.00
ATOM   3676  H2  WAT  1208      -1.739 -17.073  13.544  1.00  0.00
TER
ATOM   3677  O   WAT  1209       3.855 -18.925  13.733  1.00  0.00
ATOM   3678  H1  WAT  1209       3.329 -18.400  13.130  1.00  0.00
ATOM   3679  H2  WAT  1209       4.198 -18.292  14.364  1.00  0.00
TER
ATOM   3680  O   WAT  1210      -2.969 -10.905  14.889  1.00  0.00
ATOM   3681  H1  WAT  1210      -3.507 -10.180  14.570  1.00  0.00
ATOM   3682  H2  WAT  1210      -2.716 -11.382  14.099  1.00  0.00
TER
ATOM   3683  O   WAT  1211      -0.113  -9.670  15.148  1.00  0.00
ATOM   3684  H1  WAT  1211      -0.187  -8.766  15.455  1.00  0.00
ATOM   3685  H2  WAT  1211      -1.015  -9.988  15.120  1.00  0.00
TER
ATOM   3686  O   WAT  1212       0.436 -10.504   2.770  1.00  0.00
ATOM   3687  H1  WAT  1212       1.331 -10.165   2.792  1.00  0.00
ATOM   3688  H2  WAT  1212       0.467 -11.226   2.143  1.00  0.00
TER
ATOM   3689  O   WAT  1213      -5.925 -15.131   0.999  1.00  0.00
ATOM   3690  H1  WAT  1213      -5.487 -14.588   1.655  1.00  0.00
ATOM   3691  H2  WAT  1213      -5.440 -15.956   1.009  1.00  0.00
TER
ATOM   3692  O   WAT  1214      -8.710 -12.342   8.451  1.00  0.00
ATOM   3693  H1  WAT  1214      -8.380 -13.210   8.219  1.00  0.00
ATOM   3694  H2  WAT  1214      -8.281 -12.136   9.282  1.00  0.00
TER
ATOM   3695  O   WAT  1215      -4.114 -14.011   6.111  1.00  0.00
ATOM   3696  H1  WAT  1215      -4.414 -14.135   7.012  1.00  0.00
ATOM   3697  H2  WAT  1215      -4.220 -14.870   5.703  1.00  0.00
TER
ATOM   3698  O   WAT  1216      -8.221 -11.475  11.189  1.00  0.00
ATOM   3699  H1  WAT  1216      -8.658 -11.295  12.022  1.00  0.00
ATOM   3700  H2  WAT  1216      -7.653 -10.718  11.047  1.00  0.00
TER
ATOM   3701  O   WAT  1217       7.415 -11.973  15.477  1.00  0.00
ATOM   3702  H1  WAT  1217       6.815 -11.914  14.733  1.00  0.00
ATOM   3703  H2  WAT  1217       7.544 -12.913  15.607  1.00  0.00
TER
ATOM   3704  O   WAT  1218       8.655 -14.232   0.814  1.00  0.00
ATOM   3705  H1  WAT  1218       7.824 -14.164   1.285  1.00  0.00
ATOM   3706  H2  WAT  1218       8.832 -13.341   0.511  1.00  0.00
TER
ATOM   3707  O   WAT  1219       8.111 -17.487   3.317  1.00  0.00
ATOM   3708  H1  WAT  1219       8.873 -16.917   3.423  1.00  0.00
ATOM   3709  H2  WAT  1219       8.126 -18.054   4.088  1.00  0.00
TER
ATOM   3710  O   WAT  1220      -8.389 -18.963   7.548  1.00  0.00
ATOM   3711  H1  WAT  1220      -9.044 -19.232   6.904  1.00  0.00
ATOM   3712  H2  WAT  1220      -7.551 -19.073   7.098  1.00  0.00
TER
ATOM   3713  O   WAT  1221       9.117 -16.632   8.162  1.00  0.00
ATOM   3714  H1  WAT  1221       9.488 -17.415   7.755  1.00  0.00
ATOM   3715  H2  WAT  1221       9.757 -15.943   7.983  1.00  0.00
TER
ATOM   3716  O   WAT  1222       6.100 -15.248  13.575  1.00  0.00
ATOM   3717  H1  WAT  1222       5.286 -14.818  13.837  1.00  0.00
ATOM   3718  H2  WAT  1222       6.508 -14.636  12.962  1.00  0.00
TER
ATOM   3719  O   WAT  1223       8.163 -17.193   0.475  1.00  0.00
ATOM   3720  H1  WAT  1223       8.438 -16.286   0.347  1.00  0.00
ATOM   3721  H2  WAT  1223       7.974 -17.257   1.411  1.00  0.00
TER
ATOM   3722  O   WAT  1224       8.059 -19.257   5.468  1.00  0.00
ATOM   3723  H1  WAT  1224       7.684 -20.024   5.036  1.00  0.00
ATOM   3724  H2  WAT  1224       7.330 -18.874   5.955  1.00  0.00
TER
ATOM   3725  O   WAT  1225      -7.351 -18.578  12.088  1.00  0.00
ATOM   3726  H1  WAT  1225      -6.984 -18.665  12.968  1.00  0.00
ATOM   3727  H2  WAT  1225      -7.920 -19.341  11.989  1.00  0.00
TER
ATOM   3728  O   WAT  1226       6.158 -10.496   7.101  1.00  0.00
ATOM   3729  H1  WAT  1226       6.754 -10.818   6.425  1.00  0.00
ATOM   3730  H2  WAT  1226       6.416 -10.969   7.893  1.00  0.00
TER
ATOM   3731  O   WAT  1227      -5.936 -14.065  17.250  1.00  0.00
ATOM   3732  H1  WAT  1227      -5.979 -14.435  18.132  1.00  0.00
ATOM   3733  H2  WAT  1227      -5.805 -13.127  17.391  1.00  0.00
TER
ATOM   3734  O   WAT  1228      -2.235 -12.509  12.851  1.00  0.00
ATOM   3735  H1  WAT  1228      -2.476 -12.241  11.965  1.00  0.00
ATOM   3736  H2  WAT  1228      -1.295 -12.338  12.907  1.00  0.00
TER
ATOM   3737  O   WAT  1229       9.025 -10.489  13.653  1.00  0.00
ATOM   3738  H1  WAT  1229       8.531 -10.092  12.935  1.00  0.00
ATOM   3739  H2  WAT  1229       8.416 -11.114  14.046  1.00  0.00
TER
ATOM   3740  O   WAT  1230      -6.097 -11.118  14.370  1.00  0.00
ATOM   3741  H1  WAT  1230      -6.691 -11.250  15.109  1.00  0.00
ATOM   3742  H2  WAT  1230      -6.105 -11.955  13.904  1.00  0.00
TER
ATOM   3743  O   WAT  1231       6.709  -9.847  10.931  1.00  0.00
ATOM   3744  H1  WAT  1231       6.249  -9.095  10.557  1.00  0.00
ATOM   3745  H2  WAT  1231       6.080 -10.566  10.873  1.00  0.00
TER
ATOM   3746  O   WAT  1232      -6.466 -13.752  13.321  1.00  0.00
ATOM   3747  H1  WAT  1232      -7.192 -14.372  13.254  1.00  0.00
ATOM   3748  H2  WAT  1232      -6.405 -13.358  12.451  1.00  0.00
TER
ATOM   3749  O   WAT  1233      -2.861 -11.538  10.106  1.00  0.00
ATOM   3750  H1  WAT  1233      -2.345 -12.149   9.581  1.00  0.00
ATOM   3751  H2  WAT  1233      -2.212 -11.035  10.597  1.00  0.00
TER
ATOM   3752  O   WAT  1234      -0.122 -10.647  10.933  1.00  0.00
ATOM   3753  H1  WAT  1234       0.166 -10.902  10.056  1.00  0.00
ATOM   3754  H2  WAT  1234       0.390 -11.199  11.523  1.00  0.00
TER
ATOM   3755  O   WAT  1235      -8.183 -10.435   6.531  1.00  0.00
ATOM   3756  H1  WAT  1235      -8.351 -11.068   7.229  1.00  0.00
ATOM   3757  H2  WAT  1235      -9.049 -10.229   6.180  1.00  0.00
TER
ATOM   3758  O   WAT  1236      -6.577 -11.742   3.976  1.00  0.00
ATOM   3759  H1  WAT  1236      -7.102 -11.361   3.272  1.00  0.00
ATOM   3760  H2  WAT  1236      -6.652 -11.117   4.697  1.00  0.00
TER
ATOM   3761  O   WAT  1237      -0.055  -9.726  18.300  1.00  0.00
ATOM   3762  H1  WAT  1237       0.872  -9.961  18.343  1.00  0.00
ATOM   3763  H2  WAT  1237      -0.070  -8.898  17.818  1.00  0.00
TER
ATOM   3764  O   WAT  1238       8.180 -10.183   5.297  1.00  0.00
ATOM   3765  H1  WAT  1238       8.355 -10.869   4.653  1.00  0.00
ATOM   3766  H2  WAT  1238       7.482  -9.658   4.905  1.00  0.00
TER
ATOM   3767  O   WAT  1239      -3.977  -9.793   2.851  1.00  0.00
ATOM   3768  H1  WAT  1239      -3.245 -10.078   2.303  1.00  0.00
ATOM   3769  H2  WAT  1239      -3.718 -10.032   3.741  1.00  0.00
TER
ATOM   3770  O   WAT  1240      -4.816 -13.677   2.855  1.00  0.00
ATOM   3771  H1  WAT  1240      -5.445 -13.209   3.404  1.00  0.00
ATOM   3772  H2  WAT  1240      -4.701 -14.522   3.290  1.00  0.00
TER
ATOM   3773  O   WAT  1241       0.771 -17.849  -9.114  1.00  0.00
ATOM   3774  H1  WAT  1241      -0.005 -18.329  -8.824  1.00  0.00
ATOM   3775  H2  WAT  1241       1.422 -18.528  -9.288  1.00  0.00
TER
ATOM   3776  O   WAT  1242      -5.212 -17.537  -8.236  1.00  0.00
ATOM   3777  H1  WAT  1242      -6.044 -17.792  -7.836  1.00  0.00
ATOM   3778  H2  WAT  1242      -4.604 -17.465  -7.500  1.00  0.00
TER
ATOM   3779  O   WAT  1243       4.792 -13.443 -10.334  1.00  0.00
ATOM   3780  H1  WAT  1243       4.330 -14.214 -10.005  1.00  0.00
ATOM   3781  H2  WAT  1243       5.604 -13.416  -9.828  1.00  0.00
TER
ATOM   3782  O   WAT  1244      -5.232 -13.503  -8.040  1.00  0.00
ATOM   3783  H1  WAT  1244      -4.930 -14.393  -8.219  1.00  0.00
ATOM   3784  H2  WAT  1244      -4.488 -12.946  -8.268  1.00  0.00
TER
ATOM   3785  O   WAT  1245       1.018 -11.157 -10.713  1.00  0.00
ATOM   3786  H1  WAT  1245       0.399 -10.701 -11.284  1.00  0.00
ATOM   3787  H2  WAT  1245       1.873 -11.002 -11.114  1.00  0.00
TER
ATOM   3788  O   WAT  1246       0.212 -15.173  -9.107  1.00  0.00
ATOM   3789  H1  WAT  1246       0.143 -16.114  -9.268  1.00  0.00
ATOM   3790  H2  WAT  1246       0.974 -15.083  -8.534  1.00  0.00
TER
ATOM   3791  O   WAT  1247       1.884 -16.273 -13.320  1.00  0.00
ATOM   3792  H1  WAT  1247       1.266 -15.808 -13.884  1.00  0.00
ATOM   3793  H2  WAT  1247       2.397 -15.580 -12.903  1.00  0.00
TER
ATOM   3794  O   WAT  1248      -3.252 -16.745  -6.642  1.00  0.00
ATOM   3795  H1  WAT  1248      -3.586 -16.118  -6.000  1.00  0.00
ATOM   3796  H2  WAT  1248      -3.076 -16.219  -7.422  1.00  0.00
TER
ATOM   3797  O   WAT  1249      -4.041 -14.777  -4.827  1.00  0.00
ATOM   3798  H1  WAT  1249      -3.423 -14.102  -5.108  1.00  0.00
ATOM   3799  H2  WAT  1249      -4.901 -14.368  -4.918  1.00  0.00
TER
ATOM   3800  O   WAT  1250      -8.747 -15.587 -15.946  1.00  0.00
ATOM   3801  H1  WAT  1250      -9.125 -15.098 -16.678  1.00  0.00
ATOM   3802  H2  WAT  1250      -8.490 -14.915 -15.316  1.00  0.00
TER
ATOM   3803  O   WAT  1251       6.877 -13.313  -6.911  1.00  0.00
ATOM   3804  H1  WAT  1251       6.194 -12.643  -6.920  1.00  0.00
ATOM   3805  H2  WAT  1251       7.417 -13.115  -7.677  1.00  0.00
TER
ATOM   3806  O   WAT  1252       4.413 -11.469  -8.197  1.00  0.00
ATOM   3807  H1  WAT  1252       4.426 -11.873  -9.065  1.00  0.00
ATOM   3808  H2  WAT  1252       3.861 -10.694  -8.301  1.00  0.00
TER
ATOM   3809  O   WAT  1253       5.708 -14.747 -13.108  1.00  0.00
ATOM   3810  H1  WAT  1253       5.597 -15.690 -12.983  1.00  0.00
ATOM   3811  H2  WAT  1253       5.704 -14.386 -12.222  1.00  0.00
TER
ATOM   3812  O   WAT  1254       3.812 -16.566  -6.869  1.00  0.00
ATOM   3813  H1  WAT  1254       4.228 -16.780  -7.703  1.00  0.00
ATOM   3814  H2  WAT  1254       4.536 -16.309  -6.298  1.00  0.00
TER
ATOM   3815  O   WAT  1255       1.250 -19.121 -13.752  1.00  0.00
ATOM   3816  H1  WAT  1255       0.323 -19.187 -13.523  1.00  0.00
ATOM   3817  H2  WAT  1255       1.402 -18.183 -13.866  1.00  0.00
TER
ATOM   3818  O   WAT  1256       7.758 -18.167  -6.777  1.00  0.00
ATOM   3819  H1  WAT  1256       6.930 -18.098  -7.252  1.00  0.00
ATOM   3820  H2  WAT  1256       8.353 -17.582  -7.245  1.00  0.00
TER
ATOM   3821  O   WAT  1257       5.279 -17.559 -13.248  1.00  0.00
ATOM   3822  H1  WAT  1257       4.661 -17.897 -13.895  1.00  0.00
ATOM   3823  H2  WAT  1257       5.262 -18.203 -12.540  1.00  0.00
TER
ATOM   3824  O   WAT  1258      -3.145 -18.594 -10.970  1.00  0.00
ATOM   3825  H1  WAT  1258      -3.549 -19.306 -11.465  1.00  0.00
ATOM   3826  H2  WAT  1258      -3.058 -18.939 -10.081  1.00  0.00
TER
ATOM   3827  O   WAT  1259      -2.677 -14.907  -8.806  1.00  0.00
ATOM   3828  H1  WAT  1259      -2.974 -15.513  -9.485  1.00  0.00
ATOM   3829  H2  WAT  1259      -1.727 -14.870  -8.917  1.00  0.00
TER
ATOM   3830  O   WAT  1260       5.412 -11.334  -5.143  1.00  0.00
ATOM   3831  H1  WAT  1260       4.935 -10.527  -5.336  1.00  0.00
ATOM   3832  H2  WAT  1260       4.728 -11.986  -4.991  1.00  0.00
TER
ATOM   3833  O   WAT  1261      -3.585 -15.169  -2.155  1.00  0.00
ATOM   3834  H1  WAT  1261      -4.482 -14.945  -1.908  1.00  0.00
ATOM   3835  H2  WAT  1261      -3.559 -15.046  -3.104  1.00  0.00
TER
ATOM   3836  O   WAT  1262       3.456 -18.320 -16.241  1.00  0.00
ATOM   3837  H1  WAT  1262       3.895 -19.158 -16.387  1.00  0.00
ATOM   3838  H2  WAT  1262       4.169 -17.687 -16.154  1.00  0.00
TER
ATOM   3839  O   WAT  1263      -4.758 -18.298  -3.579  1.00  0.00
ATOM   3840  H1  WAT  1263      -4.897 -17.426  -3.210  1.00  0.00
ATOM   3841  H2  WAT  1263      -5.639 -18.641  -3.724  1.00  0.00
TER
ATOM   3842  O   WAT  1264       1.565 -13.380 -12.273  1.00  0.00
ATOM   3843  H1  WAT  1264       2.005 -12.638 -12.687  1.00  0.00
ATOM   3844  H2  WAT  1264       1.504 -13.138 -11.349  1.00  0.00
TER
ATOM   3845  O   WAT  1265      -2.960 -12.356  -1.371  1.00  0.00
ATOM   3846  H1  WAT  1265      -2.988 -11.951  -2.238  1.00  0.00
ATOM   3847  H2  WAT  1265      -3.123 -13.285  -1.534  1.00  0.00
TER
ATOM   3848  O   WAT  1266       8.992 -11.573  -0.074  1.00  0.00
ATOM   3849  H1  WAT  1266       9.468 -11.095   0.605  1.00  0.00
ATOM   3850  H2  WAT  1266       9.613 -11.641  -0.800  1.00  0.00
TER
ATOM   3851  O   WAT  1267      -8.806 -16.528  -7.662  1.00  0.00
ATOM   3852  H1  WAT  1267      -8.728 -16.393  -8.607  1.00  0.00
ATOM   3853  H2  WAT  1267      -8.192 -17.237  -7.469  1.00  0.00
TER
ATOM   3854  O   WAT  1268      -7.561 -14.828 -11.251  1.00  0.00
ATOM   3855  H1  WAT  1268      -7.968 -14.687 -12.106  1.00  0.00
ATOM   3856  H2  WAT  1268      -6.670 -15.112 -11.454  1.00  0.00
TER
ATOM   3857  O   WAT  1269       8.395 -14.382  -2.914  1.00  0.00
ATOM   3858  H1  WAT  1269       8.522 -14.621  -3.833  1.00  0.00
ATOM   3859  H2  WAT  1269       8.437 -15.213  -2.442  1.00  0.00
TER
ATOM   3860  O   WAT  1270       2.257 -10.679  -4.345  1.00  0.00
ATOM   3861  H1  WAT  1270       2.771 -10.768  -3.543  1.00  0.00
ATOM   3862  H2  WAT  1270       1.414 -10.333  -4.052  1.00  0.00
TER
ATOM   3863  O   WAT  1271       4.232 -10.393 -14.916  1.00  0.00
ATOM   3864  H1  WAT  1271       4.072 -10.683 -14.018  1.00  0.00
ATOM   3865  H2  WAT  1271       4.067 -11.169 -15.452  1.00  0.00
TER
ATOM   3866  O   WAT  1272      -3.289 -10.614 -13.139  1.00  0.00
ATOM   3867  H1  WAT  1272      -3.465 -11.530 -13.352  1.00  0.00
ATOM   3868  H2  WAT  1272      -4.143 -10.255 -12.899  1.00  0.00
TER
ATOM   3869  O   WAT  1273       3.935 -12.885 -16.357  1.00  0.00
ATOM   3870  H1  WAT  1273       3.242 -12.887 -17.016  1.00  0.00
ATOM   3871  H2  WAT  1273       4.677 -13.309 -16.787  1.00  0.00
TER
ATOM   3872  O   WAT  1274       3.500 -11.258 -12.282  1.00  0.00
ATOM   3873  H1  WAT  1274       3.956 -12.039 -11.968  1.00  0.00
ATOM   3874  H2  WAT  1274       3.839 -10.548 -11.738  1.00  0.00
TER
ATOM   3875  O   WAT  1275      -8.750 -15.487  -5.123  1.00  0.00
ATOM   3876  H1  WAT  1275      -8.587 -15.956  -5.941  1.00  0.00
ATOM   3877  H2  WAT  1275      -8.285 -15.994  -4.458  1.00  0.00
TER
ATOM   3878  O   WAT  1276      -7.176 -16.112  -2.963  1.00  0.00
ATOM   3879  H1  WAT  1276      -7.560 -16.752  -2.365  1.00  0.00
ATOM   3880  H2  WAT  1276      -6.865 -15.408  -2.394  1.00  0.00
TER
ATOM   3881  O   WAT  1277      -1.026 -19.264  -7.482  1.00  0.00
ATOM   3882  H1  WAT  1277      -0.659 -19.738  -6.736  1.00  0.00
ATOM   3883  H2  WAT  1277      -1.216 -18.390  -7.141  1.00  0.00
TER
ATOM   3884  O   WAT  1278      -4.708 -16.017 -14.567  1.00  0.00
ATOM   3885  H1  WAT  1278      -5.482 -16.557 -14.727  1.00  0.00
ATOM   3886  H2  WAT  1278      -3.979 -16.536 -14.905  1.00  0.00
TER
ATOM   3887  O   WAT  1279       6.051 -17.020  -8.774  1.00  0.00
ATOM   3888  H1  WAT  1279       6.771 -16.525  -9.165  1.00  0.00
ATOM   3889  H2  WAT  1279       5.849 -17.699  -9.419  1.00  0.00
TER
ATOM   3890  O   WAT  1280       1.433 -16.950  -2.888  1.00  0.00
ATOM   3891  H1  WAT  1280       1.366 -17.870  -3.142  1.00  0.00
ATOM   3892  H2  WAT  1280       0.803 -16.852  -2.173  1.00  0.00
TER
ATOM   3893  O   WAT  1281      -4.664 -16.349 -10.929  1.00  0.00
ATOM   3894  H1  WAT  1281      -4.146 -17.152 -10.984  1.00  0.00
ATOM   3895  H2  WAT  1281      -5.116 -16.411 -10.088  1.00  0.00
TER
ATOM   3896  O   WAT  1282       0.223 -15.082 -15.657  1.00  0.00
ATOM   3897  H1  WAT  1282       0.564 -14.338 -16.152  1.00  0.00
ATOM   3898  H2  WAT  1282      -0.606 -14.769 -15.294  1.00  0.00
TER
ATOM   3899  O   WAT  1283      -3.979 -18.924  -1.133  1.00  0.00
ATOM   3900  H1  WAT  1283      -4.279 -18.779  -2.030  1.00  0.00
ATOM   3901  H2  WAT  1283      -3.207 -19.484  -1.225  1.00  0.00
TER
ATOM   3902  O   WAT  1284       1.364 -14.127  -3.137  1.00  0.00
ATOM   3903  H1  WAT  1284       1.379 -15.059  -3.355  1.00  0.00
ATOM   3904  H2  WAT  1284       0.657 -14.041  -2.498  1.00  0.00
TER
ATOM   3905  O   WAT  1285       6.498 -19.943 -16.867  1.00  0.00
ATOM   3906  H1  WAT  1285       6.414 -19.512 -17.718  1.00  0.00
ATOM   3907  H2  WAT  1285       7.217 -19.484 -16.435  1.00  0.00
TER
ATOM   3908  O   WAT  1286       7.575 -17.487  -3.790  1.00  0.00
ATOM   3909  H1  WAT  1286       6.850 -16.894  -3.987  1.00  0.00
ATOM   3910  H2  WAT  1286       8.103 -17.494  -4.589  1.00  0.00
TER
ATOM   3911  O   WAT  1287       7.527 -13.089 -14.139  1.00  0.00
ATOM   3912  H1  WAT  1287       6.884 -13.744 -13.865  1.00  0.00
ATOM   3913  H2  WAT  1287       7.140 -12.684 -14.915  1.00  0.00
TER
ATOM   3914  O   WAT  1288       3.105 -15.761 -10.292  1.00  0.00
ATOM   3915  H1  WAT  1288       3.458 -16.358 -10.952  1.00  0.00
ATOM   3916  H2  WAT  1288       2.222 -16.086 -10.121  1.00  0.00
TER
ATOM   3917  O   WAT  1289      -0.808 -15.001 -12.885  1.00  0.00
ATOM   3918  H1  WAT  1289      -0.121 -14.454 -12.504  1.00  0.00
ATOM   3919  H2  WAT  1289      -1.595 -14.457 -12.850  1.00  0.00
TER
ATOM   3920  O   WAT  1290      -8.669 -19.384 -17.393  1.00  0.00
ATOM   3921  H1  WAT  1290      -7.800 -19.101 -17.110  1.00  0.00
ATOM   3922  H2  WAT  1290      -9.160 -18.570 -17.508  1.00  0.00
TER
ATOM   3923  O   WAT  1291      -1.506 -17.996 -13.272  1.00  0.00
ATOM   3924  H1  WAT  1291      -1.049 -17.186 -13.046  1.00  0.00
ATOM   3925  H2  WAT  1291      -1.857 -18.314 -12.441  1.00  0.00
TER
ATOM   3926  O   WAT  1292       0.798 -12.486  -6.043  1.00  0.00
ATOM   3927  H1  WAT  1292       1.442 -12.280  -5.366  1.00  0.00
ATOM   3928  H2  WAT  1292       1.161 -13.247  -6.496  1.00  0.00
TER
ATOM   3929  O   WAT  1293       2.071 -14.482  -7.325  1.00  0.00
ATOM   3930  H1  WAT  1293       2.713 -15.183  -7.212  1.00  0.00
ATOM   3931  H2  WAT  1293       2.596 -13.703  -7.506  1.00  0.00
TER
ATOM   3932  O   WAT  1294       5.916 -14.198 -17.601  1.00  0.00
ATOM   3933  H1  WAT  1294       5.690 -14.915 -17.009  1.00  0.00
ATOM   3934  H2  WAT  1294       5.526 -14.446 -18.439  1.00  0.00
TER
ATOM   3935  O   WAT  1295       3.845 -13.683  -4.122  1.00  0.00
ATOM   3936  H1  WAT  1295       4.180 -13.096  -3.444  1.00  0.00
ATOM   3937  H2  WAT  1295       2.925 -13.814  -3.892  1.00  0.00
TER
ATOM   3938  O   WAT  1296      -8.302 -10.171 -16.827  1.00  0.00
ATOM   3939  H1  WAT  1296      -7.942  -9.572 -17.481  1.00  0.00
ATOM   3940  H2  WAT  1296      -8.443  -9.625 -16.054  1.00  0.00
TER
ATOM   3941  O   WAT  1297       5.498 -16.280 -15.940  1.00  0.00
ATOM   3942  H1  WAT  1297       5.210 -15.819 -15.152  1.00  0.00
ATOM   3943  H2  WAT  1297       6.293 -16.741 -15.672  1.00  0.00
TER
ATOM   3944  O   WAT  1298      -8.318 -11.905  -2.353  1.00  0.00
ATOM   3945  H1  WAT  1298      -8.209 -12.846  -2.493  1.00  0.00
ATOM   3946  H2  WAT  1298      -8.970 -11.640  -3.001  1.00  0.00
TER
ATOM   3947  O   WAT  1299      -0.326 -13.634  -0.953  1.00  0.00
ATOM   3948  H1  WAT  1299      -0.647 -14.353  -0.408  1.00  0.00
ATOM   3949  H2  WAT  1299      -1.001 -12.958  -0.879  1.00  0.00
TER
ATOM   3950  O   WAT  1300      -2.285 -12.788 -16.010  1.00  0.00
ATOM   3951  H1  WAT  1300      -2.294 -12.055 -16.625  1.00  0.00
ATOM   3952  H2  WAT  1300      -3.205 -13.035 -15.917  1.00  0.00
TER
ATOM   3953  O   WAT  1301      -6.684 -17.566 -15.265  1.00  0.00
ATOM   3954  H1  WAT  1301      -7.292 -16.826 -15.255  1.00  0.00
ATOM   3955  H2  WAT  1301      -6.209 -17.476 -16.091  1.00  0.00
TER
ATOM   3956  O   WAT  1302       0.701 -12.725 -17.347  1.00  0.00
ATOM   3957  H1  WAT  1302       0.802 -12.929 -18.277  1.00  0.00
ATOM   3958  H2  WAT  1302      -0.199 -12.979 -17.142  1.00  0.00
TER
ATOM   3959  O   WAT  1303      -0.657 -10.206 -12.652  1.00  0.00
ATOM   3960  H1  WAT  1303      -0.403 -10.244 -13.574  1.00  0.00
ATOM   3961  H2  WAT  1303      -1.606 -10.333 -12.660  1.00  0.00
TER
ATOM   3962  O   WAT  1304      -4.674 -17.605 -17.516  1.00  0.00
ATOM   3963  H1  WAT  1304      -3.908 -17.717 -16.954  1.00  0.00
ATOM   3964  H2  WAT  1304      -4.596 -18.301 -18.168  1.00  0.00
TER
ATOM   3965  O   WAT  1305       7.351 -12.116  -9.401  1.00  0.00
ATOM   3966  H1  WAT  1305       7.475 -11.293  -8.929  1.00  0.00
ATOM   3967  H2  WAT  1305       8.217 -12.327  -9.749  1.00  0.00
TER
ATOM   3968  O   WAT  1306      -5.178 -10.023  -9.729  1.00  0.00
ATOM   3969  H1  WAT  1306      -4.441 -10.572  -9.459  1.00  0.00
ATOM   3970  H2  WAT  1306      -4.794  -9.158  -9.869  1.00  0.00
TER
ATOM   3971  O   WAT  1307      -8.293 -13.956 -13.855  1.00  0.00
ATOM   3972  H1  WAT  1307      -9.219 -13.714 -13.865  1.00  0.00
ATOM   3973  H2  WAT  1307      -7.828 -13.128 -13.977  1.00  0.00
TER
ATOM   3974  O   WAT  1308      -6.172 -10.839  -0.541  1.00  0.00
ATOM   3975  H1  WAT  1308      -5.371 -10.517  -0.127  1.00  0.00
ATOM   3976  H2  WAT  1308      -6.687 -11.199   0.181  1.00  0.00
TER
ATOM   3977  O   WAT  1309       2.665 -14.731  -0.593  1.00  0.00
ATOM   3978  H1  WAT  1309       2.058 -14.707  -1.334  1.00  0.00
ATOM   3979  H2  WAT  1309       2.360 -15.462  -0.057  1.00  0.00
TER
ATOM   3980  O   WAT  1310       4.095 -11.003  -1.982  1.00  0.00
ATOM   3981  H1  WAT  1310       5.047 -11.087  -2.032  1.00  0.00
ATOM   3982  H2  WAT  1310       3.947 -10.338  -1.309  1.00  0.00
TER
ATOM   3983  O   WAT  1311       6.986 -11.623 -16.483  1.00  0.00
ATOM   3984  H1  WAT  1311       6.700 -12.037 -17.298  1.00  0.00
ATOM   3985  H2  WAT  1311       6.787 -10.694 -16.603  1.00  0.00
TER
ATOM   3986  O   WAT  1312      -8.452 -18.351  -1.597  1.00  0.00
ATOM   3987  H1  WAT  1312      -7.948 -18.930  -1.026  1.00  0.00
ATOM   3988  H2  WAT  1312      -9.191 -18.067  -1.060  1.00  0.00
TER
ATOM   3989  O   WAT  1313      -1.398 -16.944  -2.064  1.00  0.00
ATOM   3990  H1  WAT  1313      -2.164 -16.376  -2.148  1.00  0.00
ATOM   3991  H2  WAT  1313      -1.217 -17.236  -2.957  1.00  0.00
TER
ATOM   3992  O   WAT  1314       1.691 -16.568 -17.438  1.00  0.00
ATOM   3993  H1  WAT  1314       1.142 -16.121 -16.794  1.00  0.00
ATOM   3994  H2  WAT  1314       2.312 -17.073 -16.915  1.00  0.00
TER
ATOM   3995  O   WAT  1315       5.744 -15.214  -1.506  1.00  0.00
ATOM   3996  H1  WAT  1315       6.485 -14.876  -2.009  1.00  0.00
ATOM   3997  H2  WAT  1315       4.981 -15.044  -2.059  1.00  0.00
TER
ATOM   3998  O   WAT  1316      -2.642 -17.609 -15.542  1.00  0.00
ATOM   3999  H1  WAT  1316      -2.220 -17.775 -14.699  1.00  0.00
ATOM   4000  H2  WAT  1316      -2.517 -18.419 -16.036  1.00  0.00
TER
ATOM   4001  O   WAT  1317       4.419 -17.162  -2.971  1.00  0.00
ATOM   4002  H1  WAT  1317       4.833 -17.008  -2.122  1.00  0.00
ATOM   4003  H2  WAT  1317       3.484 -17.037  -2.808  1.00  0.00
TER
ATOM   4004  O   WAT  1318      -0.820 -17.210  -5.001  1.00  0.00
ATOM   4005  H1  WAT  1318      -0.401 -16.367  -5.173  1.00  0.00
ATOM   4006  H2  WAT  1318      -1.739 -17.073  -5.230  1.00  0.00
TER
ATOM   4007  O   WAT  1319       3.855 -18.925  -5.041  1.00  0.00
ATOM   4008  H1  WAT  1319       3.329 -18.400  -5.645  1.00  0.00
ATOM   4009  H2  WAT  1319       4.198 -18.292  -4.410  1.00  0.00
TER
ATOM   4010  O   WAT  1320      -2.969 -10.905  -3.885  1.00  0.00
ATOM   4011  H1  WAT  1320      -3.507 -10.180  -4.204  1.00  0.00
ATOM   4012  H2  WAT  1320      -2.716 -11.382  -4.676  1.00  0.00
TER
ATOM   4013  O   WAT  1321      -0.113  -9.670  -3.627  1.00  0.00
ATOM   4014  H1  WAT  1321      -0.187  -8.766  -3.319  1.00  0.00
ATOM   4015  H2  WAT  1321      -1.015  -9.988  -3.654  1.00  0.00
TER
ATOM   4016  O   WAT  1322       0.436 -10.504 -16.004  1.00  0.00
ATOM   4017  H1  WAT  1322       1.331 -10.165 -15.982  1.00  0.00
ATOM   4018  H2  WAT  1322       0.467 -11.226 -16.632  1.00  0.00
TER
ATOM   4019  O   WAT  1323      -5.925 -15.131 -17.775  1.00  0.00
ATOM   4020  H1  WAT  1323      -5.487 -14.588 -17.120  1.00  0.00
ATOM   4021  H2  WAT  1323      -5.440 -15.956 -17.766  1.00  0.00
TER
ATOM   4022  O   WAT  1324      -8.710 -12.342 -10.323  1.00  0.00
ATOM   4023  H1  WAT  1324      -8.380 -13.210 -10.555  1.00  0.00
ATOM   4024  H2  WAT  1324      -8.281 -12.136  -9.493  1.00  0.00
TER
ATOM   4025  O   WAT  1325      -4.114 -14.011 -12.663  1.00  0.00
ATOM   4026  H1  WAT  1325      -4.414 -14.135 -11.763  1.00  0.00
ATOM   4027  H2  WAT  1325      -4.220 -14.870 -13.071  1.00  0.00
TER
ATOM   4028  O   WAT  1326      -8.221 -11.475  -7.585  1.00  0.00
ATOM   4029  H1  WAT  1326      -8.658 -11.295  -6.753  1.00  0.00
ATOM   4030  H2  WAT  1326      -7.653 -10.718  -7.727  1.00  0.00
TER
ATOM   4031  O   WAT  1327       7.415 -11.973  -3.297  1.00  0.00
ATOM   4032  H1  WAT  1327       6.815 -11.914  -4.041  1.00  0.00
ATOM   4033  H2  WAT  1327       7.544 -12.913  -3.168  1.00  0.00
TER
ATOM   4034  O   WAT  1328       8.655 -14.232 -17.960  1.00  0.00
ATOM   4035  H1  WAT  1328       7.824 -14.164 -17.490  1.00  0.00
ATOM   4036  H2  WAT  1328       8.832 -13.341 -18.264  1.00  0.00
TER
ATOM   4037  O   WAT  1329       8.111 -17.487 -15.457  1.00  0.00
ATOM   4038  H1  WAT  1329       8.873 -16.917 -15.351  1.00  0.00
ATOM   4039  H2  WAT  1329       8.126 -18.054 -14.686  1.00  0.00
TER
ATOM   4040  O   WAT  1330      -8.389 -18.963 -11.226  1.00  0.00
ATOM   4041  H1  WAT  1330      -9.044 -19.232 -11.870  1.00  0.00
ATOM   4042  H2  WAT  1330      -7.551 -19.073 -11.676  1.00  0.00
TER
ATOM   4043  O   WAT  1331       9.117 -16.632 -10.613  1.00  0.00
ATOM   4044  H1  WAT  1331       9.488 -17.415 -11.019  1.00  0.00
ATOM   4045  H2  WAT  1331       9.757 -15.943 -10.791  1.00  0.00
TER
ATOM   4046  O   WAT  1332       6.100 -15.248  -5.200  1.00  0.00
ATOM   4047  H1  WAT  1332       5.286 -14.818  -4.937  1.00  0.00
ATOM   4048  H2  WAT  1332       6.508 -14.636  -5.813  1.00  0.00
TER
ATOM   4049  O   WAT  1333       8.163 -17.193 -18.300  1.00  0.00
ATOM   4050  H1  WAT  1333       8.438 -16.286 -18.428  1.00  0.00
ATOM   4051  H2  WAT  1333       7.974 -17.257 -17.364  1.00  0.00
TER
ATOM   4052  O   WAT  1334       8.059 -19.257 -13.307  1.00  0.00
ATOM   4053  H1  WAT  1334       7.684 -20.024 -13.739  1.00  0.00
ATOM   4054  H2  WAT  1334       7.330 -18.874 -12.819  1.00  0.00
TER
ATOM   4055  O   WAT  1335      -7.351 -18.578  -6.686  1.00  0.00
ATOM   4056  H1  WAT  1335      -6.984 -18.665  -5.806  1.00  0.00
ATOM   4057  H2  WAT  1335      -7.920 -19.341  -6.785  1.00  0.00
TER
ATOM   4058  O   WAT  1336       6.158 -10.496 -11.673  1.00  0.00
ATOM   4059  H1  WAT  1336       6.754 -10.818 -12.349  1.00  0.00
ATOM   4060  H2  WAT  1336       6.416 -10.969 -10.882  1.00  0.00
TER
ATOM   4061  O   WAT  1337      -5.936 -14.065  -1.524  1.00  0.00
ATOM   4062  H1  WAT  1337      -5.979 -14.435  -0.642  1.00  0.00
ATOM   4063  H2  WAT  1337      -5.805 -13.127  -1.384  1.00  0.00
TER
ATOM   4064  O   WAT  1338      -2.235 -12.509  -5.923  1.00  0.00
ATOM   4065  H1  WAT  1338      -2.476 -12.241  -6.810  1.00  0.00
ATOM   4066  H2  WAT  1338      -1.295 -12.338  -5.868  1.00  0.00
TER
ATOM   4067  O   WAT  1339       9.025 -10.489  -5.122  1.00  0.00
ATOM   4068  H1  WAT  1339       8.531 -10.092  -5.839  1.00  0.00
ATOM   4069  H2  WAT  1339       8.416 -11.114  -4.728  1.00  0.00
TER
ATOM   4070  O   WAT  1340      -6.097 -11.118  -4.404  1.00  0.00
ATOM   4071  H1  WAT  1340      -6.691 -11.250  -3.665  1.00  0.00
ATOM   4072  H2  WAT  1340      -6.105 -11.955  -4.870  1.00  0.00
TER
ATOM   4073  O   WAT  1341       6.709  -9.847  -7.843  1.00  0.00
ATOM   4074  H1  WAT  1341       6.249  -9.095  -8.217  1.00  0.00
ATOM   4075  H2  WAT  1341       6.080 -10.566  -7.902  1.00  0.00
TER
ATOM   4076  O   WAT  1342      -6.466 -13.752  -5.453  1.00  0.00
ATOM   4077  H1  WAT  1342      -7.192 -14.372  -5.521  1.00  0.00
ATOM   4078  H2  WAT  1342      -6.405 -13.358  -6.323  1.00  0.00
TER
ATOM   4079  O   WAT  1343      -2.861 -11.538  -8.668  1.00  0.00
ATOM   4080  H1  WAT  1343      -2.345 -12.149  -9.194  1.00  0.00
ATOM   4081  H2  WAT  1343      -2.212 -11.035  -8.177  1.00  0.00
TER
ATOM   4082  O   WAT  1344      -0.122 -10.647  -7.841  1.00  0.00
ATOM   4083  H1  WAT  1344       0.166 -10.902  -8.718  1.00  0.00
ATOM   4084  H2  WAT  1344       0.390 -11.199  -7.251  1.00  0.00
TER
ATOM   4085  O   WAT  1345      -8.183 -10.435 -12.244  1.00  0.00
ATOM   4086  H1  WAT  1345      -8.351 -11.068 -11.545  1.00  0.00
ATOM   4087  H2  WAT  1345      -9.049 -10.229 -12.594  1.00  0.00
TER
ATOM   4088  O   WAT  1346      -6.577 -11.742 -14.799  1.00  0.00
ATOM   4089  H1  WAT  1346      -7.102 -11.361 -15.502  1.00  0.00
ATOM   4090  H2  WAT  1346      -6.652 -11.117 -14.078  1.00  0.00
TER
ATOM   4091  O   WAT  1347      -0.055  -9.726  -0.475  1.00  0.00
ATOM   4092  H1  WAT  1347       0.872  -9.961  -0.431  1.00  0.00
ATOM   4093  H2  WAT  1347      -0.070  -8.898  -0.956  1.00  0.00
TER
ATOM   4094  O   WAT  1348       8.180 -10.183 -13.477  1.00  0.00
ATOM   4095  H1  WAT  1348       8.355 -10.869 -14.121  1.00  0.00
ATOM   4096  H2  WAT  1348       7.482  -9.658 -13.870  1.00  0.00
TER
ATOM   4097  O   WAT  1349      -3.977  -9.793 -15.924  1.00  0.00
ATOM   4098  H1  WAT  1349      -3.245 -10.078 -16.471  1.00  0.00
ATOM   4099  H2  WAT  1349      -3.718 -10.032 -15.034  1.00  0.00
TER
ATOM   4100  O   WAT  1350      -4.816 -13.677 -15.919  1.00  0.00
ATOM   4101  H1  WAT  1350      -5.445 -13.209 -15.370  1.00  0.00
ATOM   4102  H2  WAT  1350      -4.701 -14.522 -15.484  1.00  0.00
TER
ATOM   4103  O   WAT  1351       6.513 -10.499  -0.651  1.00  0.00
ATOM   4104  H1  WAT  1351       7.306 -10.994  -0.858  1.00  0.00
ATOM   4105  H2  WAT  1351       6.806  -9.820  -0.043  1.00  0.00
TER
ATOM   4106  O   WAT  1352     -16.135  17.922   7.780  1.00  0.00
ATOM   4107  H1  WAT  1352     -16.216  17.008   7.509  1.00  0.00
ATOM   4108  H2  WAT  1352     -16.549  18.419   7.074  1.00  0.00
TER
ATOM   4109  O   WAT  1353     -18.003  19.700   9.661  1.00  0.00
ATOM   4110  H1  WAT  1353     -18.779  19.220   9.951  1.00  0.00
ATOM   4111  H2  WAT  1353     -17.352  19.021   9.486  1.00  0.00
TER
ATOM   4112  O   WAT  1354     -17.532  15.183   9.895  1.00  0.00
ATOM   4113  H1  WAT  1354     -17.156  14.310   9.782  1.00  0.00
ATOM   4114  H2  WAT  1354     -17.630  15.519   9.004  1.00  0.00
TER
ATOM   4115  O   WAT  1355     -13.750  12.678   6.827  1.00  0.00
ATOM   4116  H1  WAT  1355     -12.929  12.188   6.870  1.00  0.00
ATOM   4117  H2  WAT  1355     -13.716  13.268   7.581  1.00  0.00
TER
ATOM   4118  O   WAT  1356      -9.460  14.695  13.392  1.00  0.00
ATOM   4119  H1  WAT  1356     -10.164  15.083  12.873  1.00  0.00
ATOM   4120  H2  WAT  1356      -9.194  15.390  13.994  1.00  0.00
TER
ATOM   4121  O   WAT  1357     -13.513  14.618   9.600  1.00  0.00
ATOM   4122  H1  WAT  1357     -14.218  14.906  10.181  1.00  0.00
ATOM   4123  H2  WAT  1357     -13.152  15.428   9.240  1.00  0.00
TER
ATOM   4124  O   WAT  1358     -10.445  14.063   9.991  1.00  0.00
ATOM   4125  H1  WAT  1358     -11.392  14.097  10.123  1.00  0.00
ATOM   4126  H2  WAT  1358     -10.120  14.877  10.376  1.00  0.00
TER
ATOM   4127  O   WAT  1359     -19.913  10.363   8.287  1.00  0.00
ATOM   4128  H1  WAT  1359     -19.605   9.808   7.570  1.00  0.00
ATOM   4129  H2  WAT  1359     -20.843  10.498   8.104  1.00  0.00
TER
ATOM   4130  O   WAT  1360     -17.525  18.428   5.023  1.00  0.00
ATOM   4131  H1  WAT  1360     -18.452  18.362   5.252  1.00  0.00
ATOM   4132  H2  WAT  1360     -17.372  19.366   4.908  1.00  0.00
TER
ATOM   4133  O   WAT  1361     -17.538  14.700   2.019  1.00  0.00
ATOM   4134  H1  WAT  1361     -18.477  14.861   2.105  1.00  0.00
ATOM   4135  H2  WAT  1361     -17.219  15.418   1.473  1.00  0.00
TER
ATOM   4136  O   WAT  1362     -14.052  16.169  12.943  1.00  0.00
ATOM   4137  H1  WAT  1362     -14.465  16.994  13.197  1.00  0.00
ATOM   4138  H2  WAT  1362     -14.785  15.583  12.750  1.00  0.00
TER
ATOM   4139  O   WAT  1363     -15.319  19.229   2.534  1.00  0.00
ATOM   4140  H1  WAT  1363     -14.879  18.391   2.387  1.00  0.00
ATOM   4141  H2  WAT  1363     -14.606  19.862   2.620  1.00  0.00
TER
ATOM   4142  O   WAT  1364     -11.737  10.483   0.848  1.00  0.00
ATOM   4143  H1  WAT  1364     -12.050  10.576   1.748  1.00  0.00
ATOM   4144  H2  WAT  1364     -10.976  11.061   0.797  1.00  0.00
TER
ATOM   4145  O   WAT  1365     -10.527  15.220  16.825  1.00  0.00
ATOM   4146  H1  WAT  1365     -11.142  15.728  16.297  1.00  0.00
ATOM   4147  H2  WAT  1365     -10.847  14.320  16.768  1.00  0.00
TER
ATOM   4148  O   WAT  1366     -18.465  14.059  14.291  1.00  0.00
ATOM   4149  H1  WAT  1366     -18.927  14.268  15.103  1.00  0.00
ATOM   4150  H2  WAT  1366     -18.867  13.245  13.988  1.00  0.00
TER
ATOM   4151  O   WAT  1367     -13.465  15.280  15.421  1.00  0.00
ATOM   4152  H1  WAT  1367     -14.315  14.981  15.742  1.00  0.00
ATOM   4153  H2  WAT  1367     -13.625  15.524  14.509  1.00  0.00
TER
ATOM   4154  O   WAT  1368     -16.370  16.780  17.521  1.00  0.00
ATOM   4155  H1  WAT  1368     -16.044  15.947  17.181  1.00  0.00
ATOM   4156  H2  WAT  1368     -15.582  17.303  17.669  1.00  0.00
TER
ATOM   4157  O   WAT  1369     -19.636  10.814   3.568  1.00  0.00
ATOM   4158  H1  WAT  1369     -20.261  10.810   4.294  1.00  0.00
ATOM   4159  H2  WAT  1369     -19.723   9.947   3.172  1.00  0.00
TER
ATOM   4160  O   WAT  1370     -20.715  11.737  10.547  1.00  0.00
ATOM   4161  H1  WAT  1370     -20.417  12.644  10.466  1.00  0.00
ATOM   4162  H2  WAT  1370     -20.166  11.249   9.933  1.00  0.00
TER
ATOM   4163  O   WAT  1371     -15.731  16.322   5.015  1.00  0.00
ATOM   4164  H1  WAT  1371     -16.330  17.046   4.831  1.00  0.00
ATOM   4165  H2  WAT  1371     -15.183  16.260   4.233  1.00  0.00
TER
ATOM   4166  O   WAT  1372     -20.521  17.214  17.082  1.00  0.00
ATOM   4167  H1  WAT  1372     -20.617  16.274  16.932  1.00  0.00
ATOM   4168  H2  WAT  1372     -19.678  17.436  16.687  1.00  0.00
TER
ATOM   4169  O   WAT  1373     -17.125  14.959   7.045  1.00  0.00
ATOM   4170  H1  WAT  1373     -16.732  15.276   6.232  1.00  0.00
ATOM   4171  H2  WAT  1373     -16.763  14.080   7.160  1.00  0.00
TER
ATOM   4172  O   WAT  1374     -16.539  17.549  11.140  1.00  0.00
ATOM   4173  H1  WAT  1374     -17.271  18.058  11.489  1.00  0.00
ATOM   4174  H2  WAT  1374     -16.937  16.732  10.839  1.00  0.00
TER
ATOM   4175  O   WAT  1375     -20.101  14.225   9.546  1.00  0.00
ATOM   4176  H1  WAT  1375     -20.098  13.784   8.696  1.00  0.00
ATOM   4177  H2  WAT  1375     -19.206  14.546   9.653  1.00  0.00
TER
ATOM   4178  O   WAT  1376     -20.039  15.226   2.536  1.00  0.00
ATOM   4179  H1  WAT  1376     -19.918  15.184   3.485  1.00  0.00
ATOM   4180  H2  WAT  1376     -20.424  16.088   2.381  1.00  0.00
TER
ATOM   4181  O   WAT  1377     -16.076  13.003  10.553  1.00  0.00
ATOM   4182  H1  WAT  1377     -16.059  13.453  11.397  1.00  0.00
ATOM   4183  H2  WAT  1377     -16.325  12.103  10.766  1.00  0.00
TER
ATOM   4184  O   WAT  1378     -12.649  10.416  16.391  1.00  0.00
ATOM   4185  H1  WAT  1378     -12.325   9.685  16.917  1.00  0.00
ATOM   4186  H2  WAT  1378     -12.614  10.097  15.489  1.00  0.00
TER
ATOM   4187  O   WAT  1379     -19.800  18.285  11.292  1.00  0.00
ATOM   4188  H1  WAT  1379     -19.433  17.811  12.038  1.00  0.00
ATOM   4189  H2  WAT  1379     -19.990  19.159  11.633  1.00  0.00
TER
ATOM   4190  O   WAT  1380     -17.263  11.922   4.143  1.00  0.00
ATOM   4191  H1  WAT  1380     -18.076  11.423   4.067  1.00  0.00
ATOM   4192  H2  WAT  1380     -17.456  12.762   3.726  1.00  0.00
TER
ATOM   4193  O   WAT  1381     -14.548  16.294   2.439  1.00  0.00
ATOM   4194  H1  WAT  1381     -13.660  16.606   2.264  1.00  0.00
ATOM   4195  H2  WAT  1381     -14.577  15.421   2.047  1.00  0.00
TER
ATOM   4196  O   WAT  1382     -12.276  17.605   1.907  1.00  0.00
ATOM   4197  H1  WAT  1382     -12.360  18.037   1.057  1.00  0.00
ATOM   4198  H2  WAT  1382     -11.557  18.065   2.340  1.00  0.00
TER
ATOM   4199  O   WAT  1383     -15.885  14.147  13.185  1.00  0.00
ATOM   4200  H1  WAT  1383     -15.517  13.327  13.513  1.00  0.00
ATOM   4201  H2  WAT  1383     -16.746  14.208  13.601  1.00  0.00
TER
ATOM   4202  O   WAT  1384     -12.519  13.103   3.994  1.00  0.00
ATOM   4203  H1  WAT  1384     -13.148  13.208   3.280  1.00  0.00
ATOM   4204  H2  WAT  1384     -13.014  13.323   4.783  1.00  0.00
TER
ATOM   4205  O   WAT  1385     -20.551  15.382   5.410  1.00  0.00
ATOM   4206  H1  WAT  1385     -21.259  15.850   5.851  1.00  0.00
ATOM   4207  H2  WAT  1385     -20.266  14.724   6.044  1.00  0.00
TER
ATOM   4208  O   WAT  1386     -18.925  16.801  13.409  1.00  0.00
ATOM   4209  H1  WAT  1386     -18.427  17.276  14.074  1.00  0.00
ATOM   4210  H2  WAT  1386     -18.783  15.878  13.616  1.00  0.00
TER
ATOM   4211  O   WAT  1387     -16.519  12.107   6.849  1.00  0.00
ATOM   4212  H1  WAT  1387     -16.643  12.125   5.900  1.00  0.00
ATOM   4213  H2  WAT  1387     -15.571  12.155   6.969  1.00  0.00
TER
ATOM   4214  O   WAT  1388     -11.719  13.018  14.252  1.00  0.00
ATOM   4215  H1  WAT  1388     -12.221  13.759  14.591  1.00  0.00
ATOM   4216  H2  WAT  1388     -10.903  13.407  13.935  1.00  0.00
TER
ATOM   4217  O   WAT  1389     -13.426  18.262   7.698  1.00  0.00
ATOM   4218  H1  WAT  1389     -14.367  18.277   7.873  1.00  0.00
ATOM   4219  H2  WAT  1389     -13.112  17.475   8.144  1.00  0.00
TER
ATOM   4220  O   WAT  1390     -18.904  18.964   0.480  1.00  0.00
ATOM   4221  H1  WAT  1390     -18.383  18.249   0.114  1.00  0.00
ATOM   4222  H2  WAT  1390     -18.257  19.602   0.780  1.00  0.00
TER
ATOM   4223  O   WAT  1391     -13.884  17.726  17.808  1.00  0.00
ATOM   4224  H1  WAT  1391     -13.301  16.971  17.720  1.00  0.00
ATOM   4225  H2  WAT  1391     -13.707  18.257  17.031  1.00  0.00
TER
ATOM   4226  O   WAT  1392     -20.000  11.443  13.152  1.00  0.00
ATOM   4227  H1  WAT  1392     -20.448  11.466  12.307  1.00  0.00
ATOM   4228  H2  WAT  1392     -20.634  11.045  13.749  1.00  0.00
TER
ATOM   4229  O   WAT  1393     -17.258  18.070  15.157  1.00  0.00
ATOM   4230  H1  WAT  1393     -17.138  17.474  15.897  1.00  0.00
ATOM   4231  H2  WAT  1393     -16.398  18.107  14.737  1.00  0.00
TER
ATOM   4232  O   WAT  1394     -14.919  18.624  13.733  1.00  0.00
ATOM   4233  H1  WAT  1394     -15.446  19.148  13.130  1.00  0.00
ATOM   4234  H2  WAT  1394     -14.576  19.257  14.364  1.00  0.00
TER
ATOM   4235  O   WAT  1395     -20.491  14.612  16.415  1.00  0.00
ATOM   4236  H1  WAT  1395     -19.901  14.304  17.102  1.00  0.00
ATOM   4237  H2  WAT  1395     -21.309  14.140  16.571  1.00  0.00
TER
ATOM   4238  O   WAT  1396     -15.672  14.229  16.648  1.00  0.00
ATOM   4239  H1  WAT  1396     -16.360  13.567  16.583  1.00  0.00
ATOM   4240  H2  WAT  1396     -14.951  13.783  17.093  1.00  0.00
TER
ATOM   4241  O   WAT  1397     -15.042  10.824   2.707  1.00  0.00
ATOM   4242  H1  WAT  1397     -14.761   9.981   3.063  1.00  0.00
ATOM   4243  H2  WAT  1397     -15.815  11.056   3.221  1.00  0.00
TER
ATOM   4244  O   WAT  1398     -20.504  12.057   1.152  1.00  0.00
ATOM   4245  H1  WAT  1398     -20.851  11.379   0.572  1.00  0.00
ATOM   4246  H2  WAT  1398     -20.302  11.596   1.966  1.00  0.00
TER
ATOM   4247  O   WAT  1399     -14.214  13.380   1.770  1.00  0.00
ATOM   4248  H1  WAT  1399     -13.796  13.193   0.930  1.00  0.00
ATOM   4249  H2  WAT  1399     -14.520  12.528   2.080  1.00  0.00
TER
ATOM   4250  O   WAT  1400     -10.715  18.292   5.468  1.00  0.00
ATOM   4251  H1  WAT  1400     -11.091  17.525   5.036  1.00  0.00
ATOM   4252  H2  WAT  1400     -11.445  18.674   5.955  1.00  0.00
TER
ATOM   4253  O   WAT  1401     -11.325  17.439  15.102  1.00  0.00
ATOM   4254  H1  WAT  1401     -11.556  17.211  14.201  1.00  0.00
ATOM   4255  H2  WAT  1401     -11.065  18.359  15.056  1.00  0.00
TER
ATOM   4256  O   WAT  1402     -12.886  12.665  17.879  1.00  0.00
ATOM   4257  H1  WAT  1402     -12.009  12.673  18.263  1.00  0.00
ATOM   4258  H2  WAT  1402     -12.874  11.928  17.269  1.00  0.00
TER
ATOM   4259  O   WAT  1403     -11.440  16.518   8.768  1.00  0.00
ATOM   4260  H1  WAT  1403     -10.916  16.024   8.137  1.00  0.00
ATOM   4261  H2  WAT  1403     -10.854  16.653   9.513  1.00  0.00
TER
ATOM   4262  O   WAT  1404     -11.261  16.602  12.290  1.00  0.00
ATOM   4263  H1  WAT  1404     -12.211  16.568  12.405  1.00  0.00
ATOM   4264  H2  WAT  1404     -11.080  17.512  12.055  1.00  0.00
TER
ATOM   4265  O   WAT  1405     -11.950  15.775   4.708  1.00  0.00
ATOM   4266  H1  WAT  1405     -11.454  15.542   5.492  1.00  0.00
ATOM   4267  H2  WAT  1405     -12.148  14.936   4.291  1.00  0.00
TER
ATOM   4268  O   WAT  1406     -10.521  14.411   7.241  1.00  0.00
ATOM   4269  H1  WAT  1406     -10.631  14.257   8.180  1.00  0.00
ATOM   4270  H2  WAT  1406      -9.760  13.883   6.999  1.00  0.00
TER
ATOM   4271  O   WAT  1407     -12.175  10.351  13.700  1.00  0.00
ATOM   4272  H1  WAT  1407     -11.537  10.964  14.066  1.00  0.00
ATOM   4273  H2  WAT  1407     -12.027  10.387  12.755  1.00  0.00
TER
ATOM   4274  O   WAT  1408      -9.632  12.242   0.482  1.00  0.00
ATOM   4275  H1  WAT  1408      -8.707  12.110   0.274  1.00  0.00
ATOM   4276  H2  WAT  1408      -9.655  12.321   1.436  1.00  0.00
TER
ATOM   4277  O   WAT  1409      -9.558  13.013   3.108  1.00  0.00
ATOM   4278  H1  WAT  1409     -10.353  12.948   3.637  1.00  0.00
ATOM   4279  H2  WAT  1409      -9.354  13.948   3.096  1.00  0.00
TER
ATOM   4280  O   WAT  1410     -18.804  11.503  16.607  1.00  0.00
ATOM   4281  H1  WAT  1410     -18.865  12.096  17.357  1.00  0.00
ATOM   4282  H2  WAT  1410     -17.864  11.396  16.462  1.00  0.00
TER
ATOM   4283  O   WAT  1411     -16.167  11.160  16.246  1.00  0.00
ATOM   4284  H1  WAT  1411     -15.553  11.478  15.584  1.00  0.00
ATOM   4285  H2  WAT  1411     -15.622  10.675  16.866  1.00  0.00
TER
ATOM   4286  O   WAT  1412     -15.426   9.724  12.573  1.00  0.00
ATOM   4287  H1  WAT  1412     -16.300  10.057  12.371  1.00  0.00
ATOM   4288  H2  WAT  1412     -15.535   9.251  13.398  1.00  0.00
TER
ATOM   4289  O   WAT  1413     -14.519  11.931  13.957  1.00  0.00
ATOM   4290  H1  WAT  1413     -14.847  11.116  13.578  1.00  0.00
ATOM   4291  H2  WAT  1413     -13.571  11.888  13.834  1.00  0.00
TER
ATOM   4292  O   WAT  1414     -17.678  10.641  11.513  1.00  0.00
ATOM   4293  H1  WAT  1414     -18.461  11.115  11.792  1.00  0.00
ATOM   4294  H2  WAT  1414     -17.972   9.736  11.404  1.00  0.00
TER
ATOM   4295  O   WAT  1415     -13.126  11.343   9.557  1.00  0.00
ATOM   4296  H1  WAT  1415     -12.686  11.287   8.710  1.00  0.00
ATOM   4297  H2  WAT  1415     -13.396  12.259   9.628  1.00  0.00
TER
ATOM   4298  O   WAT  1416     -11.263  10.974   7.568  1.00  0.00
ATOM   4299  H1  WAT  1416     -11.324  10.031   7.421  1.00  0.00
ATOM   4300  H2  WAT  1416     -10.483  11.082   8.114  1.00  0.00
TER
ATOM   4301  O   WAT  1417     -19.793  13.059   7.024  1.00  0.00
ATOM   4302  H1  WAT  1417     -20.606  12.685   6.684  1.00  0.00
ATOM   4303  H2  WAT  1417     -19.289  12.304   7.326  1.00  0.00
TER
ATOM   4304  O   WAT  1418     -15.291   9.723   8.262  1.00  0.00
ATOM   4305  H1  WAT  1418     -14.688  10.296   8.737  1.00  0.00
ATOM   4306  H2  WAT  1418     -16.031  10.287   8.040  1.00  0.00
TER
ATOM   4307  O   WAT  1419     -12.147  10.126   3.536  1.00  0.00
ATOM   4308  H1  WAT  1419     -11.952  11.024   3.803  1.00  0.00
ATOM   4309  H2  WAT  1419     -12.934   9.894   4.030  1.00  0.00
TER
ATOM   4310  O   WAT  1420     -16.135  17.922 -10.995  1.00  0.00
ATOM   4311  H1  WAT  1420     -16.216  17.008 -11.265  1.00  0.00
ATOM   4312  H2  WAT  1420     -16.549  18.419 -11.701  1.00  0.00
TER
ATOM   4313  O   WAT  1421     -18.003  19.700  -9.114  1.00  0.00
ATOM   4314  H1  WAT  1421     -18.779  19.220  -8.824  1.00  0.00
ATOM   4315  H2  WAT  1421     -17.352  19.021  -9.288  1.00  0.00
TER
ATOM   4316  O   WAT  1422     -17.532  15.183  -8.880  1.00  0.00
ATOM   4317  H1  WAT  1422     -17.156  14.310  -8.992  1.00  0.00
ATOM   4318  H2  WAT  1422     -17.630  15.519  -9.771  1.00  0.00
TER
ATOM   4319  O   WAT  1423     -13.750  12.678 -11.947  1.00  0.00
ATOM   4320  H1  WAT  1423     -12.929  12.188 -11.904  1.00  0.00
ATOM   4321  H2  WAT  1423     -13.716  13.268 -11.194  1.00  0.00
TER
ATOM   4322  O   WAT  1424      -9.460  14.695  -5.383  1.00  0.00
ATOM   4323  H1  WAT  1424     -10.164  15.083  -5.901  1.00  0.00
ATOM   4324  H2  WAT  1424      -9.194  15.390  -4.780  1.00  0.00
TER
ATOM   4325  O   WAT  1425     -13.513  14.618  -9.174  1.00  0.00
ATOM   4326  H1  WAT  1425     -14.218  14.906  -8.594  1.00  0.00
ATOM   4327  H2  WAT  1425     -13.152  15.428  -9.534  1.00  0.00
TER
ATOM   4328  O   WAT  1426     -10.445  14.063  -8.783  1.00  0.00
ATOM   4329  H1  WAT  1426     -11.392  14.097  -8.652  1.00  0.00
ATOM   4330  H2  WAT  1426     -10.120  14.877  -8.398  1.00  0.00
TER
ATOM   4331  O   WAT  1427     -19.913  10.363 -10.488  1.00  0.00
ATOM   4332  H1  WAT  1427     -19.605   9.808 -11.204  1.00  0.00
ATOM   4333  H2  WAT  1427     -20.843  10.498 -10.670  1.00  0.00
TER
ATOM   4334  O   WAT  1428     -17.525  18.428 -13.752  1.00  0.00
ATOM   4335  H1  WAT  1428     -18.452  18.362 -13.523  1.00  0.00
ATOM   4336  H2  WAT  1428     -17.372  19.366 -13.866  1.00  0.00
TER
ATOM   4337  O   WAT  1429     -17.538  14.700 -16.755  1.00  0.00
ATOM   4338  H1  WAT  1429     -18.477  14.861 -16.670  1.00  0.00
ATOM   4339  H2  WAT  1429     -17.219  15.418 -17.301  1.00  0.00
TER
ATOM   4340  O   WAT  1430     -14.052  16.169  -5.832  1.00  0.00
ATOM   4341  H1  WAT  1430     -14.465  16.994  -5.578  1.00  0.00
ATOM   4342  H2  WAT  1430     -14.785  15.583  -6.024  1.00  0.00
TER
ATOM   4343  O   WAT  1431     -15.319  19.229 -16.241  1.00  0.00
ATOM   4344  H1  WAT  1431     -14.879  18.391 -16.387  1.00  0.00
ATOM   4345  H2  WAT  1431     -14.606  19.862 -16.154  1.00  0.00
TER
ATOM   4346  O   WAT  1432     -11.737  10.483 -17.927  1.00  0.00
ATOM   4347  H1  WAT  1432     -12.050  10.576 -17.027  1.00  0.00
ATOM   4348  H2  WAT  1432     -10.976  11.061 -17.977  1.00  0.00
TER
ATOM   4349  O   WAT  1433     -10.527  15.220  -1.949  1.00  0.00
ATOM   4350  H1  WAT  1433     -11.142  15.728  -2.478  1.00  0.00
ATOM   4351  H2  WAT  1433     -10.847  14.320  -2.007  1.00  0.00
TER
ATOM   4352  O   WAT  1434     -18.465  14.059  -4.483  1.00  0.00
ATOM   4353  H1  WAT  1434     -18.927  14.268  -3.671  1.00  0.00
ATOM   4354  H2  WAT  1434     -18.867  13.245  -4.786  1.00  0.00
TER
ATOM   4355  O   WAT  1435     -13.465  15.280  -3.353  1.00  0.00
ATOM   4356  H1  WAT  1435     -14.315  14.981  -3.032  1.00  0.00
ATOM   4357  H2  WAT  1435     -13.625  15.524  -4.265  1.00  0.00
TER
ATOM   4358  O   WAT  1436     -16.370  16.780  -1.254  1.00  0.00
ATOM   4359  H1  WAT  1436     -16.044  15.947  -1.593  1.00  0.00
ATOM   4360  H2  WAT  1436     -15.582  17.303  -1.106  1.00  0.00
TER
ATOM   4361  O   WAT  1437     -19.636  10.814 -15.206  1.00  0.00
ATOM   4362  H1  WAT  1437     -20.261  10.810 -14.481  1.00  0.00
ATOM   4363  H2  WAT  1437     -19.723   9.947 -15.602  1.00  0.00
TER
ATOM   4364  O   WAT  1438     -20.715  11.737  -8.228  1.00  0.00
ATOM   4365  H1  WAT  1438     -20.417  12.644  -8.308  1.00  0.00
ATOM   4366  H2  WAT  1438     -20.166  11.249  -8.842  1.00  0.00
TER
ATOM   4367  O   WAT  1439     -15.731  16.322 -13.759  1.00  0.00
ATOM   4368  H1  WAT  1439     -16.330  17.046 -13.943  1.00  0.00
ATOM   4369  H2  WAT  1439     -15.183  16.260 -14.542  1.00  0.00
TER
ATOM   4370  O   WAT  1440     -20.521  17.214  -1.692  1.00  0.00
ATOM   4371  H1  WAT  1440     -20.617  16.274  -1.842  1.00  0.00
ATOM   4372  H2  WAT  1440     -19.678  17.436  -2.088  1.00  0.00
TER
ATOM   4373  O   WAT  1441     -17.125  14.959 -11.729  1.00  0.00
ATOM   4374  H1  WAT  1441     -16.732  15.276 -12.542  1.00  0.00
ATOM   4375  H2  WAT  1441     -16.763  14.080 -11.615  1.00  0.00
TER
ATOM   4376  O   WAT  1442     -18.815  13.709  -0.469  1.00  0.00
ATOM   4377  H1  WAT  1442     -19.505  13.517   0.165  1.00  0.00
ATOM   4378  H2  WAT  1442     -18.072  13.993   0.063  1.00  0.00
TER
ATOM   4379  O   WAT  1443     -16.539  17.549  -7.634  1.00  0.00
ATOM   4380  H1  WAT  1443     -17.271  18.058  -7.285  1.00  0.00
ATOM   4381  H2  WAT  1443     -16.937  16.732  -7.935  1.00  0.00
TER
ATOM   4382  O   WAT  1444     -20.101  14.225  -9.229  1.00  0.00
ATOM   4383  H1  WAT  1444     -20.098  13.784 -10.078  1.00  0.00
ATOM   4384  H2  WAT  1444     -19.206  14.546  -9.122  1.00  0.00
TER
ATOM   4385  O   WAT  1445     -20.039  15.226 -16.238  1.00  0.00
ATOM   4386  H1  WAT  1445     -19.918  15.184 -15.290  1.00  0.00
ATOM   4387  H2  WAT  1445     -20.424  16.088 -16.393  1.00  0.00
TER
ATOM   4388  O   WAT  1446     -16.076  13.003  -8.222  1.00  0.00
ATOM   4389  H1  WAT  1446     -16.059  13.453  -7.378  1.00  0.00
ATOM   4390  H2  WAT  1446     -16.325  12.103  -8.008  1.00  0.00
TER
ATOM   4391  O   WAT  1447     -12.649  10.416  -2.383  1.00  0.00
ATOM   4392  H1  WAT  1447     -12.325   9.685  -1.857  1.00  0.00
ATOM   4393  H2  WAT  1447     -12.614  10.097  -3.285  1.00  0.00
TER
ATOM   4394  O   WAT  1448     -19.800  18.285  -7.482  1.00  0.00
ATOM   4395  H1  WAT  1448     -19.433  17.811  -6.736  1.00  0.00
ATOM   4396  H2  WAT  1448     -19.990  19.159  -7.141  1.00  0.00
TER
ATOM   4397  O   WAT  1449     -17.263  11.922 -14.632  1.00  0.00
ATOM   4398  H1  WAT  1449     -18.076  11.423 -14.707  1.00  0.00
ATOM   4399  H2  WAT  1449     -17.456  12.762 -15.048  1.00  0.00
TER
ATOM   4400  O   WAT  1450     -14.548  16.294 -16.335  1.00  0.00
ATOM   4401  H1  WAT  1450     -13.660  16.606 -16.510  1.00  0.00
ATOM   4402  H2  WAT  1450     -14.577  15.421 -16.727  1.00  0.00
TER
ATOM   4403  O   WAT  1451     -12.276  17.605 -16.867  1.00  0.00
ATOM   4404  H1  WAT  1451     -12.360  18.037 -17.718  1.00  0.00
ATOM   4405  H2  WAT  1451     -11.557  18.065 -16.435  1.00  0.00
TER
ATOM   4406  O   WAT  1452     -15.885  14.147  -5.589  1.00  0.00
ATOM   4407  H1  WAT  1452     -15.517  13.327  -5.261  1.00  0.00
ATOM   4408  H2  WAT  1452     -16.746  14.208  -5.174  1.00  0.00
TER
ATOM   4409  O   WAT  1453     -12.519  13.103 -14.781  1.00  0.00
ATOM   4410  H1  WAT  1453     -13.148  13.208 -15.495  1.00  0.00
ATOM   4411  H2  WAT  1453     -13.014  13.323 -13.991  1.00  0.00
TER
ATOM   4412  O   WAT  1454     -20.551  15.382 -13.365  1.00  0.00
ATOM   4413  H1  WAT  1454     -21.259  15.850 -12.923  1.00  0.00
ATOM   4414  H2  WAT  1454     -20.266  14.724 -12.730  1.00  0.00
TER
ATOM   4415  O   WAT  1455     -18.925  16.801  -5.366  1.00  0.00
ATOM   4416  H1  WAT  1455     -18.427  17.276  -4.700  1.00  0.00
ATOM   4417  H2  WAT  1455     -18.783  15.878  -5.159  1.00  0.00
TER
ATOM   4418  O   WAT  1456     -16.519  12.107 -11.925  1.00  0.00
ATOM   4419  H1  WAT  1456     -16.643  12.125 -12.874  1.00  0.00
ATOM   4420  H2  WAT  1456     -15.571  12.155 -11.805  1.00  0.00
TER
ATOM   4421  O   WAT  1457     -11.719  13.018  -4.523  1.00  0.00
ATOM   4422  H1  WAT  1457     -12.221  13.759  -4.183  1.00  0.00
ATOM   4423  H2  WAT  1457     -10.903  13.407  -4.839  1.00  0.00
TER
ATOM   4424  O   WAT  1458     -13.426  18.262 -11.077  1.00  0.00
ATOM   4425  H1  WAT  1458     -14.367  18.277 -10.902  1.00  0.00
ATOM   4426  H2  WAT  1458     -13.112  17.475 -10.631  1.00  0.00
TER
ATOM   4427  O   WAT  1459     -13.884  17.726  -0.967  1.00  0.00
ATOM   4428  H1  WAT  1459     -13.301  16.971  -1.055  1.00  0.00
ATOM   4429  H2  WAT  1459     -13.707  18.257  -1.744  1.00  0.00
TER
ATOM   4430  O   WAT  1460     -20.000  11.443  -5.622  1.00  0.00
ATOM   4431  H1  WAT  1460     -20.448  11.466  -6.468  1.00  0.00
ATOM   4432  H2  WAT  1460     -20.634  11.045  -5.025  1.00  0.00
TER
ATOM   4433  O   WAT  1461     -17.258  18.070  -3.617  1.00  0.00
ATOM   4434  H1  WAT  1461     -17.138  17.474  -2.878  1.00  0.00
ATOM   4435  H2  WAT  1461     -16.398  18.107  -4.037  1.00  0.00
TER
ATOM   4436  O   WAT  1462     -14.919  18.624  -5.041  1.00  0.00
ATOM   4437  H1  WAT  1462     -15.446  19.148  -5.645  1.00  0.00
ATOM   4438  H2  WAT  1462     -14.576  19.257  -4.410  1.00  0.00
TER
ATOM   4439  O   WAT  1463     -20.491  14.612  -2.360  1.00  0.00
ATOM   4440  H1  WAT  1463     -19.901  14.304  -1.672  1.00  0.00
ATOM   4441  H2  WAT  1463     -21.309  14.140  -2.204  1.00  0.00
TER
ATOM   4442  O   WAT  1464     -15.672  14.229  -2.126  1.00  0.00
ATOM   4443  H1  WAT  1464     -16.360  13.567  -2.191  1.00  0.00
ATOM   4444  H2  WAT  1464     -14.951  13.783  -1.682  1.00  0.00
TER
ATOM   4445  O   WAT  1465     -15.042  10.824 -16.067  1.00  0.00
ATOM   4446  H1  WAT  1465     -14.761   9.981 -15.711  1.00  0.00
ATOM   4447  H2  WAT  1465     -15.815  11.056 -15.553  1.00  0.00
TER
ATOM   4448  O   WAT  1466     -20.504  12.057 -17.623  1.00  0.00
ATOM   4449  H1  WAT  1466     -20.851  11.379 -18.202  1.00  0.00
ATOM   4450  H2  WAT  1466     -20.302  11.596 -16.808  1.00  0.00
TER
ATOM   4451  O   WAT  1467     -14.214  13.380 -17.004  1.00  0.00
ATOM   4452  H1  WAT  1467     -13.796  13.193 -17.845  1.00  0.00
ATOM   4453  H2  WAT  1467     -14.520  12.528 -16.694  1.00  0.00
TER
ATOM   4454  O   WAT  1468     -10.715  18.292 -13.307  1.00  0.00
ATOM   4455  H1  WAT  1468     -11.091  17.525 -13.739  1.00  0.00
ATOM   4456  H2  WAT  1468     -11.445  18.674 -12.819  1.00  0.00
TER
ATOM   4457  O   WAT  1469     -11.325  17.439  -3.673  1.00  0.00
ATOM   4458  H1  WAT  1469     -11.556  17.211  -4.573  1.00  0.00
ATOM   4459  H2  WAT  1469     -11.065  18.359  -3.718  1.00  0.00
TER
ATOM   4460  O   WAT  1470     -12.886  12.665  -0.895  1.00  0.00
ATOM   4461  H1  WAT  1470     -12.009  12.673  -0.511  1.00  0.00
ATOM   4462  H2  WAT  1470     -12.874  11.928  -1.506  1.00  0.00
TER
ATOM   4463  O   WAT  1471     -11.440  16.518 -10.006  1.00  0.00
ATOM   4464  H1  WAT  1471     -10.916  16.024 -10.637  1.00  0.00
ATOM   4465  H2  WAT  1471     -10.854  16.653  -9.261  1.00  0.00
TER
ATOM   4466  O   WAT  1472     -11.261  16.602  -6.484  1.00  0.00
ATOM   4467  H1  WAT  1472     -12.211  16.568  -6.370  1.00  0.00
ATOM   4468  H2  WAT  1472     -11.080  17.512  -6.719  1.00  0.00
TER
ATOM   4469  O   WAT  1473     -11.950  15.775 -14.067  1.00  0.00
ATOM   4470  H1  WAT  1473     -11.454  15.542 -13.282  1.00  0.00
ATOM   4471  H2  WAT  1473     -12.148  14.936 -14.483  1.00  0.00
TER
ATOM   4472  O   WAT  1474     -10.521  14.411 -11.533  1.00  0.00
ATOM   4473  H1  WAT  1474     -10.631  14.257 -10.595  1.00  0.00
ATOM   4474  H2  WAT  1474      -9.760  13.883 -11.776  1.00  0.00
TER
ATOM   4475  O   WAT  1475     -12.175  10.351  -5.075  1.00  0.00
ATOM   4476  H1  WAT  1475     -11.537  10.964  -4.709  1.00  0.00
ATOM   4477  H2  WAT  1475     -12.027  10.387  -6.020  1.00  0.00
TER
ATOM   4478  O   WAT  1476      -9.632  12.242 -18.292  1.00  0.00
ATOM   4479  H1  WAT  1476      -8.707  12.110 -18.501  1.00  0.00
ATOM   4480  H2  WAT  1476      -9.655  12.321 -17.339  1.00  0.00
TER
ATOM   4481  O   WAT  1477      -9.558  13.013 -15.667  1.00  0.00
ATOM   4482  H1  WAT  1477     -10.353  12.948 -15.137  1.00  0.00
ATOM   4483  H2  WAT  1477      -9.354  13.948 -15.678  1.00  0.00
TER
ATOM   4484  O   WAT  1478     -18.804  11.503  -2.167  1.00  0.00
ATOM   4485  H1  WAT  1478     -18.865  12.096  -1.418  1.00  0.00
ATOM   4486  H2  WAT  1478     -17.864  11.396  -2.312  1.00  0.00
TER
ATOM   4487  O   WAT  1479     -16.167  11.160  -2.528  1.00  0.00
ATOM   4488  H1  WAT  1479     -15.553  11.478  -3.190  1.00  0.00
ATOM   4489  H2  WAT  1479     -15.622  10.675  -1.908  1.00  0.00
TER
ATOM   4490  O   WAT  1480     -15.426   9.724  -6.201  1.00  0.00
ATOM   4491  H1  WAT  1480     -16.300  10.057  -6.404  1.00  0.00
ATOM   4492  H2  WAT  1480     -15.535   9.251  -5.376  1.00  0.00
TER
ATOM   4493  O   WAT  1481     -14.519  11.931  -4.817  1.00  0.00
ATOM   4494  H1  WAT  1481     -14.847  11.116  -5.197  1.00  0.00
ATOM   4495  H2  WAT  1481     -13.571  11.888  -4.940  1.00  0.00
TER
ATOM   4496  O   WAT  1482     -17.678  10.641  -7.262  1.00  0.00
ATOM   4497  H1  WAT  1482     -18.461  11.115  -6.982  1.00  0.00
ATOM   4498  H2  WAT  1482     -17.972   9.736  -7.370  1.00  0.00
TER
ATOM   4499  O   WAT  1483     -13.126  11.343  -9.217  1.00  0.00
ATOM   4500  H1  WAT  1483     -12.686  11.287 -10.065  1.00  0.00
ATOM   4501  H2  WAT  1483     -13.396  12.259  -9.146  1.00  0.00
TER
ATOM   4502  O   WAT  1484     -11.263  10.974 -11.206  1.00  0.00
ATOM   4503  H1  WAT  1484     -11.324  10.031 -11.353  1.00  0.00
ATOM   4504  H2  WAT  1484     -10.483  11.082 -10.661  1.00  0.00
TER
ATOM   4505  O   WAT  1485     -19.793  13.059 -11.750  1.00  0.00
ATOM   4506  H1  WAT  1485     -20.606  12.685 -12.091  1.00  0.00
ATOM   4507  H2  WAT  1485     -19.289  12.304 -11.448  1.00  0.00
TER
ATOM   4508  O   WAT  1486     -15.291   9.723 -10.512  1.00  0.00
ATOM   4509  H1  WAT  1486     -14.688  10.296 -10.037  1.00  0.00
ATOM   4510  H2  WAT  1486     -16.031  10.287 -10.734  1.00  0.00
TER
ATOM   4511  O   WAT  1487     -12.147  10.126 -15.238  1.00  0.00
ATOM   4512  H1  WAT  1487     -11.952  11.024 -14.971  1.00  0.00
ATOM   4513  H2  WAT  1487     -12.934   9.894 -14.745  1.00  0.00
TER
ATOM   4514  O   WAT  1488     -15.041   9.903  -0.132  1.00  0.00
ATOM   4515  H1  WAT  1488     -15.154  10.222   0.763  1.00  0.00
ATOM   4516  H2  WAT  1488     -14.224  10.304  -0.429  1.00  0.00
TER
ATOM   4517  O   WAT  1489     -16.135  -0.852   7.780  1.00  0.00
ATOM   4518  H1  WAT  1489     -16.216  -1.767   7.509  1.00  0.00
ATOM   4519  H2  WAT  1489     -16.549  -0.355   7.074  1.00  0.00
TER
ATOM   4520  O   WAT  1490     -18.003   0.926   9.661  1.00  0.00
ATOM   4521  H1  WAT  1490     -18.779   0.446   9.951  1.00  0.00
ATOM   4522  H2  WAT  1490     -17.352   0.246   9.486  1.00  0.00
TER
ATOM   4523  O   WAT  1491     -13.983   5.332   8.441  1.00  0.00
ATOM   4524  H1  WAT  1491     -14.445   4.561   8.769  1.00  0.00
ATOM   4525  H2  WAT  1491     -13.170   5.358   8.946  1.00  0.00
TER
ATOM   4526  O   WAT  1492     -17.756   7.618   8.061  1.00  0.00
ATOM   4527  H1  WAT  1492     -18.375   8.073   7.490  1.00  0.00
ATOM   4528  H2  WAT  1492     -16.901   7.773   7.660  1.00  0.00
TER
ATOM   4529  O   WAT  1493     -18.563   3.602   9.668  1.00  0.00
ATOM   4530  H1  WAT  1493     -18.632   2.661   9.507  1.00  0.00
ATOM   4531  H2  WAT  1493     -17.801   3.692  10.240  1.00  0.00
TER
ATOM   4532  O   WAT  1494     -17.532  -3.591   9.895  1.00  0.00
ATOM   4533  H1  WAT  1494     -17.156  -4.464   9.782  1.00  0.00
ATOM   4534  H2  WAT  1494     -17.630  -3.256   9.004  1.00  0.00
TER
ATOM   4535  O   WAT  1495     -13.750  -6.096   6.827  1.00  0.00
ATOM   4536  H1  WAT  1495     -12.929  -6.587   6.870  1.00  0.00
ATOM   4537  H2  WAT  1495     -13.716  -5.507   7.581  1.00  0.00
TER
ATOM   4538  O   WAT  1496      -9.460  -4.080  13.392  1.00  0.00
ATOM   4539  H1  WAT  1496     -10.164  -3.692  12.873  1.00  0.00
ATOM   4540  H2  WAT  1496      -9.194  -3.385  13.994  1.00  0.00
TER
ATOM   4541  O   WAT  1497     -16.890   2.502   5.454  1.00  0.00
ATOM   4542  H1  WAT  1497     -17.508   2.966   4.890  1.00  0.00
ATOM   4543  H2  WAT  1497     -16.378   3.194   5.871  1.00  0.00
TER
ATOM   4544  O   WAT  1498     -13.513  -4.156   9.600  1.00  0.00
ATOM   4545  H1  WAT  1498     -14.218  -3.868  10.181  1.00  0.00
ATOM   4546  H2  WAT  1498     -13.152  -3.346   9.240  1.00  0.00
TER
ATOM   4547  O   WAT  1499     -11.897   5.461  11.863  1.00  0.00
ATOM   4548  H1  WAT  1499     -12.581   6.131  11.855  1.00  0.00
ATOM   4549  H2  WAT  1499     -11.358   5.659  11.097  1.00  0.00
TER
ATOM   4550  O   WAT  1500     -10.445  -4.711   9.991  1.00  0.00
ATOM   4551  H1  WAT  1500     -11.392  -4.677  10.123  1.00  0.00
ATOM   4552  H2  WAT  1500     -10.120  -3.897  10.376  1.00  0.00
TER
ATOM   4553  O   WAT  1501     -19.913  -8.411   8.287  1.00  0.00
ATOM   4554  H1  WAT  1501     -19.605  -8.966   7.570  1.00  0.00
ATOM   4555  H2  WAT  1501     -20.843  -8.277   8.104  1.00  0.00
TER
ATOM   4556  O   WAT  1502     -14.361   7.306  10.577  1.00  0.00
ATOM   4557  H1  WAT  1502     -14.349   6.902   9.710  1.00  0.00
ATOM   4558  H2  WAT  1502     -14.914   8.080  10.474  1.00  0.00
TER
ATOM   4559  O   WAT  1503     -13.067   4.027   5.666  1.00  0.00
ATOM   4560  H1  WAT  1503     -13.177   3.085   5.791  1.00  0.00
ATOM   4561  H2  WAT  1503     -13.070   4.389   6.553  1.00  0.00
TER
ATOM   4562  O   WAT  1504     -14.963   2.209  11.906  1.00  0.00
ATOM   4563  H1  WAT  1504     -14.546   1.995  11.071  1.00  0.00
ATOM   4564  H2  WAT  1504     -14.239   2.466  12.477  1.00  0.00
TER
ATOM   4565  O   WAT  1505     -17.525  -0.346   5.023  1.00  0.00
ATOM   4566  H1  WAT  1505     -18.452  -0.413   5.252  1.00  0.00
ATOM   4567  H2  WAT  1505     -17.372   0.592   4.908  1.00  0.00
TER
ATOM   4568  O   WAT  1506     -17.538  -4.075   2.019  1.00  0.00
ATOM   4569  H1  WAT  1506     -18.477  -3.913   2.105  1.00  0.00
ATOM   4570  H2  WAT  1506     -17.219  -3.356   1.473  1.00  0.00
TER
ATOM   4571  O   WAT  1507     -11.017   0.607  11.997  1.00  0.00
ATOM   4572  H1  WAT  1507     -11.845   0.677  11.522  1.00  0.00
ATOM   4573  H2  WAT  1507     -10.421   1.193  11.529  1.00  0.00
TER
ATOM   4574  O   WAT  1508     -13.495   1.216   5.526  1.00  0.00
ATOM   4575  H1  WAT  1508     -14.114   0.878   4.879  1.00  0.00
ATOM   4576  H2  WAT  1508     -13.513   0.572   6.234  1.00  0.00
TER
ATOM   4577  O   WAT  1509     -14.052  -2.606  12.943  1.00  0.00
ATOM   4578  H1  WAT  1509     -14.465  -1.780  13.197  1.00  0.00
ATOM   4579  H2  WAT  1509     -14.785  -3.191  12.750  1.00  0.00
TER
ATOM   4580  O   WAT  1510     -13.362   7.440  13.631  1.00  0.00
ATOM   4581  H1  WAT  1510     -13.839   8.247  13.438  1.00  0.00
ATOM   4582  H2  WAT  1510     -14.046   6.788  13.784  1.00  0.00
TER
ATOM   4583  O   WAT  1511     -15.319   0.454   2.534  1.00  0.00
ATOM   4584  H1  WAT  1511     -14.879  -0.383   2.387  1.00  0.00
ATOM   4585  H2  WAT  1511     -14.606   1.087   2.620  1.00  0.00
TER
ATOM   4586  O   WAT  1512     -17.209   5.394   6.502  1.00  0.00
ATOM   4587  H1  WAT  1512     -16.769   6.136   6.087  1.00  0.00
ATOM   4588  H2  WAT  1512     -17.270   5.637   7.426  1.00  0.00
TER
ATOM   4589  O   WAT  1513     -11.737  -8.291   0.848  1.00  0.00
ATOM   4590  H1  WAT  1513     -12.050  -8.199   1.748  1.00  0.00
ATOM   4591  H2  WAT  1513     -10.976  -7.713   0.797  1.00  0.00
TER
ATOM   4592  O   WAT  1514     -10.379   4.393  15.860  1.00  0.00
ATOM   4593  H1  WAT  1514     -10.253   4.154  14.942  1.00  0.00
ATOM   4594  H2  WAT  1514     -10.337   3.561  16.332  1.00  0.00
TER
ATOM   4595  O   WAT  1515     -16.517   8.095  14.430  1.00  0.00
ATOM   4596  H1  WAT  1515     -16.003   8.006  15.232  1.00  0.00
ATOM   4597  H2  WAT  1515     -17.361   8.441  14.722  1.00  0.00
TER
ATOM   4598  O   WAT  1516     -14.542   8.381   3.858  1.00  0.00
ATOM   4599  H1  WAT  1516     -14.702   8.091   4.756  1.00  0.00
ATOM   4600  H2  WAT  1516     -14.707   7.605   3.322  1.00  0.00
TER
ATOM   4601  O   WAT  1517     -14.839   5.890   2.418  1.00  0.00
ATOM   4602  H1  WAT  1517     -15.533   5.887   1.758  1.00  0.00
ATOM   4603  H2  WAT  1517     -14.097   5.466   1.987  1.00  0.00
TER
ATOM   4604  O   WAT  1518     -15.274   7.516   6.493  1.00  0.00
ATOM   4605  H1  WAT  1518     -14.819   6.735   6.806  1.00  0.00
ATOM   4606  H2  WAT  1518     -14.935   8.227   7.037  1.00  0.00
TER
ATOM   4607  O   WAT  1519     -10.527  -3.554  16.825  1.00  0.00
ATOM   4608  H1  WAT  1519     -11.142  -3.046  16.297  1.00  0.00
ATOM   4609  H2  WAT  1519     -10.847  -4.454  16.768  1.00  0.00
TER
ATOM   4610  O   WAT  1520     -18.465  -4.715  14.291  1.00  0.00
ATOM   4611  H1  WAT  1520     -18.927  -4.507  15.103  1.00  0.00
ATOM   4612  H2  WAT  1520     -18.867  -5.529  13.988  1.00  0.00
TER
ATOM   4613  O   WAT  1521     -13.465  -3.494  15.421  1.00  0.00
ATOM   4614  H1  WAT  1521     -14.315  -3.793  15.742  1.00  0.00
ATOM   4615  H2  WAT  1521     -13.625  -3.250  14.509  1.00  0.00
TER
ATOM   4616  O   WAT  1522     -16.370  -1.994  17.521  1.00  0.00
ATOM   4617  H1  WAT  1522     -16.044  -2.828  17.181  1.00  0.00
ATOM   4618  H2  WAT  1522     -15.582  -1.471  17.669  1.00  0.00
TER
ATOM   4619  O   WAT  1523     -19.636  -7.961   3.568  1.00  0.00
ATOM   4620  H1  WAT  1523     -20.261  -7.965   4.294  1.00  0.00
ATOM   4621  H2  WAT  1523     -19.723  -8.828   3.172  1.00  0.00
TER
ATOM   4622  O   WAT  1524     -20.715  -7.037  10.547  1.00  0.00
ATOM   4623  H1  WAT  1524     -20.417  -6.131  10.466  1.00  0.00
ATOM   4624  H2  WAT  1524     -20.166  -7.525   9.933  1.00  0.00
TER
ATOM   4625  O   WAT  1525     -15.731  -2.452   5.015  1.00  0.00
ATOM   4626  H1  WAT  1525     -16.330  -1.729   4.831  1.00  0.00
ATOM   4627  H2  WAT  1525     -15.183  -2.514   4.233  1.00  0.00
TER
ATOM   4628  O   WAT  1526     -20.521  -1.560  17.082  1.00  0.00
ATOM   4629  H1  WAT  1526     -20.617  -2.500  16.932  1.00  0.00
ATOM   4630  H2  WAT  1526     -19.678  -1.338  16.687  1.00  0.00
TER
ATOM   4631  O   WAT  1527     -17.125  -3.816   7.045  1.00  0.00
ATOM   4632  H1  WAT  1527     -16.732  -3.499   6.232  1.00  0.00
ATOM   4633  H2  WAT  1527     -16.763  -4.695   7.160  1.00  0.00
TER
ATOM   4634  O   WAT  1528     -16.539  -1.225  11.140  1.00  0.00
ATOM   4635  H1  WAT  1528     -17.271  -0.717  11.489  1.00  0.00
ATOM   4636  H2  WAT  1528     -16.937  -2.042  10.839  1.00  0.00
TER
ATOM   4637  O   WAT  1529     -20.101  -4.550   9.546  1.00  0.00
ATOM   4638  H1  WAT  1529     -20.098  -4.991   8.696  1.00  0.00
ATOM   4639  H2  WAT  1529     -19.206  -4.228   9.653  1.00  0.00
TER
ATOM   4640  O   WAT  1530     -20.039  -3.549   2.536  1.00  0.00
ATOM   4641  H1  WAT  1530     -19.918  -3.590   3.485  1.00  0.00
ATOM   4642  H2  WAT  1530     -20.424  -2.686   2.381  1.00  0.00
TER
ATOM   4643  O   WAT  1531     -16.076  -5.772  10.553  1.00  0.00
ATOM   4644  H1  WAT  1531     -16.059  -5.321  11.397  1.00  0.00
ATOM   4645  H2  WAT  1531     -16.325  -6.671  10.766  1.00  0.00
TER
ATOM   4646  O   WAT  1532     -12.649  -8.359  16.391  1.00  0.00
ATOM   4647  H1  WAT  1532     -12.325  -9.090  16.917  1.00  0.00
ATOM   4648  H2  WAT  1532     -12.614  -8.677  15.489  1.00  0.00
TER
ATOM   4649  O   WAT  1533     -19.800  -0.490  11.292  1.00  0.00
ATOM   4650  H1  WAT  1533     -19.433  -0.964  12.038  1.00  0.00
ATOM   4651  H2  WAT  1533     -19.990   0.385  11.633  1.00  0.00
TER
ATOM   4652  O   WAT  1534     -12.724   1.754  10.000  1.00  0.00
ATOM   4653  H1  WAT  1534     -12.004   2.249   9.609  1.00  0.00
ATOM   4654  H2  WAT  1534     -12.925   1.076   9.355  1.00  0.00
TER
ATOM   4655  O   WAT  1535     -17.263  -6.852   4.143  1.00  0.00
ATOM   4656  H1  WAT  1535     -18.076  -7.351   4.067  1.00  0.00
ATOM   4657  H2  WAT  1535     -17.456  -6.012   3.726  1.00  0.00
TER
ATOM   4658  O   WAT  1536     -17.342   1.825  15.887  1.00  0.00
ATOM   4659  H1  WAT  1536     -17.408   0.904  15.633  1.00  0.00
ATOM   4660  H2  WAT  1536     -17.971   1.922  16.601  1.00  0.00
TER
ATOM   4661  O   WAT  1537     -14.548  -2.480   2.439  1.00  0.00
ATOM   4662  H1  WAT  1537     -13.660  -2.169   2.264  1.00  0.00
ATOM   4663  H2  WAT  1537     -14.577  -3.353   2.047  1.00  0.00
TER
ATOM   4664  O   WAT  1538     -18.552   3.692   3.118  1.00  0.00
ATOM   4665  H1  WAT  1538     -18.210   4.436   2.622  1.00  0.00
ATOM   4666  H2  WAT  1538     -19.380   4.005   3.480  1.00  0.00
TER
ATOM   4667  O   WAT  1539     -17.410   4.647  15.637  1.00  0.00
ATOM   4668  H1  WAT  1539     -17.396   3.715  15.419  1.00  0.00
ATOM   4669  H2  WAT  1539     -18.118   4.733  16.276  1.00  0.00
TER
ATOM   4670  O   WAT  1540     -12.276  -1.169   1.907  1.00  0.00
ATOM   4671  H1  WAT  1540     -12.360  -0.738   1.057  1.00  0.00
ATOM   4672  H2  WAT  1540     -11.557  -0.709   2.340  1.00  0.00
TER
ATOM   4673  O   WAT  1541     -11.199   1.288  14.984  1.00  0.00
ATOM   4674  H1  WAT  1541     -11.924   1.880  14.787  1.00  0.00
ATOM   4675  H2  WAT  1541     -10.671   1.280  14.185  1.00  0.00
TER
ATOM   4676  O   WAT  1542     -11.248   5.685   4.635  1.00  0.00
ATOM   4677  H1  WAT  1542     -11.890   5.031   4.910  1.00  0.00
ATOM   4678  H2  WAT  1542     -11.635   6.091   3.859  1.00  0.00
TER
ATOM   4679  O   WAT  1543     -15.669   3.014   8.482  1.00  0.00
ATOM   4680  H1  WAT  1543     -15.317   2.416   7.823  1.00  0.00
ATOM   4681  H2  WAT  1543     -16.553   2.688   8.653  1.00  0.00
TER
ATOM   4682  O   WAT  1544     -19.583   3.773   5.889  1.00  0.00
ATOM   4683  H1  WAT  1544     -18.896   4.320   6.270  1.00  0.00
ATOM   4684  H2  WAT  1544     -20.369   4.317   5.924  1.00  0.00
TER
ATOM   4685  O   WAT  1545     -20.280   0.778   5.502  1.00  0.00
ATOM   4686  H1  WAT  1545     -19.824   1.589   5.728  1.00  0.00
ATOM   4687  H2  WAT  1545     -20.631   0.460   6.334  1.00  0.00
TER
ATOM   4688  O   WAT  1546     -17.977   6.289  12.731  1.00  0.00
ATOM   4689  H1  WAT  1546     -17.332   6.495  13.409  1.00  0.00
ATOM   4690  H2  WAT  1546     -17.614   5.527  12.278  1.00  0.00
TER
ATOM   4691  O   WAT  1547     -16.703   4.292  11.449  1.00  0.00
ATOM   4692  H1  WAT  1547     -16.061   3.591  11.562  1.00  0.00
ATOM   4693  H2  WAT  1547     -16.178   5.072  11.269  1.00  0.00
TER
ATOM   4694  O   WAT  1548     -12.858   4.577   1.173  1.00  0.00
ATOM   4695  H1  WAT  1548     -13.084   3.860   1.765  1.00  0.00
ATOM   4696  H2  WAT  1548     -13.248   4.328   0.335  1.00  0.00
TER
ATOM   4697  O   WAT  1549     -14.930   5.091  14.653  1.00  0.00
ATOM   4698  H1  WAT  1549     -14.594   5.678  15.330  1.00  0.00
ATOM   4699  H2  WAT  1549     -15.850   4.961  14.882  1.00  0.00
TER
ATOM   4700  O   WAT  1550     -13.276   2.494   2.834  1.00  0.00
ATOM   4701  H1  WAT  1550     -13.564   2.955   3.622  1.00  0.00
ATOM   4702  H2  WAT  1550     -12.481   2.034   3.103  1.00  0.00
TER
ATOM   4703  O   WAT  1551     -19.101   5.140  17.821  1.00  0.00
ATOM   4704  H1  WAT  1551     -19.421   4.421  18.366  1.00  0.00
ATOM   4705  H2  WAT  1551     -19.775   5.816  17.895  1.00  0.00
TER
ATOM   4706  O   WAT  1552     -15.885  -4.627  13.185  1.00  0.00
ATOM   4707  H1  WAT  1552     -15.517  -5.447  13.513  1.00  0.00
ATOM   4708  H2  WAT  1552     -16.746  -4.567  13.601  1.00  0.00
TER
ATOM   4709  O   WAT  1553     -12.519  -5.671   3.994  1.00  0.00
ATOM   4710  H1  WAT  1553     -13.148  -5.567   3.280  1.00  0.00
ATOM   4711  H2  WAT  1553     -13.014  -5.452   4.783  1.00  0.00
TER
ATOM   4712  O   WAT  1554     -18.073   6.049   1.427  1.00  0.00
ATOM   4713  H1  WAT  1554     -17.972   5.846   0.497  1.00  0.00
ATOM   4714  H2  WAT  1554     -18.973   5.795   1.632  1.00  0.00
TER
ATOM   4715  O   WAT  1555     -20.551  -3.393   5.410  1.00  0.00
ATOM   4716  H1  WAT  1555     -21.259  -2.924   5.851  1.00  0.00
ATOM   4717  H2  WAT  1555     -20.266  -4.050   6.044  1.00  0.00
TER
ATOM   4718  O   WAT  1556     -18.925  -1.973  13.409  1.00  0.00
ATOM   4719  H1  WAT  1556     -18.427  -1.498  14.074  1.00  0.00
ATOM   4720  H2  WAT  1556     -18.783  -2.897  13.616  1.00  0.00
TER
ATOM   4721  O   WAT  1557     -16.519  -6.668   6.849  1.00  0.00
ATOM   4722  H1  WAT  1557     -16.643  -6.649   5.900  1.00  0.00
ATOM   4723  H2  WAT  1557     -15.571  -6.620   6.969  1.00  0.00
TER
ATOM   4724  O   WAT  1558     -19.432   8.568   6.122  1.00  0.00
ATOM   4725  H1  WAT  1558     -19.177   8.530   5.200  1.00  0.00
ATOM   4726  H2  WAT  1558     -20.380   8.441   6.115  1.00  0.00
TER
ATOM   4727  O   WAT  1559     -11.719  -5.756  14.252  1.00  0.00
ATOM   4728  H1  WAT  1559     -12.221  -5.016  14.591  1.00  0.00
ATOM   4729  H2  WAT  1559     -10.903  -5.368  13.935  1.00  0.00
TER
ATOM   4730  O   WAT  1560     -13.426  -0.513   7.698  1.00  0.00
ATOM   4731  H1  WAT  1560     -14.367  -0.498   7.873  1.00  0.00
ATOM   4732  H2  WAT  1560     -13.112  -1.299   8.144  1.00  0.00
TER
ATOM   4733  O   WAT  1561     -11.424   6.658   9.373  1.00  0.00
ATOM   4734  H1  WAT  1561     -11.299   7.481   9.846  1.00  0.00
ATOM   4735  H2  WAT  1561     -10.557   6.447   9.026  1.00  0.00
TER
ATOM   4736  O   WAT  1562     -14.680   7.772  16.792  1.00  0.00
ATOM   4737  H1  WAT  1562     -13.728   7.688  16.742  1.00  0.00
ATOM   4738  H2  WAT  1562     -14.827   8.436  17.465  1.00  0.00
TER
ATOM   4739  O   WAT  1563     -11.789   7.151   2.291  1.00  0.00
ATOM   4740  H1  WAT  1563     -12.075   6.738   1.477  1.00  0.00
ATOM   4741  H2  WAT  1563     -11.987   8.080   2.171  1.00  0.00
TER
ATOM   4742  O   WAT  1564     -20.324   3.145   0.732  1.00  0.00
ATOM   4743  H1  WAT  1564     -20.429   2.530   1.458  1.00  0.00
ATOM   4744  H2  WAT  1564     -20.492   2.621  -0.052  1.00  0.00
TER
ATOM   4745  O   WAT  1565     -20.173   1.830  16.711  1.00  0.00
ATOM   4746  H1  WAT  1565     -20.938   2.399  16.626  1.00  0.00
ATOM   4747  H2  WAT  1565     -19.991   1.538  15.817  1.00  0.00
TER
ATOM   4748  O   WAT  1566     -17.084   2.207   1.336  1.00  0.00
ATOM   4749  H1  WAT  1566     -17.633   2.653   1.980  1.00  0.00
ATOM   4750  H2  WAT  1566     -16.462   1.701   1.860  1.00  0.00
TER
ATOM   4751  O   WAT  1567     -13.030   3.561  17.268  1.00  0.00
ATOM   4752  H1  WAT  1567     -12.289   3.898  16.765  1.00  0.00
ATOM   4753  H2  WAT  1567     -13.793   3.730  16.715  1.00  0.00
TER
ATOM   4754  O   WAT  1568     -18.904   0.189   0.480  1.00  0.00
ATOM   4755  H1  WAT  1568     -18.383  -0.526   0.114  1.00  0.00
ATOM   4756  H2  WAT  1568     -18.257   0.828   0.780  1.00  0.00
TER
ATOM   4757  O   WAT  1569     -14.356   1.612  15.804  1.00  0.00
ATOM   4758  H1  WAT  1569     -13.942   1.767  16.653  1.00  0.00
ATOM   4759  H2  WAT  1569     -15.291   1.738  15.966  1.00  0.00
TER
ATOM   4760  O   WAT  1570     -13.884  -1.048  17.808  1.00  0.00
ATOM   4761  H1  WAT  1570     -13.301  -1.803  17.720  1.00  0.00
ATOM   4762  H2  WAT  1570     -13.707  -0.517  17.031  1.00  0.00
TER
ATOM   4763  O   WAT  1571     -20.000  -7.331  13.152  1.00  0.00
ATOM   4764  H1  WAT  1571     -20.448  -7.309  12.307  1.00  0.00
ATOM   4765  H2  WAT  1571     -20.634  -7.729  13.749  1.00  0.00
TER
ATOM   4766  O   WAT  1572     -19.594   1.564  13.773  1.00  0.00
ATOM   4767  H1  WAT  1572     -19.175   2.408  13.601  1.00  0.00
ATOM   4768  H2  WAT  1572     -20.513   1.702  13.544  1.00  0.00
TER
ATOM   4769  O   WAT  1573     -17.258  -0.704  15.157  1.00  0.00
ATOM   4770  H1  WAT  1573     -17.138  -1.300  15.897  1.00  0.00
ATOM   4771  H2  WAT  1573     -16.398  -0.667  14.737  1.00  0.00
TER
ATOM   4772  O   WAT  1574     -14.919  -0.150  13.733  1.00  0.00
ATOM   4773  H1  WAT  1574     -15.446   0.374  13.130  1.00  0.00
ATOM   4774  H2  WAT  1574     -14.576   0.482  14.364  1.00  0.00
TER
ATOM   4775  O   WAT  1575     -20.491  -4.162  16.415  1.00  0.00
ATOM   4776  H1  WAT  1575     -19.901  -4.470  17.102  1.00  0.00
ATOM   4777  H2  WAT  1575     -21.309  -4.634  16.571  1.00  0.00
TER
ATOM   4778  O   WAT  1576     -15.672  -4.545  16.648  1.00  0.00
ATOM   4779  H1  WAT  1576     -16.360  -5.207  16.583  1.00  0.00
ATOM   4780  H2  WAT  1576     -14.951  -4.992  17.093  1.00  0.00
TER
ATOM   4781  O   WAT  1577     -15.042  -7.950   2.707  1.00  0.00
ATOM   4782  H1  WAT  1577     -14.761  -8.793   3.063  1.00  0.00
ATOM   4783  H2  WAT  1577     -15.815  -7.718   3.221  1.00  0.00
TER
ATOM   4784  O   WAT  1578     -18.887   9.105  15.148  1.00  0.00
ATOM   4785  H1  WAT  1578     -18.961  10.008  15.455  1.00  0.00
ATOM   4786  H2  WAT  1578     -19.789   8.786  15.120  1.00  0.00
TER
ATOM   4787  O   WAT  1579     -20.504  -6.717   1.152  1.00  0.00
ATOM   4788  H1  WAT  1579     -20.851  -7.395   0.572  1.00  0.00
ATOM   4789  H2  WAT  1579     -20.302  -7.179   1.966  1.00  0.00
TER
ATOM   4790  O   WAT  1580     -18.339   8.271   2.770  1.00  0.00
ATOM   4791  H1  WAT  1580     -17.444   8.609   2.792  1.00  0.00
ATOM   4792  H2  WAT  1580     -18.307   7.549   2.143  1.00  0.00
TER
ATOM   4793  O   WAT  1581     -11.359   6.801  15.477  1.00  0.00
ATOM   4794  H1  WAT  1581     -11.959   6.860  14.733  1.00  0.00
ATOM   4795  H2  WAT  1581     -11.230   5.861  15.607  1.00  0.00
TER
ATOM   4796  O   WAT  1582     -10.119   4.543   0.814  1.00  0.00
ATOM   4797  H1  WAT  1582     -10.950   4.610   1.285  1.00  0.00
ATOM   4798  H2  WAT  1582      -9.942   5.433   0.511  1.00  0.00
TER
ATOM   4799  O   WAT  1583     -10.664   1.287   3.317  1.00  0.00
ATOM   4800  H1  WAT  1583      -9.902   1.857   3.423  1.00  0.00
ATOM   4801  H2  WAT  1583     -10.648   0.720   4.088  1.00  0.00
TER
ATOM   4802  O   WAT  1584      -9.658   2.142   8.162  1.00  0.00
ATOM   4803  H1  WAT  1584      -9.287   1.359   7.755  1.00  0.00
ATOM   4804  H2  WAT  1584      -9.017   2.831   7.983  1.00  0.00
TER
ATOM   4805  O   WAT  1585     -12.674   3.526  13.575  1.00  0.00
ATOM   4806  H1  WAT  1585     -13.488   3.956  13.837  1.00  0.00
ATOM   4807  H2  WAT  1585     -12.267   4.138  12.962  1.00  0.00
TER
ATOM   4808  O   WAT  1586     -10.612   1.581   0.475  1.00  0.00
ATOM   4809  H1  WAT  1586     -10.337   2.489   0.347  1.00  0.00
ATOM   4810  H2  WAT  1586     -10.801   1.517   1.411  1.00  0.00
TER
ATOM   4811  O   WAT  1587     -14.214  -5.395   1.770  1.00  0.00
ATOM   4812  H1  WAT  1587     -13.796  -5.582   0.930  1.00  0.00
ATOM   4813  H2  WAT  1587     -14.520  -6.247   2.080  1.00  0.00
TER
ATOM   4814  O   WAT  1588     -10.715  -0.482   5.468  1.00  0.00
ATOM   4815  H1  WAT  1588     -11.091  -1.249   5.036  1.00  0.00
ATOM   4816  H2  WAT  1588     -11.445  -0.100   5.955  1.00  0.00
TER
ATOM   4817  O   WAT  1589     -11.325  -1.335  15.102  1.00  0.00
ATOM   4818  H1  WAT  1589     -11.556  -1.564  14.201  1.00  0.00
ATOM   4819  H2  WAT  1589     -11.065  -0.415  15.056  1.00  0.00
TER
ATOM   4820  O   WAT  1590     -12.886  -6.109  17.879  1.00  0.00
ATOM   4821  H1  WAT  1590     -12.009  -6.101  18.263  1.00  0.00
ATOM   4822  H2  WAT  1590     -12.874  -6.846  17.269  1.00  0.00
TER
ATOM   4823  O   WAT  1591     -11.440  -2.256   8.768  1.00  0.00
ATOM   4824  H1  WAT  1591     -10.916  -2.750   8.137  1.00  0.00
ATOM   4825  H2  WAT  1591     -10.854  -2.121   9.513  1.00  0.00
TER
ATOM   4826  O   WAT  1592     -11.261  -2.172  12.290  1.00  0.00
ATOM   4827  H1  WAT  1592     -12.211  -2.206  12.405  1.00  0.00
ATOM   4828  H2  WAT  1592     -11.080  -1.262  12.055  1.00  0.00
TER
ATOM   4829  O   WAT  1593     -11.950  -2.999   4.708  1.00  0.00
ATOM   4830  H1  WAT  1593     -11.454  -3.232   5.492  1.00  0.00
ATOM   4831  H2  WAT  1593     -12.148  -3.838   4.291  1.00  0.00
TER
ATOM   4832  O   WAT  1594     -10.521  -4.363   7.241  1.00  0.00
ATOM   4833  H1  WAT  1594     -10.631  -4.517   8.180  1.00  0.00
ATOM   4834  H2  WAT  1594      -9.760  -4.891   6.999  1.00  0.00
TER
ATOM   4835  O   WAT  1595     -12.175  -8.424  13.700  1.00  0.00
ATOM   4836  H1  WAT  1595     -11.537  -7.810  14.066  1.00  0.00
ATOM   4837  H2  WAT  1595     -12.027  -8.388  12.755  1.00  0.00
TER
ATOM   4838  O   WAT  1596      -9.632  -6.532   0.482  1.00  0.00
ATOM   4839  H1  WAT  1596      -8.707  -6.664   0.274  1.00  0.00
ATOM   4840  H2  WAT  1596      -9.655  -6.453   1.436  1.00  0.00
TER
ATOM   4841  O   WAT  1597      -9.558  -5.761   3.108  1.00  0.00
ATOM   4842  H1  WAT  1597     -10.353  -5.827   3.637  1.00  0.00
ATOM   4843  H2  WAT  1597      -9.354  -4.826   3.096  1.00  0.00
TER
ATOM   4844  O   WAT  1598     -12.617   8.278   7.101  1.00  0.00
ATOM   4845  H1  WAT  1598     -12.021   7.956   6.425  1.00  0.00
ATOM   4846  H2  WAT  1598     -12.359   7.805   7.893  1.00  0.00
TER
ATOM   4847  O   WAT  1599     -21.010   6.266  12.851  1.00  0.00
ATOM   4848  H1  WAT  1599     -21.251   6.533  11.965  1.00  0.00
ATOM   4849  H2  WAT  1599     -20.069   6.436  12.907  1.00  0.00
TER
ATOM   4850  O   WAT  1600     -18.804  -7.271  16.607  1.00  0.00
ATOM   4851  H1  WAT  1600     -18.865  -6.679  17.357  1.00  0.00
ATOM   4852  H2  WAT  1600     -17.864  -7.378  16.462  1.00  0.00
TER
ATOM   4853  O   WAT  1601     -16.167  -7.614  16.246  1.00  0.00
ATOM   4854  H1  WAT  1601     -15.553  -7.296  15.584  1.00  0.00
ATOM   4855  H2  WAT  1601     -15.622  -8.099  16.866  1.00  0.00
TER
ATOM   4856  O   WAT  1602      -9.749   8.285  13.653  1.00  0.00
ATOM   4857  H1  WAT  1602     -10.243   8.682  12.935  1.00  0.00
ATOM   4858  H2  WAT  1602     -10.358   7.660  14.046  1.00  0.00
TER
ATOM   4859  O   WAT  1603     -15.426  -9.051  12.573  1.00  0.00
ATOM   4860  H1  WAT  1603     -16.300  -8.717  12.371  1.00  0.00
ATOM   4861  H2  WAT  1603     -15.535  -9.523  13.398  1.00  0.00
TER
ATOM   4862  O   WAT  1604     -14.519  -6.844  13.957  1.00  0.00
ATOM   4863  H1  WAT  1604     -14.847  -7.658  13.578  1.00  0.00
ATOM   4864  H2  WAT  1604     -13.571  -6.887  13.834  1.00  0.00
TER
ATOM   4865  O   WAT  1605     -12.065   8.928  10.931  1.00  0.00
ATOM   4866  H1  WAT  1605     -12.525   9.679  10.557  1.00  0.00
ATOM   4867  H2  WAT  1605     -12.694   8.208  10.873  1.00  0.00
TER
ATOM   4868  O   WAT  1606     -18.896   8.127  10.933  1.00  0.00
ATOM   4869  H1  WAT  1606     -18.608   7.873  10.056  1.00  0.00
ATOM   4870  H2  WAT  1606     -18.384   7.575  11.523  1.00  0.00
TER
ATOM   4871  O   WAT  1607     -17.678  -8.134  11.513  1.00  0.00
ATOM   4872  H1  WAT  1607     -18.461  -7.659  11.792  1.00  0.00
ATOM   4873  H2  WAT  1607     -17.972  -9.038  11.404  1.00  0.00
TER
ATOM   4874  O   WAT  1608     -13.126  -7.431   9.557  1.00  0.00
ATOM   4875  H1  WAT  1608     -12.686  -7.487   8.710  1.00  0.00
ATOM   4876  H2  WAT  1608     -13.396  -6.516   9.628  1.00  0.00
TER
ATOM   4877  O   WAT  1609     -11.263  -7.800   7.568  1.00  0.00
ATOM   4878  H1  WAT  1609     -11.324  -8.744   7.421  1.00  0.00
ATOM   4879  H2  WAT  1609     -10.483  -7.692   8.114  1.00  0.00
TER
ATOM   4880  O   WAT  1610     -19.793  -5.715   7.024  1.00  0.00
ATOM   4881  H1  WAT  1610     -20.606  -6.089   6.684  1.00  0.00
ATOM   4882  H2  WAT  1610     -19.289  -6.471   7.326  1.00  0.00
TER
ATOM   4883  O   WAT  1611     -15.291  -9.051   8.262  1.00  0.00
ATOM   4884  H1  WAT  1611     -14.688  -8.479   8.737  1.00  0.00
ATOM   4885  H2  WAT  1611     -16.031  -8.487   8.040  1.00  0.00
TER
ATOM   4886  O   WAT  1612     -12.147  -8.649   3.536  1.00  0.00
ATOM   4887  H1  WAT  1612     -11.952  -7.750   3.803  1.00  0.00
ATOM   4888  H2  WAT  1612     -12.934  -8.880   4.030  1.00  0.00
TER
ATOM   4889  O   WAT  1613     -18.829   9.049  18.300  1.00  0.00
ATOM   4890  H1  WAT  1613     -17.902   8.813  18.343  1.00  0.00
ATOM   4891  H2  WAT  1613     -18.844   9.876  17.818  1.00  0.00
TER
ATOM   4892  O   WAT  1614     -10.594   8.591   5.297  1.00  0.00
ATOM   4893  H1  WAT  1614     -10.419   7.905   4.653  1.00  0.00
ATOM   4894  H2  WAT  1614     -11.292   9.116   4.905  1.00  0.00
TER
ATOM   4895  O   WAT  1615     -16.135  -0.852 -10.995  1.00  0.00
ATOM   4896  H1  WAT  1615     -16.216  -1.767 -11.265  1.00  0.00
ATOM   4897  H2  WAT  1615     -16.549  -0.355 -11.701  1.00  0.00
TER
ATOM   4898  O   WAT  1616     -18.003   0.926  -9.114  1.00  0.00
ATOM   4899  H1  WAT  1616     -18.779   0.446  -8.824  1.00  0.00
ATOM   4900  H2  WAT  1616     -17.352   0.246  -9.288  1.00  0.00
TER
ATOM   4901  O   WAT  1617     -13.983   5.332 -10.334  1.00  0.00
ATOM   4902  H1  WAT  1617     -14.445   4.561 -10.005  1.00  0.00
ATOM   4903  H2  WAT  1617     -13.170   5.358  -9.828  1.00  0.00
TER
ATOM   4904  O   WAT  1618     -17.756   7.618 -10.713  1.00  0.00
ATOM   4905  H1  WAT  1618     -18.375   8.073 -11.284  1.00  0.00
ATOM   4906  H2  WAT  1618     -16.901   7.773 -11.114  1.00  0.00
TER
ATOM   4907  O   WAT  1619     -18.563   3.602  -9.107  1.00  0.00
ATOM   4908  H1  WAT  1619     -18.632   2.661  -9.268  1.00  0.00
ATOM   4909  H2  WAT  1619     -17.801   3.692  -8.534  1.00  0.00
TER
ATOM   4910  O   WAT  1620     -17.532  -3.591  -8.880  1.00  0.00
ATOM   4911  H1  WAT  1620     -17.156  -4.464  -8.992  1.00  0.00
ATOM   4912  H2  WAT  1620     -17.630  -3.256  -9.771  1.00  0.00
TER
ATOM   4913  O   WAT  1621     -13.750  -6.096 -11.947  1.00  0.00
ATOM   4914  H1  WAT  1621     -12.929  -6.587 -11.904  1.00  0.00
ATOM   4915  H2  WAT  1621     -13.716  -5.507 -11.194  1.00  0.00
TER
ATOM   4916  O   WAT  1622      -9.460  -4.080  -5.383  1.00  0.00
ATOM   4917  H1  WAT  1622     -10.164  -3.692  -5.901  1.00  0.00
ATOM   4918  H2  WAT  1622      -9.194  -3.385  -4.780  1.00  0.00
TER
ATOM   4919  O   WAT  1623     -16.890   2.502 -13.320  1.00  0.00
ATOM   4920  H1  WAT  1623     -17.508   2.966 -13.884  1.00  0.00
ATOM   4921  H2  WAT  1623     -16.378   3.194 -12.903  1.00  0.00
TER
ATOM   4922  O   WAT  1624     -13.513  -4.156  -9.174  1.00  0.00
ATOM   4923  H1  WAT  1624     -14.218  -3.868  -8.594  1.00  0.00
ATOM   4924  H2  WAT  1624     -13.152  -3.346  -9.534  1.00  0.00
TER
ATOM   4925  O   WAT  1625     -11.897   5.461  -6.911  1.00  0.00
ATOM   4926  H1  WAT  1625     -12.581   6.131  -6.920  1.00  0.00
ATOM   4927  H2  WAT  1625     -11.358   5.659  -7.677  1.00  0.00
TER
ATOM   4928  O   WAT  1626     -10.445  -4.711  -8.783  1.00  0.00
ATOM   4929  H1  WAT  1626     -11.392  -4.677  -8.652  1.00  0.00
ATOM   4930  H2  WAT  1626     -10.120  -3.897  -8.398  1.00  0.00
TER
ATOM   4931  O   WAT  1627     -19.913  -8.411 -10.488  1.00  0.00
ATOM   4932  H1  WAT  1627     -19.605  -8.966 -11.204  1.00  0.00
ATOM   4933  H2  WAT  1627     -20.843  -8.277 -10.670  1.00  0.00
TER
ATOM   4934  O   WAT  1628     -14.361   7.306  -8.197  1.00  0.00
ATOM   4935  H1  WAT  1628     -14.349   6.902  -9.065  1.00  0.00
ATOM   4936  H2  WAT  1628     -14.914   8.080  -8.301  1.00  0.00
TER
ATOM   4937  O   WAT  1629     -13.067   4.027 -13.108  1.00  0.00
ATOM   4938  H1  WAT  1629     -13.177   3.085 -12.983  1.00  0.00
ATOM   4939  H2  WAT  1629     -13.070   4.389 -12.222  1.00  0.00
TER
ATOM   4940  O   WAT  1630     -14.963   2.209  -6.869  1.00  0.00
ATOM   4941  H1  WAT  1630     -14.546   1.995  -7.703  1.00  0.00
ATOM   4942  H2  WAT  1630     -14.239   2.466  -6.298  1.00  0.00
TER
ATOM   4943  O   WAT  1631     -17.525  -0.346 -13.752  1.00  0.00
ATOM   4944  H1  WAT  1631     -18.452  -0.413 -13.523  1.00  0.00
ATOM   4945  H2  WAT  1631     -17.372   0.592 -13.866  1.00  0.00
TER
ATOM   4946  O   WAT  1632     -17.538  -4.075 -16.755  1.00  0.00
ATOM   4947  H1  WAT  1632     -18.477  -3.913 -16.670  1.00  0.00
ATOM   4948  H2  WAT  1632     -17.219  -3.356 -17.301  1.00  0.00
TER
ATOM   4949  O   WAT  1633     -11.017   0.607  -6.777  1.00  0.00
ATOM   4950  H1  WAT  1633     -11.845   0.677  -7.252  1.00  0.00
ATOM   4951  H2  WAT  1633     -10.421   1.193  -7.245  1.00  0.00
TER
ATOM   4952  O   WAT  1634     -13.495   1.216 -13.248  1.00  0.00
ATOM   4953  H1  WAT  1634     -14.114   0.878 -13.895  1.00  0.00
ATOM   4954  H2  WAT  1634     -13.513   0.572 -12.540  1.00  0.00
TER
ATOM   4955  O   WAT  1635     -14.052  -2.606  -5.832  1.00  0.00
ATOM   4956  H1  WAT  1635     -14.465  -1.780  -5.578  1.00  0.00
ATOM   4957  H2  WAT  1635     -14.785  -3.191  -6.024  1.00  0.00
TER
ATOM   4958  O   WAT  1636     -13.362   7.440  -5.143  1.00  0.00
ATOM   4959  H1  WAT  1636     -13.839   8.247  -5.336  1.00  0.00
ATOM   4960  H2  WAT  1636     -14.046   6.788  -4.991  1.00  0.00
TER
ATOM   4961  O   WAT  1637     -15.319   0.454 -16.241  1.00  0.00
ATOM   4962  H1  WAT  1637     -14.879  -0.383 -16.387  1.00  0.00
ATOM   4963  H2  WAT  1637     -14.606   1.087 -16.154  1.00  0.00
TER
ATOM   4964  O   WAT  1638     -17.209   5.394 -12.273  1.00  0.00
ATOM   4965  H1  WAT  1638     -16.769   6.136 -12.687  1.00  0.00
ATOM   4966  H2  WAT  1638     -17.270   5.637 -11.349  1.00  0.00
TER
ATOM   4967  O   WAT  1639     -11.737  -8.291 -17.927  1.00  0.00
ATOM   4968  H1  WAT  1639     -12.050  -8.199 -17.027  1.00  0.00
ATOM   4969  H2  WAT  1639     -10.976  -7.713 -17.977  1.00  0.00
TER
ATOM   4970  O   WAT  1640      -9.782   7.201  -0.074  1.00  0.00
ATOM   4971  H1  WAT  1640      -9.306   7.680   0.605  1.00  0.00
ATOM   4972  H2  WAT  1640      -9.162   7.133  -0.800  1.00  0.00
TER
ATOM   4973  O   WAT  1641     -10.379   4.393  -2.914  1.00  0.00
ATOM   4974  H1  WAT  1641     -10.253   4.154  -3.833  1.00  0.00
ATOM   4975  H2  WAT  1641     -10.337   3.561  -2.442  1.00  0.00
TER
ATOM   4976  O   WAT  1642     -16.517   8.095  -4.345  1.00  0.00
ATOM   4977  H1  WAT  1642     -16.003   8.006  -3.543  1.00  0.00
ATOM   4978  H2  WAT  1642     -17.361   8.441  -4.052  1.00  0.00
TER
ATOM   4979  O   WAT  1643     -14.542   8.381 -14.916  1.00  0.00
ATOM   4980  H1  WAT  1643     -14.702   8.091 -14.018  1.00  0.00
ATOM   4981  H2  WAT  1643     -14.707   7.605 -15.452  1.00  0.00
TER
ATOM   4982  O   WAT  1644     -14.839   5.890 -16.357  1.00  0.00
ATOM   4983  H1  WAT  1644     -15.533   5.887 -17.016  1.00  0.00
ATOM   4984  H2  WAT  1644     -14.097   5.466 -16.787  1.00  0.00
TER
ATOM   4985  O   WAT  1645     -15.274   7.516 -12.282  1.00  0.00
ATOM   4986  H1  WAT  1645     -14.819   6.735 -11.968  1.00  0.00
ATOM   4987  H2  WAT  1645     -14.935   8.227 -11.738  1.00  0.00
TER
ATOM   4988  O   WAT  1646     -10.527  -3.554  -1.949  1.00  0.00
ATOM   4989  H1  WAT  1646     -11.142  -3.046  -2.478  1.00  0.00
ATOM   4990  H2  WAT  1646     -10.847  -4.454  -2.007  1.00  0.00
TER
ATOM   4991  O   WAT  1647     -18.465  -4.715  -4.483  1.00  0.00
ATOM   4992  H1  WAT  1647     -18.927  -4.507  -3.671  1.00  0.00
ATOM   4993  H2  WAT  1647     -18.867  -5.529  -4.786  1.00  0.00
TER
ATOM   4994  O   WAT  1648     -13.465  -3.494  -3.353  1.00  0.00
ATOM   4995  H1  WAT  1648     -14.315  -3.793  -3.032  1.00  0.00
ATOM   4996  H2  WAT  1648     -13.625  -3.250  -4.265  1.00  0.00
TER
ATOM   4997  O   WAT  1649     -16.370  -1.994  -1.254  1.00  0.00
ATOM   4998  H1  WAT  1649     -16.044  -2.828  -1.593  1.00  0.00
ATOM   4999  H2  WAT  1649     -15.582  -1.471  -1.106  1.00  0.00
TER
ATOM   5000  O   WAT  1650     -19.636  -7.961 -15.206  1.00  0.00
ATOM   5001  H1  WAT  1650     -20.261  -7.965 -14.481  1.00  0.00
ATOM   5002  H2  WAT  1650     -19.723  -8.828 -15.602  1.00  0.00
TER
ATOM   5003  O   WAT  1651     -20.715  -7.037  -8.228  1.00  0.00
ATOM   5004  H1  WAT  1651     -20.417  -6.131  -8.308  1.00  0.00
ATOM   5005  H2  WAT  1651     -20.166  -7.525  -8.842  1.00  0.00
TER
ATOM   5006  O   WAT  1652     -15.731  -2.452 -13.759  1.00  0.00
ATOM   5007  H1  WAT  1652     -16.330  -1.729 -13.943  1.00  0.00
ATOM   5008  H2  WAT  1652     -15.183  -2.514 -14.542  1.00  0.00
TER
ATOM   5009  O   WAT  1653     -20.521  -1.560  -1.692  1.00  0.00
ATOM   5010  H1  WAT  1653     -20.617  -2.500  -1.842  1.00  0.00
ATOM   5011  H2  WAT  1653     -19.678  -1.338  -2.088  1.00  0.00
TER
ATOM   5012  O   WAT  1654     -17.125  -3.816 -11.729  1.00  0.00
ATOM   5013  H1  WAT  1654     -16.732  -3.499 -12.542  1.00  0.00
ATOM   5014  H2  WAT  1654     -16.763  -4.695 -11.615  1.00  0.00
TER
ATOM   5015  O   WAT  1655     -18.815  -5.065  -0.469  1.00  0.00
ATOM   5016  H1  WAT  1655     -19.505  -5.258   0.165  1.00  0.00
ATOM   5017  H2  WAT  1655     -18.072  -4.782   0.063  1.00  0.00
TER
ATOM   5018  O   WAT  1656     -16.539  -1.225  -7.634  1.00  0.00
ATOM   5019  H1  WAT  1656     -17.271  -0.717  -7.285  1.00  0.00
ATOM   5020  H2  WAT  1656     -16.937  -2.042  -7.935  1.00  0.00
TER
ATOM   5021  O   WAT  1657     -20.101  -4.550  -9.229  1.00  0.00
ATOM   5022  H1  WAT  1657     -20.098  -4.991 -10.078  1.00  0.00
ATOM   5023  H2  WAT  1657     -19.206  -4.228  -9.122  1.00  0.00
TER
ATOM   5024  O   WAT  1658     -20.039  -3.549 -16.238  1.00  0.00
ATOM   5025  H1  WAT  1658     -19.918  -3.590 -15.290  1.00  0.00
ATOM   5026  H2  WAT  1658     -20.424  -2.686 -16.393  1.00  0.00
TER
ATOM   5027  O   WAT  1659     -16.076  -5.772  -8.222  1.00  0.00
ATOM   5028  H1  WAT  1659     -16.059  -5.321  -7.378  1.00  0.00
ATOM   5029  H2  WAT  1659     -16.325  -6.671  -8.008  1.00  0.00
TER
ATOM   5030  O   WAT  1660     -12.649  -8.359  -2.383  1.00  0.00
ATOM   5031  H1  WAT  1660     -12.325  -9.090  -1.857  1.00  0.00
ATOM   5032  H2  WAT  1660     -12.614  -8.677  -3.285  1.00  0.00
TER
ATOM   5033  O   WAT  1661     -19.800  -0.490  -7.482  1.00  0.00
ATOM   5034  H1  WAT  1661     -19.433  -0.964  -6.736  1.00  0.00
ATOM   5035  H2  WAT  1661     -19.990   0.385  -7.141  1.00  0.00
TER
ATOM   5036  O   WAT  1662     -12.724   1.754  -8.774  1.00  0.00
ATOM   5037  H1  WAT  1662     -12.004   2.249  -9.165  1.00  0.00
ATOM   5038  H2  WAT  1662     -12.925   1.076  -9.419  1.00  0.00
TER
ATOM   5039  O   WAT  1663     -17.263  -6.852 -14.632  1.00  0.00
ATOM   5040  H1  WAT  1663     -18.076  -7.351 -14.707  1.00  0.00
ATOM   5041  H2  WAT  1663     -17.456  -6.012 -15.048  1.00  0.00
TER
ATOM   5042  O   WAT  1664     -17.342   1.825  -2.888  1.00  0.00
ATOM   5043  H1  WAT  1664     -17.408   0.904  -3.142  1.00  0.00
ATOM   5044  H2  WAT  1664     -17.971   1.922  -2.173  1.00  0.00
TER
ATOM   5045  O   WAT  1665     -14.548  -2.480 -16.335  1.00  0.00
ATOM   5046  H1  WAT  1665     -13.660  -2.169 -16.510  1.00  0.00
ATOM   5047  H2  WAT  1665     -14.577  -3.353 -16.727  1.00  0.00
TER
ATOM   5048  O   WAT  1666     -18.552   3.692 -15.657  1.00  0.00
ATOM   5049  H1  WAT  1666     -18.210   4.436 -16.152  1.00  0.00
ATOM   5050  H2  WAT  1666     -19.380   4.005 -15.294  1.00  0.00
TER
ATOM   5051  O   WAT  1667     -17.410   4.647  -3.137  1.00  0.00
ATOM   5052  H1  WAT  1667     -17.396   3.715  -3.355  1.00  0.00
ATOM   5053  H2  WAT  1667     -18.118   4.733  -2.498  1.00  0.00
TER
ATOM   5054  O   WAT  1668     -12.276  -1.169 -16.867  1.00  0.00
ATOM   5055  H1  WAT  1668     -12.360  -0.738 -17.718  1.00  0.00
ATOM   5056  H2  WAT  1668     -11.557  -0.709 -16.435  1.00  0.00
TER
ATOM   5057  O   WAT  1669     -11.199   1.288  -3.790  1.00  0.00
ATOM   5058  H1  WAT  1669     -11.924   1.880  -3.987  1.00  0.00
ATOM   5059  H2  WAT  1669     -10.671   1.280  -4.589  1.00  0.00
TER
ATOM   5060  O   WAT  1670     -11.248   5.685 -14.139  1.00  0.00
ATOM   5061  H1  WAT  1670     -11.890   5.031 -13.865  1.00  0.00
ATOM   5062  H2  WAT  1670     -11.635   6.091 -14.915  1.00  0.00
TER
ATOM   5063  O   WAT  1671     -15.669   3.014 -10.292  1.00  0.00
ATOM   5064  H1  WAT  1671     -15.317   2.416 -10.952  1.00  0.00
ATOM   5065  H2  WAT  1671     -16.553   2.688 -10.121  1.00  0.00
TER
ATOM   5066  O   WAT  1672     -19.583   3.773 -12.885  1.00  0.00
ATOM   5067  H1  WAT  1672     -18.896   4.320 -12.504  1.00  0.00
ATOM   5068  H2  WAT  1672     -20.369   4.317 -12.850  1.00  0.00
TER
ATOM   5069  O   WAT  1673     -20.280   0.778 -13.272  1.00  0.00
ATOM   5070  H1  WAT  1673     -19.824   1.589 -13.046  1.00  0.00
ATOM   5071  H2  WAT  1673     -20.631   0.460 -12.441  1.00  0.00
TER
ATOM   5072  O   WAT  1674     -17.977   6.289  -6.043  1.00  0.00
ATOM   5073  H1  WAT  1674     -17.332   6.495  -5.366  1.00  0.00
ATOM   5074  H2  WAT  1674     -17.614   5.527  -6.496  1.00  0.00
TER
ATOM   5075  O   WAT  1675     -16.703   4.292  -7.325  1.00  0.00
ATOM   5076  H1  WAT  1675     -16.061   3.591  -7.212  1.00  0.00
ATOM   5077  H2  WAT  1675     -16.178   5.072  -7.506  1.00  0.00
TER
ATOM   5078  O   WAT  1676     -12.858   4.577 -17.601  1.00  0.00
ATOM   5079  H1  WAT  1676     -13.084   3.860 -17.009  1.00  0.00
ATOM   5080  H2  WAT  1676     -13.248   4.328 -18.439  1.00  0.00
TER
ATOM   5081  O   WAT  1677     -14.930   5.091  -4.122  1.00  0.00
ATOM   5082  H1  WAT  1677     -14.594   5.678  -3.444  1.00  0.00
ATOM   5083  H2  WAT  1677     -15.850   4.961  -3.892  1.00  0.00
TER
ATOM   5084  O   WAT  1678     -13.276   2.494 -15.940  1.00  0.00
ATOM   5085  H1  WAT  1678     -13.564   2.955 -15.152  1.00  0.00
ATOM   5086  H2  WAT  1678     -12.481   2.034 -15.672  1.00  0.00
TER
ATOM   5087  O   WAT  1679     -19.101   5.140  -0.953  1.00  0.00
ATOM   5088  H1  WAT  1679     -19.421   4.421  -0.408  1.00  0.00
ATOM   5089  H2  WAT  1679     -19.775   5.816  -0.879  1.00  0.00
TER
ATOM   5090  O   WAT  1680     -15.885  -4.627  -5.589  1.00  0.00
ATOM   5091  H1  WAT  1680     -15.517  -5.447  -5.261  1.00  0.00
ATOM   5092  H2  WAT  1680     -16.746  -4.567  -5.174  1.00  0.00
TER
ATOM   5093  O   WAT  1681     -12.519  -5.671 -14.781  1.00  0.00
ATOM   5094  H1  WAT  1681     -13.148  -5.567 -15.495  1.00  0.00
ATOM   5095  H2  WAT  1681     -13.014  -5.452 -13.991  1.00  0.00
TER
ATOM   5096  O   WAT  1682     -18.073   6.049 -17.347  1.00  0.00
ATOM   5097  H1  WAT  1682     -17.972   5.846 -18.277  1.00  0.00
ATOM   5098  H2  WAT  1682     -18.973   5.795 -17.142  1.00  0.00
TER
ATOM   5099  O   WAT  1683     -20.551  -3.393 -13.365  1.00  0.00
ATOM   5100  H1  WAT  1683     -21.259  -2.924 -12.923  1.00  0.00
ATOM   5101  H2  WAT  1683     -20.266  -4.050 -12.730  1.00  0.00
TER
ATOM   5102  O   WAT  1684     -18.925  -1.973  -5.366  1.00  0.00
ATOM   5103  H1  WAT  1684     -18.427  -1.498  -4.700  1.00  0.00
ATOM   5104  H2  WAT  1684     -18.783  -2.897  -5.159  1.00  0.00
TER
ATOM   5105  O   WAT  1685     -16.519  -6.668 -11.925  1.00  0.00
ATOM   5106  H1  WAT  1685     -16.643  -6.649 -12.874  1.00  0.00
ATOM   5107  H2  WAT  1685     -15.571  -6.620 -11.805  1.00  0.00
TER
ATOM   5108  O   WAT  1686     -19.432   8.568 -12.652  1.00  0.00
ATOM   5109  H1  WAT  1686     -19.177   8.530 -13.574  1.00  0.00
ATOM   5110  H2  WAT  1686     -20.380   8.441 -12.660  1.00  0.00
TER
ATOM   5111  O   WAT  1687     -11.719  -5.756  -4.523  1.00  0.00
ATOM   5112  H1  WAT  1687     -12.221  -5.016  -4.183  1.00  0.00
ATOM   5113  H2  WAT  1687     -10.903  -5.368  -4.839  1.00  0.00
TER
ATOM   5114  O   WAT  1688     -13.426  -0.513 -11.077  1.00  0.00
ATOM   5115  H1  WAT  1688     -14.367  -0.498 -10.902  1.00  0.00
ATOM   5116  H2  WAT  1688     -13.112  -1.299 -10.631  1.00  0.00
TER
ATOM   5117  O   WAT  1689     -11.424   6.658  -9.401  1.00  0.00
ATOM   5118  H1  WAT  1689     -11.299   7.481  -8.929  1.00  0.00
ATOM   5119  H2  WAT  1689     -10.557   6.447  -9.749  1.00  0.00
TER
ATOM   5120  O   WAT  1690     -16.110   4.044  -0.593  1.00  0.00
ATOM   5121  H1  WAT  1690     -16.716   4.067  -1.334  1.00  0.00
ATOM   5122  H2  WAT  1690     -16.414   3.312  -0.057  1.00  0.00
TER
ATOM   5123  O   WAT  1691     -14.680   7.772  -1.982  1.00  0.00
ATOM   5124  H1  WAT  1691     -13.728   7.688  -2.032  1.00  0.00
ATOM   5125  H2  WAT  1691     -14.827   8.436  -1.309  1.00  0.00
TER
ATOM   5126  O   WAT  1692     -11.789   7.151 -16.483  1.00  0.00
ATOM   5127  H1  WAT  1692     -12.075   6.738 -17.298  1.00  0.00
ATOM   5128  H2  WAT  1692     -11.987   8.080 -16.603  1.00  0.00
TER
ATOM   5129  O   WAT  1693     -20.173   1.830  -2.064  1.00  0.00
ATOM   5130  H1  WAT  1693     -20.938   2.399  -2.148  1.00  0.00
ATOM   5131  H2  WAT  1693     -19.991   1.538  -2.957  1.00  0.00
TER
ATOM   5132  O   WAT  1694     -17.084   2.207 -17.438  1.00  0.00
ATOM   5133  H1  WAT  1694     -17.633   2.653 -16.794  1.00  0.00
ATOM   5134  H2  WAT  1694     -16.462   1.701 -16.915  1.00  0.00
TER
ATOM   5135  O   WAT  1695     -13.030   3.561  -1.506  1.00  0.00
ATOM   5136  H1  WAT  1695     -12.289   3.898  -2.009  1.00  0.00
ATOM   5137  H2  WAT  1695     -13.793   3.730  -2.059  1.00  0.00
TER
ATOM   5138  O   WAT  1696     -14.356   1.612  -2.971  1.00  0.00
ATOM   5139  H1  WAT  1696     -13.942   1.767  -2.122  1.00  0.00
ATOM   5140  H2  WAT  1696     -15.291   1.738  -2.808  1.00  0.00
TER
ATOM   5141  O   WAT  1697     -13.884  -1.048  -0.967  1.00  0.00
ATOM   5142  H1  WAT  1697     -13.301  -1.803  -1.055  1.00  0.00
ATOM   5143  H2  WAT  1697     -13.707  -0.517  -1.744  1.00  0.00
TER
ATOM   5144  O   WAT  1698     -20.000  -7.331  -5.622  1.00  0.00
ATOM   5145  H1  WAT  1698     -20.448  -7.309  -6.468  1.00  0.00
ATOM   5146  H2  WAT  1698     -20.634  -7.729  -5.025  1.00  0.00
TER
ATOM   5147  O   WAT  1699     -19.594   1.564  -5.001  1.00  0.00
ATOM   5148  H1  WAT  1699     -19.175   2.408  -5.173  1.00  0.00
ATOM   5149  H2  WAT  1699     -20.513   1.702  -5.230  1.00  0.00
TER
ATOM   5150  O   WAT  1700     -17.258  -0.704  -3.617  1.00  0.00
ATOM   5151  H1  WAT  1700     -17.138  -1.300  -2.878  1.00  0.00
ATOM   5152  H2  WAT  1700     -16.398  -0.667  -4.037  1.00  0.00
TER
ATOM   5153  O   WAT  1701     -14.919  -0.150  -5.041  1.00  0.00
ATOM   5154  H1  WAT  1701     -15.446   0.374  -5.645  1.00  0.00
ATOM   5155  H2  WAT  1701     -14.576   0.482  -4.410  1.00  0.00
TER
ATOM   5156  O   WAT  1702     -20.491  -4.162  -2.360  1.00  0.00
ATOM   5157  H1  WAT  1702     -19.901  -4.470  -1.672  1.00  0.00
ATOM   5158  H2  WAT  1702     -21.309  -4.634  -2.204  1.00  0.00
TER
ATOM   5159  O   WAT  1703     -15.672  -4.545  -2.126  1.00  0.00
ATOM   5160  H1  WAT  1703     -16.360  -5.207  -2.191  1.00  0.00
ATOM   5161  H2  WAT  1703     -14.951  -4.992  -1.682  1.00  0.00
TER
ATOM   5162  O   WAT  1704     -15.042  -7.950 -16.067  1.00  0.00
ATOM   5163  H1  WAT  1704     -14.761  -8.793 -15.711  1.00  0.00
ATOM   5164  H2  WAT  1704     -15.815  -7.718 -15.553  1.00  0.00
TER
ATOM   5165  O   WAT  1705     -18.887   9.105  -3.627  1.00  0.00
ATOM   5166  H1  WAT  1705     -18.961  10.008  -3.319  1.00  0.00
ATOM   5167  H2  WAT  1705     -19.789   8.786  -3.654  1.00  0.00
TER
ATOM   5168  O   WAT  1706     -20.504  -6.717 -17.623  1.00  0.00
ATOM   5169  H1  WAT  1706     -20.851  -7.395 -18.202  1.00  0.00
ATOM   5170  H2  WAT  1706     -20.302  -7.179 -16.808  1.00  0.00
TER
ATOM   5171  O   WAT  1707     -18.339   8.271 -16.004  1.00  0.00
ATOM   5172  H1  WAT  1707     -17.444   8.609 -15.982  1.00  0.00
ATOM   5173  H2  WAT  1707     -18.307   7.549 -16.632  1.00  0.00
TER
ATOM   5174  O   WAT  1708     -11.359   6.801  -3.297  1.00  0.00
ATOM   5175  H1  WAT  1708     -11.959   6.860  -4.041  1.00  0.00
ATOM   5176  H2  WAT  1708     -11.230   5.861  -3.168  1.00  0.00
TER
ATOM   5177  O   WAT  1709     -10.119   4.543 -17.960  1.00  0.00
ATOM   5178  H1  WAT  1709     -10.950   4.610 -17.490  1.00  0.00
ATOM   5179  H2  WAT  1709      -9.942   5.433 -18.264  1.00  0.00
TER
ATOM   5180  O   WAT  1710     -10.664   1.287 -15.457  1.00  0.00
ATOM   5181  H1  WAT  1710      -9.902   1.857 -15.351  1.00  0.00
ATOM   5182  H2  WAT  1710     -10.648   0.720 -14.686  1.00  0.00
TER
ATOM   5183  O   WAT  1711      -9.658   2.142 -10.613  1.00  0.00
ATOM   5184  H1  WAT  1711      -9.287   1.359 -11.019  1.00  0.00
ATOM   5185  H2  WAT  1711      -9.017   2.831 -10.791  1.00  0.00
TER
ATOM   5186  O   WAT  1712     -12.674   3.526  -5.200  1.00  0.00
ATOM   5187  H1  WAT  1712     -13.488   3.956  -4.937  1.00  0.00
ATOM   5188  H2  WAT  1712     -12.267   4.138  -5.813  1.00  0.00
TER
ATOM   5189  O   WAT  1713     -10.612   1.581 -18.300  1.00  0.00
ATOM   5190  H1  WAT  1713     -10.337   2.489 -18.428  1.00  0.00
ATOM   5191  H2  WAT  1713     -10.801   1.517 -17.364  1.00  0.00
TER
ATOM   5192  O   WAT  1714     -14.214  -5.395 -17.004  1.00  0.00
ATOM   5193  H1  WAT  1714     -13.796  -5.582 -17.845  1.00  0.00
ATOM   5194  H2  WAT  1714     -14.520  -6.247 -16.694  1.00  0.00
TER
ATOM   5195  O   WAT  1715     -10.715  -0.482 -13.307  1.00  0.00
ATOM   5196  H1  WAT  1715     -11.091  -1.249 -13.739  1.00  0.00
ATOM   5197  H2  WAT  1715     -11.445  -0.100 -12.819  1.00  0.00
TER
ATOM   5198  O   WAT  1716     -11.325  -1.335  -3.673  1.00  0.00
ATOM   5199  H1  WAT  1716     -11.556  -1.564  -4.573  1.00  0.00
ATOM   5200  H2  WAT  1716     -11.065  -0.415  -3.718  1.00  0.00
TER
ATOM   5201  O   WAT  1717     -12.886  -6.109  -0.895  1.00  0.00
ATOM   5202  H1  WAT  1717     -12.009  -6.101  -0.511  1.00  0.00
ATOM   5203  H2  WAT  1717     -12.874  -6.846  -1.506  1.00  0.00
TER
ATOM   5204  O   WAT  1718     -11.440  -2.256 -10.006  1.00  0.00
ATOM   5205  H1  WAT  1718     -10.916  -2.750 -10.637  1.00  0.00
ATOM   5206  H2  WAT  1718     -10.854  -2.121  -9.261  1.00  0.00
TER
ATOM   5207  O   WAT  1719     -11.261  -2.172  -6.484  1.00  0.00
ATOM   5208  H1  WAT  1719     -12.211  -2.206  -6.370  1.00  0.00
ATOM   5209  H2  WAT  1719     -11.080  -1.262  -6.719  1.00  0.00
TER
ATOM   5210  O   WAT  1720     -11.950  -2.999 -14.067  1.00  0.00
ATOM   5211  H1  WAT  1720     -11.454  -3.232 -13.282  1.00  0.00
ATOM   5212  H2  WAT  1720     -12.148  -3.838 -14.483  1.00  0.00
TER
ATOM   5213  O   WAT  1721     -10.521  -4.363 -11.533  1.00  0.00
ATOM   5214  H1  WAT  1721     -10.631  -4.517 -10.595  1.00  0.00
ATOM   5215  H2  WAT  1721      -9.760  -4.891 -11.776  1.00  0.00
TER
ATOM   5216  O   WAT  1722     -12.175  -8.424  -5.075  1.00  0.00
ATOM   5217  H1  WAT  1722     -11.537  -7.810  -4.709  1.00  0.00
ATOM   5218  H2  WAT  1722     -12.027  -8.388  -6.020  1.00  0.00
TER
ATOM   5219  O   WAT  1723      -9.632  -6.532 -18.292  1.00  0.00
ATOM   5220  H1  WAT  1723      -8.707  -6.664 -18.501  1.00  0.00
ATOM   5221  H2  WAT  1723      -9.655  -6.453 -17.339  1.00  0.00
TER
ATOM   5222  O   WAT  1724      -9.558  -5.761 -15.667  1.00  0.00
ATOM   5223  H1  WAT  1724     -10.353  -5.827 -15.137  1.00  0.00
ATOM   5224  H2  WAT  1724      -9.354  -4.826 -15.678  1.00  0.00
TER
ATOM   5225  O   WAT  1725     -12.617   8.278 -11.673  1.00  0.00
ATOM   5226  H1  WAT  1725     -12.021   7.956 -12.349  1.00  0.00
ATOM   5227  H2  WAT  1725     -12.359   7.805 -10.882  1.00  0.00
TER
ATOM   5228  O   WAT  1726     -21.010   6.266  -5.923  1.00  0.00
ATOM   5229  H1  WAT  1726     -21.251   6.533  -6.810  1.00  0.00
ATOM   5230  H2  WAT  1726     -20.069   6.436  -5.868  1.00  0.00
TER
ATOM   5231  O   WAT  1727     -18.804  -7.271  -2.167  1.00  0.00
ATOM   5232  H1  WAT  1727     -18.865  -6.679  -1.418  1.00  0.00
ATOM   5233  H2  WAT  1727     -17.864  -7.378  -2.312  1.00  0.00
TER
ATOM   5234  O   WAT  1728     -16.167  -7.614  -2.528  1.00  0.00
ATOM   5235  H1  WAT  1728     -15.553  -7.296  -3.190  1.00  0.00
ATOM   5236  H2  WAT  1728     -15.622  -8.099  -1.908  1.00  0.00
TER
ATOM   5237  O   WAT  1729      -9.749   8.285  -5.122  1.00  0.00
ATOM   5238  H1  WAT  1729     -10.243   8.682  -5.839  1.00  0.00
ATOM   5239  H2  WAT  1729     -10.358   7.660  -4.728  1.00  0.00
TER
ATOM   5240  O   WAT  1730     -15.426  -9.051  -6.201  1.00  0.00
ATOM   5241  H1  WAT  1730     -16.300  -8.717  -6.404  1.00  0.00
ATOM   5242  H2  WAT  1730     -15.535  -9.523  -5.376  1.00  0.00
TER
ATOM   5243  O   WAT  1731     -14.519  -6.844  -4.817  1.00  0.00
ATOM   5244  H1  WAT  1731     -14.847  -7.658  -5.197  1.00  0.00
ATOM   5245  H2  WAT  1731     -13.571  -6.887  -4.940  1.00  0.00
TER
ATOM   5246  O   WAT  1732     -12.065   8.928  -7.843  1.00  0.00
ATOM   5247  H1  WAT  1732     -12.525   9.679  -8.217  1.00  0.00
ATOM   5248  H2  WAT  1732     -12.694   8.208  -7.902  1.00  0.00
TER
ATOM   5249  O   WAT  1733     -18.896   8.127  -7.841  1.00  0.00
ATOM   5250  H1  WAT  1733     -18.608   7.873  -8.718  1.00  0.00
ATOM   5251  H2  WAT  1733     -18.384   7.575  -7.251  1.00  0.00
TER
ATOM   5252  O   WAT  1734     -17.678  -8.134  -7.262  1.00  0.00
ATOM   5253  H1  WAT  1734     -18.461  -7.659  -6.982  1.00  0.00
ATOM   5254  H2  WAT  1734     -17.972  -9.038  -7.370  1.00  0.00
TER
ATOM   5255  O   WAT  1735     -13.126  -7.431  -9.217  1.00  0.00
ATOM   5256  H1  WAT  1735     -12.686  -7.487 -10.065  1.00  0.00
ATOM   5257  H2  WAT  1735     -13.396  -6.516  -9.146  1.00  0.00
TER
ATOM   5258  O   WAT  1736     -11.263  -7.800 -11.206  1.00  0.00
ATOM   5259  H1  WAT  1736     -11.324  -8.744 -11.353  1.00  0.00
ATOM   5260  H2  WAT  1736     -10.483  -7.692 -10.661  1.00  0.00
TER
ATOM   5261  O   WAT  1737     -19.793  -5.715 -11.750  1.00  0.00
ATOM   5262  H1  WAT  1737     -20.606  -6.089 -12.091  1.00  0.00
ATOM   5263  H2  WAT  1737     -19.289  -6.471 -11.448  1.00  0.00
TER
ATOM   5264  O   WAT  1738     -15.291  -9.051 -10.512  1.00  0.00
ATOM   5265  H1  WAT  1738     -14.688  -8.479 -10.037  1.00  0.00
ATOM   5266  H2  WAT  1738     -16.031  -8.487 -10.734  1.00  0.00
TER
ATOM   5267  O   WAT  1739     -12.147  -8.649 -15.238  1.00  0.00
ATOM   5268  H1  WAT  1739     -11.952  -7.750 -14.971  1.00  0.00
ATOM   5269  H2  WAT  1739     -12.934  -8.880 -14.745  1.00  0.00
TER
ATOM   5270  O   WAT  1740     -18.829   9.049  -0.475  1.00  0.00
ATOM   5271  H1  WAT  1740     -17.902   8.813  -0.431  1.00  0.00
ATOM   5272  H2  WAT  1740     -18.844   9.876  -0.956  1.00  0.00
TER
ATOM   5273  O   WAT  1741     -10.594   8.591 -13.477  1.00  0.00
ATOM   5274  H1  WAT  1741     -10.419   7.905 -14.121  1.00  0.00
ATOM   5275  H2  WAT  1741     -11.292   9.116 -13.870  1.00  0.00
TER
ATOM   5276  O   WAT  1742     -15.041  -8.871  -0.132  1.00  0.00
ATOM   5277  H1  WAT  1742     -15.154  -8.552   0.763  1.00  0.00
ATOM   5278  H2  WAT  1742     -14.224  -8.470  -0.429  1.00  0.00
TER
ATOM   5279  O   WAT  1743     -12.261   8.276  -0.651  1.00  0.00
ATOM   5280  H1  WAT  1743     -11.469   7.781  -0.858  1.00  0.00
ATOM   5281  H2  WAT  1743     -11.968   8.955  -0.043  1.00  0.00
TER
ATOM   5282  O   WAT  1744     -18.003 -17.849   9.661  1.00  0.00
ATOM   5283  H1  WAT  1744     -18.779 -18.329   9.951  1.00  0.00
ATOM   5284  H2  WAT  1744     -17.352 -18.528   9.486  1.00  0.00
TER
ATOM   5285  O   WAT  1745     -13.983 -13.443   8.441  1.00  0.00
ATOM   5286  H1  WAT  1745     -14.445 -14.214   8.769  1.00  0.00
ATOM   5287  H2  WAT  1745     -13.170 -13.416   8.946  1.00  0.00
TER
ATOM   5288  O   WAT  1746     -17.756 -11.157   8.061  1.00  0.00
ATOM   5289  H1  WAT  1746     -18.375 -10.701   7.490  1.00  0.00
ATOM   5290  H2  WAT  1746     -16.901 -11.002   7.660  1.00  0.00
TER
ATOM   5291  O   WAT  1747     -18.563 -15.173   9.668  1.00  0.00
ATOM   5292  H1  WAT  1747     -18.632 -16.114   9.507  1.00  0.00
ATOM   5293  H2  WAT  1747     -17.801 -15.083  10.240  1.00  0.00
TER
ATOM   5294  O   WAT  1748     -16.890 -16.273   5.454  1.00  0.00
ATOM   5295  H1  WAT  1748     -17.508 -15.808   4.890  1.00  0.00
ATOM   5296  H2  WAT  1748     -16.378 -15.580   5.871  1.00  0.00
TER
ATOM   5297  O   WAT  1749     -11.897 -13.313  11.863  1.00  0.00
ATOM   5298  H1  WAT  1749     -12.581 -12.643  11.855  1.00  0.00
ATOM   5299  H2  WAT  1749     -11.358 -13.115  11.097  1.00  0.00
TER
ATOM   5300  O   WAT  1750     -14.361 -11.469  10.577  1.00  0.00
ATOM   5301  H1  WAT  1750     -14.349 -11.873   9.710  1.00  0.00
ATOM   5302  H2  WAT  1750     -14.914 -10.694  10.474  1.00  0.00
TER
ATOM   5303  O   WAT  1751     -13.067 -14.747   5.666  1.00  0.00
ATOM   5304  H1  WAT  1751     -13.177 -15.690   5.791  1.00  0.00
ATOM   5305  H2  WAT  1751     -13.070 -14.386   6.553  1.00  0.00
TER
ATOM   5306  O   WAT  1752     -14.963 -16.566  11.906  1.00  0.00
ATOM   5307  H1  WAT  1752     -14.546 -16.780  11.071  1.00  0.00
ATOM   5308  H2  WAT  1752     -14.239 -16.309  12.477  1.00  0.00
TER
ATOM   5309  O   WAT  1753     -17.525 -19.121   5.023  1.00  0.00
ATOM   5310  H1  WAT  1753     -18.452 -19.187   5.252  1.00  0.00
ATOM   5311  H2  WAT  1753     -17.372 -18.183   4.908  1.00  0.00
TER
ATOM   5312  O   WAT  1754     -11.017 -18.167  11.997  1.00  0.00
ATOM   5313  H1  WAT  1754     -11.845 -18.098  11.522  1.00  0.00
ATOM   5314  H2  WAT  1754     -10.421 -17.582  11.529  1.00  0.00
TER
ATOM   5315  O   WAT  1755     -13.495 -17.559   5.526  1.00  0.00
ATOM   5316  H1  WAT  1755     -14.114 -17.897   4.879  1.00  0.00
ATOM   5317  H2  WAT  1755     -13.513 -18.203   6.234  1.00  0.00
TER
ATOM   5318  O   WAT  1756     -13.362 -11.334  13.631  1.00  0.00
ATOM   5319  H1  WAT  1756     -13.839 -10.527  13.438  1.00  0.00
ATOM   5320  H2  WAT  1756     -14.046 -11.986  13.784  1.00  0.00
TER
ATOM   5321  O   WAT  1757     -15.319 -18.320   2.534  1.00  0.00
ATOM   5322  H1  WAT  1757     -14.879 -19.158   2.387  1.00  0.00
ATOM   5323  H2  WAT  1757     -14.606 -17.687   2.620  1.00  0.00
TER
ATOM   5324  O   WAT  1758     -17.209 -13.380   6.502  1.00  0.00
ATOM   5325  H1  WAT  1758     -16.769 -12.638   6.087  1.00  0.00
ATOM   5326  H2  WAT  1758     -17.270 -13.138   7.426  1.00  0.00
TER
ATOM   5327  O   WAT  1759     -10.379 -14.382  15.860  1.00  0.00
ATOM   5328  H1  WAT  1759     -10.253 -14.621  14.942  1.00  0.00
ATOM   5329  H2  WAT  1759     -10.337 -15.213  16.332  1.00  0.00
TER
ATOM   5330  O   WAT  1760     -16.517 -10.679  14.430  1.00  0.00
ATOM   5331  H1  WAT  1760     -16.003 -10.768  15.232  1.00  0.00
ATOM   5332  H2  WAT  1760     -17.361 -10.333  14.722  1.00  0.00
TER
ATOM   5333  O   WAT  1761     -14.542 -10.393   3.858  1.00  0.00
ATOM   5334  H1  WAT  1761     -14.702 -10.683   4.756  1.00  0.00
ATOM   5335  H2  WAT  1761     -14.707 -11.169   3.322  1.00  0.00
TER
ATOM   5336  O   WAT  1762     -14.839 -12.885   2.418  1.00  0.00
ATOM   5337  H1  WAT  1762     -15.533 -12.887   1.758  1.00  0.00
ATOM   5338  H2  WAT  1762     -14.097 -13.309   1.987  1.00  0.00
TER
ATOM   5339  O   WAT  1763     -15.274 -11.258   6.493  1.00  0.00
ATOM   5340  H1  WAT  1763     -14.819 -12.039   6.806  1.00  0.00
ATOM   5341  H2  WAT  1763     -14.935 -10.548   7.037  1.00  0.00
TER
ATOM   5342  O   WAT  1764     -19.800 -19.264  11.292  1.00  0.00
ATOM   5343  H1  WAT  1764     -19.433 -19.738  12.038  1.00  0.00
ATOM   5344  H2  WAT  1764     -19.990 -18.390  11.633  1.00  0.00
TER
ATOM   5345  O   WAT  1765     -12.724 -17.020  10.000  1.00  0.00
ATOM   5346  H1  WAT  1765     -12.004 -16.525   9.609  1.00  0.00
ATOM   5347  H2  WAT  1765     -12.925 -17.699   9.355  1.00  0.00
TER
ATOM   5348  O   WAT  1766     -17.342 -16.950  15.887  1.00  0.00
ATOM   5349  H1  WAT  1766     -17.408 -17.870  15.633  1.00  0.00
ATOM   5350  H2  WAT  1766     -17.971 -16.852  16.601  1.00  0.00
TER
ATOM   5351  O   WAT  1767     -18.552 -15.082   3.118  1.00  0.00
ATOM   5352  H1  WAT  1767     -18.210 -14.338   2.622  1.00  0.00
ATOM   5353  H2  WAT  1767     -19.380 -14.769   3.480  1.00  0.00
TER
ATOM   5354  O   WAT  1768     -17.410 -14.127  15.637  1.00  0.00
ATOM   5355  H1  WAT  1768     -17.396 -15.059  15.419  1.00  0.00
ATOM   5356  H2  WAT  1768     -18.118 -14.041  16.276  1.00  0.00
TER
ATOM   5357  O   WAT  1769     -12.276 -19.943   1.907  1.00  0.00
ATOM   5358  H1  WAT  1769     -12.360 -19.512   1.057  1.00  0.00
ATOM   5359  H2  WAT  1769     -11.557 -19.484   2.340  1.00  0.00
TER
ATOM   5360  O   WAT  1770     -11.199 -17.487  14.984  1.00  0.00
ATOM   5361  H1  WAT  1770     -11.924 -16.894  14.787  1.00  0.00
ATOM   5362  H2  WAT  1770     -10.671 -17.494  14.185  1.00  0.00
TER
ATOM   5363  O   WAT  1771     -11.248 -13.089   4.635  1.00  0.00
ATOM   5364  H1  WAT  1771     -11.890 -13.744   4.910  1.00  0.00
ATOM   5365  H2  WAT  1771     -11.635 -12.684   3.859  1.00  0.00
TER
ATOM   5366  O   WAT  1772     -15.669 -15.761   8.482  1.00  0.00
ATOM   5367  H1  WAT  1772     -15.317 -16.358   7.823  1.00  0.00
ATOM   5368  H2  WAT  1772     -16.553 -16.086   8.653  1.00  0.00
TER
ATOM   5369  O   WAT  1773     -19.583 -15.001   5.889  1.00  0.00
ATOM   5370  H1  WAT  1773     -18.896 -14.454   6.270  1.00  0.00
ATOM   5371  H2  WAT  1773     -20.369 -14.457   5.924  1.00  0.00
TER
ATOM   5372  O   WAT  1774     -20.280 -17.996   5.502  1.00  0.00
ATOM   5373  H1  WAT  1774     -19.824 -17.186   5.728  1.00  0.00
ATOM   5374  H2  WAT  1774     -20.631 -18.314   6.334  1.00  0.00
TER
ATOM   5375  O   WAT  1775     -17.977 -12.486  12.731  1.00  0.00
ATOM   5376  H1  WAT  1775     -17.332 -12.280  13.409  1.00  0.00
ATOM   5377  H2  WAT  1775     -17.614 -13.247  12.278  1.00  0.00
TER
ATOM   5378  O   WAT  1776     -16.703 -14.482  11.449  1.00  0.00
ATOM   5379  H1  WAT  1776     -16.061 -15.183  11.562  1.00  0.00
ATOM   5380  H2  WAT  1776     -16.178 -13.703  11.269  1.00  0.00
TER
ATOM   5381  O   WAT  1777     -12.858 -14.198   1.173  1.00  0.00
ATOM   5382  H1  WAT  1777     -13.084 -14.915   1.765  1.00  0.00
ATOM   5383  H2  WAT  1777     -13.248 -14.446   0.335  1.00  0.00
TER
ATOM   5384  O   WAT  1778     -14.930 -13.683  14.653  1.00  0.00
ATOM   5385  H1  WAT  1778     -14.594 -13.096  15.330  1.00  0.00
ATOM   5386  H2  WAT  1778     -15.850 -13.814  14.882  1.00  0.00
TER
ATOM   5387  O   WAT  1779     -13.276 -16.280   2.834  1.00  0.00
ATOM   5388  H1  WAT  1779     -13.564 -15.819   3.622  1.00  0.00
ATOM   5389  H2  WAT  1779     -12.481 -16.741   3.103  1.00  0.00
TER
ATOM   5390  O   WAT  1780     -19.101 -13.634  17.821  1.00  0.00
ATOM   5391  H1  WAT  1780     -19.421 -14.353  18.366  1.00  0.00
ATOM   5392  H2  WAT  1780     -19.775 -12.958  17.895  1.00  0.00
TER
ATOM   5393  O   WAT  1781     -18.073 -12.725   1.427  1.00  0.00
ATOM   5394  H1  WAT  1781     -17.972 -12.929   0.497  1.00  0.00
ATOM   5395  H2  WAT  1781     -18.973 -12.979   1.632  1.00  0.00
TER
ATOM   5396  O   WAT  1782     -19.432 -10.206   6.122  1.00  0.00
ATOM   5397  H1  WAT  1782     -19.177 -10.244   5.200  1.00  0.00
ATOM   5398  H2  WAT  1782     -20.380 -10.333   6.115  1.00  0.00
TER
ATOM   5399  O   WAT  1783     -11.424 -12.116   9.373  1.00  0.00
ATOM   5400  H1  WAT  1783     -11.299 -11.293   9.846  1.00  0.00
ATOM   5401  H2  WAT  1783     -10.557 -12.327   9.026  1.00  0.00
TER
ATOM   5402  O   WAT  1784     -14.680 -11.003  16.792  1.00  0.00
ATOM   5403  H1  WAT  1784     -13.728 -11.087  16.742  1.00  0.00
ATOM   5404  H2  WAT  1784     -14.827 -10.338  17.465  1.00  0.00
TER
ATOM   5405  O   WAT  1785     -11.789 -11.623   2.291  1.00  0.00
ATOM   5406  H1  WAT  1785     -12.075 -12.037   1.477  1.00  0.00
ATOM   5407  H2  WAT  1785     -11.987 -10.694   2.171  1.00  0.00
TER
ATOM   5408  O   WAT  1786     -20.324 -15.630   0.732  1.00  0.00
ATOM   5409  H1  WAT  1786     -20.429 -16.245   1.458  1.00  0.00
ATOM   5410  H2  WAT  1786     -20.492 -16.153  -0.052  1.00  0.00
TER
ATOM   5411  O   WAT  1787     -20.173 -16.944  16.711  1.00  0.00
ATOM   5412  H1  WAT  1787     -20.938 -16.376  16.626  1.00  0.00
ATOM   5413  H2  WAT  1787     -19.991 -17.236  15.817  1.00  0.00
TER
ATOM   5414  O   WAT  1788     -17.084 -16.568   1.336  1.00  0.00
ATOM   5415  H1  WAT  1788     -17.633 -16.121   1.980  1.00  0.00
ATOM   5416  H2  WAT  1788     -16.462 -17.073   1.860  1.00  0.00
TER
ATOM   5417  O   WAT  1789     -13.030 -15.214  17.268  1.00  0.00
ATOM   5418  H1  WAT  1789     -12.289 -14.876  16.765  1.00  0.00
ATOM   5419  H2  WAT  1789     -13.793 -15.044  16.715  1.00  0.00
TER
ATOM   5420  O   WAT  1790     -18.904 -18.585   0.480  1.00  0.00
ATOM   5421  H1  WAT  1790     -18.383 -19.300   0.114  1.00  0.00
ATOM   5422  H2  WAT  1790     -18.257 -17.946   0.780  1.00  0.00
TER
ATOM   5423  O   WAT  1791     -14.356 -17.162  15.804  1.00  0.00
ATOM   5424  H1  WAT  1791     -13.942 -17.008  16.653  1.00  0.00
ATOM   5425  H2  WAT  1791     -15.291 -17.037  15.966  1.00  0.00
TER
ATOM   5426  O   WAT  1792     -19.594 -17.210  13.773  1.00  0.00
ATOM   5427  H1  WAT  1792     -19.175 -16.367  13.601  1.00  0.00
ATOM   5428  H2  WAT  1792     -20.513 -17.073  13.544  1.00  0.00
TER
ATOM   5429  O   WAT  1793     -14.919 -18.925  13.733  1.00  0.00
ATOM   5430  H1  WAT  1793     -15.446 -18.400  13.130  1.00  0.00
ATOM   5431  H2  WAT  1793     -14.576 -18.292  14.364  1.00  0.00
TER
ATOM   5432  O   WAT  1794     -18.887  -9.670  15.148  1.00  0.00
ATOM   5433  H1  WAT  1794     -18.961  -8.766  15.455  1.00  0.00
ATOM   5434  H2  WAT  1794     -19.789  -9.988  15.120  1.00  0.00
TER
ATOM   5435  O   WAT  1795     -18.339 -10.504   2.770  1.00  0.00
ATOM   5436  H1  WAT  1795     -17.444 -10.165   2.792  1.00  0.00
ATOM   5437  H2  WAT  1795     -18.307 -11.226   2.143  1.00  0.00
TER
ATOM   5438  O   WAT  1796     -11.359 -11.973  15.477  1.00  0.00
ATOM   5439  H1  WAT  1796     -11.959 -11.914  14.733  1.00  0.00
ATOM   5440  H2  WAT  1796     -11.230 -12.913  15.607  1.00  0.00
TER
ATOM   5441  O   WAT  1797     -10.119 -14.232   0.814  1.00  0.00
ATOM   5442  H1  WAT  1797     -10.950 -14.164   1.285  1.00  0.00
ATOM   5443  H2  WAT  1797      -9.942 -13.341   0.511  1.00  0.00
TER
ATOM   5444  O   WAT  1798     -10.664 -17.487   3.317  1.00  0.00
ATOM   5445  H1  WAT  1798      -9.902 -16.917   3.423  1.00  0.00
ATOM   5446  H2  WAT  1798     -10.648 -18.054   4.088  1.00  0.00
TER
ATOM   5447  O   WAT  1799      -9.658 -16.632   8.162  1.00  0.00
ATOM   5448  H1  WAT  1799      -9.287 -17.415   7.755  1.00  0.00
ATOM   5449  H2  WAT  1799      -9.017 -15.943   7.983  1.00  0.00
TER
ATOM   5450  O   WAT  1800     -12.674 -15.248  13.575  1.00  0.00
ATOM   5451  H1  WAT  1800     -13.488 -14.818  13.837  1.00  0.00
ATOM   5452  H2  WAT  1800     -12.267 -14.636  12.962  1.00  0.00
TER
ATOM   5453  O   WAT  1801     -10.612 -17.193   0.475  1.00  0.00
ATOM   5454  H1  WAT  1801     -10.337 -16.286   0.347  1.00  0.00
ATOM   5455  H2  WAT  1801     -10.801 -17.257   1.411  1.00  0.00
TER
ATOM   5456  O   WAT  1802     -10.715 -19.257   5.468  1.00  0.00
ATOM   5457  H1  WAT  1802     -11.091 -20.024   5.036  1.00  0.00
ATOM   5458  H2  WAT  1802     -11.445 -18.874   5.955  1.00  0.00
TER
ATOM   5459  O   WAT  1803     -12.617 -10.496   7.101  1.00  0.00
ATOM   5460  H1  WAT  1803     -12.021 -10.818   6.425  1.00  0.00
ATOM   5461  H2  WAT  1803     -12.359 -10.969   7.893  1.00  0.00
TER
ATOM   5462  O   WAT  1804     -21.010 -12.509  12.851  1.00  0.00
ATOM   5463  H1  WAT  1804     -21.251 -12.241  11.965  1.00  0.00
ATOM   5464  H2  WAT  1804     -20.069 -12.338  12.907  1.00  0.00
TER
ATOM   5465  O   WAT  1805      -9.749 -10.489  13.653  1.00  0.00
ATOM   5466  H1  WAT  1805     -10.243 -10.092  12.935  1.00  0.00
ATOM   5467  H2  WAT  1805     -10.358 -11.114  14.046  1.00  0.00
TER
ATOM   5468  O   WAT  1806     -12.065  -9.847  10.931  1.00  0.00
ATOM   5469  H1  WAT  1806     -12.525  -9.095  10.557  1.00  0.00
ATOM   5470  H2  WAT  1806     -12.694 -10.566  10.873  1.00  0.00
TER
ATOM   5471  O   WAT  1807     -18.896 -10.647  10.933  1.00  0.00
ATOM   5472  H1  WAT  1807     -18.608 -10.902  10.056  1.00  0.00
ATOM   5473  H2  WAT  1807     -18.384 -11.199  11.523  1.00  0.00
TER
ATOM   5474  O   WAT  1808     -18.829  -9.726  18.300  1.00  0.00
ATOM   5475  H1  WAT  1808     -17.902  -9.961  18.343  1.00  0.00
ATOM   5476  H2  WAT  1808     -18.844  -8.898  17.818  1.00  0.00
TER
ATOM   5477  O   WAT  1809     -10.594 -10.183   5.297  1.00  0.00
ATOM   5478  H1  WAT  1809     -10.419 -10.869   4.653  1.00  0.00
ATOM   5479  H2  WAT  1809     -11.292  -9.658   4.905  1.00  0.00
TER
ATOM   5480  O   WAT  1810     -18.003 -17.849  -9.114  1.00  0.00
ATOM   5481  H1  WAT  1810     -18.779 -18.329  -8.824  1.00  0.00
ATOM   5482  H2  WAT  1810     -17.352 -18.528  -9.288  1.00  0.00
TER
ATOM   5483  O   WAT  1811     -13.983 -13.443 -10.334  1.00  0.00
ATOM   5484  H1  WAT  1811     -14.445 -14.214 -10.005  1.00  0.00
ATOM   5485  H2  WAT  1811     -13.170 -13.416  -9.828  1.00  0.00
TER
ATOM   5486  O   WAT  1812     -17.756 -11.157 -10.713  1.00  0.00
ATOM   5487  H1  WAT  1812     -18.375 -10.701 -11.284  1.00  0.00
ATOM   5488  H2  WAT  1812     -16.901 -11.002 -11.114  1.00  0.00
TER
ATOM   5489  O   WAT  1813     -18.563 -15.173  -9.107  1.00  0.00
ATOM   5490  H1  WAT  1813     -18.632 -16.114  -9.268  1.00  0.00
ATOM   5491  H2  WAT  1813     -17.801 -15.083  -8.534  1.00  0.00
TER
ATOM   5492  O   WAT  1814     -16.890 -16.273 -13.320  1.00  0.00
ATOM   5493  H1  WAT  1814     -17.508 -15.808 -13.884  1.00  0.00
ATOM   5494  H2  WAT  1814     -16.378 -15.580 -12.903  1.00  0.00
TER
ATOM   5495  O   WAT  1815     -11.897 -13.313  -6.911  1.00  0.00
ATOM   5496  H1  WAT  1815     -12.581 -12.643  -6.920  1.00  0.00
ATOM   5497  H2  WAT  1815     -11.358 -13.115  -7.677  1.00  0.00
TER
ATOM   5498  O   WAT  1816     -14.361 -11.469  -8.197  1.00  0.00
ATOM   5499  H1  WAT  1816     -14.349 -11.873  -9.065  1.00  0.00
ATOM   5500  H2  WAT  1816     -14.914 -10.694  -8.301  1.00  0.00
TER
ATOM   5501  O   WAT  1817     -13.067 -14.747 -13.108  1.00  0.00
ATOM   5502  H1  WAT  1817     -13.177 -15.690 -12.983  1.00  0.00
ATOM   5503  H2  WAT  1817     -13.070 -14.386 -12.222  1.00  0.00
TER
ATOM   5504  O   WAT  1818     -14.963 -16.566  -6.869  1.00  0.00
ATOM   5505  H1  WAT  1818     -14.546 -16.780  -7.703  1.00  0.00
ATOM   5506  H2  WAT  1818     -14.239 -16.309  -6.298  1.00  0.00
TER
ATOM   5507  O   WAT  1819     -17.525 -19.121 -13.752  1.00  0.00
ATOM   5508  H1  WAT  1819     -18.452 -19.187 -13.523  1.00  0.00
ATOM   5509  H2  WAT  1819     -17.372 -18.183 -13.866  1.00  0.00
TER
ATOM   5510  O   WAT  1820     -11.017 -18.167  -6.777  1.00  0.00
ATOM   5511  H1  WAT  1820     -11.845 -18.098  -7.252  1.00  0.00
ATOM   5512  H2  WAT  1820     -10.421 -17.582  -7.245  1.00  0.00
TER
ATOM   5513  O   WAT  1821     -13.495 -17.559 -13.248  1.00  0.00
ATOM   5514  H1  WAT  1821     -14.114 -17.897 -13.895  1.00  0.00
ATOM   5515  H2  WAT  1821     -13.513 -18.203 -12.540  1.00  0.00
TER
ATOM   5516  O   WAT  1822     -13.362 -11.334  -5.143  1.00  0.00
ATOM   5517  H1  WAT  1822     -13.839 -10.527  -5.336  1.00  0.00
ATOM   5518  H2  WAT  1822     -14.046 -11.986  -4.991  1.00  0.00
TER
ATOM   5519  O   WAT  1823     -15.319 -18.320 -16.241  1.00  0.00
ATOM   5520  H1  WAT  1823     -14.879 -19.158 -16.387  1.00  0.00
ATOM   5521  H2  WAT  1823     -14.606 -17.687 -16.154  1.00  0.00
TER
ATOM   5522  O   WAT  1824     -17.209 -13.380 -12.273  1.00  0.00
ATOM   5523  H1  WAT  1824     -16.769 -12.638 -12.687  1.00  0.00
ATOM   5524  H2  WAT  1824     -17.270 -13.138 -11.349  1.00  0.00
TER
ATOM   5525  O   WAT  1825      -9.782 -11.573  -0.074  1.00  0.00
ATOM   5526  H1  WAT  1825      -9.306 -11.095   0.605  1.00  0.00
ATOM   5527  H2  WAT  1825      -9.162 -11.641  -0.800  1.00  0.00
TER
ATOM   5528  O   WAT  1826     -10.379 -14.382  -2.914  1.00  0.00
ATOM   5529  H1  WAT  1826     -10.253 -14.621  -3.833  1.00  0.00
ATOM   5530  H2  WAT  1826     -10.337 -15.213  -2.442  1.00  0.00
TER
ATOM   5531  O   WAT  1827     -16.517 -10.679  -4.345  1.00  0.00
ATOM   5532  H1  WAT  1827     -16.003 -10.768  -3.543  1.00  0.00
ATOM   5533  H2  WAT  1827     -17.361 -10.333  -4.052  1.00  0.00
TER
ATOM   5534  O   WAT  1828     -14.542 -10.393 -14.916  1.00  0.00
ATOM   5535  H1  WAT  1828     -14.702 -10.683 -14.018  1.00  0.00
ATOM   5536  H2  WAT  1828     -14.707 -11.169 -15.452  1.00  0.00
TER
ATOM   5537  O   WAT  1829     -14.839 -12.885 -16.357  1.00  0.00
ATOM   5538  H1  WAT  1829     -15.533 -12.887 -17.016  1.00  0.00
ATOM   5539  H2  WAT  1829     -14.097 -13.309 -16.787  1.00  0.00
TER
ATOM   5540  O   WAT  1830     -15.274 -11.258 -12.282  1.00  0.00
ATOM   5541  H1  WAT  1830     -14.819 -12.039 -11.968  1.00  0.00
ATOM   5542  H2  WAT  1830     -14.935 -10.548 -11.738  1.00  0.00
TER
ATOM   5543  O   WAT  1831     -19.800 -19.264  -7.482  1.00  0.00
ATOM   5544  H1  WAT  1831     -19.433 -19.738  -6.736  1.00  0.00
ATOM   5545  H2  WAT  1831     -19.990 -18.390  -7.141  1.00  0.00
TER
ATOM   5546  O   WAT  1832     -12.724 -17.020  -8.774  1.00  0.00
ATOM   5547  H1  WAT  1832     -12.004 -16.525  -9.165  1.00  0.00
ATOM   5548  H2  WAT  1832     -12.925 -17.699  -9.419  1.00  0.00
TER
ATOM   5549  O   WAT  1833     -17.342 -16.950  -2.888  1.00  0.00
ATOM   5550  H1  WAT  1833     -17.408 -17.870  -3.142  1.00  0.00
ATOM   5551  H2  WAT  1833     -17.971 -16.852  -2.173  1.00  0.00
TER
ATOM   5552  O   WAT  1834     -18.552 -15.082 -15.657  1.00  0.00
ATOM   5553  H1  WAT  1834     -18.210 -14.338 -16.152  1.00  0.00
ATOM   5554  H2  WAT  1834     -19.380 -14.769 -15.294  1.00  0.00
TER
ATOM   5555  O   WAT  1835     -17.410 -14.127  -3.137  1.00  0.00
ATOM   5556  H1  WAT  1835     -17.396 -15.059  -3.355  1.00  0.00
ATOM   5557  H2  WAT  1835     -18.118 -14.041  -2.498  1.00  0.00
TER
ATOM   5558  O   WAT  1836     -12.276 -19.943 -16.867  1.00  0.00
ATOM   5559  H1  WAT  1836     -12.360 -19.512 -17.718  1.00  0.00
ATOM   5560  H2  WAT  1836     -11.557 -19.484 -16.435  1.00  0.00
TER
ATOM   5561  O   WAT  1837     -11.199 -17.487  -3.790  1.00  0.00
ATOM   5562  H1  WAT  1837     -11.924 -16.894  -3.987  1.00  0.00
ATOM   5563  H2  WAT  1837     -10.671 -17.494  -4.589  1.00  0.00
TER
ATOM   5564  O   WAT  1838     -11.248 -13.089 -14.139  1.00  0.00
ATOM   5565  H1  WAT  1838     -11.890 -13.744 -13.865  1.00  0.00
ATOM   5566  H2  WAT  1838     -11.635 -12.684 -14.915  1.00  0.00
TER
ATOM   5567  O   WAT  1839     -15.669 -15.761 -10.292  1.00  0.00
ATOM   5568  H1  WAT  1839     -15.317 -16.358 -10.952  1.00  0.00
ATOM   5569  H2  WAT  1839     -16.553 -16.086 -10.121  1.00  0.00
TER
ATOM   5570  O   WAT  1840     -19.583 -15.001 -12.885  1.00  0.00
ATOM   5571  H1  WAT  1840     -18.896 -14.454 -12.504  1.00  0.00
ATOM   5572  H2  WAT  1840     -20.369 -14.457 -12.850  1.00  0.00
TER
ATOM   5573  O   WAT  1841     -20.280 -17.996 -13.272  1.00  0.00
ATOM   5574  H1  WAT  1841     -19.824 -17.186 -13.046  1.00  0.00
ATOM   5575  H2  WAT  1841     -20.631 -18.314 -12.441  1.00  0.00
TER
ATOM   5576  O   WAT  1842     -17.977 -12.486  -6.043  1.00  0.00
ATOM   5577  H1  WAT  1842     -17.332 -12.280  -5.366  1.00  0.00
ATOM   5578  H2  WAT  1842     -17.614 -13.247  -6.496  1.00  0.00
TER
ATOM   5579  O   WAT  1843     -16.703 -14.482  -7.325  1.00  0.00
ATOM   5580  H1  WAT  1843     -16.061 -15.183  -7.212  1.00  0.00
ATOM   5581  H2  WAT  1843     -16.178 -13.703  -7.506  1.00  0.00
TER
ATOM   5582  O   WAT  1844     -12.858 -14.198 -17.601  1.00  0.00
ATOM   5583  H1  WAT  1844     -13.084 -14.915 -17.009  1.00  0.00
ATOM   5584  H2  WAT  1844     -13.248 -14.446 -18.439  1.00  0.00
TER
ATOM   5585  O   WAT  1845     -14.930 -13.683  -4.122  1.00  0.00
ATOM   5586  H1  WAT  1845     -14.594 -13.096  -3.444  1.00  0.00
ATOM   5587  H2  WAT  1845     -15.850 -13.814  -3.892  1.00  0.00
TER
ATOM   5588  O   WAT  1846     -13.276 -16.280 -15.940  1.00  0.00
ATOM   5589  H1  WAT  1846     -13.564 -15.819 -15.152  1.00  0.00
ATOM   5590  H2  WAT  1846     -12.481 -16.741 -15.672  1.00  0.00
TER
ATOM   5591  O   WAT  1847     -19.101 -13.634  -0.953  1.00  0.00
ATOM   5592  H1  WAT  1847     -19.421 -14.353  -0.408  1.00  0.00
ATOM   5593  H2  WAT  1847     -19.775 -12.958  -0.879  1.00  0.00
TER
ATOM   5594  O   WAT  1848     -18.073 -12.725 -17.347  1.00  0.00
ATOM   5595  H1  WAT  1848     -17.972 -12.929 -18.277  1.00  0.00
ATOM   5596  H2  WAT  1848     -18.973 -12.979 -17.142  1.00  0.00
TER
ATOM   5597  O   WAT  1849     -19.432 -10.206 -12.652  1.00  0.00
ATOM   5598  H1  WAT  1849     -19.177 -10.244 -13.574  1.00  0.00
ATOM   5599  H2  WAT  1849     -20.380 -10.333 -12.660  1.00  0.00
TER
ATOM   5600  O   WAT  1850     -11.424 -12.116  -9.401  1.00  0.00
ATOM   5601  H1  WAT  1850     -11.299 -11.293  -8.929  1.00  0.00
ATOM   5602  H2  WAT  1850     -10.557 -12.327  -9.749  1.00  0.00
TER
ATOM   5603  O   WAT  1851     -16.110 -14.731  -0.593  1.00  0.00
ATOM   5604  H1  WAT  1851     -16.716 -14.707  -1.334  1.00  0.00
ATOM   5605  H2  WAT  1851     -16.414 -15.462  -0.057  1.00  0.00
TER
ATOM   5606  O   WAT  1852     -14.680 -11.003  -1.982  1.00  0.00
ATOM   5607  H1  WAT  1852     -13.728 -11.087  -2.032  1.00  0.00
ATOM   5608  H2  WAT  1852     -14.827 -10.338  -1.309  1.00  0.00
TER
ATOM   5609  O   WAT  1853     -11.789 -11.623 -16.483  1.00  0.00
ATOM   5610  H1  WAT  1853     -12.075 -12.037 -17.298  1.00  0.00
ATOM   5611  H2  WAT  1853     -11.987 -10.694 -16.603  1.00  0.00
TER
ATOM   5612  O   WAT  1854     -20.173 -16.944  -2.064  1.00  0.00
ATOM   5613  H1  WAT  1854     -20.938 -16.376  -2.148  1.00  0.00
ATOM   5614  H2  WAT  1854     -19.991 -17.236  -2.957  1.00  0.00
TER
ATOM   5615  O   WAT  1855     -17.084 -16.568 -17.438  1.00  0.00
ATOM   5616  H1  WAT  1855     -17.633 -16.121 -16.794  1.00  0.00
ATOM   5617  H2  WAT  1855     -16.462 -17.073 -16.915  1.00  0.00
TER
ATOM   5618  O   WAT  1856     -13.030 -15.214  -1.506  1.00  0.00
ATOM   5619  H1  WAT  1856     -12.289 -14.876  -2.009  1.00  0.00
ATOM   5620  H2  WAT  1856     -13.793 -15.044  -2.059  1.00  0.00
TER
ATOM   5621  O   WAT  1857     -14.356 -17.162  -2.971  1.00  0.00
ATOM   5622  H1  WAT  1857     -13.942 -17.008  -2.122  1.00  0.00
ATOM   5623  H2  WAT  1857     -15.291 -17.037  -2.808  1.00  0.00
TER
ATOM   5624  O   WAT  1858     -19.594 -17.210  -5.001  1.00  0.00
ATOM   5625  H1  WAT  1858     -19.175 -16.367  -5.173  1.00  0.00
ATOM   5626  H2  WAT  1858     -20.513 -17.073  -5.230  1.00  0.00
TER
ATOM   5627  O   WAT  1859     -14.919 -18.925  -5.041  1.00  0.00
ATOM   5628  H1  WAT  1859     -15.446 -18.400  -5.645  1.00  0.00
ATOM   5629  H2  WAT  1859     -14.576 -18.292  -4.410  1.00  0.00
TER
ATOM   5630  O   WAT  1860     -18.887  -9.670  -3.627  1.00  0.00
ATOM   5631  H1  WAT  1860     -18.961  -8.766  -3.319  1.00  0.00
ATOM   5632  H2  WAT  1860     -19.789  -9.988  -3.654  1.00  0.00
TER
ATOM   5633  O   WAT  1861     -18.339 -10.504 -16.004  1.00  0.00
ATOM   5634  H1  WAT  1861     -17.444 -10.165 -15.982  1.00  0.00
ATOM   5635  H2  WAT  1861     -18.307 -11.226 -16.632  1.00  0.00
TER
ATOM   5636  O   WAT  1862     -11.359 -11.973  -3.297  1.00  0.00
ATOM   5637  H1  WAT  1862     -11.959 -11.914  -4.041  1.00  0.00
ATOM   5638  H2  WAT  1862     -11.230 -12.913  -3.168  1.00  0.00
TER
ATOM   5639  O   WAT  1863     -10.119 -14.232 -17.960  1.00  0.00
ATOM   5640  H1  WAT  1863     -10.950 -14.164 -17.490  1.00  0.00
ATOM   5641  H2  WAT  1863      -9.942 -13.341 -18.264  1.00  0.00
TER
ATOM   5642  O   WAT  1864     -10.664 -17.487 -15.457  1.00  0.00
ATOM   5643  H1  WAT  1864      -9.902 -16.917 -15.351  1.00  0.00
ATOM   5644  H2  WAT  1864     -10.648 -18.054 -14.686  1.00  0.00
TER
ATOM   5645  O   WAT  1865      -9.658 -16.632 -10.613  1.00  0.00
ATOM   5646  H1  WAT  1865      -9.287 -17.415 -11.019  1.00  0.00
ATOM   5647  H2  WAT  1865      -9.017 -15.943 -10.791  1.00  0.00
TER
ATOM   5648  O   WAT  1866     -12.674 -15.248  -5.200  1.00  0.00
ATOM   5649  H1  WAT  1866     -13.488 -14.818  -4.937  1.00  0.00
ATOM   5650  H2  WAT  1866     -12.267 -14.636  -5.813  1.00  0.00
TER
ATOM   5651  O   WAT  1867     -10.612 -17.193 -18.300  1.00  0.00
ATOM   5652  H1  WAT  1867     -10.337 -16.286 -18.428  1.00  0.00
ATOM   5653  H2  WAT  1867     -10.801 -17.257 -17.364  1.00  0.00
TER
ATOM   5654  O   WAT  1868     -10.715 -19.257 -13.307  1.00  0.00
ATOM   5655  H1  WAT  1868     -11.091 -20.024 -13.739  1.00  0.00
ATOM   5656  H2  WAT  1868     -11.445 -18.874 -12.819  1.00  0.00
TER
ATOM   5657  O   WAT  1869     -12.617 -10.496 -11.673  1.00  0.00
ATOM   5658  H1  WAT  1869     -12.021 -10.818 -12.349  1.00  0.00
ATOM   5659  H2  WAT  1869     -12.359 -10.969 -10.882  1.00  0.00
TER
ATOM   5660  O   WAT  1870     -21.010 -12.509  -5.923  1.00  0.00
ATOM   5661  H1  WAT  1870     -21.251 -12.241  -6.810  1.00  0.00
ATOM   5662  H2  WAT  1870     -20.069 -12.338  -5.868  1.00  0.00
TER
ATOM   5663  O   WAT  1871      -9.749 -10.489  -5.122  1.00  0.00
ATOM   5664  H1  WAT  1871     -10.243 -10.092  -5.839  1.00  0.00
ATOM   5665  H2  WAT  1871     -10.358 -11.114  -4.728  1.00  0.00
TER
ATOM   5666  O   WAT  1872     -12.065  -9.847  -7.843  1.00  0.00
ATOM   5667  H1  WAT  1872     -12.525  -9.095  -8.217  1.00  0.00
ATOM   5668  H2  WAT  1872     -12.694 -10.566  -7.902  1.00  0.00
TER
ATOM   5669  O   WAT  1873     -18.896 -10.647  -7.841  1.00  0.00
ATOM   5670  H1  WAT  1873     -18.608 -10.902  -8.718  1.00  0.00
ATOM   5671  H2  WAT  1873     -18.384 -11.199  -7.251  1.00  0.00
TER
ATOM   5672  O   WAT  1874     -18.829  -9.726  -0.475  1.00  0.00
ATOM   5673  H1  WAT  1874     -17.902  -9.961  -0.431  1.00  0.00
ATOM   5674  H2  WAT  1874     -18.844  -8.898  -0.956  1.00  0.00
TER
ATOM   5675  O   WAT  1875     -10.594 -10.183 -13.477  1.00  0.00
ATOM   5676  H1  WAT  1875     -10.419 -10.869 -14.121  1.00  0.00
ATOM   5677  H2  WAT  1875     -11.292  -9.658 -13.870  1.00  0.00
TER
ATOM   5678  O   WAT  1876     -12.261 -10.499  -0.651  1.00  0.00
ATOM   5679  H1  WAT  1876     -11.469 -10.994  -0.858  1.00  0.00
ATOM   5680  H2  WAT  1876     -11.968  -9.820  -0.043  1.00  0.00
TER
END
