# Supplementary material for: Accuracy and Precision of Alchemical Relative Free Energy Predictions with and without Replica‐Exchange
Source: Adv Theory Simul. 2019 Nov 27;3(1):1900195. doi: 10.1002/adts.201900195 (PMC8427472; doi:10.1002/adts.201900195)
Supplement: Supplementary file 1 — Supporting Information [file ADTS-3-1900195-s001.gz › MCL1/ligand/l8-l18/build/complex.pdb]

ATOM      1  C3  L8      1       0.260  -2.757  -1.160  1.00  0.00
ATOM      2  O4  L8      1       1.623  -2.640  -0.981  1.00  0.00
ATOM      3  C2  L8      1       1.938  -1.302  -1.114  1.00  0.00
ATOM      4  C1  L8      1       3.357  -0.910  -0.923  1.00  0.00
ATOM      5  O1  L8      1       4.220  -1.802  -0.727  1.00  0.00
ATOM      6  O2  L8      1       3.676   0.298  -0.957  1.00  0.00
ATOM      7  C4  L8      1      -0.516  -3.928  -1.077  1.00  0.00
ATOM      8  H1  L8      1      -0.034  -4.866  -0.861  1.00  0.00
ATOM      9  C5  L8      1      -1.908  -3.838  -1.267  1.00  0.00
ATOM     10  H2  L8      1      -2.516  -4.723  -1.205  1.00  0.00
ATOM     11  C6  L8      1      -2.492  -2.581  -1.543  1.00  0.00
ATOM     12 CL1  L8      1      -4.205  -2.475  -1.755  1.00  0.00
ATOM     13  C7  L8      1      -1.691  -1.414  -1.636  1.00  0.00
ATOM     14  H3  L8      1      -2.166  -0.467  -1.842  1.00  0.00
ATOM     15  C8  L8      1      -0.292  -1.479  -1.432  1.00  0.00
ATOM     16  C9  L8      1       0.810  -0.557  -1.415  1.00  0.00
ATOM     17  C10 L8      1       0.733   0.920  -1.676  1.00  0.00
ATOM     18  H4  L8      1      -0.156   1.160  -2.257  1.00  0.00
ATOM     19  H5  L8      1       1.574   1.216  -2.306  1.00  0.00
ATOM     20  C11 L8      1       0.757   1.767  -0.389  1.00  0.00
ATOM     21  H6  L8      1       0.859   2.822  -0.668  1.00  0.00
ATOM     22  H7  L8      1       1.640   1.531   0.208  1.00  0.00
ATOM     23  C12 L8      1      -0.500   1.609   0.480  1.00  0.00
ATOM     24  H8  L8      1      -0.386   2.185   1.400  1.00  0.00
ATOM     25  H9  L8      1      -0.659   0.563   0.740  1.00  0.00
ATOM     26  O3  L8      1      -1.587   2.121  -0.275  1.00  0.00
ATOM     27  C13 L8      1      -2.818   2.244   0.333  1.00  0.00
ATOM     28  C16 L8      1      -3.118   1.686   1.599  1.00  0.00
ATOM     29  H10 L8      1      -2.388   1.124   2.159  1.00  0.00
ATOM     30  C15 L8      1      -4.395   1.856   2.165  1.00  0.00
ATOM     31  H15 L8      1      -4.611   1.430   3.138  1.00  0.00
ATOM     32  C14 L8      1      -5.385   2.584   1.479  1.00  0.00
ATOM     33  H16 L8      1      -6.357   2.712   1.932  1.00  0.00
ATOM     34  C17 L8      1      -5.103   3.135   0.217  1.00  0.00
ATOM     35  C18 L8      1      -3.821   2.960  -0.361  1.00  0.00
ATOM     36  C19 L8      1      -3.553   3.511  -1.635  1.00  0.00
ATOM     37  H11 L8      1      -2.586   3.384  -2.103  1.00  0.00
ATOM     38  C20 L8      1      -4.552   4.233  -2.317  1.00  0.00
ATOM     39  H12 L8      1      -4.337   4.650  -3.297  1.00  0.00
ATOM     40  C21 L8      1      -5.823   4.410  -1.733  1.00  0.00
ATOM     41  H13 L8      1      -6.586   4.968  -2.263  1.00  0.00
ATOM     42  C22 L8      1      -6.098   3.862  -0.468  1.00  0.00
ATOM     43  H14 L8      1      -7.072   3.997  -0.025  1.00  0.00
ATOM     44  C25 L8      1      -0.270  -1.865  -1.014  1.00  0.00
ATOM     45  N1  L8      1       1.084  -1.954  -0.720  1.00  0.00
ATOM     46  C24 L8      1       1.706  -0.727  -0.906  1.00  0.00
ATOM     47  C23 L8      1       3.139  -0.638  -0.553  1.00  0.00
ATOM     48  O5  L8      1       3.734  -1.694  -0.210  1.00  0.00
ATOM     49  O6  L8      1       3.716   0.464  -0.584  1.00  0.00
ATOM     50  H33 L8      1       1.603  -2.768  -0.378  1.00  0.00
ATOM     51  C26 L8      1      -1.321  -2.801  -0.929  1.00  0.00
ATOM     52  H17 L8      1      -1.139  -3.798  -0.576  1.00  0.00
ATOM     53  C27 L8      1      -2.624  -2.388  -1.287  1.00  0.00
ATOM     54 CL2  L8      1      -3.924  -3.498  -1.115  1.00  0.00
ATOM     55  C28 L8      1      -2.851  -1.085  -1.751  1.00  0.00
ATOM     56  H18 L8      1      -3.852  -0.783  -2.033  1.00  0.00
ATOM     57  C29 L8      1      -1.801  -0.159  -1.826  1.00  0.00
ATOM     58  H19 L8      1      -1.997   0.849  -2.149  1.00  0.00
ATOM     59  C30 L8      1      -0.474  -0.525  -1.449  1.00  0.00
ATOM     60  C31 L8      1       0.770   0.187  -1.366  1.00  0.00
TER
ATOM     61 Na+  Na+     2       7.112   0.318  -2.113  1.00  0.00
TER
ATOM     62 Na+  Na+     3       5.112  -0.682   2.887  1.00  0.00
TER
ATOM     63  O   WAT     4      21.728  18.028   7.780  1.00  0.00
ATOM     64  H1  WAT     4      21.647  17.113   7.509  1.00  0.00
ATOM     65  H2  WAT     4      21.314  18.524   7.074  1.00  0.00
TER
ATOM     66  O   WAT     5      19.860  19.806   9.661  1.00  0.00
ATOM     67  H1  WAT     5      19.084  19.326   9.951  1.00  0.00
ATOM     68  H2  WAT     5      20.511  19.126   9.486  1.00  0.00
TER
ATOM     69  O   WAT     6      13.876  20.118  10.538  1.00  0.00
ATOM     70  H1  WAT     6      13.045  19.862  10.938  1.00  0.00
ATOM     71  H2  WAT     6      14.484  20.189  11.274  1.00  0.00
TER
ATOM     72  O   WAT     7      12.286  15.078   4.323  1.00  0.00
ATOM     73  H1  WAT     7      11.397  15.419   4.221  1.00  0.00
ATOM     74  H2  WAT     7      12.570  14.878   3.431  1.00  0.00
TER
ATOM     75  O   WAT     8      10.249  17.678  10.206  1.00  0.00
ATOM     76  H1  WAT     8      10.820  16.911  10.207  1.00  0.00
ATOM     77  H2  WAT     8      10.249  17.977   9.297  1.00  0.00
TER
ATOM     78  O   WAT     9      11.491  13.087  11.993  1.00  0.00
ATOM     79  H1  WAT     9      11.312  12.189  12.274  1.00  0.00
ATOM     80  H2  WAT     9      11.089  13.634  12.668  1.00  0.00
TER
ATOM     81  O   WAT    10      20.331  15.288   9.895  1.00  0.00
ATOM     82  H1  WAT    10      20.708  14.416   9.782  1.00  0.00
ATOM     83  H2  WAT    10      20.233  15.624   9.004  1.00  0.00
TER
ATOM     84  O   WAT    11      14.462  13.661   5.356  1.00  0.00
ATOM     85  H1  WAT    11      14.568  14.561   5.663  1.00  0.00
ATOM     86  H2  WAT    11      13.551  13.613   5.066  1.00  0.00
TER
ATOM     87  O   WAT    12      12.110  15.583  10.602  1.00  0.00
ATOM     88  H1  WAT    12      12.791  15.847  11.220  1.00  0.00
ATOM     89  H2  WAT    12      11.795  14.743  10.935  1.00  0.00
TER
ATOM     90  O   WAT    13      16.302  16.630   9.689  1.00  0.00
ATOM     91  H1  WAT    13      16.810  17.128  10.329  1.00  0.00
ATOM     92  H2  WAT    13      16.834  15.853   9.513  1.00  0.00
TER
ATOM     93  O   WAT    14      14.586  11.269  13.955  1.00  0.00
ATOM     94  H1  WAT    14      14.588  11.787  13.150  1.00  0.00
ATOM     95  H2  WAT    14      13.756  10.792  13.932  1.00  0.00
TER
ATOM     96  O   WAT    15      14.268  12.980  11.962  1.00  0.00
ATOM     97  H1  WAT    15      14.609  13.825  11.668  1.00  0.00
ATOM     98  H2  WAT    15      13.329  13.129  12.079  1.00  0.00
TER
ATOM     99  O   WAT    16      17.950  10.469   8.287  1.00  0.00
ATOM    100  H1  WAT    16      18.258   9.913   7.570  1.00  0.00
ATOM    101  H2  WAT    16      17.020  10.603   8.104  1.00  0.00
TER
ATOM    102  O   WAT    17      20.338  18.534   5.023  1.00  0.00
ATOM    103  H1  WAT    17      19.411  18.467   5.252  1.00  0.00
ATOM    104  H2  WAT    17      20.491  19.472   4.908  1.00  0.00
TER
ATOM    105  O   WAT    18      20.325  14.805   2.019  1.00  0.00
ATOM    106  H1  WAT    18      19.386  14.967   2.105  1.00  0.00
ATOM    107  H2  WAT    18      20.644  15.524   1.473  1.00  0.00
TER
ATOM    108  O   WAT    19      15.944  19.060   7.805  1.00  0.00
ATOM    109  H1  WAT    19      15.540  18.348   7.309  1.00  0.00
ATOM    110  H2  WAT    19      16.030  18.715   8.694  1.00  0.00
TER
ATOM    111  O   WAT    20      14.657  15.834  11.585  1.00  0.00
ATOM    112  H1  WAT    20      15.208  15.944  10.810  1.00  0.00
ATOM    113  H2  WAT    20      15.171  16.208  12.300  1.00  0.00
TER
ATOM    114  O   WAT    21      14.331  19.356  15.195  1.00  0.00
ATOM    115  H1  WAT    21      14.192  20.229  15.564  1.00  0.00
ATOM    116  H2  WAT    21      13.449  19.014  15.050  1.00  0.00
TER
ATOM    117  O   WAT    22      12.645  17.955   5.305  1.00  0.00
ATOM    118  H1  WAT    22      12.524  18.681   4.694  1.00  0.00
ATOM    119  H2  WAT    22      12.335  17.185   4.828  1.00  0.00
TER
ATOM    120  O   WAT    23      15.111  11.298   8.688  1.00  0.00
ATOM    121  H1  WAT    23      14.668  12.079   8.356  1.00  0.00
ATOM    122  H2  WAT    23      15.669  11.621   9.395  1.00  0.00
TER
ATOM    123  O   WAT    24      19.398  14.165  14.291  1.00  0.00
ATOM    124  H1  WAT    24      18.936  14.373  15.103  1.00  0.00
ATOM    125  H2  WAT    24      18.996  13.351  13.988  1.00  0.00
TER
ATOM    126  O   WAT    25      21.493  16.886  17.521  1.00  0.00
ATOM    127  H1  WAT    25      21.819  16.052  17.181  1.00  0.00
ATOM    128  H2  WAT    25      22.281  17.409  17.669  1.00  0.00
TER
ATOM    129  O   WAT    26      18.227  10.919   3.568  1.00  0.00
ATOM    130  H1  WAT    26      17.602  10.915   4.294  1.00  0.00
ATOM    131  H2  WAT    26      18.140  10.052   3.172  1.00  0.00
TER
ATOM    132  O   WAT    27      17.149  11.843  10.547  1.00  0.00
ATOM    133  H1  WAT    27      17.446  12.749  10.466  1.00  0.00
ATOM    134  H2  WAT    27      17.697  11.355   9.933  1.00  0.00
TER
ATOM    135  O   WAT    28      14.902  16.421   6.416  1.00  0.00
ATOM    136  H1  WAT    28      14.676  16.205   7.321  1.00  0.00
ATOM    137  H2  WAT    28      14.122  16.854   6.070  1.00  0.00
TER
ATOM    138  O   WAT    29      22.132  16.428   5.015  1.00  0.00
ATOM    139  H1  WAT    29      21.533  17.151   4.831  1.00  0.00
ATOM    140  H2  WAT    29      22.680  16.365   4.233  1.00  0.00
TER
ATOM    141  O   WAT    30      17.342  17.320  17.082  1.00  0.00
ATOM    142  H1  WAT    30      17.247  16.379  16.932  1.00  0.00
ATOM    143  H2  WAT    30      18.185  17.541  16.687  1.00  0.00
TER
ATOM    144  O   WAT    31      20.739  15.064   7.045  1.00  0.00
ATOM    145  H1  WAT    31      21.132  15.381   6.232  1.00  0.00
ATOM    146  H2  WAT    31      21.100  14.185   7.160  1.00  0.00
TER
ATOM    147  O   WAT    32      12.473  13.731  15.235  1.00  0.00
ATOM    148  H1  WAT    32      12.080  14.579  15.443  1.00  0.00
ATOM    149  H2  WAT    32      11.785  13.094  15.426  1.00  0.00
TER
ATOM    150  O   WAT    33       9.775  11.654   9.268  1.00  0.00
ATOM    151  H1  WAT    33       9.486  12.224   9.981  1.00  0.00
ATOM    152  H2  WAT    33      10.520  11.175   9.631  1.00  0.00
TER
ATOM    153  O   WAT    34       9.962  15.596   0.479  1.00  0.00
ATOM    154  H1  WAT    34       9.880  16.539   0.620  1.00  0.00
ATOM    155  H2  WAT    34       9.610  15.454  -0.400  1.00  0.00
TER
ATOM    156  O   WAT    35      21.324  17.655  11.140  1.00  0.00
ATOM    157  H1  WAT    35      20.592  18.163  11.489  1.00  0.00
ATOM    158  H2  WAT    35      20.927  16.838  10.839  1.00  0.00
TER
ATOM    159  O   WAT    36      17.762  14.330   9.546  1.00  0.00
ATOM    160  H1  WAT    36      17.765  13.889   8.696  1.00  0.00
ATOM    161  H2  WAT    36      18.657  14.652   9.653  1.00  0.00
TER
ATOM    162  O   WAT    37      13.612  14.213   8.505  1.00  0.00
ATOM    163  H1  WAT    37      13.272  14.690   9.262  1.00  0.00
ATOM    164  H2  WAT    37      12.850  13.759   8.145  1.00  0.00
TER
ATOM    165  O   WAT    38      17.824  15.331   2.536  1.00  0.00
ATOM    166  H1  WAT    38      17.945  15.290   3.485  1.00  0.00
ATOM    167  H2  WAT    38      17.439  16.194   2.381  1.00  0.00
TER
ATOM    168  O   WAT    39      21.787  13.108  10.553  1.00  0.00
ATOM    169  H1  WAT    39      21.804  13.559  11.397  1.00  0.00
ATOM    170  H2  WAT    39      21.538  12.209  10.766  1.00  0.00
TER
ATOM    171  O   WAT    40      16.836  17.641   1.935  1.00  0.00
ATOM    172  H1  WAT    40      16.268  17.193   1.308  1.00  0.00
ATOM    173  H2  WAT    40      17.545  18.001   1.401  1.00  0.00
TER
ATOM    174  O   WAT    41      18.063  18.390  11.292  1.00  0.00
ATOM    175  H1  WAT    41      18.430  17.916  12.038  1.00  0.00
ATOM    176  H2  WAT    41      17.873  19.264  11.633  1.00  0.00
TER
ATOM    177  O   WAT    42      10.927  13.135   7.421  1.00  0.00
ATOM    178  H1  WAT    42      10.641  12.770   8.259  1.00  0.00
ATOM    179  H2  WAT    42      10.865  12.403   6.808  1.00  0.00
TER
ATOM    180  O   WAT    43      15.853  17.431  13.611  1.00  0.00
ATOM    181  H1  WAT    43      15.548  18.310  13.836  1.00  0.00
ATOM    182  H2  WAT    43      16.807  17.491  13.646  1.00  0.00
TER
ATOM    183  O   WAT    44      20.601  12.028   4.143  1.00  0.00
ATOM    184  H1  WAT    44      19.787  11.529   4.067  1.00  0.00
ATOM    185  H2  WAT    44      20.407  12.867   3.726  1.00  0.00
TER
ATOM    186  O   WAT    45      11.909  18.271  14.758  1.00  0.00
ATOM    187  H1  WAT    45      11.550  18.937  15.345  1.00  0.00
ATOM    188  H2  WAT    45      11.614  17.440  15.129  1.00  0.00
TER
ATOM    189  O   WAT    46      15.110  18.730  17.642  1.00  0.00
ATOM    190  H1  WAT    46      14.810  18.876  16.744  1.00  0.00
ATOM    191  H2  WAT    46      15.881  18.170  17.549  1.00  0.00
TER
ATOM    192  O   WAT    47      10.420  18.271   1.381  1.00  0.00
ATOM    193  H1  WAT    47      11.289  18.553   1.665  1.00  0.00
ATOM    194  H2  WAT    47       9.929  19.084   1.266  1.00  0.00
TER
ATOM    195  O   WAT    48      13.484  10.002   5.974  1.00  0.00
ATOM    196  H1  WAT    48      13.356   9.993   6.923  1.00  0.00
ATOM    197  H2  WAT    48      12.661  10.340   5.623  1.00  0.00
TER
ATOM    198  O   WAT    49      10.484  11.761  15.435  1.00  0.00
ATOM    199  H1  WAT    49       9.770  11.960  16.040  1.00  0.00
ATOM    200  H2  WAT    49      10.903  10.985  15.806  1.00  0.00
TER
ATOM    201  O   WAT    50      21.978  14.253  13.185  1.00  0.00
ATOM    202  H1  WAT    50      22.346  13.432  13.513  1.00  0.00
ATOM    203  H2  WAT    50      21.118  14.313  13.601  1.00  0.00
TER
ATOM    204  O   WAT    51      17.312  15.487   5.410  1.00  0.00
ATOM    205  H1  WAT    51      16.604  15.956   5.851  1.00  0.00
ATOM    206  H2  WAT    51      17.597  14.829   6.044  1.00  0.00
TER
ATOM    207  O   WAT    52      18.938  16.907  13.409  1.00  0.00
ATOM    208  H1  WAT    52      19.436  17.381  14.074  1.00  0.00
ATOM    209  H2  WAT    52      19.080  15.983  13.616  1.00  0.00
TER
ATOM    210  O   WAT    53      21.344  12.212   6.849  1.00  0.00
ATOM    211  H1  WAT    53      21.221  12.231   5.900  1.00  0.00
ATOM    212  H2  WAT    53      22.292  12.260   6.969  1.00  0.00
TER
ATOM    213  O   WAT    54      15.516  13.796   2.785  1.00  0.00
ATOM    214  H1  WAT    54      16.365  14.233   2.719  1.00  0.00
ATOM    215  H2  WAT    54      15.149  14.108   3.612  1.00  0.00
TER
ATOM    216  O   WAT    55      14.415  20.049   1.258  1.00  0.00
ATOM    217  H1  WAT    55      15.181  19.937   1.821  1.00  0.00
ATOM    218  H2  WAT    55      14.492  19.353   0.606  1.00  0.00
TER
ATOM    219  O   WAT    56      13.110  17.481   1.942  1.00  0.00
ATOM    220  H1  WAT    56      13.190  16.534   2.053  1.00  0.00
ATOM    221  H2  WAT    56      14.002  17.812   2.048  1.00  0.00
TER
ATOM    222  O   WAT    57      10.637  19.303  17.177  1.00  0.00
ATOM    223  H1  WAT    57      11.141  18.724  17.749  1.00  0.00
ATOM    224  H2  WAT    57       9.897  19.587  17.715  1.00  0.00
TER
ATOM    225  O   WAT    58      16.447  20.045   3.232  1.00  0.00
ATOM    226  H1  WAT    58      16.869  19.879   4.076  1.00  0.00
ATOM    227  H2  WAT    58      16.572  19.235   2.738  1.00  0.00
TER
ATOM    228  O   WAT    59      14.610  16.025  16.040  1.00  0.00
ATOM    229  H1  WAT    59      14.079  15.534  15.412  1.00  0.00
ATOM    230  H2  WAT    59      15.278  16.454  15.505  1.00  0.00
TER
ATOM    231  O   WAT    60      18.960  19.069   0.480  1.00  0.00
ATOM    232  H1  WAT    60      19.480  18.354   0.114  1.00  0.00
ATOM    233  H2  WAT    60      19.606  19.708   0.780  1.00  0.00
TER
ATOM    234  O   WAT    61      15.097  12.991  16.119  1.00  0.00
ATOM    235  H1  WAT    61      15.003  12.373  15.394  1.00  0.00
ATOM    236  H2  WAT    61      14.517  13.718  15.892  1.00  0.00
TER
ATOM    237  O   WAT    62      17.863  11.549  13.152  1.00  0.00
ATOM    238  H1  WAT    62      17.415  11.571  12.307  1.00  0.00
ATOM    239  H2  WAT    62      17.230  11.151  13.749  1.00  0.00
TER
ATOM    240  O   WAT    63      20.605  18.176  15.157  1.00  0.00
ATOM    241  H1  WAT    63      20.725  17.580  15.897  1.00  0.00
ATOM    242  H2  WAT    63      21.465  18.213  14.737  1.00  0.00
TER
ATOM    243  O   WAT    64      15.343  16.119   0.178  1.00  0.00
ATOM    244  H1  WAT    64      15.142  15.256   0.540  1.00  0.00
ATOM    245  H2  WAT    64      15.172  16.032  -0.760  1.00  0.00
TER
ATOM    246  O   WAT    65      17.372  14.718  16.415  1.00  0.00
ATOM    247  H1  WAT    65      17.962  14.409  17.102  1.00  0.00
ATOM    248  H2  WAT    65      16.554  14.246  16.571  1.00  0.00
TER
ATOM    249  O   WAT    66      22.192  14.334  16.648  1.00  0.00
ATOM    250  H1  WAT    66      21.503  13.673  16.583  1.00  0.00
ATOM    251  H2  WAT    66      22.912  13.888  17.093  1.00  0.00
TER
ATOM    252  O   WAT    67      14.141  13.219   0.166  1.00  0.00
ATOM    253  H1  WAT    67      14.444  13.226  -0.742  1.00  0.00
ATOM    254  H2  WAT    67      14.881  12.869   0.663  1.00  0.00
TER
ATOM    255  O   WAT    68      17.360  12.162   1.152  1.00  0.00
ATOM    256  H1  WAT    68      17.012  11.485   0.572  1.00  0.00
ATOM    257  H2  WAT    68      17.561  11.701   1.966  1.00  0.00
TER
ATOM    258  O   WAT    69      10.700  18.691   7.548  1.00  0.00
ATOM    259  H1  WAT    69      10.045  18.422   6.904  1.00  0.00
ATOM    260  H2  WAT    69      11.538  18.582   7.098  1.00  0.00
TER
ATOM    261  O   WAT    70      11.738  19.076  12.088  1.00  0.00
ATOM    262  H1  WAT    70      12.105  18.989  12.968  1.00  0.00
ATOM    263  H2  WAT    70      11.169  18.313  11.989  1.00  0.00
TER
ATOM    264  O   WAT    71      11.289  15.987  15.994  1.00  0.00
ATOM    265  H1  WAT    71      10.395  15.954  16.334  1.00  0.00
ATOM    266  H2  WAT    71      11.829  16.186  16.759  1.00  0.00
TER
ATOM    267  O   WAT    72       9.914  15.901   3.491  1.00  0.00
ATOM    268  H1  WAT    72       9.010  16.164   3.316  1.00  0.00
ATOM    269  H2  WAT    72      10.398  16.172   2.711  1.00  0.00
TER
ATOM    270  O   WAT    73      12.457  14.958   1.400  1.00  0.00
ATOM    271  H1  WAT    73      13.166  14.536   0.915  1.00  0.00
ATOM    272  H2  WAT    73      11.741  15.025   0.768  1.00  0.00
TER
ATOM    273  O   WAT    74      12.104  11.011   0.440  1.00  0.00
ATOM    274  H1  WAT    74      12.827  11.552   0.758  1.00  0.00
ATOM    275  H2  WAT    74      12.376  10.738  -0.435  1.00  0.00
TER
ATOM    276  O   WAT    75      11.793  10.262  10.343  1.00  0.00
ATOM    277  H1  WAT    75      12.441   9.712   9.902  1.00  0.00
ATOM    278  H2  WAT    75      12.213  10.516  11.164  1.00  0.00
TER
ATOM    279  O   WAT    76      11.546  10.418  13.085  1.00  0.00
ATOM    280  H1  WAT    76      11.198  10.874  13.851  1.00  0.00
ATOM    281  H2  WAT    76      11.215   9.523  13.167  1.00  0.00
TER
ATOM    282  O   WAT    77      19.059  11.609  16.607  1.00  0.00
ATOM    283  H1  WAT    77      18.998  12.201  17.357  1.00  0.00
ATOM    284  H2  WAT    77      19.999  11.501  16.462  1.00  0.00
TER
ATOM    285  O   WAT    78      21.696  11.266  16.246  1.00  0.00
ATOM    286  H1  WAT    78      22.310  11.584  15.584  1.00  0.00
ATOM    287  H2  WAT    78      22.241  10.781  16.866  1.00  0.00
TER
ATOM    288  O   WAT    79      12.219   9.945  16.360  1.00  0.00
ATOM    289  H1  WAT    79      12.767   9.764  15.597  1.00  0.00
ATOM    290  H2  WAT    79      12.284   9.155  16.896  1.00  0.00
TER
ATOM    291  O   WAT    80      22.437   9.829  12.573  1.00  0.00
ATOM    292  H1  WAT    80      21.563  10.163  12.371  1.00  0.00
ATOM    293  H2  WAT    80      22.328   9.356  13.398  1.00  0.00
TER
ATOM    294  O   WAT    81      20.185  10.746  11.513  1.00  0.00
ATOM    295  H1  WAT    81      19.402  11.221  11.792  1.00  0.00
ATOM    296  H2  WAT    81      19.891   9.842  11.404  1.00  0.00
TER
ATOM    297  O   WAT    82      11.529  11.051   4.034  1.00  0.00
ATOM    298  H1  WAT    82      12.287  11.164   3.460  1.00  0.00
ATOM    299  H2  WAT    82      11.066  11.888   3.988  1.00  0.00
TER
ATOM    300  O   WAT    83      18.070  13.165   7.024  1.00  0.00
ATOM    301  H1  WAT    83      17.258  12.790   6.684  1.00  0.00
ATOM    302  H2  WAT    83      18.574  12.409   7.326  1.00  0.00
TER
ATOM    303  O   WAT    84      13.901  11.577   2.574  1.00  0.00
ATOM    304  H1  WAT    84      14.431  10.790   2.445  1.00  0.00
ATOM    305  H2  WAT    84      14.534  12.256   2.808  1.00  0.00
TER
ATOM    306  O   WAT    85      16.095  11.315   5.629  1.00  0.00
ATOM    307  H1  WAT    85      15.465  10.613   5.796  1.00  0.00
ATOM    308  H2  WAT    85      15.556  12.075   5.412  1.00  0.00
TER
ATOM    309  O   WAT    86      16.221  10.593  18.064  1.00  0.00
ATOM    310  H1  WAT    86      15.939  11.096  17.300  1.00  0.00
ATOM    311  H2  WAT    86      16.603   9.795  17.698  1.00  0.00
TER
ATOM    312  O   WAT    87      21.728  18.028 -10.995  1.00  0.00
ATOM    313  H1  WAT    87      21.647  17.113 -11.265  1.00  0.00
ATOM    314  H2  WAT    87      21.314  18.524 -11.701  1.00  0.00
TER
ATOM    315  O   WAT    88      19.860  19.806  -9.114  1.00  0.00
ATOM    316  H1  WAT    88      19.084  19.326  -8.824  1.00  0.00
ATOM    317  H2  WAT    88      20.511  19.126  -9.288  1.00  0.00
TER
ATOM    318  O   WAT    89      13.876  20.118  -8.236  1.00  0.00
ATOM    319  H1  WAT    89      13.045  19.862  -7.836  1.00  0.00
ATOM    320  H2  WAT    89      14.484  20.189  -7.500  1.00  0.00
TER
ATOM    321  O   WAT    90      12.286  15.078 -14.452  1.00  0.00
ATOM    322  H1  WAT    90      11.397  15.419 -14.554  1.00  0.00
ATOM    323  H2  WAT    90      12.570  14.878 -15.344  1.00  0.00
TER
ATOM    324  O   WAT    91      10.249  17.678  -8.568  1.00  0.00
ATOM    325  H1  WAT    91      10.820  16.911  -8.567  1.00  0.00
ATOM    326  H2  WAT    91      10.249  17.977  -9.477  1.00  0.00
TER
ATOM    327  O   WAT    92      11.491  13.087  -6.781  1.00  0.00
ATOM    328  H1  WAT    92      11.312  12.189  -6.501  1.00  0.00
ATOM    329  H2  WAT    92      11.089  13.634  -6.106  1.00  0.00
TER
ATOM    330  O   WAT    93      20.331  15.288  -8.880  1.00  0.00
ATOM    331  H1  WAT    93      20.708  14.416  -8.992  1.00  0.00
ATOM    332  H2  WAT    93      20.233  15.624  -9.771  1.00  0.00
TER
ATOM    333  O   WAT    94      14.462  13.661 -13.418  1.00  0.00
ATOM    334  H1  WAT    94      14.568  14.561 -13.111  1.00  0.00
ATOM    335  H2  WAT    94      13.551  13.613 -13.709  1.00  0.00
TER
ATOM    336  O   WAT    95      12.110  15.583  -8.173  1.00  0.00
ATOM    337  H1  WAT    95      12.791  15.847  -7.554  1.00  0.00
ATOM    338  H2  WAT    95      11.795  14.743  -7.839  1.00  0.00
TER
ATOM    339  O   WAT    96      16.302  16.630  -9.085  1.00  0.00
ATOM    340  H1  WAT    96      16.810  17.128  -8.445  1.00  0.00
ATOM    341  H2  WAT    96      16.834  15.853  -9.262  1.00  0.00
TER
ATOM    342  O   WAT    97      14.586  11.269  -4.819  1.00  0.00
ATOM    343  H1  WAT    97      14.588  11.787  -5.625  1.00  0.00
ATOM    344  H2  WAT    97      13.756  10.792  -4.842  1.00  0.00
TER
ATOM    345  O   WAT    98      14.268  12.980  -6.812  1.00  0.00
ATOM    346  H1  WAT    98      14.609  13.825  -7.107  1.00  0.00
ATOM    347  H2  WAT    98      13.329  13.129  -6.696  1.00  0.00
TER
ATOM    348  O   WAT    99      17.950  10.469 -10.488  1.00  0.00
ATOM    349  H1  WAT    99      18.258   9.913 -11.204  1.00  0.00
ATOM    350  H2  WAT    99      17.020  10.603 -10.670  1.00  0.00
TER
ATOM    351  O   WAT   100      20.338  18.534 -13.752  1.00  0.00
ATOM    352  H1  WAT   100      19.411  18.467 -13.523  1.00  0.00
ATOM    353  H2  WAT   100      20.491  19.472 -13.866  1.00  0.00
TER
ATOM    354  O   WAT   101      20.325  14.805 -16.755  1.00  0.00
ATOM    355  H1  WAT   101      19.386  14.967 -16.670  1.00  0.00
ATOM    356  H2  WAT   101      20.644  15.524 -17.301  1.00  0.00
TER
ATOM    357  O   WAT   102      15.944  19.060 -10.970  1.00  0.00
ATOM    358  H1  WAT   102      15.540  18.348 -11.465  1.00  0.00
ATOM    359  H2  WAT   102      16.030  18.715 -10.081  1.00  0.00
TER
ATOM    360  O   WAT   103      14.657  15.834  -7.190  1.00  0.00
ATOM    361  H1  WAT   103      15.208  15.944  -7.964  1.00  0.00
ATOM    362  H2  WAT   103      15.171  16.208  -6.474  1.00  0.00
TER
ATOM    363  O   WAT   104      14.331  19.356  -3.579  1.00  0.00
ATOM    364  H1  WAT   104      14.192  20.229  -3.210  1.00  0.00
ATOM    365  H2  WAT   104      13.449  19.014  -3.724  1.00  0.00
TER
ATOM    366  O   WAT   105      12.645  17.955 -13.469  1.00  0.00
ATOM    367  H1  WAT   105      12.524  18.681 -14.081  1.00  0.00
ATOM    368  H2  WAT   105      12.335  17.185 -13.946  1.00  0.00
TER
ATOM    369  O   WAT   106      15.111  11.298 -10.087  1.00  0.00
ATOM    370  H1  WAT   106      14.668  12.079 -10.418  1.00  0.00
ATOM    371  H2  WAT   106      15.669  11.621  -9.380  1.00  0.00
TER
ATOM    372  O   WAT   107      19.398  14.165  -4.483  1.00  0.00
ATOM    373  H1  WAT   107      18.936  14.373  -3.671  1.00  0.00
ATOM    374  H2  WAT   107      18.996  13.351  -4.786  1.00  0.00
TER
ATOM    375  O   WAT   108      21.493  16.886  -1.254  1.00  0.00
ATOM    376  H1  WAT   108      21.819  16.052  -1.593  1.00  0.00
ATOM    377  H2  WAT   108      22.281  17.409  -1.106  1.00  0.00
TER
ATOM    378  O   WAT   109      18.227  10.919 -15.206  1.00  0.00
ATOM    379  H1  WAT   109      17.602  10.915 -14.481  1.00  0.00
ATOM    380  H2  WAT   109      18.140  10.052 -15.602  1.00  0.00
TER
ATOM    381  O   WAT   110      17.149  11.843  -8.228  1.00  0.00
ATOM    382  H1  WAT   110      17.446  12.749  -8.308  1.00  0.00
ATOM    383  H2  WAT   110      17.697  11.355  -8.842  1.00  0.00
TER
ATOM    384  O   WAT   111      14.902  16.421 -12.358  1.00  0.00
ATOM    385  H1  WAT   111      14.676  16.205 -11.454  1.00  0.00
ATOM    386  H2  WAT   111      14.122  16.854 -12.704  1.00  0.00
TER
ATOM    387  O   WAT   112      22.132  16.428 -13.759  1.00  0.00
ATOM    388  H1  WAT   112      21.533  17.151 -13.943  1.00  0.00
ATOM    389  H2  WAT   112      22.680  16.365 -14.542  1.00  0.00
TER
ATOM    390  O   WAT   113      17.342  17.320  -1.692  1.00  0.00
ATOM    391  H1  WAT   113      17.247  16.379  -1.842  1.00  0.00
ATOM    392  H2  WAT   113      18.185  17.541  -2.088  1.00  0.00
TER
ATOM    393  O   WAT   114      20.739  15.064 -11.729  1.00  0.00
ATOM    394  H1  WAT   114      21.132  15.381 -12.542  1.00  0.00
ATOM    395  H2  WAT   114      21.100  14.185 -11.615  1.00  0.00
TER
ATOM    396  O   WAT   115      12.473  13.731  -3.539  1.00  0.00
ATOM    397  H1  WAT   115      12.080  14.579  -3.332  1.00  0.00
ATOM    398  H2  WAT   115      11.785  13.094  -3.348  1.00  0.00
TER
ATOM    399  O   WAT   116      19.048  13.815  -0.469  1.00  0.00
ATOM    400  H1  WAT   116      18.358  13.622   0.165  1.00  0.00
ATOM    401  H2  WAT   116      19.791  14.098   0.063  1.00  0.00
TER
ATOM    402  O   WAT   117       9.775  11.654  -9.506  1.00  0.00
ATOM    403  H1  WAT   117       9.486  12.224  -8.794  1.00  0.00
ATOM    404  H2  WAT   117      10.520  11.175  -9.143  1.00  0.00
TER
ATOM    405  O   WAT   118      21.324  17.655  -7.634  1.00  0.00
ATOM    406  H1  WAT   118      20.592  18.163  -7.285  1.00  0.00
ATOM    407  H2  WAT   118      20.927  16.838  -7.935  1.00  0.00
TER
ATOM    408  O   WAT   119      17.762  14.330  -9.229  1.00  0.00
ATOM    409  H1  WAT   119      17.765  13.889 -10.078  1.00  0.00
ATOM    410  H2  WAT   119      18.657  14.652  -9.122  1.00  0.00
TER
ATOM    411  O   WAT   120      13.612  14.213 -10.269  1.00  0.00
ATOM    412  H1  WAT   120      13.272  14.690  -9.513  1.00  0.00
ATOM    413  H2  WAT   120      12.850  13.759 -10.629  1.00  0.00
TER
ATOM    414  O   WAT   121      17.824  15.331 -16.238  1.00  0.00
ATOM    415  H1  WAT   121      17.945  15.290 -15.290  1.00  0.00
ATOM    416  H2  WAT   121      17.439  16.194 -16.393  1.00  0.00
TER
ATOM    417  O   WAT   122      21.787  13.108  -8.222  1.00  0.00
ATOM    418  H1  WAT   122      21.804  13.559  -7.378  1.00  0.00
ATOM    419  H2  WAT   122      21.538  12.209  -8.008  1.00  0.00
TER
ATOM    420  O   WAT   123      16.836  17.641 -16.840  1.00  0.00
ATOM    421  H1  WAT   123      16.268  17.193 -17.466  1.00  0.00
ATOM    422  H2  WAT   123      17.545  18.001 -17.373  1.00  0.00
TER
ATOM    423  O   WAT   124      18.063  18.390  -7.482  1.00  0.00
ATOM    424  H1  WAT   124      18.430  17.916  -6.736  1.00  0.00
ATOM    425  H2  WAT   124      17.873  19.264  -7.141  1.00  0.00
TER
ATOM    426  O   WAT   125      10.927  13.135 -11.353  1.00  0.00
ATOM    427  H1  WAT   125      10.641  12.770 -10.515  1.00  0.00
ATOM    428  H2  WAT   125      10.865  12.403 -11.967  1.00  0.00
TER
ATOM    429  O   WAT   126      15.853  17.431  -5.164  1.00  0.00
ATOM    430  H1  WAT   126      15.548  18.310  -4.939  1.00  0.00
ATOM    431  H2  WAT   126      16.807  17.491  -5.128  1.00  0.00
TER
ATOM    432  O   WAT   127      20.601  12.028 -14.632  1.00  0.00
ATOM    433  H1  WAT   127      19.787  11.529 -14.707  1.00  0.00
ATOM    434  H2  WAT   127      20.407  12.867 -15.048  1.00  0.00
TER
ATOM    435  O   WAT   128      11.909  18.271  -4.017  1.00  0.00
ATOM    436  H1  WAT   128      11.550  18.937  -3.429  1.00  0.00
ATOM    437  H2  WAT   128      11.614  17.440  -3.645  1.00  0.00
TER
ATOM    438  O   WAT   129      15.110  18.730  -1.133  1.00  0.00
ATOM    439  H1  WAT   129      14.810  18.876  -2.030  1.00  0.00
ATOM    440  H2  WAT   129      15.881  18.170  -1.225  1.00  0.00
TER
ATOM    441  O   WAT   130      10.420  18.271 -17.393  1.00  0.00
ATOM    442  H1  WAT   130      11.289  18.553 -17.110  1.00  0.00
ATOM    443  H2  WAT   130       9.929  19.084 -17.508  1.00  0.00
TER
ATOM    444  O   WAT   131      13.484  10.002 -12.800  1.00  0.00
ATOM    445  H1  WAT   131      13.356   9.993 -11.852  1.00  0.00
ATOM    446  H2  WAT   131      12.661  10.340 -13.151  1.00  0.00
TER
ATOM    447  O   WAT   132      10.484  11.761  -3.339  1.00  0.00
ATOM    448  H1  WAT   132       9.770  11.960  -2.734  1.00  0.00
ATOM    449  H2  WAT   132      10.903  10.985  -2.968  1.00  0.00
TER
ATOM    450  O   WAT   133      21.978  14.253  -5.589  1.00  0.00
ATOM    451  H1  WAT   133      22.346  13.432  -5.261  1.00  0.00
ATOM    452  H2  WAT   133      21.118  14.313  -5.174  1.00  0.00
TER
ATOM    453  O   WAT   134      17.312  15.487 -13.365  1.00  0.00
ATOM    454  H1  WAT   134      16.604  15.956 -12.923  1.00  0.00
ATOM    455  H2  WAT   134      17.597  14.829 -12.730  1.00  0.00
TER
ATOM    456  O   WAT   135      18.938  16.907  -5.366  1.00  0.00
ATOM    457  H1  WAT   135      19.436  17.381  -4.700  1.00  0.00
ATOM    458  H2  WAT   135      19.080  15.983  -5.159  1.00  0.00
TER
ATOM    459  O   WAT   136      21.344  12.212 -11.925  1.00  0.00
ATOM    460  H1  WAT   136      21.221  12.231 -12.874  1.00  0.00
ATOM    461  H2  WAT   136      22.292  12.260 -11.805  1.00  0.00
TER
ATOM    462  O   WAT   137      15.516  13.796 -15.990  1.00  0.00
ATOM    463  H1  WAT   137      16.365  14.233 -16.056  1.00  0.00
ATOM    464  H2  WAT   137      15.149  14.108 -15.162  1.00  0.00
TER
ATOM    465  O   WAT   138      14.415  20.049 -17.516  1.00  0.00
ATOM    466  H1  WAT   138      15.181  19.937 -16.954  1.00  0.00
ATOM    467  H2  WAT   138      14.492  19.353 -18.168  1.00  0.00
TER
ATOM    468  O   WAT   139      13.110  17.481 -16.833  1.00  0.00
ATOM    469  H1  WAT   139      13.190  16.534 -16.721  1.00  0.00
ATOM    470  H2  WAT   139      14.002  17.812 -16.727  1.00  0.00
TER
ATOM    471  O   WAT   140      10.637  19.303  -1.597  1.00  0.00
ATOM    472  H1  WAT   140      11.141  18.724  -1.026  1.00  0.00
ATOM    473  H2  WAT   140       9.897  19.587  -1.060  1.00  0.00
TER
ATOM    474  O   WAT   141      12.669  17.446  -0.702  1.00  0.00
ATOM    475  H1  WAT   141      12.710  17.147   0.206  1.00  0.00
ATOM    476  H2  WAT   141      13.524  17.847  -0.861  1.00  0.00
TER
ATOM    477  O   WAT   142      16.447  20.045 -15.542  1.00  0.00
ATOM    478  H1  WAT   142      16.869  19.879 -14.699  1.00  0.00
ATOM    479  H2  WAT   142      16.572  19.235 -16.036  1.00  0.00
TER
ATOM    480  O   WAT   143      14.610  16.025  -2.735  1.00  0.00
ATOM    481  H1  WAT   143      14.079  15.534  -3.362  1.00  0.00
ATOM    482  H2  WAT   143      15.278  16.454  -3.269  1.00  0.00
TER
ATOM    483  O   WAT   144      18.960  19.069 -18.294  1.00  0.00
ATOM    484  H1  WAT   144      19.480  18.354 -18.660  1.00  0.00
ATOM    485  H2  WAT   144      19.606  19.708 -17.994  1.00  0.00
TER
ATOM    486  O   WAT   145      15.097  12.991  -2.655  1.00  0.00
ATOM    487  H1  WAT   145      15.003  12.373  -3.380  1.00  0.00
ATOM    488  H2  WAT   145      14.517  13.718  -2.882  1.00  0.00
TER
ATOM    489  O   WAT   146      17.863  11.549  -5.622  1.00  0.00
ATOM    490  H1  WAT   146      17.415  11.571  -6.468  1.00  0.00
ATOM    491  H2  WAT   146      17.230  11.151  -5.025  1.00  0.00
TER
ATOM    492  O   WAT   147      20.605  18.176  -3.617  1.00  0.00
ATOM    493  H1  WAT   147      20.725  17.580  -2.878  1.00  0.00
ATOM    494  H2  WAT   147      21.465  18.213  -4.037  1.00  0.00
TER
ATOM    495  O   WAT   148      17.372  14.718  -2.360  1.00  0.00
ATOM    496  H1  WAT   148      17.962  14.409  -1.672  1.00  0.00
ATOM    497  H2  WAT   148      16.554  14.246  -2.204  1.00  0.00
TER
ATOM    498  O   WAT   149      22.192  14.334  -2.126  1.00  0.00
ATOM    499  H1  WAT   149      21.503  13.673  -2.191  1.00  0.00
ATOM    500  H2  WAT   149      22.912  13.888  -1.682  1.00  0.00
TER
ATOM    501  O   WAT   150      17.360  12.162 -17.623  1.00  0.00
ATOM    502  H1  WAT   150      17.012  11.485 -18.202  1.00  0.00
ATOM    503  H2  WAT   150      17.561  11.701 -16.808  1.00  0.00
TER
ATOM    504  O   WAT   151      10.700  18.691 -11.226  1.00  0.00
ATOM    505  H1  WAT   151      10.045  18.422 -11.870  1.00  0.00
ATOM    506  H2  WAT   151      11.538  18.582 -11.676  1.00  0.00
TER
ATOM    507  O   WAT   152      11.738  19.076  -6.686  1.00  0.00
ATOM    508  H1  WAT   152      12.105  18.989  -5.806  1.00  0.00
ATOM    509  H2  WAT   152      11.169  18.313  -6.785  1.00  0.00
TER
ATOM    510  O   WAT   153      11.289  15.987  -2.780  1.00  0.00
ATOM    511  H1  WAT   153      10.395  15.954  -2.441  1.00  0.00
ATOM    512  H2  WAT   153      11.829  16.186  -2.015  1.00  0.00
TER
ATOM    513  O   WAT   154       9.914  15.901 -15.284  1.00  0.00
ATOM    514  H1  WAT   154       9.010  16.164 -15.459  1.00  0.00
ATOM    515  H2  WAT   154      10.398  16.172 -16.064  1.00  0.00
TER
ATOM    516  O   WAT   155      12.457  14.958 -17.374  1.00  0.00
ATOM    517  H1  WAT   155      13.166  14.536 -17.860  1.00  0.00
ATOM    518  H2  WAT   155      11.741  15.025 -18.006  1.00  0.00
TER
ATOM    519  O   WAT   156      11.793  10.262  -8.432  1.00  0.00
ATOM    520  H1  WAT   156      12.441   9.712  -8.872  1.00  0.00
ATOM    521  H2  WAT   156      12.213  10.516  -7.610  1.00  0.00
TER
ATOM    522  O   WAT   157      11.546  10.418  -5.689  1.00  0.00
ATOM    523  H1  WAT   157      11.198  10.874  -4.923  1.00  0.00
ATOM    524  H2  WAT   157      11.215   9.523  -5.607  1.00  0.00
TER
ATOM    525  O   WAT   158      19.059  11.609  -2.167  1.00  0.00
ATOM    526  H1  WAT   158      18.998  12.201  -1.418  1.00  0.00
ATOM    527  H2  WAT   158      19.999  11.501  -2.312  1.00  0.00
TER
ATOM    528  O   WAT   159      21.696  11.266  -2.528  1.00  0.00
ATOM    529  H1  WAT   159      22.310  11.584  -3.190  1.00  0.00
ATOM    530  H2  WAT   159      22.241  10.781  -1.908  1.00  0.00
TER
ATOM    531  O   WAT   160      12.219   9.945  -2.414  1.00  0.00
ATOM    532  H1  WAT   160      12.767   9.764  -3.177  1.00  0.00
ATOM    533  H2  WAT   160      12.284   9.155  -1.878  1.00  0.00
TER
ATOM    534  O   WAT   161      22.437   9.829  -6.201  1.00  0.00
ATOM    535  H1  WAT   161      21.563  10.163  -6.404  1.00  0.00
ATOM    536  H2  WAT   161      22.328   9.356  -5.376  1.00  0.00
TER
ATOM    537  O   WAT   162      20.185  10.746  -7.262  1.00  0.00
ATOM    538  H1  WAT   162      19.402  11.221  -6.982  1.00  0.00
ATOM    539  H2  WAT   162      19.891   9.842  -7.370  1.00  0.00
TER
ATOM    540  O   WAT   163      11.529  11.051 -14.740  1.00  0.00
ATOM    541  H1  WAT   163      12.287  11.164 -15.314  1.00  0.00
ATOM    542  H2  WAT   163      11.066  11.888 -14.786  1.00  0.00
TER
ATOM    543  O   WAT   164      18.070  13.165 -11.750  1.00  0.00
ATOM    544  H1  WAT   164      17.258  12.790 -12.091  1.00  0.00
ATOM    545  H2  WAT   164      18.574  12.409 -11.448  1.00  0.00
TER
ATOM    546  O   WAT   165      13.901  11.577 -16.200  1.00  0.00
ATOM    547  H1  WAT   165      14.431  10.790 -16.329  1.00  0.00
ATOM    548  H2  WAT   165      14.534  12.256 -15.967  1.00  0.00
TER
ATOM    549  O   WAT   166      16.095  11.315 -13.146  1.00  0.00
ATOM    550  H1  WAT   166      15.465  10.613 -12.979  1.00  0.00
ATOM    551  H2  WAT   166      15.556  12.075 -13.362  1.00  0.00
TER
ATOM    552  O   WAT   167      16.221  10.593  -0.710  1.00  0.00
ATOM    553  H1  WAT   167      15.939  11.096  -1.474  1.00  0.00
ATOM    554  H2  WAT   167      16.603   9.795  -1.076  1.00  0.00
TER
ATOM    555  O   WAT   168      21.728  -0.747   7.780  1.00  0.00
ATOM    556  H1  WAT   168      21.647  -1.661   7.509  1.00  0.00
ATOM    557  H2  WAT   168      21.314  -0.250   7.074  1.00  0.00
TER
ATOM    558  O   WAT   169      19.860   1.031   9.661  1.00  0.00
ATOM    559  H1  WAT   169      19.084   0.551   9.951  1.00  0.00
ATOM    560  H2  WAT   169      20.511   0.352   9.486  1.00  0.00
TER
ATOM    561  O   WAT   170      13.876   1.343  10.538  1.00  0.00
ATOM    562  H1  WAT   170      13.045   1.088  10.938  1.00  0.00
ATOM    563  H2  WAT   170      14.484   1.414  11.274  1.00  0.00
TER
ATOM    564  O   WAT   171      13.856   5.377  10.734  1.00  0.00
ATOM    565  H1  WAT   171      14.159   4.487  10.555  1.00  0.00
ATOM    566  H2  WAT   171      14.601   5.934  10.506  1.00  0.00
TER
ATOM    567  O   WAT   172      12.286  -3.697   4.323  1.00  0.00
ATOM    568  H1  WAT   172      11.397  -3.355   4.221  1.00  0.00
ATOM    569  H2  WAT   172      12.570  -3.897   3.431  1.00  0.00
TER
ATOM    570  O   WAT   173      10.249  -1.096  10.206  1.00  0.00
ATOM    571  H1  WAT   173      10.820  -1.864  10.207  1.00  0.00
ATOM    572  H2  WAT   173      10.249  -0.797   9.297  1.00  0.00
TER
ATOM    573  O   WAT   174      20.107   7.723   8.061  1.00  0.00
ATOM    574  H1  WAT   174      19.488   8.179   7.490  1.00  0.00
ATOM    575  H2  WAT   174      20.962   7.878   7.660  1.00  0.00
TER
ATOM    576  O   WAT   175      19.301   3.707   9.668  1.00  0.00
ATOM    577  H1  WAT   175      19.231   2.766   9.507  1.00  0.00
ATOM    578  H2  WAT   175      20.063   3.797  10.240  1.00  0.00
TER
ATOM    579  O   WAT   176      11.491  -5.688  11.993  1.00  0.00
ATOM    580  H1  WAT   176      11.312  -6.585  12.274  1.00  0.00
ATOM    581  H2  WAT   176      11.089  -5.140  12.668  1.00  0.00
TER
ATOM    582  O   WAT   177      20.331  -3.486   9.895  1.00  0.00
ATOM    583  H1  WAT   177      20.708  -4.359   9.782  1.00  0.00
ATOM    584  H2  WAT   177      20.233  -3.150   9.004  1.00  0.00
TER
ATOM    585  O   WAT   178      14.462  -5.113   5.356  1.00  0.00
ATOM    586  H1  WAT   178      14.568  -4.213   5.663  1.00  0.00
ATOM    587  H2  WAT   178      13.551  -5.162   5.066  1.00  0.00
TER
ATOM    588  O   WAT   179      12.110  -3.192  10.602  1.00  0.00
ATOM    589  H1  WAT   179      12.791  -2.928  11.220  1.00  0.00
ATOM    590  H2  WAT   179      11.795  -4.031  10.935  1.00  0.00
TER
ATOM    591  O   WAT   180      16.302  -2.145   9.689  1.00  0.00
ATOM    592  H1  WAT   180      16.810  -1.647  10.329  1.00  0.00
ATOM    593  H2  WAT   180      16.834  -2.921   9.513  1.00  0.00
TER
ATOM    594  O   WAT   181      14.586  -7.505  13.955  1.00  0.00
ATOM    595  H1  WAT   181      14.588  -6.988  13.150  1.00  0.00
ATOM    596  H2  WAT   181      13.756  -7.982  13.932  1.00  0.00
TER
ATOM    597  O   WAT   182      20.973   2.607   5.454  1.00  0.00
ATOM    598  H1  WAT   182      20.355   3.072   4.890  1.00  0.00
ATOM    599  H2  WAT   182      21.485   3.300   5.871  1.00  0.00
TER
ATOM    600  O   WAT   183      15.836   2.135  12.133  1.00  0.00
ATOM    601  H1  WAT   183      15.503   2.761  12.775  1.00  0.00
ATOM    602  H2  WAT   183      16.013   2.661  11.353  1.00  0.00
TER
ATOM    603  O   WAT   184      14.268  -5.794  11.962  1.00  0.00
ATOM    604  H1  WAT   184      14.609  -4.950  11.668  1.00  0.00
ATOM    605  H2  WAT   184      13.329  -5.646  12.079  1.00  0.00
TER
ATOM    606  O   WAT   185      15.048   4.103  13.947  1.00  0.00
ATOM    607  H1  WAT   185      15.666   4.778  13.666  1.00  0.00
ATOM    608  H2  WAT   185      14.188   4.511  13.856  1.00  0.00
TER
ATOM    609  O   WAT   186      10.341   3.293   2.828  1.00  0.00
ATOM    610  H1  WAT   186       9.964   3.781   2.097  1.00  0.00
ATOM    611  H2  WAT   186      10.599   3.965   3.459  1.00  0.00
TER
ATOM    612  O   WAT   187      17.950  -8.306   8.287  1.00  0.00
ATOM    613  H1  WAT   187      18.258  -8.861   7.570  1.00  0.00
ATOM    614  H2  WAT   187      17.020  -8.171   8.104  1.00  0.00
TER
ATOM    615  O   WAT   188      20.338  -0.241   5.023  1.00  0.00
ATOM    616  H1  WAT   188      19.411  -0.307   5.252  1.00  0.00
ATOM    617  H2  WAT   188      20.491   0.697   4.908  1.00  0.00
TER
ATOM    618  O   WAT   189      20.325  -3.969   2.019  1.00  0.00
ATOM    619  H1  WAT   189      19.386  -3.808   2.105  1.00  0.00
ATOM    620  H2  WAT   189      20.644  -3.251   1.473  1.00  0.00
TER
ATOM    621  O   WAT   190      15.944   0.286   7.805  1.00  0.00
ATOM    622  H1  WAT   190      15.540  -0.427   7.309  1.00  0.00
ATOM    623  H2  WAT   190      16.030  -0.059   8.694  1.00  0.00
TER
ATOM    624  O   WAT   191      16.412   3.972   9.969  1.00  0.00
ATOM    625  H1  WAT   191      16.115   3.367   9.289  1.00  0.00
ATOM    626  H2  WAT   191      17.362   4.010   9.858  1.00  0.00
TER
ATOM    627  O   WAT   192      14.657  -2.940  11.585  1.00  0.00
ATOM    628  H1  WAT   192      15.208  -2.830  10.810  1.00  0.00
ATOM    629  H2  WAT   192      15.171  -2.566  12.300  1.00  0.00
TER
ATOM    630  O   WAT   193      15.504   3.711  16.619  1.00  0.00
ATOM    631  H1  WAT   193      14.607   3.935  16.867  1.00  0.00
ATOM    632  H2  WAT   193      15.529   3.834  15.671  1.00  0.00
TER
ATOM    633  O   WAT   194      14.331   0.582  15.195  1.00  0.00
ATOM    634  H1  WAT   194      14.192   1.454  15.564  1.00  0.00
ATOM    635  H2  WAT   194      13.449   0.239  15.050  1.00  0.00
TER
ATOM    636  O   WAT   195      20.654   5.500   6.502  1.00  0.00
ATOM    637  H1  WAT   195      21.094   6.242   6.087  1.00  0.00
ATOM    638  H2  WAT   195      20.593   5.742   7.426  1.00  0.00
TER
ATOM    639  O   WAT   196      16.129   6.524  17.404  1.00  0.00
ATOM    640  H1  WAT   196      16.101   6.928  16.537  1.00  0.00
ATOM    641  H2  WAT   196      15.966   5.595  17.241  1.00  0.00
TER
ATOM    642  O   WAT   197      12.645  -0.820   5.305  1.00  0.00
ATOM    643  H1  WAT   197      12.524  -0.094   4.694  1.00  0.00
ATOM    644  H2  WAT   197      12.335  -1.590   4.828  1.00  0.00
TER
ATOM    645  O   WAT   198      10.283   2.352  11.112  1.00  0.00
ATOM    646  H1  WAT   198      10.361   2.487  10.168  1.00  0.00
ATOM    647  H2  WAT   198      10.897   1.643  11.305  1.00  0.00
TER
ATOM    648  O   WAT   199      11.528   4.052   7.523  1.00  0.00
ATOM    649  H1  WAT   199      11.121   4.193   6.668  1.00  0.00
ATOM    650  H2  WAT   199      12.419   3.768   7.320  1.00  0.00
TER
ATOM    651  O   WAT   200      21.346   8.201  14.430  1.00  0.00
ATOM    652  H1  WAT   200      21.860   8.112  15.232  1.00  0.00
ATOM    653  H2  WAT   200      20.503   8.547  14.722  1.00  0.00
TER
ATOM    654  O   WAT   201      15.800   8.266   5.635  1.00  0.00
ATOM    655  H1  WAT   201      15.624   7.350   5.422  1.00  0.00
ATOM    656  H2  WAT   201      14.946   8.625   5.875  1.00  0.00
TER
ATOM    657  O   WAT   202      10.339   3.393  13.652  1.00  0.00
ATOM    658  H1  WAT   202      10.502   2.924  12.834  1.00  0.00
ATOM    659  H2  WAT   202      10.804   2.885  14.317  1.00  0.00
TER
ATOM    660  O   WAT   203      15.111  -7.476   8.688  1.00  0.00
ATOM    661  H1  WAT   203      14.668  -6.695   8.356  1.00  0.00
ATOM    662  H2  WAT   203      15.669  -7.153   9.395  1.00  0.00
TER
ATOM    663  O   WAT   204      19.398  -4.609  14.291  1.00  0.00
ATOM    664  H1  WAT   204      18.936  -4.401  15.103  1.00  0.00
ATOM    665  H2  WAT   204      18.996  -5.424  13.988  1.00  0.00
TER
ATOM    666  O   WAT   205      21.493  -1.888  17.521  1.00  0.00
ATOM    667  H1  WAT   205      21.819  -2.722  17.181  1.00  0.00
ATOM    668  H2  WAT   205      22.281  -1.366  17.669  1.00  0.00
TER
ATOM    669  O   WAT   206      18.227  -7.855   3.568  1.00  0.00
ATOM    670  H1  WAT   206      17.602  -7.859   4.294  1.00  0.00
ATOM    671  H2  WAT   206      18.140  -8.722   3.172  1.00  0.00
TER
ATOM    672  O   WAT   207      17.149  -6.932  10.547  1.00  0.00
ATOM    673  H1  WAT   207      17.446  -6.025  10.466  1.00  0.00
ATOM    674  H2  WAT   207      17.697  -7.420   9.933  1.00  0.00
TER
ATOM    675  O   WAT   208      14.902  -2.353   6.416  1.00  0.00
ATOM    676  H1  WAT   208      14.676  -2.569   7.321  1.00  0.00
ATOM    677  H2  WAT   208      14.122  -1.920   6.070  1.00  0.00
TER
ATOM    678  O   WAT   209      22.132  -2.347   5.015  1.00  0.00
ATOM    679  H1  WAT   209      21.533  -1.623   4.831  1.00  0.00
ATOM    680  H2  WAT   209      22.680  -2.409   4.233  1.00  0.00
TER
ATOM    681  O   WAT   210      17.342  -1.454  17.082  1.00  0.00
ATOM    682  H1  WAT   210      17.247  -2.395  16.932  1.00  0.00
ATOM    683  H2  WAT   210      18.185  -1.233  16.687  1.00  0.00
TER
ATOM    684  O   WAT   211      20.739  -3.710   7.045  1.00  0.00
ATOM    685  H1  WAT   211      21.132  -3.393   6.232  1.00  0.00
ATOM    686  H2  WAT   211      21.100  -4.589   7.160  1.00  0.00
TER
ATOM    687  O   WAT   212      12.473  -5.043  15.235  1.00  0.00
ATOM    688  H1  WAT   212      12.080  -4.196  15.443  1.00  0.00
ATOM    689  H2  WAT   212      11.785  -5.680  15.426  1.00  0.00
TER
ATOM    690  O   WAT   213       9.775  -7.120   9.268  1.00  0.00
ATOM    691  H1  WAT   213       9.486  -6.550   9.981  1.00  0.00
ATOM    692  H2  WAT   213      10.520  -7.600   9.631  1.00  0.00
TER
ATOM    693  O   WAT   214       9.962  -3.178   0.479  1.00  0.00
ATOM    694  H1  WAT   214       9.880  -2.235   0.620  1.00  0.00
ATOM    695  H2  WAT   214       9.610  -3.321  -0.400  1.00  0.00
TER
ATOM    696  O   WAT   215      21.324  -1.120  11.140  1.00  0.00
ATOM    697  H1  WAT   215      20.592  -0.611  11.489  1.00  0.00
ATOM    698  H2  WAT   215      20.927  -1.937  10.839  1.00  0.00
TER
ATOM    699  O   WAT   216      17.762  -4.444   9.546  1.00  0.00
ATOM    700  H1  WAT   216      17.765  -4.885   8.696  1.00  0.00
ATOM    701  H2  WAT   216      18.657  -4.123   9.653  1.00  0.00
TER
ATOM    702  O   WAT   217      13.612  -4.562   8.505  1.00  0.00
ATOM    703  H1  WAT   217      13.272  -4.084   9.262  1.00  0.00
ATOM    704  H2  WAT   217      12.850  -5.015   8.145  1.00  0.00
TER
ATOM    705  O   WAT   218      17.824  -3.443   2.536  1.00  0.00
ATOM    706  H1  WAT   218      17.945  -3.484   3.485  1.00  0.00
ATOM    707  H2  WAT   218      17.439  -2.581   2.381  1.00  0.00
TER
ATOM    708  O   WAT   219      21.787  -5.666  10.553  1.00  0.00
ATOM    709  H1  WAT   219      21.804  -5.215  11.397  1.00  0.00
ATOM    710  H2  WAT   219      21.538  -6.566  10.766  1.00  0.00
TER
ATOM    711  O   WAT   220      16.836  -1.133   1.935  1.00  0.00
ATOM    712  H1  WAT   220      16.268  -1.581   1.308  1.00  0.00
ATOM    713  H2  WAT   220      17.545  -0.774   1.401  1.00  0.00
TER
ATOM    714  O   WAT   221      11.913   2.768  15.811  1.00  0.00
ATOM    715  H1  WAT   221      11.528   2.128  16.410  1.00  0.00
ATOM    716  H2  WAT   221      12.224   3.472  16.381  1.00  0.00
TER
ATOM    717  O   WAT   222      18.063  -0.384  11.292  1.00  0.00
ATOM    718  H1  WAT   222      18.430  -0.858  12.038  1.00  0.00
ATOM    719  H2  WAT   222      17.873   0.490  11.633  1.00  0.00
TER
ATOM    720  O   WAT   223      10.927  -5.640   7.421  1.00  0.00
ATOM    721  H1  WAT   223      10.641  -6.004   8.259  1.00  0.00
ATOM    722  H2  WAT   223      10.865  -6.372   6.808  1.00  0.00
TER
ATOM    723  O   WAT   224      15.853  -1.343  13.611  1.00  0.00
ATOM    724  H1  WAT   224      15.548  -0.464  13.836  1.00  0.00
ATOM    725  H2  WAT   224      16.807  -1.283  13.646  1.00  0.00
TER
ATOM    726  O   WAT   225      14.381   2.863   4.207  1.00  0.00
ATOM    727  H1  WAT   225      13.607   2.323   4.047  1.00  0.00
ATOM    728  H2  WAT   225      15.110   2.344   3.869  1.00  0.00
TER
ATOM    729  O   WAT   226      20.601  -6.747   4.143  1.00  0.00
ATOM    730  H1  WAT   226      19.787  -7.246   4.067  1.00  0.00
ATOM    731  H2  WAT   226      20.407  -5.907   3.726  1.00  0.00
TER
ATOM    732  O   WAT   227      20.521   1.930  15.887  1.00  0.00
ATOM    733  H1  WAT   227      20.455   1.010  15.633  1.00  0.00
ATOM    734  H2  WAT   227      19.892   2.028  16.601  1.00  0.00
TER
ATOM    735  O   WAT   228      14.425   2.531   7.845  1.00  0.00
ATOM    736  H1  WAT   228      14.942   1.728   7.791  1.00  0.00
ATOM    737  H2  WAT   228      13.973   2.469   8.687  1.00  0.00
TER
ATOM    738  O   WAT   229      19.311   3.798   3.118  1.00  0.00
ATOM    739  H1  WAT   229      19.653   4.542   2.622  1.00  0.00
ATOM    740  H2  WAT   229      18.483   4.111   3.480  1.00  0.00
TER
ATOM    741  O   WAT   230      11.909  -0.503  14.758  1.00  0.00
ATOM    742  H1  WAT   230      11.550   0.162  15.345  1.00  0.00
ATOM    743  H2  WAT   230      11.614  -1.335  15.129  1.00  0.00
TER
ATOM    744  O   WAT   231      15.110  -0.045  17.642  1.00  0.00
ATOM    745  H1  WAT   231      14.810   0.101  16.744  1.00  0.00
ATOM    746  H2  WAT   231      15.881  -0.604  17.549  1.00  0.00
TER
ATOM    747  O   WAT   232      20.453   4.752  15.637  1.00  0.00
ATOM    748  H1  WAT   232      20.468   3.820  15.419  1.00  0.00
ATOM    749  H2  WAT   232      19.746   4.838  16.276  1.00  0.00
TER
ATOM    750  O   WAT   233      22.194   3.119   8.482  1.00  0.00
ATOM    751  H1  WAT   233      22.547   2.522   7.823  1.00  0.00
ATOM    752  H2  WAT   233      21.310   2.794   8.653  1.00  0.00
TER
ATOM    753  O   WAT   234      18.281   3.879   5.889  1.00  0.00
ATOM    754  H1  WAT   234      18.968   4.426   6.270  1.00  0.00
ATOM    755  H2  WAT   234      17.494   4.423   5.924  1.00  0.00
TER
ATOM    756  O   WAT   235      10.420  -0.504   1.381  1.00  0.00
ATOM    757  H1  WAT   235      11.289  -0.221   1.665  1.00  0.00
ATOM    758  H2  WAT   235       9.929   0.310   1.266  1.00  0.00
TER
ATOM    759  O   WAT   236      17.583   0.883   5.502  1.00  0.00
ATOM    760  H1  WAT   236      18.040   1.694   5.728  1.00  0.00
ATOM    761  H2  WAT   236      17.232   0.566   6.334  1.00  0.00
TER
ATOM    762  O   WAT   237      19.887   6.394  12.731  1.00  0.00
ATOM    763  H1  WAT   237      20.531   6.600  13.409  1.00  0.00
ATOM    764  H2  WAT   237      20.249   5.633  12.278  1.00  0.00
TER
ATOM    765  O   WAT   238      13.484  -8.773   5.974  1.00  0.00
ATOM    766  H1  WAT   238      13.356  -8.781   6.923  1.00  0.00
ATOM    767  H2  WAT   238      12.661  -8.434   5.623  1.00  0.00
TER
ATOM    768  O   WAT   239      21.160   4.397  11.449  1.00  0.00
ATOM    769  H1  WAT   239      21.802   3.697  11.562  1.00  0.00
ATOM    770  H2  WAT   239      21.685   5.177  11.269  1.00  0.00
TER
ATOM    771  O   WAT   240      10.787   8.709   1.947  1.00  0.00
ATOM    772  H1  WAT   240      11.147   9.308   1.293  1.00  0.00
ATOM    773  H2  WAT   240      10.646   9.255   2.721  1.00  0.00
TER
ATOM    774  O   WAT   241      10.484  -7.014  15.435  1.00  0.00
ATOM    775  H1  WAT   241       9.770  -6.814  16.040  1.00  0.00
ATOM    776  H2  WAT   241      10.903  -7.790  15.806  1.00  0.00
TER
ATOM    777  O   WAT   242      10.771   6.974  16.422  1.00  0.00
ATOM    778  H1  WAT   242      10.880   6.034  16.281  1.00  0.00
ATOM    779  H2  WAT   242      10.119   7.240  15.773  1.00  0.00
TER
ATOM    780  O   WAT   243      18.762   5.246  17.821  1.00  0.00
ATOM    781  H1  WAT   243      18.442   4.527  18.366  1.00  0.00
ATOM    782  H2  WAT   243      18.088   5.921  17.895  1.00  0.00
TER
ATOM    783  O   WAT   244      16.804   6.092   2.765  1.00  0.00
ATOM    784  H1  WAT   244      16.795   6.825   2.149  1.00  0.00
ATOM    785  H2  WAT   244      15.884   5.845   2.857  1.00  0.00
TER
ATOM    786  O   WAT   245      12.404   1.313   3.509  1.00  0.00
ATOM    787  H1  WAT   245      11.797   2.053   3.519  1.00  0.00
ATOM    788  H2  WAT   245      12.879   1.403   2.683  1.00  0.00
TER
ATOM    789  O   WAT   246      21.978  -4.521  13.185  1.00  0.00
ATOM    790  H1  WAT   246      22.346  -5.342  13.513  1.00  0.00
ATOM    791  H2  WAT   246      21.118  -4.461  13.601  1.00  0.00
TER
ATOM    792  O   WAT   247      19.790   6.155   1.427  1.00  0.00
ATOM    793  H1  WAT   247      19.891   5.951   0.497  1.00  0.00
ATOM    794  H2  WAT   247      18.890   5.901   1.632  1.00  0.00
TER
ATOM    795  O   WAT   248      17.312  -3.287   5.410  1.00  0.00
ATOM    796  H1  WAT   248      16.604  -2.818   5.851  1.00  0.00
ATOM    797  H2  WAT   248      17.597  -3.945   6.044  1.00  0.00
TER
ATOM    798  O   WAT   249      18.938  -1.867  13.409  1.00  0.00
ATOM    799  H1  WAT   249      19.436  -1.393  14.074  1.00  0.00
ATOM    800  H2  WAT   249      19.080  -2.791  13.616  1.00  0.00
TER
ATOM    801  O   WAT   250      21.344  -6.562   6.849  1.00  0.00
ATOM    802  H1  WAT   250      21.221  -6.543   5.900  1.00  0.00
ATOM    803  H2  WAT   250      22.292  -6.514   6.969  1.00  0.00
TER
ATOM    804  O   WAT   251      18.432   8.673   6.122  1.00  0.00
ATOM    805  H1  WAT   251      18.686   8.636   5.200  1.00  0.00
ATOM    806  H2  WAT   251      17.483   8.547   6.115  1.00  0.00
TER
ATOM    807  O   WAT   252      15.516  -4.979   2.785  1.00  0.00
ATOM    808  H1  WAT   252      16.365  -4.542   2.719  1.00  0.00
ATOM    809  H2  WAT   252      15.149  -4.667   3.612  1.00  0.00
TER
ATOM    810  O   WAT   253      14.415   1.275   1.258  1.00  0.00
ATOM    811  H1  WAT   253      15.181   1.163   1.821  1.00  0.00
ATOM    812  H2  WAT   253      14.492   0.578   0.606  1.00  0.00
TER
ATOM    813  O   WAT   254      13.110  -1.293   1.942  1.00  0.00
ATOM    814  H1  WAT   254      13.190  -2.240   2.053  1.00  0.00
ATOM    815  H2  WAT   254      14.002  -0.962   2.048  1.00  0.00
TER
ATOM    816  O   WAT   255      13.911   8.857   9.045  1.00  0.00
ATOM    817  H1  WAT   255      14.647   8.308   9.316  1.00  0.00
ATOM    818  H2  WAT   255      14.295   9.722   8.906  1.00  0.00
TER
ATOM    819  O   WAT   256      10.796   4.924   4.919  1.00  0.00
ATOM    820  H1  WAT   256       9.870   5.166   4.910  1.00  0.00
ATOM    821  H2  WAT   256      11.261   5.751   4.798  1.00  0.00
TER
ATOM    822  O   WAT   257      17.021   8.030   0.868  1.00  0.00
ATOM    823  H1  WAT   257      17.814   8.319   0.416  1.00  0.00
ATOM    824  H2  WAT   257      16.502   7.599   0.189  1.00  0.00
TER
ATOM    825  O   WAT   258      21.753   4.149  18.181  1.00  0.00
ATOM    826  H1  WAT   258      21.147   4.172  17.441  1.00  0.00
ATOM    827  H2  WAT   258      21.449   3.418  18.718  1.00  0.00
TER
ATOM    828  O   WAT   259      10.637   0.529  17.177  1.00  0.00
ATOM    829  H1  WAT   259      11.141  -0.051  17.749  1.00  0.00
ATOM    830  H2  WAT   259       9.897   0.813  17.715  1.00  0.00
TER
ATOM    831  O   WAT   260      17.539   3.250   0.732  1.00  0.00
ATOM    832  H1  WAT   260      17.434   2.635   1.458  1.00  0.00
ATOM    833  H2  WAT   260      17.372   2.727  -0.052  1.00  0.00
TER
ATOM    834  O   WAT   261      17.691   1.936  16.711  1.00  0.00
ATOM    835  H1  WAT   261      16.925   2.504  16.626  1.00  0.00
ATOM    836  H2  WAT   261      17.872   1.643  15.817  1.00  0.00
TER
ATOM    837  O   WAT   262      20.779   2.312   1.336  1.00  0.00
ATOM    838  H1  WAT   262      20.230   2.759   1.980  1.00  0.00
ATOM    839  H2  WAT   262      21.401   1.807   1.860  1.00  0.00
TER
ATOM    840  O   WAT   263      16.447   1.271   3.232  1.00  0.00
ATOM    841  H1  WAT   263      16.869   1.105   4.076  1.00  0.00
ATOM    842  H2  WAT   263      16.572   0.461   2.738  1.00  0.00
TER
ATOM    843  O   WAT   264      14.610  -2.749  16.040  1.00  0.00
ATOM    844  H1  WAT   264      14.079  -3.240  15.412  1.00  0.00
ATOM    845  H2  WAT   264      15.278  -2.321  15.505  1.00  0.00
TER
ATOM    846  O   WAT   265      18.960   0.295   0.480  1.00  0.00
ATOM    847  H1  WAT   265      19.480  -0.420   0.114  1.00  0.00
ATOM    848  H2  WAT   265      19.606   0.933   0.780  1.00  0.00
TER
ATOM    849  O   WAT   266      15.097  -5.783  16.119  1.00  0.00
ATOM    850  H1  WAT   266      15.003  -6.401  15.394  1.00  0.00
ATOM    851  H2  WAT   266      14.517  -5.056  15.892  1.00  0.00
TER
ATOM    852  O   WAT   267      17.863  -7.226  13.152  1.00  0.00
ATOM    853  H1  WAT   267      17.415  -7.203  12.307  1.00  0.00
ATOM    854  H2  WAT   267      17.230  -7.624  13.749  1.00  0.00
TER
ATOM    855  O   WAT   268      18.269   1.670  13.773  1.00  0.00
ATOM    856  H1  WAT   268      18.688   2.513  13.601  1.00  0.00
ATOM    857  H2  WAT   268      17.350   1.807  13.544  1.00  0.00
TER
ATOM    858  O   WAT   269      20.605  -0.599  15.157  1.00  0.00
ATOM    859  H1  WAT   269      20.725  -1.194  15.897  1.00  0.00
ATOM    860  H2  WAT   269      21.465  -0.562  14.737  1.00  0.00
TER
ATOM    861  O   WAT   270      15.343  -2.656   0.178  1.00  0.00
ATOM    862  H1  WAT   270      15.142  -3.519   0.540  1.00  0.00
ATOM    863  H2  WAT   270      15.172  -2.742  -0.760  1.00  0.00
TER
ATOM    864  O   WAT   271      16.120   7.975  14.889  1.00  0.00
ATOM    865  H1  WAT   271      15.582   8.700  14.570  1.00  0.00
ATOM    866  H2  WAT   271      16.373   7.498  14.099  1.00  0.00
TER
ATOM    867  O   WAT   272      17.372  -4.056  16.415  1.00  0.00
ATOM    868  H1  WAT   272      17.962  -4.365  17.102  1.00  0.00
ATOM    869  H2  WAT   272      16.554  -4.528  16.571  1.00  0.00
TER
ATOM    870  O   WAT   273      22.192  -4.440  16.648  1.00  0.00
ATOM    871  H1  WAT   273      21.503  -5.102  16.583  1.00  0.00
ATOM    872  H2  WAT   273      22.912  -4.886  17.093  1.00  0.00
TER
ATOM    873  O   WAT   274      14.141  -5.555   0.166  1.00  0.00
ATOM    874  H1  WAT   274      14.444  -5.549  -0.742  1.00  0.00
ATOM    875  H2  WAT   274      14.881  -5.906   0.663  1.00  0.00
TER
ATOM    876  O   WAT   275      18.976   9.210  15.148  1.00  0.00
ATOM    877  H1  WAT   275      18.902  10.114  15.455  1.00  0.00
ATOM    878  H2  WAT   275      18.074   8.891  15.120  1.00  0.00
TER
ATOM    879  O   WAT   276      17.360  -6.612   1.152  1.00  0.00
ATOM    880  H1  WAT   276      17.012  -7.290   0.572  1.00  0.00
ATOM    881  H2  WAT   276      17.561  -7.073   1.966  1.00  0.00
TER
ATOM    882  O   WAT   277      19.524   8.376   2.770  1.00  0.00
ATOM    883  H1  WAT   277      20.420   8.715   2.792  1.00  0.00
ATOM    884  H2  WAT   277      19.556   7.654   2.143  1.00  0.00
TER
ATOM    885  O   WAT   278      13.164   3.749   0.999  1.00  0.00
ATOM    886  H1  WAT   278      13.602   4.292   1.655  1.00  0.00
ATOM    887  H2  WAT   278      13.649   2.923   1.009  1.00  0.00
TER
ATOM    888  O   WAT   279      10.379   6.538   8.451  1.00  0.00
ATOM    889  H1  WAT   279      10.709   5.670   8.219  1.00  0.00
ATOM    890  H2  WAT   279      10.808   6.744   9.282  1.00  0.00
TER
ATOM    891  O   WAT   280      14.975   4.869   6.111  1.00  0.00
ATOM    892  H1  WAT   280      14.674   4.745   7.012  1.00  0.00
ATOM    893  H2  WAT   280      14.869   4.009   5.703  1.00  0.00
TER
ATOM    894  O   WAT   281      10.868   7.405  11.189  1.00  0.00
ATOM    895  H1  WAT   281      10.431   7.585  12.022  1.00  0.00
ATOM    896  H2  WAT   281      11.435   8.162  11.047  1.00  0.00
TER
ATOM    897  O   WAT   282      10.700  -0.083   7.548  1.00  0.00
ATOM    898  H1  WAT   282      10.045  -0.352   6.904  1.00  0.00
ATOM    899  H2  WAT   282      11.538  -0.193   7.098  1.00  0.00
TER
ATOM    900  O   WAT   283      11.738   0.302  12.088  1.00  0.00
ATOM    901  H1  WAT   283      12.105   0.215  12.968  1.00  0.00
ATOM    902  H2  WAT   283      11.169  -0.461  11.989  1.00  0.00
TER
ATOM    903  O   WAT   284      11.289  -2.787  15.994  1.00  0.00
ATOM    904  H1  WAT   284      10.395  -2.820  16.334  1.00  0.00
ATOM    905  H2  WAT   284      11.829  -2.588  16.759  1.00  0.00
TER
ATOM    906  O   WAT   285       9.914  -2.873   3.491  1.00  0.00
ATOM    907  H1  WAT   285       9.010  -2.610   3.316  1.00  0.00
ATOM    908  H2  WAT   285      10.398  -2.602   2.711  1.00  0.00
TER
ATOM    909  O   WAT   286      12.457  -3.817   1.400  1.00  0.00
ATOM    910  H1  WAT   286      13.166  -4.238   0.915  1.00  0.00
ATOM    911  H2  WAT   286      11.741  -3.749   0.768  1.00  0.00
TER
ATOM    912  O   WAT   287      12.104  -7.763   0.440  1.00  0.00
ATOM    913  H1  WAT   287      12.827  -7.222   0.758  1.00  0.00
ATOM    914  H2  WAT   287      12.376  -8.037  -0.435  1.00  0.00
TER
ATOM    915  O   WAT   288      11.793  -8.512  10.343  1.00  0.00
ATOM    916  H1  WAT   288      12.441  -9.063   9.902  1.00  0.00
ATOM    917  H2  WAT   288      12.213  -8.258  11.164  1.00  0.00
TER
ATOM    918  O   WAT   289      11.546  -8.357  13.085  1.00  0.00
ATOM    919  H1  WAT   289      11.198  -7.900  13.851  1.00  0.00
ATOM    920  H2  WAT   289      11.215  -9.251  13.167  1.00  0.00
TER
ATOM    921  O   WAT   290      13.153   4.815  17.250  1.00  0.00
ATOM    922  H1  WAT   290      13.110   4.445  18.132  1.00  0.00
ATOM    923  H2  WAT   290      13.284   5.753  17.391  1.00  0.00
TER
ATOM    924  O   WAT   291      16.854   6.371  12.851  1.00  0.00
ATOM    925  H1  WAT   291      16.613   6.639  11.965  1.00  0.00
ATOM    926  H2  WAT   291      17.794   6.542  12.907  1.00  0.00
TER
ATOM    927  O   WAT   292      19.059  -7.166  16.607  1.00  0.00
ATOM    928  H1  WAT   292      18.998  -6.573  17.357  1.00  0.00
ATOM    929  H2  WAT   292      19.999  -7.273  16.462  1.00  0.00
TER
ATOM    930  O   WAT   293      21.696  -7.509  16.246  1.00  0.00
ATOM    931  H1  WAT   293      22.310  -7.191  15.584  1.00  0.00
ATOM    932  H2  WAT   293      22.241  -7.994  16.866  1.00  0.00
TER
ATOM    933  O   WAT   294      12.219  -8.829  16.360  1.00  0.00
ATOM    934  H1  WAT   294      12.767  -9.010  15.597  1.00  0.00
ATOM    935  H2  WAT   294      12.284  -9.620  16.896  1.00  0.00
TER
ATOM    936  O   WAT   295      12.992   7.761  14.370  1.00  0.00
ATOM    937  H1  WAT   295      12.398   7.630  15.109  1.00  0.00
ATOM    938  H2  WAT   295      12.984   6.925  13.904  1.00  0.00
TER
ATOM    939  O   WAT   296      22.437  -8.945  12.573  1.00  0.00
ATOM    940  H1  WAT   296      21.563  -8.612  12.371  1.00  0.00
ATOM    941  H2  WAT   296      22.328  -9.418  13.398  1.00  0.00
TER
ATOM    942  O   WAT   297      12.623   5.127  13.321  1.00  0.00
ATOM    943  H1  WAT   297      11.896   4.508  13.254  1.00  0.00
ATOM    944  H2  WAT   297      12.684   5.521  12.451  1.00  0.00
TER
ATOM    945  O   WAT   298      16.227   7.342  10.106  1.00  0.00
ATOM    946  H1  WAT   298      16.744   6.731   9.581  1.00  0.00
ATOM    947  H2  WAT   298      16.877   7.845  10.597  1.00  0.00
TER
ATOM    948  O   WAT   299      18.967   8.233  10.933  1.00  0.00
ATOM    949  H1  WAT   299      19.255   7.978  10.056  1.00  0.00
ATOM    950  H2  WAT   299      19.479   7.680  11.523  1.00  0.00
TER
ATOM    951  O   WAT   300      20.185  -8.028  11.513  1.00  0.00
ATOM    952  H1  WAT   300      19.402  -7.554  11.792  1.00  0.00
ATOM    953  H2  WAT   300      19.891  -8.933  11.404  1.00  0.00
TER
ATOM    954  O   WAT   301      10.906   8.445   6.531  1.00  0.00
ATOM    955  H1  WAT   301      10.738   7.812   7.229  1.00  0.00
ATOM    956  H2  WAT   301      10.039   8.651   6.180  1.00  0.00
TER
ATOM    957  O   WAT   302      11.529  -7.724   4.034  1.00  0.00
ATOM    958  H1  WAT   302      12.287  -7.611   3.460  1.00  0.00
ATOM    959  H2  WAT   302      11.066  -6.887   3.988  1.00  0.00
TER
ATOM    960  O   WAT   303      18.070  -5.610   7.024  1.00  0.00
ATOM    961  H1  WAT   303      17.258  -5.984   6.684  1.00  0.00
ATOM    962  H2  WAT   303      18.574  -6.365   7.326  1.00  0.00
TER
ATOM    963  O   WAT   304      12.512   7.138   3.976  1.00  0.00
ATOM    964  H1  WAT   304      11.987   7.519   3.272  1.00  0.00
ATOM    965  H2  WAT   304      12.437   7.763   4.697  1.00  0.00
TER
ATOM    966  O   WAT   305      13.901  -7.197   2.574  1.00  0.00
ATOM    967  H1  WAT   305      14.431  -7.984   2.445  1.00  0.00
ATOM    968  H2  WAT   305      14.534  -6.518   2.808  1.00  0.00
TER
ATOM    969  O   WAT   306      16.095  -7.460   5.629  1.00  0.00
ATOM    970  H1  WAT   306      15.465  -8.161   5.796  1.00  0.00
ATOM    971  H2  WAT   306      15.556  -6.699   5.412  1.00  0.00
TER
ATOM    972  O   WAT   307      19.034   9.154  18.300  1.00  0.00
ATOM    973  H1  WAT   307      19.961   8.919  18.343  1.00  0.00
ATOM    974  H2  WAT   307      19.019   9.981  17.818  1.00  0.00
TER
ATOM    975  O   WAT   308      16.221  -8.181  18.064  1.00  0.00
ATOM    976  H1  WAT   308      15.939  -7.678  17.300  1.00  0.00
ATOM    977  H2  WAT   308      16.603  -8.979  17.698  1.00  0.00
TER
ATOM    978  O   WAT   309      15.111   9.086   2.851  1.00  0.00
ATOM    979  H1  WAT   309      15.843   8.802   2.303  1.00  0.00
ATOM    980  H2  WAT   309      15.371   8.848   3.741  1.00  0.00
TER
ATOM    981  O   WAT   310      14.273   5.203   2.855  1.00  0.00
ATOM    982  H1  WAT   310      13.644   5.671   3.404  1.00  0.00
ATOM    983  H2  WAT   310      14.388   4.358   3.290  1.00  0.00
TER
ATOM    984  O   WAT   311      21.728  -0.747 -10.995  1.00  0.00
ATOM    985  H1  WAT   311      21.647  -1.661 -11.265  1.00  0.00
ATOM    986  H2  WAT   311      21.314  -0.250 -11.701  1.00  0.00
TER
ATOM    987  O   WAT   312      19.860   1.031  -9.114  1.00  0.00
ATOM    988  H1  WAT   312      19.084   0.551  -8.824  1.00  0.00
ATOM    989  H2  WAT   312      20.511   0.352  -9.288  1.00  0.00
TER
ATOM    990  O   WAT   313      13.876   1.343  -8.236  1.00  0.00
ATOM    991  H1  WAT   313      13.045   1.088  -7.836  1.00  0.00
ATOM    992  H2  WAT   313      14.484   1.414  -7.500  1.00  0.00
TER
ATOM    993  O   WAT   314      13.856   5.377  -8.040  1.00  0.00
ATOM    994  H1  WAT   314      14.159   4.487  -8.219  1.00  0.00
ATOM    995  H2  WAT   314      14.601   5.934  -8.268  1.00  0.00
TER
ATOM    996  O   WAT   315      12.286  -3.697 -14.452  1.00  0.00
ATOM    997  H1  WAT   315      11.397  -3.355 -14.554  1.00  0.00
ATOM    998  H2  WAT   315      12.570  -3.897 -15.344  1.00  0.00
TER
ATOM    999  O   WAT   316      10.249  -1.096  -8.568  1.00  0.00
ATOM   1000  H1  WAT   316      10.820  -1.864  -8.567  1.00  0.00
ATOM   1001  H2  WAT   316      10.249  -0.797  -9.477  1.00  0.00
TER
ATOM   1002  O   WAT   317      20.107   7.723 -10.713  1.00  0.00
ATOM   1003  H1  WAT   317      19.488   8.179 -11.284  1.00  0.00
ATOM   1004  H2  WAT   317      20.962   7.878 -11.114  1.00  0.00
TER
ATOM   1005  O   WAT   318      19.301   3.707  -9.107  1.00  0.00
ATOM   1006  H1  WAT   318      19.231   2.766  -9.268  1.00  0.00
ATOM   1007  H2  WAT   318      20.063   3.797  -8.534  1.00  0.00
TER
ATOM   1008  O   WAT   319      11.491  -5.688  -6.781  1.00  0.00
ATOM   1009  H1  WAT   319      11.312  -6.585  -6.501  1.00  0.00
ATOM   1010  H2  WAT   319      11.089  -5.140  -6.106  1.00  0.00
TER
ATOM   1011  O   WAT   320      20.331  -3.486  -8.880  1.00  0.00
ATOM   1012  H1  WAT   320      20.708  -4.359  -8.992  1.00  0.00
ATOM   1013  H2  WAT   320      20.233  -3.150  -9.771  1.00  0.00
TER
ATOM   1014  O   WAT   321      14.462  -5.113 -13.418  1.00  0.00
ATOM   1015  H1  WAT   321      14.568  -4.213 -13.111  1.00  0.00
ATOM   1016  H2  WAT   321      13.551  -5.162 -13.709  1.00  0.00
TER
ATOM   1017  O   WAT   322      12.110  -3.192  -8.173  1.00  0.00
ATOM   1018  H1  WAT   322      12.791  -2.928  -7.554  1.00  0.00
ATOM   1019  H2  WAT   322      11.795  -4.031  -7.839  1.00  0.00
TER
ATOM   1020  O   WAT   323      16.302  -2.145  -9.085  1.00  0.00
ATOM   1021  H1  WAT   323      16.810  -1.647  -8.445  1.00  0.00
ATOM   1022  H2  WAT   323      16.834  -2.921  -9.262  1.00  0.00
TER
ATOM   1023  O   WAT   324      14.586  -7.505  -4.819  1.00  0.00
ATOM   1024  H1  WAT   324      14.588  -6.988  -5.625  1.00  0.00
ATOM   1025  H2  WAT   324      13.756  -7.982  -4.842  1.00  0.00
TER
ATOM   1026  O   WAT   325      20.973   2.607 -13.320  1.00  0.00
ATOM   1027  H1  WAT   325      20.355   3.072 -13.884  1.00  0.00
ATOM   1028  H2  WAT   325      21.485   3.300 -12.903  1.00  0.00
TER
ATOM   1029  O   WAT   326      15.836   2.135  -6.642  1.00  0.00
ATOM   1030  H1  WAT   326      15.503   2.761  -6.000  1.00  0.00
ATOM   1031  H2  WAT   326      16.013   2.661  -7.422  1.00  0.00
TER
ATOM   1032  O   WAT   327      14.268  -5.794  -6.812  1.00  0.00
ATOM   1033  H1  WAT   327      14.609  -4.950  -7.107  1.00  0.00
ATOM   1034  H2  WAT   327      13.329  -5.646  -6.696  1.00  0.00
TER
ATOM   1035  O   WAT   328      15.048   4.103  -4.827  1.00  0.00
ATOM   1036  H1  WAT   328      15.666   4.778  -5.108  1.00  0.00
ATOM   1037  H2  WAT   328      14.188   4.511  -4.918  1.00  0.00
TER
ATOM   1038  O   WAT   329      10.341   3.293 -15.946  1.00  0.00
ATOM   1039  H1  WAT   329       9.964   3.781 -16.678  1.00  0.00
ATOM   1040  H2  WAT   329      10.599   3.965 -15.316  1.00  0.00
TER
ATOM   1041  O   WAT   330      17.950  -8.306 -10.488  1.00  0.00
ATOM   1042  H1  WAT   330      18.258  -8.861 -11.204  1.00  0.00
ATOM   1043  H2  WAT   330      17.020  -8.171 -10.670  1.00  0.00
TER
ATOM   1044  O   WAT   331      20.338  -0.241 -13.752  1.00  0.00
ATOM   1045  H1  WAT   331      19.411  -0.307 -13.523  1.00  0.00
ATOM   1046  H2  WAT   331      20.491   0.697 -13.866  1.00  0.00
TER
ATOM   1047  O   WAT   332      20.325  -3.969 -16.755  1.00  0.00
ATOM   1048  H1  WAT   332      19.386  -3.808 -16.670  1.00  0.00
ATOM   1049  H2  WAT   332      20.644  -3.251 -17.301  1.00  0.00
TER
ATOM   1050  O   WAT   333      15.944   0.286 -10.970  1.00  0.00
ATOM   1051  H1  WAT   333      15.540  -0.427 -11.465  1.00  0.00
ATOM   1052  H2  WAT   333      16.030  -0.059 -10.081  1.00  0.00
TER
ATOM   1053  O   WAT   334      16.412   3.972  -8.806  1.00  0.00
ATOM   1054  H1  WAT   334      16.115   3.367  -9.485  1.00  0.00
ATOM   1055  H2  WAT   334      17.362   4.010  -8.917  1.00  0.00
TER
ATOM   1056  O   WAT   335      14.657  -2.940  -7.190  1.00  0.00
ATOM   1057  H1  WAT   335      15.208  -2.830  -7.964  1.00  0.00
ATOM   1058  H2  WAT   335      15.171  -2.566  -6.474  1.00  0.00
TER
ATOM   1059  O   WAT   336      15.504   3.711  -2.155  1.00  0.00
ATOM   1060  H1  WAT   336      14.607   3.935  -1.908  1.00  0.00
ATOM   1061  H2  WAT   336      15.529   3.834  -3.104  1.00  0.00
TER
ATOM   1062  O   WAT   337      14.331   0.582  -3.579  1.00  0.00
ATOM   1063  H1  WAT   337      14.192   1.454  -3.210  1.00  0.00
ATOM   1064  H2  WAT   337      13.449   0.239  -3.724  1.00  0.00
TER
ATOM   1065  O   WAT   338      20.654   5.500 -12.273  1.00  0.00
ATOM   1066  H1  WAT   338      21.094   6.242 -12.687  1.00  0.00
ATOM   1067  H2  WAT   338      20.593   5.742 -11.349  1.00  0.00
TER
ATOM   1068  O   WAT   339      16.129   6.524  -1.371  1.00  0.00
ATOM   1069  H1  WAT   339      16.101   6.928  -2.238  1.00  0.00
ATOM   1070  H2  WAT   339      15.966   5.595  -1.534  1.00  0.00
TER
ATOM   1071  O   WAT   340      12.645  -0.820 -13.469  1.00  0.00
ATOM   1072  H1  WAT   340      12.524  -0.094 -14.081  1.00  0.00
ATOM   1073  H2  WAT   340      12.335  -1.590 -13.946  1.00  0.00
TER
ATOM   1074  O   WAT   341      10.283   2.352  -7.662  1.00  0.00
ATOM   1075  H1  WAT   341      10.361   2.487  -8.607  1.00  0.00
ATOM   1076  H2  WAT   341      10.897   1.643  -7.469  1.00  0.00
TER
ATOM   1077  O   WAT   342      11.528   4.052 -11.251  1.00  0.00
ATOM   1078  H1  WAT   342      11.121   4.193 -12.106  1.00  0.00
ATOM   1079  H2  WAT   342      12.419   3.768 -11.454  1.00  0.00
TER
ATOM   1080  O   WAT   343      21.346   8.201  -4.345  1.00  0.00
ATOM   1081  H1  WAT   343      21.860   8.112  -3.543  1.00  0.00
ATOM   1082  H2  WAT   343      20.503   8.547  -4.052  1.00  0.00
TER
ATOM   1083  O   WAT   344      15.800   8.266 -13.139  1.00  0.00
ATOM   1084  H1  WAT   344      15.624   7.350 -13.352  1.00  0.00
ATOM   1085  H2  WAT   344      14.946   8.625 -12.899  1.00  0.00
TER
ATOM   1086  O   WAT   345      10.339   3.393  -5.123  1.00  0.00
ATOM   1087  H1  WAT   345      10.502   2.924  -5.941  1.00  0.00
ATOM   1088  H2  WAT   345      10.804   2.885  -4.458  1.00  0.00
TER
ATOM   1089  O   WAT   346      15.111  -7.476 -10.087  1.00  0.00
ATOM   1090  H1  WAT   346      14.668  -6.695 -10.418  1.00  0.00
ATOM   1091  H2  WAT   346      15.669  -7.153  -9.380  1.00  0.00
TER
ATOM   1092  O   WAT   347      19.398  -4.609  -4.483  1.00  0.00
ATOM   1093  H1  WAT   347      18.936  -4.401  -3.671  1.00  0.00
ATOM   1094  H2  WAT   347      18.996  -5.424  -4.786  1.00  0.00
TER
ATOM   1095  O   WAT   348      21.493  -1.888  -1.254  1.00  0.00
ATOM   1096  H1  WAT   348      21.819  -2.722  -1.593  1.00  0.00
ATOM   1097  H2  WAT   348      22.281  -1.366  -1.106  1.00  0.00
TER
ATOM   1098  O   WAT   349      18.227  -7.855 -15.206  1.00  0.00
ATOM   1099  H1  WAT   349      17.602  -7.859 -14.481  1.00  0.00
ATOM   1100  H2  WAT   349      18.140  -8.722 -15.602  1.00  0.00
TER
ATOM   1101  O   WAT   350      17.149  -6.932  -8.228  1.00  0.00
ATOM   1102  H1  WAT   350      17.446  -6.025  -8.308  1.00  0.00
ATOM   1103  H2  WAT   350      17.697  -7.420  -8.842  1.00  0.00
TER
ATOM   1104  O   WAT   351      14.902  -2.353 -12.358  1.00  0.00
ATOM   1105  H1  WAT   351      14.676  -2.569 -11.454  1.00  0.00
ATOM   1106  H2  WAT   351      14.122  -1.920 -12.704  1.00  0.00
TER
ATOM   1107  O   WAT   352      22.132  -2.347 -13.759  1.00  0.00
ATOM   1108  H1  WAT   352      21.533  -1.623 -13.943  1.00  0.00
ATOM   1109  H2  WAT   352      22.680  -2.409 -14.542  1.00  0.00
TER
ATOM   1110  O   WAT   353      17.342  -1.454  -1.692  1.00  0.00
ATOM   1111  H1  WAT   353      17.247  -2.395  -1.842  1.00  0.00
ATOM   1112  H2  WAT   353      18.185  -1.233  -2.088  1.00  0.00
TER
ATOM   1113  O   WAT   354      20.739  -3.710 -11.729  1.00  0.00
ATOM   1114  H1  WAT   354      21.132  -3.393 -12.542  1.00  0.00
ATOM   1115  H2  WAT   354      21.100  -4.589 -11.615  1.00  0.00
TER
ATOM   1116  O   WAT   355      12.473  -5.043  -3.539  1.00  0.00
ATOM   1117  H1  WAT   355      12.080  -4.196  -3.332  1.00  0.00
ATOM   1118  H2  WAT   355      11.785  -5.680  -3.348  1.00  0.00
TER
ATOM   1119  O   WAT   356      19.048  -4.960  -0.469  1.00  0.00
ATOM   1120  H1  WAT   356      18.358  -5.152   0.165  1.00  0.00
ATOM   1121  H2  WAT   356      19.791  -4.676   0.063  1.00  0.00
TER
ATOM   1122  O   WAT   357       9.775  -7.120  -9.506  1.00  0.00
ATOM   1123  H1  WAT   357       9.486  -6.550  -8.794  1.00  0.00
ATOM   1124  H2  WAT   357      10.520  -7.600  -9.143  1.00  0.00
TER
ATOM   1125  O   WAT   358      21.324  -1.120  -7.634  1.00  0.00
ATOM   1126  H1  WAT   358      20.592  -0.611  -7.285  1.00  0.00
ATOM   1127  H2  WAT   358      20.927  -1.937  -7.935  1.00  0.00
TER
ATOM   1128  O   WAT   359      17.762  -4.444  -9.229  1.00  0.00
ATOM   1129  H1  WAT   359      17.765  -4.885 -10.078  1.00  0.00
ATOM   1130  H2  WAT   359      18.657  -4.123  -9.122  1.00  0.00
TER
ATOM   1131  O   WAT   360      13.612  -4.562 -10.269  1.00  0.00
ATOM   1132  H1  WAT   360      13.272  -4.084  -9.513  1.00  0.00
ATOM   1133  H2  WAT   360      12.850  -5.015 -10.629  1.00  0.00
TER
ATOM   1134  O   WAT   361      17.824  -3.443 -16.238  1.00  0.00
ATOM   1135  H1  WAT   361      17.945  -3.484 -15.290  1.00  0.00
ATOM   1136  H2  WAT   361      17.439  -2.581 -16.393  1.00  0.00
TER
ATOM   1137  O   WAT   362      21.787  -5.666  -8.222  1.00  0.00
ATOM   1138  H1  WAT   362      21.804  -5.215  -7.378  1.00  0.00
ATOM   1139  H2  WAT   362      21.538  -6.566  -8.008  1.00  0.00
TER
ATOM   1140  O   WAT   363      16.836  -1.133 -16.840  1.00  0.00
ATOM   1141  H1  WAT   363      16.268  -1.581 -17.466  1.00  0.00
ATOM   1142  H2  WAT   363      17.545  -0.774 -17.373  1.00  0.00
TER
ATOM   1143  O   WAT   364      11.913   2.768  -2.963  1.00  0.00
ATOM   1144  H1  WAT   364      11.528   2.128  -2.365  1.00  0.00
ATOM   1145  H2  WAT   364      12.224   3.472  -2.394  1.00  0.00
TER
ATOM   1146  O   WAT   365      18.063  -0.384  -7.482  1.00  0.00
ATOM   1147  H1  WAT   365      18.430  -0.858  -6.736  1.00  0.00
ATOM   1148  H2  WAT   365      17.873   0.490  -7.141  1.00  0.00
TER
ATOM   1149  O   WAT   366      10.927  -5.640 -11.353  1.00  0.00
ATOM   1150  H1  WAT   366      10.641  -6.004 -10.515  1.00  0.00
ATOM   1151  H2  WAT   366      10.865  -6.372 -11.967  1.00  0.00
TER
ATOM   1152  O   WAT   367      15.853  -1.343  -5.164  1.00  0.00
ATOM   1153  H1  WAT   367      15.548  -0.464  -4.939  1.00  0.00
ATOM   1154  H2  WAT   367      16.807  -1.283  -5.128  1.00  0.00
TER
ATOM   1155  O   WAT   368      14.381   2.863 -14.567  1.00  0.00
ATOM   1156  H1  WAT   368      13.607   2.323 -14.727  1.00  0.00
ATOM   1157  H2  WAT   368      15.110   2.344 -14.905  1.00  0.00
TER
ATOM   1158  O   WAT   369      20.601  -6.747 -14.632  1.00  0.00
ATOM   1159  H1  WAT   369      19.787  -7.246 -14.707  1.00  0.00
ATOM   1160  H2  WAT   369      20.407  -5.907 -15.048  1.00  0.00
TER
ATOM   1161  O   WAT   370      20.521   1.930  -2.888  1.00  0.00
ATOM   1162  H1  WAT   370      20.455   1.010  -3.142  1.00  0.00
ATOM   1163  H2  WAT   370      19.892   2.028  -2.173  1.00  0.00
TER
ATOM   1164  O   WAT   371      14.425   2.531 -10.929  1.00  0.00
ATOM   1165  H1  WAT   371      14.942   1.728 -10.984  1.00  0.00
ATOM   1166  H2  WAT   371      13.973   2.469 -10.088  1.00  0.00
TER
ATOM   1167  O   WAT   372      19.311   3.798 -15.657  1.00  0.00
ATOM   1168  H1  WAT   372      19.653   4.542 -16.152  1.00  0.00
ATOM   1169  H2  WAT   372      18.483   4.111 -15.294  1.00  0.00
TER
ATOM   1170  O   WAT   373      11.909  -0.503  -4.017  1.00  0.00
ATOM   1171  H1  WAT   373      11.550   0.162  -3.429  1.00  0.00
ATOM   1172  H2  WAT   373      11.614  -1.335  -3.645  1.00  0.00
TER
ATOM   1173  O   WAT   374      15.110  -0.045  -1.133  1.00  0.00
ATOM   1174  H1  WAT   374      14.810   0.101  -2.030  1.00  0.00
ATOM   1175  H2  WAT   374      15.881  -0.604  -1.225  1.00  0.00
TER
ATOM   1176  O   WAT   375      20.453   4.752  -3.137  1.00  0.00
ATOM   1177  H1  WAT   375      20.468   3.820  -3.355  1.00  0.00
ATOM   1178  H2  WAT   375      19.746   4.838  -2.498  1.00  0.00
TER
ATOM   1179  O   WAT   376      22.194   3.119 -10.292  1.00  0.00
ATOM   1180  H1  WAT   376      22.547   2.522 -10.952  1.00  0.00
ATOM   1181  H2  WAT   376      21.310   2.794 -10.121  1.00  0.00
TER
ATOM   1182  O   WAT   377      18.281   3.879 -12.885  1.00  0.00
ATOM   1183  H1  WAT   377      18.968   4.426 -12.504  1.00  0.00
ATOM   1184  H2  WAT   377      17.494   4.423 -12.850  1.00  0.00
TER
ATOM   1185  O   WAT   378      10.420  -0.504 -17.393  1.00  0.00
ATOM   1186  H1  WAT   378      11.289  -0.221 -17.110  1.00  0.00
ATOM   1187  H2  WAT   378       9.929   0.310 -17.508  1.00  0.00
TER
ATOM   1188  O   WAT   379      17.583   0.883 -13.272  1.00  0.00
ATOM   1189  H1  WAT   379      18.040   1.694 -13.046  1.00  0.00
ATOM   1190  H2  WAT   379      17.232   0.566 -12.441  1.00  0.00
TER
ATOM   1191  O   WAT   380      19.887   6.394  -6.043  1.00  0.00
ATOM   1192  H1  WAT   380      20.531   6.600  -5.366  1.00  0.00
ATOM   1193  H2  WAT   380      20.249   5.633  -6.496  1.00  0.00
TER
ATOM   1194  O   WAT   381      13.484  -8.773 -12.800  1.00  0.00
ATOM   1195  H1  WAT   381      13.356  -8.781 -11.852  1.00  0.00
ATOM   1196  H2  WAT   381      12.661  -8.434 -13.151  1.00  0.00
TER
ATOM   1197  O   WAT   382      21.160   4.397  -7.325  1.00  0.00
ATOM   1198  H1  WAT   382      21.802   3.697  -7.212  1.00  0.00
ATOM   1199  H2  WAT   382      21.685   5.177  -7.506  1.00  0.00
TER
ATOM   1200  O   WAT   383      10.787   8.709 -16.827  1.00  0.00
ATOM   1201  H1  WAT   383      11.147   9.308 -17.481  1.00  0.00
ATOM   1202  H2  WAT   383      10.646   9.255 -16.054  1.00  0.00
TER
ATOM   1203  O   WAT   384      10.484  -7.014  -3.339  1.00  0.00
ATOM   1204  H1  WAT   384       9.770  -6.814  -2.734  1.00  0.00
ATOM   1205  H2  WAT   384      10.903  -7.790  -2.968  1.00  0.00
TER
ATOM   1206  O   WAT   385      10.771   6.974  -2.353  1.00  0.00
ATOM   1207  H1  WAT   385      10.880   6.034  -2.493  1.00  0.00
ATOM   1208  H2  WAT   385      10.119   7.240  -3.001  1.00  0.00
TER
ATOM   1209  O   WAT   386      18.762   5.246  -0.953  1.00  0.00
ATOM   1210  H1  WAT   386      18.442   4.527  -0.408  1.00  0.00
ATOM   1211  H2  WAT   386      18.088   5.921  -0.879  1.00  0.00
TER
ATOM   1212  O   WAT   387      16.804   6.092 -16.010  1.00  0.00
ATOM   1213  H1  WAT   387      16.795   6.825 -16.625  1.00  0.00
ATOM   1214  H2  WAT   387      15.884   5.845 -15.917  1.00  0.00
TER
ATOM   1215  O   WAT   388      12.404   1.313 -15.265  1.00  0.00
ATOM   1216  H1  WAT   388      11.797   2.053 -15.255  1.00  0.00
ATOM   1217  H2  WAT   388      12.879   1.403 -16.091  1.00  0.00
TER
ATOM   1218  O   WAT   389      21.978  -4.521  -5.589  1.00  0.00
ATOM   1219  H1  WAT   389      22.346  -5.342  -5.261  1.00  0.00
ATOM   1220  H2  WAT   389      21.118  -4.461  -5.174  1.00  0.00
TER
ATOM   1221  O   WAT   390      19.790   6.155 -17.347  1.00  0.00
ATOM   1222  H1  WAT   390      19.891   5.951 -18.277  1.00  0.00
ATOM   1223  H2  WAT   390      18.890   5.901 -17.142  1.00  0.00
TER
ATOM   1224  O   WAT   391      17.312  -3.287 -13.365  1.00  0.00
ATOM   1225  H1  WAT   391      16.604  -2.818 -12.923  1.00  0.00
ATOM   1226  H2  WAT   391      17.597  -3.945 -12.730  1.00  0.00
TER
ATOM   1227  O   WAT   392      18.938  -1.867  -5.366  1.00  0.00
ATOM   1228  H1  WAT   392      19.436  -1.393  -4.700  1.00  0.00
ATOM   1229  H2  WAT   392      19.080  -2.791  -5.159  1.00  0.00
TER
ATOM   1230  O   WAT   393      21.344  -6.562 -11.925  1.00  0.00
ATOM   1231  H1  WAT   393      21.221  -6.543 -12.874  1.00  0.00
ATOM   1232  H2  WAT   393      22.292  -6.514 -11.805  1.00  0.00
TER
ATOM   1233  O   WAT   394      18.432   8.673 -12.652  1.00  0.00
ATOM   1234  H1  WAT   394      18.686   8.636 -13.574  1.00  0.00
ATOM   1235  H2  WAT   394      17.483   8.547 -12.660  1.00  0.00
TER
ATOM   1236  O   WAT   395      15.516  -4.979 -15.990  1.00  0.00
ATOM   1237  H1  WAT   395      16.365  -4.542 -16.056  1.00  0.00
ATOM   1238  H2  WAT   395      15.149  -4.667 -15.162  1.00  0.00
TER
ATOM   1239  O   WAT   396      14.415   1.275 -17.516  1.00  0.00
ATOM   1240  H1  WAT   396      15.181   1.163 -16.954  1.00  0.00
ATOM   1241  H2  WAT   396      14.492   0.578 -18.168  1.00  0.00
TER
ATOM   1242  O   WAT   397      13.110  -1.293 -16.833  1.00  0.00
ATOM   1243  H1  WAT   397      13.190  -2.240 -16.721  1.00  0.00
ATOM   1244  H2  WAT   397      14.002  -0.962 -16.727  1.00  0.00
TER
ATOM   1245  O   WAT   398      13.911   8.857  -9.729  1.00  0.00
ATOM   1246  H1  WAT   398      14.647   8.308  -9.459  1.00  0.00
ATOM   1247  H2  WAT   398      14.295   9.722  -9.869  1.00  0.00
TER
ATOM   1248  O   WAT   399      10.796   4.924 -13.855  1.00  0.00
ATOM   1249  H1  WAT   399       9.870   5.166 -13.865  1.00  0.00
ATOM   1250  H2  WAT   399      11.261   5.751 -13.977  1.00  0.00
TER
ATOM   1251  O   WAT   400      12.917   8.041  -0.541  1.00  0.00
ATOM   1252  H1  WAT   400      13.718   8.362  -0.127  1.00  0.00
ATOM   1253  H2  WAT   400      12.402   7.681   0.181  1.00  0.00
TER
ATOM   1254  O   WAT   401      17.021   8.030 -17.907  1.00  0.00
ATOM   1255  H1  WAT   401      17.814   8.319 -18.359  1.00  0.00
ATOM   1256  H2  WAT   401      16.502   7.599 -18.586  1.00  0.00
TER
ATOM   1257  O   WAT   402      21.753   4.149  -0.593  1.00  0.00
ATOM   1258  H1  WAT   402      21.147   4.172  -1.334  1.00  0.00
ATOM   1259  H2  WAT   402      21.449   3.418  -0.057  1.00  0.00
TER
ATOM   1260  O   WAT   403      17.691   1.936  -2.064  1.00  0.00
ATOM   1261  H1  WAT   403      16.925   2.504  -2.148  1.00  0.00
ATOM   1262  H2  WAT   403      17.872   1.643  -2.957  1.00  0.00
TER
ATOM   1263  O   WAT   404      20.779   2.312 -17.438  1.00  0.00
ATOM   1264  H1  WAT   404      20.230   2.759 -16.794  1.00  0.00
ATOM   1265  H2  WAT   404      21.401   1.807 -16.915  1.00  0.00
TER
ATOM   1266  O   WAT   405      12.669  -1.328  -0.702  1.00  0.00
ATOM   1267  H1  WAT   405      12.710  -1.627   0.206  1.00  0.00
ATOM   1268  H2  WAT   405      13.524  -0.928  -0.861  1.00  0.00
TER
ATOM   1269  O   WAT   406      16.447   1.271 -15.542  1.00  0.00
ATOM   1270  H1  WAT   406      16.869   1.105 -14.699  1.00  0.00
ATOM   1271  H2  WAT   406      16.572   0.461 -16.036  1.00  0.00
TER
ATOM   1272  O   WAT   407      14.610  -2.749  -2.735  1.00  0.00
ATOM   1273  H1  WAT   407      14.079  -3.240  -3.362  1.00  0.00
ATOM   1274  H2  WAT   407      15.278  -2.321  -3.269  1.00  0.00
TER
ATOM   1275  O   WAT   408      18.960   0.295 -18.294  1.00  0.00
ATOM   1276  H1  WAT   408      19.480  -0.420 -18.660  1.00  0.00
ATOM   1277  H2  WAT   408      19.606   0.933 -17.994  1.00  0.00
TER
ATOM   1278  O   WAT   409      15.097  -5.783  -2.655  1.00  0.00
ATOM   1279  H1  WAT   409      15.003  -6.401  -3.380  1.00  0.00
ATOM   1280  H2  WAT   409      14.517  -5.056  -2.882  1.00  0.00
TER
ATOM   1281  O   WAT   410      17.863  -7.226  -5.622  1.00  0.00
ATOM   1282  H1  WAT   410      17.415  -7.203  -6.468  1.00  0.00
ATOM   1283  H2  WAT   410      17.230  -7.624  -5.025  1.00  0.00
TER
ATOM   1284  O   WAT   411      18.269   1.670  -5.001  1.00  0.00
ATOM   1285  H1  WAT   411      18.688   2.513  -5.173  1.00  0.00
ATOM   1286  H2  WAT   411      17.350   1.807  -5.230  1.00  0.00
TER
ATOM   1287  O   WAT   412      20.605  -0.599  -3.617  1.00  0.00
ATOM   1288  H1  WAT   412      20.725  -1.194  -2.878  1.00  0.00
ATOM   1289  H2  WAT   412      21.465  -0.562  -4.037  1.00  0.00
TER
ATOM   1290  O   WAT   413      16.120   7.975  -3.885  1.00  0.00
ATOM   1291  H1  WAT   413      15.582   8.700  -4.204  1.00  0.00
ATOM   1292  H2  WAT   413      16.373   7.498  -4.676  1.00  0.00
TER
ATOM   1293  O   WAT   414      17.372  -4.056  -2.360  1.00  0.00
ATOM   1294  H1  WAT   414      17.962  -4.365  -1.672  1.00  0.00
ATOM   1295  H2  WAT   414      16.554  -4.528  -2.204  1.00  0.00
TER
ATOM   1296  O   WAT   415      22.192  -4.440  -2.126  1.00  0.00
ATOM   1297  H1  WAT   415      21.503  -5.102  -2.191  1.00  0.00
ATOM   1298  H2  WAT   415      22.912  -4.886  -1.682  1.00  0.00
TER
ATOM   1299  O   WAT   416      18.976   9.210  -3.627  1.00  0.00
ATOM   1300  H1  WAT   416      18.902  10.114  -3.319  1.00  0.00
ATOM   1301  H2  WAT   416      18.074   8.891  -3.654  1.00  0.00
TER
ATOM   1302  O   WAT   417      17.360  -6.612 -17.623  1.00  0.00
ATOM   1303  H1  WAT   417      17.012  -7.290 -18.202  1.00  0.00
ATOM   1304  H2  WAT   417      17.561  -7.073 -16.808  1.00  0.00
TER
ATOM   1305  O   WAT   418      19.524   8.376 -16.004  1.00  0.00
ATOM   1306  H1  WAT   418      20.420   8.715 -15.982  1.00  0.00
ATOM   1307  H2  WAT   418      19.556   7.654 -16.632  1.00  0.00
TER
ATOM   1308  O   WAT   419      13.164   3.749 -17.775  1.00  0.00
ATOM   1309  H1  WAT   419      13.602   4.292 -17.120  1.00  0.00
ATOM   1310  H2  WAT   419      13.649   2.923 -17.766  1.00  0.00
TER
ATOM   1311  O   WAT   420      10.379   6.538 -10.323  1.00  0.00
ATOM   1312  H1  WAT   420      10.709   5.670 -10.555  1.00  0.00
ATOM   1313  H2  WAT   420      10.808   6.744  -9.493  1.00  0.00
TER
ATOM   1314  O   WAT   421      14.975   4.869 -12.663  1.00  0.00
ATOM   1315  H1  WAT   421      14.674   4.745 -11.763  1.00  0.00
ATOM   1316  H2  WAT   421      14.869   4.009 -13.071  1.00  0.00
TER
ATOM   1317  O   WAT   422      10.868   7.405  -7.585  1.00  0.00
ATOM   1318  H1  WAT   422      10.431   7.585  -6.753  1.00  0.00
ATOM   1319  H2  WAT   422      11.435   8.162  -7.727  1.00  0.00
TER
ATOM   1320  O   WAT   423      10.700  -0.083 -11.226  1.00  0.00
ATOM   1321  H1  WAT   423      10.045  -0.352 -11.870  1.00  0.00
ATOM   1322  H2  WAT   423      11.538  -0.193 -11.676  1.00  0.00
TER
ATOM   1323  O   WAT   424      11.738   0.302  -6.686  1.00  0.00
ATOM   1324  H1  WAT   424      12.105   0.215  -5.806  1.00  0.00
ATOM   1325  H2  WAT   424      11.169  -0.461  -6.785  1.00  0.00
TER
ATOM   1326  O   WAT   425      11.289  -2.787  -2.780  1.00  0.00
ATOM   1327  H1  WAT   425      10.395  -2.820  -2.441  1.00  0.00
ATOM   1328  H2  WAT   425      11.829  -2.588  -2.015  1.00  0.00
TER
ATOM   1329  O   WAT   426       9.914  -2.873 -15.284  1.00  0.00
ATOM   1330  H1  WAT   426       9.010  -2.610 -15.459  1.00  0.00
ATOM   1331  H2  WAT   426      10.398  -2.602 -16.064  1.00  0.00
TER
ATOM   1332  O   WAT   427      12.457  -3.817 -17.374  1.00  0.00
ATOM   1333  H1  WAT   427      13.166  -4.238 -17.860  1.00  0.00
ATOM   1334  H2  WAT   427      11.741  -3.749 -18.006  1.00  0.00
TER
ATOM   1335  O   WAT   428      11.793  -8.512  -8.432  1.00  0.00
ATOM   1336  H1  WAT   428      12.441  -9.063  -8.872  1.00  0.00
ATOM   1337  H2  WAT   428      12.213  -8.258  -7.610  1.00  0.00
TER
ATOM   1338  O   WAT   429      11.546  -8.357  -5.689  1.00  0.00
ATOM   1339  H1  WAT   429      11.198  -7.900  -4.923  1.00  0.00
ATOM   1340  H2  WAT   429      11.215  -9.251  -5.607  1.00  0.00
TER
ATOM   1341  O   WAT   430      13.153   4.815  -1.524  1.00  0.00
ATOM   1342  H1  WAT   430      13.110   4.445  -0.642  1.00  0.00
ATOM   1343  H2  WAT   430      13.284   5.753  -1.384  1.00  0.00
TER
ATOM   1344  O   WAT   431      16.854   6.371  -5.923  1.00  0.00
ATOM   1345  H1  WAT   431      16.613   6.639  -6.810  1.00  0.00
ATOM   1346  H2  WAT   431      17.794   6.542  -5.868  1.00  0.00
TER
ATOM   1347  O   WAT   432      19.059  -7.166  -2.167  1.00  0.00
ATOM   1348  H1  WAT   432      18.998  -6.573  -1.418  1.00  0.00
ATOM   1349  H2  WAT   432      19.999  -7.273  -2.312  1.00  0.00
TER
ATOM   1350  O   WAT   433      21.696  -7.509  -2.528  1.00  0.00
ATOM   1351  H1  WAT   433      22.310  -7.191  -3.190  1.00  0.00
ATOM   1352  H2  WAT   433      22.241  -7.994  -1.908  1.00  0.00
TER
ATOM   1353  O   WAT   434      12.219  -8.829  -2.414  1.00  0.00
ATOM   1354  H1  WAT   434      12.767  -9.010  -3.177  1.00  0.00
ATOM   1355  H2  WAT   434      12.284  -9.620  -1.878  1.00  0.00
TER
ATOM   1356  O   WAT   435      12.992   7.761  -4.404  1.00  0.00
ATOM   1357  H1  WAT   435      12.398   7.630  -3.665  1.00  0.00
ATOM   1358  H2  WAT   435      12.984   6.925  -4.870  1.00  0.00
TER
ATOM   1359  O   WAT   436      22.437  -8.945  -6.201  1.00  0.00
ATOM   1360  H1  WAT   436      21.563  -8.612  -6.404  1.00  0.00
ATOM   1361  H2  WAT   436      22.328  -9.418  -5.376  1.00  0.00
TER
ATOM   1362  O   WAT   437      12.623   5.127  -5.453  1.00  0.00
ATOM   1363  H1  WAT   437      11.896   4.508  -5.521  1.00  0.00
ATOM   1364  H2  WAT   437      12.684   5.521  -6.323  1.00  0.00
TER
ATOM   1365  O   WAT   438      16.227   7.342  -8.668  1.00  0.00
ATOM   1366  H1  WAT   438      16.744   6.731  -9.194  1.00  0.00
ATOM   1367  H2  WAT   438      16.877   7.845  -8.177  1.00  0.00
TER
ATOM   1368  O   WAT   439      18.967   8.233  -7.841  1.00  0.00
ATOM   1369  H1  WAT   439      19.255   7.978  -8.718  1.00  0.00
ATOM   1370  H2  WAT   439      19.479   7.680  -7.251  1.00  0.00
TER
ATOM   1371  O   WAT   440      20.185  -8.028  -7.262  1.00  0.00
ATOM   1372  H1  WAT   440      19.402  -7.554  -6.982  1.00  0.00
ATOM   1373  H2  WAT   440      19.891  -8.933  -7.370  1.00  0.00
TER
ATOM   1374  O   WAT   441      10.906   8.445 -12.244  1.00  0.00
ATOM   1375  H1  WAT   441      10.738   7.812 -11.545  1.00  0.00
ATOM   1376  H2  WAT   441      10.039   8.651 -12.594  1.00  0.00
TER
ATOM   1377  O   WAT   442      11.529  -7.724 -14.740  1.00  0.00
ATOM   1378  H1  WAT   442      12.287  -7.611 -15.314  1.00  0.00
ATOM   1379  H2  WAT   442      11.066  -6.887 -14.786  1.00  0.00
TER
ATOM   1380  O   WAT   443      18.070  -5.610 -11.750  1.00  0.00
ATOM   1381  H1  WAT   443      17.258  -5.984 -12.091  1.00  0.00
ATOM   1382  H2  WAT   443      18.574  -6.365 -11.448  1.00  0.00
TER
ATOM   1383  O   WAT   444      12.512   7.138 -14.799  1.00  0.00
ATOM   1384  H1  WAT   444      11.987   7.519 -15.502  1.00  0.00
ATOM   1385  H2  WAT   444      12.437   7.763 -14.078  1.00  0.00
TER
ATOM   1386  O   WAT   445      13.901  -7.197 -16.200  1.00  0.00
ATOM   1387  H1  WAT   445      14.431  -7.984 -16.329  1.00  0.00
ATOM   1388  H2  WAT   445      14.534  -6.518 -15.967  1.00  0.00
TER
ATOM   1389  O   WAT   446      16.095  -7.460 -13.146  1.00  0.00
ATOM   1390  H1  WAT   446      15.465  -8.161 -12.979  1.00  0.00
ATOM   1391  H2  WAT   446      15.556  -6.699 -13.362  1.00  0.00
TER
ATOM   1392  O   WAT   447      19.034   9.154  -0.475  1.00  0.00
ATOM   1393  H1  WAT   447      19.961   8.919  -0.431  1.00  0.00
ATOM   1394  H2  WAT   447      19.019   9.981  -0.956  1.00  0.00
TER
ATOM   1395  O   WAT   448      16.221  -8.181  -0.710  1.00  0.00
ATOM   1396  H1  WAT   448      15.939  -7.678  -1.474  1.00  0.00
ATOM   1397  H2  WAT   448      16.603  -8.979  -1.076  1.00  0.00
TER
ATOM   1398  O   WAT   449      15.111   9.086 -15.924  1.00  0.00
ATOM   1399  H1  WAT   449      15.843   8.802 -16.471  1.00  0.00
ATOM   1400  H2  WAT   449      15.371   8.848 -15.034  1.00  0.00
TER
ATOM   1401  O   WAT   450      14.273   5.203 -15.919  1.00  0.00
ATOM   1402  H1  WAT   450      13.644   5.671 -15.370  1.00  0.00
ATOM   1403  H2  WAT   450      14.388   4.358 -15.484  1.00  0.00
TER
ATOM   1404  O   WAT   451      19.860 -17.743   9.661  1.00  0.00
ATOM   1405  H1  WAT   451      19.084 -18.223   9.951  1.00  0.00
ATOM   1406  H2  WAT   451      20.511 -18.423   9.486  1.00  0.00
TER
ATOM   1407  O   WAT   452      13.876 -17.431  10.538  1.00  0.00
ATOM   1408  H1  WAT   452      13.045 -17.686  10.938  1.00  0.00
ATOM   1409  H2  WAT   452      14.484 -17.360  11.274  1.00  0.00
TER
ATOM   1410  O   WAT   453      13.856 -13.397  10.734  1.00  0.00
ATOM   1411  H1  WAT   453      14.159 -14.287  10.555  1.00  0.00
ATOM   1412  H2  WAT   453      14.601 -12.840  10.506  1.00  0.00
TER
ATOM   1413  O   WAT   454      20.107 -11.051   8.061  1.00  0.00
ATOM   1414  H1  WAT   454      19.488 -10.596   7.490  1.00  0.00
ATOM   1415  H2  WAT   454      20.962 -10.896   7.660  1.00  0.00
TER
ATOM   1416  O   WAT   455      19.301 -15.067   9.668  1.00  0.00
ATOM   1417  H1  WAT   455      19.231 -16.008   9.507  1.00  0.00
ATOM   1418  H2  WAT   455      20.063 -14.977  10.240  1.00  0.00
TER
ATOM   1419  O   WAT   456      20.973 -16.167   5.454  1.00  0.00
ATOM   1420  H1  WAT   456      20.355 -15.702   4.890  1.00  0.00
ATOM   1421  H2  WAT   456      21.485 -15.475   5.871  1.00  0.00
TER
ATOM   1422  O   WAT   457      15.836 -16.640  12.133  1.00  0.00
ATOM   1423  H1  WAT   457      15.503 -16.013  12.775  1.00  0.00
ATOM   1424  H2  WAT   457      16.013 -16.114  11.353  1.00  0.00
TER
ATOM   1425  O   WAT   458      15.048 -14.672  13.947  1.00  0.00
ATOM   1426  H1  WAT   458      15.666 -13.997  13.666  1.00  0.00
ATOM   1427  H2  WAT   458      14.188 -14.263  13.856  1.00  0.00
TER
ATOM   1428  O   WAT   459      10.341 -15.482   2.828  1.00  0.00
ATOM   1429  H1  WAT   459       9.964 -14.993   2.097  1.00  0.00
ATOM   1430  H2  WAT   459      10.599 -14.809   3.459  1.00  0.00
TER
ATOM   1431  O   WAT   460      20.338 -19.015   5.023  1.00  0.00
ATOM   1432  H1  WAT   460      19.411 -19.081   5.252  1.00  0.00
ATOM   1433  H2  WAT   460      20.491 -18.077   4.908  1.00  0.00
TER
ATOM   1434  O   WAT   461      15.944 -18.489   7.805  1.00  0.00
ATOM   1435  H1  WAT   461      15.540 -19.201   7.309  1.00  0.00
ATOM   1436  H2  WAT   461      16.030 -18.833   8.694  1.00  0.00
TER
ATOM   1437  O   WAT   462      16.412 -14.802   9.969  1.00  0.00
ATOM   1438  H1  WAT   462      16.115 -15.407   9.289  1.00  0.00
ATOM   1439  H2  WAT   462      17.362 -14.764   9.858  1.00  0.00
TER
ATOM   1440  O   WAT   463      15.504 -15.064  16.619  1.00  0.00
ATOM   1441  H1  WAT   463      14.607 -14.840  16.867  1.00  0.00
ATOM   1442  H2  WAT   463      15.529 -14.940  15.671  1.00  0.00
TER
ATOM   1443  O   WAT   464      14.331 -18.192  15.195  1.00  0.00
ATOM   1444  H1  WAT   464      14.192 -17.320  15.564  1.00  0.00
ATOM   1445  H2  WAT   464      13.449 -18.535  15.050  1.00  0.00
TER
ATOM   1446  O   WAT   465      20.654 -13.275   6.502  1.00  0.00
ATOM   1447  H1  WAT   465      21.094 -12.532   6.087  1.00  0.00
ATOM   1448  H2  WAT   465      20.593 -13.032   7.426  1.00  0.00
TER
ATOM   1449  O   WAT   466      16.129 -12.250  17.404  1.00  0.00
ATOM   1450  H1  WAT   466      16.101 -11.846  16.537  1.00  0.00
ATOM   1451  H2  WAT   466      15.966 -13.179  17.241  1.00  0.00
TER
ATOM   1452  O   WAT   467      10.283 -16.423  11.112  1.00  0.00
ATOM   1453  H1  WAT   467      10.361 -16.288  10.168  1.00  0.00
ATOM   1454  H2  WAT   467      10.897 -17.131  11.305  1.00  0.00
TER
ATOM   1455  O   WAT   468      11.528 -14.723   7.523  1.00  0.00
ATOM   1456  H1  WAT   468      11.121 -14.581   6.668  1.00  0.00
ATOM   1457  H2  WAT   468      12.419 -15.007   7.320  1.00  0.00
TER
ATOM   1458  O   WAT   469      21.346 -10.573  14.430  1.00  0.00
ATOM   1459  H1  WAT   469      21.860 -10.663  15.232  1.00  0.00
ATOM   1460  H2  WAT   469      20.503 -10.227  14.722  1.00  0.00
TER
ATOM   1461  O   WAT   470      15.800 -10.508   5.635  1.00  0.00
ATOM   1462  H1  WAT   470      15.624 -11.425   5.422  1.00  0.00
ATOM   1463  H2  WAT   470      14.946 -10.149   5.875  1.00  0.00
TER
ATOM   1464  O   WAT   471      10.339 -15.381  13.652  1.00  0.00
ATOM   1465  H1  WAT   471      10.502 -15.851  12.834  1.00  0.00
ATOM   1466  H2  WAT   471      10.804 -15.889  14.317  1.00  0.00
TER
ATOM   1467  O   WAT   472      11.913 -16.006  15.811  1.00  0.00
ATOM   1468  H1  WAT   472      11.528 -16.647  16.410  1.00  0.00
ATOM   1469  H2  WAT   472      12.224 -15.303  16.381  1.00  0.00
TER
ATOM   1470  O   WAT   473      18.063 -19.158  11.292  1.00  0.00
ATOM   1471  H1  WAT   473      18.430 -19.633  12.038  1.00  0.00
ATOM   1472  H2  WAT   473      17.873 -18.284  11.633  1.00  0.00
TER
ATOM   1473  O   WAT   474      15.853 -20.118  13.611  1.00  0.00
ATOM   1474  H1  WAT   474      15.548 -19.238  13.836  1.00  0.00
ATOM   1475  H2  WAT   474      16.807 -20.058  13.646  1.00  0.00
TER
ATOM   1476  O   WAT   475      14.381 -15.911   4.207  1.00  0.00
ATOM   1477  H1  WAT   475      13.607 -16.452   4.047  1.00  0.00
ATOM   1478  H2  WAT   475      15.110 -16.431   3.869  1.00  0.00
TER
ATOM   1479  O   WAT   476      20.521 -16.844  15.887  1.00  0.00
ATOM   1480  H1  WAT   476      20.455 -17.764  15.633  1.00  0.00
ATOM   1481  H2  WAT   476      19.892 -16.747  16.601  1.00  0.00
TER
ATOM   1482  O   WAT   477      14.425 -16.243   7.845  1.00  0.00
ATOM   1483  H1  WAT   477      14.942 -17.047   7.791  1.00  0.00
ATOM   1484  H2  WAT   477      13.973 -16.306   8.687  1.00  0.00
TER
ATOM   1485  O   WAT   478      19.311 -14.977   3.118  1.00  0.00
ATOM   1486  H1  WAT   478      19.653 -14.233   2.622  1.00  0.00
ATOM   1487  H2  WAT   478      18.483 -14.664   3.480  1.00  0.00
TER
ATOM   1488  O   WAT   479      11.909 -19.277  14.758  1.00  0.00
ATOM   1489  H1  WAT   479      11.550 -18.612  15.345  1.00  0.00
ATOM   1490  H2  WAT   479      11.614 -20.109  15.129  1.00  0.00
TER
ATOM   1491  O   WAT   480      15.110 -18.819  17.642  1.00  0.00
ATOM   1492  H1  WAT   480      14.810 -18.673  16.744  1.00  0.00
ATOM   1493  H2  WAT   480      15.881 -19.378  17.549  1.00  0.00
TER
ATOM   1494  O   WAT   481      20.453 -14.022  15.637  1.00  0.00
ATOM   1495  H1  WAT   481      20.468 -14.954  15.419  1.00  0.00
ATOM   1496  H2  WAT   481      19.746 -13.936  16.276  1.00  0.00
TER
ATOM   1497  O   WAT   482      22.194 -15.655   8.482  1.00  0.00
ATOM   1498  H1  WAT   482      22.547 -16.252   7.823  1.00  0.00
ATOM   1499  H2  WAT   482      21.310 -15.981   8.653  1.00  0.00
TER
ATOM   1500  O   WAT   483      18.281 -14.895   5.889  1.00  0.00
ATOM   1501  H1  WAT   483      18.968 -14.349   6.270  1.00  0.00
ATOM   1502  H2  WAT   483      17.494 -14.351   5.924  1.00  0.00
TER
ATOM   1503  O   WAT   484      10.420 -19.278   1.381  1.00  0.00
ATOM   1504  H1  WAT   484      11.289 -18.996   1.665  1.00  0.00
ATOM   1505  H2  WAT   484       9.929 -18.465   1.266  1.00  0.00
TER
ATOM   1506  O   WAT   485      17.583 -17.891   5.502  1.00  0.00
ATOM   1507  H1  WAT   485      18.040 -17.080   5.728  1.00  0.00
ATOM   1508  H2  WAT   485      17.232 -18.209   6.334  1.00  0.00
TER
ATOM   1509  O   WAT   486      19.887 -12.380  12.731  1.00  0.00
ATOM   1510  H1  WAT   486      20.531 -12.174  13.409  1.00  0.00
ATOM   1511  H2  WAT   486      20.249 -13.141  12.278  1.00  0.00
TER
ATOM   1512  O   WAT   487      21.160 -14.377  11.449  1.00  0.00
ATOM   1513  H1  WAT   487      21.802 -15.078  11.562  1.00  0.00
ATOM   1514  H2  WAT   487      21.685 -13.597  11.269  1.00  0.00
TER
ATOM   1515  O   WAT   488      10.787 -10.065   1.947  1.00  0.00
ATOM   1516  H1  WAT   488      11.147  -9.467   1.293  1.00  0.00
ATOM   1517  H2  WAT   488      10.646  -9.519   2.721  1.00  0.00
TER
ATOM   1518  O   WAT   489      10.771 -11.800  16.422  1.00  0.00
ATOM   1519  H1  WAT   489      10.880 -12.741  16.281  1.00  0.00
ATOM   1520  H2  WAT   489      10.119 -11.534  15.773  1.00  0.00
TER
ATOM   1521  O   WAT   490      18.762 -13.528  17.821  1.00  0.00
ATOM   1522  H1  WAT   490      18.442 -14.247  18.366  1.00  0.00
ATOM   1523  H2  WAT   490      18.088 -12.853  17.895  1.00  0.00
TER
ATOM   1524  O   WAT   491      16.804 -12.682   2.765  1.00  0.00
ATOM   1525  H1  WAT   491      16.795 -11.949   2.149  1.00  0.00
ATOM   1526  H2  WAT   491      15.884 -12.929   2.857  1.00  0.00
TER
ATOM   1527  O   WAT   492      12.404 -17.461   3.509  1.00  0.00
ATOM   1528  H1  WAT   492      11.797 -16.721   3.519  1.00  0.00
ATOM   1529  H2  WAT   492      12.879 -17.371   2.683  1.00  0.00
TER
ATOM   1530  O   WAT   493      19.790 -12.620   1.427  1.00  0.00
ATOM   1531  H1  WAT   493      19.891 -12.823   0.497  1.00  0.00
ATOM   1532  H2  WAT   493      18.890 -12.874   1.632  1.00  0.00
TER
ATOM   1533  O   WAT   494      18.432 -10.101   6.122  1.00  0.00
ATOM   1534  H1  WAT   494      18.686 -10.139   5.200  1.00  0.00
ATOM   1535  H2  WAT   494      17.483 -10.228   6.115  1.00  0.00
TER
ATOM   1536  O   WAT   495      14.415 -17.500   1.258  1.00  0.00
ATOM   1537  H1  WAT   495      15.181 -17.612   1.821  1.00  0.00
ATOM   1538  H2  WAT   495      14.492 -18.196   0.606  1.00  0.00
TER
ATOM   1539  O   WAT   496      13.911  -9.918   9.045  1.00  0.00
ATOM   1540  H1  WAT   496      14.647 -10.466   9.316  1.00  0.00
ATOM   1541  H2  WAT   496      14.295  -9.052   8.906  1.00  0.00
TER
ATOM   1542  O   WAT   497      10.796 -13.850   4.919  1.00  0.00
ATOM   1543  H1  WAT   497       9.870 -13.608   4.910  1.00  0.00
ATOM   1544  H2  WAT   497      11.261 -13.023   4.798  1.00  0.00
TER
ATOM   1545  O   WAT   498      17.021 -10.745   0.868  1.00  0.00
ATOM   1546  H1  WAT   498      17.814 -10.456   0.416  1.00  0.00
ATOM   1547  H2  WAT   498      16.502 -11.175   0.189  1.00  0.00
TER
ATOM   1548  O   WAT   499      21.753 -14.625  18.181  1.00  0.00
ATOM   1549  H1  WAT   499      21.147 -14.602  17.441  1.00  0.00
ATOM   1550  H2  WAT   499      21.449 -15.357  18.718  1.00  0.00
TER
ATOM   1551  O   WAT   500      10.637 -18.246  17.177  1.00  0.00
ATOM   1552  H1  WAT   500      11.141 -18.825  17.749  1.00  0.00
ATOM   1553  H2  WAT   500       9.897 -17.962  17.715  1.00  0.00
TER
ATOM   1554  O   WAT   501      17.539 -15.524   0.732  1.00  0.00
ATOM   1555  H1  WAT   501      17.434 -16.139   1.458  1.00  0.00
ATOM   1556  H2  WAT   501      17.372 -16.048  -0.052  1.00  0.00
TER
ATOM   1557  O   WAT   502      17.691 -16.839  16.711  1.00  0.00
ATOM   1558  H1  WAT   502      16.925 -16.270  16.626  1.00  0.00
ATOM   1559  H2  WAT   502      17.872 -17.131  15.817  1.00  0.00
TER
ATOM   1560  O   WAT   503      20.779 -16.462   1.336  1.00  0.00
ATOM   1561  H1  WAT   503      20.230 -16.015   1.980  1.00  0.00
ATOM   1562  H2  WAT   503      21.401 -16.967   1.860  1.00  0.00
TER
ATOM   1563  O   WAT   504      16.447 -17.503   3.232  1.00  0.00
ATOM   1564  H1  WAT   504      16.869 -17.669   4.076  1.00  0.00
ATOM   1565  H2  WAT   504      16.572 -18.313   2.738  1.00  0.00
TER
ATOM   1566  O   WAT   505      18.960 -18.479   0.480  1.00  0.00
ATOM   1567  H1  WAT   505      19.480 -19.195   0.114  1.00  0.00
ATOM   1568  H2  WAT   505      19.606 -17.841   0.780  1.00  0.00
TER
ATOM   1569  O   WAT   506      18.269 -17.105  13.773  1.00  0.00
ATOM   1570  H1  WAT   506      18.688 -16.261  13.601  1.00  0.00
ATOM   1571  H2  WAT   506      17.350 -16.967  13.544  1.00  0.00
TER
ATOM   1572  O   WAT   507      20.605 -19.373  15.157  1.00  0.00
ATOM   1573  H1  WAT   507      20.725 -19.969  15.897  1.00  0.00
ATOM   1574  H2  WAT   507      21.465 -19.336  14.737  1.00  0.00
TER
ATOM   1575  O   WAT   508      16.120 -10.799  14.889  1.00  0.00
ATOM   1576  H1  WAT   508      15.582 -10.075  14.570  1.00  0.00
ATOM   1577  H2  WAT   508      16.373 -11.276  14.099  1.00  0.00
TER
ATOM   1578  O   WAT   509      18.976  -9.564  15.148  1.00  0.00
ATOM   1579  H1  WAT   509      18.902  -8.661  15.455  1.00  0.00
ATOM   1580  H2  WAT   509      18.074  -9.883  15.120  1.00  0.00
TER
ATOM   1581  O   WAT   510      19.524 -10.398   2.770  1.00  0.00
ATOM   1582  H1  WAT   510      20.420 -10.060   2.792  1.00  0.00
ATOM   1583  H2  WAT   510      19.556 -11.120   2.143  1.00  0.00
TER
ATOM   1584  O   WAT   511      13.164 -15.026   0.999  1.00  0.00
ATOM   1585  H1  WAT   511      13.602 -14.483   1.655  1.00  0.00
ATOM   1586  H2  WAT   511      13.649 -15.851   1.009  1.00  0.00
TER
ATOM   1587  O   WAT   512      10.379 -12.237   8.451  1.00  0.00
ATOM   1588  H1  WAT   512      10.709 -13.105   8.219  1.00  0.00
ATOM   1589  H2  WAT   512      10.808 -12.031   9.282  1.00  0.00
TER
ATOM   1590  O   WAT   513      14.975 -13.906   6.111  1.00  0.00
ATOM   1591  H1  WAT   513      14.674 -14.029   7.012  1.00  0.00
ATOM   1592  H2  WAT   513      14.869 -14.765   5.703  1.00  0.00
TER
ATOM   1593  O   WAT   514      10.868 -11.370  11.189  1.00  0.00
ATOM   1594  H1  WAT   514      10.431 -11.190  12.022  1.00  0.00
ATOM   1595  H2  WAT   514      11.435 -10.612  11.047  1.00  0.00
TER
ATOM   1596  O   WAT   515      10.700 -18.858   7.548  1.00  0.00
ATOM   1597  H1  WAT   515      10.045 -19.126   6.904  1.00  0.00
ATOM   1598  H2  WAT   515      11.538 -18.967   7.098  1.00  0.00
TER
ATOM   1599  O   WAT   516      11.738 -18.472  12.088  1.00  0.00
ATOM   1600  H1  WAT   516      12.105 -18.560  12.968  1.00  0.00
ATOM   1601  H2  WAT   516      11.169 -19.236  11.989  1.00  0.00
TER
ATOM   1602  O   WAT   517      13.153 -13.959  17.250  1.00  0.00
ATOM   1603  H1  WAT   517      13.110 -14.330  18.132  1.00  0.00
ATOM   1604  H2  WAT   517      13.284 -13.021  17.391  1.00  0.00
TER
ATOM   1605  O   WAT   518      16.854 -12.403  12.851  1.00  0.00
ATOM   1606  H1  WAT   518      16.613 -12.136  11.965  1.00  0.00
ATOM   1607  H2  WAT   518      17.794 -12.233  12.907  1.00  0.00
TER
ATOM   1608  O   WAT   519      12.992 -11.013  14.370  1.00  0.00
ATOM   1609  H1  WAT   519      12.398 -11.144  15.109  1.00  0.00
ATOM   1610  H2  WAT   519      12.984 -11.849  13.904  1.00  0.00
TER
ATOM   1611  O   WAT   520      12.623 -13.647  13.321  1.00  0.00
ATOM   1612  H1  WAT   520      11.896 -14.266  13.254  1.00  0.00
ATOM   1613  H2  WAT   520      12.684 -13.253  12.451  1.00  0.00
TER
ATOM   1614  O   WAT   521      16.227 -11.433  10.106  1.00  0.00
ATOM   1615  H1  WAT   521      16.744 -12.044   9.581  1.00  0.00
ATOM   1616  H2  WAT   521      16.877 -10.930  10.597  1.00  0.00
TER
ATOM   1617  O   WAT   522      18.967 -10.542  10.933  1.00  0.00
ATOM   1618  H1  WAT   522      19.255 -10.796  10.056  1.00  0.00
ATOM   1619  H2  WAT   522      19.479 -11.094  11.523  1.00  0.00
TER
ATOM   1620  O   WAT   523      10.906 -10.330   6.531  1.00  0.00
ATOM   1621  H1  WAT   523      10.738 -10.963   7.229  1.00  0.00
ATOM   1622  H2  WAT   523      10.039 -10.124   6.180  1.00  0.00
TER
ATOM   1623  O   WAT   524      12.512 -11.636   3.976  1.00  0.00
ATOM   1624  H1  WAT   524      11.987 -11.255   3.272  1.00  0.00
ATOM   1625  H2  WAT   524      12.437 -11.011   4.697  1.00  0.00
TER
ATOM   1626  O   WAT   525      19.034  -9.620  18.300  1.00  0.00
ATOM   1627  H1  WAT   525      19.961  -9.856  18.343  1.00  0.00
ATOM   1628  H2  WAT   525      19.019  -8.793  17.818  1.00  0.00
TER
ATOM   1629  O   WAT   526      15.111  -9.688   2.851  1.00  0.00
ATOM   1630  H1  WAT   526      15.843  -9.972   2.303  1.00  0.00
ATOM   1631  H2  WAT   526      15.371  -9.927   3.741  1.00  0.00
TER
ATOM   1632  O   WAT   527      14.273 -13.572   2.855  1.00  0.00
ATOM   1633  H1  WAT   527      13.644 -13.103   3.404  1.00  0.00
ATOM   1634  H2  WAT   527      14.388 -14.417   3.290  1.00  0.00
TER
ATOM   1635  O   WAT   528      19.860 -17.743  -9.114  1.00  0.00
ATOM   1636  H1  WAT   528      19.084 -18.223  -8.824  1.00  0.00
ATOM   1637  H2  WAT   528      20.511 -18.423  -9.288  1.00  0.00
TER
ATOM   1638  O   WAT   529      13.876 -17.431  -8.236  1.00  0.00
ATOM   1639  H1  WAT   529      13.045 -17.686  -7.836  1.00  0.00
ATOM   1640  H2  WAT   529      14.484 -17.360  -7.500  1.00  0.00
TER
ATOM   1641  O   WAT   530      13.856 -13.397  -8.040  1.00  0.00
ATOM   1642  H1  WAT   530      14.159 -14.287  -8.219  1.00  0.00
ATOM   1643  H2  WAT   530      14.601 -12.840  -8.268  1.00  0.00
TER
ATOM   1644  O   WAT   531      20.107 -11.051 -10.713  1.00  0.00
ATOM   1645  H1  WAT   531      19.488 -10.596 -11.284  1.00  0.00
ATOM   1646  H2  WAT   531      20.962 -10.896 -11.114  1.00  0.00
TER
ATOM   1647  O   WAT   532      19.301 -15.067  -9.107  1.00  0.00
ATOM   1648  H1  WAT   532      19.231 -16.008  -9.268  1.00  0.00
ATOM   1649  H2  WAT   532      20.063 -14.977  -8.534  1.00  0.00
TER
ATOM   1650  O   WAT   533      20.973 -16.167 -13.320  1.00  0.00
ATOM   1651  H1  WAT   533      20.355 -15.702 -13.884  1.00  0.00
ATOM   1652  H2  WAT   533      21.485 -15.475 -12.903  1.00  0.00
TER
ATOM   1653  O   WAT   534      15.836 -16.640  -6.642  1.00  0.00
ATOM   1654  H1  WAT   534      15.503 -16.013  -6.000  1.00  0.00
ATOM   1655  H2  WAT   534      16.013 -16.114  -7.422  1.00  0.00
TER
ATOM   1656  O   WAT   535      15.048 -14.672  -4.827  1.00  0.00
ATOM   1657  H1  WAT   535      15.666 -13.997  -5.108  1.00  0.00
ATOM   1658  H2  WAT   535      14.188 -14.263  -4.918  1.00  0.00
TER
ATOM   1659  O   WAT   536      10.341 -15.482 -15.946  1.00  0.00
ATOM   1660  H1  WAT   536       9.964 -14.993 -16.678  1.00  0.00
ATOM   1661  H2  WAT   536      10.599 -14.809 -15.316  1.00  0.00
TER
ATOM   1662  O   WAT   537      20.338 -19.015 -13.752  1.00  0.00
ATOM   1663  H1  WAT   537      19.411 -19.081 -13.523  1.00  0.00
ATOM   1664  H2  WAT   537      20.491 -18.077 -13.866  1.00  0.00
TER
ATOM   1665  O   WAT   538      15.944 -18.489 -10.970  1.00  0.00
ATOM   1666  H1  WAT   538      15.540 -19.201 -11.465  1.00  0.00
ATOM   1667  H2  WAT   538      16.030 -18.833 -10.081  1.00  0.00
TER
ATOM   1668  O   WAT   539      16.412 -14.802  -8.806  1.00  0.00
ATOM   1669  H1  WAT   539      16.115 -15.407  -9.485  1.00  0.00
ATOM   1670  H2  WAT   539      17.362 -14.764  -8.917  1.00  0.00
TER
ATOM   1671  O   WAT   540      15.504 -15.064  -2.155  1.00  0.00
ATOM   1672  H1  WAT   540      14.607 -14.840  -1.908  1.00  0.00
ATOM   1673  H2  WAT   540      15.529 -14.940  -3.104  1.00  0.00
TER
ATOM   1674  O   WAT   541      14.331 -18.192  -3.579  1.00  0.00
ATOM   1675  H1  WAT   541      14.192 -17.320  -3.210  1.00  0.00
ATOM   1676  H2  WAT   541      13.449 -18.535  -3.724  1.00  0.00
TER
ATOM   1677  O   WAT   542      20.654 -13.275 -12.273  1.00  0.00
ATOM   1678  H1  WAT   542      21.094 -12.532 -12.687  1.00  0.00
ATOM   1679  H2  WAT   542      20.593 -13.032 -11.349  1.00  0.00
TER
ATOM   1680  O   WAT   543      16.129 -12.250  -1.371  1.00  0.00
ATOM   1681  H1  WAT   543      16.101 -11.846  -2.238  1.00  0.00
ATOM   1682  H2  WAT   543      15.966 -13.179  -1.534  1.00  0.00
TER
ATOM   1683  O   WAT   544      10.283 -16.423  -7.662  1.00  0.00
ATOM   1684  H1  WAT   544      10.361 -16.288  -8.607  1.00  0.00
ATOM   1685  H2  WAT   544      10.897 -17.131  -7.469  1.00  0.00
TER
ATOM   1686  O   WAT   545      11.528 -14.723 -11.251  1.00  0.00
ATOM   1687  H1  WAT   545      11.121 -14.581 -12.106  1.00  0.00
ATOM   1688  H2  WAT   545      12.419 -15.007 -11.454  1.00  0.00
TER
ATOM   1689  O   WAT   546      21.346 -10.573  -4.345  1.00  0.00
ATOM   1690  H1  WAT   546      21.860 -10.663  -3.543  1.00  0.00
ATOM   1691  H2  WAT   546      20.503 -10.227  -4.052  1.00  0.00
TER
ATOM   1692  O   WAT   547      15.800 -10.508 -13.139  1.00  0.00
ATOM   1693  H1  WAT   547      15.624 -11.425 -13.352  1.00  0.00
ATOM   1694  H2  WAT   547      14.946 -10.149 -12.899  1.00  0.00
TER
ATOM   1695  O   WAT   548      10.339 -15.381  -5.123  1.00  0.00
ATOM   1696  H1  WAT   548      10.502 -15.851  -5.941  1.00  0.00
ATOM   1697  H2  WAT   548      10.804 -15.889  -4.458  1.00  0.00
TER
ATOM   1698  O   WAT   549      11.913 -16.006  -2.963  1.00  0.00
ATOM   1699  H1  WAT   549      11.528 -16.647  -2.365  1.00  0.00
ATOM   1700  H2  WAT   549      12.224 -15.303  -2.394  1.00  0.00
TER
ATOM   1701  O   WAT   550      18.063 -19.158  -7.482  1.00  0.00
ATOM   1702  H1  WAT   550      18.430 -19.633  -6.736  1.00  0.00
ATOM   1703  H2  WAT   550      17.873 -18.284  -7.141  1.00  0.00
TER
ATOM   1704  O   WAT   551      15.853 -20.118  -5.164  1.00  0.00
ATOM   1705  H1  WAT   551      15.548 -19.238  -4.939  1.00  0.00
ATOM   1706  H2  WAT   551      16.807 -20.058  -5.128  1.00  0.00
TER
ATOM   1707  O   WAT   552      14.381 -15.911 -14.567  1.00  0.00
ATOM   1708  H1  WAT   552      13.607 -16.452 -14.727  1.00  0.00
ATOM   1709  H2  WAT   552      15.110 -16.431 -14.905  1.00  0.00
TER
ATOM   1710  O   WAT   553      20.521 -16.844  -2.888  1.00  0.00
ATOM   1711  H1  WAT   553      20.455 -17.764  -3.142  1.00  0.00
ATOM   1712  H2  WAT   553      19.892 -16.747  -2.173  1.00  0.00
TER
ATOM   1713  O   WAT   554      14.425 -16.243 -10.929  1.00  0.00
ATOM   1714  H1  WAT   554      14.942 -17.047 -10.984  1.00  0.00
ATOM   1715  H2  WAT   554      13.973 -16.306 -10.088  1.00  0.00
TER
ATOM   1716  O   WAT   555      19.311 -14.977 -15.657  1.00  0.00
ATOM   1717  H1  WAT   555      19.653 -14.233 -16.152  1.00  0.00
ATOM   1718  H2  WAT   555      18.483 -14.664 -15.294  1.00  0.00
TER
ATOM   1719  O   WAT   556      11.909 -19.277  -4.017  1.00  0.00
ATOM   1720  H1  WAT   556      11.550 -18.612  -3.429  1.00  0.00
ATOM   1721  H2  WAT   556      11.614 -20.109  -3.645  1.00  0.00
TER
ATOM   1722  O   WAT   557      15.110 -18.819  -1.133  1.00  0.00
ATOM   1723  H1  WAT   557      14.810 -18.673  -2.030  1.00  0.00
ATOM   1724  H2  WAT   557      15.881 -19.378  -1.225  1.00  0.00
TER
ATOM   1725  O   WAT   558      20.453 -14.022  -3.137  1.00  0.00
ATOM   1726  H1  WAT   558      20.468 -14.954  -3.355  1.00  0.00
ATOM   1727  H2  WAT   558      19.746 -13.936  -2.498  1.00  0.00
TER
ATOM   1728  O   WAT   559      22.194 -15.655 -10.292  1.00  0.00
ATOM   1729  H1  WAT   559      22.547 -16.252 -10.952  1.00  0.00
ATOM   1730  H2  WAT   559      21.310 -15.981 -10.121  1.00  0.00
TER
ATOM   1731  O   WAT   560      18.281 -14.895 -12.885  1.00  0.00
ATOM   1732  H1  WAT   560      18.968 -14.349 -12.504  1.00  0.00
ATOM   1733  H2  WAT   560      17.494 -14.351 -12.850  1.00  0.00
TER
ATOM   1734  O   WAT   561      10.420 -19.278 -17.393  1.00  0.00
ATOM   1735  H1  WAT   561      11.289 -18.996 -17.110  1.00  0.00
ATOM   1736  H2  WAT   561       9.929 -18.465 -17.508  1.00  0.00
TER
ATOM   1737  O   WAT   562      17.583 -17.891 -13.272  1.00  0.00
ATOM   1738  H1  WAT   562      18.040 -17.080 -13.046  1.00  0.00
ATOM   1739  H2  WAT   562      17.232 -18.209 -12.441  1.00  0.00
TER
ATOM   1740  O   WAT   563      19.887 -12.380  -6.043  1.00  0.00
ATOM   1741  H1  WAT   563      20.531 -12.174  -5.366  1.00  0.00
ATOM   1742  H2  WAT   563      20.249 -13.141  -6.496  1.00  0.00
TER
ATOM   1743  O   WAT   564      21.160 -14.377  -7.325  1.00  0.00
ATOM   1744  H1  WAT   564      21.802 -15.078  -7.212  1.00  0.00
ATOM   1745  H2  WAT   564      21.685 -13.597  -7.506  1.00  0.00
TER
ATOM   1746  O   WAT   565      10.787 -10.065 -16.827  1.00  0.00
ATOM   1747  H1  WAT   565      11.147  -9.467 -17.481  1.00  0.00
ATOM   1748  H2  WAT   565      10.646  -9.519 -16.054  1.00  0.00
TER
ATOM   1749  O   WAT   566      10.771 -11.800  -2.353  1.00  0.00
ATOM   1750  H1  WAT   566      10.880 -12.741  -2.493  1.00  0.00
ATOM   1751  H2  WAT   566      10.119 -11.534  -3.001  1.00  0.00
TER
ATOM   1752  O   WAT   567      18.762 -13.528  -0.953  1.00  0.00
ATOM   1753  H1  WAT   567      18.442 -14.247  -0.408  1.00  0.00
ATOM   1754  H2  WAT   567      18.088 -12.853  -0.879  1.00  0.00
TER
ATOM   1755  O   WAT   568      16.804 -12.682 -16.010  1.00  0.00
ATOM   1756  H1  WAT   568      16.795 -11.949 -16.625  1.00  0.00
ATOM   1757  H2  WAT   568      15.884 -12.929 -15.917  1.00  0.00
TER
ATOM   1758  O   WAT   569      12.404 -17.461 -15.265  1.00  0.00
ATOM   1759  H1  WAT   569      11.797 -16.721 -15.255  1.00  0.00
ATOM   1760  H2  WAT   569      12.879 -17.371 -16.091  1.00  0.00
TER
ATOM   1761  O   WAT   570      19.790 -12.620 -17.347  1.00  0.00
ATOM   1762  H1  WAT   570      19.891 -12.823 -18.277  1.00  0.00
ATOM   1763  H2  WAT   570      18.890 -12.874 -17.142  1.00  0.00
TER
ATOM   1764  O   WAT   571      18.432 -10.101 -12.652  1.00  0.00
ATOM   1765  H1  WAT   571      18.686 -10.139 -13.574  1.00  0.00
ATOM   1766  H2  WAT   571      17.483 -10.228 -12.660  1.00  0.00
TER
ATOM   1767  O   WAT   572      14.415 -17.500 -17.516  1.00  0.00
ATOM   1768  H1  WAT   572      15.181 -17.612 -16.954  1.00  0.00
ATOM   1769  H2  WAT   572      14.492 -18.196 -18.168  1.00  0.00
TER
ATOM   1770  O   WAT   573      13.911  -9.918  -9.729  1.00  0.00
ATOM   1771  H1  WAT   573      14.647 -10.466  -9.459  1.00  0.00
ATOM   1772  H2  WAT   573      14.295  -9.052  -9.869  1.00  0.00
TER
ATOM   1773  O   WAT   574      10.796 -13.850 -13.855  1.00  0.00
ATOM   1774  H1  WAT   574       9.870 -13.608 -13.865  1.00  0.00
ATOM   1775  H2  WAT   574      11.261 -13.023 -13.977  1.00  0.00
TER
ATOM   1776  O   WAT   575      12.917 -10.733  -0.541  1.00  0.00
ATOM   1777  H1  WAT   575      13.718 -10.412  -0.127  1.00  0.00
ATOM   1778  H2  WAT   575      12.402 -11.094   0.181  1.00  0.00
TER
ATOM   1779  O   WAT   576      17.021 -10.745 -17.907  1.00  0.00
ATOM   1780  H1  WAT   576      17.814 -10.456 -18.359  1.00  0.00
ATOM   1781  H2  WAT   576      16.502 -11.175 -18.586  1.00  0.00
TER
ATOM   1782  O   WAT   577      21.753 -14.625  -0.593  1.00  0.00
ATOM   1783  H1  WAT   577      21.147 -14.602  -1.334  1.00  0.00
ATOM   1784  H2  WAT   577      21.449 -15.357  -0.057  1.00  0.00
TER
ATOM   1785  O   WAT   578      10.637 -18.246  -1.597  1.00  0.00
ATOM   1786  H1  WAT   578      11.141 -18.825  -1.026  1.00  0.00
ATOM   1787  H2  WAT   578       9.897 -17.962  -1.060  1.00  0.00
TER
ATOM   1788  O   WAT   579      17.691 -16.839  -2.064  1.00  0.00
ATOM   1789  H1  WAT   579      16.925 -16.270  -2.148  1.00  0.00
ATOM   1790  H2  WAT   579      17.872 -17.131  -2.957  1.00  0.00
TER
ATOM   1791  O   WAT   580      20.779 -16.462 -17.438  1.00  0.00
ATOM   1792  H1  WAT   580      20.230 -16.015 -16.794  1.00  0.00
ATOM   1793  H2  WAT   580      21.401 -16.967 -16.915  1.00  0.00
TER
ATOM   1794  O   WAT   581      16.447 -17.503 -15.542  1.00  0.00
ATOM   1795  H1  WAT   581      16.869 -17.669 -14.699  1.00  0.00
ATOM   1796  H2  WAT   581      16.572 -18.313 -16.036  1.00  0.00
TER
ATOM   1797  O   WAT   582      18.960 -18.479 -18.294  1.00  0.00
ATOM   1798  H1  WAT   582      19.480 -19.195 -18.660  1.00  0.00
ATOM   1799  H2  WAT   582      19.606 -17.841 -17.994  1.00  0.00
TER
ATOM   1800  O   WAT   583      18.269 -17.105  -5.001  1.00  0.00
ATOM   1801  H1  WAT   583      18.688 -16.261  -5.173  1.00  0.00
ATOM   1802  H2  WAT   583      17.350 -16.967  -5.230  1.00  0.00
TER
ATOM   1803  O   WAT   584      20.605 -19.373  -3.617  1.00  0.00
ATOM   1804  H1  WAT   584      20.725 -19.969  -2.878  1.00  0.00
ATOM   1805  H2  WAT   584      21.465 -19.336  -4.037  1.00  0.00
TER
ATOM   1806  O   WAT   585      16.120 -10.799  -3.885  1.00  0.00
ATOM   1807  H1  WAT   585      15.582 -10.075  -4.204  1.00  0.00
ATOM   1808  H2  WAT   585      16.373 -11.276  -4.676  1.00  0.00
TER
ATOM   1809  O   WAT   586      18.976  -9.564  -3.627  1.00  0.00
ATOM   1810  H1  WAT   586      18.902  -8.661  -3.319  1.00  0.00
ATOM   1811  H2  WAT   586      18.074  -9.883  -3.654  1.00  0.00
TER
ATOM   1812  O   WAT   587      19.524 -10.398 -16.004  1.00  0.00
ATOM   1813  H1  WAT   587      20.420 -10.060 -15.982  1.00  0.00
ATOM   1814  H2  WAT   587      19.556 -11.120 -16.632  1.00  0.00
TER
ATOM   1815  O   WAT   588      13.164 -15.026 -17.775  1.00  0.00
ATOM   1816  H1  WAT   588      13.602 -14.483 -17.120  1.00  0.00
ATOM   1817  H2  WAT   588      13.649 -15.851 -17.766  1.00  0.00
TER
ATOM   1818  O   WAT   589      10.379 -12.237 -10.323  1.00  0.00
ATOM   1819  H1  WAT   589      10.709 -13.105 -10.555  1.00  0.00
ATOM   1820  H2  WAT   589      10.808 -12.031  -9.493  1.00  0.00
TER
ATOM   1821  O   WAT   590      14.975 -13.906 -12.663  1.00  0.00
ATOM   1822  H1  WAT   590      14.674 -14.029 -11.763  1.00  0.00
ATOM   1823  H2  WAT   590      14.869 -14.765 -13.071  1.00  0.00
TER
ATOM   1824  O   WAT   591      10.868 -11.370  -7.585  1.00  0.00
ATOM   1825  H1  WAT   591      10.431 -11.190  -6.753  1.00  0.00
ATOM   1826  H2  WAT   591      11.435 -10.612  -7.727  1.00  0.00
TER
ATOM   1827  O   WAT   592      10.700 -18.858 -11.226  1.00  0.00
ATOM   1828  H1  WAT   592      10.045 -19.126 -11.870  1.00  0.00
ATOM   1829  H2  WAT   592      11.538 -18.967 -11.676  1.00  0.00
TER
ATOM   1830  O   WAT   593      11.738 -18.472  -6.686  1.00  0.00
ATOM   1831  H1  WAT   593      12.105 -18.560  -5.806  1.00  0.00
ATOM   1832  H2  WAT   593      11.169 -19.236  -6.785  1.00  0.00
TER
ATOM   1833  O   WAT   594      13.153 -13.959  -1.524  1.00  0.00
ATOM   1834  H1  WAT   594      13.110 -14.330  -0.642  1.00  0.00
ATOM   1835  H2  WAT   594      13.284 -13.021  -1.384  1.00  0.00
TER
ATOM   1836  O   WAT   595      16.854 -12.403  -5.923  1.00  0.00
ATOM   1837  H1  WAT   595      16.613 -12.136  -6.810  1.00  0.00
ATOM   1838  H2  WAT   595      17.794 -12.233  -5.868  1.00  0.00
TER
ATOM   1839  O   WAT   596      12.992 -11.013  -4.404  1.00  0.00
ATOM   1840  H1  WAT   596      12.398 -11.144  -3.665  1.00  0.00
ATOM   1841  H2  WAT   596      12.984 -11.849  -4.870  1.00  0.00
TER
ATOM   1842  O   WAT   597      12.623 -13.647  -5.453  1.00  0.00
ATOM   1843  H1  WAT   597      11.896 -14.266  -5.521  1.00  0.00
ATOM   1844  H2  WAT   597      12.684 -13.253  -6.323  1.00  0.00
TER
ATOM   1845  O   WAT   598      16.227 -11.433  -8.668  1.00  0.00
ATOM   1846  H1  WAT   598      16.744 -12.044  -9.194  1.00  0.00
ATOM   1847  H2  WAT   598      16.877 -10.930  -8.177  1.00  0.00
TER
ATOM   1848  O   WAT   599      18.967 -10.542  -7.841  1.00  0.00
ATOM   1849  H1  WAT   599      19.255 -10.796  -8.718  1.00  0.00
ATOM   1850  H2  WAT   599      19.479 -11.094  -7.251  1.00  0.00
TER
ATOM   1851  O   WAT   600      10.906 -10.330 -12.244  1.00  0.00
ATOM   1852  H1  WAT   600      10.738 -10.963 -11.545  1.00  0.00
ATOM   1853  H2  WAT   600      10.039 -10.124 -12.594  1.00  0.00
TER
ATOM   1854  O   WAT   601      12.512 -11.636 -14.799  1.00  0.00
ATOM   1855  H1  WAT   601      11.987 -11.255 -15.502  1.00  0.00
ATOM   1856  H2  WAT   601      12.437 -11.011 -14.078  1.00  0.00
TER
ATOM   1857  O   WAT   602      19.034  -9.620  -0.475  1.00  0.00
ATOM   1858  H1  WAT   602      19.961  -9.856  -0.431  1.00  0.00
ATOM   1859  H2  WAT   602      19.019  -8.793  -0.956  1.00  0.00
TER
ATOM   1860  O   WAT   603      15.111  -9.688 -15.924  1.00  0.00
ATOM   1861  H1  WAT   603      15.843  -9.972 -16.471  1.00  0.00
ATOM   1862  H2  WAT   603      15.371  -9.927 -15.034  1.00  0.00
TER
ATOM   1863  O   WAT   604      14.273 -13.572 -15.919  1.00  0.00
ATOM   1864  H1  WAT   604      13.644 -13.103 -15.370  1.00  0.00
ATOM   1865  H2  WAT   604      14.388 -14.417 -15.484  1.00  0.00
TER
ATOM   1866  O   WAT   605       2.954  18.028   7.780  1.00  0.00
ATOM   1867  H1  WAT   605       2.873  17.113   7.509  1.00  0.00
ATOM   1868  H2  WAT   605       2.540  18.524   7.074  1.00  0.00
TER
ATOM   1869  O   WAT   606       1.085  19.806   9.661  1.00  0.00
ATOM   1870  H1  WAT   606       0.310  19.326   9.951  1.00  0.00
ATOM   1871  H2  WAT   606       1.737  19.126   9.486  1.00  0.00
TER
ATOM   1872  O   WAT   607      -4.898  20.118  10.538  1.00  0.00
ATOM   1873  H1  WAT   607      -5.730  19.862  10.938  1.00  0.00
ATOM   1874  H2  WAT   607      -4.290  20.189  11.274  1.00  0.00
TER
ATOM   1875  O   WAT   608      -6.489  15.078   4.323  1.00  0.00
ATOM   1876  H1  WAT   608      -7.377  15.419   4.221  1.00  0.00
ATOM   1877  H2  WAT   608      -6.205  14.878   3.431  1.00  0.00
TER
ATOM   1878  O   WAT   609      -8.526  17.678  10.206  1.00  0.00
ATOM   1879  H1  WAT   609      -7.954  16.911  10.207  1.00  0.00
ATOM   1880  H2  WAT   609      -8.525  17.977   9.297  1.00  0.00
TER
ATOM   1881  O   WAT   610      -7.283  13.087  11.993  1.00  0.00
ATOM   1882  H1  WAT   610      -7.463  12.189  12.274  1.00  0.00
ATOM   1883  H2  WAT   610      -7.685  13.634  12.668  1.00  0.00
TER
ATOM   1884  O   WAT   611       1.557  15.288   9.895  1.00  0.00
ATOM   1885  H1  WAT   611       1.933  14.416   9.782  1.00  0.00
ATOM   1886  H2  WAT   611       1.459  15.624   9.004  1.00  0.00
TER
ATOM   1887  O   WAT   612      -4.313  13.661   5.356  1.00  0.00
ATOM   1888  H1  WAT   612      -4.206  14.561   5.663  1.00  0.00
ATOM   1889  H2  WAT   612      -5.223  13.613   5.066  1.00  0.00
TER
ATOM   1890  O   WAT   613       5.339  12.783   6.827  1.00  0.00
ATOM   1891  H1  WAT   613       6.160  12.293   6.870  1.00  0.00
ATOM   1892  H2  WAT   613       5.373  13.373   7.581  1.00  0.00
TER
ATOM   1893  O   WAT   614      -6.664  15.583  10.602  1.00  0.00
ATOM   1894  H1  WAT   614      -5.983  15.847  11.220  1.00  0.00
ATOM   1895  H2  WAT   614      -6.980  14.743  10.935  1.00  0.00
TER
ATOM   1896  O   WAT   615      -2.472  16.630   9.689  1.00  0.00
ATOM   1897  H1  WAT   615      -1.964  17.128  10.329  1.00  0.00
ATOM   1898  H2  WAT   615      -1.941  15.853   9.513  1.00  0.00
TER
ATOM   1899  O   WAT   616       9.629  14.800  13.392  1.00  0.00
ATOM   1900  H1  WAT   616       8.924  15.188  12.873  1.00  0.00
ATOM   1901  H2  WAT   616       9.895  15.495  13.994  1.00  0.00
TER
ATOM   1902  O   WAT   617      -4.188  11.269  13.955  1.00  0.00
ATOM   1903  H1  WAT   617      -4.186  11.787  13.150  1.00  0.00
ATOM   1904  H2  WAT   617      -5.018  10.792  13.932  1.00  0.00
TER
ATOM   1905  O   WAT   618       5.575  14.723   9.600  1.00  0.00
ATOM   1906  H1  WAT   618       4.871  15.012  10.181  1.00  0.00
ATOM   1907  H2  WAT   618       5.937  15.533   9.240  1.00  0.00
TER
ATOM   1908  O   WAT   619      -4.507  12.980  11.962  1.00  0.00
ATOM   1909  H1  WAT   619      -4.165  13.825  11.668  1.00  0.00
ATOM   1910  H2  WAT   619      -5.445  13.129  12.079  1.00  0.00
TER
ATOM   1911  O   WAT   620       8.644  14.169   9.991  1.00  0.00
ATOM   1912  H1  WAT   620       7.697  14.203  10.123  1.00  0.00
ATOM   1913  H2  WAT   620       8.969  14.983  10.376  1.00  0.00
TER
ATOM   1914  O   WAT   621      -0.824  10.469   8.287  1.00  0.00
ATOM   1915  H1  WAT   621      -0.516   9.913   7.570  1.00  0.00
ATOM   1916  H2  WAT   621      -1.754  10.603   8.104  1.00  0.00
TER
ATOM   1917  O   WAT   622       1.564  18.534   5.023  1.00  0.00
ATOM   1918  H1  WAT   622       0.637  18.467   5.252  1.00  0.00
ATOM   1919  H2  WAT   622       1.717  19.472   4.908  1.00  0.00
TER
ATOM   1920  O   WAT   623       1.551  14.805   2.019  1.00  0.00
ATOM   1921  H1  WAT   623       0.611  14.967   2.105  1.00  0.00
ATOM   1922  H2  WAT   623       1.869  15.524   1.473  1.00  0.00
TER
ATOM   1923  O   WAT   624       8.072  19.487  11.997  1.00  0.00
ATOM   1924  H1  WAT   624       7.244  19.556  11.522  1.00  0.00
ATOM   1925  H2  WAT   624       8.667  20.073  11.529  1.00  0.00
TER
ATOM   1926  O   WAT   625       5.594  20.096   5.526  1.00  0.00
ATOM   1927  H1  WAT   625       4.975  19.758   4.879  1.00  0.00
ATOM   1928  H2  WAT   625       5.576  19.452   6.234  1.00  0.00
TER
ATOM   1929  O   WAT   626       5.036  16.274  12.943  1.00  0.00
ATOM   1930  H1  WAT   626       4.624  17.099  13.197  1.00  0.00
ATOM   1931  H2  WAT   626       4.304  15.689  12.750  1.00  0.00
TER
ATOM   1932  O   WAT   627      -2.830  19.060   7.805  1.00  0.00
ATOM   1933  H1  WAT   627      -3.235  18.348   7.309  1.00  0.00
ATOM   1934  H2  WAT   627      -2.744  18.715   8.694  1.00  0.00
TER
ATOM   1935  O   WAT   628      -4.117  15.834  11.585  1.00  0.00
ATOM   1936  H1  WAT   628      -3.566  15.944  10.810  1.00  0.00
ATOM   1937  H2  WAT   628      -3.603  16.208  12.300  1.00  0.00
TER
ATOM   1938  O   WAT   629       3.770  19.334   2.534  1.00  0.00
ATOM   1939  H1  WAT   629       4.210  18.496   2.387  1.00  0.00
ATOM   1940  H2  WAT   629       4.483  19.967   2.620  1.00  0.00
TER
ATOM   1941  O   WAT   630      -4.443  19.356  15.195  1.00  0.00
ATOM   1942  H1  WAT   630      -4.582  20.229  15.564  1.00  0.00
ATOM   1943  H2  WAT   630      -5.325  19.014  15.050  1.00  0.00
TER
ATOM   1944  O   WAT   631       7.352  10.589   0.848  1.00  0.00
ATOM   1945  H1  WAT   631       7.039  10.681   1.748  1.00  0.00
ATOM   1946  H2  WAT   631       8.113  11.167   0.797  1.00  0.00
TER
ATOM   1947  O   WAT   632      -6.130  17.955   5.305  1.00  0.00
ATOM   1948  H1  WAT   632      -6.250  18.681   4.694  1.00  0.00
ATOM   1949  H2  WAT   632      -6.440  17.185   4.828  1.00  0.00
TER
ATOM   1950  O   WAT   633       8.562  15.326  16.825  1.00  0.00
ATOM   1951  H1  WAT   633       7.947  15.834  16.297  1.00  0.00
ATOM   1952  H2  WAT   633       8.242  14.426  16.768  1.00  0.00
TER
ATOM   1953  O   WAT   634      -3.663  11.298   8.688  1.00  0.00
ATOM   1954  H1  WAT   634      -4.107  12.079   8.356  1.00  0.00
ATOM   1955  H2  WAT   634      -3.105  11.621   9.395  1.00  0.00
TER
ATOM   1956  O   WAT   635       0.624  14.165  14.291  1.00  0.00
ATOM   1957  H1  WAT   635       0.162  14.373  15.103  1.00  0.00
ATOM   1958  H2  WAT   635       0.221  13.351  13.988  1.00  0.00
TER
ATOM   1959  O   WAT   636       5.624  15.386  15.421  1.00  0.00
ATOM   1960  H1  WAT   636       4.773  15.086  15.742  1.00  0.00
ATOM   1961  H2  WAT   636       5.464  15.630  14.509  1.00  0.00
TER
ATOM   1962  O   WAT   637       2.719  16.886  17.521  1.00  0.00
ATOM   1963  H1  WAT   637       3.044  16.052  17.181  1.00  0.00
ATOM   1964  H2  WAT   637       3.507  17.409  17.669  1.00  0.00
TER
ATOM   1965  O   WAT   638      -0.548  10.919   3.568  1.00  0.00
ATOM   1966  H1  WAT   638      -1.172  10.915   4.294  1.00  0.00
ATOM   1967  H2  WAT   638      -0.635  10.052   3.172  1.00  0.00
TER
ATOM   1968  O   WAT   639      -1.626  11.843  10.547  1.00  0.00
ATOM   1969  H1  WAT   639      -1.329  12.749  10.466  1.00  0.00
ATOM   1970  H2  WAT   639      -1.077  11.355   9.933  1.00  0.00
TER
ATOM   1971  O   WAT   640      -3.872  16.421   6.416  1.00  0.00
ATOM   1972  H1  WAT   640      -4.098  16.205   7.321  1.00  0.00
ATOM   1973  H2  WAT   640      -4.653  16.854   6.070  1.00  0.00
TER
ATOM   1974  O   WAT   641       3.358  16.428   5.015  1.00  0.00
ATOM   1975  H1  WAT   641       2.759  17.151   4.831  1.00  0.00
ATOM   1976  H2  WAT   641       3.906  16.365   4.233  1.00  0.00
TER
ATOM   1977  O   WAT   642      -1.432  17.320  17.082  1.00  0.00
ATOM   1978  H1  WAT   642      -1.528  16.379  16.932  1.00  0.00
ATOM   1979  H2  WAT   642      -0.589  17.541  16.687  1.00  0.00
TER
ATOM   1980  O   WAT   643       1.964  15.064   7.045  1.00  0.00
ATOM   1981  H1  WAT   643       2.357  15.381   6.232  1.00  0.00
ATOM   1982  H2  WAT   643       2.326  14.185   7.160  1.00  0.00
TER
ATOM   1983  O   WAT   644      -6.301  13.731  15.235  1.00  0.00
ATOM   1984  H1  WAT   644      -6.695  14.579  15.443  1.00  0.00
ATOM   1985  H2  WAT   644      -6.989  13.094  15.426  1.00  0.00
TER
ATOM   1986  O   WAT   645      -8.999  11.654   9.268  1.00  0.00
ATOM   1987  H1  WAT   645      -9.288  12.224   9.981  1.00  0.00
ATOM   1988  H2  WAT   645      -8.255  11.175   9.631  1.00  0.00
TER
ATOM   1989  O   WAT   646      -8.812  15.596   0.479  1.00  0.00
ATOM   1990  H1  WAT   646      -8.895  16.539   0.620  1.00  0.00
ATOM   1991  H2  WAT   646      -9.164  15.454  -0.400  1.00  0.00
TER
ATOM   1992  O   WAT   647       2.550  17.655  11.140  1.00  0.00
ATOM   1993  H1  WAT   647       1.818  18.163  11.489  1.00  0.00
ATOM   1994  H2  WAT   647       2.152  16.838  10.839  1.00  0.00
TER
ATOM   1995  O   WAT   648      -1.012  14.330   9.546  1.00  0.00
ATOM   1996  H1  WAT   648      -1.009  13.889   8.696  1.00  0.00
ATOM   1997  H2  WAT   648      -0.117  14.652   9.653  1.00  0.00
TER
ATOM   1998  O   WAT   649      -5.162  14.213   8.505  1.00  0.00
ATOM   1999  H1  WAT   649      -5.502  14.690   9.262  1.00  0.00
ATOM   2000  H2  WAT   649      -5.925  13.759   8.145  1.00  0.00
TER
ATOM   2001  O   WAT   650      -0.950  15.331   2.536  1.00  0.00
ATOM   2002  H1  WAT   650      -0.829  15.290   3.485  1.00  0.00
ATOM   2003  H2  WAT   650      -1.336  16.194   2.381  1.00  0.00
TER
ATOM   2004  O   WAT   651       3.012  13.108  10.553  1.00  0.00
ATOM   2005  H1  WAT   651       3.030  13.559  11.397  1.00  0.00
ATOM   2006  H2  WAT   651       2.764  12.209  10.766  1.00  0.00
TER
ATOM   2007  O   WAT   652      -1.938  17.641   1.935  1.00  0.00
ATOM   2008  H1  WAT   652      -2.507  17.193   1.308  1.00  0.00
ATOM   2009  H2  WAT   652      -1.229  18.001   1.401  1.00  0.00
TER
ATOM   2010  O   WAT   653       6.439  10.521  16.391  1.00  0.00
ATOM   2011  H1  WAT   653       6.764   9.790  16.917  1.00  0.00
ATOM   2012  H2  WAT   653       6.475  10.203  15.489  1.00  0.00
TER
ATOM   2013  O   WAT   654      -0.712  18.390  11.292  1.00  0.00
ATOM   2014  H1  WAT   654      -0.345  17.916  12.038  1.00  0.00
ATOM   2015  H2  WAT   654      -0.901  19.264  11.633  1.00  0.00
TER
ATOM   2016  O   WAT   655      -7.848  13.135   7.421  1.00  0.00
ATOM   2017  H1  WAT   655      -8.133  12.770   8.259  1.00  0.00
ATOM   2018  H2  WAT   655      -7.910  12.403   6.808  1.00  0.00
TER
ATOM   2019  O   WAT   656      -2.922  17.431  13.611  1.00  0.00
ATOM   2020  H1  WAT   656      -3.226  18.310  13.836  1.00  0.00
ATOM   2021  H2  WAT   656      -1.967  17.491  13.646  1.00  0.00
TER
ATOM   2022  O   WAT   657       1.826  12.028   4.143  1.00  0.00
ATOM   2023  H1  WAT   657       1.013  11.529   4.067  1.00  0.00
ATOM   2024  H2  WAT   657       1.632  12.867   3.726  1.00  0.00
TER
ATOM   2025  O   WAT   658       4.541  16.399   2.439  1.00  0.00
ATOM   2026  H1  WAT   658       5.429  16.711   2.264  1.00  0.00
ATOM   2027  H2  WAT   658       4.512  15.527   2.047  1.00  0.00
TER
ATOM   2028  O   WAT   659      -6.865  18.271  14.758  1.00  0.00
ATOM   2029  H1  WAT   659      -7.224  18.937  15.345  1.00  0.00
ATOM   2030  H2  WAT   659      -7.160  17.440  15.129  1.00  0.00
TER
ATOM   2031  O   WAT   660      -3.664  18.730  17.642  1.00  0.00
ATOM   2032  H1  WAT   660      -3.964  18.876  16.744  1.00  0.00
ATOM   2033  H2  WAT   660      -2.893  18.170  17.549  1.00  0.00
TER
ATOM   2034  O   WAT   661       6.812  17.711   1.907  1.00  0.00
ATOM   2035  H1  WAT   661       6.729  18.142   1.057  1.00  0.00
ATOM   2036  H2  WAT   661       7.532  18.171   2.340  1.00  0.00
TER
ATOM   2037  O   WAT   662      -8.355  18.271   1.381  1.00  0.00
ATOM   2038  H1  WAT   662      -7.485  18.553   1.665  1.00  0.00
ATOM   2039  H2  WAT   662      -8.846  19.084   1.266  1.00  0.00
TER
ATOM   2040  O   WAT   663      -5.290  10.002   5.974  1.00  0.00
ATOM   2041  H1  WAT   663      -5.418   9.993   6.923  1.00  0.00
ATOM   2042  H2  WAT   663      -6.114  10.340   5.623  1.00  0.00
TER
ATOM   2043  O   WAT   664      -8.291  11.761  15.435  1.00  0.00
ATOM   2044  H1  WAT   664      -9.005  11.960  16.040  1.00  0.00
ATOM   2045  H2  WAT   664      -7.871  10.985  15.806  1.00  0.00
TER
ATOM   2046  O   WAT   665       3.203  14.253  13.185  1.00  0.00
ATOM   2047  H1  WAT   665       3.571  13.432  13.513  1.00  0.00
ATOM   2048  H2  WAT   665       2.343  14.313  13.601  1.00  0.00
TER
ATOM   2049  O   WAT   666       6.570  13.209   3.994  1.00  0.00
ATOM   2050  H1  WAT   666       5.941  13.313   3.280  1.00  0.00
ATOM   2051  H2  WAT   666       6.075  13.428   4.783  1.00  0.00
TER
ATOM   2052  O   WAT   667      -1.462  15.487   5.410  1.00  0.00
ATOM   2053  H1  WAT   667      -2.170  15.956   5.851  1.00  0.00
ATOM   2054  H2  WAT   667      -1.178  14.829   6.044  1.00  0.00
TER
ATOM   2055  O   WAT   668       0.164  16.907  13.409  1.00  0.00
ATOM   2056  H1  WAT   668       0.662  17.381  14.074  1.00  0.00
ATOM   2057  H2  WAT   668       0.306  15.983  13.616  1.00  0.00
TER
ATOM   2058  O   WAT   669       2.570  12.212   6.849  1.00  0.00
ATOM   2059  H1  WAT   669       2.446  12.231   5.900  1.00  0.00
ATOM   2060  H2  WAT   669       3.518  12.260   6.969  1.00  0.00
TER
ATOM   2061  O   WAT   670      -3.259  13.796   2.785  1.00  0.00
ATOM   2062  H1  WAT   670      -2.409  14.233   2.719  1.00  0.00
ATOM   2063  H2  WAT   670      -3.625  14.108   3.612  1.00  0.00
TER
ATOM   2064  O   WAT   671       7.370  13.124  14.252  1.00  0.00
ATOM   2065  H1  WAT   671       6.868  13.864  14.591  1.00  0.00
ATOM   2066  H2  WAT   671       8.186  13.512  13.935  1.00  0.00
TER
ATOM   2067  O   WAT   672       5.662  18.367   7.698  1.00  0.00
ATOM   2068  H1  WAT   672       4.721  18.382   7.873  1.00  0.00
ATOM   2069  H2  WAT   672       5.977  17.581   8.144  1.00  0.00
TER
ATOM   2070  O   WAT   673      -4.359  20.049   1.258  1.00  0.00
ATOM   2071  H1  WAT   673      -3.593  19.937   1.821  1.00  0.00
ATOM   2072  H2  WAT   673      -4.282  19.353   0.606  1.00  0.00
TER
ATOM   2073  O   WAT   674      -5.665  17.481   1.942  1.00  0.00
ATOM   2074  H1  WAT   674      -5.584  16.534   2.053  1.00  0.00
ATOM   2075  H2  WAT   674      -4.773  17.812   2.048  1.00  0.00
TER
ATOM   2076  O   WAT   675      -8.138  19.303  17.177  1.00  0.00
ATOM   2077  H1  WAT   675      -7.634  18.724  17.749  1.00  0.00
ATOM   2078  H2  WAT   675      -8.877  19.587  17.715  1.00  0.00
TER
ATOM   2079  O   WAT   676      -2.327  20.045   3.232  1.00  0.00
ATOM   2080  H1  WAT   676      -1.906  19.879   4.076  1.00  0.00
ATOM   2081  H2  WAT   676      -2.202  19.235   2.738  1.00  0.00
TER
ATOM   2082  O   WAT   677      -4.165  16.025  16.040  1.00  0.00
ATOM   2083  H1  WAT   677      -4.695  15.534  15.412  1.00  0.00
ATOM   2084  H2  WAT   677      -3.496  16.454  15.505  1.00  0.00
TER
ATOM   2085  O   WAT   678       0.185  19.069   0.480  1.00  0.00
ATOM   2086  H1  WAT   678       0.706  18.354   0.114  1.00  0.00
ATOM   2087  H2  WAT   678       0.832  19.708   0.780  1.00  0.00
TER
ATOM   2088  O   WAT   679       5.205  17.832  17.808  1.00  0.00
ATOM   2089  H1  WAT   679       5.787  17.077  17.720  1.00  0.00
ATOM   2090  H2  WAT   679       5.381  18.362  17.031  1.00  0.00
TER
ATOM   2091  O   WAT   680      -3.678  12.991  16.119  1.00  0.00
ATOM   2092  H1  WAT   680      -3.772  12.373  15.394  1.00  0.00
ATOM   2093  H2  WAT   680      -4.258  13.718  15.892  1.00  0.00
TER
ATOM   2094  O   WAT   681      -0.911  11.549  13.152  1.00  0.00
ATOM   2095  H1  WAT   681      -1.360  11.571  12.307  1.00  0.00
ATOM   2096  H2  WAT   681      -1.545  11.151  13.749  1.00  0.00
TER
ATOM   2097  O   WAT   682       1.831  18.176  15.157  1.00  0.00
ATOM   2098  H1  WAT   682       1.951  17.580  15.897  1.00  0.00
ATOM   2099  H2  WAT   682       2.690  18.213  14.737  1.00  0.00
TER
ATOM   2100  O   WAT   683       4.170  18.729  13.733  1.00  0.00
ATOM   2101  H1  WAT   683       3.643  19.254  13.130  1.00  0.00
ATOM   2102  H2  WAT   683       4.513  19.362  14.364  1.00  0.00
TER
ATOM   2103  O   WAT   684      -3.432  16.119   0.178  1.00  0.00
ATOM   2104  H1  WAT   684      -3.633  15.256   0.540  1.00  0.00
ATOM   2105  H2  WAT   684      -3.602  16.032  -0.760  1.00  0.00
TER
ATOM   2106  O   WAT   685      -1.402  14.718  16.415  1.00  0.00
ATOM   2107  H1  WAT   685      -0.812  14.409  17.102  1.00  0.00
ATOM   2108  H2  WAT   685      -2.220  14.246  16.571  1.00  0.00
TER
ATOM   2109  O   WAT   686       3.417  14.334  16.648  1.00  0.00
ATOM   2110  H1  WAT   686       2.729  13.673  16.583  1.00  0.00
ATOM   2111  H2  WAT   686       4.138  13.888  17.093  1.00  0.00
TER
ATOM   2112  O   WAT   687       4.047  10.930   2.707  1.00  0.00
ATOM   2113  H1  WAT   687       4.327  10.086   3.063  1.00  0.00
ATOM   2114  H2  WAT   687       3.274  11.162   3.221  1.00  0.00
TER
ATOM   2115  O   WAT   688      -4.633  13.219   0.166  1.00  0.00
ATOM   2116  H1  WAT   688      -4.331  13.226  -0.742  1.00  0.00
ATOM   2117  H2  WAT   688      -3.894  12.869   0.663  1.00  0.00
TER
ATOM   2118  O   WAT   689      -1.415  12.162   1.152  1.00  0.00
ATOM   2119  H1  WAT   689      -1.763  11.485   0.572  1.00  0.00
ATOM   2120  H2  WAT   689      -1.214  11.701   1.966  1.00  0.00
TER
ATOM   2121  O   WAT   690      -8.074  18.691   7.548  1.00  0.00
ATOM   2122  H1  WAT   690      -8.729  18.422   6.904  1.00  0.00
ATOM   2123  H2  WAT   690      -7.236  18.582   7.098  1.00  0.00
TER
ATOM   2124  O   WAT   691       4.875  13.485   1.770  1.00  0.00
ATOM   2125  H1  WAT   691       5.293  13.298   0.930  1.00  0.00
ATOM   2126  H2  WAT   691       4.568  12.633   2.080  1.00  0.00
TER
ATOM   2127  O   WAT   692       8.374  18.398   5.468  1.00  0.00
ATOM   2128  H1  WAT   692       7.998  17.630   5.036  1.00  0.00
ATOM   2129  H2  WAT   692       7.644  18.780   5.955  1.00  0.00
TER
ATOM   2130  O   WAT   693      -7.037  19.076  12.088  1.00  0.00
ATOM   2131  H1  WAT   693      -6.669  18.989  12.968  1.00  0.00
ATOM   2132  H2  WAT   693      -7.606  18.313  11.989  1.00  0.00
TER
ATOM   2133  O   WAT   694       7.764  17.545  15.102  1.00  0.00
ATOM   2134  H1  WAT   694       7.532  17.316  14.201  1.00  0.00
ATOM   2135  H2  WAT   694       8.024  18.465  15.056  1.00  0.00
TER
ATOM   2136  O   WAT   695      -7.485  15.987  15.994  1.00  0.00
ATOM   2137  H1  WAT   695      -8.379  15.954  16.334  1.00  0.00
ATOM   2138  H2  WAT   695      -6.945  16.186  16.759  1.00  0.00
TER
ATOM   2139  O   WAT   696       6.203  12.770  17.879  1.00  0.00
ATOM   2140  H1  WAT   696       7.080  12.779  18.263  1.00  0.00
ATOM   2141  H2  WAT   696       6.215  12.034  17.269  1.00  0.00
TER
ATOM   2142  O   WAT   697      -8.860  15.901   3.491  1.00  0.00
ATOM   2143  H1  WAT   697      -9.764  16.164   3.316  1.00  0.00
ATOM   2144  H2  WAT   697      -8.376  16.172   2.711  1.00  0.00
TER
ATOM   2145  O   WAT   698       7.649  16.623   8.768  1.00  0.00
ATOM   2146  H1  WAT   698       8.173  16.130   8.137  1.00  0.00
ATOM   2147  H2  WAT   698       8.235  16.758   9.513  1.00  0.00
TER
ATOM   2148  O   WAT   699       7.828  16.707  12.290  1.00  0.00
ATOM   2149  H1  WAT   699       6.878  16.674  12.405  1.00  0.00
ATOM   2150  H2  WAT   699       8.009  17.617  12.055  1.00  0.00
TER
ATOM   2151  O   WAT   700      -6.318  14.958   1.400  1.00  0.00
ATOM   2152  H1  WAT   700      -5.609  14.536   0.915  1.00  0.00
ATOM   2153  H2  WAT   700      -7.034  15.025   0.768  1.00  0.00
TER
ATOM   2154  O   WAT   701      -6.670  11.011   0.440  1.00  0.00
ATOM   2155  H1  WAT   701      -5.947  11.552   0.758  1.00  0.00
ATOM   2156  H2  WAT   701      -6.398  10.738  -0.435  1.00  0.00
TER
ATOM   2157  O   WAT   702       7.139  15.881   4.708  1.00  0.00
ATOM   2158  H1  WAT   702       7.635  15.648   5.492  1.00  0.00
ATOM   2159  H2  WAT   702       6.940  15.042   4.291  1.00  0.00
TER
ATOM   2160  O   WAT   703      -6.981  10.262  10.343  1.00  0.00
ATOM   2161  H1  WAT   703      -6.333   9.712   9.902  1.00  0.00
ATOM   2162  H2  WAT   703      -6.561  10.516  11.164  1.00  0.00
TER
ATOM   2163  O   WAT   704       8.568  14.517   7.241  1.00  0.00
ATOM   2164  H1  WAT   704       8.458  14.362   8.180  1.00  0.00
ATOM   2165  H2  WAT   704       9.328  13.989   6.999  1.00  0.00
TER
ATOM   2166  O   WAT   705       6.914  10.456  13.700  1.00  0.00
ATOM   2167  H1  WAT   705       7.551  11.070  14.066  1.00  0.00
ATOM   2168  H2  WAT   705       7.062  10.492  12.755  1.00  0.00
TER
ATOM   2169  O   WAT   706       9.457  12.348   0.482  1.00  0.00
ATOM   2170  H1  WAT   706      10.382  12.216   0.274  1.00  0.00
ATOM   2171  H2  WAT   706       9.434  12.427   1.436  1.00  0.00
TER
ATOM   2172  O   WAT   707       9.530  13.119   3.108  1.00  0.00
ATOM   2173  H1  WAT   707       8.736  13.053   3.637  1.00  0.00
ATOM   2174  H2  WAT   707       9.735  14.054   3.096  1.00  0.00
TER
ATOM   2175  O   WAT   708      -7.228  10.418  13.085  1.00  0.00
ATOM   2176  H1  WAT   708      -7.576  10.874  13.851  1.00  0.00
ATOM   2177  H2  WAT   708      -7.559   9.523  13.167  1.00  0.00
TER
ATOM   2178  O   WAT   709       0.285  11.609  16.607  1.00  0.00
ATOM   2179  H1  WAT   709       0.223  12.201  17.357  1.00  0.00
ATOM   2180  H2  WAT   709       1.225  11.501  16.462  1.00  0.00
TER
ATOM   2181  O   WAT   710       2.922  11.266  16.246  1.00  0.00
ATOM   2182  H1  WAT   710       3.536  11.584  15.584  1.00  0.00
ATOM   2183  H2  WAT   710       3.467  10.781  16.866  1.00  0.00
TER
ATOM   2184  O   WAT   711      -6.556   9.945  16.360  1.00  0.00
ATOM   2185  H1  WAT   711      -6.008   9.764  15.597  1.00  0.00
ATOM   2186  H2  WAT   711      -6.490   9.155  16.896  1.00  0.00
TER
ATOM   2187  O   WAT   712       3.663   9.829  12.573  1.00  0.00
ATOM   2188  H1  WAT   712       2.789  10.163  12.371  1.00  0.00
ATOM   2189  H2  WAT   712       3.554   9.356  13.398  1.00  0.00
TER
ATOM   2190  O   WAT   713       4.570  12.036  13.957  1.00  0.00
ATOM   2191  H1  WAT   713       4.241  11.221  13.578  1.00  0.00
ATOM   2192  H2  WAT   713       5.518  11.993  13.834  1.00  0.00
TER
ATOM   2193  O   WAT   714       1.410  10.746  11.513  1.00  0.00
ATOM   2194  H1  WAT   714       0.628  11.221  11.792  1.00  0.00
ATOM   2195  H2  WAT   714       1.117   9.842  11.404  1.00  0.00
TER
ATOM   2196  O   WAT   715       5.962  11.448   9.557  1.00  0.00
ATOM   2197  H1  WAT   715       6.403  11.393   8.710  1.00  0.00
ATOM   2198  H2  WAT   715       5.693  12.364   9.628  1.00  0.00
TER
ATOM   2199  O   WAT   716       7.826  11.080   7.568  1.00  0.00
ATOM   2200  H1  WAT   716       7.765  10.136   7.421  1.00  0.00
ATOM   2201  H2  WAT   716       8.606  11.188   8.114  1.00  0.00
TER
ATOM   2202  O   WAT   717      -7.246  11.051   4.034  1.00  0.00
ATOM   2203  H1  WAT   717      -6.488  11.164   3.460  1.00  0.00
ATOM   2204  H2  WAT   717      -7.708  11.888   3.988  1.00  0.00
TER
ATOM   2205  O   WAT   718      -0.704  13.165   7.024  1.00  0.00
ATOM   2206  H1  WAT   718      -1.517  12.790   6.684  1.00  0.00
ATOM   2207  H2  WAT   718      -0.200  12.409   7.326  1.00  0.00
TER
ATOM   2208  O   WAT   719       3.798   9.829   8.262  1.00  0.00
ATOM   2209  H1  WAT   719       4.401  10.401   8.737  1.00  0.00
ATOM   2210  H2  WAT   719       3.058  10.393   8.040  1.00  0.00
TER
ATOM   2211  O   WAT   720       6.942  10.231   3.536  1.00  0.00
ATOM   2212  H1  WAT   720       7.137  11.129   3.803  1.00  0.00
ATOM   2213  H2  WAT   720       6.155  10.000   4.030  1.00  0.00
TER
ATOM   2214  O   WAT   721      -4.873  11.577   2.574  1.00  0.00
ATOM   2215  H1  WAT   721      -4.344  10.790   2.445  1.00  0.00
ATOM   2216  H2  WAT   721      -4.240  12.256   2.808  1.00  0.00
TER
ATOM   2217  O   WAT   722      -2.679  11.315   5.629  1.00  0.00
ATOM   2218  H1  WAT   722      -3.309  10.613   5.796  1.00  0.00
ATOM   2219  H2  WAT   722      -3.219  12.075   5.412  1.00  0.00
TER
ATOM   2220  O   WAT   723      -2.554  10.593  18.064  1.00  0.00
ATOM   2221  H1  WAT   723      -2.835  11.096  17.300  1.00  0.00
ATOM   2222  H2  WAT   723      -2.172   9.795  17.698  1.00  0.00
TER
ATOM   2223  O   WAT   724       2.954  18.028 -10.995  1.00  0.00
ATOM   2224  H1  WAT   724       2.873  17.113 -11.265  1.00  0.00
ATOM   2225  H2  WAT   724       2.540  18.524 -11.701  1.00  0.00
TER
ATOM   2226  O   WAT   725       1.085  19.806  -9.114  1.00  0.00
ATOM   2227  H1  WAT   725       0.310  19.326  -8.824  1.00  0.00
ATOM   2228  H2  WAT   725       1.737  19.126  -9.288  1.00  0.00
TER
ATOM   2229  O   WAT   726      -4.898  20.118  -8.236  1.00  0.00
ATOM   2230  H1  WAT   726      -5.730  19.862  -7.836  1.00  0.00
ATOM   2231  H2  WAT   726      -4.290  20.189  -7.500  1.00  0.00
TER
ATOM   2232  O   WAT   727      -6.489  15.078 -14.452  1.00  0.00
ATOM   2233  H1  WAT   727      -7.377  15.419 -14.554  1.00  0.00
ATOM   2234  H2  WAT   727      -6.205  14.878 -15.344  1.00  0.00
TER
ATOM   2235  O   WAT   728      -8.526  17.678  -8.568  1.00  0.00
ATOM   2236  H1  WAT   728      -7.954  16.911  -8.567  1.00  0.00
ATOM   2237  H2  WAT   728      -8.525  17.977  -9.477  1.00  0.00
TER
ATOM   2238  O   WAT   729      -7.283  13.087  -6.781  1.00  0.00
ATOM   2239  H1  WAT   729      -7.463  12.189  -6.501  1.00  0.00
ATOM   2240  H2  WAT   729      -7.685  13.634  -6.106  1.00  0.00
TER
ATOM   2241  O   WAT   730       1.557  15.288  -8.880  1.00  0.00
ATOM   2242  H1  WAT   730       1.933  14.416  -8.992  1.00  0.00
ATOM   2243  H2  WAT   730       1.459  15.624  -9.771  1.00  0.00
TER
ATOM   2244  O   WAT   731      -4.313  13.661 -13.418  1.00  0.00
ATOM   2245  H1  WAT   731      -4.206  14.561 -13.111  1.00  0.00
ATOM   2246  H2  WAT   731      -5.223  13.613 -13.709  1.00  0.00
TER
ATOM   2247  O   WAT   732       5.339  12.783 -11.947  1.00  0.00
ATOM   2248  H1  WAT   732       6.160  12.293 -11.904  1.00  0.00
ATOM   2249  H2  WAT   732       5.373  13.373 -11.194  1.00  0.00
TER
ATOM   2250  O   WAT   733      -6.664  15.583  -8.173  1.00  0.00
ATOM   2251  H1  WAT   733      -5.983  15.847  -7.554  1.00  0.00
ATOM   2252  H2  WAT   733      -6.980  14.743  -7.839  1.00  0.00
TER
ATOM   2253  O   WAT   734      -2.472  16.630  -9.085  1.00  0.00
ATOM   2254  H1  WAT   734      -1.964  17.128  -8.445  1.00  0.00
ATOM   2255  H2  WAT   734      -1.941  15.853  -9.262  1.00  0.00
TER
ATOM   2256  O   WAT   735       9.629  14.800  -5.383  1.00  0.00
ATOM   2257  H1  WAT   735       8.924  15.188  -5.901  1.00  0.00
ATOM   2258  H2  WAT   735       9.895  15.495  -4.780  1.00  0.00
TER
ATOM   2259  O   WAT   736      -4.188  11.269  -4.819  1.00  0.00
ATOM   2260  H1  WAT   736      -4.186  11.787  -5.625  1.00  0.00
ATOM   2261  H2  WAT   736      -5.018  10.792  -4.842  1.00  0.00
TER
ATOM   2262  O   WAT   737       5.575  14.723  -9.174  1.00  0.00
ATOM   2263  H1  WAT   737       4.871  15.012  -8.594  1.00  0.00
ATOM   2264  H2  WAT   737       5.937  15.533  -9.534  1.00  0.00
TER
ATOM   2265  O   WAT   738      -4.507  12.980  -6.812  1.00  0.00
ATOM   2266  H1  WAT   738      -4.165  13.825  -7.107  1.00  0.00
ATOM   2267  H2  WAT   738      -5.445  13.129  -6.696  1.00  0.00
TER
ATOM   2268  O   WAT   739       8.644  14.169  -8.783  1.00  0.00
ATOM   2269  H1  WAT   739       7.697  14.203  -8.652  1.00  0.00
ATOM   2270  H2  WAT   739       8.969  14.983  -8.398  1.00  0.00
TER
ATOM   2271  O   WAT   740      -0.824  10.469 -10.488  1.00  0.00
ATOM   2272  H1  WAT   740      -0.516   9.913 -11.204  1.00  0.00
ATOM   2273  H2  WAT   740      -1.754  10.603 -10.670  1.00  0.00
TER
ATOM   2274  O   WAT   741       1.564  18.534 -13.752  1.00  0.00
ATOM   2275  H1  WAT   741       0.637  18.467 -13.523  1.00  0.00
ATOM   2276  H2  WAT   741       1.717  19.472 -13.866  1.00  0.00
TER
ATOM   2277  O   WAT   742       1.551  14.805 -16.755  1.00  0.00
ATOM   2278  H1  WAT   742       0.611  14.967 -16.670  1.00  0.00
ATOM   2279  H2  WAT   742       1.869  15.524 -17.301  1.00  0.00
TER
ATOM   2280  O   WAT   743       8.072  19.487  -6.777  1.00  0.00
ATOM   2281  H1  WAT   743       7.244  19.556  -7.252  1.00  0.00
ATOM   2282  H2  WAT   743       8.667  20.073  -7.245  1.00  0.00
TER
ATOM   2283  O   WAT   744       5.594  20.096 -13.248  1.00  0.00
ATOM   2284  H1  WAT   744       4.975  19.758 -13.895  1.00  0.00
ATOM   2285  H2  WAT   744       5.576  19.452 -12.540  1.00  0.00
TER
ATOM   2286  O   WAT   745       5.036  16.274  -5.832  1.00  0.00
ATOM   2287  H1  WAT   745       4.624  17.099  -5.578  1.00  0.00
ATOM   2288  H2  WAT   745       4.304  15.689  -6.024  1.00  0.00
TER
ATOM   2289  O   WAT   746      -2.830  19.060 -10.970  1.00  0.00
ATOM   2290  H1  WAT   746      -3.235  18.348 -11.465  1.00  0.00
ATOM   2291  H2  WAT   746      -2.744  18.715 -10.081  1.00  0.00
TER
ATOM   2292  O   WAT   747      -4.117  15.834  -7.190  1.00  0.00
ATOM   2293  H1  WAT   747      -3.566  15.944  -7.964  1.00  0.00
ATOM   2294  H2  WAT   747      -3.603  16.208  -6.474  1.00  0.00
TER
ATOM   2295  O   WAT   748       3.770  19.334 -16.241  1.00  0.00
ATOM   2296  H1  WAT   748       4.210  18.496 -16.387  1.00  0.00
ATOM   2297  H2  WAT   748       4.483  19.967 -16.154  1.00  0.00
TER
ATOM   2298  O   WAT   749      -4.443  19.356  -3.579  1.00  0.00
ATOM   2299  H1  WAT   749      -4.582  20.229  -3.210  1.00  0.00
ATOM   2300  H2  WAT   749      -5.325  19.014  -3.724  1.00  0.00
TER
ATOM   2301  O   WAT   750       7.352  10.589 -17.927  1.00  0.00
ATOM   2302  H1  WAT   750       7.039  10.681 -17.027  1.00  0.00
ATOM   2303  H2  WAT   750       8.113  11.167 -17.977  1.00  0.00
TER
ATOM   2304  O   WAT   751      -6.130  17.955 -13.469  1.00  0.00
ATOM   2305  H1  WAT   751      -6.250  18.681 -14.081  1.00  0.00
ATOM   2306  H2  WAT   751      -6.440  17.185 -13.946  1.00  0.00
TER
ATOM   2307  O   WAT   752       8.562  15.326  -1.949  1.00  0.00
ATOM   2308  H1  WAT   752       7.947  15.834  -2.478  1.00  0.00
ATOM   2309  H2  WAT   752       8.242  14.426  -2.007  1.00  0.00
TER
ATOM   2310  O   WAT   753      -3.663  11.298 -10.087  1.00  0.00
ATOM   2311  H1  WAT   753      -4.107  12.079 -10.418  1.00  0.00
ATOM   2312  H2  WAT   753      -3.105  11.621  -9.380  1.00  0.00
TER
ATOM   2313  O   WAT   754       0.624  14.165  -4.483  1.00  0.00
ATOM   2314  H1  WAT   754       0.162  14.373  -3.671  1.00  0.00
ATOM   2315  H2  WAT   754       0.221  13.351  -4.786  1.00  0.00
TER
ATOM   2316  O   WAT   755       5.624  15.386  -3.353  1.00  0.00
ATOM   2317  H1  WAT   755       4.773  15.086  -3.032  1.00  0.00
ATOM   2318  H2  WAT   755       5.464  15.630  -4.265  1.00  0.00
TER
ATOM   2319  O   WAT   756       2.719  16.886  -1.254  1.00  0.00
ATOM   2320  H1  WAT   756       3.044  16.052  -1.593  1.00  0.00
ATOM   2321  H2  WAT   756       3.507  17.409  -1.106  1.00  0.00
TER
ATOM   2322  O   WAT   757      -0.548  10.919 -15.206  1.00  0.00
ATOM   2323  H1  WAT   757      -1.172  10.915 -14.481  1.00  0.00
ATOM   2324  H2  WAT   757      -0.635  10.052 -15.602  1.00  0.00
TER
ATOM   2325  O   WAT   758      -1.626  11.843  -8.228  1.00  0.00
ATOM   2326  H1  WAT   758      -1.329  12.749  -8.308  1.00  0.00
ATOM   2327  H2  WAT   758      -1.077  11.355  -8.842  1.00  0.00
TER
ATOM   2328  O   WAT   759      -3.872  16.421 -12.358  1.00  0.00
ATOM   2329  H1  WAT   759      -4.098  16.205 -11.454  1.00  0.00
ATOM   2330  H2  WAT   759      -4.653  16.854 -12.704  1.00  0.00
TER
ATOM   2331  O   WAT   760       3.358  16.428 -13.759  1.00  0.00
ATOM   2332  H1  WAT   760       2.759  17.151 -13.943  1.00  0.00
ATOM   2333  H2  WAT   760       3.906  16.365 -14.542  1.00  0.00
TER
ATOM   2334  O   WAT   761      -1.432  17.320  -1.692  1.00  0.00
ATOM   2335  H1  WAT   761      -1.528  16.379  -1.842  1.00  0.00
ATOM   2336  H2  WAT   761      -0.589  17.541  -2.088  1.00  0.00
TER
ATOM   2337  O   WAT   762       1.964  15.064 -11.729  1.00  0.00
ATOM   2338  H1  WAT   762       2.357  15.381 -12.542  1.00  0.00
ATOM   2339  H2  WAT   762       2.326  14.185 -11.615  1.00  0.00
TER
ATOM   2340  O   WAT   763      -6.301  13.731  -3.539  1.00  0.00
ATOM   2341  H1  WAT   763      -6.695  14.579  -3.332  1.00  0.00
ATOM   2342  H2  WAT   763      -6.989  13.094  -3.348  1.00  0.00
TER
ATOM   2343  O   WAT   764       0.273  13.815  -0.469  1.00  0.00
ATOM   2344  H1  WAT   764      -0.417  13.622   0.165  1.00  0.00
ATOM   2345  H2  WAT   764       1.017  14.098   0.063  1.00  0.00
TER
ATOM   2346  O   WAT   765      -8.999  11.654  -9.506  1.00  0.00
ATOM   2347  H1  WAT   765      -9.288  12.224  -8.794  1.00  0.00
ATOM   2348  H2  WAT   765      -8.255  11.175  -9.143  1.00  0.00
TER
ATOM   2349  O   WAT   766       2.550  17.655  -7.634  1.00  0.00
ATOM   2350  H1  WAT   766       1.818  18.163  -7.285  1.00  0.00
ATOM   2351  H2  WAT   766       2.152  16.838  -7.935  1.00  0.00
TER
ATOM   2352  O   WAT   767      -1.012  14.330  -9.229  1.00  0.00
ATOM   2353  H1  WAT   767      -1.009  13.889 -10.078  1.00  0.00
ATOM   2354  H2  WAT   767      -0.117  14.652  -9.122  1.00  0.00
TER
ATOM   2355  O   WAT   768      -5.162  14.213 -10.269  1.00  0.00
ATOM   2356  H1  WAT   768      -5.502  14.690  -9.513  1.00  0.00
ATOM   2357  H2  WAT   768      -5.925  13.759 -10.629  1.00  0.00
TER
ATOM   2358  O   WAT   769      -0.950  15.331 -16.238  1.00  0.00
ATOM   2359  H1  WAT   769      -0.829  15.290 -15.290  1.00  0.00
ATOM   2360  H2  WAT   769      -1.336  16.194 -16.393  1.00  0.00
TER
ATOM   2361  O   WAT   770       3.012  13.108  -8.222  1.00  0.00
ATOM   2362  H1  WAT   770       3.030  13.559  -7.378  1.00  0.00
ATOM   2363  H2  WAT   770       2.764  12.209  -8.008  1.00  0.00
TER
ATOM   2364  O   WAT   771      -1.938  17.641 -16.840  1.00  0.00
ATOM   2365  H1  WAT   771      -2.507  17.193 -17.466  1.00  0.00
ATOM   2366  H2  WAT   771      -1.229  18.001 -17.373  1.00  0.00
TER
ATOM   2367  O   WAT   772       6.439  10.521  -2.383  1.00  0.00
ATOM   2368  H1  WAT   772       6.764   9.790  -1.857  1.00  0.00
ATOM   2369  H2  WAT   772       6.475  10.203  -3.285  1.00  0.00
TER
ATOM   2370  O   WAT   773      -0.712  18.390  -7.482  1.00  0.00
ATOM   2371  H1  WAT   773      -0.345  17.916  -6.736  1.00  0.00
ATOM   2372  H2  WAT   773      -0.901  19.264  -7.141  1.00  0.00
TER
ATOM   2373  O   WAT   774      -7.848  13.135 -11.353  1.00  0.00
ATOM   2374  H1  WAT   774      -8.133  12.770 -10.515  1.00  0.00
ATOM   2375  H2  WAT   774      -7.910  12.403 -11.967  1.00  0.00
TER
ATOM   2376  O   WAT   775      -2.922  17.431  -5.164  1.00  0.00
ATOM   2377  H1  WAT   775      -3.226  18.310  -4.939  1.00  0.00
ATOM   2378  H2  WAT   775      -1.967  17.491  -5.128  1.00  0.00
TER
ATOM   2379  O   WAT   776       1.826  12.028 -14.632  1.00  0.00
ATOM   2380  H1  WAT   776       1.013  11.529 -14.707  1.00  0.00
ATOM   2381  H2  WAT   776       1.632  12.867 -15.048  1.00  0.00
TER
ATOM   2382  O   WAT   777       4.541  16.399 -16.335  1.00  0.00
ATOM   2383  H1  WAT   777       5.429  16.711 -16.510  1.00  0.00
ATOM   2384  H2  WAT   777       4.512  15.527 -16.727  1.00  0.00
TER
ATOM   2385  O   WAT   778      -6.865  18.271  -4.017  1.00  0.00
ATOM   2386  H1  WAT   778      -7.224  18.937  -3.429  1.00  0.00
ATOM   2387  H2  WAT   778      -7.160  17.440  -3.645  1.00  0.00
TER
ATOM   2388  O   WAT   779      -3.664  18.730  -1.133  1.00  0.00
ATOM   2389  H1  WAT   779      -3.964  18.876  -2.030  1.00  0.00
ATOM   2390  H2  WAT   779      -2.893  18.170  -1.225  1.00  0.00
TER
ATOM   2391  O   WAT   780       6.812  17.711 -16.867  1.00  0.00
ATOM   2392  H1  WAT   780       6.729  18.142 -17.718  1.00  0.00
ATOM   2393  H2  WAT   780       7.532  18.171 -16.435  1.00  0.00
TER
ATOM   2394  O   WAT   781      -8.355  18.271 -17.393  1.00  0.00
ATOM   2395  H1  WAT   781      -7.485  18.553 -17.110  1.00  0.00
ATOM   2396  H2  WAT   781      -8.846  19.084 -17.508  1.00  0.00
TER
ATOM   2397  O   WAT   782      -5.290  10.002 -12.800  1.00  0.00
ATOM   2398  H1  WAT   782      -5.418   9.993 -11.852  1.00  0.00
ATOM   2399  H2  WAT   782      -6.114  10.340 -13.151  1.00  0.00
TER
ATOM   2400  O   WAT   783      -8.291  11.761  -3.339  1.00  0.00
ATOM   2401  H1  WAT   783      -9.005  11.960  -2.734  1.00  0.00
ATOM   2402  H2  WAT   783      -7.871  10.985  -2.968  1.00  0.00
TER
ATOM   2403  O   WAT   784       3.203  14.253  -5.589  1.00  0.00
ATOM   2404  H1  WAT   784       3.571  13.432  -5.261  1.00  0.00
ATOM   2405  H2  WAT   784       2.343  14.313  -5.174  1.00  0.00
TER
ATOM   2406  O   WAT   785       6.570  13.209 -14.781  1.00  0.00
ATOM   2407  H1  WAT   785       5.941  13.313 -15.495  1.00  0.00
ATOM   2408  H2  WAT   785       6.075  13.428 -13.991  1.00  0.00
TER
ATOM   2409  O   WAT   786      -1.462  15.487 -13.365  1.00  0.00
ATOM   2410  H1  WAT   786      -2.170  15.956 -12.923  1.00  0.00
ATOM   2411  H2  WAT   786      -1.178  14.829 -12.730  1.00  0.00
TER
ATOM   2412  O   WAT   787       0.164  16.907  -5.366  1.00  0.00
ATOM   2413  H1  WAT   787       0.662  17.381  -4.700  1.00  0.00
ATOM   2414  H2  WAT   787       0.306  15.983  -5.159  1.00  0.00
TER
ATOM   2415  O   WAT   788       2.570  12.212 -11.925  1.00  0.00
ATOM   2416  H1  WAT   788       2.446  12.231 -12.874  1.00  0.00
ATOM   2417  H2  WAT   788       3.518  12.260 -11.805  1.00  0.00
TER
ATOM   2418  O   WAT   789      -3.259  13.796 -15.990  1.00  0.00
ATOM   2419  H1  WAT   789      -2.409  14.233 -16.056  1.00  0.00
ATOM   2420  H2  WAT   789      -3.625  14.108 -15.162  1.00  0.00
TER
ATOM   2421  O   WAT   790       7.370  13.124  -4.523  1.00  0.00
ATOM   2422  H1  WAT   790       6.868  13.864  -4.183  1.00  0.00
ATOM   2423  H2  WAT   790       8.186  13.512  -4.839  1.00  0.00
TER
ATOM   2424  O   WAT   791       5.662  18.367 -11.077  1.00  0.00
ATOM   2425  H1  WAT   791       4.721  18.382 -10.902  1.00  0.00
ATOM   2426  H2  WAT   791       5.977  17.581 -10.631  1.00  0.00
TER
ATOM   2427  O   WAT   792      -4.359  20.049 -17.516  1.00  0.00
ATOM   2428  H1  WAT   792      -3.593  19.937 -16.954  1.00  0.00
ATOM   2429  H2  WAT   792      -4.282  19.353 -18.168  1.00  0.00
TER
ATOM   2430  O   WAT   793      -5.665  17.481 -16.833  1.00  0.00
ATOM   2431  H1  WAT   793      -5.584  16.534 -16.721  1.00  0.00
ATOM   2432  H2  WAT   793      -4.773  17.812 -16.727  1.00  0.00
TER
ATOM   2433  O   WAT   794      -8.138  19.303  -1.597  1.00  0.00
ATOM   2434  H1  WAT   794      -7.634  18.724  -1.026  1.00  0.00
ATOM   2435  H2  WAT   794      -8.877  19.587  -1.060  1.00  0.00
TER
ATOM   2436  O   WAT   795      -6.105  17.446  -0.702  1.00  0.00
ATOM   2437  H1  WAT   795      -6.065  17.147   0.206  1.00  0.00
ATOM   2438  H2  WAT   795      -5.251  17.847  -0.861  1.00  0.00
TER
ATOM   2439  O   WAT   796      -2.327  20.045 -15.542  1.00  0.00
ATOM   2440  H1  WAT   796      -1.906  19.879 -14.699  1.00  0.00
ATOM   2441  H2  WAT   796      -2.202  19.235 -16.036  1.00  0.00
TER
ATOM   2442  O   WAT   797      -4.165  16.025  -2.735  1.00  0.00
ATOM   2443  H1  WAT   797      -4.695  15.534  -3.362  1.00  0.00
ATOM   2444  H2  WAT   797      -3.496  16.454  -3.269  1.00  0.00
TER
ATOM   2445  O   WAT   798       0.185  19.069 -18.294  1.00  0.00
ATOM   2446  H1  WAT   798       0.706  18.354 -18.660  1.00  0.00
ATOM   2447  H2  WAT   798       0.832  19.708 -17.994  1.00  0.00
TER
ATOM   2448  O   WAT   799       5.205  17.832  -0.967  1.00  0.00
ATOM   2449  H1  WAT   799       5.787  17.077  -1.055  1.00  0.00
ATOM   2450  H2  WAT   799       5.381  18.362  -1.744  1.00  0.00
TER
ATOM   2451  O   WAT   800      -3.678  12.991  -2.655  1.00  0.00
ATOM   2452  H1  WAT   800      -3.772  12.373  -3.380  1.00  0.00
ATOM   2453  H2  WAT   800      -4.258  13.718  -2.882  1.00  0.00
TER
ATOM   2454  O   WAT   801      -0.911  11.549  -5.622  1.00  0.00
ATOM   2455  H1  WAT   801      -1.360  11.571  -6.468  1.00  0.00
ATOM   2456  H2  WAT   801      -1.545  11.151  -5.025  1.00  0.00
TER
ATOM   2457  O   WAT   802       1.831  18.176  -3.617  1.00  0.00
ATOM   2458  H1  WAT   802       1.951  17.580  -2.878  1.00  0.00
ATOM   2459  H2  WAT   802       2.690  18.213  -4.037  1.00  0.00
TER
ATOM   2460  O   WAT   803       4.170  18.729  -5.041  1.00  0.00
ATOM   2461  H1  WAT   803       3.643  19.254  -5.645  1.00  0.00
ATOM   2462  H2  WAT   803       4.513  19.362  -4.410  1.00  0.00
TER
ATOM   2463  O   WAT   804      -1.402  14.718  -2.360  1.00  0.00
ATOM   2464  H1  WAT   804      -0.812  14.409  -1.672  1.00  0.00
ATOM   2465  H2  WAT   804      -2.220  14.246  -2.204  1.00  0.00
TER
ATOM   2466  O   WAT   805       3.417  14.334  -2.126  1.00  0.00
ATOM   2467  H1  WAT   805       2.729  13.673  -2.191  1.00  0.00
ATOM   2468  H2  WAT   805       4.138  13.888  -1.682  1.00  0.00
TER
ATOM   2469  O   WAT   806       4.047  10.930 -16.067  1.00  0.00
ATOM   2470  H1  WAT   806       4.327  10.086 -15.711  1.00  0.00
ATOM   2471  H2  WAT   806       3.274  11.162 -15.553  1.00  0.00
TER
ATOM   2472  O   WAT   807      -1.415  12.162 -17.623  1.00  0.00
ATOM   2473  H1  WAT   807      -1.763  11.485 -18.202  1.00  0.00
ATOM   2474  H2  WAT   807      -1.214  11.701 -16.808  1.00  0.00
TER
ATOM   2475  O   WAT   808      -8.074  18.691 -11.226  1.00  0.00
ATOM   2476  H1  WAT   808      -8.729  18.422 -11.870  1.00  0.00
ATOM   2477  H2  WAT   808      -7.236  18.582 -11.676  1.00  0.00
TER
ATOM   2478  O   WAT   809       4.875  13.485 -17.004  1.00  0.00
ATOM   2479  H1  WAT   809       5.293  13.298 -17.845  1.00  0.00
ATOM   2480  H2  WAT   809       4.568  12.633 -16.694  1.00  0.00
TER
ATOM   2481  O   WAT   810       8.374  18.398 -13.307  1.00  0.00
ATOM   2482  H1  WAT   810       7.998  17.630 -13.739  1.00  0.00
ATOM   2483  H2  WAT   810       7.644  18.780 -12.819  1.00  0.00
TER
ATOM   2484  O   WAT   811      -7.037  19.076  -6.686  1.00  0.00
ATOM   2485  H1  WAT   811      -6.669  18.989  -5.806  1.00  0.00
ATOM   2486  H2  WAT   811      -7.606  18.313  -6.785  1.00  0.00
TER
ATOM   2487  O   WAT   812       7.764  17.545  -3.673  1.00  0.00
ATOM   2488  H1  WAT   812       7.532  17.316  -4.573  1.00  0.00
ATOM   2489  H2  WAT   812       8.024  18.465  -3.718  1.00  0.00
TER
ATOM   2490  O   WAT   813      -7.485  15.987  -2.780  1.00  0.00
ATOM   2491  H1  WAT   813      -8.379  15.954  -2.441  1.00  0.00
ATOM   2492  H2  WAT   813      -6.945  16.186  -2.015  1.00  0.00
TER
ATOM   2493  O   WAT   814       6.203  12.770  -0.895  1.00  0.00
ATOM   2494  H1  WAT   814       7.080  12.779  -0.511  1.00  0.00
ATOM   2495  H2  WAT   814       6.215  12.034  -1.506  1.00  0.00
TER
ATOM   2496  O   WAT   815      -8.860  15.901 -15.284  1.00  0.00
ATOM   2497  H1  WAT   815      -9.764  16.164 -15.459  1.00  0.00
ATOM   2498  H2  WAT   815      -8.376  16.172 -16.064  1.00  0.00
TER
ATOM   2499  O   WAT   816       7.649  16.623 -10.006  1.00  0.00
ATOM   2500  H1  WAT   816       8.173  16.130 -10.637  1.00  0.00
ATOM   2501  H2  WAT   816       8.235  16.758  -9.261  1.00  0.00
TER
ATOM   2502  O   WAT   817       7.828  16.707  -6.484  1.00  0.00
ATOM   2503  H1  WAT   817       6.878  16.674  -6.370  1.00  0.00
ATOM   2504  H2  WAT   817       8.009  17.617  -6.719  1.00  0.00
TER
ATOM   2505  O   WAT   818      -6.318  14.958 -17.374  1.00  0.00
ATOM   2506  H1  WAT   818      -5.609  14.536 -17.860  1.00  0.00
ATOM   2507  H2  WAT   818      -7.034  15.025 -18.006  1.00  0.00
TER
ATOM   2508  O   WAT   819       7.139  15.881 -14.067  1.00  0.00
ATOM   2509  H1  WAT   819       7.635  15.648 -13.282  1.00  0.00
ATOM   2510  H2  WAT   819       6.940  15.042 -14.483  1.00  0.00
TER
ATOM   2511  O   WAT   820      -6.981  10.262  -8.432  1.00  0.00
ATOM   2512  H1  WAT   820      -6.333   9.712  -8.872  1.00  0.00
ATOM   2513  H2  WAT   820      -6.561  10.516  -7.610  1.00  0.00
TER
ATOM   2514  O   WAT   821       8.568  14.517 -11.533  1.00  0.00
ATOM   2515  H1  WAT   821       8.458  14.362 -10.595  1.00  0.00
ATOM   2516  H2  WAT   821       9.328  13.989 -11.776  1.00  0.00
TER
ATOM   2517  O   WAT   822       6.914  10.456  -5.075  1.00  0.00
ATOM   2518  H1  WAT   822       7.551  11.070  -4.709  1.00  0.00
ATOM   2519  H2  WAT   822       7.062  10.492  -6.020  1.00  0.00
TER
ATOM   2520  O   WAT   823       9.457  12.348 -18.292  1.00  0.00
ATOM   2521  H1  WAT   823      10.382  12.216 -18.501  1.00  0.00
ATOM   2522  H2  WAT   823       9.434  12.427 -17.339  1.00  0.00
TER
ATOM   2523  O   WAT   824       9.530  13.119 -15.667  1.00  0.00
ATOM   2524  H1  WAT   824       8.736  13.053 -15.137  1.00  0.00
ATOM   2525  H2  WAT   824       9.735  14.054 -15.678  1.00  0.00
TER
ATOM   2526  O   WAT   825      -7.228  10.418  -5.689  1.00  0.00
ATOM   2527  H1  WAT   825      -7.576  10.874  -4.923  1.00  0.00
ATOM   2528  H2  WAT   825      -7.559   9.523  -5.607  1.00  0.00
TER
ATOM   2529  O   WAT   826       0.285  11.609  -2.167  1.00  0.00
ATOM   2530  H1  WAT   826       0.223  12.201  -1.418  1.00  0.00
ATOM   2531  H2  WAT   826       1.225  11.501  -2.312  1.00  0.00
TER
ATOM   2532  O   WAT   827       2.922  11.266  -2.528  1.00  0.00
ATOM   2533  H1  WAT   827       3.536  11.584  -3.190  1.00  0.00
ATOM   2534  H2  WAT   827       3.467  10.781  -1.908  1.00  0.00
TER
ATOM   2535  O   WAT   828      -6.556   9.945  -2.414  1.00  0.00
ATOM   2536  H1  WAT   828      -6.008   9.764  -3.177  1.00  0.00
ATOM   2537  H2  WAT   828      -6.490   9.155  -1.878  1.00  0.00
TER
ATOM   2538  O   WAT   829       3.663   9.829  -6.201  1.00  0.00
ATOM   2539  H1  WAT   829       2.789  10.163  -6.404  1.00  0.00
ATOM   2540  H2  WAT   829       3.554   9.356  -5.376  1.00  0.00
TER
ATOM   2541  O   WAT   830       4.570  12.036  -4.817  1.00  0.00
ATOM   2542  H1  WAT   830       4.241  11.221  -5.197  1.00  0.00
ATOM   2543  H2  WAT   830       5.518  11.993  -4.940  1.00  0.00
TER
ATOM   2544  O   WAT   831       1.410  10.746  -7.262  1.00  0.00
ATOM   2545  H1  WAT   831       0.628  11.221  -6.982  1.00  0.00
ATOM   2546  H2  WAT   831       1.117   9.842  -7.370  1.00  0.00
TER
ATOM   2547  O   WAT   832       5.962  11.448  -9.217  1.00  0.00
ATOM   2548  H1  WAT   832       6.403  11.393 -10.065  1.00  0.00
ATOM   2549  H2  WAT   832       5.693  12.364  -9.146  1.00  0.00
TER
ATOM   2550  O   WAT   833       7.826  11.080 -11.206  1.00  0.00
ATOM   2551  H1  WAT   833       7.765  10.136 -11.353  1.00  0.00
ATOM   2552  H2  WAT   833       8.606  11.188 -10.661  1.00  0.00
TER
ATOM   2553  O   WAT   834      -7.246  11.051 -14.740  1.00  0.00
ATOM   2554  H1  WAT   834      -6.488  11.164 -15.314  1.00  0.00
ATOM   2555  H2  WAT   834      -7.708  11.888 -14.786  1.00  0.00
TER
ATOM   2556  O   WAT   835      -0.704  13.165 -11.750  1.00  0.00
ATOM   2557  H1  WAT   835      -1.517  12.790 -12.091  1.00  0.00
ATOM   2558  H2  WAT   835      -0.200  12.409 -11.448  1.00  0.00
TER
ATOM   2559  O   WAT   836       3.798   9.829 -10.512  1.00  0.00
ATOM   2560  H1  WAT   836       4.401  10.401 -10.037  1.00  0.00
ATOM   2561  H2  WAT   836       3.058  10.393 -10.734  1.00  0.00
TER
ATOM   2562  O   WAT   837       6.942  10.231 -15.238  1.00  0.00
ATOM   2563  H1  WAT   837       7.137  11.129 -14.971  1.00  0.00
ATOM   2564  H2  WAT   837       6.155  10.000 -14.745  1.00  0.00
TER
ATOM   2565  O   WAT   838      -4.873  11.577 -16.200  1.00  0.00
ATOM   2566  H1  WAT   838      -4.344  10.790 -16.329  1.00  0.00
ATOM   2567  H2  WAT   838      -4.240  12.256 -15.967  1.00  0.00
TER
ATOM   2568  O   WAT   839      -2.679  11.315 -13.146  1.00  0.00
ATOM   2569  H1  WAT   839      -3.309  10.613 -12.979  1.00  0.00
ATOM   2570  H2  WAT   839      -3.219  12.075 -13.362  1.00  0.00
TER
ATOM   2571  O   WAT   840      -2.554  10.593  -0.710  1.00  0.00
ATOM   2572  H1  WAT   840      -2.835  11.096  -1.474  1.00  0.00
ATOM   2573  H2  WAT   840      -2.172   9.795  -1.076  1.00  0.00
TER
ATOM   2574  O   WAT   841       4.048  10.008  -0.132  1.00  0.00
ATOM   2575  H1  WAT   841       3.934  10.328   0.763  1.00  0.00
ATOM   2576  H2  WAT   841       4.865  10.410  -0.429  1.00  0.00
TER
ATOM   2577  O   WAT   842       2.954  -0.747   7.780  1.00  0.00
ATOM   2578  H1  WAT   842       2.873  -1.661   7.509  1.00  0.00
ATOM   2579  H2  WAT   842       2.540  -0.250   7.074  1.00  0.00
TER
ATOM   2580  O   WAT   843       1.085   1.031   9.661  1.00  0.00
ATOM   2581  H1  WAT   843       0.310   0.551   9.951  1.00  0.00
ATOM   2582  H2  WAT   843       1.737   0.352   9.486  1.00  0.00
TER
ATOM   2583  O   WAT   844      -4.898   1.343  10.538  1.00  0.00
ATOM   2584  H1  WAT   844      -5.730   1.088  10.938  1.00  0.00
ATOM   2585  H2  WAT   844      -4.290   1.414  11.274  1.00  0.00
TER
ATOM   2586  O   WAT   845       5.106   5.437   8.441  1.00  0.00
ATOM   2587  H1  WAT   845       4.644   4.666   8.769  1.00  0.00
ATOM   2588  H2  WAT   845       5.919   5.464   8.946  1.00  0.00
TER
ATOM   2589  O   WAT   846      -4.918   5.377  10.734  1.00  0.00
ATOM   2590  H1  WAT   846      -4.615   4.487  10.555  1.00  0.00
ATOM   2591  H2  WAT   846      -4.174   5.934  10.506  1.00  0.00
TER
ATOM   2592  O   WAT   847      -6.489  -3.697   4.323  1.00  0.00
ATOM   2593  H1  WAT   847      -7.377  -3.355   4.221  1.00  0.00
ATOM   2594  H2  WAT   847      -6.205  -3.897   3.431  1.00  0.00
TER
ATOM   2595  O   WAT   848      -8.526  -1.096  10.206  1.00  0.00
ATOM   2596  H1  WAT   848      -7.954  -1.864  10.207  1.00  0.00
ATOM   2597  H2  WAT   848      -8.525  -0.797   9.297  1.00  0.00
TER
ATOM   2598  O   WAT   849       1.332   7.723   8.061  1.00  0.00
ATOM   2599  H1  WAT   849       0.714   8.179   7.490  1.00  0.00
ATOM   2600  H2  WAT   849       2.188   7.878   7.660  1.00  0.00
TER
ATOM   2601  O   WAT   850       0.526   3.707   9.668  1.00  0.00
ATOM   2602  H1  WAT   850       0.457   2.766   9.507  1.00  0.00
ATOM   2603  H2  WAT   850       1.288   3.797  10.240  1.00  0.00
TER
ATOM   2604  O   WAT   851      -7.283  -5.688  11.993  1.00  0.00
ATOM   2605  H1  WAT   851      -7.463  -6.585  12.274  1.00  0.00
ATOM   2606  H2  WAT   851      -7.685  -5.140  12.668  1.00  0.00
TER
ATOM   2607  O   WAT   852       1.557  -3.486   9.895  1.00  0.00
ATOM   2608  H1  WAT   852       1.933  -4.359   9.782  1.00  0.00
ATOM   2609  H2  WAT   852       1.459  -3.150   9.004  1.00  0.00
TER
ATOM   2610  O   WAT   853      -4.313  -5.113   5.356  1.00  0.00
ATOM   2611  H1  WAT   853      -4.206  -4.213   5.663  1.00  0.00
ATOM   2612  H2  WAT   853      -5.223  -5.162   5.066  1.00  0.00
TER
ATOM   2613  O   WAT   854       5.339  -5.991   6.827  1.00  0.00
ATOM   2614  H1  WAT   854       6.160  -6.481   6.870  1.00  0.00
ATOM   2615  H2  WAT   854       5.373  -5.401   7.581  1.00  0.00
TER
ATOM   2616  O   WAT   855      -6.664  -3.192  10.602  1.00  0.00
ATOM   2617  H1  WAT   855      -5.983  -2.928  11.220  1.00  0.00
ATOM   2618  H2  WAT   855      -6.980  -4.031  10.935  1.00  0.00
TER
ATOM   2619  O   WAT   856      -2.472  -2.145   9.689  1.00  0.00
ATOM   2620  H1  WAT   856      -1.964  -1.647  10.329  1.00  0.00
ATOM   2621  H2  WAT   856      -1.941  -2.921   9.513  1.00  0.00
TER
ATOM   2622  O   WAT   857       9.629  -3.974  13.392  1.00  0.00
ATOM   2623  H1  WAT   857       8.924  -3.586  12.873  1.00  0.00
ATOM   2624  H2  WAT   857       9.895  -3.279  13.994  1.00  0.00
TER
ATOM   2625  O   WAT   858      -4.188  -7.505  13.955  1.00  0.00
ATOM   2626  H1  WAT   858      -4.186  -6.988  13.150  1.00  0.00
ATOM   2627  H2  WAT   858      -5.018  -7.982  13.932  1.00  0.00
TER
ATOM   2628  O   WAT   859       2.199   2.607   5.454  1.00  0.00
ATOM   2629  H1  WAT   859       1.581   3.072   4.890  1.00  0.00
ATOM   2630  H2  WAT   859       2.711   3.300   5.871  1.00  0.00
TER
ATOM   2631  O   WAT   860      -2.938   2.135  12.133  1.00  0.00
ATOM   2632  H1  WAT   860      -3.271   2.761  12.775  1.00  0.00
ATOM   2633  H2  WAT   860      -2.761   2.661  11.353  1.00  0.00
TER
ATOM   2634  O   WAT   861       5.575  -4.051   9.600  1.00  0.00
ATOM   2635  H1  WAT   861       4.871  -3.762  10.181  1.00  0.00
ATOM   2636  H2  WAT   861       5.937  -3.241   9.240  1.00  0.00
TER
ATOM   2637  O   WAT   862      -4.507  -5.794  11.962  1.00  0.00
ATOM   2638  H1  WAT   862      -4.165  -4.950  11.668  1.00  0.00
ATOM   2639  H2  WAT   862      -5.445  -5.646  12.079  1.00  0.00
TER
ATOM   2640  O   WAT   863      -3.726   4.103  13.947  1.00  0.00
ATOM   2641  H1  WAT   863      -3.109   4.778  13.666  1.00  0.00
ATOM   2642  H2  WAT   863      -4.587   4.511  13.856  1.00  0.00
TER
ATOM   2643  O   WAT   864       7.192   5.567  11.863  1.00  0.00
ATOM   2644  H1  WAT   864       6.508   6.237  11.855  1.00  0.00
ATOM   2645  H2  WAT   864       7.731   5.765  11.097  1.00  0.00
TER
ATOM   2646  O   WAT   865       8.644  -4.605   9.991  1.00  0.00
ATOM   2647  H1  WAT   865       7.697  -4.572  10.123  1.00  0.00
ATOM   2648  H2  WAT   865       8.969  -3.792  10.376  1.00  0.00
TER
ATOM   2649  O   WAT   866      -0.824  -8.306   8.287  1.00  0.00
ATOM   2650  H1  WAT   866      -0.516  -8.861   7.570  1.00  0.00
ATOM   2651  H2  WAT   866      -1.754  -8.171   8.104  1.00  0.00
TER
ATOM   2652  O   WAT   867       4.728   7.411  10.577  1.00  0.00
ATOM   2653  H1  WAT   867       4.740   7.007   9.710  1.00  0.00
ATOM   2654  H2  WAT   867       4.175   8.186  10.474  1.00  0.00
TER
ATOM   2655  O   WAT   868       6.022   4.133   5.666  1.00  0.00
ATOM   2656  H1  WAT   868       5.912   3.190   5.791  1.00  0.00
ATOM   2657  H2  WAT   868       6.019   4.494   6.553  1.00  0.00
TER
ATOM   2658  O   WAT   869       4.126   2.314  11.906  1.00  0.00
ATOM   2659  H1  WAT   869       4.543   2.100  11.071  1.00  0.00
ATOM   2660  H2  WAT   869       4.850   2.571  12.477  1.00  0.00
TER
ATOM   2661  O   WAT   870       1.564  -0.241   5.023  1.00  0.00
ATOM   2662  H1  WAT   870       0.637  -0.307   5.252  1.00  0.00
ATOM   2663  H2  WAT   870       1.717   0.697   4.908  1.00  0.00
TER
ATOM   2664  O   WAT   871       8.072   0.713  11.997  1.00  0.00
ATOM   2665  H1  WAT   871       7.244   0.782  11.522  1.00  0.00
ATOM   2666  H2  WAT   871       8.667   1.298  11.529  1.00  0.00
TER
ATOM   2667  O   WAT   872       5.036  -2.500  12.943  1.00  0.00
ATOM   2668  H1  WAT   872       4.624  -1.675  13.197  1.00  0.00
ATOM   2669  H2  WAT   872       4.304  -3.086  12.750  1.00  0.00
TER
ATOM   2670  O   WAT   873      -2.830   0.286   7.805  1.00  0.00
ATOM   2671  H1  WAT   873      -3.235  -0.427   7.309  1.00  0.00
ATOM   2672  H2  WAT   873      -2.744  -0.059   8.694  1.00  0.00
TER
ATOM   2673  O   WAT   874      -2.362   3.972   9.969  1.00  0.00
ATOM   2674  H1  WAT   874      -2.659   3.367   9.289  1.00  0.00
ATOM   2675  H2  WAT   874      -1.412   4.010   9.858  1.00  0.00
TER
ATOM   2676  O   WAT   875      -4.117  -2.940  11.585  1.00  0.00
ATOM   2677  H1  WAT   875      -3.566  -2.830  10.810  1.00  0.00
ATOM   2678  H2  WAT   875      -3.603  -2.566  12.300  1.00  0.00
TER
ATOM   2679  O   WAT   876       5.726   7.546  13.631  1.00  0.00
ATOM   2680  H1  WAT   876       5.250   8.353  13.438  1.00  0.00
ATOM   2681  H2  WAT   876       5.043   6.893  13.784  1.00  0.00
TER
ATOM   2682  O   WAT   877      -3.270   3.711  16.619  1.00  0.00
ATOM   2683  H1  WAT   877      -4.167   3.935  16.867  1.00  0.00
ATOM   2684  H2  WAT   877      -3.245   3.834  15.671  1.00  0.00
TER
ATOM   2685  O   WAT   878      -4.443   0.582  15.195  1.00  0.00
ATOM   2686  H1  WAT   878      -4.582   1.454  15.564  1.00  0.00
ATOM   2687  H2  WAT   878      -5.325   0.239  15.050  1.00  0.00
TER
ATOM   2688  O   WAT   879       1.880   5.500   6.502  1.00  0.00
ATOM   2689  H1  WAT   879       2.319   6.242   6.087  1.00  0.00
ATOM   2690  H2  WAT   879       1.819   5.742   7.426  1.00  0.00
TER
ATOM   2691  O   WAT   880      -2.645   6.524  17.404  1.00  0.00
ATOM   2692  H1  WAT   880      -2.674   6.928  16.537  1.00  0.00
ATOM   2693  H2  WAT   880      -2.809   5.595  17.241  1.00  0.00
TER
ATOM   2694  O   WAT   881       7.352  -8.186   0.848  1.00  0.00
ATOM   2695  H1  WAT   881       7.039  -8.093   1.748  1.00  0.00
ATOM   2696  H2  WAT   881       8.113  -7.608   0.797  1.00  0.00
TER
ATOM   2697  O   WAT   882      -6.130  -0.820   5.305  1.00  0.00
ATOM   2698  H1  WAT   882      -6.250  -0.094   4.694  1.00  0.00
ATOM   2699  H2  WAT   882      -6.440  -1.590   4.828  1.00  0.00
TER
ATOM   2700  O   WAT   883      -8.491   2.352  11.112  1.00  0.00
ATOM   2701  H1  WAT   883      -8.413   2.487  10.168  1.00  0.00
ATOM   2702  H2  WAT   883      -7.877   1.643  11.305  1.00  0.00
TER
ATOM   2703  O   WAT   884      -7.246   4.052   7.523  1.00  0.00
ATOM   2704  H1  WAT   884      -7.654   4.193   6.668  1.00  0.00
ATOM   2705  H2  WAT   884      -6.355   3.768   7.320  1.00  0.00
TER
ATOM   2706  O   WAT   885       8.710   4.498  15.860  1.00  0.00
ATOM   2707  H1  WAT   885       8.836   4.259  14.942  1.00  0.00
ATOM   2708  H2  WAT   885       8.752   3.667  16.332  1.00  0.00
TER
ATOM   2709  O   WAT   886       2.571   8.201  14.430  1.00  0.00
ATOM   2710  H1  WAT   886       3.086   8.112  15.232  1.00  0.00
ATOM   2711  H2  WAT   886       1.728   8.547  14.722  1.00  0.00
TER
ATOM   2712  O   WAT   887       4.547   8.486   3.858  1.00  0.00
ATOM   2713  H1  WAT   887       4.387   8.197   4.756  1.00  0.00
ATOM   2714  H2  WAT   887       4.382   7.710   3.322  1.00  0.00
TER
ATOM   2715  O   WAT   888      -2.974   8.266   5.635  1.00  0.00
ATOM   2716  H1  WAT   888      -3.150   7.350   5.422  1.00  0.00
ATOM   2717  H2  WAT   888      -3.829   8.625   5.875  1.00  0.00
TER
ATOM   2718  O   WAT   889       4.249   5.995   2.418  1.00  0.00
ATOM   2719  H1  WAT   889       3.556   5.993   1.758  1.00  0.00
ATOM   2720  H2  WAT   889       4.992   5.571   1.987  1.00  0.00
TER
ATOM   2721  O   WAT   890       3.814   7.621   6.493  1.00  0.00
ATOM   2722  H1  WAT   890       4.270   6.840   6.806  1.00  0.00
ATOM   2723  H2  WAT   890       4.154   8.332   7.037  1.00  0.00
TER
ATOM   2724  O   WAT   891       8.562  -3.449  16.825  1.00  0.00
ATOM   2725  H1  WAT   891       7.947  -2.941  16.297  1.00  0.00
ATOM   2726  H2  WAT   891       8.242  -4.349  16.768  1.00  0.00
TER
ATOM   2727  O   WAT   892      -8.435   3.393  13.652  1.00  0.00
ATOM   2728  H1  WAT   892      -8.272   2.924  12.834  1.00  0.00
ATOM   2729  H2  WAT   892      -7.970   2.885  14.317  1.00  0.00
TER
ATOM   2730  O   WAT   893      -3.663  -7.476   8.688  1.00  0.00
ATOM   2731  H1  WAT   893      -4.107  -6.695   8.356  1.00  0.00
ATOM   2732  H2  WAT   893      -3.105  -7.153   9.395  1.00  0.00
TER
ATOM   2733  O   WAT   894       0.624  -4.609  14.291  1.00  0.00
ATOM   2734  H1  WAT   894       0.162  -4.401  15.103  1.00  0.00
ATOM   2735  H2  WAT   894       0.221  -5.424  13.988  1.00  0.00
TER
ATOM   2736  O   WAT   895       5.624  -3.389  15.421  1.00  0.00
ATOM   2737  H1  WAT   895       4.773  -3.688  15.742  1.00  0.00
ATOM   2738  H2  WAT   895       5.464  -3.144  14.509  1.00  0.00
TER
ATOM   2739  O   WAT   896       2.719  -1.888  17.521  1.00  0.00
ATOM   2740  H1  WAT   896       3.044  -2.722  17.181  1.00  0.00
ATOM   2741  H2  WAT   896       3.507  -1.366  17.669  1.00  0.00
TER
ATOM   2742  O   WAT   897      -0.548  -7.855   3.568  1.00  0.00
ATOM   2743  H1  WAT   897      -1.172  -7.859   4.294  1.00  0.00
ATOM   2744  H2  WAT   897      -0.635  -8.722   3.172  1.00  0.00
TER
ATOM   2745  O   WAT   898      -1.626  -6.932  10.547  1.00  0.00
ATOM   2746  H1  WAT   898      -1.329  -6.025  10.466  1.00  0.00
ATOM   2747  H2  WAT   898      -1.077  -7.420   9.933  1.00  0.00
TER
ATOM   2748  O   WAT   899      -3.872  -2.353   6.416  1.00  0.00
ATOM   2749  H1  WAT   899      -4.098  -2.569   7.321  1.00  0.00
ATOM   2750  H2  WAT   899      -4.653  -1.920   6.070  1.00  0.00
TER
ATOM   2751  O   WAT   900      -1.432  -1.454  17.082  1.00  0.00
ATOM   2752  H1  WAT   900      -1.528  -2.395  16.932  1.00  0.00
ATOM   2753  H2  WAT   900      -0.589  -1.233  16.687  1.00  0.00
TER
ATOM   2754  O   WAT   901       1.964  -3.710   7.045  1.00  0.00
ATOM   2755  H1  WAT   901       2.357  -3.393   6.232  1.00  0.00
ATOM   2756  H2  WAT   901       2.326  -4.589   7.160  1.00  0.00
TER
ATOM   2757  O   WAT   902      -6.301  -5.043  15.235  1.00  0.00
ATOM   2758  H1  WAT   902      -6.695  -4.196  15.443  1.00  0.00
ATOM   2759  H2  WAT   902      -6.989  -5.680  15.426  1.00  0.00
TER
ATOM   2760  O   WAT   903      -8.999  -7.120   9.268  1.00  0.00
ATOM   2761  H1  WAT   903      -9.288  -6.550   9.981  1.00  0.00
ATOM   2762  H2  WAT   903      -8.255  -7.600   9.631  1.00  0.00
TER
ATOM   2763  O   WAT   904      -8.812  -3.178   0.479  1.00  0.00
ATOM   2764  H1  WAT   904      -8.895  -2.235   0.620  1.00  0.00
ATOM   2765  H2  WAT   904      -9.164  -3.321  -0.400  1.00  0.00
TER
ATOM   2766  O   WAT   905       2.550  -1.120  11.140  1.00  0.00
ATOM   2767  H1  WAT   905       1.818  -0.611  11.489  1.00  0.00
ATOM   2768  H2  WAT   905       2.152  -1.937  10.839  1.00  0.00
TER
ATOM   2769  O   WAT   906      -1.012  -4.444   9.546  1.00  0.00
ATOM   2770  H1  WAT   906      -1.009  -4.885   8.696  1.00  0.00
ATOM   2771  H2  WAT   906      -0.117  -4.123   9.653  1.00  0.00
TER
ATOM   2772  O   WAT   907      -5.162  -4.562   8.505  1.00  0.00
ATOM   2773  H1  WAT   907      -5.502  -4.084   9.262  1.00  0.00
ATOM   2774  H2  WAT   907      -5.925  -5.015   8.145  1.00  0.00
TER
ATOM   2775  O   WAT   908       3.012  -5.666  10.553  1.00  0.00
ATOM   2776  H1  WAT   908       3.030  -5.215  11.397  1.00  0.00
ATOM   2777  H2  WAT   908       2.764  -6.566  10.766  1.00  0.00
TER
ATOM   2778  O   WAT   909       6.439  -8.253  16.391  1.00  0.00
ATOM   2779  H1  WAT   909       6.764  -8.984  16.917  1.00  0.00
ATOM   2780  H2  WAT   909       6.475  -8.572  15.489  1.00  0.00
TER
ATOM   2781  O   WAT   910      -6.861   2.768  15.811  1.00  0.00
ATOM   2782  H1  WAT   910      -7.246   2.128  16.410  1.00  0.00
ATOM   2783  H2  WAT   910      -6.550   3.472  16.381  1.00  0.00
TER
ATOM   2784  O   WAT   911      -0.712  -0.384  11.292  1.00  0.00
ATOM   2785  H1  WAT   911      -0.345  -0.858  12.038  1.00  0.00
ATOM   2786  H2  WAT   911      -0.901   0.490  11.633  1.00  0.00
TER
ATOM   2787  O   WAT   912      -7.848  -5.640   7.421  1.00  0.00
ATOM   2788  H1  WAT   912      -8.133  -6.004   8.259  1.00  0.00
ATOM   2789  H2  WAT   912      -7.910  -6.372   6.808  1.00  0.00
TER
ATOM   2790  O   WAT   913      -2.922  -1.343  13.611  1.00  0.00
ATOM   2791  H1  WAT   913      -3.226  -0.464  13.836  1.00  0.00
ATOM   2792  H2  WAT   913      -1.967  -1.283  13.646  1.00  0.00
TER
ATOM   2793  O   WAT   914       6.365   1.859  10.000  1.00  0.00
ATOM   2794  H1  WAT   914       7.085   2.355   9.609  1.00  0.00
ATOM   2795  H2  WAT   914       6.163   1.181   9.355  1.00  0.00
TER
ATOM   2796  O   WAT   915       1.826  -6.747   4.143  1.00  0.00
ATOM   2797  H1  WAT   915       1.013  -7.246   4.067  1.00  0.00
ATOM   2798  H2  WAT   915       1.632  -5.907   3.726  1.00  0.00
TER
ATOM   2799  O   WAT   916       1.747   1.930  15.887  1.00  0.00
ATOM   2800  H1  WAT   916       1.681   1.010  15.633  1.00  0.00
ATOM   2801  H2  WAT   916       1.118   2.028  16.601  1.00  0.00
TER
ATOM   2802  O   WAT   917      -4.350   2.531   7.845  1.00  0.00
ATOM   2803  H1  WAT   917      -3.832   1.728   7.791  1.00  0.00
ATOM   2804  H2  WAT   917      -4.801   2.469   8.687  1.00  0.00
TER
ATOM   2805  O   WAT   918      -6.865  -0.503  14.758  1.00  0.00
ATOM   2806  H1  WAT   918      -7.224   0.162  15.345  1.00  0.00
ATOM   2807  H2  WAT   918      -7.160  -1.335  15.129  1.00  0.00
TER
ATOM   2808  O   WAT   919      -3.664  -0.045  17.642  1.00  0.00
ATOM   2809  H1  WAT   919      -3.964   0.101  16.744  1.00  0.00
ATOM   2810  H2  WAT   919      -2.893  -0.604  17.549  1.00  0.00
TER
ATOM   2811  O   WAT   920       1.679   4.752  15.637  1.00  0.00
ATOM   2812  H1  WAT   920       1.693   3.820  15.419  1.00  0.00
ATOM   2813  H2  WAT   920       0.971   4.838  16.276  1.00  0.00
TER
ATOM   2814  O   WAT   921       7.890   1.393  14.984  1.00  0.00
ATOM   2815  H1  WAT   921       7.165   1.986  14.787  1.00  0.00
ATOM   2816  H2  WAT   921       8.417   1.385  14.185  1.00  0.00
TER
ATOM   2817  O   WAT   922       7.841   5.791   4.635  1.00  0.00
ATOM   2818  H1  WAT   922       7.199   5.136   4.910  1.00  0.00
ATOM   2819  H2  WAT   922       7.454   6.196   3.859  1.00  0.00
TER
ATOM   2820  O   WAT   923       3.420   3.119   8.482  1.00  0.00
ATOM   2821  H1  WAT   923       3.772   2.522   7.823  1.00  0.00
ATOM   2822  H2  WAT   923       2.536   2.794   8.653  1.00  0.00
TER
ATOM   2823  O   WAT   924      -0.494   3.879   5.889  1.00  0.00
ATOM   2824  H1  WAT   924       0.193   4.426   6.270  1.00  0.00
ATOM   2825  H2  WAT   924      -1.281   4.423   5.924  1.00  0.00
TER
ATOM   2826  O   WAT   925      -8.355  -0.504   1.381  1.00  0.00
ATOM   2827  H1  WAT   925      -7.485  -0.221   1.665  1.00  0.00
ATOM   2828  H2  WAT   925      -8.846   0.310   1.266  1.00  0.00
TER
ATOM   2829  O   WAT   926      -1.191   0.883   5.502  1.00  0.00
ATOM   2830  H1  WAT   926      -0.735   1.694   5.728  1.00  0.00
ATOM   2831  H2  WAT   926      -1.542   0.566   6.334  1.00  0.00
TER
ATOM   2832  O   WAT   927       1.112   6.394  12.731  1.00  0.00
ATOM   2833  H1  WAT   927       1.756   6.600  13.409  1.00  0.00
ATOM   2834  H2  WAT   927       1.475   5.633  12.278  1.00  0.00
TER
ATOM   2835  O   WAT   928      -5.290  -8.773   5.974  1.00  0.00
ATOM   2836  H1  WAT   928      -5.418  -8.781   6.923  1.00  0.00
ATOM   2837  H2  WAT   928      -6.114  -8.434   5.623  1.00  0.00
TER
ATOM   2838  O   WAT   929       2.385   4.397  11.449  1.00  0.00
ATOM   2839  H1  WAT   929       3.028   3.697  11.562  1.00  0.00
ATOM   2840  H2  WAT   929       2.910   5.177  11.269  1.00  0.00
TER
ATOM   2841  O   WAT   930       6.231   4.682   1.173  1.00  0.00
ATOM   2842  H1  WAT   930       6.005   3.965   1.765  1.00  0.00
ATOM   2843  H2  WAT   930       5.841   4.433   0.335  1.00  0.00
TER
ATOM   2844  O   WAT   931       4.159   5.197  14.653  1.00  0.00
ATOM   2845  H1  WAT   931       4.495   5.783  15.330  1.00  0.00
ATOM   2846  H2  WAT   931       3.239   5.066  14.882  1.00  0.00
TER
ATOM   2847  O   WAT   932      -7.987   8.709   1.947  1.00  0.00
ATOM   2848  H1  WAT   932      -7.628   9.308   1.293  1.00  0.00
ATOM   2849  H2  WAT   932      -8.128   9.255   2.721  1.00  0.00
TER
ATOM   2850  O   WAT   933      -8.291  -7.014  15.435  1.00  0.00
ATOM   2851  H1  WAT   933      -9.005  -6.814  16.040  1.00  0.00
ATOM   2852  H2  WAT   933      -7.871  -7.790  15.806  1.00  0.00
TER
ATOM   2853  O   WAT   934      -8.003   6.974  16.422  1.00  0.00
ATOM   2854  H1  WAT   934      -7.894   6.034  16.281  1.00  0.00
ATOM   2855  H2  WAT   934      -8.655   7.240  15.773  1.00  0.00
TER
ATOM   2856  O   WAT   935      -0.012   5.246  17.821  1.00  0.00
ATOM   2857  H1  WAT   935      -0.332   4.527  18.366  1.00  0.00
ATOM   2858  H2  WAT   935      -0.686   5.921  17.895  1.00  0.00
TER
ATOM   2859  O   WAT   936      -1.971   6.092   2.765  1.00  0.00
ATOM   2860  H1  WAT   936      -1.980   6.825   2.149  1.00  0.00
ATOM   2861  H2  WAT   936      -2.891   5.845   2.857  1.00  0.00
TER
ATOM   2862  O   WAT   937       3.203  -4.521  13.185  1.00  0.00
ATOM   2863  H1  WAT   937       3.571  -5.342  13.513  1.00  0.00
ATOM   2864  H2  WAT   937       2.343  -4.461  13.601  1.00  0.00
TER
ATOM   2865  O   WAT   938       6.570  -5.566   3.994  1.00  0.00
ATOM   2866  H1  WAT   938       5.941  -5.461   3.280  1.00  0.00
ATOM   2867  H2  WAT   938       6.075  -5.346   4.783  1.00  0.00
TER
ATOM   2868  O   WAT   939       1.015   6.155   1.427  1.00  0.00
ATOM   2869  H1  WAT   939       1.117   5.951   0.497  1.00  0.00
ATOM   2870  H2  WAT   939       0.116   5.901   1.632  1.00  0.00
TER
ATOM   2871  O   WAT   940      -1.462  -3.287   5.410  1.00  0.00
ATOM   2872  H1  WAT   940      -2.170  -2.818   5.851  1.00  0.00
ATOM   2873  H2  WAT   940      -1.178  -3.945   6.044  1.00  0.00
TER
ATOM   2874  O   WAT   941       0.164  -1.867  13.409  1.00  0.00
ATOM   2875  H1  WAT   941       0.662  -1.393  14.074  1.00  0.00
ATOM   2876  H2  WAT   941       0.306  -2.791  13.616  1.00  0.00
TER
ATOM   2877  O   WAT   942       2.570  -6.562   6.849  1.00  0.00
ATOM   2878  H1  WAT   942       2.446  -6.543   5.900  1.00  0.00
ATOM   2879  H2  WAT   942       3.518  -6.514   6.969  1.00  0.00
TER
ATOM   2880  O   WAT   943      -0.343   8.673   6.122  1.00  0.00
ATOM   2881  H1  WAT   943      -0.089   8.636   5.200  1.00  0.00
ATOM   2882  H2  WAT   943      -1.292   8.547   6.115  1.00  0.00
TER
ATOM   2883  O   WAT   944      -3.259  -4.979   2.785  1.00  0.00
ATOM   2884  H1  WAT   944      -2.409  -4.542   2.719  1.00  0.00
ATOM   2885  H2  WAT   944      -3.625  -4.667   3.612  1.00  0.00
TER
ATOM   2886  O   WAT   945       7.370  -5.651  14.252  1.00  0.00
ATOM   2887  H1  WAT   945       6.868  -4.910  14.591  1.00  0.00
ATOM   2888  H2  WAT   945       8.186  -5.262  13.935  1.00  0.00
TER
ATOM   2889  O   WAT   946       5.662  -0.407   7.698  1.00  0.00
ATOM   2890  H1  WAT   946       4.721  -0.392   7.873  1.00  0.00
ATOM   2891  H2  WAT   946       5.977  -1.194   8.144  1.00  0.00
TER
ATOM   2892  O   WAT   947       7.665   6.764   9.373  1.00  0.00
ATOM   2893  H1  WAT   947       7.790   7.587   9.846  1.00  0.00
ATOM   2894  H2  WAT   947       8.532   6.553   9.026  1.00  0.00
TER
ATOM   2895  O   WAT   948      -4.863   8.857   9.045  1.00  0.00
ATOM   2896  H1  WAT   948      -4.127   8.308   9.316  1.00  0.00
ATOM   2897  H2  WAT   948      -4.479   9.722   8.906  1.00  0.00
TER
ATOM   2898  O   WAT   949      -7.979   4.924   4.919  1.00  0.00
ATOM   2899  H1  WAT   949      -8.905   5.166   4.910  1.00  0.00
ATOM   2900  H2  WAT   949      -7.513   5.751   4.798  1.00  0.00
TER
ATOM   2901  O   WAT   950      -1.753   8.030   0.868  1.00  0.00
ATOM   2902  H1  WAT   950      -0.960   8.319   0.416  1.00  0.00
ATOM   2903  H2  WAT   950      -2.273   7.599   0.189  1.00  0.00
TER
ATOM   2904  O   WAT   951       2.979   4.149  18.181  1.00  0.00
ATOM   2905  H1  WAT   951       2.373   4.172  17.441  1.00  0.00
ATOM   2906  H2  WAT   951       2.674   3.418  18.718  1.00  0.00
TER
ATOM   2907  O   WAT   952       4.409   7.877  16.792  1.00  0.00
ATOM   2908  H1  WAT   952       5.361   7.793  16.742  1.00  0.00
ATOM   2909  H2  WAT   952       4.262   8.541  17.465  1.00  0.00
TER
ATOM   2910  O   WAT   953       7.300   7.257   2.291  1.00  0.00
ATOM   2911  H1  WAT   953       7.014   6.843   1.477  1.00  0.00
ATOM   2912  H2  WAT   953       7.102   8.185   2.171  1.00  0.00
TER
ATOM   2913  O   WAT   954      -8.138   0.529  17.177  1.00  0.00
ATOM   2914  H1  WAT   954      -7.634  -0.051  17.749  1.00  0.00
ATOM   2915  H2  WAT   954      -8.877   0.813  17.715  1.00  0.00
TER
ATOM   2916  O   WAT   955      -1.084   1.936  16.711  1.00  0.00
ATOM   2917  H1  WAT   955      -1.849   2.504  16.626  1.00  0.00
ATOM   2918  H2  WAT   955      -0.902   1.643  15.817  1.00  0.00
TER
ATOM   2919  O   WAT   956       6.059   3.666  17.268  1.00  0.00
ATOM   2920  H1  WAT   956       6.799   4.004  16.765  1.00  0.00
ATOM   2921  H2  WAT   956       5.296   3.835  16.715  1.00  0.00
TER
ATOM   2922  O   WAT   957      -4.165  -2.749  16.040  1.00  0.00
ATOM   2923  H1  WAT   957      -4.695  -3.240  15.412  1.00  0.00
ATOM   2924  H2  WAT   957      -3.496  -2.321  15.505  1.00  0.00
TER
ATOM   2925  O   WAT   958       4.733   1.718  15.804  1.00  0.00
ATOM   2926  H1  WAT   958       5.147   1.872  16.653  1.00  0.00
ATOM   2927  H2  WAT   958       3.798   1.843  15.966  1.00  0.00
TER
ATOM   2928  O   WAT   959       5.205  -0.943  17.808  1.00  0.00
ATOM   2929  H1  WAT   959       5.787  -1.697  17.720  1.00  0.00
ATOM   2930  H2  WAT   959       5.381  -0.412  17.031  1.00  0.00
TER
ATOM   2931  O   WAT   960      -3.678  -5.783  16.119  1.00  0.00
ATOM   2932  H1  WAT   960      -3.772  -6.401  15.394  1.00  0.00
ATOM   2933  H2  WAT   960      -4.258  -5.056  15.892  1.00  0.00
TER
ATOM   2934  O   WAT   961      -0.911  -7.226  13.152  1.00  0.00
ATOM   2935  H1  WAT   961      -1.360  -7.203  12.307  1.00  0.00
ATOM   2936  H2  WAT   961      -1.545  -7.624  13.749  1.00  0.00
TER
ATOM   2937  O   WAT   962      -0.505   1.670  13.773  1.00  0.00
ATOM   2938  H1  WAT   962      -0.087   2.513  13.601  1.00  0.00
ATOM   2939  H2  WAT   962      -1.425   1.807  13.544  1.00  0.00
TER
ATOM   2940  O   WAT   963       1.831  -0.599  15.157  1.00  0.00
ATOM   2941  H1  WAT   963       1.951  -1.194  15.897  1.00  0.00
ATOM   2942  H2  WAT   963       2.690  -0.562  14.737  1.00  0.00
TER
ATOM   2943  O   WAT   964       4.170  -0.045  13.733  1.00  0.00
ATOM   2944  H1  WAT   964       3.643   0.479  13.130  1.00  0.00
ATOM   2945  H2  WAT   964       4.513   0.588  14.364  1.00  0.00
TER
ATOM   2946  O   WAT   965      -2.655   7.975  14.889  1.00  0.00
ATOM   2947  H1  WAT   965      -3.193   8.700  14.570  1.00  0.00
ATOM   2948  H2  WAT   965      -2.401   7.498  14.099  1.00  0.00
TER
ATOM   2949  O   WAT   966      -1.402  -4.056  16.415  1.00  0.00
ATOM   2950  H1  WAT   966      -0.812  -4.365  17.102  1.00  0.00
ATOM   2951  H2  WAT   966      -2.220  -4.528  16.571  1.00  0.00
TER
ATOM   2952  O   WAT   967       3.417  -4.440  16.648  1.00  0.00
ATOM   2953  H1  WAT   967       2.729  -5.102  16.583  1.00  0.00
ATOM   2954  H2  WAT   967       4.138  -4.886  17.093  1.00  0.00
TER
ATOM   2955  O   WAT   968       4.047  -7.845   2.707  1.00  0.00
ATOM   2956  H1  WAT   968       4.327  -8.688   3.063  1.00  0.00
ATOM   2957  H2  WAT   968       3.274  -7.612   3.221  1.00  0.00
TER
ATOM   2958  O   WAT   969       0.202   9.210  15.148  1.00  0.00
ATOM   2959  H1  WAT   969       0.127  10.114  15.455  1.00  0.00
ATOM   2960  H2  WAT   969      -0.701   8.891  15.120  1.00  0.00
TER
ATOM   2961  O   WAT   970       0.750   8.376   2.770  1.00  0.00
ATOM   2962  H1  WAT   970       1.645   8.715   2.792  1.00  0.00
ATOM   2963  H2  WAT   970       0.782   7.654   2.143  1.00  0.00
TER
ATOM   2964  O   WAT   971      -8.396   6.538   8.451  1.00  0.00
ATOM   2965  H1  WAT   971      -8.065   5.670   8.219  1.00  0.00
ATOM   2966  H2  WAT   971      -7.967   6.744   9.282  1.00  0.00
TER
ATOM   2967  O   WAT   972      -3.800   4.869   6.111  1.00  0.00
ATOM   2968  H1  WAT   972      -4.100   4.745   7.012  1.00  0.00
ATOM   2969  H2  WAT   972      -3.906   4.009   5.703  1.00  0.00
TER
ATOM   2970  O   WAT   973      -7.907   7.405  11.189  1.00  0.00
ATOM   2971  H1  WAT   973      -8.344   7.585  12.022  1.00  0.00
ATOM   2972  H2  WAT   973      -7.339   8.162  11.047  1.00  0.00
TER
ATOM   2973  O   WAT   974       7.730   6.906  15.477  1.00  0.00
ATOM   2974  H1  WAT   974       7.130   6.966  14.733  1.00  0.00
ATOM   2975  H2  WAT   974       7.859   5.967  15.607  1.00  0.00
TER
ATOM   2976  O   WAT   975       8.970   4.648   0.814  1.00  0.00
ATOM   2977  H1  WAT   975       8.139   4.716   1.285  1.00  0.00
ATOM   2978  H2  WAT   975       9.147   5.539   0.511  1.00  0.00
TER
ATOM   2979  O   WAT   976       8.425   1.393   3.317  1.00  0.00
ATOM   2980  H1  WAT   976       9.187   1.963   3.423  1.00  0.00
ATOM   2981  H2  WAT   976       8.441   0.826   4.088  1.00  0.00
TER
ATOM   2982  O   WAT   977      -8.074  -0.083   7.548  1.00  0.00
ATOM   2983  H1  WAT   977      -8.729  -0.352   6.904  1.00  0.00
ATOM   2984  H2  WAT   977      -7.236  -0.193   7.098  1.00  0.00
TER
ATOM   2985  O   WAT   978       9.431   2.248   8.162  1.00  0.00
ATOM   2986  H1  WAT   978       9.802   1.465   7.755  1.00  0.00
ATOM   2987  H2  WAT   978      10.072   2.937   7.983  1.00  0.00
TER
ATOM   2988  O   WAT   979       6.415   3.632  13.575  1.00  0.00
ATOM   2989  H1  WAT   979       5.601   4.061  13.837  1.00  0.00
ATOM   2990  H2  WAT   979       6.822   4.243  12.962  1.00  0.00
TER
ATOM   2991  O   WAT   980       4.875  -5.289   1.770  1.00  0.00
ATOM   2992  H1  WAT   980       5.293  -5.476   0.930  1.00  0.00
ATOM   2993  H2  WAT   980       4.568  -6.141   2.080  1.00  0.00
TER
ATOM   2994  O   WAT   981       8.374  -0.377   5.468  1.00  0.00
ATOM   2995  H1  WAT   981       7.998  -1.144   5.036  1.00  0.00
ATOM   2996  H2  WAT   981       7.644   0.006   5.955  1.00  0.00
TER
ATOM   2997  O   WAT   982      -7.037   0.302  12.088  1.00  0.00
ATOM   2998  H1  WAT   982      -6.669   0.215  12.968  1.00  0.00
ATOM   2999  H2  WAT   982      -7.606  -0.461  11.989  1.00  0.00
TER
ATOM   3000  O   WAT   983       7.764  -1.230  15.102  1.00  0.00
ATOM   3001  H1  WAT   983       7.532  -1.458  14.201  1.00  0.00
ATOM   3002  H2  WAT   983       8.024  -0.310  15.056  1.00  0.00
TER
ATOM   3003  O   WAT   984      -7.485  -2.787  15.994  1.00  0.00
ATOM   3004  H1  WAT   984      -8.379  -2.820  16.334  1.00  0.00
ATOM   3005  H2  WAT   984      -6.945  -2.588  16.759  1.00  0.00
TER
ATOM   3006  O   WAT   985       6.203  -6.004  17.879  1.00  0.00
ATOM   3007  H1  WAT   985       7.080  -5.996  18.263  1.00  0.00
ATOM   3008  H2  WAT   985       6.215  -6.741  17.269  1.00  0.00
TER
ATOM   3009  O   WAT   986      -8.860  -2.873   3.491  1.00  0.00
ATOM   3010  H1  WAT   986      -9.764  -2.610   3.316  1.00  0.00
ATOM   3011  H2  WAT   986      -8.376  -2.602   2.711  1.00  0.00
TER
ATOM   3012  O   WAT   987       7.649  -2.151   8.768  1.00  0.00
ATOM   3013  H1  WAT   987       8.173  -2.645   8.137  1.00  0.00
ATOM   3014  H2  WAT   987       8.235  -2.016   9.513  1.00  0.00
TER
ATOM   3015  O   WAT   988       7.828  -2.067  12.290  1.00  0.00
ATOM   3016  H1  WAT   988       6.878  -2.101  12.405  1.00  0.00
ATOM   3017  H2  WAT   988       8.009  -1.157  12.055  1.00  0.00
TER
ATOM   3018  O   WAT   989      -6.670  -7.763   0.440  1.00  0.00
ATOM   3019  H1  WAT   989      -5.947  -7.222   0.758  1.00  0.00
ATOM   3020  H2  WAT   989      -6.398  -8.037  -0.435  1.00  0.00
TER
ATOM   3021  O   WAT   990      -6.981  -8.512  10.343  1.00  0.00
ATOM   3022  H1  WAT   990      -6.333  -9.063   9.902  1.00  0.00
ATOM   3023  H2  WAT   990      -6.561  -8.258  11.164  1.00  0.00
TER
ATOM   3024  O   WAT   991       8.568  -4.258   7.241  1.00  0.00
ATOM   3025  H1  WAT   991       8.458  -4.412   8.180  1.00  0.00
ATOM   3026  H2  WAT   991       9.328  -4.785   6.999  1.00  0.00
TER
ATOM   3027  O   WAT   992       6.914  -8.318  13.700  1.00  0.00
ATOM   3028  H1  WAT   992       7.551  -7.705  14.066  1.00  0.00
ATOM   3029  H2  WAT   992       7.062  -8.282  12.755  1.00  0.00
TER
ATOM   3030  O   WAT   993       9.457  -6.427   0.482  1.00  0.00
ATOM   3031  H1  WAT   993      10.382  -6.559   0.274  1.00  0.00
ATOM   3032  H2  WAT   993       9.434  -6.347   1.436  1.00  0.00
TER
ATOM   3033  O   WAT   994       9.530  -5.656   3.108  1.00  0.00
ATOM   3034  H1  WAT   994       8.736  -5.721   3.637  1.00  0.00
ATOM   3035  H2  WAT   994       9.735  -4.721   3.096  1.00  0.00
TER
ATOM   3036  O   WAT   995       6.472   8.383   7.101  1.00  0.00
ATOM   3037  H1  WAT   995       7.068   8.062   6.425  1.00  0.00
ATOM   3038  H2  WAT   995       6.730   7.911   7.893  1.00  0.00
TER
ATOM   3039  O   WAT   996      -7.228  -8.357  13.085  1.00  0.00
ATOM   3040  H1  WAT   996      -7.576  -7.900  13.851  1.00  0.00
ATOM   3041  H2  WAT   996      -7.559  -9.251  13.167  1.00  0.00
TER
ATOM   3042  O   WAT   997      -5.621   4.815  17.250  1.00  0.00
ATOM   3043  H1  WAT   997      -5.664   4.445  18.132  1.00  0.00
ATOM   3044  H2  WAT   997      -5.490   5.753  17.391  1.00  0.00
TER
ATOM   3045  O   WAT   998      -1.921   6.371  12.851  1.00  0.00
ATOM   3046  H1  WAT   998      -2.162   6.639  11.965  1.00  0.00
ATOM   3047  H2  WAT   998      -0.981   6.542  12.907  1.00  0.00
TER
ATOM   3048  O   WAT   999       0.285  -7.166  16.607  1.00  0.00
ATOM   3049  H1  WAT   999       0.223  -6.573  17.357  1.00  0.00
ATOM   3050  H2  WAT   999       1.225  -7.273  16.462  1.00  0.00
TER
ATOM   3051  O   WAT  1000       2.922  -7.509  16.246  1.00  0.00
ATOM   3052  H1  WAT  1000       3.536  -7.191  15.584  1.00  0.00
ATOM   3053  H2  WAT  1000       3.467  -7.994  16.866  1.00  0.00
TER
ATOM   3054  O   WAT  1001       9.340   8.391  13.653  1.00  0.00
ATOM   3055  H1  WAT  1001       8.845   8.788  12.935  1.00  0.00
ATOM   3056  H2  WAT  1001       8.731   7.766  14.046  1.00  0.00
TER
ATOM   3057  O   WAT  1002      -6.556  -8.829  16.360  1.00  0.00
ATOM   3058  H1  WAT  1002      -6.008  -9.010  15.597  1.00  0.00
ATOM   3059  H2  WAT  1002      -6.490  -9.620  16.896  1.00  0.00
TER
ATOM   3060  O   WAT  1003      -5.783   7.761  14.370  1.00  0.00
ATOM   3061  H1  WAT  1003      -6.377   7.630  15.109  1.00  0.00
ATOM   3062  H2  WAT  1003      -5.790   6.925  13.904  1.00  0.00
TER
ATOM   3063  O   WAT  1004       3.663  -8.945  12.573  1.00  0.00
ATOM   3064  H1  WAT  1004       2.789  -8.612  12.371  1.00  0.00
ATOM   3065  H2  WAT  1004       3.554  -9.418  13.398  1.00  0.00
TER
ATOM   3066  O   WAT  1005       4.570  -6.738  13.957  1.00  0.00
ATOM   3067  H1  WAT  1005       4.241  -7.553  13.578  1.00  0.00
ATOM   3068  H2  WAT  1005       5.518  -6.781  13.834  1.00  0.00
TER
ATOM   3069  O   WAT  1006       7.024   9.033  10.931  1.00  0.00
ATOM   3070  H1  WAT  1006       6.564   9.785  10.557  1.00  0.00
ATOM   3071  H2  WAT  1006       6.395   8.314  10.873  1.00  0.00
TER
ATOM   3072  O   WAT  1007      -6.151   5.127  13.321  1.00  0.00
ATOM   3073  H1  WAT  1007      -6.878   4.508  13.254  1.00  0.00
ATOM   3074  H2  WAT  1007      -6.091   5.521  12.451  1.00  0.00
TER
ATOM   3075  O   WAT  1008      -2.547   7.342  10.106  1.00  0.00
ATOM   3076  H1  WAT  1008      -2.030   6.731   9.581  1.00  0.00
ATOM   3077  H2  WAT  1008      -1.897   7.845  10.597  1.00  0.00
TER
ATOM   3078  O   WAT  1009       0.193   8.233  10.933  1.00  0.00
ATOM   3079  H1  WAT  1009       0.480   7.978  10.056  1.00  0.00
ATOM   3080  H2  WAT  1009       0.705   7.680  11.523  1.00  0.00
TER
ATOM   3081  O   WAT  1010       1.410  -8.028  11.513  1.00  0.00
ATOM   3082  H1  WAT  1010       0.628  -7.554  11.792  1.00  0.00
ATOM   3083  H2  WAT  1010       1.117  -8.933  11.404  1.00  0.00
TER
ATOM   3084  O   WAT  1011       5.962  -7.326   9.557  1.00  0.00
ATOM   3085  H1  WAT  1011       6.403  -7.381   8.710  1.00  0.00
ATOM   3086  H2  WAT  1011       5.693  -6.410   9.628  1.00  0.00
TER
ATOM   3087  O   WAT  1012       7.826  -7.694   7.568  1.00  0.00
ATOM   3088  H1  WAT  1012       7.765  -8.638   7.421  1.00  0.00
ATOM   3089  H2  WAT  1012       8.606  -7.586   8.114  1.00  0.00
TER
ATOM   3090  O   WAT  1013      -7.868   8.445   6.531  1.00  0.00
ATOM   3091  H1  WAT  1013      -8.036   7.812   7.229  1.00  0.00
ATOM   3092  H2  WAT  1013      -8.735   8.651   6.180  1.00  0.00
TER
ATOM   3093  O   WAT  1014      -7.246  -7.724   4.034  1.00  0.00
ATOM   3094  H1  WAT  1014      -6.488  -7.611   3.460  1.00  0.00
ATOM   3095  H2  WAT  1014      -7.708  -6.887   3.988  1.00  0.00
TER
ATOM   3096  O   WAT  1015      -0.704  -5.610   7.024  1.00  0.00
ATOM   3097  H1  WAT  1015      -1.517  -5.984   6.684  1.00  0.00
ATOM   3098  H2  WAT  1015      -0.200  -6.365   7.326  1.00  0.00
TER
ATOM   3099  O   WAT  1016       3.798  -8.945   8.262  1.00  0.00
ATOM   3100  H1  WAT  1016       4.401  -8.373   8.737  1.00  0.00
ATOM   3101  H2  WAT  1016       3.058  -8.381   8.040  1.00  0.00
TER
ATOM   3102  O   WAT  1017       6.942  -8.543   3.536  1.00  0.00
ATOM   3103  H1  WAT  1017       7.137  -7.645   3.803  1.00  0.00
ATOM   3104  H2  WAT  1017       6.155  -8.775   4.030  1.00  0.00
TER
ATOM   3105  O   WAT  1018      -6.262   7.138   3.976  1.00  0.00
ATOM   3106  H1  WAT  1018      -6.787   7.519   3.272  1.00  0.00
ATOM   3107  H2  WAT  1018      -6.338   7.763   4.697  1.00  0.00
TER
ATOM   3108  O   WAT  1019      -4.873  -7.197   2.574  1.00  0.00
ATOM   3109  H1  WAT  1019      -4.344  -7.984   2.445  1.00  0.00
ATOM   3110  H2  WAT  1019      -4.240  -6.518   2.808  1.00  0.00
TER
ATOM   3111  O   WAT  1020      -2.679  -7.460   5.629  1.00  0.00
ATOM   3112  H1  WAT  1020      -3.309  -8.161   5.796  1.00  0.00
ATOM   3113  H2  WAT  1020      -3.219  -6.699   5.412  1.00  0.00
TER
ATOM   3114  O   WAT  1021       0.260   9.154  18.300  1.00  0.00
ATOM   3115  H1  WAT  1021       1.187   8.919  18.343  1.00  0.00
ATOM   3116  H2  WAT  1021       0.245   9.981  17.818  1.00  0.00
TER
ATOM   3117  O   WAT  1022       8.494   8.697   5.297  1.00  0.00
ATOM   3118  H1  WAT  1022       8.670   8.011   4.653  1.00  0.00
ATOM   3119  H2  WAT  1022       7.797   9.222   4.905  1.00  0.00
TER
ATOM   3120  O   WAT  1023      -2.554  -8.181  18.064  1.00  0.00
ATOM   3121  H1  WAT  1023      -2.835  -7.678  17.300  1.00  0.00
ATOM   3122  H2  WAT  1023      -2.172  -8.979  17.698  1.00  0.00
TER
ATOM   3123  O   WAT  1024      -3.663   9.086   2.851  1.00  0.00
ATOM   3124  H1  WAT  1024      -2.931   8.802   2.303  1.00  0.00
ATOM   3125  H2  WAT  1024      -3.403   8.848   3.741  1.00  0.00
TER
ATOM   3126  O   WAT  1025       6.828   8.381  18.124  1.00  0.00
ATOM   3127  H1  WAT  1025       7.620   7.886  17.916  1.00  0.00
ATOM   3128  H2  WAT  1025       7.121   9.060  18.731  1.00  0.00
TER
ATOM   3129  O   WAT  1026       2.954  -0.747 -10.995  1.00  0.00
ATOM   3130  H1  WAT  1026       2.873  -1.661 -11.265  1.00  0.00
ATOM   3131  H2  WAT  1026       2.540  -0.250 -11.701  1.00  0.00
TER
ATOM   3132  O   WAT  1027       1.085   1.031  -9.114  1.00  0.00
ATOM   3133  H1  WAT  1027       0.310   0.551  -8.824  1.00  0.00
ATOM   3134  H2  WAT  1027       1.737   0.352  -9.288  1.00  0.00
TER
ATOM   3135  O   WAT  1028      -4.898   1.343  -8.236  1.00  0.00
ATOM   3136  H1  WAT  1028      -5.730   1.088  -7.836  1.00  0.00
ATOM   3137  H2  WAT  1028      -4.290   1.414  -7.500  1.00  0.00
TER
ATOM   3138  O   WAT  1029       5.106   5.437 -10.334  1.00  0.00
ATOM   3139  H1  WAT  1029       4.644   4.666 -10.005  1.00  0.00
ATOM   3140  H2  WAT  1029       5.919   5.464  -9.828  1.00  0.00
TER
ATOM   3141  O   WAT  1030      -4.918   5.377  -8.040  1.00  0.00
ATOM   3142  H1  WAT  1030      -4.615   4.487  -8.219  1.00  0.00
ATOM   3143  H2  WAT  1030      -4.174   5.934  -8.268  1.00  0.00
TER
ATOM   3144  O   WAT  1031      -6.489  -3.697 -14.452  1.00  0.00
ATOM   3145  H1  WAT  1031      -7.377  -3.355 -14.554  1.00  0.00
ATOM   3146  H2  WAT  1031      -6.205  -3.897 -15.344  1.00  0.00
TER
ATOM   3147  O   WAT  1032      -8.526  -1.096  -8.568  1.00  0.00
ATOM   3148  H1  WAT  1032      -7.954  -1.864  -8.567  1.00  0.00
ATOM   3149  H2  WAT  1032      -8.525  -0.797  -9.477  1.00  0.00
TER
ATOM   3150  O   WAT  1033       1.332   7.723 -10.713  1.00  0.00
ATOM   3151  H1  WAT  1033       0.714   8.179 -11.284  1.00  0.00
ATOM   3152  H2  WAT  1033       2.188   7.878 -11.114  1.00  0.00
TER
ATOM   3153  O   WAT  1034       0.526   3.707  -9.107  1.00  0.00
ATOM   3154  H1  WAT  1034       0.457   2.766  -9.268  1.00  0.00
ATOM   3155  H2  WAT  1034       1.288   3.797  -8.534  1.00  0.00
TER
ATOM   3156  O   WAT  1035      -7.283  -5.688  -6.781  1.00  0.00
ATOM   3157  H1  WAT  1035      -7.463  -6.585  -6.501  1.00  0.00
ATOM   3158  H2  WAT  1035      -7.685  -5.140  -6.106  1.00  0.00
TER
ATOM   3159  O   WAT  1036       1.557  -3.486  -8.880  1.00  0.00
ATOM   3160  H1  WAT  1036       1.933  -4.359  -8.992  1.00  0.00
ATOM   3161  H2  WAT  1036       1.459  -3.150  -9.771  1.00  0.00
TER
ATOM   3162  O   WAT  1037      -4.313  -5.113 -13.418  1.00  0.00
ATOM   3163  H1  WAT  1037      -4.206  -4.213 -13.111  1.00  0.00
ATOM   3164  H2  WAT  1037      -5.223  -5.162 -13.709  1.00  0.00
TER
ATOM   3165  O   WAT  1038       5.339  -5.991 -11.947  1.00  0.00
ATOM   3166  H1  WAT  1038       6.160  -6.481 -11.904  1.00  0.00
ATOM   3167  H2  WAT  1038       5.373  -5.401 -11.194  1.00  0.00
TER
ATOM   3168  O   WAT  1039      -6.664  -3.192  -8.173  1.00  0.00
ATOM   3169  H1  WAT  1039      -5.983  -2.928  -7.554  1.00  0.00
ATOM   3170  H2  WAT  1039      -6.980  -4.031  -7.839  1.00  0.00
TER
ATOM   3171  O   WAT  1040      -2.472  -2.145  -9.085  1.00  0.00
ATOM   3172  H1  WAT  1040      -1.964  -1.647  -8.445  1.00  0.00
ATOM   3173  H2  WAT  1040      -1.941  -2.921  -9.262  1.00  0.00
TER
ATOM   3174  O   WAT  1041       9.629  -3.974  -5.383  1.00  0.00
ATOM   3175  H1  WAT  1041       8.924  -3.586  -5.901  1.00  0.00
ATOM   3176  H2  WAT  1041       9.895  -3.279  -4.780  1.00  0.00
TER
ATOM   3177  O   WAT  1042      -4.188  -7.505  -4.819  1.00  0.00
ATOM   3178  H1  WAT  1042      -4.186  -6.988  -5.625  1.00  0.00
ATOM   3179  H2  WAT  1042      -5.018  -7.982  -4.842  1.00  0.00
TER
ATOM   3180  O   WAT  1043       2.199   2.607 -13.320  1.00  0.00
ATOM   3181  H1  WAT  1043       1.581   3.072 -13.884  1.00  0.00
ATOM   3182  H2  WAT  1043       2.711   3.300 -12.903  1.00  0.00
TER
ATOM   3183  O   WAT  1044      -2.938   2.135  -6.642  1.00  0.00
ATOM   3184  H1  WAT  1044      -3.271   2.761  -6.000  1.00  0.00
ATOM   3185  H2  WAT  1044      -2.761   2.661  -7.422  1.00  0.00
TER
ATOM   3186  O   WAT  1045       5.575  -4.051  -9.174  1.00  0.00
ATOM   3187  H1  WAT  1045       4.871  -3.762  -8.594  1.00  0.00
ATOM   3188  H2  WAT  1045       5.937  -3.241  -9.534  1.00  0.00
TER
ATOM   3189  O   WAT  1046      -4.507  -5.794  -6.812  1.00  0.00
ATOM   3190  H1  WAT  1046      -4.165  -4.950  -7.107  1.00  0.00
ATOM   3191  H2  WAT  1046      -5.445  -5.646  -6.696  1.00  0.00
TER
ATOM   3192  O   WAT  1047      -8.433   3.293 -15.946  1.00  0.00
ATOM   3193  H1  WAT  1047      -8.810   3.781 -16.678  1.00  0.00
ATOM   3194  H2  WAT  1047      -8.176   3.965 -15.316  1.00  0.00
TER
ATOM   3195  O   WAT  1048       7.192   5.567  -6.911  1.00  0.00
ATOM   3196  H1  WAT  1048       6.508   6.237  -6.920  1.00  0.00
ATOM   3197  H2  WAT  1048       7.731   5.765  -7.677  1.00  0.00
TER
ATOM   3198  O   WAT  1049       8.644  -4.605  -8.783  1.00  0.00
ATOM   3199  H1  WAT  1049       7.697  -4.572  -8.652  1.00  0.00
ATOM   3200  H2  WAT  1049       8.969  -3.792  -8.398  1.00  0.00
TER
ATOM   3201  O   WAT  1050      -0.824  -8.306 -10.488  1.00  0.00
ATOM   3202  H1  WAT  1050      -0.516  -8.861 -11.204  1.00  0.00
ATOM   3203  H2  WAT  1050      -1.754  -8.171 -10.670  1.00  0.00
TER
ATOM   3204  O   WAT  1051       4.728   7.411  -8.197  1.00  0.00
ATOM   3205  H1  WAT  1051       4.740   7.007  -9.065  1.00  0.00
ATOM   3206  H2  WAT  1051       4.175   8.186  -8.301  1.00  0.00
TER
ATOM   3207  O   WAT  1052       6.022   4.133 -13.108  1.00  0.00
ATOM   3208  H1  WAT  1052       5.912   3.190 -12.983  1.00  0.00
ATOM   3209  H2  WAT  1052       6.019   4.494 -12.222  1.00  0.00
TER
ATOM   3210  O   WAT  1053       4.126   2.314  -6.869  1.00  0.00
ATOM   3211  H1  WAT  1053       4.543   2.100  -7.703  1.00  0.00
ATOM   3212  H2  WAT  1053       4.850   2.571  -6.298  1.00  0.00
TER
ATOM   3213  O   WAT  1054       1.564  -0.241 -13.752  1.00  0.00
ATOM   3214  H1  WAT  1054       0.637  -0.307 -13.523  1.00  0.00
ATOM   3215  H2  WAT  1054       1.717   0.697 -13.866  1.00  0.00
TER
ATOM   3216  O   WAT  1055       1.551  -3.969 -16.755  1.00  0.00
ATOM   3217  H1  WAT  1055       0.611  -3.808 -16.670  1.00  0.00
ATOM   3218  H2  WAT  1055       1.869  -3.251 -17.301  1.00  0.00
TER
ATOM   3219  O   WAT  1056       8.072   0.713  -6.777  1.00  0.00
ATOM   3220  H1  WAT  1056       7.244   0.782  -7.252  1.00  0.00
ATOM   3221  H2  WAT  1056       8.667   1.298  -7.245  1.00  0.00
TER
ATOM   3222  O   WAT  1057       5.594   1.321 -13.248  1.00  0.00
ATOM   3223  H1  WAT  1057       4.975   0.983 -13.895  1.00  0.00
ATOM   3224  H2  WAT  1057       5.576   0.677 -12.540  1.00  0.00
TER
ATOM   3225  O   WAT  1058       5.036  -2.500  -5.832  1.00  0.00
ATOM   3226  H1  WAT  1058       4.624  -1.675  -5.578  1.00  0.00
ATOM   3227  H2  WAT  1058       4.304  -3.086  -6.024  1.00  0.00
TER
ATOM   3228  O   WAT  1059      -2.830   0.286 -10.970  1.00  0.00
ATOM   3229  H1  WAT  1059      -3.235  -0.427 -11.465  1.00  0.00
ATOM   3230  H2  WAT  1059      -2.744  -0.059 -10.081  1.00  0.00
TER
ATOM   3231  O   WAT  1060      -2.362   3.972  -8.806  1.00  0.00
ATOM   3232  H1  WAT  1060      -2.659   3.367  -9.485  1.00  0.00
ATOM   3233  H2  WAT  1060      -1.412   4.010  -8.917  1.00  0.00
TER
ATOM   3234  O   WAT  1061      -4.117  -2.940  -7.190  1.00  0.00
ATOM   3235  H1  WAT  1061      -3.566  -2.830  -7.964  1.00  0.00
ATOM   3236  H2  WAT  1061      -3.603  -2.566  -6.474  1.00  0.00
TER
ATOM   3237  O   WAT  1062       5.726   7.546  -5.143  1.00  0.00
ATOM   3238  H1  WAT  1062       5.250   8.353  -5.336  1.00  0.00
ATOM   3239  H2  WAT  1062       5.043   6.893  -4.991  1.00  0.00
TER
ATOM   3240  O   WAT  1063       3.770   0.560 -16.241  1.00  0.00
ATOM   3241  H1  WAT  1063       4.210  -0.278 -16.387  1.00  0.00
ATOM   3242  H2  WAT  1063       4.483   1.193 -16.154  1.00  0.00
TER
ATOM   3243  O   WAT  1064       1.880   5.500 -12.273  1.00  0.00
ATOM   3244  H1  WAT  1064       2.319   6.242 -12.687  1.00  0.00
ATOM   3245  H2  WAT  1064       1.819   5.742 -11.349  1.00  0.00
TER
ATOM   3246  O   WAT  1065       7.352  -8.186 -17.927  1.00  0.00
ATOM   3247  H1  WAT  1065       7.039  -8.093 -17.027  1.00  0.00
ATOM   3248  H2  WAT  1065       8.113  -7.608 -17.977  1.00  0.00
TER
ATOM   3249  O   WAT  1066      -6.130  -0.820 -13.469  1.00  0.00
ATOM   3250  H1  WAT  1066      -6.250  -0.094 -14.081  1.00  0.00
ATOM   3251  H2  WAT  1066      -6.440  -1.590 -13.946  1.00  0.00
TER
ATOM   3252  O   WAT  1067       9.306   7.307  -0.074  1.00  0.00
ATOM   3253  H1  WAT  1067       9.782   7.785   0.605  1.00  0.00
ATOM   3254  H2  WAT  1067       9.927   7.239  -0.800  1.00  0.00
TER
ATOM   3255  O   WAT  1068      -8.491   2.352  -7.662  1.00  0.00
ATOM   3256  H1  WAT  1068      -8.413   2.487  -8.607  1.00  0.00
ATOM   3257  H2  WAT  1068      -7.877   1.643  -7.469  1.00  0.00
TER
ATOM   3258  O   WAT  1069      -7.246   4.052 -11.251  1.00  0.00
ATOM   3259  H1  WAT  1069      -7.654   4.193 -12.106  1.00  0.00
ATOM   3260  H2  WAT  1069      -6.355   3.768 -11.454  1.00  0.00
TER
ATOM   3261  O   WAT  1070       8.710   4.498  -2.914  1.00  0.00
ATOM   3262  H1  WAT  1070       8.836   4.259  -3.833  1.00  0.00
ATOM   3263  H2  WAT  1070       8.752   3.667  -2.442  1.00  0.00
TER
ATOM   3264  O   WAT  1071       2.571   8.201  -4.345  1.00  0.00
ATOM   3265  H1  WAT  1071       3.086   8.112  -3.543  1.00  0.00
ATOM   3266  H2  WAT  1071       1.728   8.547  -4.052  1.00  0.00
TER
ATOM   3267  O   WAT  1072       4.547   8.486 -14.916  1.00  0.00
ATOM   3268  H1  WAT  1072       4.387   8.197 -14.018  1.00  0.00
ATOM   3269  H2  WAT  1072       4.382   7.710 -15.452  1.00  0.00
TER
ATOM   3270  O   WAT  1073      -2.974   8.266 -13.139  1.00  0.00
ATOM   3271  H1  WAT  1073      -3.150   7.350 -13.352  1.00  0.00
ATOM   3272  H2  WAT  1073      -3.829   8.625 -12.899  1.00  0.00
TER
ATOM   3273  O   WAT  1074       4.249   5.995 -16.357  1.00  0.00
ATOM   3274  H1  WAT  1074       3.556   5.993 -17.016  1.00  0.00
ATOM   3275  H2  WAT  1074       4.992   5.571 -16.787  1.00  0.00
TER
ATOM   3276  O   WAT  1075       3.814   7.621 -12.282  1.00  0.00
ATOM   3277  H1  WAT  1075       4.270   6.840 -11.968  1.00  0.00
ATOM   3278  H2  WAT  1075       4.154   8.332 -11.738  1.00  0.00
TER
ATOM   3279  O   WAT  1076       8.562  -3.449  -1.949  1.00  0.00
ATOM   3280  H1  WAT  1076       7.947  -2.941  -2.478  1.00  0.00
ATOM   3281  H2  WAT  1076       8.242  -4.349  -2.007  1.00  0.00
TER
ATOM   3282  O   WAT  1077      -8.435   3.393  -5.123  1.00  0.00
ATOM   3283  H1  WAT  1077      -8.272   2.924  -5.941  1.00  0.00
ATOM   3284  H2  WAT  1077      -7.970   2.885  -4.458  1.00  0.00
TER
ATOM   3285  O   WAT  1078      -3.663  -7.476 -10.087  1.00  0.00
ATOM   3286  H1  WAT  1078      -4.107  -6.695 -10.418  1.00  0.00
ATOM   3287  H2  WAT  1078      -3.105  -7.153  -9.380  1.00  0.00
TER
ATOM   3288  O   WAT  1079      -0.548  -7.855 -15.206  1.00  0.00
ATOM   3289  H1  WAT  1079      -1.172  -7.859 -14.481  1.00  0.00
ATOM   3290  H2  WAT  1079      -0.635  -8.722 -15.602  1.00  0.00
TER
ATOM   3291  O   WAT  1080      -1.626  -6.932  -8.228  1.00  0.00
ATOM   3292  H1  WAT  1080      -1.329  -6.025  -8.308  1.00  0.00
ATOM   3293  H2  WAT  1080      -1.077  -7.420  -8.842  1.00  0.00
TER
ATOM   3294  O   WAT  1081      -3.872  -2.353 -12.358  1.00  0.00
ATOM   3295  H1  WAT  1081      -4.098  -2.569 -11.454  1.00  0.00
ATOM   3296  H2  WAT  1081      -4.653  -1.920 -12.704  1.00  0.00
TER
ATOM   3297  O   WAT  1082       3.358  -2.347 -13.759  1.00  0.00
ATOM   3298  H1  WAT  1082       2.759  -1.623 -13.943  1.00  0.00
ATOM   3299  H2  WAT  1082       3.906  -2.409 -14.542  1.00  0.00
TER
ATOM   3300  O   WAT  1083       1.964  -3.710 -11.729  1.00  0.00
ATOM   3301  H1  WAT  1083       2.357  -3.393 -12.542  1.00  0.00
ATOM   3302  H2  WAT  1083       2.326  -4.589 -11.615  1.00  0.00
TER
ATOM   3303  O   WAT  1084      -6.301  -5.043  -3.539  1.00  0.00
ATOM   3304  H1  WAT  1084      -6.695  -4.196  -3.332  1.00  0.00
ATOM   3305  H2  WAT  1084      -6.989  -5.680  -3.348  1.00  0.00
TER
ATOM   3306  O   WAT  1085      -8.999  -7.120  -9.506  1.00  0.00
ATOM   3307  H1  WAT  1085      -9.288  -6.550  -8.794  1.00  0.00
ATOM   3308  H2  WAT  1085      -8.255  -7.600  -9.143  1.00  0.00
TER
ATOM   3309  O   WAT  1086       2.550  -1.120  -7.634  1.00  0.00
ATOM   3310  H1  WAT  1086       1.818  -0.611  -7.285  1.00  0.00
ATOM   3311  H2  WAT  1086       2.152  -1.937  -7.935  1.00  0.00
TER
ATOM   3312  O   WAT  1087      -1.012  -4.444  -9.229  1.00  0.00
ATOM   3313  H1  WAT  1087      -1.009  -4.885 -10.078  1.00  0.00
ATOM   3314  H2  WAT  1087      -0.117  -4.123  -9.122  1.00  0.00
TER
ATOM   3315  O   WAT  1088      -5.162  -4.562 -10.269  1.00  0.00
ATOM   3316  H1  WAT  1088      -5.502  -4.084  -9.513  1.00  0.00
ATOM   3317  H2  WAT  1088      -5.925  -5.015 -10.629  1.00  0.00
TER
ATOM   3318  O   WAT  1089      -0.950  -3.443 -16.238  1.00  0.00
ATOM   3319  H1  WAT  1089      -0.829  -3.484 -15.290  1.00  0.00
ATOM   3320  H2  WAT  1089      -1.336  -2.581 -16.393  1.00  0.00
TER
ATOM   3321  O   WAT  1090       3.012  -5.666  -8.222  1.00  0.00
ATOM   3322  H1  WAT  1090       3.030  -5.215  -7.378  1.00  0.00
ATOM   3323  H2  WAT  1090       2.764  -6.566  -8.008  1.00  0.00
TER
ATOM   3324  O   WAT  1091      -1.938  -1.133 -16.840  1.00  0.00
ATOM   3325  H1  WAT  1091      -2.507  -1.581 -17.466  1.00  0.00
ATOM   3326  H2  WAT  1091      -1.229  -0.774 -17.373  1.00  0.00
TER
ATOM   3327  O   WAT  1092       6.439  -8.253  -2.383  1.00  0.00
ATOM   3328  H1  WAT  1092       6.764  -8.984  -1.857  1.00  0.00
ATOM   3329  H2  WAT  1092       6.475  -8.572  -3.285  1.00  0.00
TER
ATOM   3330  O   WAT  1093      -0.712  -0.384  -7.482  1.00  0.00
ATOM   3331  H1  WAT  1093      -0.345  -0.858  -6.736  1.00  0.00
ATOM   3332  H2  WAT  1093      -0.901   0.490  -7.141  1.00  0.00
TER
ATOM   3333  O   WAT  1094      -7.848  -5.640 -11.353  1.00  0.00
ATOM   3334  H1  WAT  1094      -8.133  -6.004 -10.515  1.00  0.00
ATOM   3335  H2  WAT  1094      -7.910  -6.372 -11.967  1.00  0.00
TER
ATOM   3336  O   WAT  1095      -4.394   2.863 -14.567  1.00  0.00
ATOM   3337  H1  WAT  1095      -5.167   2.323 -14.727  1.00  0.00
ATOM   3338  H2  WAT  1095      -3.664   2.344 -14.905  1.00  0.00
TER
ATOM   3339  O   WAT  1096       6.365   1.859  -8.774  1.00  0.00
ATOM   3340  H1  WAT  1096       7.085   2.355  -9.165  1.00  0.00
ATOM   3341  H2  WAT  1096       6.163   1.181  -9.419  1.00  0.00
TER
ATOM   3342  O   WAT  1097       1.826  -6.747 -14.632  1.00  0.00
ATOM   3343  H1  WAT  1097       1.013  -7.246 -14.707  1.00  0.00
ATOM   3344  H2  WAT  1097       1.632  -5.907 -15.048  1.00  0.00
TER
ATOM   3345  O   WAT  1098       4.541  -2.375 -16.335  1.00  0.00
ATOM   3346  H1  WAT  1098       5.429  -2.063 -16.510  1.00  0.00
ATOM   3347  H2  WAT  1098       4.512  -3.248 -16.727  1.00  0.00
TER
ATOM   3348  O   WAT  1099      -4.350   2.531 -10.929  1.00  0.00
ATOM   3349  H1  WAT  1099      -3.832   1.728 -10.984  1.00  0.00
ATOM   3350  H2  WAT  1099      -4.801   2.469 -10.088  1.00  0.00
TER
ATOM   3351  O   WAT  1100       0.537   3.798 -15.657  1.00  0.00
ATOM   3352  H1  WAT  1100       0.879   4.542 -16.152  1.00  0.00
ATOM   3353  H2  WAT  1100      -0.292   4.111 -15.294  1.00  0.00
TER
ATOM   3354  O   WAT  1101      -6.865  -0.503  -4.017  1.00  0.00
ATOM   3355  H1  WAT  1101      -7.224   0.162  -3.429  1.00  0.00
ATOM   3356  H2  WAT  1101      -7.160  -1.335  -3.645  1.00  0.00
TER
ATOM   3357  O   WAT  1102       6.812  -1.064 -16.867  1.00  0.00
ATOM   3358  H1  WAT  1102       6.729  -0.632 -17.718  1.00  0.00
ATOM   3359  H2  WAT  1102       7.532  -0.604 -16.435  1.00  0.00
TER
ATOM   3360  O   WAT  1103       7.841   5.791 -14.139  1.00  0.00
ATOM   3361  H1  WAT  1103       7.199   5.136 -13.865  1.00  0.00
ATOM   3362  H2  WAT  1103       7.454   6.196 -14.915  1.00  0.00
TER
ATOM   3363  O   WAT  1104       3.420   3.119 -10.292  1.00  0.00
ATOM   3364  H1  WAT  1104       3.772   2.522 -10.952  1.00  0.00
ATOM   3365  H2  WAT  1104       2.536   2.794 -10.121  1.00  0.00
TER
ATOM   3366  O   WAT  1105      -0.494   3.879 -12.885  1.00  0.00
ATOM   3367  H1  WAT  1105       0.193   4.426 -12.504  1.00  0.00
ATOM   3368  H2  WAT  1105      -1.281   4.423 -12.850  1.00  0.00
TER
ATOM   3369  O   WAT  1106      -8.355  -0.504 -17.393  1.00  0.00
ATOM   3370  H1  WAT  1106      -7.485  -0.221 -17.110  1.00  0.00
ATOM   3371  H2  WAT  1106      -8.846   0.310 -17.508  1.00  0.00
TER
ATOM   3372  O   WAT  1107      -1.191   0.883 -13.272  1.00  0.00
ATOM   3373  H1  WAT  1107      -0.735   1.694 -13.046  1.00  0.00
ATOM   3374  H2  WAT  1107      -1.542   0.566 -12.441  1.00  0.00
TER
ATOM   3375  O   WAT  1108       1.112   6.394  -6.043  1.00  0.00
ATOM   3376  H1  WAT  1108       1.756   6.600  -5.366  1.00  0.00
ATOM   3377  H2  WAT  1108       1.475   5.633  -6.496  1.00  0.00
TER
ATOM   3378  O   WAT  1109      -5.290  -8.773 -12.800  1.00  0.00
ATOM   3379  H1  WAT  1109      -5.418  -8.781 -11.852  1.00  0.00
ATOM   3380  H2  WAT  1109      -6.114  -8.434 -13.151  1.00  0.00
TER
ATOM   3381  O   WAT  1110       2.385   4.397  -7.325  1.00  0.00
ATOM   3382  H1  WAT  1110       3.028   3.697  -7.212  1.00  0.00
ATOM   3383  H2  WAT  1110       2.910   5.177  -7.506  1.00  0.00
TER
ATOM   3384  O   WAT  1111       6.231   4.682 -17.601  1.00  0.00
ATOM   3385  H1  WAT  1111       6.005   3.965 -17.009  1.00  0.00
ATOM   3386  H2  WAT  1111       5.841   4.433 -18.439  1.00  0.00
TER
ATOM   3387  O   WAT  1112       4.159   5.197  -4.122  1.00  0.00
ATOM   3388  H1  WAT  1112       4.495   5.783  -3.444  1.00  0.00
ATOM   3389  H2  WAT  1112       3.239   5.066  -3.892  1.00  0.00
TER
ATOM   3390  O   WAT  1113      -7.987   8.709 -16.827  1.00  0.00
ATOM   3391  H1  WAT  1113      -7.628   9.308 -17.481  1.00  0.00
ATOM   3392  H2  WAT  1113      -8.128   9.255 -16.054  1.00  0.00
TER
ATOM   3393  O   WAT  1114      -8.291  -7.014  -3.339  1.00  0.00
ATOM   3394  H1  WAT  1114      -9.005  -6.814  -2.734  1.00  0.00
ATOM   3395  H2  WAT  1114      -7.871  -7.790  -2.968  1.00  0.00
TER
ATOM   3396  O   WAT  1115       5.813   2.599 -15.940  1.00  0.00
ATOM   3397  H1  WAT  1115       5.525   3.061 -15.152  1.00  0.00
ATOM   3398  H2  WAT  1115       6.608   2.139 -15.672  1.00  0.00
TER
ATOM   3399  O   WAT  1116      -1.971   6.092 -16.010  1.00  0.00
ATOM   3400  H1  WAT  1116      -1.980   6.825 -16.625  1.00  0.00
ATOM   3401  H2  WAT  1116      -2.891   5.845 -15.917  1.00  0.00
TER
ATOM   3402  O   WAT  1117      -6.370   1.313 -15.265  1.00  0.00
ATOM   3403  H1  WAT  1117      -6.977   2.053 -15.255  1.00  0.00
ATOM   3404  H2  WAT  1117      -5.895   1.403 -16.091  1.00  0.00
TER
ATOM   3405  O   WAT  1118       3.203  -4.521  -5.589  1.00  0.00
ATOM   3406  H1  WAT  1118       3.571  -5.342  -5.261  1.00  0.00
ATOM   3407  H2  WAT  1118       2.343  -4.461  -5.174  1.00  0.00
TER
ATOM   3408  O   WAT  1119       6.570  -5.566 -14.781  1.00  0.00
ATOM   3409  H1  WAT  1119       5.941  -5.461 -15.495  1.00  0.00
ATOM   3410  H2  WAT  1119       6.075  -5.346 -13.991  1.00  0.00
TER
ATOM   3411  O   WAT  1120       1.015   6.155 -17.347  1.00  0.00
ATOM   3412  H1  WAT  1120       1.117   5.951 -18.277  1.00  0.00
ATOM   3413  H2  WAT  1120       0.116   5.901 -17.142  1.00  0.00
TER
ATOM   3414  O   WAT  1121      -1.462  -3.287 -13.365  1.00  0.00
ATOM   3415  H1  WAT  1121      -2.170  -2.818 -12.923  1.00  0.00
ATOM   3416  H2  WAT  1121      -1.178  -3.945 -12.730  1.00  0.00
TER
ATOM   3417  O   WAT  1122       0.164  -1.867  -5.366  1.00  0.00
ATOM   3418  H1  WAT  1122       0.662  -1.393  -4.700  1.00  0.00
ATOM   3419  H2  WAT  1122       0.306  -2.791  -5.159  1.00  0.00
TER
ATOM   3420  O   WAT  1123       2.570  -6.562 -11.925  1.00  0.00
ATOM   3421  H1  WAT  1123       2.446  -6.543 -12.874  1.00  0.00
ATOM   3422  H2  WAT  1123       3.518  -6.514 -11.805  1.00  0.00
TER
ATOM   3423  O   WAT  1124      -0.343   8.673 -12.652  1.00  0.00
ATOM   3424  H1  WAT  1124      -0.089   8.636 -13.574  1.00  0.00
ATOM   3425  H2  WAT  1124      -1.292   8.547 -12.660  1.00  0.00
TER
ATOM   3426  O   WAT  1125      -3.259  -4.979 -15.990  1.00  0.00
ATOM   3427  H1  WAT  1125      -2.409  -4.542 -16.056  1.00  0.00
ATOM   3428  H2  WAT  1125      -3.625  -4.667 -15.162  1.00  0.00
TER
ATOM   3429  O   WAT  1126       7.370  -5.651  -4.523  1.00  0.00
ATOM   3430  H1  WAT  1126       6.868  -4.910  -4.183  1.00  0.00
ATOM   3431  H2  WAT  1126       8.186  -5.262  -4.839  1.00  0.00
TER
ATOM   3432  O   WAT  1127       5.662  -0.407 -11.077  1.00  0.00
ATOM   3433  H1  WAT  1127       4.721  -0.392 -10.902  1.00  0.00
ATOM   3434  H2  WAT  1127       5.977  -1.194 -10.631  1.00  0.00
TER
ATOM   3435  O   WAT  1128      -4.359   1.275 -17.516  1.00  0.00
ATOM   3436  H1  WAT  1128      -3.593   1.163 -16.954  1.00  0.00
ATOM   3437  H2  WAT  1128      -4.282   0.578 -18.168  1.00  0.00
TER
ATOM   3438  O   WAT  1129      -5.665  -1.293 -16.833  1.00  0.00
ATOM   3439  H1  WAT  1129      -5.584  -2.240 -16.721  1.00  0.00
ATOM   3440  H2  WAT  1129      -4.773  -0.962 -16.727  1.00  0.00
TER
ATOM   3441  O   WAT  1130       7.665   6.764  -9.401  1.00  0.00
ATOM   3442  H1  WAT  1130       7.790   7.587  -8.929  1.00  0.00
ATOM   3443  H2  WAT  1130       8.532   6.553  -9.749  1.00  0.00
TER
ATOM   3444  O   WAT  1131      -4.863   8.857  -9.729  1.00  0.00
ATOM   3445  H1  WAT  1131      -4.127   8.308  -9.459  1.00  0.00
ATOM   3446  H2  WAT  1131      -4.479   9.722  -9.869  1.00  0.00
TER
ATOM   3447  O   WAT  1132      -7.979   4.924 -13.855  1.00  0.00
ATOM   3448  H1  WAT  1132      -8.905   5.166 -13.865  1.00  0.00
ATOM   3449  H2  WAT  1132      -7.513   5.751 -13.977  1.00  0.00
TER
ATOM   3450  O   WAT  1133      -5.857   8.041  -0.541  1.00  0.00
ATOM   3451  H1  WAT  1133      -5.056   8.362  -0.127  1.00  0.00
ATOM   3452  H2  WAT  1133      -6.372   7.681   0.181  1.00  0.00
TER
ATOM   3453  O   WAT  1134      -1.753   8.030 -17.907  1.00  0.00
ATOM   3454  H1  WAT  1134      -0.960   8.319 -18.359  1.00  0.00
ATOM   3455  H2  WAT  1134      -2.273   7.599 -18.586  1.00  0.00
TER
ATOM   3456  O   WAT  1135       4.409   7.877  -1.982  1.00  0.00
ATOM   3457  H1  WAT  1135       5.361   7.793  -2.032  1.00  0.00
ATOM   3458  H2  WAT  1135       4.262   8.541  -1.309  1.00  0.00
TER
ATOM   3459  O   WAT  1136       7.300   7.257 -16.483  1.00  0.00
ATOM   3460  H1  WAT  1136       7.014   6.843 -17.298  1.00  0.00
ATOM   3461  H2  WAT  1136       7.102   8.185 -16.603  1.00  0.00
TER
ATOM   3462  O   WAT  1137      -8.138   0.529  -1.597  1.00  0.00
ATOM   3463  H1  WAT  1137      -7.634  -0.051  -1.026  1.00  0.00
ATOM   3464  H2  WAT  1137      -8.877   0.813  -1.060  1.00  0.00
TER
ATOM   3465  O   WAT  1138       2.005   2.312 -17.438  1.00  0.00
ATOM   3466  H1  WAT  1138       1.456   2.759 -16.794  1.00  0.00
ATOM   3467  H2  WAT  1138       2.627   1.807 -16.915  1.00  0.00
TER
ATOM   3468  O   WAT  1139      -2.327   1.271 -15.542  1.00  0.00
ATOM   3469  H1  WAT  1139      -1.906   1.105 -14.699  1.00  0.00
ATOM   3470  H2  WAT  1139      -2.202   0.461 -16.036  1.00  0.00
TER
ATOM   3471  O   WAT  1140       0.185   0.295 -18.294  1.00  0.00
ATOM   3472  H1  WAT  1140       0.706  -0.420 -18.660  1.00  0.00
ATOM   3473  H2  WAT  1140       0.832   0.933 -17.994  1.00  0.00
TER
ATOM   3474  O   WAT  1141      -0.911  -7.226  -5.622  1.00  0.00
ATOM   3475  H1  WAT  1141      -1.360  -7.203  -6.468  1.00  0.00
ATOM   3476  H2  WAT  1141      -1.545  -7.624  -5.025  1.00  0.00
TER
ATOM   3477  O   WAT  1142       4.170  -0.045  -5.041  1.00  0.00
ATOM   3478  H1  WAT  1142       3.643   0.479  -5.645  1.00  0.00
ATOM   3479  H2  WAT  1142       4.513   0.588  -4.410  1.00  0.00
TER
ATOM   3480  O   WAT  1143      -2.655   7.975  -3.885  1.00  0.00
ATOM   3481  H1  WAT  1143      -3.193   8.700  -4.204  1.00  0.00
ATOM   3482  H2  WAT  1143      -2.401   7.498  -4.676  1.00  0.00
TER
ATOM   3483  O   WAT  1144       4.047  -7.845 -16.067  1.00  0.00
ATOM   3484  H1  WAT  1144       4.327  -8.688 -15.711  1.00  0.00
ATOM   3485  H2  WAT  1144       3.274  -7.612 -15.553  1.00  0.00
TER
ATOM   3486  O   WAT  1145       0.202   9.210  -3.627  1.00  0.00
ATOM   3487  H1  WAT  1145       0.127  10.114  -3.319  1.00  0.00
ATOM   3488  H2  WAT  1145      -0.701   8.891  -3.654  1.00  0.00
TER
ATOM   3489  O   WAT  1146      -1.415  -6.612 -17.623  1.00  0.00
ATOM   3490  H1  WAT  1146      -1.763  -7.290 -18.202  1.00  0.00
ATOM   3491  H2  WAT  1146      -1.214  -7.073 -16.808  1.00  0.00
TER
ATOM   3492  O   WAT  1147       0.750   8.376 -16.004  1.00  0.00
ATOM   3493  H1  WAT  1147       1.645   8.715 -15.982  1.00  0.00
ATOM   3494  H2  WAT  1147       0.782   7.654 -16.632  1.00  0.00
TER
ATOM   3495  O   WAT  1148      -5.610   3.749 -17.775  1.00  0.00
ATOM   3496  H1  WAT  1148      -5.173   4.292 -17.120  1.00  0.00
ATOM   3497  H2  WAT  1148      -5.126   2.923 -17.766  1.00  0.00
TER
ATOM   3498  O   WAT  1149      -8.396   6.538 -10.323  1.00  0.00
ATOM   3499  H1  WAT  1149      -8.065   5.670 -10.555  1.00  0.00
ATOM   3500  H2  WAT  1149      -7.967   6.744  -9.493  1.00  0.00
TER
ATOM   3501  O   WAT  1150      -3.800   4.869 -12.663  1.00  0.00
ATOM   3502  H1  WAT  1150      -4.100   4.745 -11.763  1.00  0.00
ATOM   3503  H2  WAT  1150      -3.906   4.009 -13.071  1.00  0.00
TER
ATOM   3504  O   WAT  1151      -7.907   7.405  -7.585  1.00  0.00
ATOM   3505  H1  WAT  1151      -8.344   7.585  -6.753  1.00  0.00
ATOM   3506  H2  WAT  1151      -7.339   8.162  -7.727  1.00  0.00
TER
ATOM   3507  O   WAT  1152       7.730   6.906  -3.297  1.00  0.00
ATOM   3508  H1  WAT  1152       7.130   6.966  -4.041  1.00  0.00
ATOM   3509  H2  WAT  1152       7.859   5.967  -3.168  1.00  0.00
TER
ATOM   3510  O   WAT  1153       8.970   4.648 -17.960  1.00  0.00
ATOM   3511  H1  WAT  1153       8.139   4.716 -17.490  1.00  0.00
ATOM   3512  H2  WAT  1153       9.147   5.539 -18.264  1.00  0.00
TER
ATOM   3513  O   WAT  1154       8.425   1.393 -15.457  1.00  0.00
ATOM   3514  H1  WAT  1154       9.187   1.963 -15.351  1.00  0.00
ATOM   3515  H2  WAT  1154       8.441   0.826 -14.686  1.00  0.00
TER
ATOM   3516  O   WAT  1155      -8.074  -0.083 -11.226  1.00  0.00
ATOM   3517  H1  WAT  1155      -8.729  -0.352 -11.870  1.00  0.00
ATOM   3518  H2  WAT  1155      -7.236  -0.193 -11.676  1.00  0.00
TER
ATOM   3519  O   WAT  1156       9.431   2.248 -10.613  1.00  0.00
ATOM   3520  H1  WAT  1156       9.802   1.465 -11.019  1.00  0.00
ATOM   3521  H2  WAT  1156      10.072   2.937 -10.791  1.00  0.00
TER
ATOM   3522  O   WAT  1157       6.415   3.632  -5.200  1.00  0.00
ATOM   3523  H1  WAT  1157       5.601   4.061  -4.937  1.00  0.00
ATOM   3524  H2  WAT  1157       6.822   4.243  -5.813  1.00  0.00
TER
ATOM   3525  O   WAT  1158       8.477   1.686 -18.300  1.00  0.00
ATOM   3526  H1  WAT  1158       8.752   2.594 -18.428  1.00  0.00
ATOM   3527  H2  WAT  1158       8.288   1.623 -17.364  1.00  0.00
TER
ATOM   3528  O   WAT  1159       4.875  -5.289 -17.004  1.00  0.00
ATOM   3529  H1  WAT  1159       5.293  -5.476 -17.845  1.00  0.00
ATOM   3530  H2  WAT  1159       4.568  -6.141 -16.694  1.00  0.00
TER
ATOM   3531  O   WAT  1160       8.374  -0.377 -13.307  1.00  0.00
ATOM   3532  H1  WAT  1160       7.998  -1.144 -13.739  1.00  0.00
ATOM   3533  H2  WAT  1160       7.644   0.006 -12.819  1.00  0.00
TER
ATOM   3534  O   WAT  1161      -7.037   0.302  -6.686  1.00  0.00
ATOM   3535  H1  WAT  1161      -6.669   0.215  -5.806  1.00  0.00
ATOM   3536  H2  WAT  1161      -7.606  -0.461  -6.785  1.00  0.00
TER
ATOM   3537  O   WAT  1162       6.203  -6.004  -0.895  1.00  0.00
ATOM   3538  H1  WAT  1162       7.080  -5.996  -0.511  1.00  0.00
ATOM   3539  H2  WAT  1162       6.215  -6.741  -1.506  1.00  0.00
TER
ATOM   3540  O   WAT  1163      -8.860  -2.873 -15.284  1.00  0.00
ATOM   3541  H1  WAT  1163      -9.764  -2.610 -15.459  1.00  0.00
ATOM   3542  H2  WAT  1163      -8.376  -2.602 -16.064  1.00  0.00
TER
ATOM   3543  O   WAT  1164       7.649  -2.151 -10.006  1.00  0.00
ATOM   3544  H1  WAT  1164       8.173  -2.645 -10.637  1.00  0.00
ATOM   3545  H2  WAT  1164       8.235  -2.016  -9.261  1.00  0.00
TER
ATOM   3546  O   WAT  1165       7.828  -2.067  -6.484  1.00  0.00
ATOM   3547  H1  WAT  1165       6.878  -2.101  -6.370  1.00  0.00
ATOM   3548  H2  WAT  1165       8.009  -1.157  -6.719  1.00  0.00
TER
ATOM   3549  O   WAT  1166      -6.318  -3.817 -17.374  1.00  0.00
ATOM   3550  H1  WAT  1166      -5.609  -4.238 -17.860  1.00  0.00
ATOM   3551  H2  WAT  1166      -7.034  -3.749 -18.006  1.00  0.00
TER
ATOM   3552  O   WAT  1167       7.139  -2.894 -14.067  1.00  0.00
ATOM   3553  H1  WAT  1167       7.635  -3.127 -13.282  1.00  0.00
ATOM   3554  H2  WAT  1167       6.940  -3.732 -14.483  1.00  0.00
TER
ATOM   3555  O   WAT  1168      -6.981  -8.512  -8.432  1.00  0.00
ATOM   3556  H1  WAT  1168      -6.333  -9.063  -8.872  1.00  0.00
ATOM   3557  H2  WAT  1168      -6.561  -8.258  -7.610  1.00  0.00
TER
ATOM   3558  O   WAT  1169       8.568  -4.258 -11.533  1.00  0.00
ATOM   3559  H1  WAT  1169       8.458  -4.412 -10.595  1.00  0.00
ATOM   3560  H2  WAT  1169       9.328  -4.785 -11.776  1.00  0.00
TER
ATOM   3561  O   WAT  1170       6.914  -8.318  -5.075  1.00  0.00
ATOM   3562  H1  WAT  1170       7.551  -7.705  -4.709  1.00  0.00
ATOM   3563  H2  WAT  1170       7.062  -8.282  -6.020  1.00  0.00
TER
ATOM   3564  O   WAT  1171       9.457  -6.427 -18.292  1.00  0.00
ATOM   3565  H1  WAT  1171      10.382  -6.559 -18.501  1.00  0.00
ATOM   3566  H2  WAT  1171       9.434  -6.347 -17.339  1.00  0.00
TER
ATOM   3567  O   WAT  1172       9.530  -5.656 -15.667  1.00  0.00
ATOM   3568  H1  WAT  1172       8.736  -5.721 -15.137  1.00  0.00
ATOM   3569  H2  WAT  1172       9.735  -4.721 -15.678  1.00  0.00
TER
ATOM   3570  O   WAT  1173       6.472   8.383 -11.673  1.00  0.00
ATOM   3571  H1  WAT  1173       7.068   8.062 -12.349  1.00  0.00
ATOM   3572  H2  WAT  1173       6.730   7.911 -10.882  1.00  0.00
TER
ATOM   3573  O   WAT  1174      -7.228  -8.357  -5.689  1.00  0.00
ATOM   3574  H1  WAT  1174      -7.576  -7.900  -4.923  1.00  0.00
ATOM   3575  H2  WAT  1174      -7.559  -9.251  -5.607  1.00  0.00
TER
ATOM   3576  O   WAT  1175      -1.921   6.371  -5.923  1.00  0.00
ATOM   3577  H1  WAT  1175      -2.162   6.639  -6.810  1.00  0.00
ATOM   3578  H2  WAT  1175      -0.981   6.542  -5.868  1.00  0.00
TER
ATOM   3579  O   WAT  1176       2.922  -7.509  -2.528  1.00  0.00
ATOM   3580  H1  WAT  1176       3.536  -7.191  -3.190  1.00  0.00
ATOM   3581  H2  WAT  1176       3.467  -7.994  -1.908  1.00  0.00
TER
ATOM   3582  O   WAT  1177       9.340   8.391  -5.122  1.00  0.00
ATOM   3583  H1  WAT  1177       8.845   8.788  -5.839  1.00  0.00
ATOM   3584  H2  WAT  1177       8.731   7.766  -4.728  1.00  0.00
TER
ATOM   3585  O   WAT  1178      -6.556  -8.829  -2.414  1.00  0.00
ATOM   3586  H1  WAT  1178      -6.008  -9.010  -3.177  1.00  0.00
ATOM   3587  H2  WAT  1178      -6.490  -9.620  -1.878  1.00  0.00
TER
ATOM   3588  O   WAT  1179      -5.783   7.761  -4.404  1.00  0.00
ATOM   3589  H1  WAT  1179      -6.377   7.630  -3.665  1.00  0.00
ATOM   3590  H2  WAT  1179      -5.790   6.925  -4.870  1.00  0.00
TER
ATOM   3591  O   WAT  1180       3.663  -8.945  -6.201  1.00  0.00
ATOM   3592  H1  WAT  1180       2.789  -8.612  -6.404  1.00  0.00
ATOM   3593  H2  WAT  1180       3.554  -9.418  -5.376  1.00  0.00
TER
ATOM   3594  O   WAT  1181       4.570  -6.738  -4.817  1.00  0.00
ATOM   3595  H1  WAT  1181       4.241  -7.553  -5.197  1.00  0.00
ATOM   3596  H2  WAT  1181       5.518  -6.781  -4.940  1.00  0.00
TER
ATOM   3597  O   WAT  1182       7.024   9.033  -7.843  1.00  0.00
ATOM   3598  H1  WAT  1182       6.564   9.785  -8.217  1.00  0.00
ATOM   3599  H2  WAT  1182       6.395   8.314  -7.902  1.00  0.00
TER
ATOM   3600  O   WAT  1183      -2.547   7.342  -8.668  1.00  0.00
ATOM   3601  H1  WAT  1183      -2.030   6.731  -9.194  1.00  0.00
ATOM   3602  H2  WAT  1183      -1.897   7.845  -8.177  1.00  0.00
TER
ATOM   3603  O   WAT  1184       0.193   8.233  -7.841  1.00  0.00
ATOM   3604  H1  WAT  1184       0.480   7.978  -8.718  1.00  0.00
ATOM   3605  H2  WAT  1184       0.705   7.680  -7.251  1.00  0.00
TER
ATOM   3606  O   WAT  1185       1.410  -8.028  -7.262  1.00  0.00
ATOM   3607  H1  WAT  1185       0.628  -7.554  -6.982  1.00  0.00
ATOM   3608  H2  WAT  1185       1.117  -8.933  -7.370  1.00  0.00
TER
ATOM   3609  O   WAT  1186       5.962  -7.326  -9.217  1.00  0.00
ATOM   3610  H1  WAT  1186       6.403  -7.381 -10.065  1.00  0.00
ATOM   3611  H2  WAT  1186       5.693  -6.410  -9.146  1.00  0.00
TER
ATOM   3612  O   WAT  1187       7.826  -7.694 -11.206  1.00  0.00
ATOM   3613  H1  WAT  1187       7.765  -8.638 -11.353  1.00  0.00
ATOM   3614  H2  WAT  1187       8.606  -7.586 -10.661  1.00  0.00
TER
ATOM   3615  O   WAT  1188      -7.868   8.445 -12.244  1.00  0.00
ATOM   3616  H1  WAT  1188      -8.036   7.812 -11.545  1.00  0.00
ATOM   3617  H2  WAT  1188      -8.735   8.651 -12.594  1.00  0.00
TER
ATOM   3618  O   WAT  1189      -7.246  -7.724 -14.740  1.00  0.00
ATOM   3619  H1  WAT  1189      -6.488  -7.611 -15.314  1.00  0.00
ATOM   3620  H2  WAT  1189      -7.708  -6.887 -14.786  1.00  0.00
TER
ATOM   3621  O   WAT  1190      -0.704  -5.610 -11.750  1.00  0.00
ATOM   3622  H1  WAT  1190      -1.517  -5.984 -12.091  1.00  0.00
ATOM   3623  H2  WAT  1190      -0.200  -6.365 -11.448  1.00  0.00
TER
ATOM   3624  O   WAT  1191       3.798  -8.945 -10.512  1.00  0.00
ATOM   3625  H1  WAT  1191       4.401  -8.373 -10.037  1.00  0.00
ATOM   3626  H2  WAT  1191       3.058  -8.381 -10.734  1.00  0.00
TER
ATOM   3627  O   WAT  1192       6.942  -8.543 -15.238  1.00  0.00
ATOM   3628  H1  WAT  1192       7.137  -7.645 -14.971  1.00  0.00
ATOM   3629  H2  WAT  1192       6.155  -8.775 -14.745  1.00  0.00
TER
ATOM   3630  O   WAT  1193      -6.262   7.138 -14.799  1.00  0.00
ATOM   3631  H1  WAT  1193      -6.787   7.519 -15.502  1.00  0.00
ATOM   3632  H2  WAT  1193      -6.338   7.763 -14.078  1.00  0.00
TER
ATOM   3633  O   WAT  1194      -4.873  -7.197 -16.200  1.00  0.00
ATOM   3634  H1  WAT  1194      -4.344  -7.984 -16.329  1.00  0.00
ATOM   3635  H2  WAT  1194      -4.240  -6.518 -15.967  1.00  0.00
TER
ATOM   3636  O   WAT  1195      -2.679  -7.460 -13.146  1.00  0.00
ATOM   3637  H1  WAT  1195      -3.309  -8.161 -12.979  1.00  0.00
ATOM   3638  H2  WAT  1195      -3.219  -6.699 -13.362  1.00  0.00
TER
ATOM   3639  O   WAT  1196       0.260   9.154  -0.475  1.00  0.00
ATOM   3640  H1  WAT  1196       1.187   8.919  -0.431  1.00  0.00
ATOM   3641  H2  WAT  1196       0.245   9.981  -0.956  1.00  0.00
TER
ATOM   3642  O   WAT  1197       8.494   8.697 -13.477  1.00  0.00
ATOM   3643  H1  WAT  1197       8.670   8.011 -14.121  1.00  0.00
ATOM   3644  H2  WAT  1197       7.797   9.222 -13.870  1.00  0.00
TER
ATOM   3645  O   WAT  1198      -2.554  -8.181  -0.710  1.00  0.00
ATOM   3646  H1  WAT  1198      -2.835  -7.678  -1.474  1.00  0.00
ATOM   3647  H2  WAT  1198      -2.172  -8.979  -1.076  1.00  0.00
TER
ATOM   3648  O   WAT  1199      -3.663   9.086 -15.924  1.00  0.00
ATOM   3649  H1  WAT  1199      -2.931   8.802 -16.471  1.00  0.00
ATOM   3650  H2  WAT  1199      -3.403   8.848 -15.034  1.00  0.00
TER
ATOM   3651  O   WAT  1200      -4.501   5.203 -15.919  1.00  0.00
ATOM   3652  H1  WAT  1200      -5.130   5.671 -15.370  1.00  0.00
ATOM   3653  H2  WAT  1200      -4.387   4.358 -15.484  1.00  0.00
TER
ATOM   3654  O   WAT  1201       4.048  -8.766  -0.132  1.00  0.00
ATOM   3655  H1  WAT  1201       3.934  -8.446   0.763  1.00  0.00
ATOM   3656  H2  WAT  1201       4.865  -8.365  -0.429  1.00  0.00
TER
ATOM   3657  O   WAT  1202       6.828   8.381  -0.651  1.00  0.00
ATOM   3658  H1  WAT  1202       7.620   7.886  -0.858  1.00  0.00
ATOM   3659  H2  WAT  1202       7.121   9.060  -0.043  1.00  0.00
TER
ATOM   3660  O   WAT  1203       1.085 -17.743   9.661  1.00  0.00
ATOM   3661  H1  WAT  1203       0.310 -18.223   9.951  1.00  0.00
ATOM   3662  H2  WAT  1203       1.737 -18.423   9.486  1.00  0.00
TER
ATOM   3663  O   WAT  1204      -4.898 -17.431  10.538  1.00  0.00
ATOM   3664  H1  WAT  1204      -5.730 -17.686  10.938  1.00  0.00
ATOM   3665  H2  WAT  1204      -4.290 -17.360  11.274  1.00  0.00
TER
ATOM   3666  O   WAT  1205       5.106 -13.337   8.441  1.00  0.00
ATOM   3667  H1  WAT  1205       4.644 -14.108   8.769  1.00  0.00
ATOM   3668  H2  WAT  1205       5.919 -13.310   8.946  1.00  0.00
TER
ATOM   3669  O   WAT  1206      -4.918 -13.397  10.734  1.00  0.00
ATOM   3670  H1  WAT  1206      -4.615 -14.287  10.555  1.00  0.00
ATOM   3671  H2  WAT  1206      -4.174 -12.840  10.506  1.00  0.00
TER
ATOM   3672  O   WAT  1207       1.332 -11.051   8.061  1.00  0.00
ATOM   3673  H1  WAT  1207       0.714 -10.596   7.490  1.00  0.00
ATOM   3674  H2  WAT  1207       2.188 -10.896   7.660  1.00  0.00
TER
ATOM   3675  O   WAT  1208       0.526 -15.067   9.668  1.00  0.00
ATOM   3676  H1  WAT  1208       0.457 -16.008   9.507  1.00  0.00
ATOM   3677  H2  WAT  1208       1.288 -14.977  10.240  1.00  0.00
TER
ATOM   3678  O   WAT  1209       2.199 -16.167   5.454  1.00  0.00
ATOM   3679  H1  WAT  1209       1.581 -15.702   4.890  1.00  0.00
ATOM   3680  H2  WAT  1209       2.711 -15.475   5.871  1.00  0.00
TER
ATOM   3681  O   WAT  1210      -2.938 -16.640  12.133  1.00  0.00
ATOM   3682  H1  WAT  1210      -3.271 -16.013  12.775  1.00  0.00
ATOM   3683  H2  WAT  1210      -2.761 -16.114  11.353  1.00  0.00
TER
ATOM   3684  O   WAT  1211      -3.726 -14.672  13.947  1.00  0.00
ATOM   3685  H1  WAT  1211      -3.109 -13.997  13.666  1.00  0.00
ATOM   3686  H2  WAT  1211      -4.587 -14.263  13.856  1.00  0.00
TER
ATOM   3687  O   WAT  1212      -8.433 -15.482   2.828  1.00  0.00
ATOM   3688  H1  WAT  1212      -8.810 -14.993   2.097  1.00  0.00
ATOM   3689  H2  WAT  1212      -8.176 -14.809   3.459  1.00  0.00
TER
ATOM   3690  O   WAT  1213       7.192 -13.208  11.863  1.00  0.00
ATOM   3691  H1  WAT  1213       6.508 -12.538  11.855  1.00  0.00
ATOM   3692  H2  WAT  1213       7.731 -13.010  11.097  1.00  0.00
TER
ATOM   3693  O   WAT  1214       4.728 -11.363  10.577  1.00  0.00
ATOM   3694  H1  WAT  1214       4.740 -11.767   9.710  1.00  0.00
ATOM   3695  H2  WAT  1214       4.175 -10.589  10.474  1.00  0.00
TER
ATOM   3696  O   WAT  1215       6.022 -14.642   5.666  1.00  0.00
ATOM   3697  H1  WAT  1215       5.912 -15.584   5.791  1.00  0.00
ATOM   3698  H2  WAT  1215       6.019 -14.280   6.553  1.00  0.00
TER
ATOM   3699  O   WAT  1216       4.126 -16.460  11.906  1.00  0.00
ATOM   3700  H1  WAT  1216       4.543 -16.674  11.071  1.00  0.00
ATOM   3701  H2  WAT  1216       4.850 -16.203  12.477  1.00  0.00
TER
ATOM   3702  O   WAT  1217       1.564 -19.015   5.023  1.00  0.00
ATOM   3703  H1  WAT  1217       0.637 -19.081   5.252  1.00  0.00
ATOM   3704  H2  WAT  1217       1.717 -18.077   4.908  1.00  0.00
TER
ATOM   3705  O   WAT  1218       8.072 -18.062  11.997  1.00  0.00
ATOM   3706  H1  WAT  1218       7.244 -17.992  11.522  1.00  0.00
ATOM   3707  H2  WAT  1218       8.667 -17.476  11.529  1.00  0.00
TER
ATOM   3708  O   WAT  1219       5.594 -17.453   5.526  1.00  0.00
ATOM   3709  H1  WAT  1219       4.975 -17.791   4.879  1.00  0.00
ATOM   3710  H2  WAT  1219       5.576 -18.097   6.234  1.00  0.00
TER
ATOM   3711  O   WAT  1220      -2.830 -18.489   7.805  1.00  0.00
ATOM   3712  H1  WAT  1220      -3.235 -19.201   7.309  1.00  0.00
ATOM   3713  H2  WAT  1220      -2.744 -18.833   8.694  1.00  0.00
TER
ATOM   3714  O   WAT  1221      -2.362 -14.802   9.969  1.00  0.00
ATOM   3715  H1  WAT  1221      -2.659 -15.407   9.289  1.00  0.00
ATOM   3716  H2  WAT  1221      -1.412 -14.764   9.858  1.00  0.00
TER
ATOM   3717  O   WAT  1222       5.726 -11.229  13.631  1.00  0.00
ATOM   3718  H1  WAT  1222       5.250 -10.422  13.438  1.00  0.00
ATOM   3719  H2  WAT  1222       5.043 -11.881  13.784  1.00  0.00
TER
ATOM   3720  O   WAT  1223      -3.270 -15.064  16.619  1.00  0.00
ATOM   3721  H1  WAT  1223      -4.167 -14.840  16.867  1.00  0.00
ATOM   3722  H2  WAT  1223      -3.245 -14.940  15.671  1.00  0.00
TER
ATOM   3723  O   WAT  1224       3.770 -18.214   2.534  1.00  0.00
ATOM   3724  H1  WAT  1224       4.210 -19.052   2.387  1.00  0.00
ATOM   3725  H2  WAT  1224       4.483 -17.582   2.620  1.00  0.00
TER
ATOM   3726  O   WAT  1225      -4.443 -18.192  15.195  1.00  0.00
ATOM   3727  H1  WAT  1225      -4.582 -17.320  15.564  1.00  0.00
ATOM   3728  H2  WAT  1225      -5.325 -18.535  15.050  1.00  0.00
TER
ATOM   3729  O   WAT  1226       1.880 -13.275   6.502  1.00  0.00
ATOM   3730  H1  WAT  1226       2.319 -12.532   6.087  1.00  0.00
ATOM   3731  H2  WAT  1226       1.819 -13.032   7.426  1.00  0.00
TER
ATOM   3732  O   WAT  1227      -2.645 -12.250  17.404  1.00  0.00
ATOM   3733  H1  WAT  1227      -2.674 -11.846  16.537  1.00  0.00
ATOM   3734  H2  WAT  1227      -2.809 -13.179  17.241  1.00  0.00
TER
ATOM   3735  O   WAT  1228      -8.491 -16.423  11.112  1.00  0.00
ATOM   3736  H1  WAT  1228      -8.413 -16.288  10.168  1.00  0.00
ATOM   3737  H2  WAT  1228      -7.877 -17.131  11.305  1.00  0.00
TER
ATOM   3738  O   WAT  1229      -7.246 -14.723   7.523  1.00  0.00
ATOM   3739  H1  WAT  1229      -7.654 -14.581   6.668  1.00  0.00
ATOM   3740  H2  WAT  1229      -6.355 -15.007   7.320  1.00  0.00
TER
ATOM   3741  O   WAT  1230       8.710 -14.276  15.860  1.00  0.00
ATOM   3742  H1  WAT  1230       8.836 -14.515  14.942  1.00  0.00
ATOM   3743  H2  WAT  1230       8.752 -15.108  16.332  1.00  0.00
TER
ATOM   3744  O   WAT  1231       2.571 -10.573  14.430  1.00  0.00
ATOM   3745  H1  WAT  1231       3.086 -10.663  15.232  1.00  0.00
ATOM   3746  H2  WAT  1231       1.728 -10.227  14.722  1.00  0.00
TER
ATOM   3747  O   WAT  1232       4.547 -10.288   3.858  1.00  0.00
ATOM   3748  H1  WAT  1232       4.387 -10.578   4.756  1.00  0.00
ATOM   3749  H2  WAT  1232       4.382 -11.064   3.322  1.00  0.00
TER
ATOM   3750  O   WAT  1233      -2.974 -10.508   5.635  1.00  0.00
ATOM   3751  H1  WAT  1233      -3.150 -11.425   5.422  1.00  0.00
ATOM   3752  H2  WAT  1233      -3.829 -10.149   5.875  1.00  0.00
TER
ATOM   3753  O   WAT  1234       4.249 -12.779   2.418  1.00  0.00
ATOM   3754  H1  WAT  1234       3.556 -12.781   1.758  1.00  0.00
ATOM   3755  H2  WAT  1234       4.992 -13.203   1.987  1.00  0.00
TER
ATOM   3756  O   WAT  1235       3.814 -11.153   6.493  1.00  0.00
ATOM   3757  H1  WAT  1235       4.270 -11.934   6.806  1.00  0.00
ATOM   3758  H2  WAT  1235       4.154 -10.442   7.037  1.00  0.00
TER
ATOM   3759  O   WAT  1236      -8.435 -15.381  13.652  1.00  0.00
ATOM   3760  H1  WAT  1236      -8.272 -15.851  12.834  1.00  0.00
ATOM   3761  H2  WAT  1236      -7.970 -15.889  14.317  1.00  0.00
TER
ATOM   3762  O   WAT  1237      -6.861 -16.006  15.811  1.00  0.00
ATOM   3763  H1  WAT  1237      -7.246 -16.647  16.410  1.00  0.00
ATOM   3764  H2  WAT  1237      -6.550 -15.303  16.381  1.00  0.00
TER
ATOM   3765  O   WAT  1238      -0.712 -19.158  11.292  1.00  0.00
ATOM   3766  H1  WAT  1238      -0.345 -19.633  12.038  1.00  0.00
ATOM   3767  H2  WAT  1238      -0.901 -18.284  11.633  1.00  0.00
TER
ATOM   3768  O   WAT  1239      -2.922 -20.118  13.611  1.00  0.00
ATOM   3769  H1  WAT  1239      -3.226 -19.238  13.836  1.00  0.00
ATOM   3770  H2  WAT  1239      -1.967 -20.058  13.646  1.00  0.00
TER
ATOM   3771  O   WAT  1240      -4.394 -15.911   4.207  1.00  0.00
ATOM   3772  H1  WAT  1240      -5.167 -16.452   4.047  1.00  0.00
ATOM   3773  H2  WAT  1240      -3.664 -16.431   3.869  1.00  0.00
TER
ATOM   3774  O   WAT  1241       6.365 -16.915  10.000  1.00  0.00
ATOM   3775  H1  WAT  1241       7.085 -16.419   9.609  1.00  0.00
ATOM   3776  H2  WAT  1241       6.163 -17.593   9.355  1.00  0.00
TER
ATOM   3777  O   WAT  1242       1.747 -16.844  15.887  1.00  0.00
ATOM   3778  H1  WAT  1242       1.681 -17.764  15.633  1.00  0.00
ATOM   3779  H2  WAT  1242       1.118 -16.747  16.601  1.00  0.00
TER
ATOM   3780  O   WAT  1243      -4.350 -16.243   7.845  1.00  0.00
ATOM   3781  H1  WAT  1243      -3.832 -17.047   7.791  1.00  0.00
ATOM   3782  H2  WAT  1243      -4.801 -16.306   8.687  1.00  0.00
TER
ATOM   3783  O   WAT  1244       0.537 -14.977   3.118  1.00  0.00
ATOM   3784  H1  WAT  1244       0.879 -14.233   2.622  1.00  0.00
ATOM   3785  H2  WAT  1244      -0.292 -14.664   3.480  1.00  0.00
TER
ATOM   3786  O   WAT  1245      -6.865 -19.277  14.758  1.00  0.00
ATOM   3787  H1  WAT  1245      -7.224 -18.612  15.345  1.00  0.00
ATOM   3788  H2  WAT  1245      -7.160 -20.109  15.129  1.00  0.00
TER
ATOM   3789  O   WAT  1246      -3.664 -18.819  17.642  1.00  0.00
ATOM   3790  H1  WAT  1246      -3.964 -18.673  16.744  1.00  0.00
ATOM   3791  H2  WAT  1246      -2.893 -19.378  17.549  1.00  0.00
TER
ATOM   3792  O   WAT  1247       1.679 -14.022  15.637  1.00  0.00
ATOM   3793  H1  WAT  1247       1.693 -14.954  15.419  1.00  0.00
ATOM   3794  H2  WAT  1247       0.971 -13.936  16.276  1.00  0.00
TER
ATOM   3795  O   WAT  1248       6.812 -19.838   1.907  1.00  0.00
ATOM   3796  H1  WAT  1248       6.729 -19.407   1.057  1.00  0.00
ATOM   3797  H2  WAT  1248       7.532 -19.378   2.340  1.00  0.00
TER
ATOM   3798  O   WAT  1249       7.890 -17.381  14.984  1.00  0.00
ATOM   3799  H1  WAT  1249       7.165 -16.788  14.787  1.00  0.00
ATOM   3800  H2  WAT  1249       8.417 -17.389  14.185  1.00  0.00
TER
ATOM   3801  O   WAT  1250       7.841 -12.984   4.635  1.00  0.00
ATOM   3802  H1  WAT  1250       7.199 -13.638   4.910  1.00  0.00
ATOM   3803  H2  WAT  1250       7.454 -12.578   3.859  1.00  0.00
TER
ATOM   3804  O   WAT  1251       3.420 -15.655   8.482  1.00  0.00
ATOM   3805  H1  WAT  1251       3.772 -16.252   7.823  1.00  0.00
ATOM   3806  H2  WAT  1251       2.536 -15.981   8.653  1.00  0.00
TER
ATOM   3807  O   WAT  1252      -0.494 -14.895   5.889  1.00  0.00
ATOM   3808  H1  WAT  1252       0.193 -14.349   6.270  1.00  0.00
ATOM   3809  H2  WAT  1252      -1.281 -14.351   5.924  1.00  0.00
TER
ATOM   3810  O   WAT  1253      -8.355 -19.278   1.381  1.00  0.00
ATOM   3811  H1  WAT  1253      -7.485 -18.996   1.665  1.00  0.00
ATOM   3812  H2  WAT  1253      -8.846 -18.465   1.266  1.00  0.00
TER
ATOM   3813  O   WAT  1254      -1.191 -17.891   5.502  1.00  0.00
ATOM   3814  H1  WAT  1254      -0.735 -17.080   5.728  1.00  0.00
ATOM   3815  H2  WAT  1254      -1.542 -18.209   6.334  1.00  0.00
TER
ATOM   3816  O   WAT  1255       1.112 -12.380  12.731  1.00  0.00
ATOM   3817  H1  WAT  1255       1.756 -12.174  13.409  1.00  0.00
ATOM   3818  H2  WAT  1255       1.475 -13.141  12.278  1.00  0.00
TER
ATOM   3819  O   WAT  1256       2.385 -14.377  11.449  1.00  0.00
ATOM   3820  H1  WAT  1256       3.028 -15.078  11.562  1.00  0.00
ATOM   3821  H2  WAT  1256       2.910 -13.597  11.269  1.00  0.00
TER
ATOM   3822  O   WAT  1257       6.231 -14.092   1.173  1.00  0.00
ATOM   3823  H1  WAT  1257       6.005 -14.809   1.765  1.00  0.00
ATOM   3824  H2  WAT  1257       5.841 -14.341   0.335  1.00  0.00
TER
ATOM   3825  O   WAT  1258       4.159 -13.578  14.653  1.00  0.00
ATOM   3826  H1  WAT  1258       4.495 -12.991  15.330  1.00  0.00
ATOM   3827  H2  WAT  1258       3.239 -13.708  14.882  1.00  0.00
TER
ATOM   3828  O   WAT  1259      -7.987 -10.065   1.947  1.00  0.00
ATOM   3829  H1  WAT  1259      -7.628  -9.467   1.293  1.00  0.00
ATOM   3830  H2  WAT  1259      -8.128  -9.519   2.721  1.00  0.00
TER
ATOM   3831  O   WAT  1260       5.813 -16.175   2.834  1.00  0.00
ATOM   3832  H1  WAT  1260       5.525 -15.714   3.622  1.00  0.00
ATOM   3833  H2  WAT  1260       6.608 -16.635   3.103  1.00  0.00
TER
ATOM   3834  O   WAT  1261      -8.003 -11.800  16.422  1.00  0.00
ATOM   3835  H1  WAT  1261      -7.894 -12.741  16.281  1.00  0.00
ATOM   3836  H2  WAT  1261      -8.655 -11.534  15.773  1.00  0.00
TER
ATOM   3837  O   WAT  1262      -0.012 -13.528  17.821  1.00  0.00
ATOM   3838  H1  WAT  1262      -0.332 -14.247  18.366  1.00  0.00
ATOM   3839  H2  WAT  1262      -0.686 -12.853  17.895  1.00  0.00
TER
ATOM   3840  O   WAT  1263      -1.971 -12.682   2.765  1.00  0.00
ATOM   3841  H1  WAT  1263      -1.980 -11.949   2.149  1.00  0.00
ATOM   3842  H2  WAT  1263      -2.891 -12.929   2.857  1.00  0.00
TER
ATOM   3843  O   WAT  1264      -6.370 -17.461   3.509  1.00  0.00
ATOM   3844  H1  WAT  1264      -6.977 -16.721   3.519  1.00  0.00
ATOM   3845  H2  WAT  1264      -5.895 -17.371   2.683  1.00  0.00
TER
ATOM   3846  O   WAT  1265       1.015 -12.620   1.427  1.00  0.00
ATOM   3847  H1  WAT  1265       1.117 -12.823   0.497  1.00  0.00
ATOM   3848  H2  WAT  1265       0.116 -12.874   1.632  1.00  0.00
TER
ATOM   3849  O   WAT  1266      -0.343 -10.101   6.122  1.00  0.00
ATOM   3850  H1  WAT  1266      -0.089 -10.139   5.200  1.00  0.00
ATOM   3851  H2  WAT  1266      -1.292 -10.228   6.115  1.00  0.00
TER
ATOM   3852  O   WAT  1267       5.662 -19.182   7.698  1.00  0.00
ATOM   3853  H1  WAT  1267       4.721 -19.167   7.873  1.00  0.00
ATOM   3854  H2  WAT  1267       5.977 -19.968   8.144  1.00  0.00
TER
ATOM   3855  O   WAT  1268      -4.359 -17.500   1.258  1.00  0.00
ATOM   3856  H1  WAT  1268      -3.593 -17.612   1.821  1.00  0.00
ATOM   3857  H2  WAT  1268      -4.282 -18.196   0.606  1.00  0.00
TER
ATOM   3858  O   WAT  1269       7.665 -12.011   9.373  1.00  0.00
ATOM   3859  H1  WAT  1269       7.790 -11.188   9.846  1.00  0.00
ATOM   3860  H2  WAT  1269       8.532 -12.222   9.026  1.00  0.00
TER
ATOM   3861  O   WAT  1270      -4.863  -9.918   9.045  1.00  0.00
ATOM   3862  H1  WAT  1270      -4.127 -10.466   9.316  1.00  0.00
ATOM   3863  H2  WAT  1270      -4.479  -9.052   8.906  1.00  0.00
TER
ATOM   3864  O   WAT  1271      -7.979 -13.850   4.919  1.00  0.00
ATOM   3865  H1  WAT  1271      -8.905 -13.608   4.910  1.00  0.00
ATOM   3866  H2  WAT  1271      -7.513 -13.023   4.798  1.00  0.00
TER
ATOM   3867  O   WAT  1272      -1.753 -10.745   0.868  1.00  0.00
ATOM   3868  H1  WAT  1272      -0.960 -10.456   0.416  1.00  0.00
ATOM   3869  H2  WAT  1272      -2.273 -11.175   0.189  1.00  0.00
TER
ATOM   3870  O   WAT  1273       2.979 -14.625  18.181  1.00  0.00
ATOM   3871  H1  WAT  1273       2.373 -14.602  17.441  1.00  0.00
ATOM   3872  H2  WAT  1273       2.674 -15.357  18.718  1.00  0.00
TER
ATOM   3873  O   WAT  1274       4.409 -10.897  16.792  1.00  0.00
ATOM   3874  H1  WAT  1274       5.361 -10.981  16.742  1.00  0.00
ATOM   3875  H2  WAT  1274       4.262 -10.233  17.465  1.00  0.00
TER
ATOM   3876  O   WAT  1275       7.300 -11.518   2.291  1.00  0.00
ATOM   3877  H1  WAT  1275       7.014 -11.931   1.477  1.00  0.00
ATOM   3878  H2  WAT  1275       7.102 -10.589   2.171  1.00  0.00
TER
ATOM   3879  O   WAT  1276      -8.138 -18.246  17.177  1.00  0.00
ATOM   3880  H1  WAT  1276      -7.634 -18.825  17.749  1.00  0.00
ATOM   3881  H2  WAT  1276      -8.877 -17.962  17.715  1.00  0.00
TER
ATOM   3882  O   WAT  1277      -1.235 -15.524   0.732  1.00  0.00
ATOM   3883  H1  WAT  1277      -1.340 -16.139   1.458  1.00  0.00
ATOM   3884  H2  WAT  1277      -1.403 -16.048  -0.052  1.00  0.00
TER
ATOM   3885  O   WAT  1278      -1.084 -16.839  16.711  1.00  0.00
ATOM   3886  H1  WAT  1278      -1.849 -16.270  16.626  1.00  0.00
ATOM   3887  H2  WAT  1278      -0.902 -17.131  15.817  1.00  0.00
TER
ATOM   3888  O   WAT  1279       2.005 -16.462   1.336  1.00  0.00
ATOM   3889  H1  WAT  1279       1.456 -16.015   1.980  1.00  0.00
ATOM   3890  H2  WAT  1279       2.627 -16.967   1.860  1.00  0.00
TER
ATOM   3891  O   WAT  1280       6.059 -15.108  17.268  1.00  0.00
ATOM   3892  H1  WAT  1280       6.799 -14.771  16.765  1.00  0.00
ATOM   3893  H2  WAT  1280       5.296 -14.939  16.715  1.00  0.00
TER
ATOM   3894  O   WAT  1281      -2.327 -17.503   3.232  1.00  0.00
ATOM   3895  H1  WAT  1281      -1.906 -17.669   4.076  1.00  0.00
ATOM   3896  H2  WAT  1281      -2.202 -18.313   2.738  1.00  0.00
TER
ATOM   3897  O   WAT  1282       0.185 -18.479   0.480  1.00  0.00
ATOM   3898  H1  WAT  1282       0.706 -19.195   0.114  1.00  0.00
ATOM   3899  H2  WAT  1282       0.832 -17.841   0.780  1.00  0.00
TER
ATOM   3900  O   WAT  1283       4.733 -17.057  15.804  1.00  0.00
ATOM   3901  H1  WAT  1283       5.147 -16.902  16.653  1.00  0.00
ATOM   3902  H2  WAT  1283       3.798 -16.931  15.966  1.00  0.00
TER
ATOM   3903  O   WAT  1284      -0.505 -17.105  13.773  1.00  0.00
ATOM   3904  H1  WAT  1284      -0.087 -16.261  13.601  1.00  0.00
ATOM   3905  H2  WAT  1284      -1.425 -16.967  13.544  1.00  0.00
TER
ATOM   3906  O   WAT  1285       1.831 -19.373  15.157  1.00  0.00
ATOM   3907  H1  WAT  1285       1.951 -19.969  15.897  1.00  0.00
ATOM   3908  H2  WAT  1285       2.690 -19.336  14.737  1.00  0.00
TER
ATOM   3909  O   WAT  1286       4.170 -18.819  13.733  1.00  0.00
ATOM   3910  H1  WAT  1286       3.643 -18.295  13.130  1.00  0.00
ATOM   3911  H2  WAT  1286       4.513 -18.186  14.364  1.00  0.00
TER
ATOM   3912  O   WAT  1287      -2.655 -10.799  14.889  1.00  0.00
ATOM   3913  H1  WAT  1287      -3.193 -10.075  14.570  1.00  0.00
ATOM   3914  H2  WAT  1287      -2.401 -11.276  14.099  1.00  0.00
TER
ATOM   3915  O   WAT  1288       0.202  -9.564  15.148  1.00  0.00
ATOM   3916  H1  WAT  1288       0.127  -8.661  15.455  1.00  0.00
ATOM   3917  H2  WAT  1288      -0.701  -9.883  15.120  1.00  0.00
TER
ATOM   3918  O   WAT  1289       0.750 -10.398   2.770  1.00  0.00
ATOM   3919  H1  WAT  1289       1.645 -10.060   2.792  1.00  0.00
ATOM   3920  H2  WAT  1289       0.782 -11.120   2.143  1.00  0.00
TER
ATOM   3921  O   WAT  1290      -5.610 -15.026   0.999  1.00  0.00
ATOM   3922  H1  WAT  1290      -5.173 -14.483   1.655  1.00  0.00
ATOM   3923  H2  WAT  1290      -5.126 -15.851   1.009  1.00  0.00
TER
ATOM   3924  O   WAT  1291      -8.396 -12.237   8.451  1.00  0.00
ATOM   3925  H1  WAT  1291      -8.065 -13.105   8.219  1.00  0.00
ATOM   3926  H2  WAT  1291      -7.967 -12.031   9.282  1.00  0.00
TER
ATOM   3927  O   WAT  1292      -3.800 -13.906   6.111  1.00  0.00
ATOM   3928  H1  WAT  1292      -4.100 -14.029   7.012  1.00  0.00
ATOM   3929  H2  WAT  1292      -3.906 -14.765   5.703  1.00  0.00
TER
ATOM   3930  O   WAT  1293      -7.907 -11.370  11.189  1.00  0.00
ATOM   3931  H1  WAT  1293      -8.344 -11.190  12.022  1.00  0.00
ATOM   3932  H2  WAT  1293      -7.339 -10.612  11.047  1.00  0.00
TER
ATOM   3933  O   WAT  1294       7.730 -11.868  15.477  1.00  0.00
ATOM   3934  H1  WAT  1294       7.130 -11.809  14.733  1.00  0.00
ATOM   3935  H2  WAT  1294       7.859 -12.807  15.607  1.00  0.00
TER
ATOM   3936  O   WAT  1295       8.970 -14.126   0.814  1.00  0.00
ATOM   3937  H1  WAT  1295       8.139 -14.058   1.285  1.00  0.00
ATOM   3938  H2  WAT  1295       9.147 -13.236   0.511  1.00  0.00
TER
ATOM   3939  O   WAT  1296       8.425 -17.381   3.317  1.00  0.00
ATOM   3940  H1  WAT  1296       9.187 -16.812   3.423  1.00  0.00
ATOM   3941  H2  WAT  1296       8.441 -17.949   4.088  1.00  0.00
TER
ATOM   3942  O   WAT  1297      -8.074 -18.858   7.548  1.00  0.00
ATOM   3943  H1  WAT  1297      -8.729 -19.126   6.904  1.00  0.00
ATOM   3944  H2  WAT  1297      -7.236 -18.967   7.098  1.00  0.00
TER
ATOM   3945  O   WAT  1298       9.431 -16.526   8.162  1.00  0.00
ATOM   3946  H1  WAT  1298       9.802 -17.310   7.755  1.00  0.00
ATOM   3947  H2  WAT  1298      10.072 -15.837   7.983  1.00  0.00
TER
ATOM   3948  O   WAT  1299       6.415 -15.143  13.575  1.00  0.00
ATOM   3949  H1  WAT  1299       5.601 -14.713  13.837  1.00  0.00
ATOM   3950  H2  WAT  1299       6.822 -14.531  12.962  1.00  0.00
TER
ATOM   3951  O   WAT  1300       8.477 -17.088   0.475  1.00  0.00
ATOM   3952  H1  WAT  1300       8.752 -16.180   0.347  1.00  0.00
ATOM   3953  H2  WAT  1300       8.288 -17.152   1.411  1.00  0.00
TER
ATOM   3954  O   WAT  1301       8.374 -19.151   5.468  1.00  0.00
ATOM   3955  H1  WAT  1301       7.998 -19.918   5.036  1.00  0.00
ATOM   3956  H2  WAT  1301       7.644 -18.769   5.955  1.00  0.00
TER
ATOM   3957  O   WAT  1302      -7.037 -18.472  12.088  1.00  0.00
ATOM   3958  H1  WAT  1302      -6.669 -18.560  12.968  1.00  0.00
ATOM   3959  H2  WAT  1302      -7.606 -19.236  11.989  1.00  0.00
TER
ATOM   3960  O   WAT  1303       7.764 -20.004  15.102  1.00  0.00
ATOM   3961  H1  WAT  1303       7.532 -20.233  14.201  1.00  0.00
ATOM   3962  H2  WAT  1303       8.024 -19.084  15.056  1.00  0.00
TER
ATOM   3963  O   WAT  1304       6.472 -10.391   7.101  1.00  0.00
ATOM   3964  H1  WAT  1304       7.068 -10.712   6.425  1.00  0.00
ATOM   3965  H2  WAT  1304       6.730 -10.864   7.893  1.00  0.00
TER
ATOM   3966  O   WAT  1305      -5.621 -13.959  17.250  1.00  0.00
ATOM   3967  H1  WAT  1305      -5.664 -14.330  18.132  1.00  0.00
ATOM   3968  H2  WAT  1305      -5.490 -13.021  17.391  1.00  0.00
TER
ATOM   3969  O   WAT  1306      -1.921 -12.403  12.851  1.00  0.00
ATOM   3970  H1  WAT  1306      -2.162 -12.136  11.965  1.00  0.00
ATOM   3971  H2  WAT  1306      -0.981 -12.233  12.907  1.00  0.00
TER
ATOM   3972  O   WAT  1307       9.340 -10.384  13.653  1.00  0.00
ATOM   3973  H1  WAT  1307       8.845  -9.987  12.935  1.00  0.00
ATOM   3974  H2  WAT  1307       8.731 -11.009  14.046  1.00  0.00
TER
ATOM   3975  O   WAT  1308      -5.783 -11.013  14.370  1.00  0.00
ATOM   3976  H1  WAT  1308      -6.377 -11.144  15.109  1.00  0.00
ATOM   3977  H2  WAT  1308      -5.790 -11.849  13.904  1.00  0.00
TER
ATOM   3978  O   WAT  1309       7.024  -9.741  10.931  1.00  0.00
ATOM   3979  H1  WAT  1309       6.564  -8.990  10.557  1.00  0.00
ATOM   3980  H2  WAT  1309       6.395 -10.461  10.873  1.00  0.00
TER
ATOM   3981  O   WAT  1310      -6.151 -13.647  13.321  1.00  0.00
ATOM   3982  H1  WAT  1310      -6.878 -14.266  13.254  1.00  0.00
ATOM   3983  H2  WAT  1310      -6.091 -13.253  12.451  1.00  0.00
TER
ATOM   3984  O   WAT  1311      -2.547 -11.433  10.106  1.00  0.00
ATOM   3985  H1  WAT  1311      -2.030 -12.044   9.581  1.00  0.00
ATOM   3986  H2  WAT  1311      -1.897 -10.930  10.597  1.00  0.00
TER
ATOM   3987  O   WAT  1312       0.193 -10.542  10.933  1.00  0.00
ATOM   3988  H1  WAT  1312       0.480 -10.796  10.056  1.00  0.00
ATOM   3989  H2  WAT  1312       0.705 -11.094  11.523  1.00  0.00
TER
ATOM   3990  O   WAT  1313      -7.868 -10.330   6.531  1.00  0.00
ATOM   3991  H1  WAT  1313      -8.036 -10.963   7.229  1.00  0.00
ATOM   3992  H2  WAT  1313      -8.735 -10.124   6.180  1.00  0.00
TER
ATOM   3993  O   WAT  1314      -6.262 -11.636   3.976  1.00  0.00
ATOM   3994  H1  WAT  1314      -6.787 -11.255   3.272  1.00  0.00
ATOM   3995  H2  WAT  1314      -6.338 -11.011   4.697  1.00  0.00
TER
ATOM   3996  O   WAT  1315       0.260  -9.620  18.300  1.00  0.00
ATOM   3997  H1  WAT  1315       1.187  -9.856  18.343  1.00  0.00
ATOM   3998  H2  WAT  1315       0.245  -8.793  17.818  1.00  0.00
TER
ATOM   3999  O   WAT  1316       8.494 -10.078   5.297  1.00  0.00
ATOM   4000  H1  WAT  1316       8.670 -10.764   4.653  1.00  0.00
ATOM   4001  H2  WAT  1316       7.797  -9.553   4.905  1.00  0.00
TER
ATOM   4002  O   WAT  1317      -3.663  -9.688   2.851  1.00  0.00
ATOM   4003  H1  WAT  1317      -2.931  -9.972   2.303  1.00  0.00
ATOM   4004  H2  WAT  1317      -3.403  -9.927   3.741  1.00  0.00
TER
ATOM   4005  O   WAT  1318      -4.501 -13.572   2.855  1.00  0.00
ATOM   4006  H1  WAT  1318      -5.130 -13.103   3.404  1.00  0.00
ATOM   4007  H2  WAT  1318      -4.387 -14.417   3.290  1.00  0.00
TER
ATOM   4008  O   WAT  1319       6.828 -10.393  18.124  1.00  0.00
ATOM   4009  H1  WAT  1319       7.620 -10.888  17.916  1.00  0.00
ATOM   4010  H2  WAT  1319       7.121  -9.714  18.731  1.00  0.00
TER
ATOM   4011  O   WAT  1320       1.085 -17.743  -9.114  1.00  0.00
ATOM   4012  H1  WAT  1320       0.310 -18.223  -8.824  1.00  0.00
ATOM   4013  H2  WAT  1320       1.737 -18.423  -9.288  1.00  0.00
TER
ATOM   4014  O   WAT  1321      -4.898 -17.431  -8.236  1.00  0.00
ATOM   4015  H1  WAT  1321      -5.730 -17.686  -7.836  1.00  0.00
ATOM   4016  H2  WAT  1321      -4.290 -17.360  -7.500  1.00  0.00
TER
ATOM   4017  O   WAT  1322       5.106 -13.337 -10.334  1.00  0.00
ATOM   4018  H1  WAT  1322       4.644 -14.108 -10.005  1.00  0.00
ATOM   4019  H2  WAT  1322       5.919 -13.310  -9.828  1.00  0.00
TER
ATOM   4020  O   WAT  1323      -4.918 -13.397  -8.040  1.00  0.00
ATOM   4021  H1  WAT  1323      -4.615 -14.287  -8.219  1.00  0.00
ATOM   4022  H2  WAT  1323      -4.174 -12.840  -8.268  1.00  0.00
TER
ATOM   4023  O   WAT  1324       1.332 -11.051 -10.713  1.00  0.00
ATOM   4024  H1  WAT  1324       0.714 -10.596 -11.284  1.00  0.00
ATOM   4025  H2  WAT  1324       2.188 -10.896 -11.114  1.00  0.00
TER
ATOM   4026  O   WAT  1325       0.526 -15.067  -9.107  1.00  0.00
ATOM   4027  H1  WAT  1325       0.457 -16.008  -9.268  1.00  0.00
ATOM   4028  H2  WAT  1325       1.288 -14.977  -8.534  1.00  0.00
TER
ATOM   4029  O   WAT  1326       2.199 -16.167 -13.320  1.00  0.00
ATOM   4030  H1  WAT  1326       1.581 -15.702 -13.884  1.00  0.00
ATOM   4031  H2  WAT  1326       2.711 -15.475 -12.903  1.00  0.00
TER
ATOM   4032  O   WAT  1327      -2.938 -16.640  -6.642  1.00  0.00
ATOM   4033  H1  WAT  1327      -3.271 -16.013  -6.000  1.00  0.00
ATOM   4034  H2  WAT  1327      -2.761 -16.114  -7.422  1.00  0.00
TER
ATOM   4035  O   WAT  1328      -3.726 -14.672  -4.827  1.00  0.00
ATOM   4036  H1  WAT  1328      -3.109 -13.997  -5.108  1.00  0.00
ATOM   4037  H2  WAT  1328      -4.587 -14.263  -4.918  1.00  0.00
TER
ATOM   4038  O   WAT  1329      -8.433 -15.482 -15.946  1.00  0.00
ATOM   4039  H1  WAT  1329      -8.810 -14.993 -16.678  1.00  0.00
ATOM   4040  H2  WAT  1329      -8.176 -14.809 -15.316  1.00  0.00
TER
ATOM   4041  O   WAT  1330       7.192 -13.208  -6.911  1.00  0.00
ATOM   4042  H1  WAT  1330       6.508 -12.538  -6.920  1.00  0.00
ATOM   4043  H2  WAT  1330       7.731 -13.010  -7.677  1.00  0.00
TER
ATOM   4044  O   WAT  1331       4.728 -11.363  -8.197  1.00  0.00
ATOM   4045  H1  WAT  1331       4.740 -11.767  -9.065  1.00  0.00
ATOM   4046  H2  WAT  1331       4.175 -10.589  -8.301  1.00  0.00
TER
ATOM   4047  O   WAT  1332       6.022 -14.642 -13.108  1.00  0.00
ATOM   4048  H1  WAT  1332       5.912 -15.584 -12.983  1.00  0.00
ATOM   4049  H2  WAT  1332       6.019 -14.280 -12.222  1.00  0.00
TER
ATOM   4050  O   WAT  1333       4.126 -16.460  -6.869  1.00  0.00
ATOM   4051  H1  WAT  1333       4.543 -16.674  -7.703  1.00  0.00
ATOM   4052  H2  WAT  1333       4.850 -16.203  -6.298  1.00  0.00
TER
ATOM   4053  O   WAT  1334       1.564 -19.015 -13.752  1.00  0.00
ATOM   4054  H1  WAT  1334       0.637 -19.081 -13.523  1.00  0.00
ATOM   4055  H2  WAT  1334       1.717 -18.077 -13.866  1.00  0.00
TER
ATOM   4056  O   WAT  1335       8.072 -18.062  -6.777  1.00  0.00
ATOM   4057  H1  WAT  1335       7.244 -17.992  -7.252  1.00  0.00
ATOM   4058  H2  WAT  1335       8.667 -17.476  -7.245  1.00  0.00
TER
ATOM   4059  O   WAT  1336       5.594 -17.453 -13.248  1.00  0.00
ATOM   4060  H1  WAT  1336       4.975 -17.791 -13.895  1.00  0.00
ATOM   4061  H2  WAT  1336       5.576 -18.097 -12.540  1.00  0.00
TER
ATOM   4062  O   WAT  1337      -2.830 -18.489 -10.970  1.00  0.00
ATOM   4063  H1  WAT  1337      -3.235 -19.201 -11.465  1.00  0.00
ATOM   4064  H2  WAT  1337      -2.744 -18.833 -10.081  1.00  0.00
TER
ATOM   4065  O   WAT  1338      -2.362 -14.802  -8.806  1.00  0.00
ATOM   4066  H1  WAT  1338      -2.659 -15.407  -9.485  1.00  0.00
ATOM   4067  H2  WAT  1338      -1.412 -14.764  -8.917  1.00  0.00
TER
ATOM   4068  O   WAT  1339       5.726 -11.229  -5.143  1.00  0.00
ATOM   4069  H1  WAT  1339       5.250 -10.422  -5.336  1.00  0.00
ATOM   4070  H2  WAT  1339       5.043 -11.881  -4.991  1.00  0.00
TER
ATOM   4071  O   WAT  1340      -3.270 -15.064  -2.155  1.00  0.00
ATOM   4072  H1  WAT  1340      -4.167 -14.840  -1.908  1.00  0.00
ATOM   4073  H2  WAT  1340      -3.245 -14.940  -3.104  1.00  0.00
TER
ATOM   4074  O   WAT  1341       3.770 -18.214 -16.241  1.00  0.00
ATOM   4075  H1  WAT  1341       4.210 -19.052 -16.387  1.00  0.00
ATOM   4076  H2  WAT  1341       4.483 -17.582 -16.154  1.00  0.00
TER
ATOM   4077  O   WAT  1342      -4.443 -18.192  -3.579  1.00  0.00
ATOM   4078  H1  WAT  1342      -4.582 -17.320  -3.210  1.00  0.00
ATOM   4079  H2  WAT  1342      -5.325 -18.535  -3.724  1.00  0.00
TER
ATOM   4080  O   WAT  1343       1.880 -13.275 -12.273  1.00  0.00
ATOM   4081  H1  WAT  1343       2.319 -12.532 -12.687  1.00  0.00
ATOM   4082  H2  WAT  1343       1.819 -13.032 -11.349  1.00  0.00
TER
ATOM   4083  O   WAT  1344      -2.645 -12.250  -1.371  1.00  0.00
ATOM   4084  H1  WAT  1344      -2.674 -11.846  -2.238  1.00  0.00
ATOM   4085  H2  WAT  1344      -2.809 -13.179  -1.534  1.00  0.00
TER
ATOM   4086  O   WAT  1345       9.306 -11.468  -0.074  1.00  0.00
ATOM   4087  H1  WAT  1345       9.782 -10.989   0.605  1.00  0.00
ATOM   4088  H2  WAT  1345       9.927 -11.536  -0.800  1.00  0.00
TER
ATOM   4089  O   WAT  1346      -8.491 -16.423  -7.662  1.00  0.00
ATOM   4090  H1  WAT  1346      -8.413 -16.288  -8.607  1.00  0.00
ATOM   4091  H2  WAT  1346      -7.877 -17.131  -7.469  1.00  0.00
TER
ATOM   4092  O   WAT  1347      -7.246 -14.723 -11.251  1.00  0.00
ATOM   4093  H1  WAT  1347      -7.654 -14.581 -12.106  1.00  0.00
ATOM   4094  H2  WAT  1347      -6.355 -15.007 -11.454  1.00  0.00
TER
ATOM   4095  O   WAT  1348       8.710 -14.276  -2.914  1.00  0.00
ATOM   4096  H1  WAT  1348       8.836 -14.515  -3.833  1.00  0.00
ATOM   4097  H2  WAT  1348       8.752 -15.108  -2.442  1.00  0.00
TER
ATOM   4098  O   WAT  1349       2.571 -10.573  -4.345  1.00  0.00
ATOM   4099  H1  WAT  1349       3.086 -10.663  -3.543  1.00  0.00
ATOM   4100  H2  WAT  1349       1.728 -10.227  -4.052  1.00  0.00
TER
ATOM   4101  O   WAT  1350       4.547 -10.288 -14.916  1.00  0.00
ATOM   4102  H1  WAT  1350       4.387 -10.578 -14.018  1.00  0.00
ATOM   4103  H2  WAT  1350       4.382 -11.064 -15.452  1.00  0.00
TER
ATOM   4104  O   WAT  1351      -2.974 -10.508 -13.139  1.00  0.00
ATOM   4105  H1  WAT  1351      -3.150 -11.425 -13.352  1.00  0.00
ATOM   4106  H2  WAT  1351      -3.829 -10.149 -12.899  1.00  0.00
TER
ATOM   4107  O   WAT  1352       4.249 -12.779 -16.357  1.00  0.00
ATOM   4108  H1  WAT  1352       3.556 -12.781 -17.016  1.00  0.00
ATOM   4109  H2  WAT  1352       4.992 -13.203 -16.787  1.00  0.00
TER
ATOM   4110  O   WAT  1353       3.814 -11.153 -12.282  1.00  0.00
ATOM   4111  H1  WAT  1353       4.270 -11.934 -11.968  1.00  0.00
ATOM   4112  H2  WAT  1353       4.154 -10.442 -11.738  1.00  0.00
TER
ATOM   4113  O   WAT  1354      -8.435 -15.381  -5.123  1.00  0.00
ATOM   4114  H1  WAT  1354      -8.272 -15.851  -5.941  1.00  0.00
ATOM   4115  H2  WAT  1354      -7.970 -15.889  -4.458  1.00  0.00
TER
ATOM   4116  O   WAT  1355      -6.861 -16.006  -2.963  1.00  0.00
ATOM   4117  H1  WAT  1355      -7.246 -16.647  -2.365  1.00  0.00
ATOM   4118  H2  WAT  1355      -6.550 -15.303  -2.394  1.00  0.00
TER
ATOM   4119  O   WAT  1356      -0.712 -19.158  -7.482  1.00  0.00
ATOM   4120  H1  WAT  1356      -0.345 -19.633  -6.736  1.00  0.00
ATOM   4121  H2  WAT  1356      -0.901 -18.284  -7.141  1.00  0.00
TER
ATOM   4122  O   WAT  1357      -2.922 -20.118  -5.164  1.00  0.00
ATOM   4123  H1  WAT  1357      -3.226 -19.238  -4.939  1.00  0.00
ATOM   4124  H2  WAT  1357      -1.967 -20.058  -5.128  1.00  0.00
TER
ATOM   4125  O   WAT  1358      -4.394 -15.911 -14.567  1.00  0.00
ATOM   4126  H1  WAT  1358      -5.167 -16.452 -14.727  1.00  0.00
ATOM   4127  H2  WAT  1358      -3.664 -16.431 -14.905  1.00  0.00
TER
ATOM   4128  O   WAT  1359       6.365 -16.915  -8.774  1.00  0.00
ATOM   4129  H1  WAT  1359       7.085 -16.419  -9.165  1.00  0.00
ATOM   4130  H2  WAT  1359       6.163 -17.593  -9.419  1.00  0.00
TER
ATOM   4131  O   WAT  1360       1.747 -16.844  -2.888  1.00  0.00
ATOM   4132  H1  WAT  1360       1.681 -17.764  -3.142  1.00  0.00
ATOM   4133  H2  WAT  1360       1.118 -16.747  -2.173  1.00  0.00
TER
ATOM   4134  O   WAT  1361      -4.350 -16.243 -10.929  1.00  0.00
ATOM   4135  H1  WAT  1361      -3.832 -17.047 -10.984  1.00  0.00
ATOM   4136  H2  WAT  1361      -4.801 -16.306 -10.088  1.00  0.00
TER
ATOM   4137  O   WAT  1362       0.537 -14.977 -15.657  1.00  0.00
ATOM   4138  H1  WAT  1362       0.879 -14.233 -16.152  1.00  0.00
ATOM   4139  H2  WAT  1362      -0.292 -14.664 -15.294  1.00  0.00
TER
ATOM   4140  O   WAT  1363      -6.865 -19.277  -4.017  1.00  0.00
ATOM   4141  H1  WAT  1363      -7.224 -18.612  -3.429  1.00  0.00
ATOM   4142  H2  WAT  1363      -7.160 -20.109  -3.645  1.00  0.00
TER
ATOM   4143  O   WAT  1364      -3.664 -18.819  -1.133  1.00  0.00
ATOM   4144  H1  WAT  1364      -3.964 -18.673  -2.030  1.00  0.00
ATOM   4145  H2  WAT  1364      -2.893 -19.378  -1.225  1.00  0.00
TER
ATOM   4146  O   WAT  1365       1.679 -14.022  -3.137  1.00  0.00
ATOM   4147  H1  WAT  1365       1.693 -14.954  -3.355  1.00  0.00
ATOM   4148  H2  WAT  1365       0.971 -13.936  -2.498  1.00  0.00
TER
ATOM   4149  O   WAT  1366       6.812 -19.838 -16.867  1.00  0.00
ATOM   4150  H1  WAT  1366       6.729 -19.407 -17.718  1.00  0.00
ATOM   4151  H2  WAT  1366       7.532 -19.378 -16.435  1.00  0.00
TER
ATOM   4152  O   WAT  1367       7.890 -17.381  -3.790  1.00  0.00
ATOM   4153  H1  WAT  1367       7.165 -16.788  -3.987  1.00  0.00
ATOM   4154  H2  WAT  1367       8.417 -17.389  -4.589  1.00  0.00
TER
ATOM   4155  O   WAT  1368       7.841 -12.984 -14.139  1.00  0.00
ATOM   4156  H1  WAT  1368       7.199 -13.638 -13.865  1.00  0.00
ATOM   4157  H2  WAT  1368       7.454 -12.578 -14.915  1.00  0.00
TER
ATOM   4158  O   WAT  1369       3.420 -15.655 -10.292  1.00  0.00
ATOM   4159  H1  WAT  1369       3.772 -16.252 -10.952  1.00  0.00
ATOM   4160  H2  WAT  1369       2.536 -15.981 -10.121  1.00  0.00
TER
ATOM   4161  O   WAT  1370      -0.494 -14.895 -12.885  1.00  0.00
ATOM   4162  H1  WAT  1370       0.193 -14.349 -12.504  1.00  0.00
ATOM   4163  H2  WAT  1370      -1.281 -14.351 -12.850  1.00  0.00
TER
ATOM   4164  O   WAT  1371      -8.355 -19.278 -17.393  1.00  0.00
ATOM   4165  H1  WAT  1371      -7.485 -18.996 -17.110  1.00  0.00
ATOM   4166  H2  WAT  1371      -8.846 -18.465 -17.508  1.00  0.00
TER
ATOM   4167  O   WAT  1372      -1.191 -17.891 -13.272  1.00  0.00
ATOM   4168  H1  WAT  1372      -0.735 -17.080 -13.046  1.00  0.00
ATOM   4169  H2  WAT  1372      -1.542 -18.209 -12.441  1.00  0.00
TER
ATOM   4170  O   WAT  1373       1.112 -12.380  -6.043  1.00  0.00
ATOM   4171  H1  WAT  1373       1.756 -12.174  -5.366  1.00  0.00
ATOM   4172  H2  WAT  1373       1.475 -13.141  -6.496  1.00  0.00
TER
ATOM   4173  O   WAT  1374       2.385 -14.377  -7.325  1.00  0.00
ATOM   4174  H1  WAT  1374       3.028 -15.078  -7.212  1.00  0.00
ATOM   4175  H2  WAT  1374       2.910 -13.597  -7.506  1.00  0.00
TER
ATOM   4176  O   WAT  1375       6.231 -14.092 -17.601  1.00  0.00
ATOM   4177  H1  WAT  1375       6.005 -14.809 -17.009  1.00  0.00
ATOM   4178  H2  WAT  1375       5.841 -14.341 -18.439  1.00  0.00
TER
ATOM   4179  O   WAT  1376       4.159 -13.578  -4.122  1.00  0.00
ATOM   4180  H1  WAT  1376       4.495 -12.991  -3.444  1.00  0.00
ATOM   4181  H2  WAT  1376       3.239 -13.708  -3.892  1.00  0.00
TER
ATOM   4182  O   WAT  1377      -7.987 -10.065 -16.827  1.00  0.00
ATOM   4183  H1  WAT  1377      -7.628  -9.467 -17.481  1.00  0.00
ATOM   4184  H2  WAT  1377      -8.128  -9.519 -16.054  1.00  0.00
TER
ATOM   4185  O   WAT  1378       5.813 -16.175 -15.940  1.00  0.00
ATOM   4186  H1  WAT  1378       5.525 -15.714 -15.152  1.00  0.00
ATOM   4187  H2  WAT  1378       6.608 -16.635 -15.672  1.00  0.00
TER
ATOM   4188  O   WAT  1379      -8.003 -11.800  -2.353  1.00  0.00
ATOM   4189  H1  WAT  1379      -7.894 -12.741  -2.493  1.00  0.00
ATOM   4190  H2  WAT  1379      -8.655 -11.534  -3.001  1.00  0.00
TER
ATOM   4191  O   WAT  1380      -0.012 -13.528  -0.953  1.00  0.00
ATOM   4192  H1  WAT  1380      -0.332 -14.247  -0.408  1.00  0.00
ATOM   4193  H2  WAT  1380      -0.686 -12.853  -0.879  1.00  0.00
TER
ATOM   4194  O   WAT  1381      -1.971 -12.682 -16.010  1.00  0.00
ATOM   4195  H1  WAT  1381      -1.980 -11.949 -16.625  1.00  0.00
ATOM   4196  H2  WAT  1381      -2.891 -12.929 -15.917  1.00  0.00
TER
ATOM   4197  O   WAT  1382      -6.370 -17.461 -15.265  1.00  0.00
ATOM   4198  H1  WAT  1382      -6.977 -16.721 -15.255  1.00  0.00
ATOM   4199  H2  WAT  1382      -5.895 -17.371 -16.091  1.00  0.00
TER
ATOM   4200  O   WAT  1383       1.015 -12.620 -17.347  1.00  0.00
ATOM   4201  H1  WAT  1383       1.117 -12.823 -18.277  1.00  0.00
ATOM   4202  H2  WAT  1383       0.116 -12.874 -17.142  1.00  0.00
TER
ATOM   4203  O   WAT  1384      -0.343 -10.101 -12.652  1.00  0.00
ATOM   4204  H1  WAT  1384      -0.089 -10.139 -13.574  1.00  0.00
ATOM   4205  H2  WAT  1384      -1.292 -10.228 -12.660  1.00  0.00
TER
ATOM   4206  O   WAT  1385       5.662 -19.182 -11.077  1.00  0.00
ATOM   4207  H1  WAT  1385       4.721 -19.167 -10.902  1.00  0.00
ATOM   4208  H2  WAT  1385       5.977 -19.968 -10.631  1.00  0.00
TER
ATOM   4209  O   WAT  1386      -4.359 -17.500 -17.516  1.00  0.00
ATOM   4210  H1  WAT  1386      -3.593 -17.612 -16.954  1.00  0.00
ATOM   4211  H2  WAT  1386      -4.282 -18.196 -18.168  1.00  0.00
TER
ATOM   4212  O   WAT  1387       7.665 -12.011  -9.401  1.00  0.00
ATOM   4213  H1  WAT  1387       7.790 -11.188  -8.929  1.00  0.00
ATOM   4214  H2  WAT  1387       8.532 -12.222  -9.749  1.00  0.00
TER
ATOM   4215  O   WAT  1388      -4.863  -9.918  -9.729  1.00  0.00
ATOM   4216  H1  WAT  1388      -4.127 -10.466  -9.459  1.00  0.00
ATOM   4217  H2  WAT  1388      -4.479  -9.052  -9.869  1.00  0.00
TER
ATOM   4218  O   WAT  1389      -7.979 -13.850 -13.855  1.00  0.00
ATOM   4219  H1  WAT  1389      -8.905 -13.608 -13.865  1.00  0.00
ATOM   4220  H2  WAT  1389      -7.513 -13.023 -13.977  1.00  0.00
TER
ATOM   4221  O   WAT  1390      -5.857 -10.733  -0.541  1.00  0.00
ATOM   4222  H1  WAT  1390      -5.056 -10.412  -0.127  1.00  0.00
ATOM   4223  H2  WAT  1390      -6.372 -11.094   0.181  1.00  0.00
TER
ATOM   4224  O   WAT  1391      -1.753 -10.745 -17.907  1.00  0.00
ATOM   4225  H1  WAT  1391      -0.960 -10.456 -18.359  1.00  0.00
ATOM   4226  H2  WAT  1391      -2.273 -11.175 -18.586  1.00  0.00
TER
ATOM   4227  O   WAT  1392       2.979 -14.625  -0.593  1.00  0.00
ATOM   4228  H1  WAT  1392       2.373 -14.602  -1.334  1.00  0.00
ATOM   4229  H2  WAT  1392       2.674 -15.357  -0.057  1.00  0.00
TER
ATOM   4230  O   WAT  1393       4.409 -10.897  -1.982  1.00  0.00
ATOM   4231  H1  WAT  1393       5.361 -10.981  -2.032  1.00  0.00
ATOM   4232  H2  WAT  1393       4.262 -10.233  -1.309  1.00  0.00
TER
ATOM   4233  O   WAT  1394       7.300 -11.518 -16.483  1.00  0.00
ATOM   4234  H1  WAT  1394       7.014 -11.931 -17.298  1.00  0.00
ATOM   4235  H2  WAT  1394       7.102 -10.589 -16.603  1.00  0.00
TER
ATOM   4236  O   WAT  1395      -8.138 -18.246  -1.597  1.00  0.00
ATOM   4237  H1  WAT  1395      -7.634 -18.825  -1.026  1.00  0.00
ATOM   4238  H2  WAT  1395      -8.877 -17.962  -1.060  1.00  0.00
TER
ATOM   4239  O   WAT  1396      -1.084 -16.839  -2.064  1.00  0.00
ATOM   4240  H1  WAT  1396      -1.849 -16.270  -2.148  1.00  0.00
ATOM   4241  H2  WAT  1396      -0.902 -17.131  -2.957  1.00  0.00
TER
ATOM   4242  O   WAT  1397       2.005 -16.462 -17.438  1.00  0.00
ATOM   4243  H1  WAT  1397       1.456 -16.015 -16.794  1.00  0.00
ATOM   4244  H2  WAT  1397       2.627 -16.967 -16.915  1.00  0.00
TER
ATOM   4245  O   WAT  1398       6.059 -15.108  -1.506  1.00  0.00
ATOM   4246  H1  WAT  1398       6.799 -14.771  -2.009  1.00  0.00
ATOM   4247  H2  WAT  1398       5.296 -14.939  -2.059  1.00  0.00
TER
ATOM   4248  O   WAT  1399      -2.327 -17.503 -15.542  1.00  0.00
ATOM   4249  H1  WAT  1399      -1.906 -17.669 -14.699  1.00  0.00
ATOM   4250  H2  WAT  1399      -2.202 -18.313 -16.036  1.00  0.00
TER
ATOM   4251  O   WAT  1400       0.185 -18.479 -18.294  1.00  0.00
ATOM   4252  H1  WAT  1400       0.706 -19.195 -18.660  1.00  0.00
ATOM   4253  H2  WAT  1400       0.832 -17.841 -17.994  1.00  0.00
TER
ATOM   4254  O   WAT  1401       4.733 -17.057  -2.971  1.00  0.00
ATOM   4255  H1  WAT  1401       5.147 -16.902  -2.122  1.00  0.00
ATOM   4256  H2  WAT  1401       3.798 -16.931  -2.808  1.00  0.00
TER
ATOM   4257  O   WAT  1402      -0.505 -17.105  -5.001  1.00  0.00
ATOM   4258  H1  WAT  1402      -0.087 -16.261  -5.173  1.00  0.00
ATOM   4259  H2  WAT  1402      -1.425 -16.967  -5.230  1.00  0.00
TER
ATOM   4260  O   WAT  1403       1.831 -19.373  -3.617  1.00  0.00
ATOM   4261  H1  WAT  1403       1.951 -19.969  -2.878  1.00  0.00
ATOM   4262  H2  WAT  1403       2.690 -19.336  -4.037  1.00  0.00
TER
ATOM   4263  O   WAT  1404       4.170 -18.819  -5.041  1.00  0.00
ATOM   4264  H1  WAT  1404       3.643 -18.295  -5.645  1.00  0.00
ATOM   4265  H2  WAT  1404       4.513 -18.186  -4.410  1.00  0.00
TER
ATOM   4266  O   WAT  1405      -2.655 -10.799  -3.885  1.00  0.00
ATOM   4267  H1  WAT  1405      -3.193 -10.075  -4.204  1.00  0.00
ATOM   4268  H2  WAT  1405      -2.401 -11.276  -4.676  1.00  0.00
TER
ATOM   4269  O   WAT  1406       0.202  -9.564  -3.627  1.00  0.00
ATOM   4270  H1  WAT  1406       0.127  -8.661  -3.319  1.00  0.00
ATOM   4271  H2  WAT  1406      -0.701  -9.883  -3.654  1.00  0.00
TER
ATOM   4272  O   WAT  1407       0.750 -10.398 -16.004  1.00  0.00
ATOM   4273  H1  WAT  1407       1.645 -10.060 -15.982  1.00  0.00
ATOM   4274  H2  WAT  1407       0.782 -11.120 -16.632  1.00  0.00
TER
ATOM   4275  O   WAT  1408      -5.610 -15.026 -17.775  1.00  0.00
ATOM   4276  H1  WAT  1408      -5.173 -14.483 -17.120  1.00  0.00
ATOM   4277  H2  WAT  1408      -5.126 -15.851 -17.766  1.00  0.00
TER
ATOM   4278  O   WAT  1409      -8.396 -12.237 -10.323  1.00  0.00
ATOM   4279  H1  WAT  1409      -8.065 -13.105 -10.555  1.00  0.00
ATOM   4280  H2  WAT  1409      -7.967 -12.031  -9.493  1.00  0.00
TER
ATOM   4281  O   WAT  1410      -3.800 -13.906 -12.663  1.00  0.00
ATOM   4282  H1  WAT  1410      -4.100 -14.029 -11.763  1.00  0.00
ATOM   4283  H2  WAT  1410      -3.906 -14.765 -13.071  1.00  0.00
TER
ATOM   4284  O   WAT  1411      -7.907 -11.370  -7.585  1.00  0.00
ATOM   4285  H1  WAT  1411      -8.344 -11.190  -6.753  1.00  0.00
ATOM   4286  H2  WAT  1411      -7.339 -10.612  -7.727  1.00  0.00
TER
ATOM   4287  O   WAT  1412       7.730 -11.868  -3.297  1.00  0.00
ATOM   4288  H1  WAT  1412       7.130 -11.809  -4.041  1.00  0.00
ATOM   4289  H2  WAT  1412       7.859 -12.807  -3.168  1.00  0.00
TER
ATOM   4290  O   WAT  1413       8.970 -14.126 -17.960  1.00  0.00
ATOM   4291  H1  WAT  1413       8.139 -14.058 -17.490  1.00  0.00
ATOM   4292  H2  WAT  1413       9.147 -13.236 -18.264  1.00  0.00
TER
ATOM   4293  O   WAT  1414       8.425 -17.381 -15.457  1.00  0.00
ATOM   4294  H1  WAT  1414       9.187 -16.812 -15.351  1.00  0.00
ATOM   4295  H2  WAT  1414       8.441 -17.949 -14.686  1.00  0.00
TER
ATOM   4296  O   WAT  1415      -8.074 -18.858 -11.226  1.00  0.00
ATOM   4297  H1  WAT  1415      -8.729 -19.126 -11.870  1.00  0.00
ATOM   4298  H2  WAT  1415      -7.236 -18.967 -11.676  1.00  0.00
TER
ATOM   4299  O   WAT  1416       9.431 -16.526 -10.613  1.00  0.00
ATOM   4300  H1  WAT  1416       9.802 -17.310 -11.019  1.00  0.00
ATOM   4301  H2  WAT  1416      10.072 -15.837 -10.791  1.00  0.00
TER
ATOM   4302  O   WAT  1417       6.415 -15.143  -5.200  1.00  0.00
ATOM   4303  H1  WAT  1417       5.601 -14.713  -4.937  1.00  0.00
ATOM   4304  H2  WAT  1417       6.822 -14.531  -5.813  1.00  0.00
TER
ATOM   4305  O   WAT  1418       8.477 -17.088 -18.300  1.00  0.00
ATOM   4306  H1  WAT  1418       8.752 -16.180 -18.428  1.00  0.00
ATOM   4307  H2  WAT  1418       8.288 -17.152 -17.364  1.00  0.00
TER
ATOM   4308  O   WAT  1419       8.374 -19.151 -13.307  1.00  0.00
ATOM   4309  H1  WAT  1419       7.998 -19.918 -13.739  1.00  0.00
ATOM   4310  H2  WAT  1419       7.644 -18.769 -12.819  1.00  0.00
TER
ATOM   4311  O   WAT  1420      -7.037 -18.472  -6.686  1.00  0.00
ATOM   4312  H1  WAT  1420      -6.669 -18.560  -5.806  1.00  0.00
ATOM   4313  H2  WAT  1420      -7.606 -19.236  -6.785  1.00  0.00
TER
ATOM   4314  O   WAT  1421       7.764 -20.004  -3.673  1.00  0.00
ATOM   4315  H1  WAT  1421       7.532 -20.233  -4.573  1.00  0.00
ATOM   4316  H2  WAT  1421       8.024 -19.084  -3.718  1.00  0.00
TER
ATOM   4317  O   WAT  1422       6.472 -10.391 -11.673  1.00  0.00
ATOM   4318  H1  WAT  1422       7.068 -10.712 -12.349  1.00  0.00
ATOM   4319  H2  WAT  1422       6.730 -10.864 -10.882  1.00  0.00
TER
ATOM   4320  O   WAT  1423      -5.621 -13.959  -1.524  1.00  0.00
ATOM   4321  H1  WAT  1423      -5.664 -14.330  -0.642  1.00  0.00
ATOM   4322  H2  WAT  1423      -5.490 -13.021  -1.384  1.00  0.00
TER
ATOM   4323  O   WAT  1424      -1.921 -12.403  -5.923  1.00  0.00
ATOM   4324  H1  WAT  1424      -2.162 -12.136  -6.810  1.00  0.00
ATOM   4325  H2  WAT  1424      -0.981 -12.233  -5.868  1.00  0.00
TER
ATOM   4326  O   WAT  1425       9.340 -10.384  -5.122  1.00  0.00
ATOM   4327  H1  WAT  1425       8.845  -9.987  -5.839  1.00  0.00
ATOM   4328  H2  WAT  1425       8.731 -11.009  -4.728  1.00  0.00
TER
ATOM   4329  O   WAT  1426      -5.783 -11.013  -4.404  1.00  0.00
ATOM   4330  H1  WAT  1426      -6.377 -11.144  -3.665  1.00  0.00
ATOM   4331  H2  WAT  1426      -5.790 -11.849  -4.870  1.00  0.00
TER
ATOM   4332  O   WAT  1427       7.024  -9.741  -7.843  1.00  0.00
ATOM   4333  H1  WAT  1427       6.564  -8.990  -8.217  1.00  0.00
ATOM   4334  H2  WAT  1427       6.395 -10.461  -7.902  1.00  0.00
TER
ATOM   4335  O   WAT  1428      -6.151 -13.647  -5.453  1.00  0.00
ATOM   4336  H1  WAT  1428      -6.878 -14.266  -5.521  1.00  0.00
ATOM   4337  H2  WAT  1428      -6.091 -13.253  -6.323  1.00  0.00
TER
ATOM   4338  O   WAT  1429      -2.547 -11.433  -8.668  1.00  0.00
ATOM   4339  H1  WAT  1429      -2.030 -12.044  -9.194  1.00  0.00
ATOM   4340  H2  WAT  1429      -1.897 -10.930  -8.177  1.00  0.00
TER
ATOM   4341  O   WAT  1430       0.193 -10.542  -7.841  1.00  0.00
ATOM   4342  H1  WAT  1430       0.480 -10.796  -8.718  1.00  0.00
ATOM   4343  H2  WAT  1430       0.705 -11.094  -7.251  1.00  0.00
TER
ATOM   4344  O   WAT  1431      -7.868 -10.330 -12.244  1.00  0.00
ATOM   4345  H1  WAT  1431      -8.036 -10.963 -11.545  1.00  0.00
ATOM   4346  H2  WAT  1431      -8.735 -10.124 -12.594  1.00  0.00
TER
ATOM   4347  O   WAT  1432      -6.262 -11.636 -14.799  1.00  0.00
ATOM   4348  H1  WAT  1432      -6.787 -11.255 -15.502  1.00  0.00
ATOM   4349  H2  WAT  1432      -6.338 -11.011 -14.078  1.00  0.00
TER
ATOM   4350  O   WAT  1433       0.260  -9.620  -0.475  1.00  0.00
ATOM   4351  H1  WAT  1433       1.187  -9.856  -0.431  1.00  0.00
ATOM   4352  H2  WAT  1433       0.245  -8.793  -0.956  1.00  0.00
TER
ATOM   4353  O   WAT  1434       8.494 -10.078 -13.477  1.00  0.00
ATOM   4354  H1  WAT  1434       8.670 -10.764 -14.121  1.00  0.00
ATOM   4355  H2  WAT  1434       7.797  -9.553 -13.870  1.00  0.00
TER
ATOM   4356  O   WAT  1435      -3.663  -9.688 -15.924  1.00  0.00
ATOM   4357  H1  WAT  1435      -2.931  -9.972 -16.471  1.00  0.00
ATOM   4358  H2  WAT  1435      -3.403  -9.927 -15.034  1.00  0.00
TER
ATOM   4359  O   WAT  1436      -4.501 -13.572 -15.919  1.00  0.00
ATOM   4360  H1  WAT  1436      -5.130 -13.103 -15.370  1.00  0.00
ATOM   4361  H2  WAT  1436      -4.387 -14.417 -15.484  1.00  0.00
TER
ATOM   4362  O   WAT  1437       6.828 -10.393  -0.651  1.00  0.00
ATOM   4363  H1  WAT  1437       7.620 -10.888  -0.858  1.00  0.00
ATOM   4364  H2  WAT  1437       7.121  -9.714  -0.043  1.00  0.00
TER
ATOM   4365  O   WAT  1438     -15.821  18.028   7.780  1.00  0.00
ATOM   4366  H1  WAT  1438     -15.901  17.113   7.509  1.00  0.00
ATOM   4367  H2  WAT  1438     -16.234  18.524   7.074  1.00  0.00
TER
ATOM   4368  O   WAT  1439     -17.689  19.806   9.661  1.00  0.00
ATOM   4369  H1  WAT  1439     -18.465  19.326   9.951  1.00  0.00
ATOM   4370  H2  WAT  1439     -17.038  19.126   9.486  1.00  0.00
TER
ATOM   4371  O   WAT  1440     -17.218  15.288   9.895  1.00  0.00
ATOM   4372  H1  WAT  1440     -16.841  14.416   9.782  1.00  0.00
ATOM   4373  H2  WAT  1440     -17.316  15.624   9.004  1.00  0.00
TER
ATOM   4374  O   WAT  1441     -13.435  12.783   6.827  1.00  0.00
ATOM   4375  H1  WAT  1441     -12.614  12.293   6.870  1.00  0.00
ATOM   4376  H2  WAT  1441     -13.402  13.373   7.581  1.00  0.00
TER
ATOM   4377  O   WAT  1442     -21.246  16.630   9.689  1.00  0.00
ATOM   4378  H1  WAT  1442     -20.738  17.128  10.329  1.00  0.00
ATOM   4379  H2  WAT  1442     -20.715  15.853   9.513  1.00  0.00
TER
ATOM   4380  O   WAT  1443      -9.145  14.800  13.392  1.00  0.00
ATOM   4381  H1  WAT  1443      -9.850  15.188  12.873  1.00  0.00
ATOM   4382  H2  WAT  1443      -8.879  15.495  13.994  1.00  0.00
TER
ATOM   4383  O   WAT  1444     -13.199  14.723   9.600  1.00  0.00
ATOM   4384  H1  WAT  1444     -13.903  15.012  10.181  1.00  0.00
ATOM   4385  H2  WAT  1444     -12.838  15.533   9.240  1.00  0.00
TER
ATOM   4386  O   WAT  1445     -10.130  14.169   9.991  1.00  0.00
ATOM   4387  H1  WAT  1445     -11.078  14.203  10.123  1.00  0.00
ATOM   4388  H2  WAT  1445      -9.805  14.983  10.376  1.00  0.00
TER
ATOM   4389  O   WAT  1446     -19.598  10.469   8.287  1.00  0.00
ATOM   4390  H1  WAT  1446     -19.291   9.913   7.570  1.00  0.00
ATOM   4391  H2  WAT  1446     -20.528  10.603   8.104  1.00  0.00
TER
ATOM   4392  O   WAT  1447     -17.210  18.534   5.023  1.00  0.00
ATOM   4393  H1  WAT  1447     -18.137  18.467   5.252  1.00  0.00
ATOM   4394  H2  WAT  1447     -17.058  19.472   4.908  1.00  0.00
TER
ATOM   4395  O   WAT  1448     -17.223  14.805   2.019  1.00  0.00
ATOM   4396  H1  WAT  1448     -18.163  14.967   2.105  1.00  0.00
ATOM   4397  H2  WAT  1448     -16.905  15.524   1.473  1.00  0.00
TER
ATOM   4398  O   WAT  1449     -10.702  19.487  11.997  1.00  0.00
ATOM   4399  H1  WAT  1449     -11.530  19.556  11.522  1.00  0.00
ATOM   4400  H2  WAT  1449     -10.107  20.073  11.529  1.00  0.00
TER
ATOM   4401  O   WAT  1450     -13.181  20.096   5.526  1.00  0.00
ATOM   4402  H1  WAT  1450     -13.799  19.758   4.879  1.00  0.00
ATOM   4403  H2  WAT  1450     -13.198  19.452   6.234  1.00  0.00
TER
ATOM   4404  O   WAT  1451     -13.738  16.274  12.943  1.00  0.00
ATOM   4405  H1  WAT  1451     -14.151  17.099  13.197  1.00  0.00
ATOM   4406  H2  WAT  1451     -14.470  15.689  12.750  1.00  0.00
TER
ATOM   4407  O   WAT  1452     -21.605  19.060   7.805  1.00  0.00
ATOM   4408  H1  WAT  1452     -22.009  18.348   7.309  1.00  0.00
ATOM   4409  H2  WAT  1452     -21.518  18.715   8.694  1.00  0.00
TER
ATOM   4410  O   WAT  1453     -15.004  19.334   2.534  1.00  0.00
ATOM   4411  H1  WAT  1453     -14.565  18.496   2.387  1.00  0.00
ATOM   4412  H2  WAT  1453     -14.291  19.967   2.620  1.00  0.00
TER
ATOM   4413  O   WAT  1454     -11.422  10.589   0.848  1.00  0.00
ATOM   4414  H1  WAT  1454     -11.735  10.681   1.748  1.00  0.00
ATOM   4415  H2  WAT  1454     -10.661  11.167   0.797  1.00  0.00
TER
ATOM   4416  O   WAT  1455     -10.212  15.326  16.825  1.00  0.00
ATOM   4417  H1  WAT  1455     -10.828  15.834  16.297  1.00  0.00
ATOM   4418  H2  WAT  1455     -10.533  14.426  16.768  1.00  0.00
TER
ATOM   4419  O   WAT  1456     -18.151  14.165  14.291  1.00  0.00
ATOM   4420  H1  WAT  1456     -18.613  14.373  15.103  1.00  0.00
ATOM   4421  H2  WAT  1456     -18.553  13.351  13.988  1.00  0.00
TER
ATOM   4422  O   WAT  1457     -13.150  15.386  15.421  1.00  0.00
ATOM   4423  H1  WAT  1457     -14.001  15.086  15.742  1.00  0.00
ATOM   4424  H2  WAT  1457     -13.310  15.630  14.509  1.00  0.00
TER
ATOM   4425  O   WAT  1458     -16.055  16.886  17.521  1.00  0.00
ATOM   4426  H1  WAT  1458     -15.730  16.052  17.181  1.00  0.00
ATOM   4427  H2  WAT  1458     -15.267  17.409  17.669  1.00  0.00
TER
ATOM   4428  O   WAT  1459     -19.322  10.919   3.568  1.00  0.00
ATOM   4429  H1  WAT  1459     -19.946  10.915   4.294  1.00  0.00
ATOM   4430  H2  WAT  1459     -19.409  10.052   3.172  1.00  0.00
TER
ATOM   4431  O   WAT  1460     -20.400  11.843  10.547  1.00  0.00
ATOM   4432  H1  WAT  1460     -20.103  12.749  10.466  1.00  0.00
ATOM   4433  H2  WAT  1460     -19.852  11.355   9.933  1.00  0.00
TER
ATOM   4434  O   WAT  1461     -15.417  16.428   5.015  1.00  0.00
ATOM   4435  H1  WAT  1461     -16.016  17.151   4.831  1.00  0.00
ATOM   4436  H2  WAT  1461     -14.869  16.365   4.233  1.00  0.00
TER
ATOM   4437  O   WAT  1462     -20.206  17.320  17.082  1.00  0.00
ATOM   4438  H1  WAT  1462     -20.302  16.379  16.932  1.00  0.00
ATOM   4439  H2  WAT  1462     -19.363  17.541  16.687  1.00  0.00
TER
ATOM   4440  O   WAT  1463     -16.810  15.064   7.045  1.00  0.00
ATOM   4441  H1  WAT  1463     -16.417  15.381   6.232  1.00  0.00
ATOM   4442  H2  WAT  1463     -16.448  14.185   7.160  1.00  0.00
TER
ATOM   4443  O   WAT  1464     -16.225  17.655  11.140  1.00  0.00
ATOM   4444  H1  WAT  1464     -16.956  18.163  11.489  1.00  0.00
ATOM   4445  H2  WAT  1464     -16.622  16.838  10.839  1.00  0.00
TER
ATOM   4446  O   WAT  1465     -19.787  14.330   9.546  1.00  0.00
ATOM   4447  H1  WAT  1465     -19.783  13.889   8.696  1.00  0.00
ATOM   4448  H2  WAT  1465     -18.892  14.652   9.653  1.00  0.00
TER
ATOM   4449  O   WAT  1466     -19.725  15.331   2.536  1.00  0.00
ATOM   4450  H1  WAT  1466     -19.604  15.290   3.485  1.00  0.00
ATOM   4451  H2  WAT  1466     -20.110  16.194   2.381  1.00  0.00
TER
ATOM   4452  O   WAT  1467     -15.762  13.108  10.553  1.00  0.00
ATOM   4453  H1  WAT  1467     -15.745  13.559  11.397  1.00  0.00
ATOM   4454  H2  WAT  1467     -16.010  12.209  10.766  1.00  0.00
TER
ATOM   4455  O   WAT  1468     -20.713  17.641   1.935  1.00  0.00
ATOM   4456  H1  WAT  1468     -21.281  17.193   1.308  1.00  0.00
ATOM   4457  H2  WAT  1468     -20.004  18.001   1.401  1.00  0.00
TER
ATOM   4458  O   WAT  1469     -12.335  10.521  16.391  1.00  0.00
ATOM   4459  H1  WAT  1469     -12.010   9.790  16.917  1.00  0.00
ATOM   4460  H2  WAT  1469     -12.299  10.203  15.489  1.00  0.00
TER
ATOM   4461  O   WAT  1470     -19.486  18.390  11.292  1.00  0.00
ATOM   4462  H1  WAT  1470     -19.119  17.916  12.038  1.00  0.00
ATOM   4463  H2  WAT  1470     -19.676  19.264  11.633  1.00  0.00
TER
ATOM   4464  O   WAT  1471     -21.696  17.431  13.611  1.00  0.00
ATOM   4465  H1  WAT  1471     -22.000  18.310  13.836  1.00  0.00
ATOM   4466  H2  WAT  1471     -20.741  17.491  13.646  1.00  0.00
TER
ATOM   4467  O   WAT  1472     -16.948  12.028   4.143  1.00  0.00
ATOM   4468  H1  WAT  1472     -17.762  11.529   4.067  1.00  0.00
ATOM   4469  H2  WAT  1472     -17.142  12.867   3.726  1.00  0.00
TER
ATOM   4470  O   WAT  1473     -14.233  16.399   2.439  1.00  0.00
ATOM   4471  H1  WAT  1473     -13.345  16.711   2.264  1.00  0.00
ATOM   4472  H2  WAT  1473     -14.263  15.527   2.047  1.00  0.00
TER
ATOM   4473  O   WAT  1474     -11.962  17.711   1.907  1.00  0.00
ATOM   4474  H1  WAT  1474     -12.045  18.142   1.057  1.00  0.00
ATOM   4475  H2  WAT  1474     -11.242  18.171   2.340  1.00  0.00
TER
ATOM   4476  O   WAT  1475     -15.571  14.253  13.185  1.00  0.00
ATOM   4477  H1  WAT  1475     -15.203  13.432  13.513  1.00  0.00
ATOM   4478  H2  WAT  1475     -16.431  14.313  13.601  1.00  0.00
TER
ATOM   4479  O   WAT  1476     -12.205  13.209   3.994  1.00  0.00
ATOM   4480  H1  WAT  1476     -12.833  13.313   3.280  1.00  0.00
ATOM   4481  H2  WAT  1476     -12.700  13.428   4.783  1.00  0.00
TER
ATOM   4482  O   WAT  1477     -20.236  15.487   5.410  1.00  0.00
ATOM   4483  H1  WAT  1477     -20.945  15.956   5.851  1.00  0.00
ATOM   4484  H2  WAT  1477     -19.952  14.829   6.044  1.00  0.00
TER
ATOM   4485  O   WAT  1478     -18.611  16.907  13.409  1.00  0.00
ATOM   4486  H1  WAT  1478     -18.112  17.381  14.074  1.00  0.00
ATOM   4487  H2  WAT  1478     -18.468  15.983  13.616  1.00  0.00
TER
ATOM   4488  O   WAT  1479     -16.205  12.212   6.849  1.00  0.00
ATOM   4489  H1  WAT  1479     -16.328  12.231   5.900  1.00  0.00
ATOM   4490  H2  WAT  1479     -15.256  12.260   6.969  1.00  0.00
TER
ATOM   4491  O   WAT  1480     -22.033  13.796   2.785  1.00  0.00
ATOM   4492  H1  WAT  1480     -21.184  14.233   2.719  1.00  0.00
ATOM   4493  H2  WAT  1480     -22.400  14.108   3.612  1.00  0.00
TER
ATOM   4494  O   WAT  1481     -11.404  13.124  14.252  1.00  0.00
ATOM   4495  H1  WAT  1481     -11.907  13.864  14.591  1.00  0.00
ATOM   4496  H2  WAT  1481     -10.588  13.512  13.935  1.00  0.00
TER
ATOM   4497  O   WAT  1482     -13.112  18.367   7.698  1.00  0.00
ATOM   4498  H1  WAT  1482     -14.053  18.382   7.873  1.00  0.00
ATOM   4499  H2  WAT  1482     -12.797  17.581   8.144  1.00  0.00
TER
ATOM   4500  O   WAT  1483     -21.102  20.045   3.232  1.00  0.00
ATOM   4501  H1  WAT  1483     -20.680  19.879   4.076  1.00  0.00
ATOM   4502  H2  WAT  1483     -20.977  19.235   2.738  1.00  0.00
TER
ATOM   4503  O   WAT  1484     -18.589  19.069   0.480  1.00  0.00
ATOM   4504  H1  WAT  1484     -18.068  18.354   0.114  1.00  0.00
ATOM   4505  H2  WAT  1484     -17.942  19.708   0.780  1.00  0.00
TER
ATOM   4506  O   WAT  1485     -13.569  17.832  17.808  1.00  0.00
ATOM   4507  H1  WAT  1485     -12.987  17.077  17.720  1.00  0.00
ATOM   4508  H2  WAT  1485     -13.393  18.362  17.031  1.00  0.00
TER
ATOM   4509  O   WAT  1486     -19.686  11.549  13.152  1.00  0.00
ATOM   4510  H1  WAT  1486     -20.134  11.571  12.307  1.00  0.00
ATOM   4511  H2  WAT  1486     -20.319  11.151  13.749  1.00  0.00
TER
ATOM   4512  O   WAT  1487     -16.943  18.176  15.157  1.00  0.00
ATOM   4513  H1  WAT  1487     -16.824  17.580  15.897  1.00  0.00
ATOM   4514  H2  WAT  1487     -16.084  18.213  14.737  1.00  0.00
TER
ATOM   4515  O   WAT  1488     -14.605  18.729  13.733  1.00  0.00
ATOM   4516  H1  WAT  1488     -15.131  19.254  13.130  1.00  0.00
ATOM   4517  H2  WAT  1488     -14.261  19.362  14.364  1.00  0.00
TER
ATOM   4518  O   WAT  1489     -22.206  16.119   0.178  1.00  0.00
ATOM   4519  H1  WAT  1489     -22.407  15.256   0.540  1.00  0.00
ATOM   4520  H2  WAT  1489     -22.377  16.032  -0.760  1.00  0.00
TER
ATOM   4521  O   WAT  1490     -20.176  14.718  16.415  1.00  0.00
ATOM   4522  H1  WAT  1490     -19.587  14.409  17.102  1.00  0.00
ATOM   4523  H2  WAT  1490     -20.994  14.246  16.571  1.00  0.00
TER
ATOM   4524  O   WAT  1491     -15.357  14.334  16.648  1.00  0.00
ATOM   4525  H1  WAT  1491     -16.046  13.673  16.583  1.00  0.00
ATOM   4526  H2  WAT  1491     -14.637  13.888  17.093  1.00  0.00
TER
ATOM   4527  O   WAT  1492     -14.727  10.930   2.707  1.00  0.00
ATOM   4528  H1  WAT  1492     -14.447  10.086   3.063  1.00  0.00
ATOM   4529  H2  WAT  1492     -15.501  11.162   3.221  1.00  0.00
TER
ATOM   4530  O   WAT  1493     -20.189  12.162   1.152  1.00  0.00
ATOM   4531  H1  WAT  1493     -20.537  11.485   0.572  1.00  0.00
ATOM   4532  H2  WAT  1493     -19.988  11.701   1.966  1.00  0.00
TER
ATOM   4533  O   WAT  1494     -13.900  13.485   1.770  1.00  0.00
ATOM   4534  H1  WAT  1494     -13.481  13.298   0.930  1.00  0.00
ATOM   4535  H2  WAT  1494     -14.206  12.633   2.080  1.00  0.00
TER
ATOM   4536  O   WAT  1495     -10.401  18.398   5.468  1.00  0.00
ATOM   4537  H1  WAT  1495     -10.776  17.630   5.036  1.00  0.00
ATOM   4538  H2  WAT  1495     -11.130  18.780   5.955  1.00  0.00
TER
ATOM   4539  O   WAT  1496     -11.011  17.545  15.102  1.00  0.00
ATOM   4540  H1  WAT  1496     -11.242  17.316  14.201  1.00  0.00
ATOM   4541  H2  WAT  1496     -10.750  18.465  15.056  1.00  0.00
TER
ATOM   4542  O   WAT  1497     -12.572  12.770  17.879  1.00  0.00
ATOM   4543  H1  WAT  1497     -11.695  12.779  18.263  1.00  0.00
ATOM   4544  H2  WAT  1497     -12.560  12.034  17.269  1.00  0.00
TER
ATOM   4545  O   WAT  1498     -11.125  16.623   8.768  1.00  0.00
ATOM   4546  H1  WAT  1498     -10.602  16.130   8.137  1.00  0.00
ATOM   4547  H2  WAT  1498     -10.540  16.758   9.513  1.00  0.00
TER
ATOM   4548  O   WAT  1499     -10.947  16.707  12.290  1.00  0.00
ATOM   4549  H1  WAT  1499     -11.896  16.674  12.405  1.00  0.00
ATOM   4550  H2  WAT  1499     -10.765  17.617  12.055  1.00  0.00
TER
ATOM   4551  O   WAT  1500     -11.635  15.881   4.708  1.00  0.00
ATOM   4552  H1  WAT  1500     -11.140  15.648   5.492  1.00  0.00
ATOM   4553  H2  WAT  1500     -11.834  15.042   4.291  1.00  0.00
TER
ATOM   4554  O   WAT  1501     -10.207  14.517   7.241  1.00  0.00
ATOM   4555  H1  WAT  1501     -10.317  14.362   8.180  1.00  0.00
ATOM   4556  H2  WAT  1501      -9.446  13.989   6.999  1.00  0.00
TER
ATOM   4557  O   WAT  1502     -11.860  10.456  13.700  1.00  0.00
ATOM   4558  H1  WAT  1502     -11.223  11.070  14.066  1.00  0.00
ATOM   4559  H2  WAT  1502     -11.713  10.492  12.755  1.00  0.00
TER
ATOM   4560  O   WAT  1503      -9.318  12.348   0.482  1.00  0.00
ATOM   4561  H1  WAT  1503      -8.393  12.216   0.274  1.00  0.00
ATOM   4562  H2  WAT  1503      -9.340  12.427   1.436  1.00  0.00
TER
ATOM   4563  O   WAT  1504      -9.244  13.119   3.108  1.00  0.00
ATOM   4564  H1  WAT  1504     -10.039  13.053   3.637  1.00  0.00
ATOM   4565  H2  WAT  1504      -9.040  14.054   3.096  1.00  0.00
TER
ATOM   4566  O   WAT  1505     -18.490  11.609  16.607  1.00  0.00
ATOM   4567  H1  WAT  1505     -18.551  12.201  17.357  1.00  0.00
ATOM   4568  H2  WAT  1505     -17.550  11.501  16.462  1.00  0.00
TER
ATOM   4569  O   WAT  1506     -15.852  11.266  16.246  1.00  0.00
ATOM   4570  H1  WAT  1506     -15.238  11.584  15.584  1.00  0.00
ATOM   4571  H2  WAT  1506     -15.307  10.781  16.866  1.00  0.00
TER
ATOM   4572  O   WAT  1507     -15.111   9.829  12.573  1.00  0.00
ATOM   4573  H1  WAT  1507     -15.986  10.163  12.371  1.00  0.00
ATOM   4574  H2  WAT  1507     -15.220   9.356  13.398  1.00  0.00
TER
ATOM   4575  O   WAT  1508     -14.204  12.036  13.957  1.00  0.00
ATOM   4576  H1  WAT  1508     -14.533  11.221  13.578  1.00  0.00
ATOM   4577  H2  WAT  1508     -13.256  11.993  13.834  1.00  0.00
TER
ATOM   4578  O   WAT  1509     -17.364  10.746  11.513  1.00  0.00
ATOM   4579  H1  WAT  1509     -18.147  11.221  11.792  1.00  0.00
ATOM   4580  H2  WAT  1509     -17.658   9.842  11.404  1.00  0.00
TER
ATOM   4581  O   WAT  1510     -12.812  11.448   9.557  1.00  0.00
ATOM   4582  H1  WAT  1510     -12.371  11.393   8.710  1.00  0.00
ATOM   4583  H2  WAT  1510     -13.081  12.364   9.628  1.00  0.00
TER
ATOM   4584  O   WAT  1511     -10.948  11.080   7.568  1.00  0.00
ATOM   4585  H1  WAT  1511     -11.009  10.136   7.421  1.00  0.00
ATOM   4586  H2  WAT  1511     -10.169  11.188   8.114  1.00  0.00
TER
ATOM   4587  O   WAT  1512     -19.479  13.165   7.024  1.00  0.00
ATOM   4588  H1  WAT  1512     -20.291  12.790   6.684  1.00  0.00
ATOM   4589  H2  WAT  1512     -18.974  12.409   7.326  1.00  0.00
TER
ATOM   4590  O   WAT  1513     -14.976   9.829   8.262  1.00  0.00
ATOM   4591  H1  WAT  1513     -14.373  10.401   8.737  1.00  0.00
ATOM   4592  H2  WAT  1513     -15.717  10.393   8.040  1.00  0.00
TER
ATOM   4593  O   WAT  1514     -11.833  10.231   3.536  1.00  0.00
ATOM   4594  H1  WAT  1514     -11.638  11.129   3.803  1.00  0.00
ATOM   4595  H2  WAT  1514     -12.620  10.000   4.030  1.00  0.00
TER
ATOM   4596  O   WAT  1515     -21.454  11.315   5.629  1.00  0.00
ATOM   4597  H1  WAT  1515     -22.083  10.613   5.796  1.00  0.00
ATOM   4598  H2  WAT  1515     -21.993  12.075   5.412  1.00  0.00
TER
ATOM   4599  O   WAT  1516     -21.328  10.593  18.064  1.00  0.00
ATOM   4600  H1  WAT  1516     -21.610  11.096  17.300  1.00  0.00
ATOM   4601  H2  WAT  1516     -20.946   9.795  17.698  1.00  0.00
TER
ATOM   4602  O   WAT  1517     -15.821  18.028 -10.995  1.00  0.00
ATOM   4603  H1  WAT  1517     -15.901  17.113 -11.265  1.00  0.00
ATOM   4604  H2  WAT  1517     -16.234  18.524 -11.701  1.00  0.00
TER
ATOM   4605  O   WAT  1518     -17.689  19.806  -9.114  1.00  0.00
ATOM   4606  H1  WAT  1518     -18.465  19.326  -8.824  1.00  0.00
ATOM   4607  H2  WAT  1518     -17.038  19.126  -9.288  1.00  0.00
TER
ATOM   4608  O   WAT  1519     -17.218  15.288  -8.880  1.00  0.00
ATOM   4609  H1  WAT  1519     -16.841  14.416  -8.992  1.00  0.00
ATOM   4610  H2  WAT  1519     -17.316  15.624  -9.771  1.00  0.00
TER
ATOM   4611  O   WAT  1520     -13.435  12.783 -11.947  1.00  0.00
ATOM   4612  H1  WAT  1520     -12.614  12.293 -11.904  1.00  0.00
ATOM   4613  H2  WAT  1520     -13.402  13.373 -11.194  1.00  0.00
TER
ATOM   4614  O   WAT  1521     -21.246  16.630  -9.085  1.00  0.00
ATOM   4615  H1  WAT  1521     -20.738  17.128  -8.445  1.00  0.00
ATOM   4616  H2  WAT  1521     -20.715  15.853  -9.262  1.00  0.00
TER
ATOM   4617  O   WAT  1522      -9.145  14.800  -5.383  1.00  0.00
ATOM   4618  H1  WAT  1522      -9.850  15.188  -5.901  1.00  0.00
ATOM   4619  H2  WAT  1522      -8.879  15.495  -4.780  1.00  0.00
TER
ATOM   4620  O   WAT  1523     -13.199  14.723  -9.174  1.00  0.00
ATOM   4621  H1  WAT  1523     -13.903  15.012  -8.594  1.00  0.00
ATOM   4622  H2  WAT  1523     -12.838  15.533  -9.534  1.00  0.00
TER
ATOM   4623  O   WAT  1524     -10.130  14.169  -8.783  1.00  0.00
ATOM   4624  H1  WAT  1524     -11.078  14.203  -8.652  1.00  0.00
ATOM   4625  H2  WAT  1524      -9.805  14.983  -8.398  1.00  0.00
TER
ATOM   4626  O   WAT  1525     -19.598  10.469 -10.488  1.00  0.00
ATOM   4627  H1  WAT  1525     -19.291   9.913 -11.204  1.00  0.00
ATOM   4628  H2  WAT  1525     -20.528  10.603 -10.670  1.00  0.00
TER
ATOM   4629  O   WAT  1526     -17.210  18.534 -13.752  1.00  0.00
ATOM   4630  H1  WAT  1526     -18.137  18.467 -13.523  1.00  0.00
ATOM   4631  H2  WAT  1526     -17.058  19.472 -13.866  1.00  0.00
TER
ATOM   4632  O   WAT  1527     -17.223  14.805 -16.755  1.00  0.00
ATOM   4633  H1  WAT  1527     -18.163  14.967 -16.670  1.00  0.00
ATOM   4634  H2  WAT  1527     -16.905  15.524 -17.301  1.00  0.00
TER
ATOM   4635  O   WAT  1528     -10.702  19.487  -6.777  1.00  0.00
ATOM   4636  H1  WAT  1528     -11.530  19.556  -7.252  1.00  0.00
ATOM   4637  H2  WAT  1528     -10.107  20.073  -7.245  1.00  0.00
TER
ATOM   4638  O   WAT  1529     -13.181  20.096 -13.248  1.00  0.00
ATOM   4639  H1  WAT  1529     -13.799  19.758 -13.895  1.00  0.00
ATOM   4640  H2  WAT  1529     -13.198  19.452 -12.540  1.00  0.00
TER
ATOM   4641  O   WAT  1530     -13.738  16.274  -5.832  1.00  0.00
ATOM   4642  H1  WAT  1530     -14.151  17.099  -5.578  1.00  0.00
ATOM   4643  H2  WAT  1530     -14.470  15.689  -6.024  1.00  0.00
TER
ATOM   4644  O   WAT  1531     -21.605  19.060 -10.970  1.00  0.00
ATOM   4645  H1  WAT  1531     -22.009  18.348 -11.465  1.00  0.00
ATOM   4646  H2  WAT  1531     -21.518  18.715 -10.081  1.00  0.00
TER
ATOM   4647  O   WAT  1532     -15.004  19.334 -16.241  1.00  0.00
ATOM   4648  H1  WAT  1532     -14.565  18.496 -16.387  1.00  0.00
ATOM   4649  H2  WAT  1532     -14.291  19.967 -16.154  1.00  0.00
TER
ATOM   4650  O   WAT  1533     -11.422  10.589 -17.927  1.00  0.00
ATOM   4651  H1  WAT  1533     -11.735  10.681 -17.027  1.00  0.00
ATOM   4652  H2  WAT  1533     -10.661  11.167 -17.977  1.00  0.00
TER
ATOM   4653  O   WAT  1534     -10.212  15.326  -1.949  1.00  0.00
ATOM   4654  H1  WAT  1534     -10.828  15.834  -2.478  1.00  0.00
ATOM   4655  H2  WAT  1534     -10.533  14.426  -2.007  1.00  0.00
TER
ATOM   4656  O   WAT  1535     -18.151  14.165  -4.483  1.00  0.00
ATOM   4657  H1  WAT  1535     -18.613  14.373  -3.671  1.00  0.00
ATOM   4658  H2  WAT  1535     -18.553  13.351  -4.786  1.00  0.00
TER
ATOM   4659  O   WAT  1536     -13.150  15.386  -3.353  1.00  0.00
ATOM   4660  H1  WAT  1536     -14.001  15.086  -3.032  1.00  0.00
ATOM   4661  H2  WAT  1536     -13.310  15.630  -4.265  1.00  0.00
TER
ATOM   4662  O   WAT  1537     -16.055  16.886  -1.254  1.00  0.00
ATOM   4663  H1  WAT  1537     -15.730  16.052  -1.593  1.00  0.00
ATOM   4664  H2  WAT  1537     -15.267  17.409  -1.106  1.00  0.00
TER
ATOM   4665  O   WAT  1538     -19.322  10.919 -15.206  1.00  0.00
ATOM   4666  H1  WAT  1538     -19.946  10.915 -14.481  1.00  0.00
ATOM   4667  H2  WAT  1538     -19.409  10.052 -15.602  1.00  0.00
TER
ATOM   4668  O   WAT  1539     -20.400  11.843  -8.228  1.00  0.00
ATOM   4669  H1  WAT  1539     -20.103  12.749  -8.308  1.00  0.00
ATOM   4670  H2  WAT  1539     -19.852  11.355  -8.842  1.00  0.00
TER
ATOM   4671  O   WAT  1540     -15.417  16.428 -13.759  1.00  0.00
ATOM   4672  H1  WAT  1540     -16.016  17.151 -13.943  1.00  0.00
ATOM   4673  H2  WAT  1540     -14.869  16.365 -14.542  1.00  0.00
TER
ATOM   4674  O   WAT  1541     -20.206  17.320  -1.692  1.00  0.00
ATOM   4675  H1  WAT  1541     -20.302  16.379  -1.842  1.00  0.00
ATOM   4676  H2  WAT  1541     -19.363  17.541  -2.088  1.00  0.00
TER
ATOM   4677  O   WAT  1542     -16.810  15.064 -11.729  1.00  0.00
ATOM   4678  H1  WAT  1542     -16.417  15.381 -12.542  1.00  0.00
ATOM   4679  H2  WAT  1542     -16.448  14.185 -11.615  1.00  0.00
TER
ATOM   4680  O   WAT  1543     -18.501  13.815  -0.469  1.00  0.00
ATOM   4681  H1  WAT  1543     -19.191  13.622   0.165  1.00  0.00
ATOM   4682  H2  WAT  1543     -17.758  14.098   0.063  1.00  0.00
TER
ATOM   4683  O   WAT  1544     -16.225  17.655  -7.634  1.00  0.00
ATOM   4684  H1  WAT  1544     -16.956  18.163  -7.285  1.00  0.00
ATOM   4685  H2  WAT  1544     -16.622  16.838  -7.935  1.00  0.00
TER
ATOM   4686  O   WAT  1545     -19.787  14.330  -9.229  1.00  0.00
ATOM   4687  H1  WAT  1545     -19.783  13.889 -10.078  1.00  0.00
ATOM   4688  H2  WAT  1545     -18.892  14.652  -9.122  1.00  0.00
TER
ATOM   4689  O   WAT  1546     -19.725  15.331 -16.238  1.00  0.00
ATOM   4690  H1  WAT  1546     -19.604  15.290 -15.290  1.00  0.00
ATOM   4691  H2  WAT  1546     -20.110  16.194 -16.393  1.00  0.00
TER
ATOM   4692  O   WAT  1547     -15.762  13.108  -8.222  1.00  0.00
ATOM   4693  H1  WAT  1547     -15.745  13.559  -7.378  1.00  0.00
ATOM   4694  H2  WAT  1547     -16.010  12.209  -8.008  1.00  0.00
TER
ATOM   4695  O   WAT  1548     -20.713  17.641 -16.840  1.00  0.00
ATOM   4696  H1  WAT  1548     -21.281  17.193 -17.466  1.00  0.00
ATOM   4697  H2  WAT  1548     -20.004  18.001 -17.373  1.00  0.00
TER
ATOM   4698  O   WAT  1549     -12.335  10.521  -2.383  1.00  0.00
ATOM   4699  H1  WAT  1549     -12.010   9.790  -1.857  1.00  0.00
ATOM   4700  H2  WAT  1549     -12.299  10.203  -3.285  1.00  0.00
TER
ATOM   4701  O   WAT  1550     -19.486  18.390  -7.482  1.00  0.00
ATOM   4702  H1  WAT  1550     -19.119  17.916  -6.736  1.00  0.00
ATOM   4703  H2  WAT  1550     -19.676  19.264  -7.141  1.00  0.00
TER
ATOM   4704  O   WAT  1551     -21.696  17.431  -5.164  1.00  0.00
ATOM   4705  H1  WAT  1551     -22.000  18.310  -4.939  1.00  0.00
ATOM   4706  H2  WAT  1551     -20.741  17.491  -5.128  1.00  0.00
TER
ATOM   4707  O   WAT  1552     -16.948  12.028 -14.632  1.00  0.00
ATOM   4708  H1  WAT  1552     -17.762  11.529 -14.707  1.00  0.00
ATOM   4709  H2  WAT  1552     -17.142  12.867 -15.048  1.00  0.00
TER
ATOM   4710  O   WAT  1553     -14.233  16.399 -16.335  1.00  0.00
ATOM   4711  H1  WAT  1553     -13.345  16.711 -16.510  1.00  0.00
ATOM   4712  H2  WAT  1553     -14.263  15.527 -16.727  1.00  0.00
TER
ATOM   4713  O   WAT  1554     -11.962  17.711 -16.867  1.00  0.00
ATOM   4714  H1  WAT  1554     -12.045  18.142 -17.718  1.00  0.00
ATOM   4715  H2  WAT  1554     -11.242  18.171 -16.435  1.00  0.00
TER
ATOM   4716  O   WAT  1555     -15.571  14.253  -5.589  1.00  0.00
ATOM   4717  H1  WAT  1555     -15.203  13.432  -5.261  1.00  0.00
ATOM   4718  H2  WAT  1555     -16.431  14.313  -5.174  1.00  0.00
TER
ATOM   4719  O   WAT  1556     -12.205  13.209 -14.781  1.00  0.00
ATOM   4720  H1  WAT  1556     -12.833  13.313 -15.495  1.00  0.00
ATOM   4721  H2  WAT  1556     -12.700  13.428 -13.991  1.00  0.00
TER
ATOM   4722  O   WAT  1557     -20.236  15.487 -13.365  1.00  0.00
ATOM   4723  H1  WAT  1557     -20.945  15.956 -12.923  1.00  0.00
ATOM   4724  H2  WAT  1557     -19.952  14.829 -12.730  1.00  0.00
TER
ATOM   4725  O   WAT  1558     -18.611  16.907  -5.366  1.00  0.00
ATOM   4726  H1  WAT  1558     -18.112  17.381  -4.700  1.00  0.00
ATOM   4727  H2  WAT  1558     -18.468  15.983  -5.159  1.00  0.00
TER
ATOM   4728  O   WAT  1559     -16.205  12.212 -11.925  1.00  0.00
ATOM   4729  H1  WAT  1559     -16.328  12.231 -12.874  1.00  0.00
ATOM   4730  H2  WAT  1559     -15.256  12.260 -11.805  1.00  0.00
TER
ATOM   4731  O   WAT  1560     -22.033  13.796 -15.990  1.00  0.00
ATOM   4732  H1  WAT  1560     -21.184  14.233 -16.056  1.00  0.00
ATOM   4733  H2  WAT  1560     -22.400  14.108 -15.162  1.00  0.00
TER
ATOM   4734  O   WAT  1561     -11.404  13.124  -4.523  1.00  0.00
ATOM   4735  H1  WAT  1561     -11.907  13.864  -4.183  1.00  0.00
ATOM   4736  H2  WAT  1561     -10.588  13.512  -4.839  1.00  0.00
TER
ATOM   4737  O   WAT  1562     -13.112  18.367 -11.077  1.00  0.00
ATOM   4738  H1  WAT  1562     -14.053  18.382 -10.902  1.00  0.00
ATOM   4739  H2  WAT  1562     -12.797  17.581 -10.631  1.00  0.00
TER
ATOM   4740  O   WAT  1563     -21.102  20.045 -15.542  1.00  0.00
ATOM   4741  H1  WAT  1563     -20.680  19.879 -14.699  1.00  0.00
ATOM   4742  H2  WAT  1563     -20.977  19.235 -16.036  1.00  0.00
TER
ATOM   4743  O   WAT  1564     -18.589  19.069 -18.294  1.00  0.00
ATOM   4744  H1  WAT  1564     -18.068  18.354 -18.660  1.00  0.00
ATOM   4745  H2  WAT  1564     -17.942  19.708 -17.994  1.00  0.00
TER
ATOM   4746  O   WAT  1565     -13.569  17.832  -0.967  1.00  0.00
ATOM   4747  H1  WAT  1565     -12.987  17.077  -1.055  1.00  0.00
ATOM   4748  H2  WAT  1565     -13.393  18.362  -1.744  1.00  0.00
TER
ATOM   4749  O   WAT  1566     -19.686  11.549  -5.622  1.00  0.00
ATOM   4750  H1  WAT  1566     -20.134  11.571  -6.468  1.00  0.00
ATOM   4751  H2  WAT  1566     -20.319  11.151  -5.025  1.00  0.00
TER
ATOM   4752  O   WAT  1567     -16.943  18.176  -3.617  1.00  0.00
ATOM   4753  H1  WAT  1567     -16.824  17.580  -2.878  1.00  0.00
ATOM   4754  H2  WAT  1567     -16.084  18.213  -4.037  1.00  0.00
TER
ATOM   4755  O   WAT  1568     -14.605  18.729  -5.041  1.00  0.00
ATOM   4756  H1  WAT  1568     -15.131  19.254  -5.645  1.00  0.00
ATOM   4757  H2  WAT  1568     -14.261  19.362  -4.410  1.00  0.00
TER
ATOM   4758  O   WAT  1569     -20.176  14.718  -2.360  1.00  0.00
ATOM   4759  H1  WAT  1569     -19.587  14.409  -1.672  1.00  0.00
ATOM   4760  H2  WAT  1569     -20.994  14.246  -2.204  1.00  0.00
TER
ATOM   4761  O   WAT  1570     -15.357  14.334  -2.126  1.00  0.00
ATOM   4762  H1  WAT  1570     -16.046  13.673  -2.191  1.00  0.00
ATOM   4763  H2  WAT  1570     -14.637  13.888  -1.682  1.00  0.00
TER
ATOM   4764  O   WAT  1571     -14.727  10.930 -16.067  1.00  0.00
ATOM   4765  H1  WAT  1571     -14.447  10.086 -15.711  1.00  0.00
ATOM   4766  H2  WAT  1571     -15.501  11.162 -15.553  1.00  0.00
TER
ATOM   4767  O   WAT  1572     -20.189  12.162 -17.623  1.00  0.00
ATOM   4768  H1  WAT  1572     -20.537  11.485 -18.202  1.00  0.00
ATOM   4769  H2  WAT  1572     -19.988  11.701 -16.808  1.00  0.00
TER
ATOM   4770  O   WAT  1573     -13.900  13.485 -17.004  1.00  0.00
ATOM   4771  H1  WAT  1573     -13.481  13.298 -17.845  1.00  0.00
ATOM   4772  H2  WAT  1573     -14.206  12.633 -16.694  1.00  0.00
TER
ATOM   4773  O   WAT  1574     -10.401  18.398 -13.307  1.00  0.00
ATOM   4774  H1  WAT  1574     -10.776  17.630 -13.739  1.00  0.00
ATOM   4775  H2  WAT  1574     -11.130  18.780 -12.819  1.00  0.00
TER
ATOM   4776  O   WAT  1575     -11.011  17.545  -3.673  1.00  0.00
ATOM   4777  H1  WAT  1575     -11.242  17.316  -4.573  1.00  0.00
ATOM   4778  H2  WAT  1575     -10.750  18.465  -3.718  1.00  0.00
TER
ATOM   4779  O   WAT  1576     -12.572  12.770  -0.895  1.00  0.00
ATOM   4780  H1  WAT  1576     -11.695  12.779  -0.511  1.00  0.00
ATOM   4781  H2  WAT  1576     -12.560  12.034  -1.506  1.00  0.00
TER
ATOM   4782  O   WAT  1577     -11.125  16.623 -10.006  1.00  0.00
ATOM   4783  H1  WAT  1577     -10.602  16.130 -10.637  1.00  0.00
ATOM   4784  H2  WAT  1577     -10.540  16.758  -9.261  1.00  0.00
TER
ATOM   4785  O   WAT  1578     -10.947  16.707  -6.484  1.00  0.00
ATOM   4786  H1  WAT  1578     -11.896  16.674  -6.370  1.00  0.00
ATOM   4787  H2  WAT  1578     -10.765  17.617  -6.719  1.00  0.00
TER
ATOM   4788  O   WAT  1579     -11.635  15.881 -14.067  1.00  0.00
ATOM   4789  H1  WAT  1579     -11.140  15.648 -13.282  1.00  0.00
ATOM   4790  H2  WAT  1579     -11.834  15.042 -14.483  1.00  0.00
TER
ATOM   4791  O   WAT  1580     -10.207  14.517 -11.533  1.00  0.00
ATOM   4792  H1  WAT  1580     -10.317  14.362 -10.595  1.00  0.00
ATOM   4793  H2  WAT  1580      -9.446  13.989 -11.776  1.00  0.00
TER
ATOM   4794  O   WAT  1581     -11.860  10.456  -5.075  1.00  0.00
ATOM   4795  H1  WAT  1581     -11.223  11.070  -4.709  1.00  0.00
ATOM   4796  H2  WAT  1581     -11.713  10.492  -6.020  1.00  0.00
TER
ATOM   4797  O   WAT  1582      -9.318  12.348 -18.292  1.00  0.00
ATOM   4798  H1  WAT  1582      -8.393  12.216 -18.501  1.00  0.00
ATOM   4799  H2  WAT  1582      -9.340  12.427 -17.339  1.00  0.00
TER
ATOM   4800  O   WAT  1583      -9.244  13.119 -15.667  1.00  0.00
ATOM   4801  H1  WAT  1583     -10.039  13.053 -15.137  1.00  0.00
ATOM   4802  H2  WAT  1583      -9.040  14.054 -15.678  1.00  0.00
TER
ATOM   4803  O   WAT  1584     -18.490  11.609  -2.167  1.00  0.00
ATOM   4804  H1  WAT  1584     -18.551  12.201  -1.418  1.00  0.00
ATOM   4805  H2  WAT  1584     -17.550  11.501  -2.312  1.00  0.00
TER
ATOM   4806  O   WAT  1585     -15.852  11.266  -2.528  1.00  0.00
ATOM   4807  H1  WAT  1585     -15.238  11.584  -3.190  1.00  0.00
ATOM   4808  H2  WAT  1585     -15.307  10.781  -1.908  1.00  0.00
TER
ATOM   4809  O   WAT  1586     -15.111   9.829  -6.201  1.00  0.00
ATOM   4810  H1  WAT  1586     -15.986  10.163  -6.404  1.00  0.00
ATOM   4811  H2  WAT  1586     -15.220   9.356  -5.376  1.00  0.00
TER
ATOM   4812  O   WAT  1587     -14.204  12.036  -4.817  1.00  0.00
ATOM   4813  H1  WAT  1587     -14.533  11.221  -5.197  1.00  0.00
ATOM   4814  H2  WAT  1587     -13.256  11.993  -4.940  1.00  0.00
TER
ATOM   4815  O   WAT  1588     -17.364  10.746  -7.262  1.00  0.00
ATOM   4816  H1  WAT  1588     -18.147  11.221  -6.982  1.00  0.00
ATOM   4817  H2  WAT  1588     -17.658   9.842  -7.370  1.00  0.00
TER
ATOM   4818  O   WAT  1589     -12.812  11.448  -9.217  1.00  0.00
ATOM   4819  H1  WAT  1589     -12.371  11.393 -10.065  1.00  0.00
ATOM   4820  H2  WAT  1589     -13.081  12.364  -9.146  1.00  0.00
TER
ATOM   4821  O   WAT  1590     -10.948  11.080 -11.206  1.00  0.00
ATOM   4822  H1  WAT  1590     -11.009  10.136 -11.353  1.00  0.00
ATOM   4823  H2  WAT  1590     -10.169  11.188 -10.661  1.00  0.00
TER
ATOM   4824  O   WAT  1591     -19.479  13.165 -11.750  1.00  0.00
ATOM   4825  H1  WAT  1591     -20.291  12.790 -12.091  1.00  0.00
ATOM   4826  H2  WAT  1591     -18.974  12.409 -11.448  1.00  0.00
TER
ATOM   4827  O   WAT  1592     -14.976   9.829 -10.512  1.00  0.00
ATOM   4828  H1  WAT  1592     -14.373  10.401 -10.037  1.00  0.00
ATOM   4829  H2  WAT  1592     -15.717  10.393 -10.734  1.00  0.00
TER
ATOM   4830  O   WAT  1593     -11.833  10.231 -15.238  1.00  0.00
ATOM   4831  H1  WAT  1593     -11.638  11.129 -14.971  1.00  0.00
ATOM   4832  H2  WAT  1593     -12.620  10.000 -14.745  1.00  0.00
TER
ATOM   4833  O   WAT  1594     -21.454  11.315 -13.146  1.00  0.00
ATOM   4834  H1  WAT  1594     -22.083  10.613 -12.979  1.00  0.00
ATOM   4835  H2  WAT  1594     -21.993  12.075 -13.362  1.00  0.00
TER
ATOM   4836  O   WAT  1595     -21.328  10.593  -0.710  1.00  0.00
ATOM   4837  H1  WAT  1595     -21.610  11.096  -1.474  1.00  0.00
ATOM   4838  H2  WAT  1595     -20.946   9.795  -1.076  1.00  0.00
TER
ATOM   4839  O   WAT  1596     -14.727  10.008  -0.132  1.00  0.00
ATOM   4840  H1  WAT  1596     -14.840  10.328   0.763  1.00  0.00
ATOM   4841  H2  WAT  1596     -13.910  10.410  -0.429  1.00  0.00
TER
ATOM   4842  O   WAT  1597     -15.821  -0.747   7.780  1.00  0.00
ATOM   4843  H1  WAT  1597     -15.901  -1.661   7.509  1.00  0.00
ATOM   4844  H2  WAT  1597     -16.234  -0.250   7.074  1.00  0.00
TER
ATOM   4845  O   WAT  1598     -17.689   1.031   9.661  1.00  0.00
ATOM   4846  H1  WAT  1598     -18.465   0.551   9.951  1.00  0.00
ATOM   4847  H2  WAT  1598     -17.038   0.352   9.486  1.00  0.00
TER
ATOM   4848  O   WAT  1599     -13.668   5.437   8.441  1.00  0.00
ATOM   4849  H1  WAT  1599     -14.130   4.666   8.769  1.00  0.00
ATOM   4850  H2  WAT  1599     -12.856   5.464   8.946  1.00  0.00
TER
ATOM   4851  O   WAT  1600     -17.442   7.723   8.061  1.00  0.00
ATOM   4852  H1  WAT  1600     -18.061   8.179   7.490  1.00  0.00
ATOM   4853  H2  WAT  1600     -16.587   7.878   7.660  1.00  0.00
TER
ATOM   4854  O   WAT  1601     -18.248   3.707   9.668  1.00  0.00
ATOM   4855  H1  WAT  1601     -18.317   2.766   9.507  1.00  0.00
ATOM   4856  H2  WAT  1601     -17.486   3.797  10.240  1.00  0.00
TER
ATOM   4857  O   WAT  1602     -17.218  -3.486   9.895  1.00  0.00
ATOM   4858  H1  WAT  1602     -16.841  -4.359   9.782  1.00  0.00
ATOM   4859  H2  WAT  1602     -17.316  -3.150   9.004  1.00  0.00
TER
ATOM   4860  O   WAT  1603     -13.435  -5.991   6.827  1.00  0.00
ATOM   4861  H1  WAT  1603     -12.614  -6.481   6.870  1.00  0.00
ATOM   4862  H2  WAT  1603     -13.402  -5.401   7.581  1.00  0.00
TER
ATOM   4863  O   WAT  1604     -21.246  -2.145   9.689  1.00  0.00
ATOM   4864  H1  WAT  1604     -20.738  -1.647  10.329  1.00  0.00
ATOM   4865  H2  WAT  1604     -20.715  -2.921   9.513  1.00  0.00
TER
ATOM   4866  O   WAT  1605      -9.145  -3.974  13.392  1.00  0.00
ATOM   4867  H1  WAT  1605      -9.850  -3.586  12.873  1.00  0.00
ATOM   4868  H2  WAT  1605      -8.879  -3.279  13.994  1.00  0.00
TER
ATOM   4869  O   WAT  1606     -16.576   2.607   5.454  1.00  0.00
ATOM   4870  H1  WAT  1606     -17.194   3.072   4.890  1.00  0.00
ATOM   4871  H2  WAT  1606     -16.063   3.300   5.871  1.00  0.00
TER
ATOM   4872  O   WAT  1607     -21.712   2.135  12.133  1.00  0.00
ATOM   4873  H1  WAT  1607     -22.045   2.761  12.775  1.00  0.00
ATOM   4874  H2  WAT  1607     -21.536   2.661  11.353  1.00  0.00
TER
ATOM   4875  O   WAT  1608     -13.199  -4.051   9.600  1.00  0.00
ATOM   4876  H1  WAT  1608     -13.903  -3.762  10.181  1.00  0.00
ATOM   4877  H2  WAT  1608     -12.838  -3.241   9.240  1.00  0.00
TER
ATOM   4878  O   WAT  1609     -11.583   5.567  11.863  1.00  0.00
ATOM   4879  H1  WAT  1609     -12.266   6.237  11.855  1.00  0.00
ATOM   4880  H2  WAT  1609     -11.043   5.765  11.097  1.00  0.00
TER
ATOM   4881  O   WAT  1610     -10.130  -4.605   9.991  1.00  0.00
ATOM   4882  H1  WAT  1610     -11.078  -4.572  10.123  1.00  0.00
ATOM   4883  H2  WAT  1610      -9.805  -3.792  10.376  1.00  0.00
TER
ATOM   4884  O   WAT  1611     -19.598  -8.306   8.287  1.00  0.00
ATOM   4885  H1  WAT  1611     -19.291  -8.861   7.570  1.00  0.00
ATOM   4886  H2  WAT  1611     -20.528  -8.171   8.104  1.00  0.00
TER
ATOM   4887  O   WAT  1612     -14.047   7.411  10.577  1.00  0.00
ATOM   4888  H1  WAT  1612     -14.034   7.007   9.710  1.00  0.00
ATOM   4889  H2  WAT  1612     -14.599   8.186  10.474  1.00  0.00
TER
ATOM   4890  O   WAT  1613     -12.752   4.133   5.666  1.00  0.00
ATOM   4891  H1  WAT  1613     -12.863   3.190   5.791  1.00  0.00
ATOM   4892  H2  WAT  1613     -12.755   4.494   6.553  1.00  0.00
TER
ATOM   4893  O   WAT  1614     -14.648   2.314  11.906  1.00  0.00
ATOM   4894  H1  WAT  1614     -14.231   2.100  11.071  1.00  0.00
ATOM   4895  H2  WAT  1614     -13.924   2.571  12.477  1.00  0.00
TER
ATOM   4896  O   WAT  1615     -17.210  -0.241   5.023  1.00  0.00
ATOM   4897  H1  WAT  1615     -18.137  -0.307   5.252  1.00  0.00
ATOM   4898  H2  WAT  1615     -17.058   0.697   4.908  1.00  0.00
TER
ATOM   4899  O   WAT  1616     -17.223  -3.969   2.019  1.00  0.00
ATOM   4900  H1  WAT  1616     -18.163  -3.808   2.105  1.00  0.00
ATOM   4901  H2  WAT  1616     -16.905  -3.251   1.473  1.00  0.00
TER
ATOM   4902  O   WAT  1617     -10.702   0.713  11.997  1.00  0.00
ATOM   4903  H1  WAT  1617     -11.530   0.782  11.522  1.00  0.00
ATOM   4904  H2  WAT  1617     -10.107   1.298  11.529  1.00  0.00
TER
ATOM   4905  O   WAT  1618     -13.181   1.321   5.526  1.00  0.00
ATOM   4906  H1  WAT  1618     -13.799   0.983   4.879  1.00  0.00
ATOM   4907  H2  WAT  1618     -13.198   0.677   6.234  1.00  0.00
TER
ATOM   4908  O   WAT  1619     -13.738  -2.500  12.943  1.00  0.00
ATOM   4909  H1  WAT  1619     -14.151  -1.675  13.197  1.00  0.00
ATOM   4910  H2  WAT  1619     -14.470  -3.086  12.750  1.00  0.00
TER
ATOM   4911  O   WAT  1620     -21.605   0.286   7.805  1.00  0.00
ATOM   4912  H1  WAT  1620     -22.009  -0.427   7.309  1.00  0.00
ATOM   4913  H2  WAT  1620     -21.518  -0.059   8.694  1.00  0.00
TER
ATOM   4914  O   WAT  1621     -21.136   3.972   9.969  1.00  0.00
ATOM   4915  H1  WAT  1621     -21.434   3.367   9.289  1.00  0.00
ATOM   4916  H2  WAT  1621     -20.186   4.010   9.858  1.00  0.00
TER
ATOM   4917  O   WAT  1622     -13.048   7.546  13.631  1.00  0.00
ATOM   4918  H1  WAT  1622     -13.525   8.353  13.438  1.00  0.00
ATOM   4919  H2  WAT  1622     -13.732   6.893  13.784  1.00  0.00
TER
ATOM   4920  O   WAT  1623     -15.004   0.560   2.534  1.00  0.00
ATOM   4921  H1  WAT  1623     -14.565  -0.278   2.387  1.00  0.00
ATOM   4922  H2  WAT  1623     -14.291   1.193   2.620  1.00  0.00
TER
ATOM   4923  O   WAT  1624     -16.895   5.500   6.502  1.00  0.00
ATOM   4924  H1  WAT  1624     -16.455   6.242   6.087  1.00  0.00
ATOM   4925  H2  WAT  1624     -16.956   5.742   7.426  1.00  0.00
TER
ATOM   4926  O   WAT  1625     -21.419   6.524  17.404  1.00  0.00
ATOM   4927  H1  WAT  1625     -21.448   6.928  16.537  1.00  0.00
ATOM   4928  H2  WAT  1625     -21.583   5.595  17.241  1.00  0.00
TER
ATOM   4929  O   WAT  1626     -11.422  -8.186   0.848  1.00  0.00
ATOM   4930  H1  WAT  1626     -11.735  -8.093   1.748  1.00  0.00
ATOM   4931  H2  WAT  1626     -10.661  -7.608   0.797  1.00  0.00
TER
ATOM   4932  O   WAT  1627     -10.065   4.498  15.860  1.00  0.00
ATOM   4933  H1  WAT  1627      -9.938   4.259  14.942  1.00  0.00
ATOM   4934  H2  WAT  1627     -10.022   3.667  16.332  1.00  0.00
TER
ATOM   4935  O   WAT  1628     -16.203   8.201  14.430  1.00  0.00
ATOM   4936  H1  WAT  1628     -15.688   8.112  15.232  1.00  0.00
ATOM   4937  H2  WAT  1628     -17.046   8.547  14.722  1.00  0.00
TER
ATOM   4938  O   WAT  1629     -14.227   8.486   3.858  1.00  0.00
ATOM   4939  H1  WAT  1629     -14.387   8.197   4.756  1.00  0.00
ATOM   4940  H2  WAT  1629     -14.393   7.710   3.322  1.00  0.00
TER
ATOM   4941  O   WAT  1630     -14.525   5.995   2.418  1.00  0.00
ATOM   4942  H1  WAT  1630     -15.218   5.993   1.758  1.00  0.00
ATOM   4943  H2  WAT  1630     -13.783   5.571   1.987  1.00  0.00
TER
ATOM   4944  O   WAT  1631     -14.960   7.621   6.493  1.00  0.00
ATOM   4945  H1  WAT  1631     -14.504   6.840   6.806  1.00  0.00
ATOM   4946  H2  WAT  1631     -14.621   8.332   7.037  1.00  0.00
TER
ATOM   4947  O   WAT  1632     -10.212  -3.449  16.825  1.00  0.00
ATOM   4948  H1  WAT  1632     -10.828  -2.941  16.297  1.00  0.00
ATOM   4949  H2  WAT  1632     -10.533  -4.349  16.768  1.00  0.00
TER
ATOM   4950  O   WAT  1633     -18.151  -4.609  14.291  1.00  0.00
ATOM   4951  H1  WAT  1633     -18.613  -4.401  15.103  1.00  0.00
ATOM   4952  H2  WAT  1633     -18.553  -5.424  13.988  1.00  0.00
TER
ATOM   4953  O   WAT  1634     -13.150  -3.389  15.421  1.00  0.00
ATOM   4954  H1  WAT  1634     -14.001  -3.688  15.742  1.00  0.00
ATOM   4955  H2  WAT  1634     -13.310  -3.144  14.509  1.00  0.00
TER
ATOM   4956  O   WAT  1635     -16.055  -1.888  17.521  1.00  0.00
ATOM   4957  H1  WAT  1635     -15.730  -2.722  17.181  1.00  0.00
ATOM   4958  H2  WAT  1635     -15.267  -1.366  17.669  1.00  0.00
TER
ATOM   4959  O   WAT  1636     -19.322  -7.855   3.568  1.00  0.00
ATOM   4960  H1  WAT  1636     -19.946  -7.859   4.294  1.00  0.00
ATOM   4961  H2  WAT  1636     -19.409  -8.722   3.172  1.00  0.00
TER
ATOM   4962  O   WAT  1637     -20.400  -6.932  10.547  1.00  0.00
ATOM   4963  H1  WAT  1637     -20.103  -6.025  10.466  1.00  0.00
ATOM   4964  H2  WAT  1637     -19.852  -7.420   9.933  1.00  0.00
TER
ATOM   4965  O   WAT  1638     -15.417  -2.347   5.015  1.00  0.00
ATOM   4966  H1  WAT  1638     -16.016  -1.623   4.831  1.00  0.00
ATOM   4967  H2  WAT  1638     -14.869  -2.409   4.233  1.00  0.00
TER
ATOM   4968  O   WAT  1639     -20.206  -1.454  17.082  1.00  0.00
ATOM   4969  H1  WAT  1639     -20.302  -2.395  16.932  1.00  0.00
ATOM   4970  H2  WAT  1639     -19.363  -1.233  16.687  1.00  0.00
TER
ATOM   4971  O   WAT  1640     -16.810  -3.710   7.045  1.00  0.00
ATOM   4972  H1  WAT  1640     -16.417  -3.393   6.232  1.00  0.00
ATOM   4973  H2  WAT  1640     -16.448  -4.589   7.160  1.00  0.00
TER
ATOM   4974  O   WAT  1641     -16.225  -1.120  11.140  1.00  0.00
ATOM   4975  H1  WAT  1641     -16.956  -0.611  11.489  1.00  0.00
ATOM   4976  H2  WAT  1641     -16.622  -1.937  10.839  1.00  0.00
TER
ATOM   4977  O   WAT  1642     -19.787  -4.444   9.546  1.00  0.00
ATOM   4978  H1  WAT  1642     -19.783  -4.885   8.696  1.00  0.00
ATOM   4979  H2  WAT  1642     -18.892  -4.123   9.653  1.00  0.00
TER
ATOM   4980  O   WAT  1643     -19.725  -3.443   2.536  1.00  0.00
ATOM   4981  H1  WAT  1643     -19.604  -3.484   3.485  1.00  0.00
ATOM   4982  H2  WAT  1643     -20.110  -2.581   2.381  1.00  0.00
TER
ATOM   4983  O   WAT  1644     -15.762  -5.666  10.553  1.00  0.00
ATOM   4984  H1  WAT  1644     -15.745  -5.215  11.397  1.00  0.00
ATOM   4985  H2  WAT  1644     -16.010  -6.566  10.766  1.00  0.00
TER
ATOM   4986  O   WAT  1645     -20.713  -1.133   1.935  1.00  0.00
ATOM   4987  H1  WAT  1645     -21.281  -1.581   1.308  1.00  0.00
ATOM   4988  H2  WAT  1645     -20.004  -0.774   1.401  1.00  0.00
TER
ATOM   4989  O   WAT  1646     -12.335  -8.253  16.391  1.00  0.00
ATOM   4990  H1  WAT  1646     -12.010  -8.984  16.917  1.00  0.00
ATOM   4991  H2  WAT  1646     -12.299  -8.572  15.489  1.00  0.00
TER
ATOM   4992  O   WAT  1647     -19.486  -0.384  11.292  1.00  0.00
ATOM   4993  H1  WAT  1647     -19.119  -0.858  12.038  1.00  0.00
ATOM   4994  H2  WAT  1647     -19.676   0.490  11.633  1.00  0.00
TER
ATOM   4995  O   WAT  1648     -21.696  -1.343  13.611  1.00  0.00
ATOM   4996  H1  WAT  1648     -22.000  -0.464  13.836  1.00  0.00
ATOM   4997  H2  WAT  1648     -20.741  -1.283  13.646  1.00  0.00
TER
ATOM   4998  O   WAT  1649     -12.409   1.859  10.000  1.00  0.00
ATOM   4999  H1  WAT  1649     -11.689   2.355   9.609  1.00  0.00
ATOM   5000  H2  WAT  1649     -12.611   1.181   9.355  1.00  0.00
TER
ATOM   5001  O   WAT  1650     -16.948  -6.747   4.143  1.00  0.00
ATOM   5002  H1  WAT  1650     -17.762  -7.246   4.067  1.00  0.00
ATOM   5003  H2  WAT  1650     -17.142  -5.907   3.726  1.00  0.00
TER
ATOM   5004  O   WAT  1651     -17.027   1.930  15.887  1.00  0.00
ATOM   5005  H1  WAT  1651     -17.093   1.010  15.633  1.00  0.00
ATOM   5006  H2  WAT  1651     -17.657   2.028  16.601  1.00  0.00
TER
ATOM   5007  O   WAT  1652     -14.233  -2.375   2.439  1.00  0.00
ATOM   5008  H1  WAT  1652     -13.345  -2.063   2.264  1.00  0.00
ATOM   5009  H2  WAT  1652     -14.263  -3.248   2.047  1.00  0.00
TER
ATOM   5010  O   WAT  1653     -18.237   3.798   3.118  1.00  0.00
ATOM   5011  H1  WAT  1653     -17.896   4.542   2.622  1.00  0.00
ATOM   5012  H2  WAT  1653     -19.066   4.111   3.480  1.00  0.00
TER
ATOM   5013  O   WAT  1654     -17.096   4.752  15.637  1.00  0.00
ATOM   5014  H1  WAT  1654     -17.081   3.820  15.419  1.00  0.00
ATOM   5015  H2  WAT  1654     -17.803   4.838  16.276  1.00  0.00
TER
ATOM   5016  O   WAT  1655     -11.962  -1.064   1.907  1.00  0.00
ATOM   5017  H1  WAT  1655     -12.045  -0.632   1.057  1.00  0.00
ATOM   5018  H2  WAT  1655     -11.242  -0.604   2.340  1.00  0.00
TER
ATOM   5019  O   WAT  1656     -10.884   1.393  14.984  1.00  0.00
ATOM   5020  H1  WAT  1656     -11.610   1.986  14.787  1.00  0.00
ATOM   5021  H2  WAT  1656     -10.357   1.385  14.185  1.00  0.00
TER
ATOM   5022  O   WAT  1657     -10.933   5.791   4.635  1.00  0.00
ATOM   5023  H1  WAT  1657     -11.576   5.136   4.910  1.00  0.00
ATOM   5024  H2  WAT  1657     -11.320   6.196   3.859  1.00  0.00
TER
ATOM   5025  O   WAT  1658     -15.354   3.119   8.482  1.00  0.00
ATOM   5026  H1  WAT  1658     -15.002   2.522   7.823  1.00  0.00
ATOM   5027  H2  WAT  1658     -16.238   2.794   8.653  1.00  0.00
TER
ATOM   5028  O   WAT  1659     -19.268   3.879   5.889  1.00  0.00
ATOM   5029  H1  WAT  1659     -18.581   4.426   6.270  1.00  0.00
ATOM   5030  H2  WAT  1659     -20.055   4.423   5.924  1.00  0.00
TER
ATOM   5031  O   WAT  1660     -19.965   0.883   5.502  1.00  0.00
ATOM   5032  H1  WAT  1660     -19.509   1.694   5.728  1.00  0.00
ATOM   5033  H2  WAT  1660     -20.317   0.566   6.334  1.00  0.00
TER
ATOM   5034  O   WAT  1661     -17.662   6.394  12.731  1.00  0.00
ATOM   5035  H1  WAT  1661     -17.018   6.600  13.409  1.00  0.00
ATOM   5036  H2  WAT  1661     -17.299   5.633  12.278  1.00  0.00
TER
ATOM   5037  O   WAT  1662     -16.389   4.397  11.449  1.00  0.00
ATOM   5038  H1  WAT  1662     -15.747   3.697  11.562  1.00  0.00
ATOM   5039  H2  WAT  1662     -15.864   5.177  11.269  1.00  0.00
TER
ATOM   5040  O   WAT  1663     -12.543   4.682   1.173  1.00  0.00
ATOM   5041  H1  WAT  1663     -12.770   3.965   1.765  1.00  0.00
ATOM   5042  H2  WAT  1663     -12.934   4.433   0.335  1.00  0.00
TER
ATOM   5043  O   WAT  1664     -14.615   5.197  14.653  1.00  0.00
ATOM   5044  H1  WAT  1664     -14.280   5.783  15.330  1.00  0.00
ATOM   5045  H2  WAT  1664     -15.535   5.066  14.882  1.00  0.00
TER
ATOM   5046  O   WAT  1665     -12.962   2.599   2.834  1.00  0.00
ATOM   5047  H1  WAT  1665     -13.250   3.061   3.622  1.00  0.00
ATOM   5048  H2  WAT  1665     -12.167   2.139   3.103  1.00  0.00
TER
ATOM   5049  O   WAT  1666     -18.786   5.246  17.821  1.00  0.00
ATOM   5050  H1  WAT  1666     -19.107   4.527  18.366  1.00  0.00
ATOM   5051  H2  WAT  1666     -19.461   5.921  17.895  1.00  0.00
TER
ATOM   5052  O   WAT  1667     -20.745   6.092   2.765  1.00  0.00
ATOM   5053  H1  WAT  1667     -20.754   6.825   2.149  1.00  0.00
ATOM   5054  H2  WAT  1667     -21.665   5.845   2.857  1.00  0.00
TER
ATOM   5055  O   WAT  1668     -15.571  -4.521  13.185  1.00  0.00
ATOM   5056  H1  WAT  1668     -15.203  -5.342  13.513  1.00  0.00
ATOM   5057  H2  WAT  1668     -16.431  -4.461  13.601  1.00  0.00
TER
ATOM   5058  O   WAT  1669     -12.205  -5.566   3.994  1.00  0.00
ATOM   5059  H1  WAT  1669     -12.833  -5.461   3.280  1.00  0.00
ATOM   5060  H2  WAT  1669     -12.700  -5.346   4.783  1.00  0.00
TER
ATOM   5061  O   WAT  1670     -17.759   6.155   1.427  1.00  0.00
ATOM   5062  H1  WAT  1670     -17.658   5.951   0.497  1.00  0.00
ATOM   5063  H2  WAT  1670     -18.659   5.901   1.632  1.00  0.00
TER
ATOM   5064  O   WAT  1671     -20.236  -3.287   5.410  1.00  0.00
ATOM   5065  H1  WAT  1671     -20.945  -2.818   5.851  1.00  0.00
ATOM   5066  H2  WAT  1671     -19.952  -3.945   6.044  1.00  0.00
TER
ATOM   5067  O   WAT  1672     -18.611  -1.867  13.409  1.00  0.00
ATOM   5068  H1  WAT  1672     -18.112  -1.393  14.074  1.00  0.00
ATOM   5069  H2  WAT  1672     -18.468  -2.791  13.616  1.00  0.00
TER
ATOM   5070  O   WAT  1673     -16.205  -6.562   6.849  1.00  0.00
ATOM   5071  H1  WAT  1673     -16.328  -6.543   5.900  1.00  0.00
ATOM   5072  H2  WAT  1673     -15.256  -6.514   6.969  1.00  0.00
TER
ATOM   5073  O   WAT  1674     -19.117   8.673   6.122  1.00  0.00
ATOM   5074  H1  WAT  1674     -18.863   8.636   5.200  1.00  0.00
ATOM   5075  H2  WAT  1674     -20.066   8.547   6.115  1.00  0.00
TER
ATOM   5076  O   WAT  1675     -22.033  -4.979   2.785  1.00  0.00
ATOM   5077  H1  WAT  1675     -21.184  -4.542   2.719  1.00  0.00
ATOM   5078  H2  WAT  1675     -22.400  -4.667   3.612  1.00  0.00
TER
ATOM   5079  O   WAT  1676     -11.404  -5.651  14.252  1.00  0.00
ATOM   5080  H1  WAT  1676     -11.907  -4.910  14.591  1.00  0.00
ATOM   5081  H2  WAT  1676     -10.588  -5.262  13.935  1.00  0.00
TER
ATOM   5082  O   WAT  1677     -13.112  -0.407   7.698  1.00  0.00
ATOM   5083  H1  WAT  1677     -14.053  -0.392   7.873  1.00  0.00
ATOM   5084  H2  WAT  1677     -12.797  -1.194   8.144  1.00  0.00
TER
ATOM   5085  O   WAT  1678     -11.109   6.764   9.373  1.00  0.00
ATOM   5086  H1  WAT  1678     -10.985   7.587   9.846  1.00  0.00
ATOM   5087  H2  WAT  1678     -10.243   6.553   9.026  1.00  0.00
TER
ATOM   5088  O   WAT  1679     -20.527   8.030   0.868  1.00  0.00
ATOM   5089  H1  WAT  1679     -19.734   8.319   0.416  1.00  0.00
ATOM   5090  H2  WAT  1679     -21.047   7.599   0.189  1.00  0.00
TER
ATOM   5091  O   WAT  1680     -15.795   4.149  18.181  1.00  0.00
ATOM   5092  H1  WAT  1680     -16.401   4.172  17.441  1.00  0.00
ATOM   5093  H2  WAT  1680     -16.100   3.418  18.718  1.00  0.00
TER
ATOM   5094  O   WAT  1681     -14.365   7.877  16.792  1.00  0.00
ATOM   5095  H1  WAT  1681     -13.413   7.793  16.742  1.00  0.00
ATOM   5096  H2  WAT  1681     -14.512   8.541  17.465  1.00  0.00
TER
ATOM   5097  O   WAT  1682     -11.474   7.257   2.291  1.00  0.00
ATOM   5098  H1  WAT  1682     -11.760   6.843   1.477  1.00  0.00
ATOM   5099  H2  WAT  1682     -11.672   8.185   2.171  1.00  0.00
TER
ATOM   5100  O   WAT  1683     -20.010   3.250   0.732  1.00  0.00
ATOM   5101  H1  WAT  1683     -20.115   2.635   1.458  1.00  0.00
ATOM   5102  H2  WAT  1683     -20.177   2.727  -0.052  1.00  0.00
TER
ATOM   5103  O   WAT  1684     -19.858   1.936  16.711  1.00  0.00
ATOM   5104  H1  WAT  1684     -20.624   2.504  16.626  1.00  0.00
ATOM   5105  H2  WAT  1684     -19.677   1.643  15.817  1.00  0.00
TER
ATOM   5106  O   WAT  1685     -16.769   2.312   1.336  1.00  0.00
ATOM   5107  H1  WAT  1685     -17.318   2.759   1.980  1.00  0.00
ATOM   5108  H2  WAT  1685     -16.147   1.807   1.860  1.00  0.00
TER
ATOM   5109  O   WAT  1686     -12.716   3.666  17.268  1.00  0.00
ATOM   5110  H1  WAT  1686     -11.975   4.004  16.765  1.00  0.00
ATOM   5111  H2  WAT  1686     -13.479   3.835  16.715  1.00  0.00
TER
ATOM   5112  O   WAT  1687     -21.102   1.271   3.232  1.00  0.00
ATOM   5113  H1  WAT  1687     -20.680   1.105   4.076  1.00  0.00
ATOM   5114  H2  WAT  1687     -20.977   0.461   2.738  1.00  0.00
TER
ATOM   5115  O   WAT  1688     -18.589   0.295   0.480  1.00  0.00
ATOM   5116  H1  WAT  1688     -18.068  -0.420   0.114  1.00  0.00
ATOM   5117  H2  WAT  1688     -17.942   0.933   0.780  1.00  0.00
TER
ATOM   5118  O   WAT  1689     -14.041   1.718  15.804  1.00  0.00
ATOM   5119  H1  WAT  1689     -13.627   1.872  16.653  1.00  0.00
ATOM   5120  H2  WAT  1689     -14.976   1.843  15.966  1.00  0.00
TER
ATOM   5121  O   WAT  1690     -13.569  -0.943  17.808  1.00  0.00
ATOM   5122  H1  WAT  1690     -12.987  -1.697  17.720  1.00  0.00
ATOM   5123  H2  WAT  1690     -13.393  -0.412  17.031  1.00  0.00
TER
ATOM   5124  O   WAT  1691     -19.686  -7.226  13.152  1.00  0.00
ATOM   5125  H1  WAT  1691     -20.134  -7.203  12.307  1.00  0.00
ATOM   5126  H2  WAT  1691     -20.319  -7.624  13.749  1.00  0.00
TER
ATOM   5127  O   WAT  1692     -19.280   1.670  13.773  1.00  0.00
ATOM   5128  H1  WAT  1692     -18.861   2.513  13.601  1.00  0.00
ATOM   5129  H2  WAT  1692     -20.199   1.807  13.544  1.00  0.00
TER
ATOM   5130  O   WAT  1693     -16.943  -0.599  15.157  1.00  0.00
ATOM   5131  H1  WAT  1693     -16.824  -1.194  15.897  1.00  0.00
ATOM   5132  H2  WAT  1693     -16.084  -0.562  14.737  1.00  0.00
TER
ATOM   5133  O   WAT  1694     -14.605  -0.045  13.733  1.00  0.00
ATOM   5134  H1  WAT  1694     -15.131   0.479  13.130  1.00  0.00
ATOM   5135  H2  WAT  1694     -14.261   0.588  14.364  1.00  0.00
TER
ATOM   5136  O   WAT  1695     -22.206  -2.656   0.178  1.00  0.00
ATOM   5137  H1  WAT  1695     -22.407  -3.519   0.540  1.00  0.00
ATOM   5138  H2  WAT  1695     -22.377  -2.742  -0.760  1.00  0.00
TER
ATOM   5139  O   WAT  1696     -21.429   7.975  14.889  1.00  0.00
ATOM   5140  H1  WAT  1696     -21.967   8.700  14.570  1.00  0.00
ATOM   5141  H2  WAT  1696     -21.176   7.498  14.099  1.00  0.00
TER
ATOM   5142  O   WAT  1697     -20.176  -4.056  16.415  1.00  0.00
ATOM   5143  H1  WAT  1697     -19.587  -4.365  17.102  1.00  0.00
ATOM   5144  H2  WAT  1697     -20.994  -4.528  16.571  1.00  0.00
TER
ATOM   5145  O   WAT  1698     -15.357  -4.440  16.648  1.00  0.00
ATOM   5146  H1  WAT  1698     -16.046  -5.102  16.583  1.00  0.00
ATOM   5147  H2  WAT  1698     -14.637  -4.886  17.093  1.00  0.00
TER
ATOM   5148  O   WAT  1699     -14.727  -7.845   2.707  1.00  0.00
ATOM   5149  H1  WAT  1699     -14.447  -8.688   3.063  1.00  0.00
ATOM   5150  H2  WAT  1699     -15.501  -7.612   3.221  1.00  0.00
TER
ATOM   5151  O   WAT  1700     -18.573   9.210  15.148  1.00  0.00
ATOM   5152  H1  WAT  1700     -18.647  10.114  15.455  1.00  0.00
ATOM   5153  H2  WAT  1700     -19.475   8.891  15.120  1.00  0.00
TER
ATOM   5154  O   WAT  1701     -20.189  -6.612   1.152  1.00  0.00
ATOM   5155  H1  WAT  1701     -20.537  -7.290   0.572  1.00  0.00
ATOM   5156  H2  WAT  1701     -19.988  -7.073   1.966  1.00  0.00
TER
ATOM   5157  O   WAT  1702     -18.024   8.376   2.770  1.00  0.00
ATOM   5158  H1  WAT  1702     -17.129   8.715   2.792  1.00  0.00
ATOM   5159  H2  WAT  1702     -17.992   7.654   2.143  1.00  0.00
TER
ATOM   5160  O   WAT  1703     -11.045   6.906  15.477  1.00  0.00
ATOM   5161  H1  WAT  1703     -11.645   6.966  14.733  1.00  0.00
ATOM   5162  H2  WAT  1703     -10.915   5.967  15.607  1.00  0.00
TER
ATOM   5163  O   WAT  1704     -10.349   1.393   3.317  1.00  0.00
ATOM   5164  H1  WAT  1704      -9.587   1.963   3.423  1.00  0.00
ATOM   5165  H2  WAT  1704     -10.334   0.826   4.088  1.00  0.00
TER
ATOM   5166  O   WAT  1705      -9.343   2.248   8.162  1.00  0.00
ATOM   5167  H1  WAT  1705      -8.972   1.465   7.755  1.00  0.00
ATOM   5168  H2  WAT  1705      -8.703   2.937   7.983  1.00  0.00
TER
ATOM   5169  O   WAT  1706     -12.360   3.632  13.575  1.00  0.00
ATOM   5170  H1  WAT  1706     -13.174   4.061  13.837  1.00  0.00
ATOM   5171  H2  WAT  1706     -11.952   4.243  12.962  1.00  0.00
TER
ATOM   5172  O   WAT  1707     -10.297   1.686   0.475  1.00  0.00
ATOM   5173  H1  WAT  1707     -10.022   2.594   0.347  1.00  0.00
ATOM   5174  H2  WAT  1707     -10.486   1.623   1.411  1.00  0.00
TER
ATOM   5175  O   WAT  1708     -13.900  -5.289   1.770  1.00  0.00
ATOM   5176  H1  WAT  1708     -13.481  -5.476   0.930  1.00  0.00
ATOM   5177  H2  WAT  1708     -14.206  -6.141   2.080  1.00  0.00
TER
ATOM   5178  O   WAT  1709     -10.401  -0.377   5.468  1.00  0.00
ATOM   5179  H1  WAT  1709     -10.776  -1.144   5.036  1.00  0.00
ATOM   5180  H2  WAT  1709     -11.130   0.006   5.955  1.00  0.00
TER
ATOM   5181  O   WAT  1710     -11.011  -1.230  15.102  1.00  0.00
ATOM   5182  H1  WAT  1710     -11.242  -1.458  14.201  1.00  0.00
ATOM   5183  H2  WAT  1710     -10.750  -0.310  15.056  1.00  0.00
TER
ATOM   5184  O   WAT  1711     -12.572  -6.004  17.879  1.00  0.00
ATOM   5185  H1  WAT  1711     -11.695  -5.996  18.263  1.00  0.00
ATOM   5186  H2  WAT  1711     -12.560  -6.741  17.269  1.00  0.00
TER
ATOM   5187  O   WAT  1712     -11.125  -2.151   8.768  1.00  0.00
ATOM   5188  H1  WAT  1712     -10.602  -2.645   8.137  1.00  0.00
ATOM   5189  H2  WAT  1712     -10.540  -2.016   9.513  1.00  0.00
TER
ATOM   5190  O   WAT  1713     -10.947  -2.067  12.290  1.00  0.00
ATOM   5191  H1  WAT  1713     -11.896  -2.101  12.405  1.00  0.00
ATOM   5192  H2  WAT  1713     -10.765  -1.157  12.055  1.00  0.00
TER
ATOM   5193  O   WAT  1714     -11.635  -2.894   4.708  1.00  0.00
ATOM   5194  H1  WAT  1714     -11.140  -3.127   5.492  1.00  0.00
ATOM   5195  H2  WAT  1714     -11.834  -3.732   4.291  1.00  0.00
TER
ATOM   5196  O   WAT  1715     -10.207  -4.258   7.241  1.00  0.00
ATOM   5197  H1  WAT  1715     -10.317  -4.412   8.180  1.00  0.00
ATOM   5198  H2  WAT  1715      -9.446  -4.785   6.999  1.00  0.00
TER
ATOM   5199  O   WAT  1716     -11.860  -8.318  13.700  1.00  0.00
ATOM   5200  H1  WAT  1716     -11.223  -7.705  14.066  1.00  0.00
ATOM   5201  H2  WAT  1716     -11.713  -8.282  12.755  1.00  0.00
TER
ATOM   5202  O   WAT  1717      -9.318  -6.427   0.482  1.00  0.00
ATOM   5203  H1  WAT  1717      -8.393  -6.559   0.274  1.00  0.00
ATOM   5204  H2  WAT  1717      -9.340  -6.347   1.436  1.00  0.00
TER
ATOM   5205  O   WAT  1718      -9.244  -5.656   3.108  1.00  0.00
ATOM   5206  H1  WAT  1718     -10.039  -5.721   3.637  1.00  0.00
ATOM   5207  H2  WAT  1718      -9.040  -4.721   3.096  1.00  0.00
TER
ATOM   5208  O   WAT  1719     -12.302   8.383   7.101  1.00  0.00
ATOM   5209  H1  WAT  1719     -11.706   8.062   6.425  1.00  0.00
ATOM   5210  H2  WAT  1719     -12.044   7.911   7.893  1.00  0.00
TER
ATOM   5211  O   WAT  1720     -20.695   6.371  12.851  1.00  0.00
ATOM   5212  H1  WAT  1720     -20.936   6.639  11.965  1.00  0.00
ATOM   5213  H2  WAT  1720     -19.755   6.542  12.907  1.00  0.00
TER
ATOM   5214  O   WAT  1721     -18.490  -7.166  16.607  1.00  0.00
ATOM   5215  H1  WAT  1721     -18.551  -6.573  17.357  1.00  0.00
ATOM   5216  H2  WAT  1721     -17.550  -7.273  16.462  1.00  0.00
TER
ATOM   5217  O   WAT  1722     -15.852  -7.509  16.246  1.00  0.00
ATOM   5218  H1  WAT  1722     -15.238  -7.191  15.584  1.00  0.00
ATOM   5219  H2  WAT  1722     -15.307  -7.994  16.866  1.00  0.00
TER
ATOM   5220  O   WAT  1723      -9.435   8.391  13.653  1.00  0.00
ATOM   5221  H1  WAT  1723      -9.929   8.788  12.935  1.00  0.00
ATOM   5222  H2  WAT  1723     -10.043   7.766  14.046  1.00  0.00
TER
ATOM   5223  O   WAT  1724     -15.111  -8.945  12.573  1.00  0.00
ATOM   5224  H1  WAT  1724     -15.986  -8.612  12.371  1.00  0.00
ATOM   5225  H2  WAT  1724     -15.220  -9.418  13.398  1.00  0.00
TER
ATOM   5226  O   WAT  1725     -14.204  -6.738  13.957  1.00  0.00
ATOM   5227  H1  WAT  1725     -14.533  -7.553  13.578  1.00  0.00
ATOM   5228  H2  WAT  1725     -13.256  -6.781  13.834  1.00  0.00
TER
ATOM   5229  O   WAT  1726     -11.751   9.033  10.931  1.00  0.00
ATOM   5230  H1  WAT  1726     -12.211   9.785  10.557  1.00  0.00
ATOM   5231  H2  WAT  1726     -12.380   8.314  10.873  1.00  0.00
TER
ATOM   5232  O   WAT  1727     -21.321   7.342  10.106  1.00  0.00
ATOM   5233  H1  WAT  1727     -20.805   6.731   9.581  1.00  0.00
ATOM   5234  H2  WAT  1727     -20.672   7.845  10.597  1.00  0.00
TER
ATOM   5235  O   WAT  1728     -18.582   8.233  10.933  1.00  0.00
ATOM   5236  H1  WAT  1728     -18.294   7.978  10.056  1.00  0.00
ATOM   5237  H2  WAT  1728     -18.069   7.680  11.523  1.00  0.00
TER
ATOM   5238  O   WAT  1729     -17.364  -8.028  11.513  1.00  0.00
ATOM   5239  H1  WAT  1729     -18.147  -7.554  11.792  1.00  0.00
ATOM   5240  H2  WAT  1729     -17.658  -8.933  11.404  1.00  0.00
TER
ATOM   5241  O   WAT  1730     -12.812  -7.326   9.557  1.00  0.00
ATOM   5242  H1  WAT  1730     -12.371  -7.381   8.710  1.00  0.00
ATOM   5243  H2  WAT  1730     -13.081  -6.410   9.628  1.00  0.00
TER
ATOM   5244  O   WAT  1731     -10.948  -7.694   7.568  1.00  0.00
ATOM   5245  H1  WAT  1731     -11.009  -8.638   7.421  1.00  0.00
ATOM   5246  H2  WAT  1731     -10.169  -7.586   8.114  1.00  0.00
TER
ATOM   5247  O   WAT  1732     -19.479  -5.610   7.024  1.00  0.00
ATOM   5248  H1  WAT  1732     -20.291  -5.984   6.684  1.00  0.00
ATOM   5249  H2  WAT  1732     -18.974  -6.365   7.326  1.00  0.00
TER
ATOM   5250  O   WAT  1733     -14.976  -8.945   8.262  1.00  0.00
ATOM   5251  H1  WAT  1733     -14.373  -8.373   8.737  1.00  0.00
ATOM   5252  H2  WAT  1733     -15.717  -8.381   8.040  1.00  0.00
TER
ATOM   5253  O   WAT  1734     -11.833  -8.543   3.536  1.00  0.00
ATOM   5254  H1  WAT  1734     -11.638  -7.645   3.803  1.00  0.00
ATOM   5255  H2  WAT  1734     -12.620  -8.775   4.030  1.00  0.00
TER
ATOM   5256  O   WAT  1735     -21.454  -7.460   5.629  1.00  0.00
ATOM   5257  H1  WAT  1735     -22.083  -8.161   5.796  1.00  0.00
ATOM   5258  H2  WAT  1735     -21.993  -6.699   5.412  1.00  0.00
TER
ATOM   5259  O   WAT  1736     -18.514   9.154  18.300  1.00  0.00
ATOM   5260  H1  WAT  1736     -17.588   8.919  18.343  1.00  0.00
ATOM   5261  H2  WAT  1736     -18.529   9.981  17.818  1.00  0.00
TER
ATOM   5262  O   WAT  1737     -10.280   8.697   5.297  1.00  0.00
ATOM   5263  H1  WAT  1737     -10.105   8.011   4.653  1.00  0.00
ATOM   5264  H2  WAT  1737     -10.978   9.222   4.905  1.00  0.00
TER
ATOM   5265  O   WAT  1738     -21.328  -8.181  18.064  1.00  0.00
ATOM   5266  H1  WAT  1738     -21.610  -7.678  17.300  1.00  0.00
ATOM   5267  H2  WAT  1738     -20.946  -8.979  17.698  1.00  0.00
TER
ATOM   5268  O   WAT  1739     -22.437   9.086   2.851  1.00  0.00
ATOM   5269  H1  WAT  1739     -21.705   8.802   2.303  1.00  0.00
ATOM   5270  H2  WAT  1739     -22.178   8.848   3.741  1.00  0.00
TER
ATOM   5271  O   WAT  1740     -11.947   8.381  18.124  1.00  0.00
ATOM   5272  H1  WAT  1740     -11.154   7.886  17.916  1.00  0.00
ATOM   5273  H2  WAT  1740     -11.653   9.060  18.731  1.00  0.00
TER
ATOM   5274  O   WAT  1741     -15.821  -0.747 -10.995  1.00  0.00
ATOM   5275  H1  WAT  1741     -15.901  -1.661 -11.265  1.00  0.00
ATOM   5276  H2  WAT  1741     -16.234  -0.250 -11.701  1.00  0.00
TER
ATOM   5277  O   WAT  1742     -17.689   1.031  -9.114  1.00  0.00
ATOM   5278  H1  WAT  1742     -18.465   0.551  -8.824  1.00  0.00
ATOM   5279  H2  WAT  1742     -17.038   0.352  -9.288  1.00  0.00
TER
ATOM   5280  O   WAT  1743     -13.668   5.437 -10.334  1.00  0.00
ATOM   5281  H1  WAT  1743     -14.130   4.666 -10.005  1.00  0.00
ATOM   5282  H2  WAT  1743     -12.856   5.464  -9.828  1.00  0.00
TER
ATOM   5283  O   WAT  1744     -17.442   7.723 -10.713  1.00  0.00
ATOM   5284  H1  WAT  1744     -18.061   8.179 -11.284  1.00  0.00
ATOM   5285  H2  WAT  1744     -16.587   7.878 -11.114  1.00  0.00
TER
ATOM   5286  O   WAT  1745     -18.248   3.707  -9.107  1.00  0.00
ATOM   5287  H1  WAT  1745     -18.317   2.766  -9.268  1.00  0.00
ATOM   5288  H2  WAT  1745     -17.486   3.797  -8.534  1.00  0.00
TER
ATOM   5289  O   WAT  1746     -17.218  -3.486  -8.880  1.00  0.00
ATOM   5290  H1  WAT  1746     -16.841  -4.359  -8.992  1.00  0.00
ATOM   5291  H2  WAT  1746     -17.316  -3.150  -9.771  1.00  0.00
TER
ATOM   5292  O   WAT  1747     -13.435  -5.991 -11.947  1.00  0.00
ATOM   5293  H1  WAT  1747     -12.614  -6.481 -11.904  1.00  0.00
ATOM   5294  H2  WAT  1747     -13.402  -5.401 -11.194  1.00  0.00
TER
ATOM   5295  O   WAT  1748     -21.246  -2.145  -9.085  1.00  0.00
ATOM   5296  H1  WAT  1748     -20.738  -1.647  -8.445  1.00  0.00
ATOM   5297  H2  WAT  1748     -20.715  -2.921  -9.262  1.00  0.00
TER
ATOM   5298  O   WAT  1749      -9.145  -3.974  -5.383  1.00  0.00
ATOM   5299  H1  WAT  1749      -9.850  -3.586  -5.901  1.00  0.00
ATOM   5300  H2  WAT  1749      -8.879  -3.279  -4.780  1.00  0.00
TER
ATOM   5301  O   WAT  1750     -16.576   2.607 -13.320  1.00  0.00
ATOM   5302  H1  WAT  1750     -17.194   3.072 -13.884  1.00  0.00
ATOM   5303  H2  WAT  1750     -16.063   3.300 -12.903  1.00  0.00
TER
ATOM   5304  O   WAT  1751     -21.712   2.135  -6.642  1.00  0.00
ATOM   5305  H1  WAT  1751     -22.045   2.761  -6.000  1.00  0.00
ATOM   5306  H2  WAT  1751     -21.536   2.661  -7.422  1.00  0.00
TER
ATOM   5307  O   WAT  1752     -13.199  -4.051  -9.174  1.00  0.00
ATOM   5308  H1  WAT  1752     -13.903  -3.762  -8.594  1.00  0.00
ATOM   5309  H2  WAT  1752     -12.838  -3.241  -9.534  1.00  0.00
TER
ATOM   5310  O   WAT  1753     -11.583   5.567  -6.911  1.00  0.00
ATOM   5311  H1  WAT  1753     -12.266   6.237  -6.920  1.00  0.00
ATOM   5312  H2  WAT  1753     -11.043   5.765  -7.677  1.00  0.00
TER
ATOM   5313  O   WAT  1754     -10.130  -4.605  -8.783  1.00  0.00
ATOM   5314  H1  WAT  1754     -11.078  -4.572  -8.652  1.00  0.00
ATOM   5315  H2  WAT  1754      -9.805  -3.792  -8.398  1.00  0.00
TER
ATOM   5316  O   WAT  1755     -19.598  -8.306 -10.488  1.00  0.00
ATOM   5317  H1  WAT  1755     -19.291  -8.861 -11.204  1.00  0.00
ATOM   5318  H2  WAT  1755     -20.528  -8.171 -10.670  1.00  0.00
TER
ATOM   5319  O   WAT  1756     -14.047   7.411  -8.197  1.00  0.00
ATOM   5320  H1  WAT  1756     -14.034   7.007  -9.065  1.00  0.00
ATOM   5321  H2  WAT  1756     -14.599   8.186  -8.301  1.00  0.00
TER
ATOM   5322  O   WAT  1757     -12.752   4.133 -13.108  1.00  0.00
ATOM   5323  H1  WAT  1757     -12.863   3.190 -12.983  1.00  0.00
ATOM   5324  H2  WAT  1757     -12.755   4.494 -12.222  1.00  0.00
TER
ATOM   5325  O   WAT  1758     -14.648   2.314  -6.869  1.00  0.00
ATOM   5326  H1  WAT  1758     -14.231   2.100  -7.703  1.00  0.00
ATOM   5327  H2  WAT  1758     -13.924   2.571  -6.298  1.00  0.00
TER
ATOM   5328  O   WAT  1759     -17.210  -0.241 -13.752  1.00  0.00
ATOM   5329  H1  WAT  1759     -18.137  -0.307 -13.523  1.00  0.00
ATOM   5330  H2  WAT  1759     -17.058   0.697 -13.866  1.00  0.00
TER
ATOM   5331  O   WAT  1760     -17.223  -3.969 -16.755  1.00  0.00
ATOM   5332  H1  WAT  1760     -18.163  -3.808 -16.670  1.00  0.00
ATOM   5333  H2  WAT  1760     -16.905  -3.251 -17.301  1.00  0.00
TER
ATOM   5334  O   WAT  1761     -10.702   0.713  -6.777  1.00  0.00
ATOM   5335  H1  WAT  1761     -11.530   0.782  -7.252  1.00  0.00
ATOM   5336  H2  WAT  1761     -10.107   1.298  -7.245  1.00  0.00
TER
ATOM   5337  O   WAT  1762     -13.181   1.321 -13.248  1.00  0.00
ATOM   5338  H1  WAT  1762     -13.799   0.983 -13.895  1.00  0.00
ATOM   5339  H2  WAT  1762     -13.198   0.677 -12.540  1.00  0.00
TER
ATOM   5340  O   WAT  1763     -13.738  -2.500  -5.832  1.00  0.00
ATOM   5341  H1  WAT  1763     -14.151  -1.675  -5.578  1.00  0.00
ATOM   5342  H2  WAT  1763     -14.470  -3.086  -6.024  1.00  0.00
TER
ATOM   5343  O   WAT  1764     -21.605   0.286 -10.970  1.00  0.00
ATOM   5344  H1  WAT  1764     -22.009  -0.427 -11.465  1.00  0.00
ATOM   5345  H2  WAT  1764     -21.518  -0.059 -10.081  1.00  0.00
TER
ATOM   5346  O   WAT  1765     -21.136   3.972  -8.806  1.00  0.00
ATOM   5347  H1  WAT  1765     -21.434   3.367  -9.485  1.00  0.00
ATOM   5348  H2  WAT  1765     -20.186   4.010  -8.917  1.00  0.00
TER
ATOM   5349  O   WAT  1766     -13.048   7.546  -5.143  1.00  0.00
ATOM   5350  H1  WAT  1766     -13.525   8.353  -5.336  1.00  0.00
ATOM   5351  H2  WAT  1766     -13.732   6.893  -4.991  1.00  0.00
TER
ATOM   5352  O   WAT  1767     -15.004   0.560 -16.241  1.00  0.00
ATOM   5353  H1  WAT  1767     -14.565  -0.278 -16.387  1.00  0.00
ATOM   5354  H2  WAT  1767     -14.291   1.193 -16.154  1.00  0.00
TER
ATOM   5355  O   WAT  1768     -16.895   5.500 -12.273  1.00  0.00
ATOM   5356  H1  WAT  1768     -16.455   6.242 -12.687  1.00  0.00
ATOM   5357  H2  WAT  1768     -16.956   5.742 -11.349  1.00  0.00
TER
ATOM   5358  O   WAT  1769     -21.419   6.524  -1.371  1.00  0.00
ATOM   5359  H1  WAT  1769     -21.448   6.928  -2.238  1.00  0.00
ATOM   5360  H2  WAT  1769     -21.583   5.595  -1.534  1.00  0.00
TER
ATOM   5361  O   WAT  1770     -11.422  -8.186 -17.927  1.00  0.00
ATOM   5362  H1  WAT  1770     -11.735  -8.093 -17.027  1.00  0.00
ATOM   5363  H2  WAT  1770     -10.661  -7.608 -17.977  1.00  0.00
TER
ATOM   5364  O   WAT  1771      -9.468   7.307  -0.074  1.00  0.00
ATOM   5365  H1  WAT  1771      -8.992   7.785   0.605  1.00  0.00
ATOM   5366  H2  WAT  1771      -8.847   7.239  -0.800  1.00  0.00
TER
ATOM   5367  O   WAT  1772     -10.065   4.498  -2.914  1.00  0.00
ATOM   5368  H1  WAT  1772      -9.938   4.259  -3.833  1.00  0.00
ATOM   5369  H2  WAT  1772     -10.022   3.667  -2.442  1.00  0.00
TER
ATOM   5370  O   WAT  1773     -16.203   8.201  -4.345  1.00  0.00
ATOM   5371  H1  WAT  1773     -15.688   8.112  -3.543  1.00  0.00
ATOM   5372  H2  WAT  1773     -17.046   8.547  -4.052  1.00  0.00
TER
ATOM   5373  O   WAT  1774     -14.227   8.486 -14.916  1.00  0.00
ATOM   5374  H1  WAT  1774     -14.387   8.197 -14.018  1.00  0.00
ATOM   5375  H2  WAT  1774     -14.393   7.710 -15.452  1.00  0.00
TER
ATOM   5376  O   WAT  1775     -14.525   5.995 -16.357  1.00  0.00
ATOM   5377  H1  WAT  1775     -15.218   5.993 -17.016  1.00  0.00
ATOM   5378  H2  WAT  1775     -13.783   5.571 -16.787  1.00  0.00
TER
ATOM   5379  O   WAT  1776     -14.960   7.621 -12.282  1.00  0.00
ATOM   5380  H1  WAT  1776     -14.504   6.840 -11.968  1.00  0.00
ATOM   5381  H2  WAT  1776     -14.621   8.332 -11.738  1.00  0.00
TER
ATOM   5382  O   WAT  1777     -10.212  -3.449  -1.949  1.00  0.00
ATOM   5383  H1  WAT  1777     -10.828  -2.941  -2.478  1.00  0.00
ATOM   5384  H2  WAT  1777     -10.533  -4.349  -2.007  1.00  0.00
TER
ATOM   5385  O   WAT  1778     -18.151  -4.609  -4.483  1.00  0.00
ATOM   5386  H1  WAT  1778     -18.613  -4.401  -3.671  1.00  0.00
ATOM   5387  H2  WAT  1778     -18.553  -5.424  -4.786  1.00  0.00
TER
ATOM   5388  O   WAT  1779     -13.150  -3.389  -3.353  1.00  0.00
ATOM   5389  H1  WAT  1779     -14.001  -3.688  -3.032  1.00  0.00
ATOM   5390  H2  WAT  1779     -13.310  -3.144  -4.265  1.00  0.00
TER
ATOM   5391  O   WAT  1780     -16.055  -1.888  -1.254  1.00  0.00
ATOM   5392  H1  WAT  1780     -15.730  -2.722  -1.593  1.00  0.00
ATOM   5393  H2  WAT  1780     -15.267  -1.366  -1.106  1.00  0.00
TER
ATOM   5394  O   WAT  1781     -19.322  -7.855 -15.206  1.00  0.00
ATOM   5395  H1  WAT  1781     -19.946  -7.859 -14.481  1.00  0.00
ATOM   5396  H2  WAT  1781     -19.409  -8.722 -15.602  1.00  0.00
TER
ATOM   5397  O   WAT  1782     -20.400  -6.932  -8.228  1.00  0.00
ATOM   5398  H1  WAT  1782     -20.103  -6.025  -8.308  1.00  0.00
ATOM   5399  H2  WAT  1782     -19.852  -7.420  -8.842  1.00  0.00
TER
ATOM   5400  O   WAT  1783     -15.417  -2.347 -13.759  1.00  0.00
ATOM   5401  H1  WAT  1783     -16.016  -1.623 -13.943  1.00  0.00
ATOM   5402  H2  WAT  1783     -14.869  -2.409 -14.542  1.00  0.00
TER
ATOM   5403  O   WAT  1784     -20.206  -1.454  -1.692  1.00  0.00
ATOM   5404  H1  WAT  1784     -20.302  -2.395  -1.842  1.00  0.00
ATOM   5405  H2  WAT  1784     -19.363  -1.233  -2.088  1.00  0.00
TER
ATOM   5406  O   WAT  1785     -16.810  -3.710 -11.729  1.00  0.00
ATOM   5407  H1  WAT  1785     -16.417  -3.393 -12.542  1.00  0.00
ATOM   5408  H2  WAT  1785     -16.448  -4.589 -11.615  1.00  0.00
TER
ATOM   5409  O   WAT  1786     -18.501  -4.960  -0.469  1.00  0.00
ATOM   5410  H1  WAT  1786     -19.191  -5.152   0.165  1.00  0.00
ATOM   5411  H2  WAT  1786     -17.758  -4.676   0.063  1.00  0.00
TER
ATOM   5412  O   WAT  1787     -16.225  -1.120  -7.634  1.00  0.00
ATOM   5413  H1  WAT  1787     -16.956  -0.611  -7.285  1.00  0.00
ATOM   5414  H2  WAT  1787     -16.622  -1.937  -7.935  1.00  0.00
TER
ATOM   5415  O   WAT  1788     -19.787  -4.444  -9.229  1.00  0.00
ATOM   5416  H1  WAT  1788     -19.783  -4.885 -10.078  1.00  0.00
ATOM   5417  H2  WAT  1788     -18.892  -4.123  -9.122  1.00  0.00
TER
ATOM   5418  O   WAT  1789     -19.725  -3.443 -16.238  1.00  0.00
ATOM   5419  H1  WAT  1789     -19.604  -3.484 -15.290  1.00  0.00
ATOM   5420  H2  WAT  1789     -20.110  -2.581 -16.393  1.00  0.00
TER
ATOM   5421  O   WAT  1790     -15.762  -5.666  -8.222  1.00  0.00
ATOM   5422  H1  WAT  1790     -15.745  -5.215  -7.378  1.00  0.00
ATOM   5423  H2  WAT  1790     -16.010  -6.566  -8.008  1.00  0.00
TER
ATOM   5424  O   WAT  1791     -20.713  -1.133 -16.840  1.00  0.00
ATOM   5425  H1  WAT  1791     -21.281  -1.581 -17.466  1.00  0.00
ATOM   5426  H2  WAT  1791     -20.004  -0.774 -17.373  1.00  0.00
TER
ATOM   5427  O   WAT  1792     -12.335  -8.253  -2.383  1.00  0.00
ATOM   5428  H1  WAT  1792     -12.010  -8.984  -1.857  1.00  0.00
ATOM   5429  H2  WAT  1792     -12.299  -8.572  -3.285  1.00  0.00
TER
ATOM   5430  O   WAT  1793     -19.486  -0.384  -7.482  1.00  0.00
ATOM   5431  H1  WAT  1793     -19.119  -0.858  -6.736  1.00  0.00
ATOM   5432  H2  WAT  1793     -19.676   0.490  -7.141  1.00  0.00
TER
ATOM   5433  O   WAT  1794     -21.696  -1.343  -5.164  1.00  0.00
ATOM   5434  H1  WAT  1794     -22.000  -0.464  -4.939  1.00  0.00
ATOM   5435  H2  WAT  1794     -20.741  -1.283  -5.128  1.00  0.00
TER
ATOM   5436  O   WAT  1795     -12.409   1.859  -8.774  1.00  0.00
ATOM   5437  H1  WAT  1795     -11.689   2.355  -9.165  1.00  0.00
ATOM   5438  H2  WAT  1795     -12.611   1.181  -9.419  1.00  0.00
TER
ATOM   5439  O   WAT  1796     -16.948  -6.747 -14.632  1.00  0.00
ATOM   5440  H1  WAT  1796     -17.762  -7.246 -14.707  1.00  0.00
ATOM   5441  H2  WAT  1796     -17.142  -5.907 -15.048  1.00  0.00
TER
ATOM   5442  O   WAT  1797     -17.027   1.930  -2.888  1.00  0.00
ATOM   5443  H1  WAT  1797     -17.093   1.010  -3.142  1.00  0.00
ATOM   5444  H2  WAT  1797     -17.657   2.028  -2.173  1.00  0.00
TER
ATOM   5445  O   WAT  1798     -14.233  -2.375 -16.335  1.00  0.00
ATOM   5446  H1  WAT  1798     -13.345  -2.063 -16.510  1.00  0.00
ATOM   5447  H2  WAT  1798     -14.263  -3.248 -16.727  1.00  0.00
TER
ATOM   5448  O   WAT  1799     -18.237   3.798 -15.657  1.00  0.00
ATOM   5449  H1  WAT  1799     -17.896   4.542 -16.152  1.00  0.00
ATOM   5450  H2  WAT  1799     -19.066   4.111 -15.294  1.00  0.00
TER
ATOM   5451  O   WAT  1800     -17.096   4.752  -3.137  1.00  0.00
ATOM   5452  H1  WAT  1800     -17.081   3.820  -3.355  1.00  0.00
ATOM   5453  H2  WAT  1800     -17.803   4.838  -2.498  1.00  0.00
TER
ATOM   5454  O   WAT  1801     -11.962  -1.064 -16.867  1.00  0.00
ATOM   5455  H1  WAT  1801     -12.045  -0.632 -17.718  1.00  0.00
ATOM   5456  H2  WAT  1801     -11.242  -0.604 -16.435  1.00  0.00
TER
ATOM   5457  O   WAT  1802     -10.884   1.393  -3.790  1.00  0.00
ATOM   5458  H1  WAT  1802     -11.610   1.986  -3.987  1.00  0.00
ATOM   5459  H2  WAT  1802     -10.357   1.385  -4.589  1.00  0.00
TER
ATOM   5460  O   WAT  1803     -10.933   5.791 -14.139  1.00  0.00
ATOM   5461  H1  WAT  1803     -11.576   5.136 -13.865  1.00  0.00
ATOM   5462  H2  WAT  1803     -11.320   6.196 -14.915  1.00  0.00
TER
ATOM   5463  O   WAT  1804     -15.354   3.119 -10.292  1.00  0.00
ATOM   5464  H1  WAT  1804     -15.002   2.522 -10.952  1.00  0.00
ATOM   5465  H2  WAT  1804     -16.238   2.794 -10.121  1.00  0.00
TER
ATOM   5466  O   WAT  1805     -19.268   3.879 -12.885  1.00  0.00
ATOM   5467  H1  WAT  1805     -18.581   4.426 -12.504  1.00  0.00
ATOM   5468  H2  WAT  1805     -20.055   4.423 -12.850  1.00  0.00
TER
ATOM   5469  O   WAT  1806     -19.965   0.883 -13.272  1.00  0.00
ATOM   5470  H1  WAT  1806     -19.509   1.694 -13.046  1.00  0.00
ATOM   5471  H2  WAT  1806     -20.317   0.566 -12.441  1.00  0.00
TER
ATOM   5472  O   WAT  1807     -17.662   6.394  -6.043  1.00  0.00
ATOM   5473  H1  WAT  1807     -17.018   6.600  -5.366  1.00  0.00
ATOM   5474  H2  WAT  1807     -17.299   5.633  -6.496  1.00  0.00
TER
ATOM   5475  O   WAT  1808     -16.389   4.397  -7.325  1.00  0.00
ATOM   5476  H1  WAT  1808     -15.747   3.697  -7.212  1.00  0.00
ATOM   5477  H2  WAT  1808     -15.864   5.177  -7.506  1.00  0.00
TER
ATOM   5478  O   WAT  1809     -12.543   4.682 -17.601  1.00  0.00
ATOM   5479  H1  WAT  1809     -12.770   3.965 -17.009  1.00  0.00
ATOM   5480  H2  WAT  1809     -12.934   4.433 -18.439  1.00  0.00
TER
ATOM   5481  O   WAT  1810     -14.615   5.197  -4.122  1.00  0.00
ATOM   5482  H1  WAT  1810     -14.280   5.783  -3.444  1.00  0.00
ATOM   5483  H2  WAT  1810     -15.535   5.066  -3.892  1.00  0.00
TER
ATOM   5484  O   WAT  1811     -12.962   2.599 -15.940  1.00  0.00
ATOM   5485  H1  WAT  1811     -13.250   3.061 -15.152  1.00  0.00
ATOM   5486  H2  WAT  1811     -12.167   2.139 -15.672  1.00  0.00
TER
ATOM   5487  O   WAT  1812     -18.786   5.246  -0.953  1.00  0.00
ATOM   5488  H1  WAT  1812     -19.107   4.527  -0.408  1.00  0.00
ATOM   5489  H2  WAT  1812     -19.461   5.921  -0.879  1.00  0.00
TER
ATOM   5490  O   WAT  1813     -20.745   6.092 -16.010  1.00  0.00
ATOM   5491  H1  WAT  1813     -20.754   6.825 -16.625  1.00  0.00
ATOM   5492  H2  WAT  1813     -21.665   5.845 -15.917  1.00  0.00
TER
ATOM   5493  O   WAT  1814     -15.571  -4.521  -5.589  1.00  0.00
ATOM   5494  H1  WAT  1814     -15.203  -5.342  -5.261  1.00  0.00
ATOM   5495  H2  WAT  1814     -16.431  -4.461  -5.174  1.00  0.00
TER
ATOM   5496  O   WAT  1815     -12.205  -5.566 -14.781  1.00  0.00
ATOM   5497  H1  WAT  1815     -12.833  -5.461 -15.495  1.00  0.00
ATOM   5498  H2  WAT  1815     -12.700  -5.346 -13.991  1.00  0.00
TER
ATOM   5499  O   WAT  1816     -17.759   6.155 -17.347  1.00  0.00
ATOM   5500  H1  WAT  1816     -17.658   5.951 -18.277  1.00  0.00
ATOM   5501  H2  WAT  1816     -18.659   5.901 -17.142  1.00  0.00
TER
ATOM   5502  O   WAT  1817     -20.236  -3.287 -13.365  1.00  0.00
ATOM   5503  H1  WAT  1817     -20.945  -2.818 -12.923  1.00  0.00
ATOM   5504  H2  WAT  1817     -19.952  -3.945 -12.730  1.00  0.00
TER
ATOM   5505  O   WAT  1818     -18.611  -1.867  -5.366  1.00  0.00
ATOM   5506  H1  WAT  1818     -18.112  -1.393  -4.700  1.00  0.00
ATOM   5507  H2  WAT  1818     -18.468  -2.791  -5.159  1.00  0.00
TER
ATOM   5508  O   WAT  1819     -16.205  -6.562 -11.925  1.00  0.00
ATOM   5509  H1  WAT  1819     -16.328  -6.543 -12.874  1.00  0.00
ATOM   5510  H2  WAT  1819     -15.256  -6.514 -11.805  1.00  0.00
TER
ATOM   5511  O   WAT  1820     -19.117   8.673 -12.652  1.00  0.00
ATOM   5512  H1  WAT  1820     -18.863   8.636 -13.574  1.00  0.00
ATOM   5513  H2  WAT  1820     -20.066   8.547 -12.660  1.00  0.00
TER
ATOM   5514  O   WAT  1821     -22.033  -4.979 -15.990  1.00  0.00
ATOM   5515  H1  WAT  1821     -21.184  -4.542 -16.056  1.00  0.00
ATOM   5516  H2  WAT  1821     -22.400  -4.667 -15.162  1.00  0.00
TER
ATOM   5517  O   WAT  1822     -11.404  -5.651  -4.523  1.00  0.00
ATOM   5518  H1  WAT  1822     -11.907  -4.910  -4.183  1.00  0.00
ATOM   5519  H2  WAT  1822     -10.588  -5.262  -4.839  1.00  0.00
TER
ATOM   5520  O   WAT  1823     -13.112  -0.407 -11.077  1.00  0.00
ATOM   5521  H1  WAT  1823     -14.053  -0.392 -10.902  1.00  0.00
ATOM   5522  H2  WAT  1823     -12.797  -1.194 -10.631  1.00  0.00
TER
ATOM   5523  O   WAT  1824     -11.109   6.764  -9.401  1.00  0.00
ATOM   5524  H1  WAT  1824     -10.985   7.587  -8.929  1.00  0.00
ATOM   5525  H2  WAT  1824     -10.243   6.553  -9.749  1.00  0.00
TER
ATOM   5526  O   WAT  1825     -20.527   8.030 -17.907  1.00  0.00
ATOM   5527  H1  WAT  1825     -19.734   8.319 -18.359  1.00  0.00
ATOM   5528  H2  WAT  1825     -21.047   7.599 -18.586  1.00  0.00
TER
ATOM   5529  O   WAT  1826     -15.795   4.149  -0.593  1.00  0.00
ATOM   5530  H1  WAT  1826     -16.401   4.172  -1.334  1.00  0.00
ATOM   5531  H2  WAT  1826     -16.100   3.418  -0.057  1.00  0.00
TER
ATOM   5532  O   WAT  1827     -14.365   7.877  -1.982  1.00  0.00
ATOM   5533  H1  WAT  1827     -13.413   7.793  -2.032  1.00  0.00
ATOM   5534  H2  WAT  1827     -14.512   8.541  -1.309  1.00  0.00
TER
ATOM   5535  O   WAT  1828     -11.474   7.257 -16.483  1.00  0.00
ATOM   5536  H1  WAT  1828     -11.760   6.843 -17.298  1.00  0.00
ATOM   5537  H2  WAT  1828     -11.672   8.185 -16.603  1.00  0.00
TER
ATOM   5538  O   WAT  1829     -19.858   1.936  -2.064  1.00  0.00
ATOM   5539  H1  WAT  1829     -20.624   2.504  -2.148  1.00  0.00
ATOM   5540  H2  WAT  1829     -19.677   1.643  -2.957  1.00  0.00
TER
ATOM   5541  O   WAT  1830     -16.769   2.312 -17.438  1.00  0.00
ATOM   5542  H1  WAT  1830     -17.318   2.759 -16.794  1.00  0.00
ATOM   5543  H2  WAT  1830     -16.147   1.807 -16.915  1.00  0.00
TER
ATOM   5544  O   WAT  1831     -12.716   3.666  -1.506  1.00  0.00
ATOM   5545  H1  WAT  1831     -11.975   4.004  -2.009  1.00  0.00
ATOM   5546  H2  WAT  1831     -13.479   3.835  -2.059  1.00  0.00
TER
ATOM   5547  O   WAT  1832     -21.102   1.271 -15.542  1.00  0.00
ATOM   5548  H1  WAT  1832     -20.680   1.105 -14.699  1.00  0.00
ATOM   5549  H2  WAT  1832     -20.977   0.461 -16.036  1.00  0.00
TER
ATOM   5550  O   WAT  1833     -18.589   0.295 -18.294  1.00  0.00
ATOM   5551  H1  WAT  1833     -18.068  -0.420 -18.660  1.00  0.00
ATOM   5552  H2  WAT  1833     -17.942   0.933 -17.994  1.00  0.00
TER
ATOM   5553  O   WAT  1834     -14.041   1.718  -2.971  1.00  0.00
ATOM   5554  H1  WAT  1834     -13.627   1.872  -2.122  1.00  0.00
ATOM   5555  H2  WAT  1834     -14.976   1.843  -2.808  1.00  0.00
TER
ATOM   5556  O   WAT  1835     -13.569  -0.943  -0.967  1.00  0.00
ATOM   5557  H1  WAT  1835     -12.987  -1.697  -1.055  1.00  0.00
ATOM   5558  H2  WAT  1835     -13.393  -0.412  -1.744  1.00  0.00
TER
ATOM   5559  O   WAT  1836     -19.686  -7.226  -5.622  1.00  0.00
ATOM   5560  H1  WAT  1836     -20.134  -7.203  -6.468  1.00  0.00
ATOM   5561  H2  WAT  1836     -20.319  -7.624  -5.025  1.00  0.00
TER
ATOM   5562  O   WAT  1837     -19.280   1.670  -5.001  1.00  0.00
ATOM   5563  H1  WAT  1837     -18.861   2.513  -5.173  1.00  0.00
ATOM   5564  H2  WAT  1837     -20.199   1.807  -5.230  1.00  0.00
TER
ATOM   5565  O   WAT  1838     -16.943  -0.599  -3.617  1.00  0.00
ATOM   5566  H1  WAT  1838     -16.824  -1.194  -2.878  1.00  0.00
ATOM   5567  H2  WAT  1838     -16.084  -0.562  -4.037  1.00  0.00
TER
ATOM   5568  O   WAT  1839     -14.605  -0.045  -5.041  1.00  0.00
ATOM   5569  H1  WAT  1839     -15.131   0.479  -5.645  1.00  0.00
ATOM   5570  H2  WAT  1839     -14.261   0.588  -4.410  1.00  0.00
TER
ATOM   5571  O   WAT  1840     -21.429   7.975  -3.885  1.00  0.00
ATOM   5572  H1  WAT  1840     -21.967   8.700  -4.204  1.00  0.00
ATOM   5573  H2  WAT  1840     -21.176   7.498  -4.676  1.00  0.00
TER
ATOM   5574  O   WAT  1841     -20.176  -4.056  -2.360  1.00  0.00
ATOM   5575  H1  WAT  1841     -19.587  -4.365  -1.672  1.00  0.00
ATOM   5576  H2  WAT  1841     -20.994  -4.528  -2.204  1.00  0.00
TER
ATOM   5577  O   WAT  1842     -15.357  -4.440  -2.126  1.00  0.00
ATOM   5578  H1  WAT  1842     -16.046  -5.102  -2.191  1.00  0.00
ATOM   5579  H2  WAT  1842     -14.637  -4.886  -1.682  1.00  0.00
TER
ATOM   5580  O   WAT  1843     -14.727  -7.845 -16.067  1.00  0.00
ATOM   5581  H1  WAT  1843     -14.447  -8.688 -15.711  1.00  0.00
ATOM   5582  H2  WAT  1843     -15.501  -7.612 -15.553  1.00  0.00
TER
ATOM   5583  O   WAT  1844     -18.573   9.210  -3.627  1.00  0.00
ATOM   5584  H1  WAT  1844     -18.647  10.114  -3.319  1.00  0.00
ATOM   5585  H2  WAT  1844     -19.475   8.891  -3.654  1.00  0.00
TER
ATOM   5586  O   WAT  1845     -20.189  -6.612 -17.623  1.00  0.00
ATOM   5587  H1  WAT  1845     -20.537  -7.290 -18.202  1.00  0.00
ATOM   5588  H2  WAT  1845     -19.988  -7.073 -16.808  1.00  0.00
TER
ATOM   5589  O   WAT  1846     -18.024   8.376 -16.004  1.00  0.00
ATOM   5590  H1  WAT  1846     -17.129   8.715 -15.982  1.00  0.00
ATOM   5591  H2  WAT  1846     -17.992   7.654 -16.632  1.00  0.00
TER
ATOM   5592  O   WAT  1847     -11.045   6.906  -3.297  1.00  0.00
ATOM   5593  H1  WAT  1847     -11.645   6.966  -4.041  1.00  0.00
ATOM   5594  H2  WAT  1847     -10.915   5.967  -3.168  1.00  0.00
TER
ATOM   5595  O   WAT  1848      -9.805   4.648 -17.960  1.00  0.00
ATOM   5596  H1  WAT  1848     -10.635   4.716 -17.490  1.00  0.00
ATOM   5597  H2  WAT  1848      -9.627   5.539 -18.264  1.00  0.00
TER
ATOM   5598  O   WAT  1849     -10.349   1.393 -15.457  1.00  0.00
ATOM   5599  H1  WAT  1849      -9.587   1.963 -15.351  1.00  0.00
ATOM   5600  H2  WAT  1849     -10.334   0.826 -14.686  1.00  0.00
TER
ATOM   5601  O   WAT  1850      -9.343   2.248 -10.613  1.00  0.00
ATOM   5602  H1  WAT  1850      -8.972   1.465 -11.019  1.00  0.00
ATOM   5603  H2  WAT  1850      -8.703   2.937 -10.791  1.00  0.00
TER
ATOM   5604  O   WAT  1851     -12.360   3.632  -5.200  1.00  0.00
ATOM   5605  H1  WAT  1851     -13.174   4.061  -4.937  1.00  0.00
ATOM   5606  H2  WAT  1851     -11.952   4.243  -5.813  1.00  0.00
TER
ATOM   5607  O   WAT  1852     -10.297   1.686 -18.300  1.00  0.00
ATOM   5608  H1  WAT  1852     -10.022   2.594 -18.428  1.00  0.00
ATOM   5609  H2  WAT  1852     -10.486   1.623 -17.364  1.00  0.00
TER
ATOM   5610  O   WAT  1853     -13.900  -5.289 -17.004  1.00  0.00
ATOM   5611  H1  WAT  1853     -13.481  -5.476 -17.845  1.00  0.00
ATOM   5612  H2  WAT  1853     -14.206  -6.141 -16.694  1.00  0.00
TER
ATOM   5613  O   WAT  1854     -10.401  -0.377 -13.307  1.00  0.00
ATOM   5614  H1  WAT  1854     -10.776  -1.144 -13.739  1.00  0.00
ATOM   5615  H2  WAT  1854     -11.130   0.006 -12.819  1.00  0.00
TER
ATOM   5616  O   WAT  1855     -11.011  -1.230  -3.673  1.00  0.00
ATOM   5617  H1  WAT  1855     -11.242  -1.458  -4.573  1.00  0.00
ATOM   5618  H2  WAT  1855     -10.750  -0.310  -3.718  1.00  0.00
TER
ATOM   5619  O   WAT  1856     -12.572  -6.004  -0.895  1.00  0.00
ATOM   5620  H1  WAT  1856     -11.695  -5.996  -0.511  1.00  0.00
ATOM   5621  H2  WAT  1856     -12.560  -6.741  -1.506  1.00  0.00
TER
ATOM   5622  O   WAT  1857     -11.125  -2.151 -10.006  1.00  0.00
ATOM   5623  H1  WAT  1857     -10.602  -2.645 -10.637  1.00  0.00
ATOM   5624  H2  WAT  1857     -10.540  -2.016  -9.261  1.00  0.00
TER
ATOM   5625  O   WAT  1858     -10.947  -2.067  -6.484  1.00  0.00
ATOM   5626  H1  WAT  1858     -11.896  -2.101  -6.370  1.00  0.00
ATOM   5627  H2  WAT  1858     -10.765  -1.157  -6.719  1.00  0.00
TER
ATOM   5628  O   WAT  1859     -11.635  -2.894 -14.067  1.00  0.00
ATOM   5629  H1  WAT  1859     -11.140  -3.127 -13.282  1.00  0.00
ATOM   5630  H2  WAT  1859     -11.834  -3.732 -14.483  1.00  0.00
TER
ATOM   5631  O   WAT  1860     -10.207  -4.258 -11.533  1.00  0.00
ATOM   5632  H1  WAT  1860     -10.317  -4.412 -10.595  1.00  0.00
ATOM   5633  H2  WAT  1860      -9.446  -4.785 -11.776  1.00  0.00
TER
ATOM   5634  O   WAT  1861     -11.860  -8.318  -5.075  1.00  0.00
ATOM   5635  H1  WAT  1861     -11.223  -7.705  -4.709  1.00  0.00
ATOM   5636  H2  WAT  1861     -11.713  -8.282  -6.020  1.00  0.00
TER
ATOM   5637  O   WAT  1862      -9.318  -6.427 -18.292  1.00  0.00
ATOM   5638  H1  WAT  1862      -8.393  -6.559 -18.501  1.00  0.00
ATOM   5639  H2  WAT  1862      -9.340  -6.347 -17.339  1.00  0.00
TER
ATOM   5640  O   WAT  1863      -9.244  -5.656 -15.667  1.00  0.00
ATOM   5641  H1  WAT  1863     -10.039  -5.721 -15.137  1.00  0.00
ATOM   5642  H2  WAT  1863      -9.040  -4.721 -15.678  1.00  0.00
TER
ATOM   5643  O   WAT  1864     -12.302   8.383 -11.673  1.00  0.00
ATOM   5644  H1  WAT  1864     -11.706   8.062 -12.349  1.00  0.00
ATOM   5645  H2  WAT  1864     -12.044   7.911 -10.882  1.00  0.00
TER
ATOM   5646  O   WAT  1865     -20.695   6.371  -5.923  1.00  0.00
ATOM   5647  H1  WAT  1865     -20.936   6.639  -6.810  1.00  0.00
ATOM   5648  H2  WAT  1865     -19.755   6.542  -5.868  1.00  0.00
TER
ATOM   5649  O   WAT  1866     -18.490  -7.166  -2.167  1.00  0.00
ATOM   5650  H1  WAT  1866     -18.551  -6.573  -1.418  1.00  0.00
ATOM   5651  H2  WAT  1866     -17.550  -7.273  -2.312  1.00  0.00
TER
ATOM   5652  O   WAT  1867     -15.852  -7.509  -2.528  1.00  0.00
ATOM   5653  H1  WAT  1867     -15.238  -7.191  -3.190  1.00  0.00
ATOM   5654  H2  WAT  1867     -15.307  -7.994  -1.908  1.00  0.00
TER
ATOM   5655  O   WAT  1868      -9.435   8.391  -5.122  1.00  0.00
ATOM   5656  H1  WAT  1868      -9.929   8.788  -5.839  1.00  0.00
ATOM   5657  H2  WAT  1868     -10.043   7.766  -4.728  1.00  0.00
TER
ATOM   5658  O   WAT  1869     -15.111  -8.945  -6.201  1.00  0.00
ATOM   5659  H1  WAT  1869     -15.986  -8.612  -6.404  1.00  0.00
ATOM   5660  H2  WAT  1869     -15.220  -9.418  -5.376  1.00  0.00
TER
ATOM   5661  O   WAT  1870     -14.204  -6.738  -4.817  1.00  0.00
ATOM   5662  H1  WAT  1870     -14.533  -7.553  -5.197  1.00  0.00
ATOM   5663  H2  WAT  1870     -13.256  -6.781  -4.940  1.00  0.00
TER
ATOM   5664  O   WAT  1871     -11.751   9.033  -7.843  1.00  0.00
ATOM   5665  H1  WAT  1871     -12.211   9.785  -8.217  1.00  0.00
ATOM   5666  H2  WAT  1871     -12.380   8.314  -7.902  1.00  0.00
TER
ATOM   5667  O   WAT  1872     -21.321   7.342  -8.668  1.00  0.00
ATOM   5668  H1  WAT  1872     -20.805   6.731  -9.194  1.00  0.00
ATOM   5669  H2  WAT  1872     -20.672   7.845  -8.177  1.00  0.00
TER
ATOM   5670  O   WAT  1873     -18.582   8.233  -7.841  1.00  0.00
ATOM   5671  H1  WAT  1873     -18.294   7.978  -8.718  1.00  0.00
ATOM   5672  H2  WAT  1873     -18.069   7.680  -7.251  1.00  0.00
TER
ATOM   5673  O   WAT  1874     -17.364  -8.028  -7.262  1.00  0.00
ATOM   5674  H1  WAT  1874     -18.147  -7.554  -6.982  1.00  0.00
ATOM   5675  H2  WAT  1874     -17.658  -8.933  -7.370  1.00  0.00
TER
ATOM   5676  O   WAT  1875     -12.812  -7.326  -9.217  1.00  0.00
ATOM   5677  H1  WAT  1875     -12.371  -7.381 -10.065  1.00  0.00
ATOM   5678  H2  WAT  1875     -13.081  -6.410  -9.146  1.00  0.00
TER
ATOM   5679  O   WAT  1876     -10.948  -7.694 -11.206  1.00  0.00
ATOM   5680  H1  WAT  1876     -11.009  -8.638 -11.353  1.00  0.00
ATOM   5681  H2  WAT  1876     -10.169  -7.586 -10.661  1.00  0.00
TER
ATOM   5682  O   WAT  1877     -19.479  -5.610 -11.750  1.00  0.00
ATOM   5683  H1  WAT  1877     -20.291  -5.984 -12.091  1.00  0.00
ATOM   5684  H2  WAT  1877     -18.974  -6.365 -11.448  1.00  0.00
TER
ATOM   5685  O   WAT  1878     -14.976  -8.945 -10.512  1.00  0.00
ATOM   5686  H1  WAT  1878     -14.373  -8.373 -10.037  1.00  0.00
ATOM   5687  H2  WAT  1878     -15.717  -8.381 -10.734  1.00  0.00
TER
ATOM   5688  O   WAT  1879     -11.833  -8.543 -15.238  1.00  0.00
ATOM   5689  H1  WAT  1879     -11.638  -7.645 -14.971  1.00  0.00
ATOM   5690  H2  WAT  1879     -12.620  -8.775 -14.745  1.00  0.00
TER
ATOM   5691  O   WAT  1880     -21.454  -7.460 -13.146  1.00  0.00
ATOM   5692  H1  WAT  1880     -22.083  -8.161 -12.979  1.00  0.00
ATOM   5693  H2  WAT  1880     -21.993  -6.699 -13.362  1.00  0.00
TER
ATOM   5694  O   WAT  1881     -18.514   9.154  -0.475  1.00  0.00
ATOM   5695  H1  WAT  1881     -17.588   8.919  -0.431  1.00  0.00
ATOM   5696  H2  WAT  1881     -18.529   9.981  -0.956  1.00  0.00
TER
ATOM   5697  O   WAT  1882     -10.280   8.697 -13.477  1.00  0.00
ATOM   5698  H1  WAT  1882     -10.105   8.011 -14.121  1.00  0.00
ATOM   5699  H2  WAT  1882     -10.978   9.222 -13.870  1.00  0.00
TER
ATOM   5700  O   WAT  1883     -21.328  -8.181  -0.710  1.00  0.00
ATOM   5701  H1  WAT  1883     -21.610  -7.678  -1.474  1.00  0.00
ATOM   5702  H2  WAT  1883     -20.946  -8.979  -1.076  1.00  0.00
TER
ATOM   5703  O   WAT  1884     -22.437   9.086 -15.924  1.00  0.00
ATOM   5704  H1  WAT  1884     -21.705   8.802 -16.471  1.00  0.00
ATOM   5705  H2  WAT  1884     -22.178   8.848 -15.034  1.00  0.00
TER
ATOM   5706  O   WAT  1885     -14.727  -8.766  -0.132  1.00  0.00
ATOM   5707  H1  WAT  1885     -14.840  -8.446   0.763  1.00  0.00
ATOM   5708  H2  WAT  1885     -13.910  -8.365  -0.429  1.00  0.00
TER
ATOM   5709  O   WAT  1886     -11.947   8.381  -0.651  1.00  0.00
ATOM   5710  H1  WAT  1886     -11.154   7.886  -0.858  1.00  0.00
ATOM   5711  H2  WAT  1886     -11.653   9.060  -0.043  1.00  0.00
TER
ATOM   5712  O   WAT  1887     -17.689 -17.743   9.661  1.00  0.00
ATOM   5713  H1  WAT  1887     -18.465 -18.223   9.951  1.00  0.00
ATOM   5714  H2  WAT  1887     -17.038 -18.423   9.486  1.00  0.00
TER
ATOM   5715  O   WAT  1888     -13.668 -13.337   8.441  1.00  0.00
ATOM   5716  H1  WAT  1888     -14.130 -14.108   8.769  1.00  0.00
ATOM   5717  H2  WAT  1888     -12.856 -13.310   8.946  1.00  0.00
TER
ATOM   5718  O   WAT  1889     -17.442 -11.051   8.061  1.00  0.00
ATOM   5719  H1  WAT  1889     -18.061 -10.596   7.490  1.00  0.00
ATOM   5720  H2  WAT  1889     -16.587 -10.896   7.660  1.00  0.00
TER
ATOM   5721  O   WAT  1890     -18.248 -15.067   9.668  1.00  0.00
ATOM   5722  H1  WAT  1890     -18.317 -16.008   9.507  1.00  0.00
ATOM   5723  H2  WAT  1890     -17.486 -14.977  10.240  1.00  0.00
TER
ATOM   5724  O   WAT  1891     -16.576 -16.167   5.454  1.00  0.00
ATOM   5725  H1  WAT  1891     -17.194 -15.702   4.890  1.00  0.00
ATOM   5726  H2  WAT  1891     -16.063 -15.475   5.871  1.00  0.00
TER
ATOM   5727  O   WAT  1892     -21.712 -16.640  12.133  1.00  0.00
ATOM   5728  H1  WAT  1892     -22.045 -16.013  12.775  1.00  0.00
ATOM   5729  H2  WAT  1892     -21.536 -16.114  11.353  1.00  0.00
TER
ATOM   5730  O   WAT  1893     -11.583 -13.208  11.863  1.00  0.00
ATOM   5731  H1  WAT  1893     -12.266 -12.538  11.855  1.00  0.00
ATOM   5732  H2  WAT  1893     -11.043 -13.010  11.097  1.00  0.00
TER
ATOM   5733  O   WAT  1894     -14.047 -11.363  10.577  1.00  0.00
ATOM   5734  H1  WAT  1894     -14.034 -11.767   9.710  1.00  0.00
ATOM   5735  H2  WAT  1894     -14.599 -10.589  10.474  1.00  0.00
TER
ATOM   5736  O   WAT  1895     -12.752 -14.642   5.666  1.00  0.00
ATOM   5737  H1  WAT  1895     -12.863 -15.584   5.791  1.00  0.00
ATOM   5738  H2  WAT  1895     -12.755 -14.280   6.553  1.00  0.00
TER
ATOM   5739  O   WAT  1896     -14.648 -16.460  11.906  1.00  0.00
ATOM   5740  H1  WAT  1896     -14.231 -16.674  11.071  1.00  0.00
ATOM   5741  H2  WAT  1896     -13.924 -16.203  12.477  1.00  0.00
TER
ATOM   5742  O   WAT  1897     -17.210 -19.015   5.023  1.00  0.00
ATOM   5743  H1  WAT  1897     -18.137 -19.081   5.252  1.00  0.00
ATOM   5744  H2  WAT  1897     -17.058 -18.077   4.908  1.00  0.00
TER
ATOM   5745  O   WAT  1898     -10.702 -18.062  11.997  1.00  0.00
ATOM   5746  H1  WAT  1898     -11.530 -17.992  11.522  1.00  0.00
ATOM   5747  H2  WAT  1898     -10.107 -17.476  11.529  1.00  0.00
TER
ATOM   5748  O   WAT  1899     -13.181 -17.453   5.526  1.00  0.00
ATOM   5749  H1  WAT  1899     -13.799 -17.791   4.879  1.00  0.00
ATOM   5750  H2  WAT  1899     -13.198 -18.097   6.234  1.00  0.00
TER
ATOM   5751  O   WAT  1900     -21.605 -18.489   7.805  1.00  0.00
ATOM   5752  H1  WAT  1900     -22.009 -19.201   7.309  1.00  0.00
ATOM   5753  H2  WAT  1900     -21.518 -18.833   8.694  1.00  0.00
TER
ATOM   5754  O   WAT  1901     -21.136 -14.802   9.969  1.00  0.00
ATOM   5755  H1  WAT  1901     -21.434 -15.407   9.289  1.00  0.00
ATOM   5756  H2  WAT  1901     -20.186 -14.764   9.858  1.00  0.00
TER
ATOM   5757  O   WAT  1902     -13.048 -11.229  13.631  1.00  0.00
ATOM   5758  H1  WAT  1902     -13.525 -10.422  13.438  1.00  0.00
ATOM   5759  H2  WAT  1902     -13.732 -11.881  13.784  1.00  0.00
TER
ATOM   5760  O   WAT  1903     -15.004 -18.214   2.534  1.00  0.00
ATOM   5761  H1  WAT  1903     -14.565 -19.052   2.387  1.00  0.00
ATOM   5762  H2  WAT  1903     -14.291 -17.582   2.620  1.00  0.00
TER
ATOM   5763  O   WAT  1904     -16.895 -13.275   6.502  1.00  0.00
ATOM   5764  H1  WAT  1904     -16.455 -12.532   6.087  1.00  0.00
ATOM   5765  H2  WAT  1904     -16.956 -13.032   7.426  1.00  0.00
TER
ATOM   5766  O   WAT  1905     -21.419 -12.250  17.404  1.00  0.00
ATOM   5767  H1  WAT  1905     -21.448 -11.846  16.537  1.00  0.00
ATOM   5768  H2  WAT  1905     -21.583 -13.179  17.241  1.00  0.00
TER
ATOM   5769  O   WAT  1906     -10.065 -14.276  15.860  1.00  0.00
ATOM   5770  H1  WAT  1906      -9.938 -14.515  14.942  1.00  0.00
ATOM   5771  H2  WAT  1906     -10.022 -15.108  16.332  1.00  0.00
TER
ATOM   5772  O   WAT  1907     -16.203 -10.573  14.430  1.00  0.00
ATOM   5773  H1  WAT  1907     -15.688 -10.663  15.232  1.00  0.00
ATOM   5774  H2  WAT  1907     -17.046 -10.227  14.722  1.00  0.00
TER
ATOM   5775  O   WAT  1908     -14.227 -10.288   3.858  1.00  0.00
ATOM   5776  H1  WAT  1908     -14.387 -10.578   4.756  1.00  0.00
ATOM   5777  H2  WAT  1908     -14.393 -11.064   3.322  1.00  0.00
TER
ATOM   5778  O   WAT  1909     -14.525 -12.779   2.418  1.00  0.00
ATOM   5779  H1  WAT  1909     -15.218 -12.781   1.758  1.00  0.00
ATOM   5780  H2  WAT  1909     -13.783 -13.203   1.987  1.00  0.00
TER
ATOM   5781  O   WAT  1910     -14.960 -11.153   6.493  1.00  0.00
ATOM   5782  H1  WAT  1910     -14.504 -11.934   6.806  1.00  0.00
ATOM   5783  H2  WAT  1910     -14.621 -10.442   7.037  1.00  0.00
TER
ATOM   5784  O   WAT  1911     -19.486 -19.158  11.292  1.00  0.00
ATOM   5785  H1  WAT  1911     -19.119 -19.633  12.038  1.00  0.00
ATOM   5786  H2  WAT  1911     -19.676 -18.284  11.633  1.00  0.00
TER
ATOM   5787  O   WAT  1912     -21.696 -20.118  13.611  1.00  0.00
ATOM   5788  H1  WAT  1912     -22.000 -19.238  13.836  1.00  0.00
ATOM   5789  H2  WAT  1912     -20.741 -20.058  13.646  1.00  0.00
TER
ATOM   5790  O   WAT  1913     -12.409 -16.915  10.000  1.00  0.00
ATOM   5791  H1  WAT  1913     -11.689 -16.419   9.609  1.00  0.00
ATOM   5792  H2  WAT  1913     -12.611 -17.593   9.355  1.00  0.00
TER
ATOM   5793  O   WAT  1914     -17.027 -16.844  15.887  1.00  0.00
ATOM   5794  H1  WAT  1914     -17.093 -17.764  15.633  1.00  0.00
ATOM   5795  H2  WAT  1914     -17.657 -16.747  16.601  1.00  0.00
TER
ATOM   5796  O   WAT  1915     -18.237 -14.977   3.118  1.00  0.00
ATOM   5797  H1  WAT  1915     -17.896 -14.233   2.622  1.00  0.00
ATOM   5798  H2  WAT  1915     -19.066 -14.664   3.480  1.00  0.00
TER
ATOM   5799  O   WAT  1916     -17.096 -14.022  15.637  1.00  0.00
ATOM   5800  H1  WAT  1916     -17.081 -14.954  15.419  1.00  0.00
ATOM   5801  H2  WAT  1916     -17.803 -13.936  16.276  1.00  0.00
TER
ATOM   5802  O   WAT  1917     -11.962 -19.838   1.907  1.00  0.00
ATOM   5803  H1  WAT  1917     -12.045 -19.407   1.057  1.00  0.00
ATOM   5804  H2  WAT  1917     -11.242 -19.378   2.340  1.00  0.00
TER
ATOM   5805  O   WAT  1918     -10.884 -17.381  14.984  1.00  0.00
ATOM   5806  H1  WAT  1918     -11.610 -16.788  14.787  1.00  0.00
ATOM   5807  H2  WAT  1918     -10.357 -17.389  14.185  1.00  0.00
TER
ATOM   5808  O   WAT  1919     -10.933 -12.984   4.635  1.00  0.00
ATOM   5809  H1  WAT  1919     -11.576 -13.638   4.910  1.00  0.00
ATOM   5810  H2  WAT  1919     -11.320 -12.578   3.859  1.00  0.00
TER
ATOM   5811  O   WAT  1920     -15.354 -15.655   8.482  1.00  0.00
ATOM   5812  H1  WAT  1920     -15.002 -16.252   7.823  1.00  0.00
ATOM   5813  H2  WAT  1920     -16.238 -15.981   8.653  1.00  0.00
TER
ATOM   5814  O   WAT  1921     -19.268 -14.895   5.889  1.00  0.00
ATOM   5815  H1  WAT  1921     -18.581 -14.349   6.270  1.00  0.00
ATOM   5816  H2  WAT  1921     -20.055 -14.351   5.924  1.00  0.00
TER
ATOM   5817  O   WAT  1922     -19.965 -17.891   5.502  1.00  0.00
ATOM   5818  H1  WAT  1922     -19.509 -17.080   5.728  1.00  0.00
ATOM   5819  H2  WAT  1922     -20.317 -18.209   6.334  1.00  0.00
TER
ATOM   5820  O   WAT  1923     -17.662 -12.380  12.731  1.00  0.00
ATOM   5821  H1  WAT  1923     -17.018 -12.174  13.409  1.00  0.00
ATOM   5822  H2  WAT  1923     -17.299 -13.141  12.278  1.00  0.00
TER
ATOM   5823  O   WAT  1924     -16.389 -14.377  11.449  1.00  0.00
ATOM   5824  H1  WAT  1924     -15.747 -15.078  11.562  1.00  0.00
ATOM   5825  H2  WAT  1924     -15.864 -13.597  11.269  1.00  0.00
TER
ATOM   5826  O   WAT  1925     -12.543 -14.092   1.173  1.00  0.00
ATOM   5827  H1  WAT  1925     -12.770 -14.809   1.765  1.00  0.00
ATOM   5828  H2  WAT  1925     -12.934 -14.341   0.335  1.00  0.00
TER
ATOM   5829  O   WAT  1926     -14.615 -13.578  14.653  1.00  0.00
ATOM   5830  H1  WAT  1926     -14.280 -12.991  15.330  1.00  0.00
ATOM   5831  H2  WAT  1926     -15.535 -13.708  14.882  1.00  0.00
TER
ATOM   5832  O   WAT  1927     -12.962 -16.175   2.834  1.00  0.00
ATOM   5833  H1  WAT  1927     -13.250 -15.714   3.622  1.00  0.00
ATOM   5834  H2  WAT  1927     -12.167 -16.635   3.103  1.00  0.00
TER
ATOM   5835  O   WAT  1928     -18.786 -13.528  17.821  1.00  0.00
ATOM   5836  H1  WAT  1928     -19.107 -14.247  18.366  1.00  0.00
ATOM   5837  H2  WAT  1928     -19.461 -12.853  17.895  1.00  0.00
TER
ATOM   5838  O   WAT  1929     -20.745 -12.682   2.765  1.00  0.00
ATOM   5839  H1  WAT  1929     -20.754 -11.949   2.149  1.00  0.00
ATOM   5840  H2  WAT  1929     -21.665 -12.929   2.857  1.00  0.00
TER
ATOM   5841  O   WAT  1930     -17.759 -12.620   1.427  1.00  0.00
ATOM   5842  H1  WAT  1930     -17.658 -12.823   0.497  1.00  0.00
ATOM   5843  H2  WAT  1930     -18.659 -12.874   1.632  1.00  0.00
TER
ATOM   5844  O   WAT  1931     -19.117 -10.101   6.122  1.00  0.00
ATOM   5845  H1  WAT  1931     -18.863 -10.139   5.200  1.00  0.00
ATOM   5846  H2  WAT  1931     -20.066 -10.228   6.115  1.00  0.00
TER
ATOM   5847  O   WAT  1932     -13.112 -19.182   7.698  1.00  0.00
ATOM   5848  H1  WAT  1932     -14.053 -19.167   7.873  1.00  0.00
ATOM   5849  H2  WAT  1932     -12.797 -19.968   8.144  1.00  0.00
TER
ATOM   5850  O   WAT  1933     -11.109 -12.011   9.373  1.00  0.00
ATOM   5851  H1  WAT  1933     -10.985 -11.188   9.846  1.00  0.00
ATOM   5852  H2  WAT  1933     -10.243 -12.222   9.026  1.00  0.00
TER
ATOM   5853  O   WAT  1934     -20.527 -10.745   0.868  1.00  0.00
ATOM   5854  H1  WAT  1934     -19.734 -10.456   0.416  1.00  0.00
[truncated: 23,856 more chars]
