# Supplementary material for: Accuracy and Precision of Alchemical Relative Free Energy Predictions with and without Replica‐Exchange
Source: Adv Theory Simul. 2019 Nov 27;3(1):1900195. doi: 10.1002/adts.201900195 (PMC8427472; doi:10.1002/adts.201900195)
Supplement: Supplementary file 1 — Supporting Information [file ADTS-3-1900195-s001.gz › TYK2/ligand/l15-l10/build/complex.pdb]

ATOM      1 CL2  L15     1       2.613   0.937   2.445  1.00  0.00
ATOM      2  C3  L15     1       1.849   2.488   2.371  1.00  0.00
ATOM      3  C2  L15     1       2.610   3.605   2.043  1.00  0.00
ATOM      4  H3  L15     1       3.669   3.498   1.862  1.00  0.00
ATOM      5  C1  L15     1       2.011   4.858   1.948  1.00  0.00
ATOM      6  H2  L15     1       2.605   5.724   1.694  1.00  0.00
ATOM      7  C6  L15     1       0.648   4.993   2.179  1.00  0.00
ATOM      8  H4  L15     1       0.181   5.964   2.105  1.00  0.00
ATOM      9  C5  L15     1      -0.128   3.889   2.506  1.00  0.00
ATOM     10 CL1  L15     1      -1.836   4.078   2.780  1.00  0.00
ATOM     11  C4  L15     1       0.470   2.619   2.618  1.00  0.00
ATOM     12  C7  L15     1      -0.378   1.464   2.993  1.00  0.00
ATOM     13  O1  L15     1      -0.711   1.335   4.159  1.00  0.00
ATOM     14  N1  L15     1      -0.781   0.625   2.018  1.00  0.00
ATOM     15  H5  L15     1      -0.463   0.765   1.069  1.00  0.00
ATOM     16  C8  L15     1      -1.626  -0.485   2.104  1.00  0.00
ATOM     17  C12 L15     1      -1.749  -1.252   0.950  1.00  0.00
ATOM     18  H8  L15     1      -1.184  -0.991   0.066  1.00  0.00
ATOM     19  C9  L15     1      -2.453  -0.812   3.197  1.00  0.00
ATOM     20  H6  L15     1      -2.408  -0.222   4.102  1.00  0.00
ATOM     21  C10 L15     1      -3.319  -1.895   3.089  1.00  0.00
ATOM     22  H7  L15     1      -3.965  -2.154   3.915  1.00  0.00
ATOM     23  N2  L15     1      -3.367  -2.626   1.979  1.00  0.00
ATOM     24  C11 L15     1      -2.598  -2.361   0.924  1.00  0.00
ATOM     25  N3  L15     1      -2.742  -3.129  -0.237  1.00  0.00
ATOM     26  H9  L15     1      -3.615  -3.601  -0.427  1.00  0.00
ATOM     27  C13 L15     1      -1.805  -3.338  -1.200  1.00  0.00
ATOM     28  O2  L15     1      -0.682  -2.866  -1.147  1.00  0.00
ATOM     29  C14 L15     1      -2.230  -4.179  -2.378  1.00  0.00
ATOM     30  H1  L15     1      -2.838  -5.037  -2.107  1.00  0.00
ATOM     31  H10 L15     1      -2.776  -3.559  -3.087  1.00  0.00
ATOM     32  C15 L15     1      -1.012  -4.647  -3.120  1.00  0.00
ATOM     33  H11 L15     1      -1.318  -5.255  -3.972  1.00  0.00
ATOM     34  H12 L15     1      -0.449  -3.783  -3.474  1.00  0.00
ATOM     35  H13 L15     1      -0.387  -5.241  -2.454  1.00  0.00
ATOM     36  C29 L15     1      -2.230  -4.179  -2.378  1.00  0.00
ATOM     37  C31 L15     1      -1.012  -4.647  -3.120  1.00  0.00
ATOM     38  H22 L15     1      -1.318  -5.255  -3.972  1.00  0.00
ATOM     39  H23 L15     1      -0.449  -3.783  -3.474  1.00  0.00
ATOM     40  H24 L15     1      -0.387  -5.241  -2.454  1.00  0.00
ATOM     41  C32 L15     1      -2.981  -3.325  -3.355  1.00  0.00
ATOM     42  H28 L15     1      -3.289  -3.931  -4.207  1.00  0.00
ATOM     43  H29 L15     1      -3.863  -2.907  -2.870  1.00  0.00
ATOM     44  H30 L15     1      -2.338  -2.515  -3.699  1.00  0.00
ATOM     45  C30 L15     1      -3.070  -5.364  -2.004  1.00  0.00
ATOM     46  H25 L15     1      -3.336  -5.920  -2.904  1.00  0.00
ATOM     47  H26 L15     1      -2.507  -6.012  -1.331  1.00  0.00
ATOM     48  H27 L15     1      -3.978  -5.025  -1.506  1.00  0.00
TER
ATOM     49  O   WAT     2      11.892  14.989  13.773  1.00  0.00
ATOM     50  H1  WAT     2      11.004  15.330  13.671  1.00  0.00
ATOM     51  H2  WAT     2      12.176  14.789  12.881  1.00  0.00
TER
ATOM     52  O   WAT     3       9.855  17.589  19.657  1.00  0.00
ATOM     53  H1  WAT     3      10.427  16.822  19.658  1.00  0.00
ATOM     54  H2  WAT     3       9.855  17.888  18.748  1.00  0.00
TER
ATOM     55  O   WAT     4      14.068  13.572  14.807  1.00  0.00
ATOM     56  H1  WAT     4      14.175  14.472  15.114  1.00  0.00
ATOM     57  H2  WAT     4      13.157  13.524  14.517  1.00  0.00
TER
ATOM     58  O   WAT     5      15.909  16.541  19.140  1.00  0.00
ATOM     59  H1  WAT     5      16.417  17.039  19.780  1.00  0.00
ATOM     60  H2  WAT     5      16.440  15.764  18.964  1.00  0.00
TER
ATOM     61  O   WAT     6      17.557  10.380  17.738  1.00  0.00
ATOM     62  H1  WAT     6      17.864   9.824  17.021  1.00  0.00
ATOM     63  H2  WAT     6      16.627  10.514  17.555  1.00  0.00
TER
ATOM     64  O   WAT     7      15.551  18.971  17.256  1.00  0.00
ATOM     65  H1  WAT     7      15.146  18.259  16.760  1.00  0.00
ATOM     66  H2  WAT     7      15.637  18.626  18.144  1.00  0.00
TER
ATOM     67  O   WAT     8      12.251  17.866  14.756  1.00  0.00
ATOM     68  H1  WAT     8      12.131  18.592  14.144  1.00  0.00
ATOM     69  H2  WAT     8      11.941  17.096  14.279  1.00  0.00
TER
ATOM     70  O   WAT     9      14.717  11.209  18.139  1.00  0.00
ATOM     71  H1  WAT     9      14.274  11.990  17.807  1.00  0.00
ATOM     72  H2  WAT     9      15.276  11.532  18.846  1.00  0.00
TER
ATOM     73  O   WAT    10      17.833  10.830  13.019  1.00  0.00
ATOM     74  H1  WAT    10      17.209  10.826  13.744  1.00  0.00
ATOM     75  H2  WAT    10      17.746   9.963  12.623  1.00  0.00
TER
ATOM     76  O   WAT    11      14.509  16.332  15.867  1.00  0.00
ATOM     77  H1  WAT    11      14.283  16.116  16.771  1.00  0.00
ATOM     78  H2  WAT    11      13.728  16.765  15.521  1.00  0.00
TER
ATOM     79  O   WAT    12       9.381  11.565  18.719  1.00  0.00
ATOM     80  H1  WAT    12       9.093  12.135  19.432  1.00  0.00
ATOM     81  H2  WAT    12      10.126  11.086  19.082  1.00  0.00
TER
ATOM     82  O   WAT    13       9.568  15.507   9.929  1.00  0.00
ATOM     83  H1  WAT    13       9.486  16.450  10.071  1.00  0.00
ATOM     84  H2  WAT    13       9.217  15.365   9.051  1.00  0.00
TER
ATOM     85  O   WAT    14      17.368  14.241  18.996  1.00  0.00
ATOM     86  H1  WAT    14      17.372  13.800  18.147  1.00  0.00
ATOM     87  H2  WAT    14      18.263  14.563  19.104  1.00  0.00
TER
ATOM     88  O   WAT    15      13.219  14.124  17.956  1.00  0.00
ATOM     89  H1  WAT    15      12.879  14.601  18.713  1.00  0.00
ATOM     90  H2  WAT    15      12.456  13.670  17.596  1.00  0.00
TER
ATOM     91  O   WAT    16      17.430  15.242  11.987  1.00  0.00
ATOM     92  H1  WAT    16      17.552  15.201  12.936  1.00  0.00
ATOM     93  H2  WAT    16      17.045  16.105  11.832  1.00  0.00
TER
ATOM     94  O   WAT    17      16.442  17.552  11.385  1.00  0.00
ATOM     95  H1  WAT    17      15.874  17.104  10.759  1.00  0.00
ATOM     96  H2  WAT    17      17.151  17.912  10.852  1.00  0.00
TER
ATOM     97  O   WAT    18      10.533  13.046  16.872  1.00  0.00
ATOM     98  H1  WAT    18      10.248  12.681  17.710  1.00  0.00
ATOM     99  H2  WAT    18      10.471  12.314  16.259  1.00  0.00
TER
ATOM    100  O   WAT    19      14.031  21.216  17.296  1.00  0.00
ATOM    101  H1  WAT    19      14.549  20.413  17.242  1.00  0.00
ATOM    102  H2  WAT    19      13.579  21.154  18.138  1.00  0.00
TER
ATOM    103  O   WAT    20      10.026  18.182  10.832  1.00  0.00
ATOM    104  H1  WAT    20      10.896  18.464  11.116  1.00  0.00
ATOM    105  H2  WAT    20       9.535  18.995  10.717  1.00  0.00
TER
ATOM    106  O   WAT    21      17.190  19.569  14.953  1.00  0.00
ATOM    107  H1  WAT    21      17.646  20.379  15.179  1.00  0.00
ATOM    108  H2  WAT    21      16.839  19.251  15.785  1.00  0.00
TER
ATOM    109  O   WAT    22      13.091   9.913  15.425  1.00  0.00
ATOM    110  H1  WAT    22      12.962   9.904  16.374  1.00  0.00
ATOM    111  H2  WAT    22      12.267  10.251  15.074  1.00  0.00
TER
ATOM    112  O   WAT    23      12.011  19.999  12.960  1.00  0.00
ATOM    113  H1  WAT    23      11.404  20.739  12.970  1.00  0.00
ATOM    114  H2  WAT    23      12.486  20.089  12.134  1.00  0.00
TER
ATOM    115  O   WAT    24      16.919  15.398  14.860  1.00  0.00
ATOM    116  H1  WAT    24      16.210  15.867  15.302  1.00  0.00
ATOM    117  H2  WAT    24      17.203  14.740  15.495  1.00  0.00
TER
ATOM    118  O   WAT    25      15.122  13.707  12.235  1.00  0.00
ATOM    119  H1  WAT    25      15.971  14.144  12.169  1.00  0.00
ATOM    120  H2  WAT    25      14.755  14.019  13.063  1.00  0.00
TER
ATOM    121  O   WAT    26      14.021  19.960  10.709  1.00  0.00
ATOM    122  H1  WAT    26      14.788  19.848  11.272  1.00  0.00
ATOM    123  H2  WAT    26      14.099  19.264  10.057  1.00  0.00
TER
ATOM    124  O   WAT    27      12.716  17.393  11.392  1.00  0.00
ATOM    125  H1  WAT    27      12.796  16.445  11.504  1.00  0.00
ATOM    126  H2  WAT    27      13.608  17.723  11.498  1.00  0.00
TER
ATOM    127  O   WAT    28      16.053  19.957  12.683  1.00  0.00
ATOM    128  H1  WAT    28      16.475  19.791  13.526  1.00  0.00
ATOM    129  H2  WAT    28      16.178  19.147  12.189  1.00  0.00
TER
ATOM    130  O   WAT    29      14.949  16.030   9.629  1.00  0.00
ATOM    131  H1  WAT    29      14.748  15.167   9.990  1.00  0.00
ATOM    132  H2  WAT    29      14.778  15.943   8.691  1.00  0.00
TER
ATOM    133  O   WAT    30      13.747  13.130   9.617  1.00  0.00
ATOM    134  H1  WAT    30      14.050  13.137   8.709  1.00  0.00
ATOM    135  H2  WAT    30      14.487  12.780  10.114  1.00  0.00
TER
ATOM    136  O   WAT    31      16.966  12.073  10.602  1.00  0.00
ATOM    137  H1  WAT    31      16.618  11.396  10.023  1.00  0.00
ATOM    138  H2  WAT    31      17.167  11.612  11.417  1.00  0.00
TER
ATOM    139  O   WAT    32      10.307  18.602  16.999  1.00  0.00
ATOM    140  H1  WAT    32       9.651  18.333  16.355  1.00  0.00
ATOM    141  H2  WAT    32      11.144  18.493  16.549  1.00  0.00
TER
ATOM    142  O   WAT    33       9.520  15.812  12.941  1.00  0.00
ATOM    143  H1  WAT    33       8.617  16.075  12.767  1.00  0.00
ATOM    144  H2  WAT    33      10.004  16.083  12.161  1.00  0.00
TER
ATOM    145  O   WAT    34      12.063  14.869  10.851  1.00  0.00
ATOM    146  H1  WAT    34      12.772  14.447  10.366  1.00  0.00
ATOM    147  H2  WAT    34      11.347  14.936  10.219  1.00  0.00
TER
ATOM    148  O   WAT    35      11.710  10.923   9.891  1.00  0.00
ATOM    149  H1  WAT    35      12.433  11.463  10.209  1.00  0.00
ATOM    150  H2  WAT    35      11.983  10.649   9.015  1.00  0.00
TER
ATOM    151  O   WAT    36      11.135  10.962  13.485  1.00  0.00
ATOM    152  H1  WAT    36      11.893  11.075  12.911  1.00  0.00
ATOM    153  H2  WAT    36      10.673  11.799  13.439  1.00  0.00
TER
ATOM    154  O   WAT    37      17.677  13.076  16.475  1.00  0.00
ATOM    155  H1  WAT    37      16.864  12.701  16.135  1.00  0.00
ATOM    156  H2  WAT    37      18.181  12.320  16.777  1.00  0.00
TER
ATOM    157  O   WAT    38      13.508  11.488  12.025  1.00  0.00
ATOM    158  H1  WAT    38      14.037  10.701  11.896  1.00  0.00
ATOM    159  H2  WAT    38      14.141  12.167  12.258  1.00  0.00
TER
ATOM    160  O   WAT    39      15.701  11.226  15.079  1.00  0.00
ATOM    161  H1  WAT    39      15.072  10.524  15.246  1.00  0.00
ATOM    162  H2  WAT    39      15.162  11.986  14.863  1.00  0.00
TER
ATOM    163  O   WAT    40      13.483  20.029   1.215  1.00  0.00
ATOM    164  H1  WAT    40      12.651  19.774   1.614  1.00  0.00
ATOM    165  H2  WAT    40      14.091  20.100   1.951  1.00  0.00
TER
ATOM    166  O   WAT    41      11.892  14.989  -5.001  1.00  0.00
ATOM    167  H1  WAT    41      11.004  15.330  -5.103  1.00  0.00
ATOM    168  H2  WAT    41      12.176  14.789  -5.893  1.00  0.00
TER
ATOM    169  O   WAT    42       9.855  17.589   0.883  1.00  0.00
ATOM    170  H1  WAT    42      10.427  16.822   0.883  1.00  0.00
ATOM    171  H2  WAT    42       9.855  17.888  -0.026  1.00  0.00
TER
ATOM    172  O   WAT    43      11.098  12.998   2.670  1.00  0.00
ATOM    173  H1  WAT    43      10.918  12.100   2.950  1.00  0.00
ATOM    174  H2  WAT    43      10.696  13.545   3.345  1.00  0.00
TER
ATOM    175  O   WAT    44      14.068  13.572  -3.967  1.00  0.00
ATOM    176  H1  WAT    44      14.175  14.472  -3.660  1.00  0.00
ATOM    177  H2  WAT    44      13.157  13.524  -4.258  1.00  0.00
TER
ATOM    178  O   WAT    45      11.716  15.494   1.278  1.00  0.00
ATOM    179  H1  WAT    45      12.397  15.758   1.897  1.00  0.00
ATOM    180  H2  WAT    45      11.401  14.654   1.612  1.00  0.00
TER
ATOM    181  O   WAT    46      15.909  16.541   0.365  1.00  0.00
ATOM    182  H1  WAT    46      16.417  17.039   1.006  1.00  0.00
ATOM    183  H2  WAT    46      16.440  15.764   0.189  1.00  0.00
TER
ATOM    184  O   WAT    47      14.192  11.180   4.632  1.00  0.00
ATOM    185  H1  WAT    47      14.194  11.698   3.826  1.00  0.00
ATOM    186  H2  WAT    47      13.363  10.703   4.609  1.00  0.00
TER
ATOM    187  O   WAT    48      13.874  12.891   2.639  1.00  0.00
ATOM    188  H1  WAT    48      14.216  13.736   2.344  1.00  0.00
ATOM    189  H2  WAT    48      12.936  13.040   2.755  1.00  0.00
TER
ATOM    190  O   WAT    49      17.557  10.380  -1.037  1.00  0.00
ATOM    191  H1  WAT    49      17.864   9.824  -1.753  1.00  0.00
ATOM    192  H2  WAT    49      16.627  10.514  -1.220  1.00  0.00
TER
ATOM    193  O   WAT    50      15.551  18.971  -1.519  1.00  0.00
ATOM    194  H1  WAT    50      15.146  18.259  -2.014  1.00  0.00
ATOM    195  H2  WAT    50      15.637  18.626  -0.630  1.00  0.00
TER
ATOM    196  O   WAT    51      14.263  15.745   2.261  1.00  0.00
ATOM    197  H1  WAT    51      14.815  15.855   1.486  1.00  0.00
ATOM    198  H2  WAT    51      14.778  16.119   2.977  1.00  0.00
TER
ATOM    199  O   WAT    52      13.938  19.267   5.872  1.00  0.00
ATOM    200  H1  WAT    52      13.798  20.140   6.240  1.00  0.00
ATOM    201  H2  WAT    52      13.056  18.925   5.726  1.00  0.00
TER
ATOM    202  O   WAT    53      12.251  17.866  -4.018  1.00  0.00
ATOM    203  H1  WAT    53      12.131  18.592  -4.630  1.00  0.00
ATOM    204  H2  WAT    53      11.941  17.096  -4.495  1.00  0.00
TER
ATOM    205  O   WAT    54       9.890  21.037   1.789  1.00  0.00
ATOM    206  H1  WAT    54       9.968  21.172   0.844  1.00  0.00
ATOM    207  H2  WAT    54      10.504  20.329   1.981  1.00  0.00
TER
ATOM    208  O   WAT    55      14.717  11.209  -0.636  1.00  0.00
ATOM    209  H1  WAT    55      14.274  11.990  -0.967  1.00  0.00
ATOM    210  H2  WAT    55      15.276  11.532   0.071  1.00  0.00
TER
ATOM    211  O   WAT    56      19.004  14.076   4.968  1.00  0.00
ATOM    212  H1  WAT    56      18.542  14.284   5.780  1.00  0.00
ATOM    213  H2  WAT    56      18.602  13.262   4.665  1.00  0.00
TER
ATOM    214  O   WAT    57      17.833  10.830  -5.755  1.00  0.00
ATOM    215  H1  WAT    57      17.209  10.826  -5.030  1.00  0.00
ATOM    216  H2  WAT    57      17.746   9.963  -6.152  1.00  0.00
TER
ATOM    217  O   WAT    58      16.755  11.754   1.223  1.00  0.00
ATOM    218  H1  WAT    58      17.052  12.660   1.142  1.00  0.00
ATOM    219  H2  WAT    58      17.304  11.266   0.609  1.00  0.00
TER
ATOM    220  O   WAT    59      14.509  16.332  -2.908  1.00  0.00
ATOM    221  H1  WAT    59      14.283  16.116  -2.003  1.00  0.00
ATOM    222  H2  WAT    59      13.728  16.765  -3.253  1.00  0.00
TER
ATOM    223  O   WAT    60      16.949  17.231   7.758  1.00  0.00
ATOM    224  H1  WAT    60      16.853  16.290   7.608  1.00  0.00
ATOM    225  H2  WAT    60      17.792  17.452   7.363  1.00  0.00
TER
ATOM    226  O   WAT    61      12.080  13.642   5.912  1.00  0.00
ATOM    227  H1  WAT    61      11.686  14.490   6.119  1.00  0.00
ATOM    228  H2  WAT    61      11.392  13.005   6.103  1.00  0.00
TER
ATOM    229  O   WAT    62       9.381  11.565  -0.055  1.00  0.00
ATOM    230  H1  WAT    62       9.093  12.135   0.657  1.00  0.00
ATOM    231  H2  WAT    62      10.126  11.086   0.308  1.00  0.00
TER
ATOM    232  O   WAT    63       9.568  15.507  -8.845  1.00  0.00
ATOM    233  H1  WAT    63       9.486  16.450  -8.704  1.00  0.00
ATOM    234  H2  WAT    63       9.217  15.365  -9.724  1.00  0.00
TER
ATOM    235  O   WAT    64      17.368  14.241   0.222  1.00  0.00
ATOM    236  H1  WAT    64      17.372  13.800  -0.628  1.00  0.00
ATOM    237  H2  WAT    64      18.263  14.563   0.329  1.00  0.00
TER
ATOM    238  O   WAT    65      13.219  14.124  -0.819  1.00  0.00
ATOM    239  H1  WAT    65      12.879  14.601  -0.062  1.00  0.00
ATOM    240  H2  WAT    65      12.456  13.670  -1.178  1.00  0.00
TER
ATOM    241  O   WAT    66      17.430  15.242  -6.787  1.00  0.00
ATOM    242  H1  WAT    66      17.552  15.201  -5.839  1.00  0.00
ATOM    243  H2  WAT    66      17.045  16.105  -6.943  1.00  0.00
TER
ATOM    244  O   WAT    67      16.442  17.552  -7.389  1.00  0.00
ATOM    245  H1  WAT    67      15.874  17.104  -8.015  1.00  0.00
ATOM    246  H2  WAT    67      17.151  17.912  -7.922  1.00  0.00
TER
ATOM    247  O   WAT    68      17.669  18.301   1.969  1.00  0.00
ATOM    248  H1  WAT    68      18.036  17.827   2.715  1.00  0.00
ATOM    249  H2  WAT    68      17.480  19.175   2.309  1.00  0.00
TER
ATOM    250  O   WAT    69      10.533  13.046  -1.902  1.00  0.00
ATOM    251  H1  WAT    69      10.248  12.681  -1.064  1.00  0.00
ATOM    252  H2  WAT    69      10.471  12.314  -2.516  1.00  0.00
TER
ATOM    253  O   WAT    70      15.459  17.342   4.287  1.00  0.00
ATOM    254  H1  WAT    70      15.155  18.221   4.512  1.00  0.00
ATOM    255  H2  WAT    70      16.414  17.402   4.323  1.00  0.00
TER
ATOM    256  O   WAT    71      14.031  21.216  -1.478  1.00  0.00
ATOM    257  H1  WAT    71      14.549  20.413  -1.533  1.00  0.00
ATOM    258  H2  WAT    71      13.579  21.154  -0.637  1.00  0.00
TER
ATOM    259  O   WAT    72      11.515  18.182   5.434  1.00  0.00
ATOM    260  H1  WAT    72      11.157  18.848   6.021  1.00  0.00
ATOM    261  H2  WAT    72      11.221  17.351   5.805  1.00  0.00
TER
ATOM    262  O   WAT    73      14.717  18.641   8.318  1.00  0.00
ATOM    263  H1  WAT    73      14.417  18.787   7.421  1.00  0.00
ATOM    264  H2  WAT    73      15.488  18.081   8.225  1.00  0.00
TER
ATOM    265  O   WAT    74      10.026  18.182  -7.942  1.00  0.00
ATOM    266  H1  WAT    74      10.896  18.464  -7.659  1.00  0.00
ATOM    267  H2  WAT    74       9.535  18.995  -8.058  1.00  0.00
TER
ATOM    268  O   WAT    75      17.190  19.569  -3.822  1.00  0.00
ATOM    269  H1  WAT    75      17.646  20.379  -3.596  1.00  0.00
ATOM    270  H2  WAT    75      16.839  19.251  -2.990  1.00  0.00
TER
ATOM    271  O   WAT    76      13.091   9.913  -3.349  1.00  0.00
ATOM    272  H1  WAT    76      12.962   9.904  -2.401  1.00  0.00
ATOM    273  H2  WAT    76      12.267  10.251  -3.700  1.00  0.00
TER
ATOM    274  O   WAT    77      10.090  11.672   6.111  1.00  0.00
ATOM    275  H1  WAT    77       9.376  11.871   6.717  1.00  0.00
ATOM    276  H2  WAT    77      10.510  10.896   6.483  1.00  0.00
TER
ATOM    277  O   WAT    78      12.011  19.999  -5.814  1.00  0.00
ATOM    278  H1  WAT    78      11.404  20.739  -5.805  1.00  0.00
ATOM    279  H2  WAT    78      12.486  20.089  -6.640  1.00  0.00
TER
ATOM    280  O   WAT    79      16.919  15.398  -3.914  1.00  0.00
ATOM    281  H1  WAT    79      16.210  15.867  -3.473  1.00  0.00
ATOM    282  H2  WAT    79      17.203  14.740  -3.279  1.00  0.00
TER
ATOM    283  O   WAT    80      18.544  16.818   4.085  1.00  0.00
ATOM    284  H1  WAT    80      19.043  17.293   4.750  1.00  0.00
ATOM    285  H2  WAT    80      18.687  15.894   4.292  1.00  0.00
TER
ATOM    286  O   WAT    81      15.122  13.707  -6.539  1.00  0.00
ATOM    287  H1  WAT    81      15.971  14.144  -6.605  1.00  0.00
ATOM    288  H2  WAT    81      14.755  14.019  -5.712  1.00  0.00
TER
ATOM    289  O   WAT    82      14.021  19.960  -8.065  1.00  0.00
ATOM    290  H1  WAT    82      14.788  19.848  -7.503  1.00  0.00
ATOM    291  H2  WAT    82      14.099  19.264  -8.718  1.00  0.00
TER
ATOM    292  O   WAT    83      12.716  17.393  -7.382  1.00  0.00
ATOM    293  H1  WAT    83      12.796  16.445  -7.270  1.00  0.00
ATOM    294  H2  WAT    83      13.608  17.723  -7.276  1.00  0.00
TER
ATOM    295  O   WAT    84      10.243  19.214   7.854  1.00  0.00
ATOM    296  H1  WAT    84      10.747  18.635   8.425  1.00  0.00
ATOM    297  H2  WAT    84       9.504  19.498   8.391  1.00  0.00
TER
ATOM    298  O   WAT    85      17.297  20.621   7.387  1.00  0.00
ATOM    299  H1  WAT    85      16.532  21.190   7.303  1.00  0.00
ATOM    300  H2  WAT    85      17.479  20.329   6.494  1.00  0.00
TER
ATOM    301  O   WAT    86      12.275  17.357   8.749  1.00  0.00
ATOM    302  H1  WAT    86      12.316  17.058   9.657  1.00  0.00
ATOM    303  H2  WAT    86      13.130  17.758   8.589  1.00  0.00
TER
ATOM    304  O   WAT    87      16.053  19.957  -6.091  1.00  0.00
ATOM    305  H1  WAT    87      16.475  19.791  -5.248  1.00  0.00
ATOM    306  H2  WAT    87      16.178  19.147  -6.586  1.00  0.00
TER
ATOM    307  O   WAT    88      14.216  15.936   6.716  1.00  0.00
ATOM    308  H1  WAT    88      13.686  15.445   6.088  1.00  0.00
ATOM    309  H2  WAT    88      14.885  16.365   6.182  1.00  0.00
TER
ATOM    310  O   WAT    89      14.703  12.902   6.796  1.00  0.00
ATOM    311  H1  WAT    89      14.609  12.284   6.071  1.00  0.00
ATOM    312  H2  WAT    89      14.123  13.629   6.569  1.00  0.00
TER
ATOM    313  O   WAT    90      17.469  11.460   3.828  1.00  0.00
ATOM    314  H1  WAT    90      17.021  11.482   2.983  1.00  0.00
ATOM    315  H2  WAT    90      16.836  11.062   4.426  1.00  0.00
TER
ATOM    316  O   WAT    91      17.875  20.355   4.450  1.00  0.00
ATOM    317  H1  WAT    91      18.294  21.198   4.277  1.00  0.00
ATOM    318  H2  WAT    91      16.956  20.492   4.220  1.00  0.00
TER
ATOM    319  O   WAT    92      14.949  16.030  -9.145  1.00  0.00
ATOM    320  H1  WAT    92      14.748  15.167  -8.784  1.00  0.00
ATOM    321  H2  WAT    92      14.778  15.943 -10.083  1.00  0.00
TER
ATOM    322  O   WAT    93      16.979  14.629   7.091  1.00  0.00
ATOM    323  H1  WAT    93      17.569  14.321   7.779  1.00  0.00
ATOM    324  H2  WAT    93      16.161  14.157   7.247  1.00  0.00
TER
ATOM    325  O   WAT    94      13.747  13.130  -9.157  1.00  0.00
ATOM    326  H1  WAT    94      14.050  13.137 -10.066  1.00  0.00
ATOM    327  H2  WAT    94      14.487  12.780  -8.661  1.00  0.00
TER
ATOM    328  O   WAT    95      16.966  12.073  -8.172  1.00  0.00
ATOM    329  H1  WAT    95      16.618  11.396  -8.752  1.00  0.00
ATOM    330  H2  WAT    95      17.167  11.612  -7.358  1.00  0.00
TER
ATOM    331  O   WAT    96      10.307  18.602  -1.775  1.00  0.00
ATOM    332  H1  WAT    96       9.651  18.333  -2.419  1.00  0.00
ATOM    333  H2  WAT    96      11.144  18.493  -2.225  1.00  0.00
TER
ATOM    334  O   WAT    97      11.344  18.987   2.765  1.00  0.00
ATOM    335  H1  WAT    97      11.711  18.900   3.645  1.00  0.00
ATOM    336  H2  WAT    97      10.775  18.224   2.666  1.00  0.00
TER
ATOM    337  O   WAT    98      10.896  15.898   6.671  1.00  0.00
ATOM    338  H1  WAT    98      10.001  15.865   7.010  1.00  0.00
ATOM    339  H2  WAT    98      11.435  16.097   7.436  1.00  0.00
TER
ATOM    340  O   WAT    99       9.520  15.812  -5.833  1.00  0.00
ATOM    341  H1  WAT    99       8.617  16.075  -6.008  1.00  0.00
ATOM    342  H2  WAT    99      10.004  16.083  -6.613  1.00  0.00
TER
ATOM    343  O   WAT   100      12.063  14.869  -7.923  1.00  0.00
ATOM    344  H1  WAT   100      12.772  14.447  -8.409  1.00  0.00
ATOM    345  H2  WAT   100      11.347  14.936  -8.555  1.00  0.00
TER
ATOM    346  O   WAT   101      11.710  10.923  -8.883  1.00  0.00
ATOM    347  H1  WAT   101      12.433  11.463  -8.565  1.00  0.00
ATOM    348  H2  WAT   101      11.983  10.649  -9.759  1.00  0.00
TER
ATOM    349  O   WAT   102      11.400  10.173   1.019  1.00  0.00
ATOM    350  H1  WAT   102      12.047   9.623   0.579  1.00  0.00
ATOM    351  H2  WAT   102      11.820  10.427   1.841  1.00  0.00
TER
ATOM    352  O   WAT   103      11.153  10.329   3.762  1.00  0.00
ATOM    353  H1  WAT   103      10.804  10.785   4.527  1.00  0.00
ATOM    354  H2  WAT   103      10.822   9.434   3.844  1.00  0.00
TER
ATOM    355  O   WAT   104      11.825   9.856   7.037  1.00  0.00
ATOM    356  H1  WAT   104      12.373   9.675   6.273  1.00  0.00
ATOM    357  H2  WAT   104      11.890   9.066   7.572  1.00  0.00
TER
ATOM    358  O   WAT   105      11.135  10.962  -5.290  1.00  0.00
ATOM    359  H1  WAT   105      11.893  11.075  -5.863  1.00  0.00
ATOM    360  H2  WAT   105      10.673  11.799  -5.335  1.00  0.00
TER
ATOM    361  O   WAT   106      17.677  13.076  -2.299  1.00  0.00
ATOM    362  H1  WAT   106      16.864  12.701  -2.640  1.00  0.00
ATOM    363  H2  WAT   106      18.181  12.320  -1.997  1.00  0.00
TER
ATOM    364  O   WAT   107      13.508  11.488  -6.749  1.00  0.00
ATOM    365  H1  WAT   107      14.037  10.701  -6.879  1.00  0.00
ATOM    366  H2  WAT   107      14.141  12.167  -6.516  1.00  0.00
TER
ATOM    367  O   WAT   108      15.701  11.226  -3.695  1.00  0.00
ATOM    368  H1  WAT   108      15.072  10.524  -3.528  1.00  0.00
ATOM    369  H2  WAT   108      15.162  11.986  -3.912  1.00  0.00
TER
ATOM    370  O   WAT   109      15.827  10.504   8.740  1.00  0.00
ATOM    371  H1  WAT   109      15.545  11.008   7.976  1.00  0.00
ATOM    372  H2  WAT   109      16.209   9.706   8.375  1.00  0.00
TER
ATOM    373  O   WAT   110      13.483  20.029 -17.560  1.00  0.00
ATOM    374  H1  WAT   110      12.651  19.774 -17.160  1.00  0.00
ATOM    375  H2  WAT   110      14.091  20.100 -16.824  1.00  0.00
TER
ATOM    376  O   WAT   111       9.855  17.589 -17.891  1.00  0.00
ATOM    377  H1  WAT   111      10.427  16.822 -17.891  1.00  0.00
ATOM    378  H2  WAT   111       9.855  17.888 -18.801  1.00  0.00
TER
ATOM    379  O   WAT   112      11.098  12.998 -16.105  1.00  0.00
ATOM    380  H1  WAT   112      10.918  12.100 -15.824  1.00  0.00
ATOM    381  H2  WAT   112      10.696  13.545 -15.430  1.00  0.00
TER
ATOM    382  O   WAT   113      11.716  15.494 -17.496  1.00  0.00
ATOM    383  H1  WAT   113      12.397  15.758 -16.878  1.00  0.00
ATOM    384  H2  WAT   113      11.401  14.654 -17.162  1.00  0.00
TER
ATOM    385  O   WAT   114      15.909  16.541 -18.409  1.00  0.00
ATOM    386  H1  WAT   114      16.417  17.039 -17.769  1.00  0.00
ATOM    387  H2  WAT   114      16.440  15.764 -18.585  1.00  0.00
TER
ATOM    388  O   WAT   115      14.192  11.180 -14.143  1.00  0.00
ATOM    389  H1  WAT   115      14.194  11.698 -14.948  1.00  0.00
ATOM    390  H2  WAT   115      13.363  10.703 -14.166  1.00  0.00
TER
ATOM    391  O   WAT   116      13.874  12.891 -16.136  1.00  0.00
ATOM    392  H1  WAT   116      14.216  13.736 -16.430  1.00  0.00
ATOM    393  H2  WAT   116      12.936  13.040 -16.019  1.00  0.00
TER
ATOM    394  O   WAT   117      14.263  15.745 -16.513  1.00  0.00
ATOM    395  H1  WAT   117      14.815  15.855 -17.288  1.00  0.00
ATOM    396  H2  WAT   117      14.778  16.119 -15.798  1.00  0.00
TER
ATOM    397  O   WAT   118      13.938  19.267 -12.903  1.00  0.00
ATOM    398  H1  WAT   118      13.798  20.140 -12.534  1.00  0.00
ATOM    399  H2  WAT   118      13.056  18.925 -13.048  1.00  0.00
TER
ATOM    400  O   WAT   119       9.890  21.037 -16.986  1.00  0.00
ATOM    401  H1  WAT   119       9.968  21.172 -17.930  1.00  0.00
ATOM    402  H2  WAT   119      10.504  20.329 -16.793  1.00  0.00
TER
ATOM    403  O   WAT   120      19.004  14.076 -13.807  1.00  0.00
ATOM    404  H1  WAT   120      18.542  14.284 -12.995  1.00  0.00
ATOM    405  H2  WAT   120      18.602  13.262 -14.110  1.00  0.00
TER
ATOM    406  O   WAT   121      16.755  11.754 -17.551  1.00  0.00
ATOM    407  H1  WAT   121      17.052  12.660 -17.632  1.00  0.00
ATOM    408  H2  WAT   121      17.304  11.266 -18.165  1.00  0.00
TER
ATOM    409  O   WAT   122      16.949  17.231 -11.016  1.00  0.00
ATOM    410  H1  WAT   122      16.853  16.290 -11.166  1.00  0.00
ATOM    411  H2  WAT   122      17.792  17.452 -11.411  1.00  0.00
TER
ATOM    412  O   WAT   123      12.080  13.642 -12.863  1.00  0.00
ATOM    413  H1  WAT   123      11.686  14.490 -12.655  1.00  0.00
ATOM    414  H2  WAT   123      11.392  13.005 -12.672  1.00  0.00
TER
ATOM    415  O   WAT   124       9.381  11.565 -18.830  1.00  0.00
ATOM    416  H1  WAT   124       9.093  12.135 -18.117  1.00  0.00
ATOM    417  H2  WAT   124      10.126  11.086 -18.467  1.00  0.00
TER
ATOM    418  O   WAT   125      17.368  14.241 -18.552  1.00  0.00
ATOM    419  H1  WAT   125      17.372  13.800 -19.402  1.00  0.00
ATOM    420  H2  WAT   125      18.263  14.563 -18.445  1.00  0.00
TER
ATOM    421  O   WAT   126      17.669  18.301 -16.806  1.00  0.00
ATOM    422  H1  WAT   126      18.036  17.827 -16.060  1.00  0.00
ATOM    423  H2  WAT   126      17.480  19.175 -16.465  1.00  0.00
TER
ATOM    424  O   WAT   127      15.459  17.342 -14.487  1.00  0.00
ATOM    425  H1  WAT   127      15.155  18.221 -14.262  1.00  0.00
ATOM    426  H2  WAT   127      16.414  17.402 -14.452  1.00  0.00
TER
ATOM    427  O   WAT   128      11.515  18.182 -13.340  1.00  0.00
ATOM    428  H1  WAT   128      11.157  18.848 -12.753  1.00  0.00
ATOM    429  H2  WAT   128      11.221  17.351 -12.969  1.00  0.00
TER
ATOM    430  O   WAT   129      14.717  18.641 -10.456  1.00  0.00
ATOM    431  H1  WAT   129      14.417  18.787 -11.353  1.00  0.00
ATOM    432  H2  WAT   129      15.488  18.081 -10.549  1.00  0.00
TER
ATOM    433  O   WAT   130      10.090  11.672 -12.663  1.00  0.00
ATOM    434  H1  WAT   130       9.376  11.871 -12.058  1.00  0.00
ATOM    435  H2  WAT   130      10.510  10.896 -12.292  1.00  0.00
TER
ATOM    436  O   WAT   131      18.544  16.818 -14.689  1.00  0.00
ATOM    437  H1  WAT   131      19.043  17.293 -14.024  1.00  0.00
ATOM    438  H2  WAT   131      18.687  15.894 -14.482  1.00  0.00
TER
ATOM    439  O   WAT   132      10.243  19.214 -10.921  1.00  0.00
ATOM    440  H1  WAT   132      10.747  18.635 -10.349  1.00  0.00
ATOM    441  H2  WAT   132       9.504  19.498 -10.383  1.00  0.00
TER
ATOM    442  O   WAT   133      17.297  20.621 -11.387  1.00  0.00
ATOM    443  H1  WAT   133      16.532  21.190 -11.472  1.00  0.00
ATOM    444  H2  WAT   133      17.479  20.329 -12.280  1.00  0.00
TER
ATOM    445  O   WAT   134      12.275  17.357 -10.026  1.00  0.00
ATOM    446  H1  WAT   134      12.316  17.058  -9.117  1.00  0.00
ATOM    447  H2  WAT   134      13.130  17.758 -10.185  1.00  0.00
TER
ATOM    448  O   WAT   135      14.216  15.936 -12.058  1.00  0.00
ATOM    449  H1  WAT   135      13.686  15.445 -12.686  1.00  0.00
ATOM    450  H2  WAT   135      14.885  16.365 -12.593  1.00  0.00
TER
ATOM    451  O   WAT   136      14.703  12.902 -11.979  1.00  0.00
ATOM    452  H1  WAT   136      14.609  12.284 -12.704  1.00  0.00
ATOM    453  H2  WAT   136      14.123  13.629 -12.206  1.00  0.00
TER
ATOM    454  O   WAT   137      17.469  11.460 -14.946  1.00  0.00
ATOM    455  H1  WAT   137      17.021  11.482 -15.791  1.00  0.00
ATOM    456  H2  WAT   137      16.836  11.062 -14.349  1.00  0.00
TER
ATOM    457  O   WAT   138      17.875  20.355 -14.325  1.00  0.00
ATOM    458  H1  WAT   138      18.294  21.198 -14.497  1.00  0.00
ATOM    459  H2  WAT   138      16.956  20.492 -14.554  1.00  0.00
TER
ATOM    460  O   WAT   139      16.979  14.629 -11.683  1.00  0.00
ATOM    461  H1  WAT   139      17.569  14.321 -10.995  1.00  0.00
ATOM    462  H2  WAT   139      16.161  14.157 -11.527  1.00  0.00
TER
ATOM    463  O   WAT   140      11.344  18.987 -16.009  1.00  0.00
ATOM    464  H1  WAT   140      11.711  18.900 -15.130  1.00  0.00
ATOM    465  H2  WAT   140      10.775  18.224 -16.109  1.00  0.00
TER
ATOM    466  O   WAT   141      10.896  15.898 -12.104  1.00  0.00
ATOM    467  H1  WAT   141      10.001  15.865 -11.764  1.00  0.00
ATOM    468  H2  WAT   141      11.435  16.097 -11.338  1.00  0.00
TER
ATOM    469  O   WAT   142      11.400  10.173 -17.755  1.00  0.00
ATOM    470  H1  WAT   142      12.047   9.623 -18.196  1.00  0.00
ATOM    471  H2  WAT   142      11.820  10.427 -16.934  1.00  0.00
TER
ATOM    472  O   WAT   143      11.153  10.329 -15.013  1.00  0.00
ATOM    473  H1  WAT   143      10.804  10.785 -14.247  1.00  0.00
ATOM    474  H2  WAT   143      10.822   9.434 -14.931  1.00  0.00
TER
ATOM    475  O   WAT   144      11.825   9.856 -11.738  1.00  0.00
ATOM    476  H1  WAT   144      12.373   9.675 -12.501  1.00  0.00
ATOM    477  H2  WAT   144      11.890   9.066 -11.202  1.00  0.00
TER
ATOM    478  O   WAT   145      15.827  10.504 -10.034  1.00  0.00
ATOM    479  H1  WAT   145      15.545  11.008 -10.798  1.00  0.00
ATOM    480  H2  WAT   145      16.209   9.706 -10.400  1.00  0.00
TER
ATOM    481  O   WAT   146      11.892  -3.786  13.773  1.00  0.00
ATOM    482  H1  WAT   146      11.004  -3.444  13.671  1.00  0.00
ATOM    483  H2  WAT   146      12.176  -3.985  12.881  1.00  0.00
TER
ATOM    484  O   WAT   147       9.855  -1.185  19.657  1.00  0.00
ATOM    485  H1  WAT   147      10.427  -1.953  19.658  1.00  0.00
ATOM    486  H2  WAT   147       9.855  -0.886  18.748  1.00  0.00
TER
ATOM    487  O   WAT   148      14.068  -5.202  14.807  1.00  0.00
ATOM    488  H1  WAT   148      14.175  -4.302  15.114  1.00  0.00
ATOM    489  H2  WAT   148      13.157  -5.251  14.517  1.00  0.00
TER
ATOM    490  O   WAT   149      15.909  -2.234  19.140  1.00  0.00
ATOM    491  H1  WAT   149      16.417  -1.736  19.780  1.00  0.00
ATOM    492  H2  WAT   149      16.440  -3.010  18.964  1.00  0.00
TER
ATOM    493  O   WAT   150       9.948   3.204  12.279  1.00  0.00
ATOM    494  H1  WAT   150       9.571   3.692  11.547  1.00  0.00
ATOM    495  H2  WAT   150      10.205   3.876  12.910  1.00  0.00
TER
ATOM    496  O   WAT   151      17.557  -8.395  17.738  1.00  0.00
ATOM    497  H1  WAT   151      17.864  -8.950  17.021  1.00  0.00
ATOM    498  H2  WAT   151      16.627  -8.260  17.555  1.00  0.00
TER
ATOM    499  O   WAT   152      15.551   0.197  17.256  1.00  0.00
ATOM    500  H1  WAT   152      15.146  -0.516  16.760  1.00  0.00
ATOM    501  H2  WAT   152      15.637  -0.148  18.144  1.00  0.00
TER
ATOM    502  O   WAT   153      16.019   3.883  19.419  1.00  0.00
ATOM    503  H1  WAT   153      15.722   3.278  18.740  1.00  0.00
ATOM    504  H2  WAT   153      16.969   3.921  19.308  1.00  0.00
TER
ATOM    505  O   WAT   154      12.251  -0.909  14.756  1.00  0.00
ATOM    506  H1  WAT   154      12.131  -0.183  14.144  1.00  0.00
ATOM    507  H2  WAT   154      11.941  -1.679  14.279  1.00  0.00
TER
ATOM    508  O   WAT   155      11.134   3.963  16.974  1.00  0.00
ATOM    509  H1  WAT   155      10.727   4.104  16.119  1.00  0.00
ATOM    510  H2  WAT   155      12.026   3.679  16.771  1.00  0.00
TER
ATOM    511  O   WAT   156      15.406   8.177  15.086  1.00  0.00
ATOM    512  H1  WAT   156      15.231   7.261  14.873  1.00  0.00
ATOM    513  H2  WAT   156      14.552   8.536  15.326  1.00  0.00
TER
ATOM    514  O   WAT   157      14.717  -7.565  18.139  1.00  0.00
ATOM    515  H1  WAT   157      14.274  -6.784  17.807  1.00  0.00
ATOM    516  H2  WAT   157      15.276  -7.242  18.846  1.00  0.00
TER
ATOM    517  O   WAT   158      17.833  -7.944  13.019  1.00  0.00
ATOM    518  H1  WAT   158      17.209  -7.948  13.744  1.00  0.00
ATOM    519  H2  WAT   158      17.746  -8.811  12.623  1.00  0.00
TER
ATOM    520  O   WAT   159      14.509  -2.442  15.867  1.00  0.00
ATOM    521  H1  WAT   159      14.283  -2.658  16.771  1.00  0.00
ATOM    522  H2  WAT   159      13.728  -2.009  15.521  1.00  0.00
TER
ATOM    523  O   WAT   160       9.381  -7.209  18.719  1.00  0.00
ATOM    524  H1  WAT   160       9.093  -6.639  19.432  1.00  0.00
ATOM    525  H2  WAT   160      10.126  -7.689  19.082  1.00  0.00
TER
ATOM    526  O   WAT   161       9.568  -3.267   9.929  1.00  0.00
ATOM    527  H1  WAT   161       9.486  -2.324  10.071  1.00  0.00
ATOM    528  H2  WAT   161       9.217  -3.410   9.051  1.00  0.00
TER
ATOM    529  O   WAT   162      17.368  -4.533  18.996  1.00  0.00
ATOM    530  H1  WAT   162      17.372  -4.974  18.147  1.00  0.00
ATOM    531  H2  WAT   162      18.263  -4.212  19.104  1.00  0.00
TER
ATOM    532  O   WAT   163      13.219  -4.651  17.956  1.00  0.00
ATOM    533  H1  WAT   163      12.879  -4.173  18.713  1.00  0.00
ATOM    534  H2  WAT   163      12.456  -5.104  17.596  1.00  0.00
TER
ATOM    535  O   WAT   164      17.430  -3.532  11.987  1.00  0.00
ATOM    536  H1  WAT   164      17.552  -3.573  12.936  1.00  0.00
ATOM    537  H2  WAT   164      17.045  -2.670  11.832  1.00  0.00
TER
ATOM    538  O   WAT   165      16.442  -1.222  11.385  1.00  0.00
ATOM    539  H1  WAT   165      15.874  -1.670  10.759  1.00  0.00
ATOM    540  H2  WAT   165      17.151  -0.863  10.852  1.00  0.00
TER
ATOM    541  O   WAT   166      10.533  -5.729  16.872  1.00  0.00
ATOM    542  H1  WAT   166      10.248  -6.093  17.710  1.00  0.00
ATOM    543  H2  WAT   166      10.471  -6.461  16.259  1.00  0.00
TER
ATOM    544  O   WAT   167      13.987   2.774  13.658  1.00  0.00
ATOM    545  H1  WAT   167      13.213   2.234  13.498  1.00  0.00
ATOM    546  H2  WAT   167      14.717   2.255  13.320  1.00  0.00
TER
ATOM    547  O   WAT   168      14.031   2.442  17.296  1.00  0.00
ATOM    548  H1  WAT   168      14.549   1.639  17.242  1.00  0.00
ATOM    549  H2  WAT   168      13.579   2.380  18.138  1.00  0.00
TER
ATOM    550  O   WAT   169      17.887   3.790  15.340  1.00  0.00
ATOM    551  H1  WAT   169      18.574   4.337  15.721  1.00  0.00
ATOM    552  H2  WAT   169      17.100   4.334  15.375  1.00  0.00
TER
ATOM    553  O   WAT   170      10.026  -0.593  10.832  1.00  0.00
ATOM    554  H1  WAT   170      10.896  -0.310  11.116  1.00  0.00
ATOM    555  H2  WAT   170       9.535   0.221  10.717  1.00  0.00
TER
ATOM    556  O   WAT   171      17.190   0.795  14.953  1.00  0.00
ATOM    557  H1  WAT   171      17.646   1.605  15.179  1.00  0.00
ATOM    558  H2  WAT   171      16.839   0.477  15.785  1.00  0.00
TER
ATOM    559  O   WAT   172      13.091  -8.862  15.425  1.00  0.00
ATOM    560  H1  WAT   172      12.962  -8.870  16.374  1.00  0.00
ATOM    561  H2  WAT   172      12.267  -8.523  15.074  1.00  0.00
TER
ATOM    562  O   WAT   173      10.393   8.620  11.398  1.00  0.00
ATOM    563  H1  WAT   173      10.753   9.219  10.744  1.00  0.00
ATOM    564  H2  WAT   173      10.253   9.166  12.172  1.00  0.00
TER
ATOM    565  O   WAT   174      16.410   6.003  12.215  1.00  0.00
ATOM    566  H1  WAT   174      16.401   6.736  11.600  1.00  0.00
ATOM    567  H2  WAT   174      15.490   5.756  12.308  1.00  0.00
TER
ATOM    568  O   WAT   175      12.011   1.225  12.960  1.00  0.00
ATOM    569  H1  WAT   175      11.404   1.964  12.970  1.00  0.00
ATOM    570  H2  WAT   175      12.486   1.314  12.134  1.00  0.00
TER
ATOM    571  O   WAT   176      16.919  -3.376  14.860  1.00  0.00
ATOM    572  H1  WAT   176      16.210  -2.907  15.302  1.00  0.00
ATOM    573  H2  WAT   176      17.203  -4.034  15.495  1.00  0.00
TER
ATOM    574  O   WAT   177      18.038   8.585  15.573  1.00  0.00
ATOM    575  H1  WAT   177      18.292   8.547  14.651  1.00  0.00
ATOM    576  H2  WAT   177      17.089   8.458  15.566  1.00  0.00
TER
ATOM    577  O   WAT   178      15.122  -5.068  12.235  1.00  0.00
ATOM    578  H1  WAT   178      15.971  -4.631  12.169  1.00  0.00
ATOM    579  H2  WAT   178      14.755  -4.756  13.063  1.00  0.00
TER
ATOM    580  O   WAT   179      14.021   1.186  10.709  1.00  0.00
ATOM    581  H1  WAT   179      14.788   1.074  11.272  1.00  0.00
ATOM    582  H2  WAT   179      14.099   0.489  10.057  1.00  0.00
TER
ATOM    583  O   WAT   180      12.716  -1.382  11.392  1.00  0.00
ATOM    584  H1  WAT   180      12.796  -2.329  11.504  1.00  0.00
ATOM    585  H2  WAT   180      13.608  -1.051  11.498  1.00  0.00
TER
ATOM    586  O   WAT   181      13.518   8.768  18.496  1.00  0.00
ATOM    587  H1  WAT   181      14.254   8.219  18.767  1.00  0.00
ATOM    588  H2  WAT   181      13.902   9.633  18.356  1.00  0.00
TER
ATOM    589  O   WAT   182      10.402   4.835  14.370  1.00  0.00
ATOM    590  H1  WAT   182       9.476   5.077  14.360  1.00  0.00
ATOM    591  H2  WAT   182      10.868   5.662  14.248  1.00  0.00
TER
ATOM    592  O   WAT   183      16.628   7.941  10.318  1.00  0.00
ATOM    593  H1  WAT   183      17.421   8.230   9.866  1.00  0.00
ATOM    594  H2  WAT   183      16.108   7.510   9.640  1.00  0.00
TER
ATOM    595  O   WAT   184      17.146   3.161  10.183  1.00  0.00
ATOM    596  H1  WAT   184      17.041   2.546  10.909  1.00  0.00
ATOM    597  H2  WAT   184      16.978   2.638   9.399  1.00  0.00
TER
ATOM    598  O   WAT   185      16.053   1.182  12.683  1.00  0.00
ATOM    599  H1  WAT   185      16.475   1.016  13.526  1.00  0.00
ATOM    600  H2  WAT   185      16.178   0.372  12.189  1.00  0.00
TER
ATOM    601  O   WAT   186      14.949  -2.745   9.629  1.00  0.00
ATOM    602  H1  WAT   186      14.748  -3.608   9.990  1.00  0.00
ATOM    603  H2  WAT   186      14.778  -2.831   8.691  1.00  0.00
TER
ATOM    604  O   WAT   187      13.747  -5.644   9.617  1.00  0.00
ATOM    605  H1  WAT   187      14.050  -5.638   8.709  1.00  0.00
ATOM    606  H2  WAT   187      14.487  -5.995  10.114  1.00  0.00
TER
ATOM    607  O   WAT   188      16.966  -6.701  10.602  1.00  0.00
ATOM    608  H1  WAT   188      16.618  -7.379  10.023  1.00  0.00
ATOM    609  H2  WAT   188      17.167  -7.162  11.417  1.00  0.00
TER
ATOM    610  O   WAT   189      12.770   3.660  10.450  1.00  0.00
ATOM    611  H1  WAT   189      13.208   4.203  11.106  1.00  0.00
ATOM    612  H2  WAT   189      13.255   2.834  10.459  1.00  0.00
TER
ATOM    613  O   WAT   190       9.985   6.449  17.902  1.00  0.00
ATOM    614  H1  WAT   190      10.315   5.581  17.670  1.00  0.00
ATOM    615  H2  WAT   190      10.414   6.655  18.732  1.00  0.00
TER
ATOM    616  O   WAT   191      14.581   4.780  15.562  1.00  0.00
ATOM    617  H1  WAT   191      14.281   4.656  16.462  1.00  0.00
ATOM    618  H2  WAT   191      14.475   3.920  15.154  1.00  0.00
TER
ATOM    619  O   WAT   192      10.307  -0.172  16.999  1.00  0.00
ATOM    620  H1  WAT   192       9.651  -0.441  16.355  1.00  0.00
ATOM    621  H2  WAT   192      11.144  -0.282  16.549  1.00  0.00
TER
ATOM    622  O   WAT   193       9.520  -2.962  12.941  1.00  0.00
ATOM    623  H1  WAT   193       8.617  -2.699  12.767  1.00  0.00
ATOM    624  H2  WAT   193      10.004  -2.691  12.161  1.00  0.00
TER
ATOM    625  O   WAT   194      12.063  -3.906  10.851  1.00  0.00
ATOM    626  H1  WAT   194      12.772  -4.327  10.366  1.00  0.00
ATOM    627  H2  WAT   194      11.347  -3.838  10.219  1.00  0.00
TER
ATOM    628  O   WAT   195      11.710  -7.852   9.891  1.00  0.00
ATOM    629  H1  WAT   195      12.433  -7.311  10.209  1.00  0.00
ATOM    630  H2  WAT   195      11.983  -8.125   9.015  1.00  0.00
TER
ATOM    631  O   WAT   196      10.512   8.356  15.982  1.00  0.00
ATOM    632  H1  WAT   196      10.345   7.723  16.680  1.00  0.00
ATOM    633  H2  WAT   196       9.646   8.562  15.631  1.00  0.00
TER
ATOM    634  O   WAT   197      11.135  -7.813  13.485  1.00  0.00
ATOM    635  H1  WAT   197      11.893  -7.700  12.911  1.00  0.00
ATOM    636  H2  WAT   197      10.673  -6.976  13.439  1.00  0.00
TER
ATOM    637  O   WAT   198      17.677  -5.699  16.475  1.00  0.00
ATOM    638  H1  WAT   198      16.864  -6.073  16.135  1.00  0.00
ATOM    639  H2  WAT   198      18.181  -6.454  16.777  1.00  0.00
TER
ATOM    640  O   WAT   199      12.119   7.049  13.427  1.00  0.00
ATOM    641  H1  WAT   199      11.593   7.430  12.723  1.00  0.00
ATOM    642  H2  WAT   199      12.043   7.674  14.148  1.00  0.00
TER
ATOM    643  O   WAT   200      13.508  -7.286  12.025  1.00  0.00
ATOM    644  H1  WAT   200      14.037  -8.073  11.896  1.00  0.00
ATOM    645  H2  WAT   200      14.141  -6.607  12.258  1.00  0.00
TER
ATOM    646  O   WAT   201      15.701  -7.549  15.079  1.00  0.00
ATOM    647  H1  WAT   201      15.072  -8.250  15.246  1.00  0.00
ATOM    648  H2  WAT   201      15.162  -6.788  14.863  1.00  0.00
TER
ATOM    649  O   WAT   202      14.718   8.997  12.301  1.00  0.00
ATOM    650  H1  WAT   202      15.450   8.713  11.754  1.00  0.00
ATOM    651  H2  WAT   202      14.977   8.759  13.191  1.00  0.00
TER
ATOM    652  O   WAT   203      13.879   5.114  12.306  1.00  0.00
ATOM    653  H1  WAT   203      13.250   5.582  12.855  1.00  0.00
ATOM    654  H2  WAT   203      13.994   4.269  12.741  1.00  0.00
TER
ATOM    655  O   WAT   204      13.483   1.254   1.215  1.00  0.00
ATOM    656  H1  WAT   204      12.651   0.999   1.614  1.00  0.00
ATOM    657  H2  WAT   204      14.091   1.325   1.951  1.00  0.00
TER
ATOM    658  O   WAT   205      13.463   5.288   1.411  1.00  0.00
ATOM    659  H1  WAT   205      13.766   4.398   1.232  1.00  0.00
ATOM    660  H2  WAT   205      14.207   5.845   1.183  1.00  0.00
TER
ATOM    661  O   WAT   206      11.892  -3.786  -5.001  1.00  0.00
ATOM    662  H1  WAT   206      11.004  -3.444  -5.103  1.00  0.00
ATOM    663  H2  WAT   206      12.176  -3.985  -5.893  1.00  0.00
TER
ATOM    664  O   WAT   207       9.855  -1.185   0.883  1.00  0.00
ATOM    665  H1  WAT   207      10.427  -1.953   0.883  1.00  0.00
ATOM    666  H2  WAT   207       9.855  -0.886  -0.026  1.00  0.00
TER
ATOM    667  O   WAT   208      11.098  -5.777   2.670  1.00  0.00
ATOM    668  H1  WAT   208      10.918  -6.674   2.950  1.00  0.00
ATOM    669  H2  WAT   208      10.696  -5.229   3.345  1.00  0.00
TER
ATOM    670  O   WAT   209      14.068  -5.202  -3.967  1.00  0.00
ATOM    671  H1  WAT   209      14.175  -4.302  -3.660  1.00  0.00
ATOM    672  H2  WAT   209      13.157  -5.251  -4.258  1.00  0.00
TER
ATOM    673  O   WAT   210      11.716  -3.280   1.278  1.00  0.00
ATOM    674  H1  WAT   210      12.397  -3.017   1.897  1.00  0.00
ATOM    675  H2  WAT   210      11.401  -4.120   1.612  1.00  0.00
TER
ATOM    676  O   WAT   211      15.909  -2.234   0.365  1.00  0.00
ATOM    677  H1  WAT   211      16.417  -1.736   1.006  1.00  0.00
ATOM    678  H2  WAT   211      16.440  -3.010   0.189  1.00  0.00
TER
ATOM    679  O   WAT   212      14.192  -7.594   4.632  1.00  0.00
ATOM    680  H1  WAT   212      14.194  -7.077   3.826  1.00  0.00
ATOM    681  H2  WAT   212      13.363  -8.071   4.609  1.00  0.00
TER
ATOM    682  O   WAT   213      15.443   2.046   2.809  1.00  0.00
ATOM    683  H1  WAT   213      15.110   2.673   3.451  1.00  0.00
ATOM    684  H2  WAT   213      15.619   2.572   2.029  1.00  0.00
TER
ATOM    685  O   WAT   214      13.874  -5.883   2.639  1.00  0.00
ATOM    686  H1  WAT   214      14.216  -5.039   2.344  1.00  0.00
ATOM    687  H2  WAT   214      12.936  -5.735   2.755  1.00  0.00
TER
ATOM    688  O   WAT   215      14.655   4.014   4.624  1.00  0.00
ATOM    689  H1  WAT   215      15.272   4.689   4.342  1.00  0.00
ATOM    690  H2  WAT   215      13.794   4.423   4.533  1.00  0.00
TER
ATOM    691  O   WAT   216       9.948   3.204  -6.495  1.00  0.00
ATOM    692  H1  WAT   216       9.571   3.692  -7.227  1.00  0.00
ATOM    693  H2  WAT   216      10.205   3.876  -5.865  1.00  0.00
TER
ATOM    694  O   WAT   217      17.557  -8.395  -1.037  1.00  0.00
ATOM    695  H1  WAT   217      17.864  -8.950  -1.753  1.00  0.00
ATOM    696  H2  WAT   217      16.627  -8.260  -1.220  1.00  0.00
TER
ATOM    697  O   WAT   218      15.551   0.197  -1.519  1.00  0.00
ATOM    698  H1  WAT   218      15.146  -0.516  -2.014  1.00  0.00
ATOM    699  H2  WAT   218      15.637  -0.148  -0.630  1.00  0.00
TER
ATOM    700  O   WAT   219      16.019   3.883   0.645  1.00  0.00
ATOM    701  H1  WAT   219      15.722   3.278  -0.034  1.00  0.00
ATOM    702  H2  WAT   219      16.969   3.921   0.534  1.00  0.00
TER
ATOM    703  O   WAT   220      14.263  -3.029   2.261  1.00  0.00
ATOM    704  H1  WAT   220      14.815  -2.919   1.486  1.00  0.00
ATOM    705  H2  WAT   220      14.778  -2.655   2.977  1.00  0.00
TER
ATOM    706  O   WAT   221      15.111   3.622   7.296  1.00  0.00
ATOM    707  H1  WAT   221      14.213   3.846   7.543  1.00  0.00
ATOM    708  H2  WAT   221      15.136   3.745   6.347  1.00  0.00
TER
ATOM    709  O   WAT   222      13.938   0.493   5.872  1.00  0.00
ATOM    710  H1  WAT   222      13.798   1.365   6.240  1.00  0.00
ATOM    711  H2  WAT   222      13.056   0.150   5.726  1.00  0.00
TER
ATOM    712  O   WAT   223      15.736   6.435   8.080  1.00  0.00
ATOM    713  H1  WAT   223      15.707   6.839   7.213  1.00  0.00
ATOM    714  H2  WAT   223      15.572   5.506   7.917  1.00  0.00
TER
ATOM    715  O   WAT   224      12.251  -0.909  -4.018  1.00  0.00
ATOM    716  H1  WAT   224      12.131  -0.183  -4.630  1.00  0.00
ATOM    717  H2  WAT   224      11.941  -1.679  -4.495  1.00  0.00
TER
ATOM    718  O   WAT   225       9.890   2.263   1.789  1.00  0.00
ATOM    719  H1  WAT   225       9.968   2.398   0.844  1.00  0.00
ATOM    720  H2  WAT   225      10.504   1.554   1.981  1.00  0.00
TER
ATOM    721  O   WAT   226      11.134   3.963  -1.801  1.00  0.00
ATOM    722  H1  WAT   226      10.727   4.104  -2.655  1.00  0.00
ATOM    723  H2  WAT   226      12.026   3.679  -2.004  1.00  0.00
TER
ATOM    724  O   WAT   227      15.406   8.177  -3.688  1.00  0.00
ATOM    725  H1  WAT   227      15.231   7.261  -3.902  1.00  0.00
ATOM    726  H2  WAT   227      14.552   8.536  -3.449  1.00  0.00
TER
ATOM    727  O   WAT   228       9.945   3.304   4.328  1.00  0.00
ATOM    728  H1  WAT   228      10.109   2.835   3.510  1.00  0.00
ATOM    729  H2  WAT   228      10.411   2.796   4.993  1.00  0.00
TER
ATOM    730  O   WAT   229      14.717  -7.565  -0.636  1.00  0.00
ATOM    731  H1  WAT   229      14.274  -6.784  -0.967  1.00  0.00
ATOM    732  H2  WAT   229      15.276  -7.242   0.071  1.00  0.00
TER
ATOM    733  O   WAT   230      19.004  -4.698   4.968  1.00  0.00
ATOM    734  H1  WAT   230      18.542  -4.490   5.780  1.00  0.00
ATOM    735  H2  WAT   230      18.602  -5.513   4.665  1.00  0.00
TER
ATOM    736  O   WAT   231      17.833  -7.944  -5.755  1.00  0.00
ATOM    737  H1  WAT   231      17.209  -7.948  -5.030  1.00  0.00
ATOM    738  H2  WAT   231      17.746  -8.811  -6.152  1.00  0.00
TER
ATOM    739  O   WAT   232      16.755  -7.021   1.223  1.00  0.00
ATOM    740  H1  WAT   232      17.052  -6.114   1.142  1.00  0.00
ATOM    741  H2  WAT   232      17.304  -7.509   0.609  1.00  0.00
TER
ATOM    742  O   WAT   233      14.509  -2.442  -2.908  1.00  0.00
ATOM    743  H1  WAT   233      14.283  -2.658  -2.003  1.00  0.00
ATOM    744  H2  WAT   233      13.728  -2.009  -3.253  1.00  0.00
TER
ATOM    745  O   WAT   234      16.949  -1.543   7.758  1.00  0.00
ATOM    746  H1  WAT   234      16.853  -2.484   7.608  1.00  0.00
ATOM    747  H2  WAT   234      17.792  -1.322   7.363  1.00  0.00
TER
ATOM    748  O   WAT   235      12.080  -5.132   5.912  1.00  0.00
ATOM    749  H1  WAT   235      11.686  -4.284   6.119  1.00  0.00
ATOM    750  H2  WAT   235      11.392  -5.769   6.103  1.00  0.00
TER
ATOM    751  O   WAT   236       9.381  -7.209  -0.055  1.00  0.00
ATOM    752  H1  WAT   236       9.093  -6.639   0.657  1.00  0.00
ATOM    753  H2  WAT   236      10.126  -7.689   0.308  1.00  0.00
TER
ATOM    754  O   WAT   237       9.568  -3.267  -8.845  1.00  0.00
ATOM    755  H1  WAT   237       9.486  -2.324  -8.704  1.00  0.00
ATOM    756  H2  WAT   237       9.217  -3.410  -9.724  1.00  0.00
TER
ATOM    757  O   WAT   238      17.368  -4.533   0.222  1.00  0.00
ATOM    758  H1  WAT   238      17.372  -4.974  -0.628  1.00  0.00
ATOM    759  H2  WAT   238      18.263  -4.212   0.329  1.00  0.00
TER
ATOM    760  O   WAT   239      13.219  -4.651  -0.819  1.00  0.00
ATOM    761  H1  WAT   239      12.879  -4.173  -0.062  1.00  0.00
ATOM    762  H2  WAT   239      12.456  -5.104  -1.178  1.00  0.00
TER
ATOM    763  O   WAT   240      17.430  -3.532  -6.787  1.00  0.00
ATOM    764  H1  WAT   240      17.552  -3.573  -5.839  1.00  0.00
ATOM    765  H2  WAT   240      17.045  -2.670  -6.943  1.00  0.00
TER
ATOM    766  O   WAT   241      16.442  -1.222  -7.389  1.00  0.00
ATOM    767  H1  WAT   241      15.874  -1.670  -8.015  1.00  0.00
ATOM    768  H2  WAT   241      17.151  -0.863  -7.922  1.00  0.00
TER
ATOM    769  O   WAT   242      11.519   2.679   6.488  1.00  0.00
ATOM    770  H1  WAT   242      11.135   2.039   7.086  1.00  0.00
ATOM    771  H2  WAT   242      11.831   3.383   7.057  1.00  0.00
TER
ATOM    772  O   WAT   243      17.669  -0.473   1.969  1.00  0.00
ATOM    773  H1  WAT   243      18.036  -0.947   2.715  1.00  0.00
ATOM    774  H2  WAT   243      17.480   0.401   2.309  1.00  0.00
TER
ATOM    775  O   WAT   244      10.533  -5.729  -1.902  1.00  0.00
ATOM    776  H1  WAT   244      10.248  -6.093  -1.064  1.00  0.00
ATOM    777  H2  WAT   244      10.471  -6.461  -2.516  1.00  0.00
TER
ATOM    778  O   WAT   245      15.459  -1.432   4.287  1.00  0.00
ATOM    779  H1  WAT   245      15.155  -0.553   4.512  1.00  0.00
ATOM    780  H2  WAT   245      16.414  -1.372   4.323  1.00  0.00
TER
ATOM    781  O   WAT   246      13.987   2.774  -5.116  1.00  0.00
ATOM    782  H1  WAT   246      13.213   2.234  -5.276  1.00  0.00
ATOM    783  H2  WAT   246      14.717   2.255  -5.455  1.00  0.00
TER
ATOM    784  O   WAT   247      14.031   2.442  -1.478  1.00  0.00
ATOM    785  H1  WAT   247      14.549   1.639  -1.533  1.00  0.00
ATOM    786  H2  WAT   247      13.579   2.380  -0.637  1.00  0.00
TER
ATOM    787  O   WAT   248      11.515  -0.592   5.434  1.00  0.00
ATOM    788  H1  WAT   248      11.157   0.073   6.021  1.00  0.00
ATOM    789  H2  WAT   248      11.221  -1.424   5.805  1.00  0.00
TER
ATOM    790  O   WAT   249      14.717  -0.134   8.318  1.00  0.00
ATOM    791  H1  WAT   249      14.417   0.012   7.421  1.00  0.00
ATOM    792  H2  WAT   249      15.488  -0.693   8.225  1.00  0.00
TER
ATOM    793  O   WAT   250      17.887   3.790  -3.434  1.00  0.00
ATOM    794  H1  WAT   250      18.574   4.337  -3.053  1.00  0.00
ATOM    795  H2  WAT   250      17.100   4.334  -3.399  1.00  0.00
TER
ATOM    796  O   WAT   251      10.026  -0.593  -7.942  1.00  0.00
ATOM    797  H1  WAT   251      10.896  -0.310  -7.659  1.00  0.00
ATOM    798  H2  WAT   251       9.535   0.221  -8.058  1.00  0.00
TER
ATOM    799  O   WAT   252      17.190   0.795  -3.822  1.00  0.00
ATOM    800  H1  WAT   252      17.646   1.605  -3.596  1.00  0.00
ATOM    801  H2  WAT   252      16.839   0.477  -2.990  1.00  0.00
TER
ATOM    802  O   WAT   253      13.091  -8.862  -3.349  1.00  0.00
ATOM    803  H1  WAT   253      12.962  -8.870  -2.401  1.00  0.00
ATOM    804  H2  WAT   253      12.267  -8.523  -3.700  1.00  0.00
TER
ATOM    805  O   WAT   254      10.393   8.620  -7.376  1.00  0.00
ATOM    806  H1  WAT   254      10.753   9.219  -8.031  1.00  0.00
ATOM    807  H2  WAT   254      10.253   9.166  -6.603  1.00  0.00
TER
ATOM    808  O   WAT   255      10.090  -7.103   6.111  1.00  0.00
ATOM    809  H1  WAT   255       9.376  -6.903   6.717  1.00  0.00
ATOM    810  H2  WAT   255      10.510  -7.879   6.483  1.00  0.00
TER
ATOM    811  O   WAT   256      10.378   6.885   7.098  1.00  0.00
ATOM    812  H1  WAT   256      10.487   5.945   6.958  1.00  0.00
ATOM    813  H2  WAT   256       9.726   7.151   6.449  1.00  0.00
TER
ATOM    814  O   WAT   257      18.369   5.157   8.498  1.00  0.00
ATOM    815  H1  WAT   257      18.048   4.438   9.042  1.00  0.00
ATOM    816  H2  WAT   257      17.695   5.833   8.571  1.00  0.00
TER
ATOM    817  O   WAT   258      16.410   6.003  -6.559  1.00  0.00
ATOM    818  H1  WAT   258      16.401   6.736  -7.174  1.00  0.00
ATOM    819  H2  WAT   258      15.490   5.756  -6.466  1.00  0.00
TER
ATOM    820  O   WAT   259      12.011   1.225  -5.814  1.00  0.00
ATOM    821  H1  WAT   259      11.404   1.964  -5.805  1.00  0.00
ATOM    822  H2  WAT   259      12.486   1.314  -6.640  1.00  0.00
TER
ATOM    823  O   WAT   260      16.919  -3.376  -3.914  1.00  0.00
ATOM    824  H1  WAT   260      16.210  -2.907  -3.473  1.00  0.00
ATOM    825  H2  WAT   260      17.203  -4.034  -3.279  1.00  0.00
TER
ATOM    826  O   WAT   261      18.544  -1.956   4.085  1.00  0.00
ATOM    827  H1  WAT   261      19.043  -1.482   4.750  1.00  0.00
ATOM    828  H2  WAT   261      18.687  -2.880   4.292  1.00  0.00
TER
ATOM    829  O   WAT   262      18.038   8.585  -3.202  1.00  0.00
ATOM    830  H1  WAT   262      18.292   8.547  -4.124  1.00  0.00
ATOM    831  H2  WAT   262      17.089   8.458  -3.209  1.00  0.00
TER
ATOM    832  O   WAT   263      15.122  -5.068  -6.539  1.00  0.00
ATOM    833  H1  WAT   263      15.971  -4.631  -6.605  1.00  0.00
ATOM    834  H2  WAT   263      14.755  -4.756  -5.712  1.00  0.00
TER
ATOM    835  O   WAT   264      14.021   1.186  -8.065  1.00  0.00
ATOM    836  H1  WAT   264      14.788   1.074  -7.503  1.00  0.00
ATOM    837  H2  WAT   264      14.099   0.489  -8.718  1.00  0.00
TER
ATOM    838  O   WAT   265      12.716  -1.382  -7.382  1.00  0.00
ATOM    839  H1  WAT   265      12.796  -2.329  -7.270  1.00  0.00
ATOM    840  H2  WAT   265      13.608  -1.051  -7.276  1.00  0.00
TER
ATOM    841  O   WAT   266      13.518   8.768  -0.279  1.00  0.00
ATOM    842  H1  WAT   266      14.254   8.219  -0.008  1.00  0.00
ATOM    843  H2  WAT   266      13.902   9.633  -0.418  1.00  0.00
TER
ATOM    844  O   WAT   267      10.402   4.835  -4.404  1.00  0.00
ATOM    845  H1  WAT   267       9.476   5.077  -4.414  1.00  0.00
ATOM    846  H2  WAT   267      10.868   5.662  -4.526  1.00  0.00
TER
ATOM    847  O   WAT   268      12.523   7.952   8.910  1.00  0.00
ATOM    848  H1  WAT   268      13.325   8.274   9.323  1.00  0.00
ATOM    849  H2  WAT   268      12.009   7.592   9.632  1.00  0.00
TER
ATOM    850  O   WAT   269      16.628   7.941  -8.456  1.00  0.00
ATOM    851  H1  WAT   269      17.421   8.230  -8.908  1.00  0.00
ATOM    852  H2  WAT   269      16.108   7.510  -9.135  1.00  0.00
TER
ATOM    853  O   WAT   270      10.243   0.440   7.854  1.00  0.00
ATOM    854  H1  WAT   270      10.747  -0.140   8.425  1.00  0.00
ATOM    855  H2  WAT   270       9.504   0.724   8.391  1.00  0.00
TER
ATOM    856  O   WAT   271      17.146   3.161  -8.592  1.00  0.00
ATOM    857  H1  WAT   271      17.041   2.546  -7.866  1.00  0.00
ATOM    858  H2  WAT   271      16.978   2.638  -9.376  1.00  0.00
TER
ATOM    859  O   WAT   272      17.297   1.847   7.387  1.00  0.00
ATOM    860  H1  WAT   272      16.532   2.415   7.303  1.00  0.00
ATOM    861  H2  WAT   272      17.479   1.554   6.494  1.00  0.00
TER
ATOM    862  O   WAT   273      12.275  -1.417   8.749  1.00  0.00
ATOM    863  H1  WAT   273      12.316  -1.716   9.657  1.00  0.00
ATOM    864  H2  WAT   273      13.130  -1.017   8.589  1.00  0.00
TER
ATOM    865  O   WAT   274      16.053   1.182  -6.091  1.00  0.00
ATOM    866  H1  WAT   274      16.475   1.016  -5.248  1.00  0.00
ATOM    867  H2  WAT   274      16.178   0.372  -6.586  1.00  0.00
TER
ATOM    868  O   WAT   275      14.216  -2.838   6.716  1.00  0.00
ATOM    869  H1  WAT   275      13.686  -3.329   6.088  1.00  0.00
ATOM    870  H2  WAT   275      14.885  -2.410   6.182  1.00  0.00
TER
ATOM    871  O   WAT   276      14.703  -5.872   6.796  1.00  0.00
ATOM    872  H1  WAT   276      14.609  -6.490   6.071  1.00  0.00
ATOM    873  H2  WAT   276      14.123  -5.145   6.569  1.00  0.00
TER
ATOM    874  O   WAT   277      17.469  -7.315   3.828  1.00  0.00
ATOM    875  H1  WAT   277      17.021  -7.292   2.983  1.00  0.00
ATOM    876  H2  WAT   277      16.836  -7.713   4.426  1.00  0.00
TER
ATOM    877  O   WAT   278      17.875   1.581   4.450  1.00  0.00
ATOM    878  H1  WAT   278      18.294   2.424   4.277  1.00  0.00
ATOM    879  H2  WAT   278      16.956   1.718   4.220  1.00  0.00
TER
ATOM    880  O   WAT   279      14.949  -2.745  -9.145  1.00  0.00
ATOM    881  H1  WAT   279      14.748  -3.608  -8.784  1.00  0.00
ATOM    882  H2  WAT   279      14.778  -2.831 -10.083  1.00  0.00
TER
ATOM    883  O   WAT   280      15.726   7.886   5.565  1.00  0.00
ATOM    884  H1  WAT   280      15.188   8.611   5.246  1.00  0.00
ATOM    885  H2  WAT   280      15.980   7.409   4.775  1.00  0.00
TER
ATOM    886  O   WAT   281      16.979  -4.145   7.091  1.00  0.00
ATOM    887  H1  WAT   281      17.569  -4.454   7.779  1.00  0.00
ATOM    888  H2  WAT   281      16.161  -4.617   7.247  1.00  0.00
TER
ATOM    889  O   WAT   282      13.747  -5.644  -9.157  1.00  0.00
ATOM    890  H1  WAT   282      14.050  -5.638 -10.066  1.00  0.00
ATOM    891  H2  WAT   282      14.487  -5.995  -8.661  1.00  0.00
TER
ATOM    892  O   WAT   283      18.582   9.121   5.824  1.00  0.00
ATOM    893  H1  WAT   283      18.508  10.025   6.131  1.00  0.00
ATOM    894  H2  WAT   283      17.680   8.802   5.796  1.00  0.00
TER
ATOM    895  O   WAT   284      16.966  -6.701  -8.172  1.00  0.00
ATOM    896  H1  WAT   284      16.618  -7.379  -8.752  1.00  0.00
ATOM    897  H2  WAT   284      17.167  -7.162  -7.358  1.00  0.00
TER
ATOM    898  O   WAT   285      12.770   3.660  -8.325  1.00  0.00
ATOM    899  H1  WAT   285      13.208   4.203  -7.669  1.00  0.00
ATOM    900  H2  WAT   285      13.255   2.834  -8.315  1.00  0.00
TER
ATOM    901  O   WAT   286       9.985   6.449  -0.872  1.00  0.00
ATOM    902  H1  WAT   286      10.315   5.581  -1.105  1.00  0.00
ATOM    903  H2  WAT   286      10.414   6.655  -0.042  1.00  0.00
TER
ATOM    904  O   WAT   287      14.581   4.780  -3.212  1.00  0.00
ATOM    905  H1  WAT   287      14.281   4.656  -2.312  1.00  0.00
ATOM    906  H2  WAT   287      14.475   3.920  -3.621  1.00  0.00
TER
ATOM    907  O   WAT   288      10.474   7.316   1.866  1.00  0.00
ATOM    908  H1  WAT   288      10.037   7.496   2.698  1.00  0.00
ATOM    909  H2  WAT   288      11.042   8.073   1.724  1.00  0.00
TER
ATOM    910  O   WAT   289      10.307  -0.172  -1.775  1.00  0.00
ATOM    911  H1  WAT   289       9.651  -0.441  -2.419  1.00  0.00
ATOM    912  H2  WAT   289      11.144  -0.282  -2.225  1.00  0.00
TER
ATOM    913  O   WAT   290      11.344   0.213   2.765  1.00  0.00
ATOM    914  H1  WAT   290      11.711   0.126   3.645  1.00  0.00
ATOM    915  H2  WAT   290      10.775  -0.550   2.666  1.00  0.00
TER
ATOM    916  O   WAT   291      10.896  -2.876   6.671  1.00  0.00
ATOM    917  H1  WAT   291      10.001  -2.909   7.010  1.00  0.00
ATOM    918  H2  WAT   291      11.435  -2.677   7.436  1.00  0.00
TER
ATOM    919  O   WAT   292       9.520  -2.962  -5.833  1.00  0.00
ATOM    920  H1  WAT   292       8.617  -2.699  -6.008  1.00  0.00
ATOM    921  H2  WAT   292      10.004  -2.691  -6.613  1.00  0.00
TER
ATOM    922  O   WAT   293      12.063  -3.906  -7.923  1.00  0.00
ATOM    923  H1  WAT   293      12.772  -4.327  -8.409  1.00  0.00
ATOM    924  H2  WAT   293      11.347  -3.838  -8.555  1.00  0.00
TER
ATOM    925  O   WAT   294      11.710  -7.852  -8.883  1.00  0.00
ATOM    926  H1  WAT   294      12.433  -7.311  -8.565  1.00  0.00
ATOM    927  H2  WAT   294      11.983  -8.125  -9.759  1.00  0.00
TER
ATOM    928  O   WAT   295      11.400  -8.601   1.019  1.00  0.00
ATOM    929  H1  WAT   295      12.047  -9.151   0.579  1.00  0.00
ATOM    930  H2  WAT   295      11.820  -8.347   1.841  1.00  0.00
TER
ATOM    931  O   WAT   296      11.153  -8.446   3.762  1.00  0.00
ATOM    932  H1  WAT   296      10.804  -7.989   4.527  1.00  0.00
ATOM    933  H2  WAT   296      10.822  -9.340   3.844  1.00  0.00
TER
ATOM    934  O   WAT   297      12.759   4.726   7.927  1.00  0.00
ATOM    935  H1  WAT   297      12.716   4.356   8.808  1.00  0.00
ATOM    936  H2  WAT   297      12.890   5.664   8.067  1.00  0.00
TER
ATOM    937  O   WAT   298      16.460   6.282   3.528  1.00  0.00
ATOM    938  H1  WAT   298      16.219   6.550   2.641  1.00  0.00
ATOM    939  H2  WAT   298      17.400   6.453   3.583  1.00  0.00
TER
ATOM    940  O   WAT   299      11.825  -8.918   7.037  1.00  0.00
ATOM    941  H1  WAT   299      12.373  -9.099   6.273  1.00  0.00
ATOM    942  H2  WAT   299      11.890  -9.709   7.572  1.00  0.00
TER
ATOM    943  O   WAT   300      12.598   7.673   5.047  1.00  0.00
ATOM    944  H1  WAT   300      12.004   7.541   5.786  1.00  0.00
ATOM    945  H2  WAT   300      12.591   6.836   4.581  1.00  0.00
TER
ATOM    946  O   WAT   301      12.229   5.038   3.998  1.00  0.00
ATOM    947  H1  WAT   301      11.503   4.419   3.930  1.00  0.00
ATOM    948  H2  WAT   301      12.290   5.432   3.127  1.00  0.00
TER
ATOM    949  O   WAT   302      15.834   7.253   0.782  1.00  0.00
ATOM    950  H1  WAT   302      16.350   6.642   0.257  1.00  0.00
ATOM    951  H2  WAT   302      16.484   7.756   1.274  1.00  0.00
TER
ATOM    952  O   WAT   303      18.573   8.144   1.609  1.00  0.00
ATOM    953  H1  WAT   303      18.861   7.889   0.733  1.00  0.00
ATOM    954  H2  WAT   303      19.086   7.591   2.200  1.00  0.00
TER
ATOM    955  O   WAT   304      10.512   8.356  -2.793  1.00  0.00
ATOM    956  H1  WAT   304      10.345   7.723  -2.095  1.00  0.00
ATOM    957  H2  WAT   304       9.646   8.562  -3.143  1.00  0.00
TER
ATOM    958  O   WAT   305      11.135  -7.813  -5.290  1.00  0.00
ATOM    959  H1  WAT   305      11.893  -7.700  -5.863  1.00  0.00
ATOM    960  H2  WAT   305      10.673  -6.976  -5.335  1.00  0.00
TER
ATOM    961  O   WAT   306      17.677  -5.699  -2.299  1.00  0.00
ATOM    962  H1  WAT   306      16.864  -6.073  -2.640  1.00  0.00
ATOM    963  H2  WAT   306      18.181  -6.454  -1.997  1.00  0.00
TER
ATOM    964  O   WAT   307      12.119   7.049  -5.348  1.00  0.00
ATOM    965  H1  WAT   307      11.593   7.430  -6.052  1.00  0.00
ATOM    966  H2  WAT   307      12.043   7.674  -4.627  1.00  0.00
TER
ATOM    967  O   WAT   308      13.508  -7.286  -6.749  1.00  0.00
ATOM    968  H1  WAT   308      14.037  -8.073  -6.879  1.00  0.00
ATOM    969  H2  WAT   308      14.141  -6.607  -6.516  1.00  0.00
TER
ATOM    970  O   WAT   309      15.701  -7.549  -3.695  1.00  0.00
ATOM    971  H1  WAT   309      15.072  -8.250  -3.528  1.00  0.00
ATOM    972  H2  WAT   309      15.162  -6.788  -3.912  1.00  0.00
TER
ATOM    973  O   WAT   310      15.827  -8.270   8.740  1.00  0.00
ATOM    974  H1  WAT   310      15.545  -7.767   7.976  1.00  0.00
ATOM    975  H2  WAT   310      16.209  -9.068   8.375  1.00  0.00
TER
ATOM    976  O   WAT   311      14.718   8.997  -6.473  1.00  0.00
ATOM    977  H1  WAT   311      15.450   8.713  -7.020  1.00  0.00
ATOM    978  H2  WAT   311      14.977   8.759  -5.583  1.00  0.00
TER
ATOM    979  O   WAT   312      13.879   5.114  -6.468  1.00  0.00
ATOM    980  H1  WAT   312      13.250   5.582  -5.920  1.00  0.00
ATOM    981  H2  WAT   312      13.994   4.269  -6.034  1.00  0.00
TER
ATOM    982  O   WAT   313      13.483   1.254 -17.560  1.00  0.00
ATOM    983  H1  WAT   313      12.651   0.999 -17.160  1.00  0.00
ATOM    984  H2  WAT   313      14.091   1.325 -16.824  1.00  0.00
TER
ATOM    985  O   WAT   314      13.463   5.288 -17.364  1.00  0.00
ATOM    986  H1  WAT   314      13.766   4.398 -17.543  1.00  0.00
ATOM    987  H2  WAT   314      14.207   5.845 -17.592  1.00  0.00
TER
ATOM    988  O   WAT   315       9.855  -1.185 -17.891  1.00  0.00
ATOM    989  H1  WAT   315      10.427  -1.953 -17.891  1.00  0.00
ATOM    990  H2  WAT   315       9.855  -0.886 -18.801  1.00  0.00
TER
ATOM    991  O   WAT   316      11.098  -5.777 -16.105  1.00  0.00
ATOM    992  H1  WAT   316      10.918  -6.674 -15.824  1.00  0.00
ATOM    993  H2  WAT   316      10.696  -5.229 -15.430  1.00  0.00
TER
ATOM    994  O   WAT   317      11.716  -3.280 -17.496  1.00  0.00
ATOM    995  H1  WAT   317      12.397  -3.017 -16.878  1.00  0.00
ATOM    996  H2  WAT   317      11.401  -4.120 -17.162  1.00  0.00
TER
ATOM    997  O   WAT   318      15.909  -2.234 -18.409  1.00  0.00
ATOM    998  H1  WAT   318      16.417  -1.736 -17.769  1.00  0.00
ATOM    999  H2  WAT   318      16.440  -3.010 -18.585  1.00  0.00
TER
ATOM   1000  O   WAT   319      14.192  -7.594 -14.143  1.00  0.00
ATOM   1001  H1  WAT   319      14.194  -7.077 -14.948  1.00  0.00
ATOM   1002  H2  WAT   319      13.363  -8.071 -14.166  1.00  0.00
TER
ATOM   1003  O   WAT   320      15.443   2.046 -15.965  1.00  0.00
ATOM   1004  H1  WAT   320      15.110   2.673 -15.323  1.00  0.00
ATOM   1005  H2  WAT   320      15.619   2.572 -16.745  1.00  0.00
TER
ATOM   1006  O   WAT   321      13.874  -5.883 -16.136  1.00  0.00
ATOM   1007  H1  WAT   321      14.216  -5.039 -16.430  1.00  0.00
ATOM   1008  H2  WAT   321      12.936  -5.735 -16.019  1.00  0.00
TER
ATOM   1009  O   WAT   322      14.655   4.014 -14.150  1.00  0.00
ATOM   1010  H1  WAT   322      15.272   4.689 -14.432  1.00  0.00
ATOM   1011  H2  WAT   322      13.794   4.423 -14.242  1.00  0.00
TER
ATOM   1012  O   WAT   323      16.019   3.883 -18.129  1.00  0.00
ATOM   1013  H1  WAT   323      15.722   3.278 -18.808  1.00  0.00
ATOM   1014  H2  WAT   323      16.969   3.921 -18.240  1.00  0.00
TER
ATOM   1015  O   WAT   324      14.263  -3.029 -16.513  1.00  0.00
ATOM   1016  H1  WAT   324      14.815  -2.919 -17.288  1.00  0.00
ATOM   1017  H2  WAT   324      14.778  -2.655 -15.798  1.00  0.00
TER
ATOM   1018  O   WAT   325      15.111   3.622 -11.478  1.00  0.00
ATOM   1019  H1  WAT   325      14.213   3.846 -11.231  1.00  0.00
ATOM   1020  H2  WAT   325      15.136   3.745 -12.427  1.00  0.00
TER
ATOM   1021  O   WAT   326      13.938   0.493 -12.903  1.00  0.00
ATOM   1022  H1  WAT   326      13.798   1.365 -12.534  1.00  0.00
ATOM   1023  H2  WAT   326      13.056   0.150 -13.048  1.00  0.00
TER
ATOM   1024  O   WAT   327      15.736   6.435 -10.694  1.00  0.00
ATOM   1025  H1  WAT   327      15.707   6.839 -11.561  1.00  0.00
ATOM   1026  H2  WAT   327      15.572   5.506 -10.857  1.00  0.00
TER
ATOM   1027  O   WAT   328       9.890   2.263 -16.986  1.00  0.00
ATOM   1028  H1  WAT   328       9.968   2.398 -17.930  1.00  0.00
ATOM   1029  H2  WAT   328      10.504   1.554 -16.793  1.00  0.00
TER
ATOM   1030  O   WAT   329       9.945   3.304 -14.446  1.00  0.00
ATOM   1031  H1  WAT   329      10.109   2.835 -15.264  1.00  0.00
ATOM   1032  H2  WAT   329      10.411   2.796 -13.781  1.00  0.00
TER
ATOM   1033  O   WAT   330      19.004  -4.698 -13.807  1.00  0.00
ATOM   1034  H1  WAT   330      18.542  -4.490 -12.995  1.00  0.00
ATOM   1035  H2  WAT   330      18.602  -5.513 -14.110  1.00  0.00
TER
ATOM   1036  O   WAT   331      16.755  -7.021 -17.551  1.00  0.00
ATOM   1037  H1  WAT   331      17.052  -6.114 -17.632  1.00  0.00
ATOM   1038  H2  WAT   331      17.304  -7.509 -18.165  1.00  0.00
TER
ATOM   1039  O   WAT   332      16.949  -1.543 -11.016  1.00  0.00
ATOM   1040  H1  WAT   332      16.853  -2.484 -11.166  1.00  0.00
ATOM   1041  H2  WAT   332      17.792  -1.322 -11.411  1.00  0.00
TER
ATOM   1042  O   WAT   333      12.080  -5.132 -12.863  1.00  0.00
ATOM   1043  H1  WAT   333      11.686  -4.284 -12.655  1.00  0.00
ATOM   1044  H2  WAT   333      11.392  -5.769 -12.672  1.00  0.00
TER
ATOM   1045  O   WAT   334       9.381  -7.209 -18.830  1.00  0.00
ATOM   1046  H1  WAT   334       9.093  -6.639 -18.117  1.00  0.00
ATOM   1047  H2  WAT   334      10.126  -7.689 -18.467  1.00  0.00
TER
ATOM   1048  O   WAT   335      17.368  -4.533 -18.552  1.00  0.00
ATOM   1049  H1  WAT   335      17.372  -4.974 -19.402  1.00  0.00
ATOM   1050  H2  WAT   335      18.263  -4.212 -18.445  1.00  0.00
TER
ATOM   1051  O   WAT   336      11.519   2.679 -12.287  1.00  0.00
ATOM   1052  H1  WAT   336      11.135   2.039 -11.688  1.00  0.00
ATOM   1053  H2  WAT   336      11.831   3.383 -11.717  1.00  0.00
TER
ATOM   1054  O   WAT   337      17.669  -0.473 -16.806  1.00  0.00
ATOM   1055  H1  WAT   337      18.036  -0.947 -16.060  1.00  0.00
ATOM   1056  H2  WAT   337      17.480   0.401 -16.465  1.00  0.00
TER
ATOM   1057  O   WAT   338      15.459  -1.432 -14.487  1.00  0.00
ATOM   1058  H1  WAT   338      15.155  -0.553 -14.262  1.00  0.00
ATOM   1059  H2  WAT   338      16.414  -1.372 -14.452  1.00  0.00
TER
ATOM   1060  O   WAT   339      11.515  -0.592 -13.340  1.00  0.00
ATOM   1061  H1  WAT   339      11.157   0.073 -12.753  1.00  0.00
ATOM   1062  H2  WAT   339      11.221  -1.424 -12.969  1.00  0.00
TER
ATOM   1063  O   WAT   340      14.717  -0.134 -10.456  1.00  0.00
ATOM   1064  H1  WAT   340      14.417   0.012 -11.353  1.00  0.00
ATOM   1065  H2  WAT   340      15.488  -0.693 -10.549  1.00  0.00
TER
ATOM   1066  O   WAT   341      10.090  -7.103 -12.663  1.00  0.00
ATOM   1067  H1  WAT   341       9.376  -6.903 -12.058  1.00  0.00
ATOM   1068  H2  WAT   341      10.510  -7.879 -12.292  1.00  0.00
TER
ATOM   1069  O   WAT   342      10.378   6.885 -11.676  1.00  0.00
ATOM   1070  H1  WAT   342      10.487   5.945 -11.817  1.00  0.00
ATOM   1071  H2  WAT   342       9.726   7.151 -12.325  1.00  0.00
TER
ATOM   1072  O   WAT   343      18.369   5.157 -10.277  1.00  0.00
ATOM   1073  H1  WAT   343      18.048   4.438  -9.732  1.00  0.00
ATOM   1074  H2  WAT   343      17.695   5.833 -10.203  1.00  0.00
TER
ATOM   1075  O   WAT   344      18.544  -1.956 -14.689  1.00  0.00
ATOM   1076  H1  WAT   344      19.043  -1.482 -14.024  1.00  0.00
ATOM   1077  H2  WAT   344      18.687  -2.880 -14.482  1.00  0.00
TER
ATOM   1078  O   WAT   345      13.518   8.768 -19.053  1.00  0.00
ATOM   1079  H1  WAT   345      14.254   8.219 -18.782  1.00  0.00
ATOM   1080  H2  WAT   345      13.902   9.633 -19.192  1.00  0.00
TER
ATOM   1081  O   WAT   346      12.523   7.952  -9.864  1.00  0.00
ATOM   1082  H1  WAT   346      13.325   8.274  -9.451  1.00  0.00
ATOM   1083  H2  WAT   346      12.009   7.592  -9.142  1.00  0.00
TER
ATOM   1084  O   WAT   347      10.243   0.440 -10.921  1.00  0.00
ATOM   1085  H1  WAT   347      10.747  -0.140 -10.349  1.00  0.00
ATOM   1086  H2  WAT   347       9.504   0.724 -10.383  1.00  0.00
TER
ATOM   1087  O   WAT   348      17.297   1.847 -11.387  1.00  0.00
ATOM   1088  H1  WAT   348      16.532   2.415 -11.472  1.00  0.00
ATOM   1089  H2  WAT   348      17.479   1.554 -12.280  1.00  0.00
TER
ATOM   1090  O   WAT   349      12.275  -1.417 -10.026  1.00  0.00
ATOM   1091  H1  WAT   349      12.316  -1.716  -9.117  1.00  0.00
ATOM   1092  H2  WAT   349      13.130  -1.017 -10.185  1.00  0.00
TER
ATOM   1093  O   WAT   350      14.216  -2.838 -12.058  1.00  0.00
ATOM   1094  H1  WAT   350      13.686  -3.329 -12.686  1.00  0.00
ATOM   1095  H2  WAT   350      14.885  -2.410 -12.593  1.00  0.00
TER
ATOM   1096  O   WAT   351      14.703  -5.872 -11.979  1.00  0.00
ATOM   1097  H1  WAT   351      14.609  -6.490 -12.704  1.00  0.00
ATOM   1098  H2  WAT   351      14.123  -5.145 -12.206  1.00  0.00
TER
ATOM   1099  O   WAT   352      17.469  -7.315 -14.946  1.00  0.00
ATOM   1100  H1  WAT   352      17.021  -7.292 -15.791  1.00  0.00
ATOM   1101  H2  WAT   352      16.836  -7.713 -14.349  1.00  0.00
TER
ATOM   1102  O   WAT   353      17.875   1.581 -14.325  1.00  0.00
ATOM   1103  H1  WAT   353      18.294   2.424 -14.497  1.00  0.00
ATOM   1104  H2  WAT   353      16.956   1.718 -14.554  1.00  0.00
TER
ATOM   1105  O   WAT   354      15.726   7.886 -13.209  1.00  0.00
ATOM   1106  H1  WAT   354      15.188   8.611 -13.528  1.00  0.00
ATOM   1107  H2  WAT   354      15.980   7.409 -13.999  1.00  0.00
TER
ATOM   1108  O   WAT   355      16.979  -4.145 -11.683  1.00  0.00
ATOM   1109  H1  WAT   355      17.569  -4.454 -10.995  1.00  0.00
ATOM   1110  H2  WAT   355      16.161  -4.617 -11.527  1.00  0.00
TER
ATOM   1111  O   WAT   356      18.582   9.121 -12.950  1.00  0.00
ATOM   1112  H1  WAT   356      18.508  10.025 -12.643  1.00  0.00
ATOM   1113  H2  WAT   356      17.680   8.802 -12.978  1.00  0.00
TER
ATOM   1114  O   WAT   357      10.474   7.316 -16.909  1.00  0.00
ATOM   1115  H1  WAT   357      10.037   7.496 -16.076  1.00  0.00
ATOM   1116  H2  WAT   357      11.042   8.073 -17.050  1.00  0.00
TER
ATOM   1117  O   WAT   358      11.344   0.213 -16.009  1.00  0.00
ATOM   1118  H1  WAT   358      11.711   0.126 -15.130  1.00  0.00
ATOM   1119  H2  WAT   358      10.775  -0.550 -16.109  1.00  0.00
TER
ATOM   1120  O   WAT   359      10.896  -2.876 -12.104  1.00  0.00
ATOM   1121  H1  WAT   359      10.001  -2.909 -11.764  1.00  0.00
ATOM   1122  H2  WAT   359      11.435  -2.677 -11.338  1.00  0.00
TER
ATOM   1123  O   WAT   360      11.400  -8.601 -17.755  1.00  0.00
ATOM   1124  H1  WAT   360      12.047  -9.151 -18.196  1.00  0.00
ATOM   1125  H2  WAT   360      11.820  -8.347 -16.934  1.00  0.00
TER
ATOM   1126  O   WAT   361      11.153  -8.446 -15.013  1.00  0.00
ATOM   1127  H1  WAT   361      10.804  -7.989 -14.247  1.00  0.00
ATOM   1128  H2  WAT   361      10.822  -9.340 -14.931  1.00  0.00
TER
ATOM   1129  O   WAT   362      12.759   4.726 -10.847  1.00  0.00
ATOM   1130  H1  WAT   362      12.716   4.356  -9.966  1.00  0.00
ATOM   1131  H2  WAT   362      12.890   5.664 -10.707  1.00  0.00
TER
ATOM   1132  O   WAT   363      16.460   6.282 -15.246  1.00  0.00
ATOM   1133  H1  WAT   363      16.219   6.550 -16.133  1.00  0.00
ATOM   1134  H2  WAT   363      17.400   6.453 -15.191  1.00  0.00
TER
ATOM   1135  O   WAT   364      11.825  -8.918 -11.738  1.00  0.00
ATOM   1136  H1  WAT   364      12.373  -9.099 -12.501  1.00  0.00
ATOM   1137  H2  WAT   364      11.890  -9.709 -11.202  1.00  0.00
TER
ATOM   1138  O   WAT   365      12.598   7.673 -13.728  1.00  0.00
ATOM   1139  H1  WAT   365      12.004   7.541 -12.989  1.00  0.00
ATOM   1140  H2  WAT   365      12.591   6.836 -14.193  1.00  0.00
TER
ATOM   1141  O   WAT   366      12.229   5.038 -14.777  1.00  0.00
ATOM   1142  H1  WAT   366      11.503   4.419 -14.844  1.00  0.00
ATOM   1143  H2  WAT   366      12.290   5.432 -15.647  1.00  0.00
TER
ATOM   1144  O   WAT   367      15.834   7.253 -17.992  1.00  0.00
ATOM   1145  H1  WAT   367      16.350   6.642 -18.517  1.00  0.00
ATOM   1146  H2  WAT   367      16.484   7.756 -17.501  1.00  0.00
TER
ATOM   1147  O   WAT   368      18.573   8.144 -17.165  1.00  0.00
ATOM   1148  H1  WAT   368      18.861   7.889 -18.042  1.00  0.00
ATOM   1149  H2  WAT   368      19.086   7.591 -16.574  1.00  0.00
TER
ATOM   1150  O   WAT   369      15.827  -8.270 -10.034  1.00  0.00
ATOM   1151  H1  WAT   369      15.545  -7.767 -10.798  1.00  0.00
ATOM   1152  H2  WAT   369      16.209  -9.068 -10.400  1.00  0.00
TER
ATOM   1153  O   WAT   370       9.855 -19.959  19.657  1.00  0.00
ATOM   1154  H1  WAT   370      10.427 -20.727  19.658  1.00  0.00
ATOM   1155  H2  WAT   370       9.855 -19.660  18.748  1.00  0.00
TER
ATOM   1156  O   WAT   371       9.948 -15.571  12.279  1.00  0.00
ATOM   1157  H1  WAT   371       9.571 -15.082  11.547  1.00  0.00
ATOM   1158  H2  WAT   371      10.205 -14.898  12.910  1.00  0.00
TER
ATOM   1159  O   WAT   372      15.551 -18.578  17.256  1.00  0.00
ATOM   1160  H1  WAT   372      15.146 -19.290  16.760  1.00  0.00
ATOM   1161  H2  WAT   372      15.637 -18.922  18.144  1.00  0.00
TER
ATOM   1162  O   WAT   373      16.019 -14.891  19.419  1.00  0.00
ATOM   1163  H1  WAT   373      15.722 -15.496  18.740  1.00  0.00
ATOM   1164  H2  WAT   373      16.969 -14.853  19.308  1.00  0.00
TER
ATOM   1165  O   WAT   374      12.251 -19.683  14.756  1.00  0.00
ATOM   1166  H1  WAT   374      12.131 -18.957  14.144  1.00  0.00
ATOM   1167  H2  WAT   374      11.941 -20.453  14.279  1.00  0.00
TER
ATOM   1168  O   WAT   375      11.134 -14.812  16.974  1.00  0.00
ATOM   1169  H1  WAT   375      10.727 -14.670  16.119  1.00  0.00
ATOM   1170  H2  WAT   375      12.026 -15.096  16.771  1.00  0.00
TER
ATOM   1171  O   WAT   376      15.406 -10.597  15.086  1.00  0.00
ATOM   1172  H1  WAT   376      15.231 -11.513  14.873  1.00  0.00
ATOM   1173  H2  WAT   376      14.552 -10.238  15.326  1.00  0.00
TER
ATOM   1174  O   WAT   377      14.509 -21.216  15.867  1.00  0.00
ATOM   1175  H1  WAT   377      14.283 -21.433  16.771  1.00  0.00
ATOM   1176  H2  WAT   377      13.728 -20.783  15.521  1.00  0.00
TER
ATOM   1177  O   WAT   378      16.442 -19.996  11.385  1.00  0.00
ATOM   1178  H1  WAT   378      15.874 -20.444  10.759  1.00  0.00
ATOM   1179  H2  WAT   378      17.151 -19.637  10.852  1.00  0.00
TER
ATOM   1180  O   WAT   379      13.987 -16.000  13.658  1.00  0.00
ATOM   1181  H1  WAT   379      13.213 -16.541  13.498  1.00  0.00
ATOM   1182  H2  WAT   379      14.717 -16.520  13.320  1.00  0.00
TER
ATOM   1183  O   WAT   380      14.031 -16.332  17.296  1.00  0.00
ATOM   1184  H1  WAT   380      14.549 -17.136  17.242  1.00  0.00
ATOM   1185  H2  WAT   380      13.579 -16.395  18.138  1.00  0.00
TER
ATOM   1186  O   WAT   381      17.887 -14.984  15.340  1.00  0.00
ATOM   1187  H1  WAT   381      18.574 -14.438  15.721  1.00  0.00
ATOM   1188  H2  WAT   381      17.100 -14.440  15.375  1.00  0.00
TER
ATOM   1189  O   WAT   382      10.026 -19.367  10.832  1.00  0.00
ATOM   1190  H1  WAT   382      10.896 -19.085  11.116  1.00  0.00
ATOM   1191  H2  WAT   382       9.535 -18.554  10.717  1.00  0.00
TER
ATOM   1192  O   WAT   383      17.190 -17.980  14.953  1.00  0.00
ATOM   1193  H1  WAT   383      17.646 -17.169  15.179  1.00  0.00
ATOM   1194  H2  WAT   383      16.839 -18.298  15.785  1.00  0.00
TER
ATOM   1195  O   WAT   384      10.393 -10.154  11.398  1.00  0.00
ATOM   1196  H1  WAT   384      10.753  -9.555  10.744  1.00  0.00
ATOM   1197  H2  WAT   384      10.253  -9.608  12.172  1.00  0.00
TER
ATOM   1198  O   WAT   385      16.410 -12.771  12.215  1.00  0.00
ATOM   1199  H1  WAT   385      16.401 -12.038  11.600  1.00  0.00
ATOM   1200  H2  WAT   385      15.490 -13.018  12.308  1.00  0.00
TER
ATOM   1201  O   WAT   386      12.011 -17.550  12.960  1.00  0.00
ATOM   1202  H1  WAT   386      11.404 -16.810  12.970  1.00  0.00
ATOM   1203  H2  WAT   386      12.486 -17.460  12.134  1.00  0.00
TER
ATOM   1204  O   WAT   387      18.038 -10.190  15.573  1.00  0.00
ATOM   1205  H1  WAT   387      18.292 -10.228  14.651  1.00  0.00
ATOM   1206  H2  WAT   387      17.089 -10.317  15.566  1.00  0.00
TER
ATOM   1207  O   WAT   388      14.021 -17.589  10.709  1.00  0.00
ATOM   1208  H1  WAT   388      14.788 -17.701  11.272  1.00  0.00
ATOM   1209  H2  WAT   388      14.099 -18.285  10.057  1.00  0.00
TER
ATOM   1210  O   WAT   389      12.716 -20.156  11.392  1.00  0.00
ATOM   1211  H1  WAT   389      12.796 -21.103  11.504  1.00  0.00
ATOM   1212  H2  WAT   389      13.608 -19.825  11.498  1.00  0.00
TER
ATOM   1213  O   WAT   390      13.518 -10.007  18.496  1.00  0.00
ATOM   1214  H1  WAT   390      14.254 -10.555  18.767  1.00  0.00
ATOM   1215  H2  WAT   390      13.902  -9.141  18.356  1.00  0.00
TER
ATOM   1216  O   WAT   391      10.402 -13.939  14.370  1.00  0.00
ATOM   1217  H1  WAT   391       9.476 -13.697  14.360  1.00  0.00
ATOM   1218  H2  WAT   391      10.868 -13.112  14.248  1.00  0.00
TER
ATOM   1219  O   WAT   392      16.628 -10.834  10.318  1.00  0.00
ATOM   1220  H1  WAT   392      17.421 -10.545   9.866  1.00  0.00
ATOM   1221  H2  WAT   392      16.108 -11.264   9.640  1.00  0.00
TER
ATOM   1222  O   WAT   393      17.146 -15.613  10.183  1.00  0.00
ATOM   1223  H1  WAT   393      17.041 -16.228  10.909  1.00  0.00
ATOM   1224  H2  WAT   393      16.978 -16.137   9.399  1.00  0.00
TER
ATOM   1225  O   WAT   394      16.053 -17.592  12.683  1.00  0.00
ATOM   1226  H1  WAT   394      16.475 -17.758  13.526  1.00  0.00
ATOM   1227  H2  WAT   394      16.178 -18.402  12.189  1.00  0.00
TER
ATOM   1228  O   WAT   395      12.770 -15.115  10.450  1.00  0.00
ATOM   1229  H1  WAT   395      13.208 -14.572  11.106  1.00  0.00
ATOM   1230  H2  WAT   395      13.255 -15.940  10.459  1.00  0.00
TER
ATOM   1231  O   WAT   396       9.985 -12.326  17.902  1.00  0.00
ATOM   1232  H1  WAT   396      10.315 -13.194  17.670  1.00  0.00
ATOM   1233  H2  WAT   396      10.414 -12.120  18.732  1.00  0.00
TER
ATOM   1234  O   WAT   397      14.581 -13.995  15.562  1.00  0.00
ATOM   1235  H1  WAT   397      14.281 -14.118  16.462  1.00  0.00
ATOM   1236  H2  WAT   397      14.475 -14.854  15.154  1.00  0.00
TER
ATOM   1237  O   WAT   398      10.307 -18.947  16.999  1.00  0.00
ATOM   1238  H1  WAT   398       9.651 -19.215  16.355  1.00  0.00
ATOM   1239  H2  WAT   398      11.144 -19.056  16.549  1.00  0.00
TER
ATOM   1240  O   WAT   399      10.512 -10.419  15.982  1.00  0.00
ATOM   1241  H1  WAT   399      10.345 -11.051  16.680  1.00  0.00
ATOM   1242  H2  WAT   399       9.646 -10.213  15.631  1.00  0.00
TER
ATOM   1243  O   WAT   400      12.119 -11.725  13.427  1.00  0.00
ATOM   1244  H1  WAT   400      11.593 -11.344  12.723  1.00  0.00
ATOM   1245  H2  WAT   400      12.043 -11.100  14.148  1.00  0.00
TER
ATOM   1246  O   WAT   401      14.718  -9.777  12.301  1.00  0.00
ATOM   1247  H1  WAT   401      15.450 -10.061  11.754  1.00  0.00
ATOM   1248  H2  WAT   401      14.977 -10.016  13.191  1.00  0.00
TER
ATOM   1249  O   WAT   402      13.879 -13.661  12.306  1.00  0.00
ATOM   1250  H1  WAT   402      13.250 -13.192  12.855  1.00  0.00
ATOM   1251  H2  WAT   402      13.994 -14.506  12.741  1.00  0.00
TER
ATOM   1252  O   WAT   403      13.483 -17.520   1.215  1.00  0.00
ATOM   1253  H1  WAT   403      12.651 -17.775   1.614  1.00  0.00
ATOM   1254  H2  WAT   403      14.091 -17.449   1.951  1.00  0.00
TER
ATOM   1255  O   WAT   404      13.463 -13.486   1.411  1.00  0.00
ATOM   1256  H1  WAT   404      13.766 -14.376   1.232  1.00  0.00
ATOM   1257  H2  WAT   404      14.207 -12.929   1.183  1.00  0.00
TER
ATOM   1258  O   WAT   405       9.855 -19.959   0.883  1.00  0.00
ATOM   1259  H1  WAT   405      10.427 -20.727   0.883  1.00  0.00
ATOM   1260  H2  WAT   405       9.855 -19.660  -0.026  1.00  0.00
TER
ATOM   1261  O   WAT   406      15.443 -16.729   2.809  1.00  0.00
ATOM   1262  H1  WAT   406      15.110 -16.102   3.451  1.00  0.00
ATOM   1263  H2  WAT   406      15.619 -16.203   2.029  1.00  0.00
TER
ATOM   1264  O   WAT   407      14.655 -14.761   4.624  1.00  0.00
ATOM   1265  H1  WAT   407      15.272 -14.086   4.342  1.00  0.00
ATOM   1266  H2  WAT   407      13.794 -14.352   4.533  1.00  0.00
TER
ATOM   1267  O   WAT   408       9.948 -15.571  -6.495  1.00  0.00
ATOM   1268  H1  WAT   408       9.571 -15.082  -7.227  1.00  0.00
ATOM   1269  H2  WAT   408      10.205 -14.898  -5.865  1.00  0.00
TER
ATOM   1270  O   WAT   409      15.551 -18.578  -1.519  1.00  0.00
ATOM   1271  H1  WAT   409      15.146 -19.290  -2.014  1.00  0.00
ATOM   1272  H2  WAT   409      15.637 -18.922  -0.630  1.00  0.00
TER
ATOM   1273  O   WAT   410      16.019 -14.891   0.645  1.00  0.00
ATOM   1274  H1  WAT   410      15.722 -15.496  -0.034  1.00  0.00
ATOM   1275  H2  WAT   410      16.969 -14.853   0.534  1.00  0.00
TER
ATOM   1276  O   WAT   411      15.111 -15.153   7.296  1.00  0.00
ATOM   1277  H1  WAT   411      14.213 -14.929   7.543  1.00  0.00
ATOM   1278  H2  WAT   411      15.136 -15.029   6.347  1.00  0.00
TER
ATOM   1279  O   WAT   412      13.938 -18.281   5.872  1.00  0.00
ATOM   1280  H1  WAT   412      13.798 -17.409   6.240  1.00  0.00
ATOM   1281  H2  WAT   412      13.056 -18.624   5.726  1.00  0.00
TER
ATOM   1282  O   WAT   413      15.736 -12.339   8.080  1.00  0.00
ATOM   1283  H1  WAT   413      15.707 -11.935   7.213  1.00  0.00
ATOM   1284  H2  WAT   413      15.572 -13.268   7.917  1.00  0.00
TER
ATOM   1285  O   WAT   414      12.251 -19.683  -4.018  1.00  0.00
ATOM   1286  H1  WAT   414      12.131 -18.957  -4.630  1.00  0.00
ATOM   1287  H2  WAT   414      11.941 -20.453  -4.495  1.00  0.00
TER
ATOM   1288  O   WAT   415       9.890 -16.512   1.789  1.00  0.00
ATOM   1289  H1  WAT   415       9.968 -16.377   0.844  1.00  0.00
ATOM   1290  H2  WAT   415      10.504 -17.220   1.981  1.00  0.00
TER
ATOM   1291  O   WAT   416      11.134 -14.812  -1.801  1.00  0.00
ATOM   1292  H1  WAT   416      10.727 -14.670  -2.655  1.00  0.00
ATOM   1293  H2  WAT   416      12.026 -15.096  -2.004  1.00  0.00
TER
ATOM   1294  O   WAT   417      15.406 -10.597  -3.688  1.00  0.00
ATOM   1295  H1  WAT   417      15.231 -11.513  -3.902  1.00  0.00
ATOM   1296  H2  WAT   417      14.552 -10.238  -3.449  1.00  0.00
TER
ATOM   1297  O   WAT   418       9.945 -15.470   4.328  1.00  0.00
ATOM   1298  H1  WAT   418      10.109 -15.940   3.510  1.00  0.00
ATOM   1299  H2  WAT   418      10.411 -15.978   4.993  1.00  0.00
TER
ATOM   1300  O   WAT   419      14.509 -21.216  -2.908  1.00  0.00
ATOM   1301  H1  WAT   419      14.283 -21.433  -2.003  1.00  0.00
ATOM   1302  H2  WAT   419      13.728 -20.783  -3.253  1.00  0.00
TER
ATOM   1303  O   WAT   420      16.949 -20.318   7.758  1.00  0.00
ATOM   1304  H1  WAT   420      16.853 -21.258   7.608  1.00  0.00
ATOM   1305  H2  WAT   420      17.792 -20.096   7.363  1.00  0.00
TER
ATOM   1306  O   WAT   421      16.442 -19.996  -7.389  1.00  0.00
ATOM   1307  H1  WAT   421      15.874 -20.444  -8.015  1.00  0.00
ATOM   1308  H2  WAT   421      17.151 -19.637  -7.922  1.00  0.00
TER
ATOM   1309  O   WAT   422      11.519 -16.095   6.488  1.00  0.00
ATOM   1310  H1  WAT   422      11.135 -16.736   7.086  1.00  0.00
ATOM   1311  H2  WAT   422      11.831 -15.391   7.057  1.00  0.00
TER
ATOM   1312  O   WAT   423      17.669 -19.247   1.969  1.00  0.00
ATOM   1313  H1  WAT   423      18.036 -19.722   2.715  1.00  0.00
ATOM   1314  H2  WAT   423      17.480 -18.373   2.309  1.00  0.00
TER
ATOM   1315  O   WAT   424      15.459 -20.207   4.287  1.00  0.00
ATOM   1316  H1  WAT   424      15.155 -19.327   4.512  1.00  0.00
ATOM   1317  H2  WAT   424      16.414 -20.147   4.323  1.00  0.00
TER
ATOM   1318  O   WAT   425      13.987 -16.000  -5.116  1.00  0.00
ATOM   1319  H1  WAT   425      13.213 -16.541  -5.276  1.00  0.00
ATOM   1320  H2  WAT   425      14.717 -16.520  -5.455  1.00  0.00
TER
ATOM   1321  O   WAT   426      14.031 -16.332  -1.478  1.00  0.00
ATOM   1322  H1  WAT   426      14.549 -17.136  -1.533  1.00  0.00
ATOM   1323  H2  WAT   426      13.579 -16.395  -0.637  1.00  0.00
TER
ATOM   1324  O   WAT   427      11.515 -19.366   5.434  1.00  0.00
ATOM   1325  H1  WAT   427      11.157 -18.701   6.021  1.00  0.00
ATOM   1326  H2  WAT   427      11.221 -20.198   5.805  1.00  0.00
TER
ATOM   1327  O   WAT   428      14.717 -18.908   8.318  1.00  0.00
ATOM   1328  H1  WAT   428      14.417 -18.762   7.421  1.00  0.00
ATOM   1329  H2  WAT   428      15.488 -19.467   8.225  1.00  0.00
TER
ATOM   1330  O   WAT   429      17.887 -14.984  -3.434  1.00  0.00
ATOM   1331  H1  WAT   429      18.574 -14.438  -3.053  1.00  0.00
ATOM   1332  H2  WAT   429      17.100 -14.440  -3.399  1.00  0.00
TER
ATOM   1333  O   WAT   430      10.026 -19.367  -7.942  1.00  0.00
ATOM   1334  H1  WAT   430      10.896 -19.085  -7.659  1.00  0.00
ATOM   1335  H2  WAT   430       9.535 -18.554  -8.058  1.00  0.00
TER
ATOM   1336  O   WAT   431      17.190 -17.980  -3.822  1.00  0.00
ATOM   1337  H1  WAT   431      17.646 -17.169  -3.596  1.00  0.00
ATOM   1338  H2  WAT   431      16.839 -18.298  -2.990  1.00  0.00
TER
ATOM   1339  O   WAT   432      10.393 -10.154  -7.376  1.00  0.00
ATOM   1340  H1  WAT   432      10.753  -9.555  -8.031  1.00  0.00
ATOM   1341  H2  WAT   432      10.253  -9.608  -6.603  1.00  0.00
TER
ATOM   1342  O   WAT   433      10.378 -11.889   7.098  1.00  0.00
ATOM   1343  H1  WAT   433      10.487 -12.829   6.958  1.00  0.00
ATOM   1344  H2  WAT   433       9.726 -11.623   6.449  1.00  0.00
TER
ATOM   1345  O   WAT   434      18.369 -13.617   8.498  1.00  0.00
ATOM   1346  H1  WAT   434      18.048 -14.336   9.042  1.00  0.00
ATOM   1347  H2  WAT   434      17.695 -12.942   8.571  1.00  0.00
TER
ATOM   1348  O   WAT   435      16.410 -12.771  -6.559  1.00  0.00
ATOM   1349  H1  WAT   435      16.401 -12.038  -7.174  1.00  0.00
ATOM   1350  H2  WAT   435      15.490 -13.018  -6.466  1.00  0.00
TER
ATOM   1351  O   WAT   436      12.011 -17.550  -5.814  1.00  0.00
ATOM   1352  H1  WAT   436      11.404 -16.810  -5.805  1.00  0.00
ATOM   1353  H2  WAT   436      12.486 -17.460  -6.640  1.00  0.00
TER
ATOM   1354  O   WAT   437      18.038 -10.190  -3.202  1.00  0.00
ATOM   1355  H1  WAT   437      18.292 -10.228  -4.124  1.00  0.00
ATOM   1356  H2  WAT   437      17.089 -10.317  -3.209  1.00  0.00
TER
ATOM   1357  O   WAT   438      14.021 -17.589  -8.065  1.00  0.00
ATOM   1358  H1  WAT   438      14.788 -17.701  -7.503  1.00  0.00
ATOM   1359  H2  WAT   438      14.099 -18.285  -8.718  1.00  0.00
TER
ATOM   1360  O   WAT   439      12.716 -20.156  -7.382  1.00  0.00
ATOM   1361  H1  WAT   439      12.796 -21.103  -7.270  1.00  0.00
ATOM   1362  H2  WAT   439      13.608 -19.825  -7.276  1.00  0.00
TER
ATOM   1363  O   WAT   440      13.518 -10.007  -0.279  1.00  0.00
ATOM   1364  H1  WAT   440      14.254 -10.555  -0.008  1.00  0.00
ATOM   1365  H2  WAT   440      13.902  -9.141  -0.418  1.00  0.00
TER
ATOM   1366  O   WAT   441      10.402 -13.939  -4.404  1.00  0.00
ATOM   1367  H1  WAT   441       9.476 -13.697  -4.414  1.00  0.00
ATOM   1368  H2  WAT   441      10.868 -13.112  -4.526  1.00  0.00
TER
ATOM   1369  O   WAT   442      12.523 -10.822   8.910  1.00  0.00
ATOM   1370  H1  WAT   442      13.325 -10.501   9.323  1.00  0.00
ATOM   1371  H2  WAT   442      12.009 -11.182   9.632  1.00  0.00
TER
ATOM   1372  O   WAT   443      16.628 -10.834  -8.456  1.00  0.00
ATOM   1373  H1  WAT   443      17.421 -10.545  -8.908  1.00  0.00
ATOM   1374  H2  WAT   443      16.108 -11.264  -9.135  1.00  0.00
TER
ATOM   1375  O   WAT   444      10.243 -18.335   7.854  1.00  0.00
ATOM   1376  H1  WAT   444      10.747 -18.914   8.425  1.00  0.00
ATOM   1377  H2  WAT   444       9.504 -18.051   8.391  1.00  0.00
TER
ATOM   1378  O   WAT   445      17.146 -15.613  -8.592  1.00  0.00
ATOM   1379  H1  WAT   445      17.041 -16.228  -7.866  1.00  0.00
ATOM   1380  H2  WAT   445      16.978 -16.137  -9.376  1.00  0.00
TER
ATOM   1381  O   WAT   446      17.297 -16.928   7.387  1.00  0.00
ATOM   1382  H1  WAT   446      16.532 -16.359   7.303  1.00  0.00
ATOM   1383  H2  WAT   446      17.479 -17.220   6.494  1.00  0.00
TER
ATOM   1384  O   WAT   447      12.275 -20.192   8.749  1.00  0.00
ATOM   1385  H1  WAT   447      12.316 -20.490   9.657  1.00  0.00
ATOM   1386  H2  WAT   447      13.130 -19.791   8.589  1.00  0.00
TER
ATOM   1387  O   WAT   448      16.053 -17.592  -6.091  1.00  0.00
ATOM   1388  H1  WAT   448      16.475 -17.758  -5.248  1.00  0.00
ATOM   1389  H2  WAT   448      16.178 -18.402  -6.586  1.00  0.00
TER
ATOM   1390  O   WAT   449      17.875 -17.194   4.450  1.00  0.00
ATOM   1391  H1  WAT   449      18.294 -16.350   4.277  1.00  0.00
ATOM   1392  H2  WAT   449      16.956 -17.056   4.220  1.00  0.00
TER
ATOM   1393  O   WAT   450      15.726 -10.888   5.565  1.00  0.00
ATOM   1394  H1  WAT   450      15.188 -10.164   5.246  1.00  0.00
ATOM   1395  H2  WAT   450      15.980 -11.365   4.775  1.00  0.00
TER
ATOM   1396  O   WAT   451      18.582  -9.653   5.824  1.00  0.00
ATOM   1397  H1  WAT   451      18.508  -8.750   6.131  1.00  0.00
ATOM   1398  H2  WAT   451      17.680  -9.972   5.796  1.00  0.00
TER
ATOM   1399  O   WAT   452      12.770 -15.115  -8.325  1.00  0.00
ATOM   1400  H1  WAT   452      13.208 -14.572  -7.669  1.00  0.00
ATOM   1401  H2  WAT   452      13.255 -15.940  -8.315  1.00  0.00
TER
ATOM   1402  O   WAT   453       9.985 -12.326  -0.872  1.00  0.00
ATOM   1403  H1  WAT   453      10.315 -13.194  -1.105  1.00  0.00
ATOM   1404  H2  WAT   453      10.414 -12.120  -0.042  1.00  0.00
TER
ATOM   1405  O   WAT   454      14.581 -13.995  -3.212  1.00  0.00
ATOM   1406  H1  WAT   454      14.281 -14.118  -2.312  1.00  0.00
ATOM   1407  H2  WAT   454      14.475 -14.854  -3.621  1.00  0.00
TER
ATOM   1408  O   WAT   455      10.474 -11.459   1.866  1.00  0.00
ATOM   1409  H1  WAT   455      10.037 -11.279   2.698  1.00  0.00
ATOM   1410  H2  WAT   455      11.042 -10.701   1.724  1.00  0.00
TER
ATOM   1411  O   WAT   456      10.307 -18.947  -1.775  1.00  0.00
ATOM   1412  H1  WAT   456       9.651 -19.215  -2.419  1.00  0.00
ATOM   1413  H2  WAT   456      11.144 -19.056  -2.225  1.00  0.00
TER
ATOM   1414  O   WAT   457      11.344 -18.561   2.765  1.00  0.00
ATOM   1415  H1  WAT   457      11.711 -18.649   3.645  1.00  0.00
ATOM   1416  H2  WAT   457      10.775 -19.325   2.666  1.00  0.00
TER
ATOM   1417  O   WAT   458      12.759 -14.048   7.927  1.00  0.00
ATOM   1418  H1  WAT   458      12.716 -14.419   8.808  1.00  0.00
ATOM   1419  H2  WAT   458      12.890 -13.110   8.067  1.00  0.00
TER
ATOM   1420  O   WAT   459      16.460 -12.492   3.528  1.00  0.00
ATOM   1421  H1  WAT   459      16.219 -12.225   2.641  1.00  0.00
ATOM   1422  H2  WAT   459      17.400 -12.322   3.583  1.00  0.00
TER
ATOM   1423  O   WAT   460      12.598 -11.102   5.047  1.00  0.00
ATOM   1424  H1  WAT   460      12.004 -11.233   5.786  1.00  0.00
ATOM   1425  H2  WAT   460      12.591 -11.938   4.581  1.00  0.00
TER
ATOM   1426  O   WAT   461      12.229 -13.736   3.998  1.00  0.00
ATOM   1427  H1  WAT   461      11.503 -14.355   3.930  1.00  0.00
ATOM   1428  H2  WAT   461      12.290 -13.342   3.127  1.00  0.00
TER
ATOM   1429  O   WAT   462      15.834 -11.521   0.782  1.00  0.00
ATOM   1430  H1  WAT   462      16.350 -12.133   0.257  1.00  0.00
ATOM   1431  H2  WAT   462      16.484 -11.019   1.274  1.00  0.00
TER
ATOM   1432  O   WAT   463      18.573 -10.631   1.609  1.00  0.00
ATOM   1433  H1  WAT   463      18.861 -10.885   0.733  1.00  0.00
ATOM   1434  H2  WAT   463      19.086 -11.183   2.200  1.00  0.00
TER
ATOM   1435  O   WAT   464      10.512 -10.419  -2.793  1.00  0.00
ATOM   1436  H1  WAT   464      10.345 -11.051  -2.095  1.00  0.00
ATOM   1437  H2  WAT   464       9.646 -10.213  -3.143  1.00  0.00
TER
ATOM   1438  O   WAT   465      12.119 -11.725  -5.348  1.00  0.00
ATOM   1439  H1  WAT   465      11.593 -11.344  -6.052  1.00  0.00
ATOM   1440  H2  WAT   465      12.043 -11.100  -4.627  1.00  0.00
TER
ATOM   1441  O   WAT   466      14.718  -9.777  -6.473  1.00  0.00
ATOM   1442  H1  WAT   466      15.450 -10.061  -7.020  1.00  0.00
ATOM   1443  H2  WAT   466      14.977 -10.016  -5.583  1.00  0.00
TER
ATOM   1444  O   WAT   467      13.879 -13.661  -6.468  1.00  0.00
ATOM   1445  H1  WAT   467      13.250 -13.192  -5.920  1.00  0.00
ATOM   1446  H2  WAT   467      13.994 -14.506  -6.034  1.00  0.00
TER
ATOM   1447  O   WAT   468      13.483 -17.520 -17.560  1.00  0.00
ATOM   1448  H1  WAT   468      12.651 -17.775 -17.160  1.00  0.00
ATOM   1449  H2  WAT   468      14.091 -17.449 -16.824  1.00  0.00
TER
ATOM   1450  O   WAT   469      13.463 -13.486 -17.364  1.00  0.00
ATOM   1451  H1  WAT   469      13.766 -14.376 -17.543  1.00  0.00
ATOM   1452  H2  WAT   469      14.207 -12.929 -17.592  1.00  0.00
TER
ATOM   1453  O   WAT   470       9.855 -19.959 -17.891  1.00  0.00
ATOM   1454  H1  WAT   470      10.427 -20.727 -17.891  1.00  0.00
ATOM   1455  H2  WAT   470       9.855 -19.660 -18.801  1.00  0.00
TER
ATOM   1456  O   WAT   471      15.443 -16.729 -15.965  1.00  0.00
ATOM   1457  H1  WAT   471      15.110 -16.102 -15.323  1.00  0.00
ATOM   1458  H2  WAT   471      15.619 -16.203 -16.745  1.00  0.00
TER
ATOM   1459  O   WAT   472      14.655 -14.761 -14.150  1.00  0.00
ATOM   1460  H1  WAT   472      15.272 -14.086 -14.432  1.00  0.00
ATOM   1461  H2  WAT   472      13.794 -14.352 -14.242  1.00  0.00
TER
ATOM   1462  O   WAT   473      16.019 -14.891 -18.129  1.00  0.00
ATOM   1463  H1  WAT   473      15.722 -15.496 -18.808  1.00  0.00
ATOM   1464  H2  WAT   473      16.969 -14.853 -18.240  1.00  0.00
TER
ATOM   1465  O   WAT   474      15.111 -15.153 -11.478  1.00  0.00
ATOM   1466  H1  WAT   474      14.213 -14.929 -11.231  1.00  0.00
ATOM   1467  H2  WAT   474      15.136 -15.029 -12.427  1.00  0.00
TER
ATOM   1468  O   WAT   475      13.938 -18.281 -12.903  1.00  0.00
ATOM   1469  H1  WAT   475      13.798 -17.409 -12.534  1.00  0.00
ATOM   1470  H2  WAT   475      13.056 -18.624 -13.048  1.00  0.00
TER
ATOM   1471  O   WAT   476      15.736 -12.339 -10.694  1.00  0.00
ATOM   1472  H1  WAT   476      15.707 -11.935 -11.561  1.00  0.00
ATOM   1473  H2  WAT   476      15.572 -13.268 -10.857  1.00  0.00
TER
ATOM   1474  O   WAT   477       9.890 -16.512 -16.986  1.00  0.00
ATOM   1475  H1  WAT   477       9.968 -16.377 -17.930  1.00  0.00
ATOM   1476  H2  WAT   477      10.504 -17.220 -16.793  1.00  0.00
TER
ATOM   1477  O   WAT   478       9.945 -15.470 -14.446  1.00  0.00
ATOM   1478  H1  WAT   478      10.109 -15.940 -15.264  1.00  0.00
ATOM   1479  H2  WAT   478      10.411 -15.978 -13.781  1.00  0.00
TER
ATOM   1480  O   WAT   479      16.949 -20.318 -11.016  1.00  0.00
ATOM   1481  H1  WAT   479      16.853 -21.258 -11.166  1.00  0.00
ATOM   1482  H2  WAT   479      17.792 -20.096 -11.411  1.00  0.00
TER
ATOM   1483  O   WAT   480      11.519 -16.095 -12.287  1.00  0.00
ATOM   1484  H1  WAT   480      11.135 -16.736 -11.688  1.00  0.00
ATOM   1485  H2  WAT   480      11.831 -15.391 -11.717  1.00  0.00
TER
ATOM   1486  O   WAT   481      17.669 -19.247 -16.806  1.00  0.00
ATOM   1487  H1  WAT   481      18.036 -19.722 -16.060  1.00  0.00
ATOM   1488  H2  WAT   481      17.480 -18.373 -16.465  1.00  0.00
TER
ATOM   1489  O   WAT   482      15.459 -20.207 -14.487  1.00  0.00
ATOM   1490  H1  WAT   482      15.155 -19.327 -14.262  1.00  0.00
ATOM   1491  H2  WAT   482      16.414 -20.147 -14.452  1.00  0.00
TER
ATOM   1492  O   WAT   483      11.515 -19.366 -13.340  1.00  0.00
ATOM   1493  H1  WAT   483      11.157 -18.701 -12.753  1.00  0.00
ATOM   1494  H2  WAT   483      11.221 -20.198 -12.969  1.00  0.00
TER
ATOM   1495  O   WAT   484      14.717 -18.908 -10.456  1.00  0.00
ATOM   1496  H1  WAT   484      14.417 -18.762 -11.353  1.00  0.00
ATOM   1497  H2  WAT   484      15.488 -19.467 -10.549  1.00  0.00
TER
ATOM   1498  O   WAT   485      10.378 -11.889 -11.676  1.00  0.00
ATOM   1499  H1  WAT   485      10.487 -12.829 -11.817  1.00  0.00
ATOM   1500  H2  WAT   485       9.726 -11.623 -12.325  1.00  0.00
TER
ATOM   1501  O   WAT   486      18.369 -13.617 -10.277  1.00  0.00
ATOM   1502  H1  WAT   486      18.048 -14.336  -9.732  1.00  0.00
ATOM   1503  H2  WAT   486      17.695 -12.942 -10.203  1.00  0.00
TER
ATOM   1504  O   WAT   487      13.518 -10.007 -19.053  1.00  0.00
ATOM   1505  H1  WAT   487      14.254 -10.555 -18.782  1.00  0.00
ATOM   1506  H2  WAT   487      13.902  -9.141 -19.192  1.00  0.00
TER
ATOM   1507  O   WAT   488      12.523 -10.822  -9.864  1.00  0.00
ATOM   1508  H1  WAT   488      13.325 -10.501  -9.451  1.00  0.00
ATOM   1509  H2  WAT   488      12.009 -11.182  -9.142  1.00  0.00
TER
ATOM   1510  O   WAT   489      10.243 -18.335 -10.921  1.00  0.00
ATOM   1511  H1  WAT   489      10.747 -18.914 -10.349  1.00  0.00
ATOM   1512  H2  WAT   489       9.504 -18.051 -10.383  1.00  0.00
TER
ATOM   1513  O   WAT   490      17.297 -16.928 -11.387  1.00  0.00
ATOM   1514  H1  WAT   490      16.532 -16.359 -11.472  1.00  0.00
ATOM   1515  H2  WAT   490      17.479 -17.220 -12.280  1.00  0.00
TER
ATOM   1516  O   WAT   491      12.275 -20.192 -10.026  1.00  0.00
ATOM   1517  H1  WAT   491      12.316 -20.490  -9.117  1.00  0.00
ATOM   1518  H2  WAT   491      13.130 -19.791 -10.185  1.00  0.00
TER
ATOM   1519  O   WAT   492      17.875 -17.194 -14.325  1.00  0.00
ATOM   1520  H1  WAT   492      18.294 -16.350 -14.497  1.00  0.00
ATOM   1521  H2  WAT   492      16.956 -17.056 -14.554  1.00  0.00
TER
ATOM   1522  O   WAT   493      15.726 -10.888 -13.209  1.00  0.00
ATOM   1523  H1  WAT   493      15.188 -10.164 -13.528  1.00  0.00
ATOM   1524  H2  WAT   493      15.980 -11.365 -13.999  1.00  0.00
TER
ATOM   1525  O   WAT   494      18.582  -9.653 -12.950  1.00  0.00
ATOM   1526  H1  WAT   494      18.508  -8.750 -12.643  1.00  0.00
ATOM   1527  H2  WAT   494      17.680  -9.972 -12.978  1.00  0.00
TER
ATOM   1528  O   WAT   495      10.474 -11.459 -16.909  1.00  0.00
ATOM   1529  H1  WAT   495      10.037 -11.279 -16.076  1.00  0.00
ATOM   1530  H2  WAT   495      11.042 -10.701 -17.050  1.00  0.00
TER
ATOM   1531  O   WAT   496      11.344 -18.561 -16.009  1.00  0.00
ATOM   1532  H1  WAT   496      11.711 -18.649 -15.130  1.00  0.00
ATOM   1533  H2  WAT   496      10.775 -19.325 -16.109  1.00  0.00
TER
ATOM   1534  O   WAT   497      12.759 -14.048 -10.847  1.00  0.00
ATOM   1535  H1  WAT   497      12.716 -14.419  -9.966  1.00  0.00
ATOM   1536  H2  WAT   497      12.890 -13.110 -10.707  1.00  0.00
TER
ATOM   1537  O   WAT   498      16.460 -12.492 -15.246  1.00  0.00
ATOM   1538  H1  WAT   498      16.219 -12.225 -16.133  1.00  0.00
ATOM   1539  H2  WAT   498      17.400 -12.322 -15.191  1.00  0.00
TER
ATOM   1540  O   WAT   499      12.598 -11.102 -13.728  1.00  0.00
ATOM   1541  H1  WAT   499      12.004 -11.233 -12.989  1.00  0.00
ATOM   1542  H2  WAT   499      12.591 -11.938 -14.193  1.00  0.00
TER
ATOM   1543  O   WAT   500      12.229 -13.736 -14.777  1.00  0.00
ATOM   1544  H1  WAT   500      11.503 -14.355 -14.844  1.00  0.00
ATOM   1545  H2  WAT   500      12.290 -13.342 -15.647  1.00  0.00
TER
ATOM   1546  O   WAT   501      15.834 -11.521 -17.992  1.00  0.00
ATOM   1547  H1  WAT   501      16.350 -12.133 -18.517  1.00  0.00
ATOM   1548  H2  WAT   501      16.484 -11.019 -17.501  1.00  0.00
TER
ATOM   1549  O   WAT   502      18.573 -10.631 -17.165  1.00  0.00
ATOM   1550  H1  WAT   502      18.861 -10.885 -18.042  1.00  0.00
ATOM   1551  H2  WAT   502      19.086 -11.183 -16.574  1.00  0.00
TER
ATOM   1552  O   WAT   503       2.560  17.939  17.231  1.00  0.00
ATOM   1553  H1  WAT   503       2.479  17.024  16.960  1.00  0.00
ATOM   1554  H2  WAT   503       2.146  18.435  16.525  1.00  0.00
TER
ATOM   1555  O   WAT   504       0.692  19.717  19.112  1.00  0.00
ATOM   1556  H1  WAT   504      -0.084  19.237  19.401  1.00  0.00
ATOM   1557  H2  WAT   504       1.343  19.037  18.937  1.00  0.00
TER
ATOM   1558  O   WAT   505      -6.882  14.989  13.773  1.00  0.00
ATOM   1559  H1  WAT   505      -7.771  15.330  13.671  1.00  0.00
ATOM   1560  H2  WAT   505      -6.598  14.789  12.881  1.00  0.00
TER
ATOM   1561  O   WAT   506      -8.919  17.589  19.657  1.00  0.00
ATOM   1562  H1  WAT   506      -8.347  16.822  19.658  1.00  0.00
ATOM   1563  H2  WAT   506      -8.919  17.888  18.748  1.00  0.00
TER
ATOM   1564  O   WAT   507       1.163  15.199  19.345  1.00  0.00
ATOM   1565  H1  WAT   507       1.540  14.327  19.233  1.00  0.00
ATOM   1566  H2  WAT   507       1.065  15.535  18.454  1.00  0.00
TER
ATOM   1567  O   WAT   508      -4.706  13.572  14.807  1.00  0.00
ATOM   1568  H1  WAT   508      -4.600  14.472  15.114  1.00  0.00
ATOM   1569  H2  WAT   508      -5.617  13.524  14.517  1.00  0.00
TER
ATOM   1570  O   WAT   509       4.946  12.694  16.278  1.00  0.00
ATOM   1571  H1  WAT   509       5.767  12.204  16.321  1.00  0.00
ATOM   1572  H2  WAT   509       4.979  13.284  17.031  1.00  0.00
TER
ATOM   1573  O   WAT   510      -2.865  16.541  19.140  1.00  0.00
ATOM   1574  H1  WAT   510      -2.358  17.039  19.780  1.00  0.00
ATOM   1575  H2  WAT   510      -2.334  15.764  18.964  1.00  0.00
TER
ATOM   1576  O   WAT   511       5.182  14.635  19.051  1.00  0.00
ATOM   1577  H1  WAT   511       4.477  14.923  19.631  1.00  0.00
ATOM   1578  H2  WAT   511       5.543  15.445  18.691  1.00  0.00
TER
ATOM   1579  O   WAT   512      -1.218  10.380  17.738  1.00  0.00
ATOM   1580  H1  WAT   512      -0.910   9.824  17.021  1.00  0.00
ATOM   1581  H2  WAT   512      -2.147  10.514  17.555  1.00  0.00
TER
ATOM   1582  O   WAT   513       1.171  18.445  14.474  1.00  0.00
ATOM   1583  H1  WAT   513       0.243  18.378  14.702  1.00  0.00
ATOM   1584  H2  WAT   513       1.323  19.383  14.359  1.00  0.00
TER
ATOM   1585  O   WAT   514       1.157  14.716  11.470  1.00  0.00
ATOM   1586  H1  WAT   514       0.218  14.878  11.555  1.00  0.00
ATOM   1587  H2  WAT   514       1.476  15.435  10.924  1.00  0.00
TER
ATOM   1588  O   WAT   515       5.200  20.007  14.977  1.00  0.00
ATOM   1589  H1  WAT   515       4.581  19.669  14.330  1.00  0.00
ATOM   1590  H2  WAT   515       5.183  19.363  15.685  1.00  0.00
TER
ATOM   1591  O   WAT   516      -3.224  18.971  17.256  1.00  0.00
ATOM   1592  H1  WAT   516      -3.628  18.259  16.760  1.00  0.00
ATOM   1593  H2  WAT   516      -3.137  18.626  18.144  1.00  0.00
TER
ATOM   1594  O   WAT   517       3.377  19.245  11.984  1.00  0.00
ATOM   1595  H1  WAT   517       3.816  18.408  11.838  1.00  0.00
ATOM   1596  H2  WAT   517       4.090  19.878  12.071  1.00  0.00
TER
ATOM   1597  O   WAT   518       6.958  10.500  10.298  1.00  0.00
ATOM   1598  H1  WAT   518       6.646  10.592  11.198  1.00  0.00
ATOM   1599  H2  WAT   518       7.720  11.078  10.248  1.00  0.00
TER
ATOM   1600  O   WAT   519      -6.523  17.866  14.756  1.00  0.00
ATOM   1601  H1  WAT   519      -6.644  18.592  14.144  1.00  0.00
ATOM   1602  H2  WAT   519      -6.833  17.096  14.279  1.00  0.00
TER
ATOM   1603  O   WAT   520      -4.057  11.209  18.139  1.00  0.00
ATOM   1604  H1  WAT   520      -4.500  11.990  17.807  1.00  0.00
ATOM   1605  H2  WAT   520      -3.498  11.532  18.846  1.00  0.00
TER
ATOM   1606  O   WAT   521      -0.941  10.830  13.019  1.00  0.00
ATOM   1607  H1  WAT   521      -1.566  10.826  13.744  1.00  0.00
ATOM   1608  H2  WAT   521      -1.028   9.963  12.623  1.00  0.00
TER
ATOM   1609  O   WAT   522      -4.266  16.332  15.867  1.00  0.00
ATOM   1610  H1  WAT   522      -4.491  16.116  16.771  1.00  0.00
ATOM   1611  H2  WAT   522      -5.046  16.765  15.521  1.00  0.00
TER
ATOM   1612  O   WAT   523       2.964  16.339  14.466  1.00  0.00
ATOM   1613  H1  WAT   523       2.365  17.062  14.282  1.00  0.00
ATOM   1614  H2  WAT   523       3.512  16.276  13.683  1.00  0.00
TER
ATOM   1615  O   WAT   524       1.571  14.975  16.496  1.00  0.00
ATOM   1616  H1  WAT   524       1.964  15.292  15.683  1.00  0.00
ATOM   1617  H2  WAT   524       1.932  14.096  16.611  1.00  0.00
TER
ATOM   1618  O   WAT   525      -9.393  11.565  18.719  1.00  0.00
ATOM   1619  H1  WAT   525      -9.682  12.135  19.432  1.00  0.00
ATOM   1620  H2  WAT   525      -8.648  11.086  19.082  1.00  0.00
TER
ATOM   1621  O   WAT   526      -9.206  15.507   9.929  1.00  0.00
ATOM   1622  H1  WAT   526      -9.288  16.450  10.071  1.00  0.00
ATOM   1623  H2  WAT   526      -9.558  15.365   9.051  1.00  0.00
TER
ATOM   1624  O   WAT   527      -1.406  14.241  18.996  1.00  0.00
ATOM   1625  H1  WAT   527      -1.402  13.800  18.147  1.00  0.00
ATOM   1626  H2  WAT   527      -0.511  14.563  19.104  1.00  0.00
TER
ATOM   1627  O   WAT   528      -5.556  14.124  17.956  1.00  0.00
ATOM   1628  H1  WAT   528      -5.896  14.601  18.713  1.00  0.00
ATOM   1629  H2  WAT   528      -6.318  13.670  17.596  1.00  0.00
TER
ATOM   1630  O   WAT   529      -1.344  15.242  11.987  1.00  0.00
ATOM   1631  H1  WAT   529      -1.223  15.201  12.936  1.00  0.00
ATOM   1632  H2  WAT   529      -1.729  16.105  11.832  1.00  0.00
TER
ATOM   1633  O   WAT   530      -2.332  17.552  11.385  1.00  0.00
ATOM   1634  H1  WAT   530      -2.900  17.104  10.759  1.00  0.00
ATOM   1635  H2  WAT   530      -1.623  17.912  10.852  1.00  0.00
TER
ATOM   1636  O   WAT   531      -8.241  13.046  16.872  1.00  0.00
ATOM   1637  H1  WAT   531      -8.527  12.681  17.710  1.00  0.00
ATOM   1638  H2  WAT   531      -8.303  12.314  16.259  1.00  0.00
TER
ATOM   1639  O   WAT   532       5.972  20.545  19.451  1.00  0.00
ATOM   1640  H1  WAT   532       6.692  21.040  19.060  1.00  0.00
ATOM   1641  H2  WAT   532       5.770  19.867  18.806  1.00  0.00
TER
ATOM   1642  O   WAT   533       1.433  11.939  13.594  1.00  0.00
ATOM   1643  H1  WAT   533       0.619  11.440  13.518  1.00  0.00
ATOM   1644  H2  WAT   533       1.239  12.778  13.177  1.00  0.00
TER
ATOM   1645  O   WAT   534       4.148  16.311  11.890  1.00  0.00
ATOM   1646  H1  WAT   534       5.035  16.622  11.715  1.00  0.00
ATOM   1647  H2  WAT   534       4.118  15.438  11.498  1.00  0.00
TER
ATOM   1648  O   WAT   535      -4.743  21.216  17.296  1.00  0.00
ATOM   1649  H1  WAT   535      -4.226  20.413  17.242  1.00  0.00
ATOM   1650  H2  WAT   535      -5.195  21.154  18.138  1.00  0.00
TER
ATOM   1651  O   WAT   536       6.419  17.622  11.358  1.00  0.00
ATOM   1652  H1  WAT   536       6.335  18.053  10.507  1.00  0.00
ATOM   1653  H2  WAT   536       7.138  18.082  11.790  1.00  0.00
TER
ATOM   1654  O   WAT   537      -8.748  18.182  10.832  1.00  0.00
ATOM   1655  H1  WAT   537      -7.879  18.464  11.116  1.00  0.00
ATOM   1656  H2  WAT   537      -9.239  18.995  10.717  1.00  0.00
TER
ATOM   1657  O   WAT   538      -1.585  19.569  14.953  1.00  0.00
ATOM   1658  H1  WAT   538      -1.128  20.379  15.179  1.00  0.00
ATOM   1659  H2  WAT   538      -1.936  19.251  15.785  1.00  0.00
TER
ATOM   1660  O   WAT   539      -5.683   9.913  15.425  1.00  0.00
ATOM   1661  H1  WAT   539      -5.812   9.904  16.374  1.00  0.00
ATOM   1662  H2  WAT   539      -6.507  10.251  15.074  1.00  0.00
TER
ATOM   1663  O   WAT   540      -6.763  19.999  12.960  1.00  0.00
ATOM   1664  H1  WAT   540      -7.371  20.739  12.970  1.00  0.00
ATOM   1665  H2  WAT   540      -6.289  20.089  12.134  1.00  0.00
TER
ATOM   1666  O   WAT   541       6.176  13.120  13.445  1.00  0.00
ATOM   1667  H1  WAT   541       5.547  13.224  12.730  1.00  0.00
ATOM   1668  H2  WAT   541       5.681  13.339  14.234  1.00  0.00
TER
ATOM   1669  O   WAT   542      -1.856  15.398  14.860  1.00  0.00
ATOM   1670  H1  WAT   542      -2.564  15.867  15.302  1.00  0.00
ATOM   1671  H2  WAT   542      -1.571  14.740  15.495  1.00  0.00
TER
ATOM   1672  O   WAT   543       2.176  12.123  16.300  1.00  0.00
ATOM   1673  H1  WAT   543       2.053  12.142  15.351  1.00  0.00
ATOM   1674  H2  WAT   543       3.124  12.171  16.420  1.00  0.00
TER
ATOM   1675  O   WAT   544      -3.652  13.707  12.235  1.00  0.00
ATOM   1676  H1  WAT   544      -2.803  14.144  12.169  1.00  0.00
ATOM   1677  H2  WAT   544      -4.019  14.019  13.063  1.00  0.00
TER
ATOM   1678  O   WAT   545       5.269  18.278  17.149  1.00  0.00
ATOM   1679  H1  WAT   545       4.328  18.293  17.323  1.00  0.00
ATOM   1680  H2  WAT   545       5.583  17.492  17.595  1.00  0.00
TER
ATOM   1681  O   WAT   546      -4.753  19.960  10.709  1.00  0.00
ATOM   1682  H1  WAT   546      -3.987  19.848  11.272  1.00  0.00
ATOM   1683  H2  WAT   546      -4.675  19.264  10.057  1.00  0.00
TER
ATOM   1684  O   WAT   547      -6.058  17.393  11.392  1.00  0.00
ATOM   1685  H1  WAT   547      -5.978  16.445  11.504  1.00  0.00
ATOM   1686  H2  WAT   547      -5.166  17.723  11.498  1.00  0.00
TER
ATOM   1687  O   WAT   548      -2.721  19.957  12.683  1.00  0.00
ATOM   1688  H1  WAT   548      -2.299  19.791  13.526  1.00  0.00
ATOM   1689  H2  WAT   548      -2.596  19.147  12.189  1.00  0.00
TER
ATOM   1690  O   WAT   549      -0.208  18.980   9.931  1.00  0.00
ATOM   1691  H1  WAT   549       0.312  18.265   9.565  1.00  0.00
ATOM   1692  H2  WAT   549       0.439  19.619  10.231  1.00  0.00
TER
ATOM   1693  O   WAT   550      -3.825  16.030   9.629  1.00  0.00
ATOM   1694  H1  WAT   550      -4.026  15.167   9.990  1.00  0.00
ATOM   1695  H2  WAT   550      -3.996  15.943   8.691  1.00  0.00
TER
ATOM   1696  O   WAT   551       3.654  10.841  12.158  1.00  0.00
ATOM   1697  H1  WAT   551       3.934   9.997  12.514  1.00  0.00
ATOM   1698  H2  WAT   551       2.880  11.073  12.672  1.00  0.00
TER
ATOM   1699  O   WAT   552      -5.027  13.130   9.617  1.00  0.00
ATOM   1700  H1  WAT   552      -4.724  13.137   8.709  1.00  0.00
ATOM   1701  H2  WAT   552      -4.287  12.780  10.114  1.00  0.00
TER
ATOM   1702  O   WAT   553      -1.808  12.073  10.602  1.00  0.00
ATOM   1703  H1  WAT   553      -2.156  11.396  10.023  1.00  0.00
ATOM   1704  H2  WAT   553      -1.607  11.612  11.417  1.00  0.00
TER
ATOM   1705  O   WAT   554       8.032  20.078  12.768  1.00  0.00
ATOM   1706  H1  WAT   554       8.794  20.648  12.874  1.00  0.00
ATOM   1707  H2  WAT   554       8.047  19.511  13.539  1.00  0.00
TER
ATOM   1708  O   WAT   555      -8.468  18.602  16.999  1.00  0.00
ATOM   1709  H1  WAT   555      -9.123  18.333  16.355  1.00  0.00
ATOM   1710  H2  WAT   555      -7.630  18.493  16.549  1.00  0.00
TER
ATOM   1711  O   WAT   556       8.084  20.372   9.925  1.00  0.00
ATOM   1712  H1  WAT   556       8.359  21.280   9.797  1.00  0.00
ATOM   1713  H2  WAT   556       7.895  20.308  10.862  1.00  0.00
TER
ATOM   1714  O   WAT   557       4.481  13.396  11.221  1.00  0.00
ATOM   1715  H1  WAT   557       4.900  13.209  10.380  1.00  0.00
ATOM   1716  H2  WAT   557       4.175  12.544  11.531  1.00  0.00
TER
ATOM   1717  O   WAT   558       7.980  18.309  14.918  1.00  0.00
ATOM   1718  H1  WAT   558       7.605  17.541  14.486  1.00  0.00
ATOM   1719  H2  WAT   558       7.251  18.691  15.406  1.00  0.00
TER
ATOM   1720  O   WAT   559      -9.254  15.812  12.941  1.00  0.00
ATOM   1721  H1  WAT   559     -10.158  16.075  12.767  1.00  0.00
ATOM   1722  H2  WAT   559      -8.770  16.083  12.161  1.00  0.00
TER
ATOM   1723  O   WAT   560       7.255  16.534  18.219  1.00  0.00
ATOM   1724  H1  WAT   560       7.779  16.041  17.588  1.00  0.00
ATOM   1725  H2  WAT   560       7.841  16.669  18.964  1.00  0.00
TER
ATOM   1726  O   WAT   561      -6.711  14.869  10.851  1.00  0.00
ATOM   1727  H1  WAT   561      -6.002  14.447  10.366  1.00  0.00
ATOM   1728  H2  WAT   561      -7.427  14.936  10.219  1.00  0.00
TER
ATOM   1729  O   WAT   562      -7.064  10.923   9.891  1.00  0.00
ATOM   1730  H1  WAT   562      -6.341  11.463  10.209  1.00  0.00
ATOM   1731  H2  WAT   562      -6.791  10.649   9.015  1.00  0.00
TER
ATOM   1732  O   WAT   563       6.745  15.792  14.158  1.00  0.00
ATOM   1733  H1  WAT   563       7.241  15.559  14.943  1.00  0.00
ATOM   1734  H2  WAT   563       6.547  14.953  13.742  1.00  0.00
TER
ATOM   1735  O   WAT   564       8.174  14.428  16.692  1.00  0.00
ATOM   1736  H1  WAT   564       8.064  14.273  17.630  1.00  0.00
ATOM   1737  H2  WAT   564       8.935  13.900  16.450  1.00  0.00
TER
ATOM   1738  O   WAT   565       9.063  12.259   9.933  1.00  0.00
ATOM   1739  H1  WAT   565       9.988  12.127   9.725  1.00  0.00
ATOM   1740  H2  WAT   565       9.041  12.338  10.886  1.00  0.00
TER
ATOM   1741  O   WAT   566       9.137  13.030  12.558  1.00  0.00
ATOM   1742  H1  WAT   566       8.342  12.964  13.088  1.00  0.00
ATOM   1743  H2  WAT   566       9.341  13.965  12.547  1.00  0.00
TER
ATOM   1744  O   WAT   567       5.569  11.359  19.008  1.00  0.00
ATOM   1745  H1  WAT   567       6.010  11.304  18.160  1.00  0.00
ATOM   1746  H2  WAT   567       5.300  12.275  19.079  1.00  0.00
TER
ATOM   1747  O   WAT   568       7.433  10.991  17.019  1.00  0.00
ATOM   1748  H1  WAT   568       7.372  10.047  16.872  1.00  0.00
ATOM   1749  H2  WAT   568       8.212  11.099  17.564  1.00  0.00
TER
ATOM   1750  O   WAT   569      -7.639  10.962  13.485  1.00  0.00
ATOM   1751  H1  WAT   569      -6.881  11.075  12.911  1.00  0.00
ATOM   1752  H2  WAT   569      -8.101  11.799  13.439  1.00  0.00
TER
ATOM   1753  O   WAT   570      -1.098  13.076  16.475  1.00  0.00
ATOM   1754  H1  WAT   570      -1.910  12.701  16.135  1.00  0.00
ATOM   1755  H2  WAT   570      -0.594  12.320  16.777  1.00  0.00
TER
ATOM   1756  O   WAT   571       3.405   9.740  17.713  1.00  0.00
ATOM   1757  H1  WAT   571       4.008  10.312  18.188  1.00  0.00
ATOM   1758  H2  WAT   571       2.664  10.304  17.491  1.00  0.00
TER
ATOM   1759  O   WAT   572       6.548  10.142  12.987  1.00  0.00
ATOM   1760  H1  WAT   572       6.743  11.041  13.254  1.00  0.00
ATOM   1761  H2  WAT   572       5.761   9.911  13.481  1.00  0.00
TER
ATOM   1762  O   WAT   573      -5.267  11.488  12.025  1.00  0.00
ATOM   1763  H1  WAT   573      -4.737  10.701  11.896  1.00  0.00
ATOM   1764  H2  WAT   573      -4.634  12.167  12.258  1.00  0.00
TER
ATOM   1765  O   WAT   574      -3.073  11.226  15.079  1.00  0.00
ATOM   1766  H1  WAT   574      -3.703  10.524  15.246  1.00  0.00
ATOM   1767  H2  WAT   574      -3.612  11.986  14.863  1.00  0.00
TER
ATOM   1768  O   WAT   575       2.560  17.939  -1.544  1.00  0.00
ATOM   1769  H1  WAT   575       2.479  17.024  -1.815  1.00  0.00
ATOM   1770  H2  WAT   575       2.146  18.435  -2.250  1.00  0.00
TER
ATOM   1771  O   WAT   576       0.692  19.717   0.337  1.00  0.00
ATOM   1772  H1  WAT   576      -0.084  19.237   0.627  1.00  0.00
ATOM   1773  H2  WAT   576       1.343  19.037   0.163  1.00  0.00
TER
ATOM   1774  O   WAT   577      -5.292  20.029   1.215  1.00  0.00
ATOM   1775  H1  WAT   577      -6.123  19.774   1.614  1.00  0.00
ATOM   1776  H2  WAT   577      -4.683  20.100   1.951  1.00  0.00
TER
ATOM   1777  O   WAT   578      -6.882  14.989  -5.001  1.00  0.00
ATOM   1778  H1  WAT   578      -7.771  15.330  -5.103  1.00  0.00
ATOM   1779  H2  WAT   578      -6.598  14.789  -5.893  1.00  0.00
TER
ATOM   1780  O   WAT   579      -8.919  17.589   0.883  1.00  0.00
ATOM   1781  H1  WAT   579      -8.347  16.822   0.883  1.00  0.00
ATOM   1782  H2  WAT   579      -8.919  17.888  -0.026  1.00  0.00
TER
ATOM   1783  O   WAT   580      -7.677  12.998   2.670  1.00  0.00
ATOM   1784  H1  WAT   580      -7.856  12.100   2.950  1.00  0.00
ATOM   1785  H2  WAT   580      -8.079  13.545   3.345  1.00  0.00
TER
ATOM   1786  O   WAT   581       1.163  15.199   0.571  1.00  0.00
ATOM   1787  H1  WAT   581       1.540  14.327   0.458  1.00  0.00
ATOM   1788  H2  WAT   581       1.065  15.535  -0.320  1.00  0.00
TER
ATOM   1789  O   WAT   582      -4.706  13.572  -3.967  1.00  0.00
ATOM   1790  H1  WAT   582      -4.600  14.472  -3.660  1.00  0.00
ATOM   1791  H2  WAT   582      -5.617  13.524  -4.258  1.00  0.00
TER
ATOM   1792  O   WAT   583       4.946  12.694  -2.496  1.00  0.00
ATOM   1793  H1  WAT   583       5.767  12.204  -2.454  1.00  0.00
ATOM   1794  H2  WAT   583       4.979  13.284  -1.743  1.00  0.00
TER
ATOM   1795  O   WAT   584      -7.058  15.494   1.278  1.00  0.00
ATOM   1796  H1  WAT   584      -6.377  15.758   1.897  1.00  0.00
ATOM   1797  H2  WAT   584      -7.373  14.654   1.612  1.00  0.00
TER
ATOM   1798  O   WAT   585      -2.865  16.541   0.365  1.00  0.00
ATOM   1799  H1  WAT   585      -2.358  17.039   1.006  1.00  0.00
ATOM   1800  H2  WAT   585      -2.334  15.764   0.189  1.00  0.00
TER
ATOM   1801  O   WAT   586       9.236  14.711   4.068  1.00  0.00
ATOM   1802  H1  WAT   586       8.531  15.099   3.550  1.00  0.00
ATOM   1803  H2  WAT   586       9.501  15.406   4.670  1.00  0.00
TER
ATOM   1804  O   WAT   587      -4.582  11.180   4.632  1.00  0.00
ATOM   1805  H1  WAT   587      -4.580  11.698   3.826  1.00  0.00
ATOM   1806  H2  WAT   587      -5.411  10.703   4.609  1.00  0.00
TER
ATOM   1807  O   WAT   588       5.182  14.635   0.277  1.00  0.00
ATOM   1808  H1  WAT   588       4.477  14.923   0.857  1.00  0.00
ATOM   1809  H2  WAT   588       5.543  15.445  -0.083  1.00  0.00
TER
ATOM   1810  O   WAT   589      -4.900  12.891   2.639  1.00  0.00
ATOM   1811  H1  WAT   589      -4.559  13.736   2.344  1.00  0.00
ATOM   1812  H2  WAT   589      -5.839  13.040   2.755  1.00  0.00
TER
ATOM   1813  O   WAT   590       8.250  14.080   0.668  1.00  0.00
ATOM   1814  H1  WAT   590       7.303  14.114   0.799  1.00  0.00
ATOM   1815  H2  WAT   590       8.575  14.894   1.053  1.00  0.00
TER
ATOM   1816  O   WAT   591      -1.218  10.380  -1.037  1.00  0.00
ATOM   1817  H1  WAT   591      -0.910   9.824  -1.753  1.00  0.00
ATOM   1818  H2  WAT   591      -2.147  10.514  -1.220  1.00  0.00
TER
ATOM   1819  O   WAT   592       3.733  20.999   2.582  1.00  0.00
ATOM   1820  H1  WAT   592       4.149  20.785   1.748  1.00  0.00
ATOM   1821  H2  WAT   592       4.456  21.257   3.153  1.00  0.00
TER
ATOM   1822  O   WAT   593       1.171  18.445  -4.301  1.00  0.00
ATOM   1823  H1  WAT   593       0.243  18.378  -4.072  1.00  0.00
ATOM   1824  H2  WAT   593       1.323  19.383  -4.415  1.00  0.00
TER
ATOM   1825  O   WAT   594       1.157  14.716  -7.304  1.00  0.00
ATOM   1826  H1  WAT   594       0.218  14.878  -7.219  1.00  0.00
ATOM   1827  H2  WAT   594       1.476  15.435  -7.851  1.00  0.00
TER
ATOM   1828  O   WAT   595       7.679  19.398   2.674  1.00  0.00
ATOM   1829  H1  WAT   595       6.851  19.467   2.199  1.00  0.00
ATOM   1830  H2  WAT   595       8.274  19.984   2.205  1.00  0.00
TER
ATOM   1831  O   WAT   596       5.200  20.007  -3.797  1.00  0.00
ATOM   1832  H1  WAT   596       4.581  19.669  -4.445  1.00  0.00
ATOM   1833  H2  WAT   596       5.183  19.363  -3.089  1.00  0.00
TER
ATOM   1834  O   WAT   597       4.643  16.185   3.619  1.00  0.00
ATOM   1835  H1  WAT   597       4.230  17.010   3.873  1.00  0.00
ATOM   1836  H2  WAT   597       3.911  15.600   3.427  1.00  0.00
TER
ATOM   1837  O   WAT   598      -3.224  18.971  -1.519  1.00  0.00
ATOM   1838  H1  WAT   598      -3.628  18.259  -2.014  1.00  0.00
ATOM   1839  H2  WAT   598      -3.137  18.626  -0.630  1.00  0.00
TER
ATOM   1840  O   WAT   599      -4.511  15.745   2.261  1.00  0.00
ATOM   1841  H1  WAT   599      -3.959  15.855   1.486  1.00  0.00
ATOM   1842  H2  WAT   599      -3.997  16.119   2.977  1.00  0.00
TER
ATOM   1843  O   WAT   600       3.377  19.245  -6.790  1.00  0.00
ATOM   1844  H1  WAT   600       3.816  18.408  -6.936  1.00  0.00
ATOM   1845  H2  WAT   600       4.090  19.878  -6.704  1.00  0.00
TER
ATOM   1846  O   WAT   601      -4.837  19.267   5.872  1.00  0.00
ATOM   1847  H1  WAT   601      -4.976  20.140   6.240  1.00  0.00
ATOM   1848  H2  WAT   601      -5.719  18.925   5.726  1.00  0.00
TER
ATOM   1849  O   WAT   602       6.958  10.500  -8.476  1.00  0.00
ATOM   1850  H1  WAT   602       6.646  10.592  -7.576  1.00  0.00
ATOM   1851  H2  WAT   602       7.720  11.078  -8.526  1.00  0.00
TER
ATOM   1852  O   WAT   603      -6.523  17.866  -4.018  1.00  0.00
ATOM   1853  H1  WAT   603      -6.644  18.592  -4.630  1.00  0.00
ATOM   1854  H2  WAT   603      -6.833  17.096  -4.495  1.00  0.00
TER
ATOM   1855  O   WAT   604      -8.885  21.037   1.789  1.00  0.00
ATOM   1856  H1  WAT   604      -8.807  21.172   0.844  1.00  0.00
ATOM   1857  H2  WAT   604      -8.271  20.329   1.981  1.00  0.00
TER
ATOM   1858  O   WAT   605       8.169  15.237   7.501  1.00  0.00
ATOM   1859  H1  WAT   605       7.553  15.745   6.973  1.00  0.00
ATOM   1860  H2  WAT   605       7.848  14.337   7.444  1.00  0.00
TER
ATOM   1861  O   WAT   606      -4.057  11.209  -0.636  1.00  0.00
ATOM   1862  H1  WAT   606      -4.500  11.990  -0.967  1.00  0.00
ATOM   1863  H2  WAT   606      -3.498  11.532   0.071  1.00  0.00
TER
ATOM   1864  O   WAT   607       0.230  14.076   4.968  1.00  0.00
ATOM   1865  H1  WAT   607      -0.232  14.284   5.780  1.00  0.00
ATOM   1866  H2  WAT   607      -0.172  13.262   4.665  1.00  0.00
TER
ATOM   1867  O   WAT   608       5.230  15.297   6.097  1.00  0.00
ATOM   1868  H1  WAT   608       4.380  14.997   6.418  1.00  0.00
ATOM   1869  H2  WAT   608       5.071  15.541   5.186  1.00  0.00
TER
ATOM   1870  O   WAT   609       2.325  16.797   8.197  1.00  0.00
ATOM   1871  H1  WAT   609       2.651  15.963   7.857  1.00  0.00
ATOM   1872  H2  WAT   609       3.113  17.320   8.345  1.00  0.00
TER
ATOM   1873  O   WAT   610      -0.941  10.830  -5.755  1.00  0.00
ATOM   1874  H1  WAT   610      -1.566  10.826  -5.030  1.00  0.00
ATOM   1875  H2  WAT   610      -1.028   9.963  -6.152  1.00  0.00
TER
ATOM   1876  O   WAT   611      -2.019  11.754   1.223  1.00  0.00
ATOM   1877  H1  WAT   611      -1.722  12.660   1.142  1.00  0.00
ATOM   1878  H2  WAT   611      -1.471  11.266   0.609  1.00  0.00
TER
ATOM   1879  O   WAT   612      -4.266  16.332  -2.908  1.00  0.00
ATOM   1880  H1  WAT   612      -4.491  16.116  -2.003  1.00  0.00
ATOM   1881  H2  WAT   612      -5.046  16.765  -3.253  1.00  0.00
TER
ATOM   1882  O   WAT   613       2.964  16.339  -4.309  1.00  0.00
ATOM   1883  H1  WAT   613       2.365  17.062  -4.492  1.00  0.00
ATOM   1884  H2  WAT   613       3.512  16.276  -5.091  1.00  0.00
TER
ATOM   1885  O   WAT   614      -1.826  17.231   7.758  1.00  0.00
ATOM   1886  H1  WAT   614      -1.921  16.290   7.608  1.00  0.00
ATOM   1887  H2  WAT   614      -0.982  17.452   7.363  1.00  0.00
TER
ATOM   1888  O   WAT   615       1.571  14.975  -2.278  1.00  0.00
ATOM   1889  H1  WAT   615       1.964  15.292  -3.091  1.00  0.00
ATOM   1890  H2  WAT   615       1.932  14.096  -2.164  1.00  0.00
TER
ATOM   1891  O   WAT   616      -6.695  13.642   5.912  1.00  0.00
ATOM   1892  H1  WAT   616      -7.088  14.490   6.119  1.00  0.00
ATOM   1893  H2  WAT   616      -7.383  13.005   6.103  1.00  0.00
TER
ATOM   1894  O   WAT   617      -0.120  13.726   8.981  1.00  0.00
ATOM   1895  H1  WAT   617      -0.810  13.533   9.616  1.00  0.00
ATOM   1896  H2  WAT   617       0.623  14.009   9.514  1.00  0.00
TER
ATOM   1897  O   WAT   618      -9.393  11.565  -0.055  1.00  0.00
ATOM   1898  H1  WAT   618      -9.682  12.135   0.657  1.00  0.00
ATOM   1899  H2  WAT   618      -8.648  11.086   0.308  1.00  0.00
TER
ATOM   1900  O   WAT   619      -9.206  15.507  -8.845  1.00  0.00
ATOM   1901  H1  WAT   619      -9.288  16.450  -8.704  1.00  0.00
ATOM   1902  H2  WAT   619      -9.558  15.365  -9.724  1.00  0.00
TER
ATOM   1903  O   WAT   620       2.156  17.566   1.817  1.00  0.00
ATOM   1904  H1  WAT   620       1.424  18.074   2.166  1.00  0.00
ATOM   1905  H2  WAT   620       1.759  16.749   1.516  1.00  0.00
TER
ATOM   1906  O   WAT   621      -1.406  14.241   0.222  1.00  0.00
ATOM   1907  H1  WAT   621      -1.402  13.800  -0.628  1.00  0.00
ATOM   1908  H2  WAT   621      -0.511  14.563   0.329  1.00  0.00
TER
ATOM   1909  O   WAT   622      -5.556  14.124  -0.819  1.00  0.00
ATOM   1910  H1  WAT   622      -5.896  14.601  -0.062  1.00  0.00
ATOM   1911  H2  WAT   622      -6.318  13.670  -1.178  1.00  0.00
TER
ATOM   1912  O   WAT   623      -1.344  15.242  -6.787  1.00  0.00
ATOM   1913  H1  WAT   623      -1.223  15.201  -5.839  1.00  0.00
ATOM   1914  H2  WAT   623      -1.729  16.105  -6.943  1.00  0.00
TER
ATOM   1915  O   WAT   624       2.619  13.019   1.229  1.00  0.00
ATOM   1916  H1  WAT   624       2.636  13.470   2.073  1.00  0.00
ATOM   1917  H2  WAT   624       2.370  12.120   1.442  1.00  0.00
TER
ATOM   1918  O   WAT   625      -2.332  17.552  -7.389  1.00  0.00
ATOM   1919  H1  WAT   625      -2.900  17.104  -8.015  1.00  0.00
ATOM   1920  H2  WAT   625      -1.623  17.912  -7.922  1.00  0.00
TER
ATOM   1921  O   WAT   626       6.046  10.432   7.068  1.00  0.00
ATOM   1922  H1  WAT   626       6.370   9.701   7.594  1.00  0.00
ATOM   1923  H2  WAT   626       6.082  10.114   6.166  1.00  0.00
TER
ATOM   1924  O   WAT   627      -1.105  18.301   1.969  1.00  0.00
ATOM   1925  H1  WAT   627      -0.738  17.827   2.715  1.00  0.00
ATOM   1926  H2  WAT   627      -1.295  19.175   2.309  1.00  0.00
TER
ATOM   1927  O   WAT   628      -8.241  13.046  -1.902  1.00  0.00
ATOM   1928  H1  WAT   628      -8.527  12.681  -1.064  1.00  0.00
ATOM   1929  H2  WAT   628      -8.303  12.314  -2.516  1.00  0.00
TER
ATOM   1930  O   WAT   629      -3.315  17.342   4.287  1.00  0.00
ATOM   1931  H1  WAT   629      -3.620  18.221   4.512  1.00  0.00
ATOM   1932  H2  WAT   629      -2.361  17.402   4.323  1.00  0.00
TER
ATOM   1933  O   WAT   630       5.972  20.545   0.676  1.00  0.00
ATOM   1934  H1  WAT   630       6.692  21.040   0.286  1.00  0.00
ATOM   1935  H2  WAT   630       5.770  19.867   0.032  1.00  0.00
TER
ATOM   1936  O   WAT   631       1.433  11.939  -5.181  1.00  0.00
ATOM   1937  H1  WAT   631       0.619  11.440  -5.256  1.00  0.00
ATOM   1938  H2  WAT   631       1.239  12.778  -5.597  1.00  0.00
TER
ATOM   1939  O   WAT   632       1.354  20.616   6.563  1.00  0.00
ATOM   1940  H1  WAT   632       1.287  19.695   6.309  1.00  0.00
ATOM   1941  H2  WAT   632       0.724  20.713   7.278  1.00  0.00
TER
ATOM   1942  O   WAT   633       4.148  16.311  -6.885  1.00  0.00
ATOM   1943  H1  WAT   633       5.035  16.622  -7.059  1.00  0.00
ATOM   1944  H2  WAT   633       4.118  15.438  -7.276  1.00  0.00
TER
ATOM   1945  O   WAT   634      -4.743  21.216  -1.478  1.00  0.00
ATOM   1946  H1  WAT   634      -4.226  20.413  -1.533  1.00  0.00
ATOM   1947  H2  WAT   634      -5.195  21.154  -0.637  1.00  0.00
TER
ATOM   1948  O   WAT   635      -7.259  18.182   5.434  1.00  0.00
ATOM   1949  H1  WAT   635      -7.617  18.848   6.021  1.00  0.00
ATOM   1950  H2  WAT   635      -7.553  17.351   5.805  1.00  0.00
TER
ATOM   1951  O   WAT   636      -4.058  18.641   8.318  1.00  0.00
ATOM   1952  H1  WAT   636      -4.358  18.787   7.421  1.00  0.00
ATOM   1953  H2  WAT   636      -3.286  18.081   8.225  1.00  0.00
TER
ATOM   1954  O   WAT   637       6.419  17.622  -7.417  1.00  0.00
ATOM   1955  H1  WAT   637       6.335  18.053  -8.267  1.00  0.00
ATOM   1956  H2  WAT   637       7.138  18.082  -6.984  1.00  0.00
TER
ATOM   1957  O   WAT   638       7.496  20.078   5.660  1.00  0.00
ATOM   1958  H1  WAT   638       6.771  20.671   5.463  1.00  0.00
ATOM   1959  H2  WAT   638       8.024  20.071   4.862  1.00  0.00
TER
ATOM   1960  O   WAT   639      -8.748  18.182  -7.942  1.00  0.00
ATOM   1961  H1  WAT   639      -7.879  18.464  -7.659  1.00  0.00
ATOM   1962  H2  WAT   639      -9.239  18.995  -8.058  1.00  0.00
TER
ATOM   1963  O   WAT   640      -1.585  19.569  -3.822  1.00  0.00
ATOM   1964  H1  WAT   640      -1.128  20.379  -3.596  1.00  0.00
ATOM   1965  H2  WAT   640      -1.936  19.251  -2.990  1.00  0.00
TER
ATOM   1966  O   WAT   641      -5.683   9.913  -3.349  1.00  0.00
ATOM   1967  H1  WAT   641      -5.812   9.904  -2.401  1.00  0.00
ATOM   1968  H2  WAT   641      -6.507  10.251  -3.700  1.00  0.00
TER
ATOM   1969  O   WAT   642      -8.684  11.672   6.111  1.00  0.00
ATOM   1970  H1  WAT   642      -9.398  11.871   6.717  1.00  0.00
ATOM   1971  H2  WAT   642      -8.265  10.896   6.483  1.00  0.00
TER
ATOM   1972  O   WAT   643      -6.763  19.999  -5.814  1.00  0.00
ATOM   1973  H1  WAT   643      -7.371  20.739  -5.805  1.00  0.00
ATOM   1974  H2  WAT   643      -6.289  20.089  -6.640  1.00  0.00
TER
ATOM   1975  O   WAT   644       2.810  14.164   3.861  1.00  0.00
ATOM   1976  H1  WAT   644       3.178  13.343   4.189  1.00  0.00
ATOM   1977  H2  WAT   644       1.950  14.224   4.277  1.00  0.00
TER
ATOM   1978  O   WAT   645       6.176  13.120  -5.330  1.00  0.00
ATOM   1979  H1  WAT   645       5.547  13.224  -6.044  1.00  0.00
ATOM   1980  H2  WAT   645       5.681  13.339  -4.540  1.00  0.00
TER
ATOM   1981  O   WAT   646      -1.856  15.398  -3.914  1.00  0.00
ATOM   1982  H1  WAT   646      -2.564  15.867  -3.473  1.00  0.00
ATOM   1983  H2  WAT   646      -1.571  14.740  -3.279  1.00  0.00
TER
ATOM   1984  O   WAT   647      -0.230  16.818   4.085  1.00  0.00
ATOM   1985  H1  WAT   647       0.269  17.293   4.750  1.00  0.00
ATOM   1986  H2  WAT   647      -0.088  15.894   4.292  1.00  0.00
TER
ATOM   1987  O   WAT   648       2.176  12.123  -2.474  1.00  0.00
ATOM   1988  H1  WAT   648       2.053  12.142  -3.423  1.00  0.00
ATOM   1989  H2  WAT   648       3.124  12.171  -2.355  1.00  0.00
TER
ATOM   1990  O   WAT   649      -3.652  13.707  -6.539  1.00  0.00
ATOM   1991  H1  WAT   649      -2.803  14.144  -6.605  1.00  0.00
ATOM   1992  H2  WAT   649      -4.019  14.019  -5.712  1.00  0.00
TER
ATOM   1993  O   WAT   650       6.977  13.035   4.928  1.00  0.00
ATOM   1994  H1  WAT   650       6.474  13.775   5.267  1.00  0.00
ATOM   1995  H2  WAT   650       7.792  13.423   4.612  1.00  0.00
TER
ATOM   1996  O   WAT   651       5.269  18.278  -1.626  1.00  0.00
ATOM   1997  H1  WAT   651       4.328  18.293  -1.451  1.00  0.00
ATOM   1998  H2  WAT   651       5.583  17.492  -1.180  1.00  0.00
TER
ATOM   1999  O   WAT   652      -4.753  19.960  -8.065  1.00  0.00
ATOM   2000  H1  WAT   652      -3.987  19.848  -7.503  1.00  0.00
ATOM   2001  H2  WAT   652      -4.675  19.264  -8.718  1.00  0.00
TER
ATOM   2002  O   WAT   653      -6.058  17.393  -7.382  1.00  0.00
ATOM   2003  H1  WAT   653      -5.978  16.445  -7.270  1.00  0.00
ATOM   2004  H2  WAT   653      -5.166  17.723  -7.276  1.00  0.00
TER
ATOM   2005  O   WAT   654      -8.531  19.214   7.854  1.00  0.00
ATOM   2006  H1  WAT   654      -8.027  18.635   8.425  1.00  0.00
ATOM   2007  H2  WAT   654      -9.270  19.498   8.391  1.00  0.00
TER
ATOM   2008  O   WAT   655      -1.477  20.621   7.387  1.00  0.00
ATOM   2009  H1  WAT   655      -2.243  21.190   7.303  1.00  0.00
ATOM   2010  H2  WAT   655      -1.296  20.329   6.494  1.00  0.00
TER
ATOM   2011  O   WAT   656      -6.499  17.357   8.749  1.00  0.00
ATOM   2012  H1  WAT   656      -6.458  17.058   9.657  1.00  0.00
ATOM   2013  H2  WAT   656      -5.644  17.758   8.589  1.00  0.00
TER
ATOM   2014  O   WAT   657      -2.721  19.957  -6.091  1.00  0.00
ATOM   2015  H1  WAT   657      -2.299  19.791  -5.248  1.00  0.00
ATOM   2016  H2  WAT   657      -2.596  19.147  -6.586  1.00  0.00
TER
ATOM   2017  O   WAT   658      -4.558  15.936   6.716  1.00  0.00
ATOM   2018  H1  WAT   658      -5.089  15.445   6.088  1.00  0.00
ATOM   2019  H2  WAT   658      -3.889  16.365   6.182  1.00  0.00
TER
ATOM   2020  O   WAT   659      -0.208  18.980  -8.843  1.00  0.00
ATOM   2021  H1  WAT   659       0.312  18.265  -9.209  1.00  0.00
ATOM   2022  H2  WAT   659       0.439  19.619  -8.543  1.00  0.00
TER
ATOM   2023  O   WAT   660       4.340  20.403   6.480  1.00  0.00
ATOM   2024  H1  WAT   660       4.754  20.558   7.329  1.00  0.00
ATOM   2025  H2  WAT   660       3.405  20.529   6.643  1.00  0.00
TER
ATOM   2026  O   WAT   661       4.812  17.743   8.484  1.00  0.00
ATOM   2027  H1  WAT   661       5.394  16.988   8.396  1.00  0.00
ATOM   2028  H2  WAT   661       4.988  18.273   7.707  1.00  0.00
TER
ATOM   2029  O   WAT   662      -4.071  12.902   6.796  1.00  0.00
ATOM   2030  H1  WAT   662      -4.165  12.284   6.071  1.00  0.00
ATOM   2031  H2  WAT   662      -4.651  13.629   6.569  1.00  0.00
TER
ATOM   2032  O   WAT   663      -1.305  11.460   3.828  1.00  0.00
ATOM   2033  H1  WAT   663      -1.753  11.482   2.983  1.00  0.00
ATOM   2034  H2  WAT   663      -1.938  11.062   4.426  1.00  0.00
TER
ATOM   2035  O   WAT   664      -0.899  20.355   4.450  1.00  0.00
ATOM   2036  H1  WAT   664      -0.480  21.198   4.277  1.00  0.00
ATOM   2037  H2  WAT   664      -1.818  20.492   4.220  1.00  0.00
TER
ATOM   2038  O   WAT   665       1.437  18.087   5.834  1.00  0.00
ATOM   2039  H1  WAT   665       1.557  17.491   6.573  1.00  0.00
ATOM   2040  H2  WAT   665       2.297  18.124   5.414  1.00  0.00
TER
ATOM   2041  O   WAT   666       3.776  18.641   4.410  1.00  0.00
ATOM   2042  H1  WAT   666       3.250  19.165   3.806  1.00  0.00
ATOM   2043  H2  WAT   666       4.119  19.273   5.041  1.00  0.00
TER
ATOM   2044  O   WAT   667      -3.825  16.030  -9.145  1.00  0.00
ATOM   2045  H1  WAT   667      -4.026  15.167  -8.784  1.00  0.00
ATOM   2046  H2  WAT   667      -3.996  15.943 -10.083  1.00  0.00
TER
ATOM   2047  O   WAT   668      -1.796  14.629   7.091  1.00  0.00
ATOM   2048  H1  WAT   668      -1.206  14.321   7.779  1.00  0.00
ATOM   2049  H2  WAT   668      -2.614  14.157   7.247  1.00  0.00
TER
ATOM   2050  O   WAT   669       3.024  14.246   7.324  1.00  0.00
ATOM   2051  H1  WAT   669       2.335  13.584   7.259  1.00  0.00
ATOM   2052  H2  WAT   669       3.744  13.799   7.769  1.00  0.00
TER
ATOM   2053  O   WAT   670       3.654  10.841  -6.617  1.00  0.00
ATOM   2054  H1  WAT   670       3.934   9.997  -6.261  1.00  0.00
ATOM   2055  H2  WAT   670       2.880  11.073  -6.103  1.00  0.00
TER
ATOM   2056  O   WAT   671      -5.027  13.130  -9.157  1.00  0.00
ATOM   2057  H1  WAT   671      -4.724  13.137 -10.066  1.00  0.00
ATOM   2058  H2  WAT   671      -4.287  12.780  -8.661  1.00  0.00
TER
ATOM   2059  O   WAT   672      -1.808  12.073  -8.172  1.00  0.00
ATOM   2060  H1  WAT   672      -2.156  11.396  -8.752  1.00  0.00
ATOM   2061  H2  WAT   672      -1.607  11.612  -7.358  1.00  0.00
TER
ATOM   2062  O   WAT   673       8.032  20.078  -6.006  1.00  0.00
ATOM   2063  H1  WAT   673       8.794  20.648  -5.900  1.00  0.00
ATOM   2064  H2  WAT   673       8.047  19.511  -5.235  1.00  0.00
TER
ATOM   2065  O   WAT   674      -8.468  18.602  -1.775  1.00  0.00
ATOM   2066  H1  WAT   674      -9.123  18.333  -2.419  1.00  0.00
ATOM   2067  H2  WAT   674      -7.630  18.493  -2.225  1.00  0.00
TER
ATOM   2068  O   WAT   675       8.084  20.372  -8.849  1.00  0.00
ATOM   2069  H1  WAT   675       8.359  21.280  -8.977  1.00  0.00
ATOM   2070  H2  WAT   675       7.895  20.308  -7.913  1.00  0.00
TER
ATOM   2071  O   WAT   676       4.481  13.396  -7.554  1.00  0.00
ATOM   2072  H1  WAT   676       4.900  13.209  -8.394  1.00  0.00
ATOM   2073  H2  WAT   676       4.175  12.544  -7.243  1.00  0.00
TER
ATOM   2074  O   WAT   677       7.980  18.309  -3.856  1.00  0.00
ATOM   2075  H1  WAT   677       7.605  17.541  -4.288  1.00  0.00
ATOM   2076  H2  WAT   677       7.251  18.691  -3.369  1.00  0.00
TER
ATOM   2077  O   WAT   678      -7.430  18.987   2.765  1.00  0.00
ATOM   2078  H1  WAT   678      -7.063  18.900   3.645  1.00  0.00
ATOM   2079  H2  WAT   678      -7.999  18.224   2.666  1.00  0.00
TER
ATOM   2080  O   WAT   679       7.370  17.456   5.778  1.00  0.00
ATOM   2081  H1  WAT   679       7.139  17.227   4.878  1.00  0.00
ATOM   2082  H2  WAT   679       7.631  18.376   5.732  1.00  0.00
TER
ATOM   2083  O   WAT   680      -7.879  15.898   6.671  1.00  0.00
ATOM   2084  H1  WAT   680      -8.773  15.865   7.010  1.00  0.00
ATOM   2085  H2  WAT   680      -7.339  16.097   7.436  1.00  0.00
TER
ATOM   2086  O   WAT   681       5.809  12.681   8.556  1.00  0.00
ATOM   2087  H1  WAT   681       6.686  12.690   8.939  1.00  0.00
ATOM   2088  H2  WAT   681       5.821  11.945   7.945  1.00  0.00
TER
ATOM   2089  O   WAT   682      -9.254  15.812  -5.833  1.00  0.00
ATOM   2090  H1  WAT   682     -10.158  16.075  -6.008  1.00  0.00
ATOM   2091  H2  WAT   682      -8.770  16.083  -6.613  1.00  0.00
TER
ATOM   2092  O   WAT   683       7.255  16.534  -0.555  1.00  0.00
ATOM   2093  H1  WAT   683       7.779  16.041  -1.186  1.00  0.00
ATOM   2094  H2  WAT   683       7.841  16.669   0.189  1.00  0.00
TER
ATOM   2095  O   WAT   684       7.434  16.618   2.967  1.00  0.00
ATOM   2096  H1  WAT   684       6.485  16.585   3.081  1.00  0.00
ATOM   2097  H2  WAT   684       7.616  17.528   2.732  1.00  0.00
TER
ATOM   2098  O   WAT   685      -6.711  14.869  -7.923  1.00  0.00
ATOM   2099  H1  WAT   685      -6.002  14.447  -8.409  1.00  0.00
ATOM   2100  H2  WAT   685      -7.427  14.936  -8.555  1.00  0.00
TER
ATOM   2101  O   WAT   686      -7.064  10.923  -8.883  1.00  0.00
ATOM   2102  H1  WAT   686      -6.341  11.463  -8.565  1.00  0.00
ATOM   2103  H2  WAT   686      -6.791  10.649  -9.759  1.00  0.00
TER
ATOM   2104  O   WAT   687       6.745  15.792  -4.616  1.00  0.00
ATOM   2105  H1  WAT   687       7.241  15.559  -3.831  1.00  0.00
ATOM   2106  H2  WAT   687       6.547  14.953  -5.032  1.00  0.00
TER
ATOM   2107  O   WAT   688      -7.375  10.173   1.019  1.00  0.00
ATOM   2108  H1  WAT   688      -6.727   9.623   0.579  1.00  0.00
ATOM   2109  H2  WAT   688      -6.954  10.427   1.841  1.00  0.00
TER
ATOM   2110  O   WAT   689       8.174  14.428  -2.082  1.00  0.00
ATOM   2111  H1  WAT   689       8.064  14.273  -1.144  1.00  0.00
ATOM   2112  H2  WAT   689       8.935  13.900  -2.325  1.00  0.00
TER
ATOM   2113  O   WAT   690       6.521  10.367   4.376  1.00  0.00
ATOM   2114  H1  WAT   690       7.158  10.981   4.742  1.00  0.00
ATOM   2115  H2  WAT   690       6.668  10.403   3.431  1.00  0.00
TER
ATOM   2116  O   WAT   691       9.063  12.259  -8.842  1.00  0.00
ATOM   2117  H1  WAT   691       9.988  12.127  -9.050  1.00  0.00
ATOM   2118  H2  WAT   691       9.041  12.338  -7.888  1.00  0.00
TER
ATOM   2119  O   WAT   692       9.137  13.030  -6.216  1.00  0.00
ATOM   2120  H1  WAT   692       8.342  12.964  -5.687  1.00  0.00
ATOM   2121  H2  WAT   692       9.341  13.965  -6.227  1.00  0.00
TER
ATOM   2122  O   WAT   693      -7.621  10.329   3.762  1.00  0.00
ATOM   2123  H1  WAT   693      -7.970  10.785   4.527  1.00  0.00
ATOM   2124  H2  WAT   693      -7.953   9.434   3.844  1.00  0.00
TER
ATOM   2125  O   WAT   694      -0.109  11.520   7.284  1.00  0.00
ATOM   2126  H1  WAT   694      -0.170  12.112   8.033  1.00  0.00
ATOM   2127  H2  WAT   694       0.831  11.412   7.139  1.00  0.00
TER
ATOM   2128  O   WAT   695       2.528  11.177   6.923  1.00  0.00
ATOM   2129  H1  WAT   695       3.143  11.495   6.261  1.00  0.00
ATOM   2130  H2  WAT   695       3.073  10.692   7.542  1.00  0.00
TER
ATOM   2131  O   WAT   696      -6.949   9.856   7.037  1.00  0.00
ATOM   2132  H1  WAT   696      -6.401   9.675   6.273  1.00  0.00
ATOM   2133  H2  WAT   696      -6.884   9.066   7.572  1.00  0.00
TER
ATOM   2134  O   WAT   697       3.269   9.740   3.250  1.00  0.00
ATOM   2135  H1  WAT   697       2.395  10.074   3.047  1.00  0.00
ATOM   2136  H2  WAT   697       3.160   9.267   4.075  1.00  0.00
TER
ATOM   2137  O   WAT   698       4.176  11.947   4.634  1.00  0.00
ATOM   2138  H1  WAT   698       3.848  11.132   4.254  1.00  0.00
ATOM   2139  H2  WAT   698       5.125  11.904   4.510  1.00  0.00
TER
ATOM   2140  O   WAT   699       1.017  10.657   2.189  1.00  0.00
ATOM   2141  H1  WAT   699       0.234  11.132   2.469  1.00  0.00
ATOM   2142  H2  WAT   699       0.723   9.753   2.080  1.00  0.00
TER
ATOM   2143  O   WAT   700       5.569  11.359   0.234  1.00  0.00
ATOM   2144  H1  WAT   700       6.010  11.304  -0.614  1.00  0.00
ATOM   2145  H2  WAT   700       5.300  12.275   0.305  1.00  0.00
TER
ATOM   2146  O   WAT   701       7.433  10.991  -1.755  1.00  0.00
ATOM   2147  H1  WAT   701       7.372  10.047  -1.902  1.00  0.00
ATOM   2148  H2  WAT   701       8.212  11.099  -1.210  1.00  0.00
TER
ATOM   2149  O   WAT   702      -7.639  10.962  -5.290  1.00  0.00
ATOM   2150  H1  WAT   702      -6.881  11.075  -5.863  1.00  0.00
ATOM   2151  H2  WAT   702      -8.101  11.799  -5.335  1.00  0.00
TER
ATOM   2152  O   WAT   703      -1.098  13.076  -2.299  1.00  0.00
ATOM   2153  H1  WAT   703      -1.910  12.701  -2.640  1.00  0.00
ATOM   2154  H2  WAT   703      -0.594  12.320  -1.997  1.00  0.00
TER
ATOM   2155  O   WAT   704       3.405   9.740  -1.061  1.00  0.00
ATOM   2156  H1  WAT   704       4.008  10.312  -0.586  1.00  0.00
ATOM   2157  H2  WAT   704       2.664  10.304  -1.284  1.00  0.00
TER
ATOM   2158  O   WAT   705       6.548  10.142  -5.787  1.00  0.00
ATOM   2159  H1  WAT   705       6.743  11.041  -5.520  1.00  0.00
ATOM   2160  H2  WAT   705       5.761   9.911  -5.294  1.00  0.00
TER
ATOM   2161  O   WAT   706      -5.267  11.488  -6.749  1.00  0.00
ATOM   2162  H1  WAT   706      -4.737  10.701  -6.879  1.00  0.00
ATOM   2163  H2  WAT   706      -4.634  12.167  -6.516  1.00  0.00
TER
ATOM   2164  O   WAT   707      -3.073  11.226  -3.695  1.00  0.00
ATOM   2165  H1  WAT   707      -3.703  10.524  -3.528  1.00  0.00
ATOM   2166  H2  WAT   707      -3.612  11.986  -3.912  1.00  0.00
TER
ATOM   2167  O   WAT   708      -2.947  10.504   8.740  1.00  0.00
ATOM   2168  H1  WAT   708      -3.229  11.008   7.976  1.00  0.00
ATOM   2169  H2  WAT   708      -2.565   9.706   8.375  1.00  0.00
TER
ATOM   2170  O   WAT   709       3.654   9.920   9.318  1.00  0.00
ATOM   2171  H1  WAT   709       3.541  10.239  10.214  1.00  0.00
ATOM   2172  H2  WAT   709       4.471  10.321   9.022  1.00  0.00
TER
ATOM   2173  O   WAT   710       0.692  19.717 -18.437  1.00  0.00
ATOM   2174  H1  WAT   710      -0.084  19.237 -18.147  1.00  0.00
ATOM   2175  H2  WAT   710       1.343  19.037 -18.612  1.00  0.00
TER
ATOM   2176  O   WAT   711      -5.292  20.029 -17.560  1.00  0.00
ATOM   2177  H1  WAT   711      -6.123  19.774 -17.160  1.00  0.00
ATOM   2178  H2  WAT   711      -4.683  20.100 -16.824  1.00  0.00
TER
ATOM   2179  O   WAT   712      -8.919  17.589 -17.891  1.00  0.00
ATOM   2180  H1  WAT   712      -8.347  16.822 -17.891  1.00  0.00
ATOM   2181  H2  WAT   712      -8.919  17.888 -18.801  1.00  0.00
TER
ATOM   2182  O   WAT   713      -7.677  12.998 -16.105  1.00  0.00
ATOM   2183  H1  WAT   713      -7.856  12.100 -15.824  1.00  0.00
ATOM   2184  H2  WAT   713      -8.079  13.545 -15.430  1.00  0.00
TER
ATOM   2185  O   WAT   714       1.163  15.199 -18.203  1.00  0.00
ATOM   2186  H1  WAT   714       1.540  14.327 -18.316  1.00  0.00
ATOM   2187  H2  WAT   714       1.065  15.535 -19.094  1.00  0.00
TER
ATOM   2188  O   WAT   715      -7.058  15.494 -17.496  1.00  0.00
ATOM   2189  H1  WAT   715      -6.377  15.758 -16.878  1.00  0.00
ATOM   2190  H2  WAT   715      -7.373  14.654 -17.162  1.00  0.00
TER
ATOM   2191  O   WAT   716      -2.865  16.541 -18.409  1.00  0.00
ATOM   2192  H1  WAT   716      -2.358  17.039 -17.769  1.00  0.00
ATOM   2193  H2  WAT   716      -2.334  15.764 -18.585  1.00  0.00
TER
ATOM   2194  O   WAT   717       9.236  14.711 -14.706  1.00  0.00
ATOM   2195  H1  WAT   717       8.531  15.099 -15.225  1.00  0.00
ATOM   2196  H2  WAT   717       9.501  15.406 -14.104  1.00  0.00
TER
ATOM   2197  O   WAT   718      -4.582  11.180 -14.143  1.00  0.00
ATOM   2198  H1  WAT   718      -4.580  11.698 -14.948  1.00  0.00
ATOM   2199  H2  WAT   718      -5.411  10.703 -14.166  1.00  0.00
TER
ATOM   2200  O   WAT   719       5.182  14.635 -18.498  1.00  0.00
ATOM   2201  H1  WAT   719       4.477  14.923 -17.917  1.00  0.00
ATOM   2202  H2  WAT   719       5.543  15.445 -18.858  1.00  0.00
TER
ATOM   2203  O   WAT   720      -4.900  12.891 -16.136  1.00  0.00
ATOM   2204  H1  WAT   720      -4.559  13.736 -16.430  1.00  0.00
ATOM   2205  H2  WAT   720      -5.839  13.040 -16.019  1.00  0.00
TER
ATOM   2206  O   WAT   721       8.250  14.080 -18.107  1.00  0.00
ATOM   2207  H1  WAT   721       7.303  14.114 -17.975  1.00  0.00
ATOM   2208  H2  WAT   721       8.575  14.894 -17.722  1.00  0.00
TER
ATOM   2209  O   WAT   722       3.733  20.999 -16.192  1.00  0.00
ATOM   2210  H1  WAT   722       4.149  20.785 -17.027  1.00  0.00
ATOM   2211  H2  WAT   722       4.456  21.257 -15.621  1.00  0.00
TER
ATOM   2212  O   WAT   723       7.679  19.398 -16.101  1.00  0.00
ATOM   2213  H1  WAT   723       6.851  19.467 -16.576  1.00  0.00
ATOM   2214  H2  WAT   723       8.274  19.984 -16.569  1.00  0.00
TER
ATOM   2215  O   WAT   724       4.643  16.185 -15.155  1.00  0.00
ATOM   2216  H1  WAT   724       4.230  17.010 -14.901  1.00  0.00
ATOM   2217  H2  WAT   724       3.911  15.600 -15.347  1.00  0.00
TER
ATOM   2218  O   WAT   725      -4.511  15.745 -16.513  1.00  0.00
ATOM   2219  H1  WAT   725      -3.959  15.855 -17.288  1.00  0.00
ATOM   2220  H2  WAT   725      -3.997  16.119 -15.798  1.00  0.00
TER
ATOM   2221  O   WAT   726      -4.837  19.267 -12.903  1.00  0.00
ATOM   2222  H1  WAT   726      -4.976  20.140 -12.534  1.00  0.00
ATOM   2223  H2  WAT   726      -5.719  18.925 -13.048  1.00  0.00
TER
ATOM   2224  O   WAT   727      -8.885  21.037 -16.986  1.00  0.00
ATOM   2225  H1  WAT   727      -8.807  21.172 -17.930  1.00  0.00
ATOM   2226  H2  WAT   727      -8.271  20.329 -16.793  1.00  0.00
TER
ATOM   2227  O   WAT   728       8.169  15.237 -11.273  1.00  0.00
ATOM   2228  H1  WAT   728       7.553  15.745 -11.801  1.00  0.00
ATOM   2229  H2  WAT   728       7.848  14.337 -11.330  1.00  0.00
TER
ATOM   2230  O   WAT   729       0.230  14.076 -13.807  1.00  0.00
ATOM   2231  H1  WAT   729      -0.232  14.284 -12.995  1.00  0.00
ATOM   2232  H2  WAT   729      -0.172  13.262 -14.110  1.00  0.00
TER
ATOM   2233  O   WAT   730       5.230  15.297 -12.677  1.00  0.00
ATOM   2234  H1  WAT   730       4.380  14.997 -12.356  1.00  0.00
ATOM   2235  H2  WAT   730       5.071  15.541 -13.589  1.00  0.00
TER
ATOM   2236  O   WAT   731       2.325  16.797 -10.577  1.00  0.00
ATOM   2237  H1  WAT   731       2.651  15.963 -10.917  1.00  0.00
ATOM   2238  H2  WAT   731       3.113  17.320 -10.429  1.00  0.00
TER
ATOM   2239  O   WAT   732      -2.019  11.754 -17.551  1.00  0.00
ATOM   2240  H1  WAT   732      -1.722  12.660 -17.632  1.00  0.00
ATOM   2241  H2  WAT   732      -1.471  11.266 -18.165  1.00  0.00
TER
ATOM   2242  O   WAT   733      -1.826  17.231 -11.016  1.00  0.00
ATOM   2243  H1  WAT   733      -1.921  16.290 -11.166  1.00  0.00
ATOM   2244  H2  WAT   733      -0.982  17.452 -11.411  1.00  0.00
TER
ATOM   2245  O   WAT   734      -6.695  13.642 -12.863  1.00  0.00
ATOM   2246  H1  WAT   734      -7.088  14.490 -12.655  1.00  0.00
ATOM   2247  H2  WAT   734      -7.383  13.005 -12.672  1.00  0.00
TER
ATOM   2248  O   WAT   735      -0.120  13.726  -9.793  1.00  0.00
ATOM   2249  H1  WAT   735      -0.810  13.533  -9.158  1.00  0.00
ATOM   2250  H2  WAT   735       0.623  14.009  -9.261  1.00  0.00
TER
ATOM   2251  O   WAT   736      -9.393  11.565 -18.830  1.00  0.00
ATOM   2252  H1  WAT   736      -9.682  12.135 -18.117  1.00  0.00
ATOM   2253  H2  WAT   736      -8.648  11.086 -18.467  1.00  0.00
TER
ATOM   2254  O   WAT   737       2.156  17.566 -16.958  1.00  0.00
ATOM   2255  H1  WAT   737       1.424  18.074 -16.609  1.00  0.00
ATOM   2256  H2  WAT   737       1.759  16.749 -17.259  1.00  0.00
TER
ATOM   2257  O   WAT   738      -1.406  14.241 -18.552  1.00  0.00
ATOM   2258  H1  WAT   738      -1.402  13.800 -19.402  1.00  0.00
ATOM   2259  H2  WAT   738      -0.511  14.563 -18.445  1.00  0.00
TER
ATOM   2260  O   WAT   739       2.619  13.019 -17.545  1.00  0.00
ATOM   2261  H1  WAT   739       2.636  13.470 -16.701  1.00  0.00
ATOM   2262  H2  WAT   739       2.370  12.120 -17.332  1.00  0.00
TER
ATOM   2263  O   WAT   740       6.046  10.432 -11.707  1.00  0.00
ATOM   2264  H1  WAT   740       6.370   9.701 -11.181  1.00  0.00
ATOM   2265  H2  WAT   740       6.082  10.114 -12.609  1.00  0.00
TER
ATOM   2266  O   WAT   741      -1.105  18.301 -16.806  1.00  0.00
ATOM   2267  H1  WAT   741      -0.738  17.827 -16.060  1.00  0.00
ATOM   2268  H2  WAT   741      -1.295  19.175 -16.465  1.00  0.00
TER
ATOM   2269  O   WAT   742      -3.315  17.342 -14.487  1.00  0.00
ATOM   2270  H1  WAT   742      -3.620  18.221 -14.262  1.00  0.00
ATOM   2271  H2  WAT   742      -2.361  17.402 -14.452  1.00  0.00
TER
ATOM   2272  O   WAT   743       5.972  20.545 -18.098  1.00  0.00
ATOM   2273  H1  WAT   743       6.692  21.040 -18.488  1.00  0.00
ATOM   2274  H2  WAT   743       5.770  19.867 -18.743  1.00  0.00
TER
ATOM   2275  O   WAT   744       1.354  20.616 -12.211  1.00  0.00
ATOM   2276  H1  WAT   744       1.287  19.695 -12.465  1.00  0.00
ATOM   2277  H2  WAT   744       0.724  20.713 -11.497  1.00  0.00
TER
ATOM   2278  O   WAT   745      -7.259  18.182 -13.340  1.00  0.00
ATOM   2279  H1  WAT   745      -7.617  18.848 -12.753  1.00  0.00
ATOM   2280  H2  WAT   745      -7.553  17.351 -12.969  1.00  0.00
TER
ATOM   2281  O   WAT   746      -4.058  18.641 -10.456  1.00  0.00
ATOM   2282  H1  WAT   746      -4.358  18.787 -11.353  1.00  0.00
ATOM   2283  H2  WAT   746      -3.286  18.081 -10.549  1.00  0.00
TER
ATOM   2284  O   WAT   747       7.496  20.078 -13.114  1.00  0.00
ATOM   2285  H1  WAT   747       6.771  20.671 -13.311  1.00  0.00
ATOM   2286  H2  WAT   747       8.024  20.071 -13.913  1.00  0.00
TER
ATOM   2287  O   WAT   748      -8.684  11.672 -12.663  1.00  0.00
ATOM   2288  H1  WAT   748      -9.398  11.871 -12.058  1.00  0.00
ATOM   2289  H2  WAT   748      -8.265  10.896 -12.292  1.00  0.00
TER
ATOM   2290  O   WAT   749       2.810  14.164 -14.913  1.00  0.00
ATOM   2291  H1  WAT   749       3.178  13.343 -14.585  1.00  0.00
ATOM   2292  H2  WAT   749       1.950  14.224 -14.497  1.00  0.00
TER
ATOM   2293  O   WAT   750      -0.230  16.818 -14.689  1.00  0.00
ATOM   2294  H1  WAT   750       0.269  17.293 -14.024  1.00  0.00
ATOM   2295  H2  WAT   750      -0.088  15.894 -14.482  1.00  0.00
TER
ATOM   2296  O   WAT   751       6.977  13.035 -13.846  1.00  0.00
ATOM   2297  H1  WAT   751       6.474  13.775 -13.507  1.00  0.00
ATOM   2298  H2  WAT   751       7.792  13.423 -14.163  1.00  0.00
TER
ATOM   2299  O   WAT   752      -8.531  19.214 -10.921  1.00  0.00
ATOM   2300  H1  WAT   752      -8.027  18.635 -10.349  1.00  0.00
ATOM   2301  H2  WAT   752      -9.270  19.498 -10.383  1.00  0.00
TER
ATOM   2302  O   WAT   753      -1.477  20.621 -11.387  1.00  0.00
ATOM   2303  H1  WAT   753      -2.243  21.190 -11.472  1.00  0.00
ATOM   2304  H2  WAT   753      -1.296  20.329 -12.280  1.00  0.00
TER
ATOM   2305  O   WAT   754      -6.499  17.357 -10.026  1.00  0.00
ATOM   2306  H1  WAT   754      -6.458  17.058  -9.117  1.00  0.00
ATOM   2307  H2  WAT   754      -5.644  17.758 -10.185  1.00  0.00
TER
ATOM   2308  O   WAT   755      -4.558  15.936 -12.058  1.00  0.00
ATOM   2309  H1  WAT   755      -5.089  15.445 -12.686  1.00  0.00
ATOM   2310  H2  WAT   755      -3.889  16.365 -12.593  1.00  0.00
TER
ATOM   2311  O   WAT   756       4.340  20.403 -12.294  1.00  0.00
ATOM   2312  H1  WAT   756       4.754  20.558 -11.445  1.00  0.00
ATOM   2313  H2  WAT   756       3.405  20.529 -12.132  1.00  0.00
TER
ATOM   2314  O   WAT   757       4.812  17.743 -10.290  1.00  0.00
ATOM   2315  H1  WAT   757       5.394  16.988 -10.378  1.00  0.00
ATOM   2316  H2  WAT   757       4.988  18.273 -11.067  1.00  0.00
TER
ATOM   2317  O   WAT   758      -4.071  12.902 -11.979  1.00  0.00
ATOM   2318  H1  WAT   758      -4.165  12.284 -12.704  1.00  0.00
ATOM   2319  H2  WAT   758      -4.651  13.629 -12.206  1.00  0.00
TER
ATOM   2320  O   WAT   759      -1.305  11.460 -14.946  1.00  0.00
ATOM   2321  H1  WAT   759      -1.753  11.482 -15.791  1.00  0.00
ATOM   2322  H2  WAT   759      -1.938  11.062 -14.349  1.00  0.00
TER
ATOM   2323  O   WAT   760      -0.899  20.355 -14.325  1.00  0.00
ATOM   2324  H1  WAT   760      -0.480  21.198 -14.497  1.00  0.00
ATOM   2325  H2  WAT   760      -1.818  20.492 -14.554  1.00  0.00
TER
ATOM   2326  O   WAT   761       1.437  18.087 -12.941  1.00  0.00
ATOM   2327  H1  WAT   761       1.557  17.491 -12.201  1.00  0.00
ATOM   2328  H2  WAT   761       2.297  18.124 -13.361  1.00  0.00
TER
ATOM   2329  O   WAT   762       3.776  18.641 -14.365  1.00  0.00
ATOM   2330  H1  WAT   762       3.250  19.165 -14.968  1.00  0.00
ATOM   2331  H2  WAT   762       4.119  19.273 -13.734  1.00  0.00
TER
ATOM   2332  O   WAT   763      -1.796  14.629 -11.683  1.00  0.00
ATOM   2333  H1  WAT   763      -1.206  14.321 -10.995  1.00  0.00
ATOM   2334  H2  WAT   763      -2.614  14.157 -11.527  1.00  0.00
TER
ATOM   2335  O   WAT   764       3.024  14.246 -11.450  1.00  0.00
ATOM   2336  H1  WAT   764       2.335  13.584 -11.515  1.00  0.00
ATOM   2337  H2  WAT   764       3.744  13.799 -11.005  1.00  0.00
TER
ATOM   2338  O   WAT   765      -7.430  18.987 -16.009  1.00  0.00
ATOM   2339  H1  WAT   765      -7.063  18.900 -15.130  1.00  0.00
ATOM   2340  H2  WAT   765      -7.999  18.224 -16.109  1.00  0.00
TER
ATOM   2341  O   WAT   766       7.370  17.456 -12.996  1.00  0.00
ATOM   2342  H1  WAT   766       7.139  17.227 -13.897  1.00  0.00
ATOM   2343  H2  WAT   766       7.631  18.376 -13.042  1.00  0.00
TER
ATOM   2344  O   WAT   767      -7.879  15.898 -12.104  1.00  0.00
ATOM   2345  H1  WAT   767      -8.773  15.865 -11.764  1.00  0.00
ATOM   2346  H2  WAT   767      -7.339  16.097 -11.338  1.00  0.00
TER
ATOM   2347  O   WAT   768       5.809  12.681 -10.218  1.00  0.00
ATOM   2348  H1  WAT   768       6.686  12.690  -9.835  1.00  0.00
ATOM   2349  H2  WAT   768       5.821  11.945 -10.829  1.00  0.00
TER
ATOM   2350  O   WAT   769       7.434  16.618 -15.808  1.00  0.00
ATOM   2351  H1  WAT   769       6.485  16.585 -15.693  1.00  0.00
ATOM   2352  H2  WAT   769       7.616  17.528 -16.043  1.00  0.00
TER
ATOM   2353  O   WAT   770      -7.375  10.173 -17.755  1.00  0.00
ATOM   2354  H1  WAT   770      -6.727   9.623 -18.196  1.00  0.00
ATOM   2355  H2  WAT   770      -6.954  10.427 -16.934  1.00  0.00
TER
ATOM   2356  O   WAT   771       6.521  10.367 -14.398  1.00  0.00
ATOM   2357  H1  WAT   771       7.158  10.981 -14.032  1.00  0.00
ATOM   2358  H2  WAT   771       6.668  10.403 -15.343  1.00  0.00
TER
ATOM   2359  O   WAT   772      -7.621  10.329 -15.013  1.00  0.00
ATOM   2360  H1  WAT   772      -7.970  10.785 -14.247  1.00  0.00
ATOM   2361  H2  WAT   772      -7.953   9.434 -14.931  1.00  0.00
TER
ATOM   2362  O   WAT   773      -0.109  11.520 -11.491  1.00  0.00
ATOM   2363  H1  WAT   773      -0.170  12.112 -10.741  1.00  0.00
ATOM   2364  H2  WAT   773       0.831  11.412 -11.636  1.00  0.00
TER
ATOM   2365  O   WAT   774       2.528  11.177 -11.852  1.00  0.00
ATOM   2366  H1  WAT   774       3.143  11.495 -12.513  1.00  0.00
ATOM   2367  H2  WAT   774       3.073  10.692 -11.232  1.00  0.00
TER
ATOM   2368  O   WAT   775      -6.949   9.856 -11.738  1.00  0.00
ATOM   2369  H1  WAT   775      -6.401   9.675 -12.501  1.00  0.00
ATOM   2370  H2  WAT   775      -6.884   9.066 -11.202  1.00  0.00
TER
ATOM   2371  O   WAT   776       3.269   9.740 -15.525  1.00  0.00
ATOM   2372  H1  WAT   776       2.395  10.074 -15.727  1.00  0.00
ATOM   2373  H2  WAT   776       3.160   9.267 -14.699  1.00  0.00
TER
ATOM   2374  O   WAT   777       4.176  11.947 -14.140  1.00  0.00
ATOM   2375  H1  WAT   777       3.848  11.132 -14.520  1.00  0.00
ATOM   2376  H2  WAT   777       5.125  11.904 -14.264  1.00  0.00
TER
ATOM   2377  O   WAT   778       1.017  10.657 -16.585  1.00  0.00
ATOM   2378  H1  WAT   778       0.234  11.132 -16.306  1.00  0.00
ATOM   2379  H2  WAT   778       0.723   9.753 -16.694  1.00  0.00
TER
ATOM   2380  O   WAT   779       5.569  11.359 -18.540  1.00  0.00
ATOM   2381  H1  WAT   779       6.010  11.304 -19.388  1.00  0.00
ATOM   2382  H2  WAT   779       5.300  12.275 -18.469  1.00  0.00
TER
ATOM   2383  O   WAT   780      -2.947  10.504 -10.034  1.00  0.00
ATOM   2384  H1  WAT   780      -3.229  11.008 -10.798  1.00  0.00
ATOM   2385  H2  WAT   780      -2.565   9.706 -10.400  1.00  0.00
TER
ATOM   2386  O   WAT   781       3.654   9.920  -9.456  1.00  0.00
ATOM   2387  H1  WAT   781       3.541  10.239  -8.561  1.00  0.00
ATOM   2388  H2  WAT   781       4.471  10.321  -9.752  1.00  0.00
TER
ATOM   2389  O   WAT   782       2.560  -0.836  17.231  1.00  0.00
ATOM   2390  H1  WAT   782       2.479  -1.750  16.960  1.00  0.00
ATOM   2391  H2  WAT   782       2.146  -0.339  16.525  1.00  0.00
TER
ATOM   2392  O   WAT   783       0.692   0.942  19.112  1.00  0.00
ATOM   2393  H1  WAT   783      -0.084   0.462  19.401  1.00  0.00
ATOM   2394  H2  WAT   783       1.343   0.263  18.937  1.00  0.00
TER
ATOM   2395  O   WAT   784       4.713   5.348  17.891  1.00  0.00
ATOM   2396  H1  WAT   784       4.251   4.577  18.220  1.00  0.00
ATOM   2397  H2  WAT   784       5.525   5.375  18.397  1.00  0.00
TER
ATOM   2398  O   WAT   785      -6.882  -3.786  13.773  1.00  0.00
ATOM   2399  H1  WAT   785      -7.771  -3.444  13.671  1.00  0.00
ATOM   2400  H2  WAT   785      -6.598  -3.985  12.881  1.00  0.00
TER
ATOM   2401  O   WAT   786      -8.919  -1.185  19.657  1.00  0.00
ATOM   2402  H1  WAT   786      -8.347  -1.953  19.658  1.00  0.00
ATOM   2403  H2  WAT   786      -8.919  -0.886  18.748  1.00  0.00
TER
ATOM   2404  O   WAT   787       0.939   7.634  17.512  1.00  0.00
ATOM   2405  H1  WAT   787       0.320   8.090  16.941  1.00  0.00
ATOM   2406  H2  WAT   787       1.794   7.789  17.111  1.00  0.00
TER
ATOM   2407  O   WAT   788       0.133   3.618  19.119  1.00  0.00
ATOM   2408  H1  WAT   788       0.064   2.677  18.957  1.00  0.00
ATOM   2409  H2  WAT   788       0.895   3.708  19.691  1.00  0.00
TER
ATOM   2410  O   WAT   789       1.163  -3.575  19.345  1.00  0.00
ATOM   2411  H1  WAT   789       1.540  -4.448  19.233  1.00  0.00
ATOM   2412  H2  WAT   789       1.065  -3.239  18.454  1.00  0.00
TER
ATOM   2413  O   WAT   790      -4.706  -5.202  14.807  1.00  0.00
ATOM   2414  H1  WAT   790      -4.600  -4.302  15.114  1.00  0.00
ATOM   2415  H2  WAT   790      -5.617  -5.251  14.517  1.00  0.00
TER
ATOM   2416  O   WAT   791       4.946  -6.080  16.278  1.00  0.00
ATOM   2417  H1  WAT   791       5.767  -6.570  16.321  1.00  0.00
ATOM   2418  H2  WAT   791       4.979  -5.490  17.031  1.00  0.00
TER
ATOM   2419  O   WAT   792      -2.865  -2.234  19.140  1.00  0.00
ATOM   2420  H1  WAT   792      -2.358  -1.736  19.780  1.00  0.00
ATOM   2421  H2  WAT   792      -2.334  -3.010  18.964  1.00  0.00
TER
ATOM   2422  O   WAT   793       1.805   2.518  14.905  1.00  0.00
ATOM   2423  H1  WAT   793       1.187   2.983  14.341  1.00  0.00
ATOM   2424  H2  WAT   793       2.318   3.211  15.322  1.00  0.00
TER
ATOM   2425  O   WAT   794       5.182  -4.140  19.051  1.00  0.00
ATOM   2426  H1  WAT   794       4.477  -3.851  19.631  1.00  0.00
ATOM   2427  H2  WAT   794       5.543  -3.330  18.691  1.00  0.00
TER
ATOM   2428  O   WAT   795      -8.826   3.204  12.279  1.00  0.00
ATOM   2429  H1  WAT   795      -9.204   3.692  11.547  1.00  0.00
ATOM   2430  H2  WAT   795      -8.569   3.876  12.910  1.00  0.00
TER
ATOM   2431  O   WAT   796      -1.218  -8.395  17.738  1.00  0.00
ATOM   2432  H1  WAT   796      -0.910  -8.950  17.021  1.00  0.00
ATOM   2433  H2  WAT   796      -2.147  -8.260  17.555  1.00  0.00
TER
ATOM   2434  O   WAT   797       5.628   4.044  15.117  1.00  0.00
ATOM   2435  H1  WAT   797       5.518   3.101  15.242  1.00  0.00
ATOM   2436  H2  WAT   797       5.625   4.405  16.004  1.00  0.00
TER
ATOM   2437  O   WAT   798       1.171  -0.330  14.474  1.00  0.00
ATOM   2438  H1  WAT   798       0.243  -0.396  14.702  1.00  0.00
ATOM   2439  H2  WAT   798       1.323   0.608  14.359  1.00  0.00
TER
ATOM   2440  O   WAT   799       1.157  -4.058  11.470  1.00  0.00
ATOM   2441  H1  WAT   799       0.218  -3.897  11.555  1.00  0.00
ATOM   2442  H2  WAT   799       1.476  -3.340  10.924  1.00  0.00
TER
ATOM   2443  O   WAT   800       5.200   1.232  14.977  1.00  0.00
ATOM   2444  H1  WAT   800       4.581   0.894  14.330  1.00  0.00
ATOM   2445  H2  WAT   800       5.183   0.588  15.685  1.00  0.00
TER
ATOM   2446  O   WAT   801      -3.224   0.197  17.256  1.00  0.00
ATOM   2447  H1  WAT   801      -3.628  -0.516  16.760  1.00  0.00
ATOM   2448  H2  WAT   801      -3.137  -0.148  18.144  1.00  0.00
TER
ATOM   2449  O   WAT   802      -2.756   3.883  19.419  1.00  0.00
ATOM   2450  H1  WAT   802      -3.053   3.278  18.740  1.00  0.00
ATOM   2451  H2  WAT   802      -1.806   3.921  19.308  1.00  0.00
TER
ATOM   2452  O   WAT   803       3.377   0.471  11.984  1.00  0.00
ATOM   2453  H1  WAT   803       3.816  -0.367  11.838  1.00  0.00
ATOM   2454  H2  WAT   803       4.090   1.104  12.071  1.00  0.00
TER
ATOM   2455  O   WAT   804       1.486   5.411  15.952  1.00  0.00
ATOM   2456  H1  WAT   804       1.926   6.153  15.538  1.00  0.00
ATOM   2457  H2  WAT   804       1.425   5.653  16.876  1.00  0.00
TER
ATOM   2458  O   WAT   805       6.958  -8.275  10.298  1.00  0.00
ATOM   2459  H1  WAT   805       6.646  -8.182  11.198  1.00  0.00
ATOM   2460  H2  WAT   805       7.720  -7.697  10.248  1.00  0.00
TER
ATOM   2461  O   WAT   806      -6.523  -0.909  14.756  1.00  0.00
ATOM   2462  H1  WAT   806      -6.644  -0.183  14.144  1.00  0.00
ATOM   2463  H2  WAT   806      -6.833  -1.679  14.279  1.00  0.00
TER
ATOM   2464  O   WAT   807      -7.640   3.963  16.974  1.00  0.00
ATOM   2465  H1  WAT   807      -8.047   4.104  16.119  1.00  0.00
ATOM   2466  H2  WAT   807      -6.749   3.679  16.771  1.00  0.00
TER
ATOM   2467  O   WAT   808       4.153   8.397  13.309  1.00  0.00
ATOM   2468  H1  WAT   808       3.993   8.108  14.207  1.00  0.00
ATOM   2469  H2  WAT   808       3.988   7.621  12.773  1.00  0.00
TER
ATOM   2470  O   WAT   809      -3.368   8.177  15.086  1.00  0.00
ATOM   2471  H1  WAT   809      -3.544   7.261  14.873  1.00  0.00
ATOM   2472  H2  WAT   809      -4.222   8.536  15.326  1.00  0.00
TER
ATOM   2473  O   WAT   810       3.856   5.906  11.869  1.00  0.00
ATOM   2474  H1  WAT   810       3.162   5.904  11.209  1.00  0.00
ATOM   2475  H2  WAT   810       4.598   5.482  11.438  1.00  0.00
TER
ATOM   2476  O   WAT   811       3.421   7.532  15.943  1.00  0.00
ATOM   2477  H1  WAT   811       3.877   6.751  16.257  1.00  0.00
ATOM   2478  H2  WAT   811       3.760   8.243  16.488  1.00  0.00
TER
ATOM   2479  O   WAT   812      -4.057  -7.565  18.139  1.00  0.00
ATOM   2480  H1  WAT   812      -4.500  -6.784  17.807  1.00  0.00
ATOM   2481  H2  WAT   812      -3.498  -7.242  18.846  1.00  0.00
TER
ATOM   2482  O   WAT   813      -0.941  -7.944  13.019  1.00  0.00
ATOM   2483  H1  WAT   813      -1.566  -7.948  13.744  1.00  0.00
ATOM   2484  H2  WAT   813      -1.028  -8.811  12.623  1.00  0.00
TER
ATOM   2485  O   WAT   814      -4.266  -2.442  15.867  1.00  0.00
ATOM   2486  H1  WAT   814      -4.491  -2.658  16.771  1.00  0.00
ATOM   2487  H2  WAT   814      -5.046  -2.009  15.521  1.00  0.00
TER
ATOM   2488  O   WAT   815       2.964  -2.436  14.466  1.00  0.00
ATOM   2489  H1  WAT   815       2.365  -1.712  14.282  1.00  0.00
ATOM   2490  H2  WAT   815       3.512  -2.498  13.683  1.00  0.00
TER
ATOM   2491  O   WAT   816       1.571  -3.799  16.496  1.00  0.00
ATOM   2492  H1  WAT   816       1.964  -3.482  15.683  1.00  0.00
ATOM   2493  H2  WAT   816       1.932  -4.678  16.611  1.00  0.00
TER
ATOM   2494  O   WAT   817      -9.393  -7.209  18.719  1.00  0.00
ATOM   2495  H1  WAT   817      -9.682  -6.639  19.432  1.00  0.00
ATOM   2496  H2  WAT   817      -8.648  -7.689  19.082  1.00  0.00
TER
ATOM   2497  O   WAT   818      -9.206  -3.267   9.929  1.00  0.00
ATOM   2498  H1  WAT   818      -9.288  -2.324  10.071  1.00  0.00
ATOM   2499  H2  WAT   818      -9.558  -3.410   9.051  1.00  0.00
TER
ATOM   2500  O   WAT   819      -1.406  -4.533  18.996  1.00  0.00
ATOM   2501  H1  WAT   819      -1.402  -4.974  18.147  1.00  0.00
ATOM   2502  H2  WAT   819      -0.511  -4.212  19.104  1.00  0.00
TER
ATOM   2503  O   WAT   820      -5.556  -4.651  17.956  1.00  0.00
ATOM   2504  H1  WAT   820      -5.896  -4.173  18.713  1.00  0.00
ATOM   2505  H2  WAT   820      -6.318  -5.104  17.596  1.00  0.00
TER
ATOM   2506  O   WAT   821      -1.344  -3.532  11.987  1.00  0.00
ATOM   2507  H1  WAT   821      -1.223  -3.573  12.936  1.00  0.00
ATOM   2508  H2  WAT   821      -1.729  -2.670  11.832  1.00  0.00
TER
ATOM   2509  O   WAT   822      -2.332  -1.222  11.385  1.00  0.00
ATOM   2510  H1  WAT   822      -2.900  -1.670  10.759  1.00  0.00
ATOM   2511  H2  WAT   822      -1.623  -0.863  10.852  1.00  0.00
TER
ATOM   2512  O   WAT   823      -8.241  -5.729  16.872  1.00  0.00
ATOM   2513  H1  WAT   823      -8.527  -6.093  17.710  1.00  0.00
ATOM   2514  H2  WAT   823      -8.303  -6.461  16.259  1.00  0.00
TER
ATOM   2515  O   WAT   824      -4.787   2.774  13.658  1.00  0.00
ATOM   2516  H1  WAT   824      -5.561   2.234  13.498  1.00  0.00
ATOM   2517  H2  WAT   824      -4.058   2.255  13.320  1.00  0.00
TER
ATOM   2518  O   WAT   825       5.972   1.770  19.451  1.00  0.00
ATOM   2519  H1  WAT   825       6.692   2.266  19.060  1.00  0.00
ATOM   2520  H2  WAT   825       5.770   1.092  18.806  1.00  0.00
TER
ATOM   2521  O   WAT   826       1.433  -6.836  13.594  1.00  0.00
ATOM   2522  H1  WAT   826       0.619  -7.334  13.518  1.00  0.00
ATOM   2523  H2  WAT   826       1.239  -5.996  13.177  1.00  0.00
TER
ATOM   2524  O   WAT   827       4.148  -2.464  11.890  1.00  0.00
ATOM   2525  H1  WAT   827       5.035  -2.152  11.715  1.00  0.00
ATOM   2526  H2  WAT   827       4.118  -3.337  11.498  1.00  0.00
TER
ATOM   2527  O   WAT   828      -4.743   2.442  17.296  1.00  0.00
ATOM   2528  H1  WAT   828      -4.226   1.639  17.242  1.00  0.00
ATOM   2529  H2  WAT   828      -5.195   2.380  18.138  1.00  0.00
TER
ATOM   2530  O   WAT   829       0.144   3.709  12.569  1.00  0.00
ATOM   2531  H1  WAT   829       0.485   4.453  12.073  1.00  0.00
ATOM   2532  H2  WAT   829      -0.685   4.022  12.931  1.00  0.00
TER
ATOM   2533  O   WAT   830       6.419  -1.153  11.358  1.00  0.00
ATOM   2534  H1  WAT   830       6.335  -0.721  10.507  1.00  0.00
ATOM   2535  H2  WAT   830       7.138  -0.693  11.790  1.00  0.00
TER
ATOM   2536  O   WAT   831       7.448   5.702  14.086  1.00  0.00
ATOM   2537  H1  WAT   831       6.805   5.047  14.360  1.00  0.00
ATOM   2538  H2  WAT   831       7.061   6.107  13.310  1.00  0.00
TER
ATOM   2539  O   WAT   832       3.026   3.030  17.933  1.00  0.00
ATOM   2540  H1  WAT   832       3.379   2.433  17.273  1.00  0.00
ATOM   2541  H2  WAT   832       2.143   2.705  18.104  1.00  0.00
TER
ATOM   2542  O   WAT   833      -0.887   3.790  15.340  1.00  0.00
ATOM   2543  H1  WAT   833      -0.200   4.337  15.721  1.00  0.00
ATOM   2544  H2  WAT   833      -1.674   4.334  15.375  1.00  0.00
TER
ATOM   2545  O   WAT   834      -8.748  -0.593  10.832  1.00  0.00
ATOM   2546  H1  WAT   834      -7.879  -0.310  11.116  1.00  0.00
ATOM   2547  H2  WAT   834      -9.239   0.221  10.717  1.00  0.00
TER
ATOM   2548  O   WAT   835      -1.585   0.795  14.953  1.00  0.00
ATOM   2549  H1  WAT   835      -1.128   1.605  15.179  1.00  0.00
ATOM   2550  H2  WAT   835      -1.936   0.477  15.785  1.00  0.00
TER
ATOM   2551  O   WAT   836      -5.683  -8.862  15.425  1.00  0.00
ATOM   2552  H1  WAT   836      -5.812  -8.870  16.374  1.00  0.00
ATOM   2553  H2  WAT   836      -6.507  -8.523  15.074  1.00  0.00
TER
ATOM   2554  O   WAT   837       5.837   4.593  10.624  1.00  0.00
ATOM   2555  H1  WAT   837       5.611   3.876  11.216  1.00  0.00
ATOM   2556  H2  WAT   837       5.447   4.344   9.786  1.00  0.00
TER
ATOM   2557  O   WAT   838      -8.381   8.620  11.398  1.00  0.00
ATOM   2558  H1  WAT   838      -8.021   9.219  10.744  1.00  0.00
ATOM   2559  H2  WAT   838      -8.522   9.166  12.172  1.00  0.00
TER
ATOM   2560  O   WAT   839       5.419   2.510  12.285  1.00  0.00
ATOM   2561  H1  WAT   839       5.131   2.972  13.073  1.00  0.00
ATOM   2562  H2  WAT   839       6.214   2.050  12.553  1.00  0.00
TER
ATOM   2563  O   WAT   840      -2.364   6.003  12.215  1.00  0.00
ATOM   2564  H1  WAT   840      -2.373   6.736  11.600  1.00  0.00
ATOM   2565  H2  WAT   840      -3.284   5.756  12.308  1.00  0.00
TER
ATOM   2566  O   WAT   841      -6.763   1.225  12.960  1.00  0.00
ATOM   2567  H1  WAT   841      -7.371   1.964  12.970  1.00  0.00
ATOM   2568  H2  WAT   841      -6.289   1.314  12.134  1.00  0.00
TER
ATOM   2569  O   WAT   842       6.176  -5.655  13.445  1.00  0.00
ATOM   2570  H1  WAT   842       5.547  -5.550  12.730  1.00  0.00
ATOM   2571  H2  WAT   842       5.681  -5.435  14.234  1.00  0.00
TER
ATOM   2572  O   WAT   843       0.622   6.066  10.878  1.00  0.00
ATOM   2573  H1  WAT   843       0.723   5.862   9.948  1.00  0.00
ATOM   2574  H2  WAT   843      -0.278   5.812  11.083  1.00  0.00
TER
ATOM   2575  O   WAT   844      -1.856  -3.376  14.860  1.00  0.00
ATOM   2576  H1  WAT   844      -2.564  -2.907  15.302  1.00  0.00
ATOM   2577  H2  WAT   844      -1.571  -4.034  15.495  1.00  0.00
TER
ATOM   2578  O   WAT   845       2.176  -6.651  16.300  1.00  0.00
ATOM   2579  H1  WAT   845       2.053  -6.632  15.351  1.00  0.00
ATOM   2580  H2  WAT   845       3.124  -6.603  16.420  1.00  0.00
TER
ATOM   2581  O   WAT   846      -0.736   8.585  15.573  1.00  0.00
ATOM   2582  H1  WAT   846      -0.482   8.547  14.651  1.00  0.00
ATOM   2583  H2  WAT   846      -1.685   8.458  15.566  1.00  0.00
TER
ATOM   2584  O   WAT   847      -3.652  -5.068  12.235  1.00  0.00
ATOM   2585  H1  WAT   847      -2.803  -4.631  12.169  1.00  0.00
ATOM   2586  H2  WAT   847      -4.019  -4.756  13.063  1.00  0.00
TER
ATOM   2587  O   WAT   848       5.269  -0.496  17.149  1.00  0.00
ATOM   2588  H1  WAT   848       4.328  -0.481  17.323  1.00  0.00
ATOM   2589  H2  WAT   848       5.583  -1.283  17.595  1.00  0.00
TER
ATOM   2590  O   WAT   849      -4.753   1.186  10.709  1.00  0.00
ATOM   2591  H1  WAT   849      -3.987   1.074  11.272  1.00  0.00
ATOM   2592  H2  WAT   849      -4.675   0.489  10.057  1.00  0.00
TER
ATOM   2593  O   WAT   850      -6.058  -1.382  11.392  1.00  0.00
ATOM   2594  H1  WAT   850      -5.978  -2.329  11.504  1.00  0.00
ATOM   2595  H2  WAT   850      -5.166  -1.051  11.498  1.00  0.00
TER
ATOM   2596  O   WAT   851       7.271   6.675  18.824  1.00  0.00
ATOM   2597  H1  WAT   851       7.396   7.498  19.296  1.00  0.00
ATOM   2598  H2  WAT   851       8.138   6.464  18.476  1.00  0.00
TER
ATOM   2599  O   WAT   852      -5.257   8.768  18.496  1.00  0.00
ATOM   2600  H1  WAT   852      -4.521   8.219  18.767  1.00  0.00
ATOM   2601  H2  WAT   852      -4.873   9.633  18.356  1.00  0.00
TER
ATOM   2602  O   WAT   853      -8.372   4.835  14.370  1.00  0.00
ATOM   2603  H1  WAT   853      -9.298   5.077  14.360  1.00  0.00
ATOM   2604  H2  WAT   853      -7.907   5.662  14.248  1.00  0.00
TER
ATOM   2605  O   WAT   854      -2.147   7.941  10.318  1.00  0.00
ATOM   2606  H1  WAT   854      -1.354   8.230   9.866  1.00  0.00
ATOM   2607  H2  WAT   854      -2.666   7.510   9.640  1.00  0.00
TER
ATOM   2608  O   WAT   855       6.906   7.168  11.742  1.00  0.00
ATOM   2609  H1  WAT   855       6.621   6.754  10.927  1.00  0.00
ATOM   2610  H2  WAT   855       6.708   8.097  11.622  1.00  0.00
TER
ATOM   2611  O   WAT   856      -1.629   3.161  10.183  1.00  0.00
ATOM   2612  H1  WAT   856      -1.734   2.546  10.909  1.00  0.00
ATOM   2613  H2  WAT   856      -1.796   2.638   9.399  1.00  0.00
TER
ATOM   2614  O   WAT   857       1.611   2.223  10.787  1.00  0.00
ATOM   2615  H1  WAT   857       1.062   2.670  11.431  1.00  0.00
ATOM   2616  H2  WAT   857       2.233   1.718  11.311  1.00  0.00
TER
ATOM   2617  O   WAT   858      -2.721   1.182  12.683  1.00  0.00
ATOM   2618  H1  WAT   858      -2.299   1.016  13.526  1.00  0.00
ATOM   2619  H2  WAT   858      -2.596   0.372  12.189  1.00  0.00
TER
ATOM   2620  O   WAT   859      -0.208   0.206   9.931  1.00  0.00
ATOM   2621  H1  WAT   859       0.312  -0.509   9.565  1.00  0.00
ATOM   2622  H2  WAT   859       0.439   0.845  10.231  1.00  0.00
TER
ATOM   2623  O   WAT   860      -3.825  -2.745   9.629  1.00  0.00
ATOM   2624  H1  WAT   860      -4.026  -3.608   9.990  1.00  0.00
ATOM   2625  H2  WAT   860      -3.996  -2.831   8.691  1.00  0.00
TER
ATOM   2626  O   WAT   861       3.654  -7.934  12.158  1.00  0.00
ATOM   2627  H1  WAT   861       3.934  -8.777  12.514  1.00  0.00
ATOM   2628  H2  WAT   861       2.880  -7.701  12.672  1.00  0.00
TER
ATOM   2629  O   WAT   862      -5.027  -5.644   9.617  1.00  0.00
ATOM   2630  H1  WAT   862      -4.724  -5.638   8.709  1.00  0.00
ATOM   2631  H2  WAT   862      -4.287  -5.995  10.114  1.00  0.00
TER
ATOM   2632  O   WAT   863      -1.808  -6.701  10.602  1.00  0.00
ATOM   2633  H1  WAT   863      -2.156  -7.379  10.023  1.00  0.00
ATOM   2634  H2  WAT   863      -1.607  -7.162  11.417  1.00  0.00
TER
ATOM   2635  O   WAT   864       0.357   8.287  12.221  1.00  0.00
ATOM   2636  H1  WAT   864       1.252   8.626  12.243  1.00  0.00
ATOM   2637  H2  WAT   864       0.388   7.565  11.594  1.00  0.00
TER
ATOM   2638  O   WAT   865      -6.004   3.660  10.450  1.00  0.00
ATOM   2639  H1  WAT   865      -5.566   4.203  11.106  1.00  0.00
ATOM   2640  H2  WAT   865      -5.519   2.834  10.459  1.00  0.00
TER
ATOM   2641  O   WAT   866      -8.789   6.449  17.902  1.00  0.00
ATOM   2642  H1  WAT   866      -8.459   5.581  17.670  1.00  0.00
ATOM   2643  H2  WAT   866      -8.360   6.655  18.732  1.00  0.00
TER
ATOM   2644  O   WAT   867      -4.193   4.780  15.562  1.00  0.00
ATOM   2645  H1  WAT   867      -4.494   4.656  16.462  1.00  0.00
ATOM   2646  H2  WAT   867      -4.299   3.920  15.154  1.00  0.00
TER
ATOM   2647  O   WAT   868       8.576   4.559  10.265  1.00  0.00
ATOM   2648  H1  WAT   868       7.745   4.627  10.735  1.00  0.00
ATOM   2649  H2  WAT   868       8.753   5.450   9.961  1.00  0.00
TER
ATOM   2650  O   WAT   869       8.032   1.304  12.768  1.00  0.00
ATOM   2651  H1  WAT   869       8.794   1.874  12.874  1.00  0.00
ATOM   2652  H2  WAT   869       8.047   0.737  13.539  1.00  0.00
TER
ATOM   2653  O   WAT   870      -8.468  -0.172  16.999  1.00  0.00
ATOM   2654  H1  WAT   870      -9.123  -0.441  16.355  1.00  0.00
ATOM   2655  H2  WAT   870      -7.630  -0.282  16.549  1.00  0.00
TER
ATOM   2656  O   WAT   871       9.038   2.159  17.612  1.00  0.00
ATOM   2657  H1  WAT   871       9.409   1.376  17.206  1.00  0.00
ATOM   2658  H2  WAT   871       9.678   2.848  17.434  1.00  0.00
TER
ATOM   2659  O   WAT   872       8.084   1.597   9.925  1.00  0.00
ATOM   2660  H1  WAT   872       8.359   2.505   9.797  1.00  0.00
ATOM   2661  H2  WAT   872       7.895   1.534  10.862  1.00  0.00
TER
ATOM   2662  O   WAT   873       4.481  -5.378  11.221  1.00  0.00
ATOM   2663  H1  WAT   873       4.900  -5.565  10.380  1.00  0.00
ATOM   2664  H2  WAT   873       4.175  -6.230  11.531  1.00  0.00
TER
ATOM   2665  O   WAT   874       7.980  -0.466  14.918  1.00  0.00
ATOM   2666  H1  WAT   874       7.605  -1.233  14.486  1.00  0.00
ATOM   2667  H2  WAT   874       7.251  -0.083  15.406  1.00  0.00
TER
ATOM   2668  O   WAT   875      -9.254  -2.962  12.941  1.00  0.00
ATOM   2669  H1  WAT   875     -10.158  -2.699  12.767  1.00  0.00
ATOM   2670  H2  WAT   875      -8.770  -2.691  12.161  1.00  0.00
TER
ATOM   2671  O   WAT   876       7.255  -2.240  18.219  1.00  0.00
ATOM   2672  H1  WAT   876       7.779  -2.734  17.588  1.00  0.00
ATOM   2673  H2  WAT   876       7.841  -2.105  18.964  1.00  0.00
TER
ATOM   2674  O   WAT   877      -6.711  -3.906  10.851  1.00  0.00
ATOM   2675  H1  WAT   877      -6.002  -4.327  10.366  1.00  0.00
ATOM   2676  H2  WAT   877      -7.427  -3.838  10.219  1.00  0.00
TER
ATOM   2677  O   WAT   878      -7.064  -7.852   9.891  1.00  0.00
ATOM   2678  H1  WAT   878      -6.341  -7.311  10.209  1.00  0.00
ATOM   2679  H2  WAT   878      -6.791  -8.125   9.015  1.00  0.00
TER
ATOM   2680  O   WAT   879       6.745  -2.983  14.158  1.00  0.00
ATOM   2681  H1  WAT   879       7.241  -3.216  14.943  1.00  0.00
ATOM   2682  H2  WAT   879       6.547  -3.821  13.742  1.00  0.00
TER
ATOM   2683  O   WAT   880       8.174  -4.346  16.692  1.00  0.00
ATOM   2684  H1  WAT   880       8.064  -4.501  17.630  1.00  0.00
ATOM   2685  H2  WAT   880       8.935  -4.874  16.450  1.00  0.00
TER
ATOM   2686  O   WAT   881       9.063  -6.516   9.933  1.00  0.00
ATOM   2687  H1  WAT   881       9.988  -6.648   9.725  1.00  0.00
ATOM   2688  H2  WAT   881       9.041  -6.436  10.886  1.00  0.00
TER
ATOM   2689  O   WAT   882       9.137  -5.745  12.558  1.00  0.00
ATOM   2690  H1  WAT   882       8.342  -5.810  13.088  1.00  0.00
ATOM   2691  H2  WAT   882       9.341  -4.810  12.547  1.00  0.00
TER
ATOM   2692  O   WAT   883       6.079   8.295  16.552  1.00  0.00
ATOM   2693  H1  WAT   883       6.675   7.973  15.876  1.00  0.00
ATOM   2694  H2  WAT   883       6.337   7.822  17.344  1.00  0.00
TER
ATOM   2695  O   WAT   884       5.569  -7.415  19.008  1.00  0.00
ATOM   2696  H1  WAT   884       6.010  -7.470  18.160  1.00  0.00
ATOM   2697  H2  WAT   884       5.300  -6.499  19.079  1.00  0.00
TER
ATOM   2698  O   WAT   885       7.433  -7.783  17.019  1.00  0.00
ATOM   2699  H1  WAT   885       7.372  -8.727  16.872  1.00  0.00
ATOM   2700  H2  WAT   885       8.212  -7.675  17.564  1.00  0.00
TER
ATOM   2701  O   WAT   886      -8.262   8.356  15.982  1.00  0.00
ATOM   2702  H1  WAT   886      -8.430   7.723  16.680  1.00  0.00
ATOM   2703  H2  WAT   886      -9.129   8.562  15.631  1.00  0.00
TER
ATOM   2704  O   WAT   887      -7.639  -7.813  13.485  1.00  0.00
ATOM   2705  H1  WAT   887      -6.881  -7.700  12.911  1.00  0.00
ATOM   2706  H2  WAT   887      -8.101  -6.976  13.439  1.00  0.00
TER
ATOM   2707  O   WAT   888      -1.098  -5.699  16.475  1.00  0.00
ATOM   2708  H1  WAT   888      -1.910  -6.073  16.135  1.00  0.00
ATOM   2709  H2  WAT   888      -0.594  -6.454  16.777  1.00  0.00
TER
ATOM   2710  O   WAT   889       3.405  -9.034  17.713  1.00  0.00
ATOM   2711  H1  WAT   889       4.008  -8.462  18.188  1.00  0.00
ATOM   2712  H2  WAT   889       2.664  -8.470  17.491  1.00  0.00
TER
ATOM   2713  O   WAT   890       6.548  -8.632  12.987  1.00  0.00
ATOM   2714  H1  WAT   890       6.743  -7.734  13.254  1.00  0.00
ATOM   2715  H2  WAT   890       5.761  -8.863  13.481  1.00  0.00
TER
ATOM   2716  O   WAT   891      -6.656   7.049  13.427  1.00  0.00
ATOM   2717  H1  WAT   891      -7.181   7.430  12.723  1.00  0.00
ATOM   2718  H2  WAT   891      -6.731   7.674  14.148  1.00  0.00
TER
ATOM   2719  O   WAT   892      -5.267  -7.286  12.025  1.00  0.00
ATOM   2720  H1  WAT   892      -4.737  -8.073  11.896  1.00  0.00
ATOM   2721  H2  WAT   892      -4.634  -6.607  12.258  1.00  0.00
TER
ATOM   2722  O   WAT   893      -3.073  -7.549  15.079  1.00  0.00
ATOM   2723  H1  WAT   893      -3.703  -8.250  15.246  1.00  0.00
ATOM   2724  H2  WAT   893      -3.612  -6.788  14.863  1.00  0.00
TER
ATOM   2725  O   WAT   894       8.101   8.608  14.748  1.00  0.00
ATOM   2726  H1  WAT   894       8.276   7.922  14.104  1.00  0.00
ATOM   2727  H2  WAT   894       7.403   9.133  14.356  1.00  0.00
TER
ATOM   2728  O   WAT   895      -4.056   8.997  12.301  1.00  0.00
ATOM   2729  H1  WAT   895      -3.325   8.713  11.754  1.00  0.00
ATOM   2730  H2  WAT   895      -3.797   8.759  13.191  1.00  0.00
TER
ATOM   2731  O   WAT   896      -4.895   5.114  12.306  1.00  0.00
ATOM   2732  H1  WAT   896      -5.524   5.582  12.855  1.00  0.00
ATOM   2733  H2  WAT   896      -4.780   4.269  12.741  1.00  0.00
TER
ATOM   2734  O   WAT   897       2.560  -0.836  -1.544  1.00  0.00
ATOM   2735  H1  WAT   897       2.479  -1.750  -1.815  1.00  0.00
ATOM   2736  H2  WAT   897       2.146  -0.339  -2.250  1.00  0.00
TER
ATOM   2737  O   WAT   898      -5.292   1.254   1.215  1.00  0.00
ATOM   2738  H1  WAT   898      -6.123   0.999   1.614  1.00  0.00
ATOM   2739  H2  WAT   898      -4.683   1.325   1.951  1.00  0.00
TER
ATOM   2740  O   WAT   899       4.713   5.348  -0.883  1.00  0.00
ATOM   2741  H1  WAT   899       4.251   4.577  -0.554  1.00  0.00
ATOM   2742  H2  WAT   899       5.525   5.375  -0.378  1.00  0.00
TER
ATOM   2743  O   WAT   900      -5.311   5.288   1.411  1.00  0.00
ATOM   2744  H1  WAT   900      -5.009   4.398   1.232  1.00  0.00
ATOM   2745  H2  WAT   900      -4.567   5.845   1.183  1.00  0.00
TER
ATOM   2746  O   WAT   901      -6.882  -3.786  -5.001  1.00  0.00
ATOM   2747  H1  WAT   901      -7.771  -3.444  -5.103  1.00  0.00
ATOM   2748  H2  WAT   901      -6.598  -3.985  -5.893  1.00  0.00
TER
ATOM   2749  O   WAT   902      -8.919  -1.185   0.883  1.00  0.00
ATOM   2750  H1  WAT   902      -8.347  -1.953   0.883  1.00  0.00
ATOM   2751  H2  WAT   902      -8.919  -0.886  -0.026  1.00  0.00
TER
ATOM   2752  O   WAT   903       0.939   7.634  -1.263  1.00  0.00
ATOM   2753  H1  WAT   903       0.320   8.090  -1.833  1.00  0.00
ATOM   2754  H2  WAT   903       1.794   7.789  -1.664  1.00  0.00
TER
ATOM   2755  O   WAT   904      -7.677  -5.777   2.670  1.00  0.00
ATOM   2756  H1  WAT   904      -7.856  -6.674   2.950  1.00  0.00
ATOM   2757  H2  WAT   904      -8.079  -5.229   3.345  1.00  0.00
TER
ATOM   2758  O   WAT   905       4.946  -6.080  -2.496  1.00  0.00
ATOM   2759  H1  WAT   905       5.767  -6.570  -2.454  1.00  0.00
ATOM   2760  H2  WAT   905       4.979  -5.490  -1.743  1.00  0.00
TER
ATOM   2761  O   WAT   906      -7.058  -3.280   1.278  1.00  0.00
ATOM   2762  H1  WAT   906      -6.377  -3.017   1.897  1.00  0.00
ATOM   2763  H2  WAT   906      -7.373  -4.120   1.612  1.00  0.00
TER
ATOM   2764  O   WAT   907       9.236  -4.063   4.068  1.00  0.00
ATOM   2765  H1  WAT   907       8.531  -3.675   3.550  1.00  0.00
ATOM   2766  H2  WAT   907       9.501  -3.368   4.670  1.00  0.00
TER
ATOM   2767  O   WAT   908      -4.582  -7.594   4.632  1.00  0.00
ATOM   2768  H1  WAT   908      -4.580  -7.077   3.826  1.00  0.00
ATOM   2769  H2  WAT   908      -5.411  -8.071   4.609  1.00  0.00
TER
ATOM   2770  O   WAT   909       1.805   2.518  -3.869  1.00  0.00
ATOM   2771  H1  WAT   909       1.187   2.983  -4.433  1.00  0.00
ATOM   2772  H2  WAT   909       2.318   3.211  -3.452  1.00  0.00
TER
ATOM   2773  O   WAT   910       5.182  -4.140   0.277  1.00  0.00
ATOM   2774  H1  WAT   910       4.477  -3.851   0.857  1.00  0.00
ATOM   2775  H2  WAT   910       5.543  -3.330  -0.083  1.00  0.00
TER
ATOM   2776  O   WAT   911      -8.826   3.204  -6.495  1.00  0.00
ATOM   2777  H1  WAT   911      -9.204   3.692  -7.227  1.00  0.00
ATOM   2778  H2  WAT   911      -8.569   3.876  -5.865  1.00  0.00
TER
ATOM   2779  O   WAT   912       6.798   5.478   2.539  1.00  0.00
ATOM   2780  H1  WAT   912       6.114   6.148   2.531  1.00  0.00
ATOM   2781  H2  WAT   912       7.338   5.676   1.774  1.00  0.00
TER
ATOM   2782  O   WAT   913       8.250  -4.694   0.668  1.00  0.00
ATOM   2783  H1  WAT   913       7.303  -4.660   0.799  1.00  0.00
ATOM   2784  H2  WAT   913       8.575  -3.880   1.053  1.00  0.00
TER
ATOM   2785  O   WAT   914       5.628   4.044  -3.657  1.00  0.00
ATOM   2786  H1  WAT   914       5.518   3.101  -3.532  1.00  0.00
ATOM   2787  H2  WAT   914       5.625   4.405  -2.771  1.00  0.00
TER
ATOM   2788  O   WAT   915       1.171  -0.330  -4.301  1.00  0.00
ATOM   2789  H1  WAT   915       0.243  -0.396  -4.072  1.00  0.00
ATOM   2790  H2  WAT   915       1.323   0.608  -4.415  1.00  0.00
TER
ATOM   2791  O   WAT   916       1.157  -4.058  -7.304  1.00  0.00
ATOM   2792  H1  WAT   916       0.218  -3.897  -7.219  1.00  0.00
ATOM   2793  H2  WAT   916       1.476  -3.340  -7.851  1.00  0.00
TER
ATOM   2794  O   WAT   917       7.679   0.624   2.674  1.00  0.00
ATOM   2795  H1  WAT   917       6.851   0.693   2.199  1.00  0.00
ATOM   2796  H2  WAT   917       8.274   1.209   2.205  1.00  0.00
TER
ATOM   2797  O   WAT   918       5.200   1.232  -3.797  1.00  0.00
ATOM   2798  H1  WAT   918       4.581   0.894  -4.445  1.00  0.00
ATOM   2799  H2  WAT   918       5.183   0.588  -3.089  1.00  0.00
TER
ATOM   2800  O   WAT   919       4.643  -2.589   3.619  1.00  0.00
ATOM   2801  H1  WAT   919       4.230  -1.764   3.873  1.00  0.00
ATOM   2802  H2  WAT   919       3.911  -3.175   3.427  1.00  0.00
TER
ATOM   2803  O   WAT   920       5.333   7.457   4.307  1.00  0.00
ATOM   2804  H1  WAT   920       4.856   8.264   4.115  1.00  0.00
ATOM   2805  H2  WAT   920       4.649   6.804   4.460  1.00  0.00
TER
ATOM   2806  O   WAT   921      -3.664   3.622   7.296  1.00  0.00
ATOM   2807  H1  WAT   921      -4.561   3.846   7.543  1.00  0.00
ATOM   2808  H2  WAT   921      -3.639   3.745   6.347  1.00  0.00
TER
ATOM   2809  O   WAT   922       3.377   0.471  -6.790  1.00  0.00
ATOM   2810  H1  WAT   922       3.816  -0.367  -6.936  1.00  0.00
ATOM   2811  H2  WAT   922       4.090   1.104  -6.704  1.00  0.00
TER
ATOM   2812  O   WAT   923       1.486   5.411  -2.822  1.00  0.00
ATOM   2813  H1  WAT   923       1.926   6.153  -3.236  1.00  0.00
ATOM   2814  H2  WAT   923       1.425   5.653  -1.898  1.00  0.00
TER
ATOM   2815  O   WAT   924      -3.039   6.435   8.080  1.00  0.00
ATOM   2816  H1  WAT   924      -3.067   6.839   7.213  1.00  0.00
ATOM   2817  H2  WAT   924      -3.202   5.506   7.917  1.00  0.00
TER
ATOM   2818  O   WAT   925       6.958  -8.275  -8.476  1.00  0.00
ATOM   2819  H1  WAT   925       6.646  -8.182  -7.576  1.00  0.00
ATOM   2820  H2  WAT   925       7.720  -7.697  -8.526  1.00  0.00
TER
ATOM   2821  O   WAT   926      -6.523  -0.909  -4.018  1.00  0.00
ATOM   2822  H1  WAT   926      -6.644  -0.183  -4.630  1.00  0.00
ATOM   2823  H2  WAT   926      -6.833  -1.679  -4.495  1.00  0.00
TER
ATOM   2824  O   WAT   927       8.913   7.218   9.377  1.00  0.00
ATOM   2825  H1  WAT   927       9.389   7.696  10.055  1.00  0.00
ATOM   2826  H2  WAT   927       9.534   7.150   8.651  1.00  0.00
TER
ATOM   2827  O   WAT   928      -8.885   2.263   1.789  1.00  0.00
ATOM   2828  H1  WAT   928      -8.807   2.398   0.844  1.00  0.00
ATOM   2829  H2  WAT   928      -8.271   1.554   1.981  1.00  0.00
TER
ATOM   2830  O   WAT   929      -7.640   3.963  -1.801  1.00  0.00
ATOM   2831  H1  WAT   929      -8.047   4.104  -2.655  1.00  0.00
ATOM   2832  H2  WAT   929      -6.749   3.679  -2.004  1.00  0.00
TER
ATOM   2833  O   WAT   930       8.316   4.409   6.537  1.00  0.00
ATOM   2834  H1  WAT   930       8.442   4.170   5.618  1.00  0.00
ATOM   2835  H2  WAT   930       8.358   3.578   7.009  1.00  0.00
TER
ATOM   2836  O   WAT   931       2.178   8.112   5.106  1.00  0.00
ATOM   2837  H1  WAT   931       2.692   8.023   5.908  1.00  0.00
ATOM   2838  H2  WAT   931       1.335   8.458   5.399  1.00  0.00
TER
ATOM   2839  O   WAT   932       4.153   8.397  -5.466  1.00  0.00
ATOM   2840  H1  WAT   932       3.993   8.108  -4.567  1.00  0.00
ATOM   2841  H2  WAT   932       3.988   7.621  -6.001  1.00  0.00
TER
ATOM   2842  O   WAT   933      -3.368   8.177  -3.688  1.00  0.00
ATOM   2843  H1  WAT   933      -3.544   7.261  -3.902  1.00  0.00
ATOM   2844  H2  WAT   933      -4.222   8.536  -3.449  1.00  0.00
TER
ATOM   2845  O   WAT   934       3.856   5.906  -6.906  1.00  0.00
ATOM   2846  H1  WAT   934       3.162   5.904  -7.566  1.00  0.00
ATOM   2847  H2  WAT   934       4.598   5.482  -7.336  1.00  0.00
TER
ATOM   2848  O   WAT   935       3.421   7.532  -2.831  1.00  0.00
ATOM   2849  H1  WAT   935       3.877   6.751  -2.517  1.00  0.00
ATOM   2850  H2  WAT   935       3.760   8.243  -2.287  1.00  0.00
TER
ATOM   2851  O   WAT   936       8.169  -3.538   7.501  1.00  0.00
ATOM   2852  H1  WAT   936       7.553  -3.030   6.973  1.00  0.00
ATOM   2853  H2  WAT   936       7.848  -4.438   7.444  1.00  0.00
TER
ATOM   2854  O   WAT   937      -8.829   3.304   4.328  1.00  0.00
ATOM   2855  H1  WAT   937      -8.666   2.835   3.510  1.00  0.00
ATOM   2856  H2  WAT   937      -8.364   2.796   4.993  1.00  0.00
TER
ATOM   2857  O   WAT   938       0.230  -4.698   4.968  1.00  0.00
ATOM   2858  H1  WAT   938      -0.232  -4.490   5.780  1.00  0.00
ATOM   2859  H2  WAT   938      -0.172  -5.513   4.665  1.00  0.00
TER
ATOM   2860  O   WAT   939       5.230  -3.478   6.097  1.00  0.00
ATOM   2861  H1  WAT   939       4.380  -3.777   6.418  1.00  0.00
ATOM   2862  H2  WAT   939       5.071  -3.233   5.186  1.00  0.00
TER
ATOM   2863  O   WAT   940       2.325  -1.977   8.197  1.00  0.00
ATOM   2864  H1  WAT   940       2.651  -2.811   7.857  1.00  0.00
ATOM   2865  H2  WAT   940       3.113  -1.455   8.345  1.00  0.00
TER
ATOM   2866  O   WAT   941       2.964  -2.436  -4.309  1.00  0.00
ATOM   2867  H1  WAT   941       2.365  -1.712  -4.492  1.00  0.00
ATOM   2868  H2  WAT   941       3.512  -2.498  -5.091  1.00  0.00
TER
ATOM   2869  O   WAT   942      -1.826  -1.543   7.758  1.00  0.00
ATOM   2870  H1  WAT   942      -1.921  -2.484   7.608  1.00  0.00
ATOM   2871  H2  WAT   942      -0.982  -1.322   7.363  1.00  0.00
TER
ATOM   2872  O   WAT   943      -6.695  -5.132   5.912  1.00  0.00
ATOM   2873  H1  WAT   943      -7.088  -4.284   6.119  1.00  0.00
ATOM   2874  H2  WAT   943      -7.383  -5.769   6.103  1.00  0.00
TER
ATOM   2875  O   WAT   944      -0.120  -5.049   8.981  1.00  0.00
ATOM   2876  H1  WAT   944      -0.810  -5.241   9.616  1.00  0.00
ATOM   2877  H2  WAT   944       0.623  -4.765   9.514  1.00  0.00
TER
ATOM   2878  O   WAT   945      -9.393  -7.209  -0.055  1.00  0.00
ATOM   2879  H1  WAT   945      -9.682  -6.639   0.657  1.00  0.00
ATOM   2880  H2  WAT   945      -8.648  -7.689   0.308  1.00  0.00
TER
ATOM   2881  O   WAT   946      -9.206  -3.267  -8.845  1.00  0.00
ATOM   2882  H1  WAT   946      -9.288  -2.324  -8.704  1.00  0.00
ATOM   2883  H2  WAT   946      -9.558  -3.410  -9.724  1.00  0.00
TER
ATOM   2884  O   WAT   947      -1.344  -3.532  -6.787  1.00  0.00
ATOM   2885  H1  WAT   947      -1.223  -3.573  -5.839  1.00  0.00
ATOM   2886  H2  WAT   947      -1.729  -2.670  -6.943  1.00  0.00
TER
ATOM   2887  O   WAT   948       2.619  -5.755   1.229  1.00  0.00
ATOM   2888  H1  WAT   948       2.636  -5.304   2.073  1.00  0.00
ATOM   2889  H2  WAT   948       2.370  -6.655   1.442  1.00  0.00
TER
ATOM   2890  O   WAT   949      -2.332  -1.222  -7.389  1.00  0.00
ATOM   2891  H1  WAT   949      -2.900  -1.670  -8.015  1.00  0.00
ATOM   2892  H2  WAT   949      -1.623  -0.863  -7.922  1.00  0.00
TER
ATOM   2893  O   WAT   950       6.046  -8.342   7.068  1.00  0.00
ATOM   2894  H1  WAT   950       6.370  -9.073   7.594  1.00  0.00
ATOM   2895  H2  WAT   950       6.082  -8.661   6.166  1.00  0.00
TER
ATOM   2896  O   WAT   951      -7.255   2.679   6.488  1.00  0.00
ATOM   2897  H1  WAT   951      -7.639   2.039   7.086  1.00  0.00
ATOM   2898  H2  WAT   951      -6.944   3.383   7.057  1.00  0.00
TER
ATOM   2899  O   WAT   952      -8.241  -5.729  -1.902  1.00  0.00
ATOM   2900  H1  WAT   952      -8.527  -6.093  -1.064  1.00  0.00
ATOM   2901  H2  WAT   952      -8.303  -6.461  -2.516  1.00  0.00
TER
ATOM   2902  O   WAT   953      -4.787   2.774  -5.116  1.00  0.00
ATOM   2903  H1  WAT   953      -5.561   2.234  -5.276  1.00  0.00
ATOM   2904  H2  WAT   953      -4.058   2.255  -5.455  1.00  0.00
TER
ATOM   2905  O   WAT   954       1.433  -6.836  -5.181  1.00  0.00
ATOM   2906  H1  WAT   954       0.619  -7.334  -5.256  1.00  0.00
ATOM   2907  H2  WAT   954       1.239  -5.996  -5.597  1.00  0.00
TER
ATOM   2908  O   WAT   955       4.148  -2.464  -6.885  1.00  0.00
ATOM   2909  H1  WAT   955       5.035  -2.152  -7.059  1.00  0.00
ATOM   2910  H2  WAT   955       4.118  -3.337  -7.276  1.00  0.00
TER
ATOM   2911  O   WAT   956      -4.743   2.442  -1.478  1.00  0.00
ATOM   2912  H1  WAT   956      -4.226   1.639  -1.533  1.00  0.00
ATOM   2913  H2  WAT   956      -5.195   2.380  -0.637  1.00  0.00
TER
ATOM   2914  O   WAT   957       0.144   3.709  -6.206  1.00  0.00
ATOM   2915  H1  WAT   957       0.485   4.453  -6.701  1.00  0.00
ATOM   2916  H2  WAT   957      -0.685   4.022  -5.843  1.00  0.00
TER
ATOM   2917  O   WAT   958      -7.259  -0.592   5.434  1.00  0.00
ATOM   2918  H1  WAT   958      -7.617   0.073   6.021  1.00  0.00
ATOM   2919  H2  WAT   958      -7.553  -1.424   5.805  1.00  0.00
TER
ATOM   2920  O   WAT   959      -4.058  -0.134   8.318  1.00  0.00
ATOM   2921  H1  WAT   959      -4.358   0.012   7.421  1.00  0.00
ATOM   2922  H2  WAT   959      -3.286  -0.693   8.225  1.00  0.00
TER
ATOM   2923  O   WAT   960       1.285   4.663   6.314  1.00  0.00
ATOM   2924  H1  WAT   960       1.300   3.731   6.095  1.00  0.00
ATOM   2925  H2  WAT   960       0.578   4.749   6.953  1.00  0.00
TER
ATOM   2926  O   WAT   961       6.419  -1.153  -7.417  1.00  0.00
ATOM   2927  H1  WAT   961       6.335  -0.721  -8.267  1.00  0.00
ATOM   2928  H2  WAT   961       7.138  -0.693  -6.984  1.00  0.00
TER
ATOM   2929  O   WAT   962       7.496   1.304   5.660  1.00  0.00
ATOM   2930  H1  WAT   962       6.771   1.897   5.463  1.00  0.00
ATOM   2931  H2  WAT   962       8.024   1.296   4.862  1.00  0.00
TER
ATOM   2932  O   WAT   963       7.448   5.702  -4.688  1.00  0.00
ATOM   2933  H1  WAT   963       6.805   5.047  -4.414  1.00  0.00
ATOM   2934  H2  WAT   963       7.061   6.107  -5.464  1.00  0.00
TER
ATOM   2935  O   WAT   964      -0.887   3.790  -3.434  1.00  0.00
ATOM   2936  H1  WAT   964      -0.200   4.337  -3.053  1.00  0.00
ATOM   2937  H2  WAT   964      -1.674   4.334  -3.399  1.00  0.00
TER
ATOM   2938  O   WAT   965      -8.748  -0.593  -7.942  1.00  0.00
ATOM   2939  H1  WAT   965      -7.879  -0.310  -7.659  1.00  0.00
ATOM   2940  H2  WAT   965      -9.239   0.221  -8.058  1.00  0.00
TER
ATOM   2941  O   WAT   966      -1.585   0.795  -3.822  1.00  0.00
ATOM   2942  H1  WAT   966      -1.128   1.605  -3.596  1.00  0.00
ATOM   2943  H2  WAT   966      -1.936   0.477  -2.990  1.00  0.00
TER
ATOM   2944  O   WAT   967      -5.683  -8.862  -3.349  1.00  0.00
ATOM   2945  H1  WAT   967      -5.812  -8.870  -2.401  1.00  0.00
ATOM   2946  H2  WAT   967      -6.507  -8.523  -3.700  1.00  0.00
TER
ATOM   2947  O   WAT   968       5.837   4.593  -8.151  1.00  0.00
ATOM   2948  H1  WAT   968       5.611   3.876  -7.558  1.00  0.00
ATOM   2949  H2  WAT   968       5.447   4.344  -8.989  1.00  0.00
TER
ATOM   2950  O   WAT   969       3.766   5.108   5.329  1.00  0.00
ATOM   2951  H1  WAT   969       4.101   5.695   6.007  1.00  0.00
ATOM   2952  H2  WAT   969       2.846   4.977   5.559  1.00  0.00
TER
ATOM   2953  O   WAT   970      -8.381   8.620  -7.376  1.00  0.00
ATOM   2954  H1  WAT   970      -8.021   9.219  -8.031  1.00  0.00
ATOM   2955  H2  WAT   970      -8.522   9.166  -6.603  1.00  0.00
TER
ATOM   2956  O   WAT   971      -8.684  -7.103   6.111  1.00  0.00
ATOM   2957  H1  WAT   971      -9.398  -6.903   6.717  1.00  0.00
ATOM   2958  H2  WAT   971      -8.265  -7.879   6.483  1.00  0.00
TER
ATOM   2959  O   WAT   972       5.419   2.510  -6.489  1.00  0.00
ATOM   2960  H1  WAT   972       5.131   2.972  -5.701  1.00  0.00
ATOM   2961  H2  WAT   972       6.214   2.050  -6.221  1.00  0.00
TER
ATOM   2962  O   WAT   973      -8.397   6.885   7.098  1.00  0.00
ATOM   2963  H1  WAT   973      -8.288   5.945   6.958  1.00  0.00
ATOM   2964  H2  WAT   973      -9.049   7.151   6.449  1.00  0.00
TER
ATOM   2965  O   WAT   974      -0.406   5.157   8.498  1.00  0.00
ATOM   2966  H1  WAT   974      -0.726   4.438   9.042  1.00  0.00
ATOM   2967  H2  WAT   974      -1.080   5.833   8.571  1.00  0.00
TER
ATOM   2968  O   WAT   975      -2.364   6.003  -6.559  1.00  0.00
ATOM   2969  H1  WAT   975      -2.373   6.736  -7.174  1.00  0.00
ATOM   2970  H2  WAT   975      -3.284   5.756  -6.466  1.00  0.00
TER
ATOM   2971  O   WAT   976      -6.763   1.225  -5.814  1.00  0.00
ATOM   2972  H1  WAT   976      -7.371   1.964  -5.805  1.00  0.00
ATOM   2973  H2  WAT   976      -6.289   1.314  -6.640  1.00  0.00
TER
ATOM   2974  O   WAT   977       2.810  -4.610   3.861  1.00  0.00
ATOM   2975  H1  WAT   977       3.178  -5.431   4.189  1.00  0.00
ATOM   2976  H2  WAT   977       1.950  -4.550   4.277  1.00  0.00
TER
ATOM   2977  O   WAT   978       6.176  -5.655  -5.330  1.00  0.00
ATOM   2978  H1  WAT   978       5.547  -5.550  -6.044  1.00  0.00
ATOM   2979  H2  WAT   978       5.681  -5.435  -4.540  1.00  0.00
TER
ATOM   2980  O   WAT   979       0.622   6.066  -7.896  1.00  0.00
ATOM   2981  H1  WAT   979       0.723   5.862  -8.826  1.00  0.00
ATOM   2982  H2  WAT   979      -0.278   5.812  -7.692  1.00  0.00
TER
ATOM   2983  O   WAT   980      -0.736   8.585  -3.202  1.00  0.00
ATOM   2984  H1  WAT   980      -0.482   8.547  -4.124  1.00  0.00
ATOM   2985  H2  WAT   980      -1.685   8.458  -3.209  1.00  0.00
TER
ATOM   2986  O   WAT   981       6.977  -5.740   4.928  1.00  0.00
ATOM   2987  H1  WAT   981       6.474  -4.999   5.267  1.00  0.00
ATOM   2988  H2  WAT   981       7.792  -5.351   4.612  1.00  0.00
TER
ATOM   2989  O   WAT   982       5.269  -0.496  -1.626  1.00  0.00
ATOM   2990  H1  WAT   982       4.328  -0.481  -1.451  1.00  0.00
ATOM   2991  H2  WAT   982       5.583  -1.283  -1.180  1.00  0.00
TER
ATOM   2992  O   WAT   983      -4.753   1.186  -8.065  1.00  0.00
ATOM   2993  H1  WAT   983      -3.987   1.074  -7.503  1.00  0.00
ATOM   2994  H2  WAT   983      -4.675   0.489  -8.718  1.00  0.00
TER
ATOM   2995  O   WAT   984      -6.058  -1.382  -7.382  1.00  0.00
ATOM   2996  H1  WAT   984      -5.978  -2.329  -7.270  1.00  0.00
ATOM   2997  H2  WAT   984      -5.166  -1.051  -7.276  1.00  0.00
TER
ATOM   2998  O   WAT   985       7.271   6.675   0.050  1.00  0.00
ATOM   2999  H1  WAT   985       7.396   7.498   0.522  1.00  0.00
ATOM   3000  H2  WAT   985       8.138   6.464  -0.298  1.00  0.00
TER
ATOM   3001  O   WAT   986      -5.257   8.768  -0.279  1.00  0.00
ATOM   3002  H1  WAT   986      -4.521   8.219  -0.008  1.00  0.00
ATOM   3003  H2  WAT   986      -4.873   9.633  -0.418  1.00  0.00
TER
ATOM   3004  O   WAT   987      -8.372   4.835  -4.404  1.00  0.00
ATOM   3005  H1  WAT   987      -9.298   5.077  -4.414  1.00  0.00
ATOM   3006  H2  WAT   987      -7.907   5.662  -4.526  1.00  0.00
TER
ATOM   3007  O   WAT   988      -6.251   7.952   8.910  1.00  0.00
ATOM   3008  H1  WAT   988      -5.450   8.274   9.323  1.00  0.00
ATOM   3009  H2  WAT   988      -6.766   7.592   9.632  1.00  0.00
TER
ATOM   3010  O   WAT   989      -2.147   7.941  -8.456  1.00  0.00
ATOM   3011  H1  WAT   989      -1.354   8.230  -8.908  1.00  0.00
ATOM   3012  H2  WAT   989      -2.666   7.510  -9.135  1.00  0.00
TER
ATOM   3013  O   WAT   990       2.585   4.060   8.857  1.00  0.00
ATOM   3014  H1  WAT   990       1.979   4.083   8.117  1.00  0.00
ATOM   3015  H2  WAT   990       2.281   3.329   9.394  1.00  0.00
TER
ATOM   3016  O   WAT   991       4.016   7.788   7.468  1.00  0.00
ATOM   3017  H1  WAT   991       4.968   7.704   7.418  1.00  0.00
ATOM   3018  H2  WAT   991       3.868   8.452   8.142  1.00  0.00
TER
ATOM   3019  O   WAT   992       6.906   7.168  -7.032  1.00  0.00
ATOM   3020  H1  WAT   992       6.621   6.754  -7.847  1.00  0.00
ATOM   3021  H2  WAT   992       6.708   8.097  -7.152  1.00  0.00
TER
ATOM   3022  O   WAT   993      -8.531   0.440   7.854  1.00  0.00
ATOM   3023  H1  WAT   993      -8.027  -0.140   8.425  1.00  0.00
ATOM   3024  H2  WAT   993      -9.270   0.724   8.391  1.00  0.00
TER
ATOM   3025  O   WAT   994      -1.629   3.161  -8.592  1.00  0.00
ATOM   3026  H1  WAT   994      -1.734   2.546  -7.866  1.00  0.00
ATOM   3027  H2  WAT   994      -1.796   2.638  -9.376  1.00  0.00
TER
ATOM   3028  O   WAT   995       1.611   2.223  -7.988  1.00  0.00
ATOM   3029  H1  WAT   995       1.062   2.670  -7.343  1.00  0.00
ATOM   3030  H2  WAT   995       2.233   1.718  -7.464  1.00  0.00
TER
ATOM   3031  O   WAT   996       5.665   3.577   7.945  1.00  0.00
ATOM   3032  H1  WAT   996       6.406   3.915   7.441  1.00  0.00
ATOM   3033  H2  WAT   996       4.902   3.746   7.392  1.00  0.00
TER
ATOM   3034  O   WAT   997      -6.499  -1.417   8.749  1.00  0.00
ATOM   3035  H1  WAT   997      -6.458  -1.716   9.657  1.00  0.00
ATOM   3036  H2  WAT   997      -5.644  -1.017   8.589  1.00  0.00
TER
ATOM   3037  O   WAT   998      -2.721   1.182  -6.091  1.00  0.00
ATOM   3038  H1  WAT   998      -2.299   1.016  -5.248  1.00  0.00
ATOM   3039  H2  WAT   998      -2.596   0.372  -6.586  1.00  0.00
TER
ATOM   3040  O   WAT   999      -0.208   0.206  -8.843  1.00  0.00
ATOM   3041  H1  WAT   999       0.312  -0.509  -9.209  1.00  0.00
ATOM   3042  H2  WAT   999       0.439   0.845  -8.543  1.00  0.00
TER
ATOM   3043  O   WAT  1000       4.340   1.629   6.480  1.00  0.00
ATOM   3044  H1  WAT  1000       4.754   1.783   7.329  1.00  0.00
ATOM   3045  H2  WAT  1000       3.405   1.754   6.643  1.00  0.00
TER
ATOM   3046  O   WAT  1001       4.812  -1.032   8.484  1.00  0.00
ATOM   3047  H1  WAT  1001       5.394  -1.786   8.396  1.00  0.00
ATOM   3048  H2  WAT  1001       4.988  -0.501   7.707  1.00  0.00
TER
ATOM   3049  O   WAT  1002      -4.071  -5.872   6.796  1.00  0.00
ATOM   3050  H1  WAT  1002      -4.165  -6.490   6.071  1.00  0.00
ATOM   3051  H2  WAT  1002      -4.651  -5.145   6.569  1.00  0.00
TER
ATOM   3052  O   WAT  1003      -1.305  -7.315   3.828  1.00  0.00
ATOM   3053  H1  WAT  1003      -1.753  -7.292   2.983  1.00  0.00
ATOM   3054  H2  WAT  1003      -1.938  -7.713   4.426  1.00  0.00
TER
ATOM   3055  O   WAT  1004      -3.825  -2.745  -9.145  1.00  0.00
ATOM   3056  H1  WAT  1004      -4.026  -3.608  -8.784  1.00  0.00
ATOM   3057  H2  WAT  1004      -3.996  -2.831 -10.083  1.00  0.00
TER
ATOM   3058  O   WAT  1005      -3.048   7.886   5.565  1.00  0.00
ATOM   3059  H1  WAT  1005      -3.586   8.611   5.246  1.00  0.00
ATOM   3060  H2  WAT  1005      -2.795   7.409   4.775  1.00  0.00
TER
ATOM   3061  O   WAT  1006      -1.796  -4.145   7.091  1.00  0.00
ATOM   3062  H1  WAT  1006      -1.206  -4.454   7.779  1.00  0.00
ATOM   3063  H2  WAT  1006      -2.614  -4.617   7.247  1.00  0.00
TER
ATOM   3064  O   WAT  1007       3.024  -4.529   7.324  1.00  0.00
ATOM   3065  H1  WAT  1007       2.335  -5.191   7.259  1.00  0.00
ATOM   3066  H2  WAT  1007       3.744  -4.975   7.769  1.00  0.00
TER
ATOM   3067  O   WAT  1008       3.654  -7.934  -6.617  1.00  0.00
ATOM   3068  H1  WAT  1008       3.934  -8.777  -6.261  1.00  0.00
ATOM   3069  H2  WAT  1008       2.880  -7.701  -6.103  1.00  0.00
TER
ATOM   3070  O   WAT  1009      -5.027  -5.644  -9.157  1.00  0.00
ATOM   3071  H1  WAT  1009      -4.724  -5.638 -10.066  1.00  0.00
ATOM   3072  H2  WAT  1009      -4.287  -5.995  -8.661  1.00  0.00
TER
ATOM   3073  O   WAT  1010      -0.192   9.121   5.824  1.00  0.00
ATOM   3074  H1  WAT  1010      -0.266  10.025   6.131  1.00  0.00
ATOM   3075  H2  WAT  1010      -1.094   8.802   5.796  1.00  0.00
TER
ATOM   3076  O   WAT  1011      -1.808  -6.701  -8.172  1.00  0.00
ATOM   3077  H1  WAT  1011      -2.156  -7.379  -8.752  1.00  0.00
ATOM   3078  H2  WAT  1011      -1.607  -7.162  -7.358  1.00  0.00
TER
ATOM   3079  O   WAT  1012       0.357   8.287  -6.553  1.00  0.00
ATOM   3080  H1  WAT  1012       1.252   8.626  -6.531  1.00  0.00
ATOM   3081  H2  WAT  1012       0.388   7.565  -7.181  1.00  0.00
TER
ATOM   3082  O   WAT  1013      -6.004   3.660  -8.325  1.00  0.00
ATOM   3083  H1  WAT  1013      -5.566   4.203  -7.669  1.00  0.00
ATOM   3084  H2  WAT  1013      -5.519   2.834  -8.315  1.00  0.00
TER
ATOM   3085  O   WAT  1014      -8.789   6.449  -0.872  1.00  0.00
ATOM   3086  H1  WAT  1014      -8.459   5.581  -1.105  1.00  0.00
ATOM   3087  H2  WAT  1014      -8.360   6.655  -0.042  1.00  0.00
TER
ATOM   3088  O   WAT  1015      -4.193   4.780  -3.212  1.00  0.00
ATOM   3089  H1  WAT  1015      -4.494   4.656  -2.312  1.00  0.00
ATOM   3090  H2  WAT  1015      -4.299   3.920  -3.621  1.00  0.00
TER
ATOM   3091  O   WAT  1016      -8.300   7.316   1.866  1.00  0.00
ATOM   3092  H1  WAT  1016      -8.737   7.496   2.698  1.00  0.00
ATOM   3093  H2  WAT  1016      -7.732   8.073   1.724  1.00  0.00
TER
ATOM   3094  O   WAT  1017       7.336   6.817   6.153  1.00  0.00
ATOM   3095  H1  WAT  1017       6.736   6.877   5.410  1.00  0.00
ATOM   3096  H2  WAT  1017       7.465   5.878   6.283  1.00  0.00
TER
ATOM   3097  O   WAT  1018       8.576   4.559  -8.510  1.00  0.00
ATOM   3098  H1  WAT  1018       7.745   4.627  -8.039  1.00  0.00
ATOM   3099  H2  WAT  1018       8.753   5.450  -8.813  1.00  0.00
TER
ATOM   3100  O   WAT  1019       8.032   1.304  -6.006  1.00  0.00
ATOM   3101  H1  WAT  1019       8.794   1.874  -5.900  1.00  0.00
ATOM   3102  H2  WAT  1019       8.047   0.737  -5.235  1.00  0.00
TER
ATOM   3103  O   WAT  1020      -8.468  -0.172  -1.775  1.00  0.00
ATOM   3104  H1  WAT  1020      -9.123  -0.441  -2.419  1.00  0.00
ATOM   3105  H2  WAT  1020      -7.630  -0.282  -2.225  1.00  0.00
TER
ATOM   3106  O   WAT  1021       9.038   2.159  -1.162  1.00  0.00
ATOM   3107  H1  WAT  1021       9.409   1.376  -1.568  1.00  0.00
ATOM   3108  H2  WAT  1021       9.678   2.848  -1.340  1.00  0.00
TER
ATOM   3109  O   WAT  1022       6.021   3.543   4.251  1.00  0.00
ATOM   3110  H1  WAT  1022       5.207   3.972   4.514  1.00  0.00
ATOM   3111  H2  WAT  1022       6.429   4.154   3.638  1.00  0.00
TER
ATOM   3112  O   WAT  1023       8.084   1.597  -8.849  1.00  0.00
ATOM   3113  H1  WAT  1023       8.359   2.505  -8.977  1.00  0.00
ATOM   3114  H2  WAT  1023       7.895   1.534  -7.913  1.00  0.00
TER
ATOM   3115  O   WAT  1024       4.481  -5.378  -7.554  1.00  0.00
ATOM   3116  H1  WAT  1024       4.900  -5.565  -8.394  1.00  0.00
ATOM   3117  H2  WAT  1024       4.175  -6.230  -7.243  1.00  0.00
TER
ATOM   3118  O   WAT  1025       7.980  -0.466  -3.856  1.00  0.00
ATOM   3119  H1  WAT  1025       7.605  -1.233  -4.288  1.00  0.00
ATOM   3120  H2  WAT  1025       7.251  -0.083  -3.369  1.00  0.00
TER
ATOM   3121  O   WAT  1026      -7.430   0.213   2.765  1.00  0.00
ATOM   3122  H1  WAT  1026      -7.063   0.126   3.645  1.00  0.00
ATOM   3123  H2  WAT  1026      -7.999  -0.550   2.666  1.00  0.00
TER
ATOM   3124  O   WAT  1027       7.370  -1.319   5.778  1.00  0.00
ATOM   3125  H1  WAT  1027       7.139  -1.547   4.878  1.00  0.00
ATOM   3126  H2  WAT  1027       7.631  -0.399   5.732  1.00  0.00
TER
ATOM   3127  O   WAT  1028      -7.879  -2.876   6.671  1.00  0.00
ATOM   3128  H1  WAT  1028      -8.773  -2.909   7.010  1.00  0.00
ATOM   3129  H2  WAT  1028      -7.339  -2.677   7.436  1.00  0.00
TER
ATOM   3130  O   WAT  1029       5.809  -6.093   8.556  1.00  0.00
ATOM   3131  H1  WAT  1029       6.686  -6.085   8.939  1.00  0.00
ATOM   3132  H2  WAT  1029       5.821  -6.830   7.945  1.00  0.00
TER
ATOM   3133  O   WAT  1030      -9.254  -2.962  -5.833  1.00  0.00
ATOM   3134  H1  WAT  1030     -10.158  -2.699  -6.008  1.00  0.00
ATOM   3135  H2  WAT  1030      -8.770  -2.691  -6.613  1.00  0.00
TER
ATOM   3136  O   WAT  1031       7.255  -2.240  -0.555  1.00  0.00
ATOM   3137  H1  WAT  1031       7.779  -2.734  -1.186  1.00  0.00
ATOM   3138  H2  WAT  1031       7.841  -2.105   0.189  1.00  0.00
TER
ATOM   3139  O   WAT  1032       7.434  -2.156   2.967  1.00  0.00
ATOM   3140  H1  WAT  1032       6.485  -2.190   3.081  1.00  0.00
ATOM   3141  H2  WAT  1032       7.616  -1.246   2.732  1.00  0.00
TER
ATOM   3142  O   WAT  1033      -6.711  -3.906  -7.923  1.00  0.00
ATOM   3143  H1  WAT  1033      -6.002  -4.327  -8.409  1.00  0.00
ATOM   3144  H2  WAT  1033      -7.427  -3.838  -8.555  1.00  0.00
TER
ATOM   3145  O   WAT  1034      -7.064  -7.852  -8.883  1.00  0.00
ATOM   3146  H1  WAT  1034      -6.341  -7.311  -8.565  1.00  0.00
ATOM   3147  H2  WAT  1034      -6.791  -8.125  -9.759  1.00  0.00
TER
ATOM   3148  O   WAT  1035       6.745  -2.983  -4.616  1.00  0.00
ATOM   3149  H1  WAT  1035       7.241  -3.216  -3.831  1.00  0.00
ATOM   3150  H2  WAT  1035       6.547  -3.821  -5.032  1.00  0.00
TER
ATOM   3151  O   WAT  1036      -7.375  -8.601   1.019  1.00  0.00
ATOM   3152  H1  WAT  1036      -6.727  -9.151   0.579  1.00  0.00
ATOM   3153  H2  WAT  1036      -6.954  -8.347   1.841  1.00  0.00
TER
ATOM   3154  O   WAT  1037       8.174  -4.346  -2.082  1.00  0.00
ATOM   3155  H1  WAT  1037       8.064  -4.501  -1.144  1.00  0.00
ATOM   3156  H2  WAT  1037       8.935  -4.874  -2.325  1.00  0.00
TER
ATOM   3157  O   WAT  1038       6.521  -8.407   4.376  1.00  0.00
ATOM   3158  H1  WAT  1038       7.158  -7.794   4.742  1.00  0.00
ATOM   3159  H2  WAT  1038       6.668  -8.371   3.431  1.00  0.00
TER
ATOM   3160  O   WAT  1039       9.063  -6.516  -8.842  1.00  0.00
ATOM   3161  H1  WAT  1039       9.988  -6.648  -9.050  1.00  0.00
ATOM   3162  H2  WAT  1039       9.041  -6.436  -7.888  1.00  0.00
TER
ATOM   3163  O   WAT  1040       9.137  -5.745  -6.216  1.00  0.00
ATOM   3164  H1  WAT  1040       8.342  -5.810  -5.687  1.00  0.00
ATOM   3165  H2  WAT  1040       9.341  -4.810  -6.227  1.00  0.00
TER
ATOM   3166  O   WAT  1041       6.079   8.295  -2.222  1.00  0.00
ATOM   3167  H1  WAT  1041       6.675   7.973  -2.899  1.00  0.00
ATOM   3168  H2  WAT  1041       6.337   7.822  -1.431  1.00  0.00
TER
ATOM   3169  O   WAT  1042      -7.621  -8.446   3.762  1.00  0.00
ATOM   3170  H1  WAT  1042      -7.970  -7.989   4.527  1.00  0.00
ATOM   3171  H2  WAT  1042      -7.953  -9.340   3.844  1.00  0.00
TER
ATOM   3172  O   WAT  1043      -6.015   4.726   7.927  1.00  0.00
ATOM   3173  H1  WAT  1043      -6.058   4.356   8.808  1.00  0.00
ATOM   3174  H2  WAT  1043      -5.884   5.664   8.067  1.00  0.00
TER
ATOM   3175  O   WAT  1044      -0.109  -7.254   7.284  1.00  0.00
ATOM   3176  H1  WAT  1044      -0.170  -6.662   8.033  1.00  0.00
ATOM   3177  H2  WAT  1044       0.831  -7.362   7.139  1.00  0.00
TER
ATOM   3178  O   WAT  1045       2.528  -7.597   6.923  1.00  0.00
ATOM   3179  H1  WAT  1045       3.143  -7.280   6.261  1.00  0.00
ATOM   3180  H2  WAT  1045       3.073  -8.083   7.542  1.00  0.00
TER
ATOM   3181  O   WAT  1046       8.946   8.302   4.329  1.00  0.00
ATOM   3182  H1  WAT  1046       8.452   8.699   3.612  1.00  0.00
ATOM   3183  H2  WAT  1046       8.337   7.677   4.723  1.00  0.00
TER
ATOM   3184  O   WAT  1047      -6.949  -8.918   7.037  1.00  0.00
ATOM   3185  H1  WAT  1047      -6.401  -9.099   6.273  1.00  0.00
ATOM   3186  H2  WAT  1047      -6.884  -9.709   7.572  1.00  0.00
TER
ATOM   3187  O   WAT  1048      -6.176   7.673   5.047  1.00  0.00
ATOM   3188  H1  WAT  1048      -6.770   7.541   5.786  1.00  0.00
ATOM   3189  H2  WAT  1048      -6.184   6.836   4.581  1.00  0.00
TER
ATOM   3190  O   WAT  1049       3.269  -9.034   3.250  1.00  0.00
ATOM   3191  H1  WAT  1049       2.395  -8.701   3.047  1.00  0.00
ATOM   3192  H2  WAT  1049       3.160  -9.507   4.075  1.00  0.00
TER
ATOM   3193  O   WAT  1050       4.176  -6.827   4.634  1.00  0.00
ATOM   3194  H1  WAT  1050       3.848  -7.642   4.254  1.00  0.00
ATOM   3195  H2  WAT  1050       5.125  -6.870   4.510  1.00  0.00
TER
ATOM   3196  O   WAT  1051       6.630   8.944   1.608  1.00  0.00
ATOM   3197  H1  WAT  1051       6.170   9.696   1.233  1.00  0.00
ATOM   3198  H2  WAT  1051       6.001   8.225   1.549  1.00  0.00
TER
ATOM   3199  O   WAT  1052      -6.545   5.038   3.998  1.00  0.00
ATOM   3200  H1  WAT  1052      -7.272   4.419   3.930  1.00  0.00
ATOM   3201  H2  WAT  1052      -6.484   5.432   3.127  1.00  0.00
TER
ATOM   3202  O   WAT  1053      -2.940   7.253   0.782  1.00  0.00
ATOM   3203  H1  WAT  1053      -2.424   6.642   0.257  1.00  0.00
ATOM   3204  H2  WAT  1053      -2.291   7.756   1.274  1.00  0.00
TER
ATOM   3205  O   WAT  1054       1.017  -8.117   2.189  1.00  0.00
ATOM   3206  H1  WAT  1054       0.234  -7.643   2.469  1.00  0.00
ATOM   3207  H2  WAT  1054       0.723  -9.022   2.080  1.00  0.00
TER
ATOM   3208  O   WAT  1055       5.569  -7.415   0.234  1.00  0.00
ATOM   3209  H1  WAT  1055       6.010  -7.470  -0.614  1.00  0.00
ATOM   3210  H2  WAT  1055       5.300  -6.499   0.305  1.00  0.00
TER
ATOM   3211  O   WAT  1056       7.433  -7.783  -1.755  1.00  0.00
ATOM   3212  H1  WAT  1056       7.372  -8.727  -1.902  1.00  0.00
ATOM   3213  H2  WAT  1056       8.212  -7.675  -1.210  1.00  0.00
TER
ATOM   3214  O   WAT  1057      -8.262   8.356  -2.793  1.00  0.00
ATOM   3215  H1  WAT  1057      -8.430   7.723  -2.095  1.00  0.00
ATOM   3216  H2  WAT  1057      -9.129   8.562  -3.143  1.00  0.00
TER
ATOM   3217  O   WAT  1058      -7.639  -7.813  -5.290  1.00  0.00
ATOM   3218  H1  WAT  1058      -6.881  -7.700  -5.863  1.00  0.00
ATOM   3219  H2  WAT  1058      -8.101  -6.976  -5.335  1.00  0.00
TER
ATOM   3220  O   WAT  1059       3.405  -9.034  -1.061  1.00  0.00
ATOM   3221  H1  WAT  1059       4.008  -8.462  -0.586  1.00  0.00
ATOM   3222  H2  WAT  1059       2.664  -8.470  -1.284  1.00  0.00
TER
ATOM   3223  O   WAT  1060       6.548  -8.632  -5.787  1.00  0.00
ATOM   3224  H1  WAT  1060       6.743  -7.734  -5.520  1.00  0.00
ATOM   3225  H2  WAT  1060       5.761  -8.863  -5.294  1.00  0.00
TER
ATOM   3226  O   WAT  1061      -6.656   7.049  -5.348  1.00  0.00
ATOM   3227  H1  WAT  1061      -7.181   7.430  -6.052  1.00  0.00
ATOM   3228  H2  WAT  1061      -6.731   7.674  -4.627  1.00  0.00
TER
ATOM   3229  O   WAT  1062      -5.267  -7.286  -6.749  1.00  0.00
ATOM   3230  H1  WAT  1062      -4.737  -8.073  -6.879  1.00  0.00
ATOM   3231  H2  WAT  1062      -4.634  -6.607  -6.516  1.00  0.00
TER
ATOM   3232  O   WAT  1063      -0.134   9.065   8.976  1.00  0.00
ATOM   3233  H1  WAT  1063       0.793   8.830   9.020  1.00  0.00
ATOM   3234  H2  WAT  1063      -0.149   9.893   8.495  1.00  0.00
TER
ATOM   3235  O   WAT  1064       8.101   8.608  -4.026  1.00  0.00
ATOM   3236  H1  WAT  1064       8.276   7.922  -4.670  1.00  0.00
ATOM   3237  H2  WAT  1064       7.403   9.133  -4.419  1.00  0.00
TER
ATOM   3238  O   WAT  1065      -2.947  -8.270   8.740  1.00  0.00
ATOM   3239  H1  WAT  1065      -3.229  -7.767   7.976  1.00  0.00
ATOM   3240  H2  WAT  1065      -2.565  -9.068   8.375  1.00  0.00
TER
ATOM   3241  O   WAT  1066      -4.056   8.997  -6.473  1.00  0.00
ATOM   3242  H1  WAT  1066      -3.325   8.713  -7.020  1.00  0.00
ATOM   3243  H2  WAT  1066      -3.797   8.759  -5.583  1.00  0.00
TER
ATOM   3244  O   WAT  1067      -4.895   5.114  -6.468  1.00  0.00
ATOM   3245  H1  WAT  1067      -5.524   5.582  -5.920  1.00  0.00
ATOM   3246  H2  WAT  1067      -4.780   4.269  -6.034  1.00  0.00
TER
ATOM   3247  O   WAT  1068       3.654  -8.855   9.318  1.00  0.00
ATOM   3248  H1  WAT  1068       3.541  -8.535  10.214  1.00  0.00
ATOM   3249  H2  WAT  1068       4.471  -8.454   9.022  1.00  0.00
TER
ATOM   3250  O   WAT  1069       6.434   8.292   8.800  1.00  0.00
ATOM   3251  H1  WAT  1069       7.227   7.797   8.593  1.00  0.00
ATOM   3252  H2  WAT  1069       6.727   8.971   9.408  1.00  0.00
TER
ATOM   3253  O   WAT  1070       0.692   0.942 -18.437  1.00  0.00
ATOM   3254  H1  WAT  1070      -0.084   0.462 -18.147  1.00  0.00
ATOM   3255  H2  WAT  1070       1.343   0.263 -18.612  1.00  0.00
TER
ATOM   3256  O   WAT  1071      -5.292   1.254 -17.560  1.00  0.00
ATOM   3257  H1  WAT  1071      -6.123   0.999 -17.160  1.00  0.00
ATOM   3258  H2  WAT  1071      -4.683   1.325 -16.824  1.00  0.00
TER
ATOM   3259  O   WAT  1072       4.713   5.348 -19.657  1.00  0.00
ATOM   3260  H1  WAT  1072       4.251   4.577 -19.329  1.00  0.00
ATOM   3261  H2  WAT  1072       5.525   5.375 -19.152  1.00  0.00
TER
ATOM   3262  O   WAT  1073      -5.311   5.288 -17.364  1.00  0.00
ATOM   3263  H1  WAT  1073      -5.009   4.398 -17.543  1.00  0.00
ATOM   3264  H2  WAT  1073      -4.567   5.845 -17.592  1.00  0.00
TER
ATOM   3265  O   WAT  1074      -8.919  -1.185 -17.891  1.00  0.00
ATOM   3266  H1  WAT  1074      -8.347  -1.953 -17.891  1.00  0.00
ATOM   3267  H2  WAT  1074      -8.919  -0.886 -18.801  1.00  0.00
TER
ATOM   3268  O   WAT  1075       0.133   3.618 -18.430  1.00  0.00
ATOM   3269  H1  WAT  1075       0.064   2.677 -18.591  1.00  0.00
ATOM   3270  H2  WAT  1075       0.895   3.708 -17.858  1.00  0.00
TER
ATOM   3271  O   WAT  1076      -7.677  -5.777 -16.105  1.00  0.00
ATOM   3272  H1  WAT  1076      -7.856  -6.674 -15.824  1.00  0.00
ATOM   3273  H2  WAT  1076      -8.079  -5.229 -15.430  1.00  0.00
TER
ATOM   3274  O   WAT  1077       1.163  -3.575 -18.203  1.00  0.00
ATOM   3275  H1  WAT  1077       1.540  -4.448 -18.316  1.00  0.00
ATOM   3276  H2  WAT  1077       1.065  -3.239 -19.094  1.00  0.00
TER
ATOM   3277  O   WAT  1078      -7.058  -3.280 -17.496  1.00  0.00
ATOM   3278  H1  WAT  1078      -6.377  -3.017 -16.878  1.00  0.00
ATOM   3279  H2  WAT  1078      -7.373  -4.120 -17.162  1.00  0.00
TER
ATOM   3280  O   WAT  1079      -2.865  -2.234 -18.409  1.00  0.00
ATOM   3281  H1  WAT  1079      -2.358  -1.736 -17.769  1.00  0.00
ATOM   3282  H2  WAT  1079      -2.334  -3.010 -18.585  1.00  0.00
TER
ATOM   3283  O   WAT  1080       9.236  -4.063 -14.706  1.00  0.00
ATOM   3284  H1  WAT  1080       8.531  -3.675 -15.225  1.00  0.00
ATOM   3285  H2  WAT  1080       9.501  -3.368 -14.104  1.00  0.00
TER
ATOM   3286  O   WAT  1081      -4.582  -7.594 -14.143  1.00  0.00
ATOM   3287  H1  WAT  1081      -4.580  -7.077 -14.948  1.00  0.00
ATOM   3288  H2  WAT  1081      -5.411  -8.071 -14.166  1.00  0.00
TER
ATOM   3289  O   WAT  1082      -3.332   2.046 -15.965  1.00  0.00
ATOM   3290  H1  WAT  1082      -3.665   2.673 -15.323  1.00  0.00
ATOM   3291  H2  WAT  1082      -3.155   2.572 -16.745  1.00  0.00
TER
ATOM   3292  O   WAT  1083       5.182  -4.140 -18.498  1.00  0.00
ATOM   3293  H1  WAT  1083       4.477  -3.851 -17.917  1.00  0.00
ATOM   3294  H2  WAT  1083       5.543  -3.330 -18.858  1.00  0.00
TER
ATOM   3295  O   WAT  1084      -4.900  -5.883 -16.136  1.00  0.00
ATOM   3296  H1  WAT  1084      -4.559  -5.039 -16.430  1.00  0.00
ATOM   3297  H2  WAT  1084      -5.839  -5.735 -16.019  1.00  0.00
TER
ATOM   3298  O   WAT  1085      -4.120   4.014 -14.150  1.00  0.00
ATOM   3299  H1  WAT  1085      -3.502   4.689 -14.432  1.00  0.00
ATOM   3300  H2  WAT  1085      -4.980   4.423 -14.242  1.00  0.00
TER
ATOM   3301  O   WAT  1086       6.798   5.478 -16.235  1.00  0.00
ATOM   3302  H1  WAT  1086       6.114   6.148 -16.243  1.00  0.00
ATOM   3303  H2  WAT  1086       7.338   5.676 -17.000  1.00  0.00
TER
ATOM   3304  O   WAT  1087       8.250  -4.694 -18.107  1.00  0.00
ATOM   3305  H1  WAT  1087       7.303  -4.660 -17.975  1.00  0.00
ATOM   3306  H2  WAT  1087       8.575  -3.880 -17.722  1.00  0.00
TER
ATOM   3307  O   WAT  1088       4.334   7.322 -17.520  1.00  0.00
ATOM   3308  H1  WAT  1088       4.347   6.918 -18.388  1.00  0.00
ATOM   3309  H2  WAT  1088       3.781   8.097 -17.624  1.00  0.00
TER
ATOM   3310  O   WAT  1089       3.733   2.225 -16.192  1.00  0.00
ATOM   3311  H1  WAT  1089       4.149   2.011 -17.027  1.00  0.00
ATOM   3312  H2  WAT  1089       4.456   2.482 -15.621  1.00  0.00
TER
ATOM   3313  O   WAT  1090       7.679   0.624 -16.101  1.00  0.00
ATOM   3314  H1  WAT  1090       6.851   0.693 -16.576  1.00  0.00
ATOM   3315  H2  WAT  1090       8.274   1.209 -16.569  1.00  0.00
TER
ATOM   3316  O   WAT  1091       4.643  -2.589 -15.155  1.00  0.00
ATOM   3317  H1  WAT  1091       4.230  -1.764 -14.901  1.00  0.00
ATOM   3318  H2  WAT  1091       3.911  -3.175 -15.347  1.00  0.00
TER
ATOM   3319  O   WAT  1092      -2.756   3.883 -18.129  1.00  0.00
ATOM   3320  H1  WAT  1092      -3.053   3.278 -18.808  1.00  0.00
ATOM   3321  H2  WAT  1092      -1.806   3.921 -18.240  1.00  0.00
TER
ATOM   3322  O   WAT  1093      -4.511  -3.029 -16.513  1.00  0.00
ATOM   3323  H1  WAT  1093      -3.959  -2.919 -17.288  1.00  0.00
ATOM   3324  H2  WAT  1093      -3.997  -2.655 -15.798  1.00  0.00
TER
ATOM   3325  O   WAT  1094       5.333   7.457 -14.467  1.00  0.00
ATOM   3326  H1  WAT  1094       4.856   8.264 -14.660  1.00  0.00
ATOM   3327  H2  WAT  1094       4.649   6.804 -14.314  1.00  0.00
TER
ATOM   3328  O   WAT  1095      -3.664   3.622 -11.478  1.00  0.00
ATOM   3329  H1  WAT  1095      -4.561   3.846 -11.231  1.00  0.00
ATOM   3330  H2  WAT  1095      -3.639   3.745 -12.427  1.00  0.00
TER
ATOM   3331  O   WAT  1096      -4.837   0.493 -12.903  1.00  0.00
ATOM   3332  H1  WAT  1096      -4.976   1.365 -12.534  1.00  0.00
ATOM   3333  H2  WAT  1096      -5.719   0.150 -13.048  1.00  0.00
TER
ATOM   3334  O   WAT  1097      -3.039   6.435 -10.694  1.00  0.00
ATOM   3335  H1  WAT  1097      -3.067   6.839 -11.561  1.00  0.00
ATOM   3336  H2  WAT  1097      -3.202   5.506 -10.857  1.00  0.00
TER
ATOM   3337  O   WAT  1098       8.913   7.218  -9.398  1.00  0.00
ATOM   3338  H1  WAT  1098       9.389   7.696  -8.719  1.00  0.00
ATOM   3339  H2  WAT  1098       9.534   7.150 -10.123  1.00  0.00
TER
ATOM   3340  O   WAT  1099      -8.885   2.263 -16.986  1.00  0.00
ATOM   3341  H1  WAT  1099      -8.807   2.398 -17.930  1.00  0.00
ATOM   3342  H2  WAT  1099      -8.271   1.554 -16.793  1.00  0.00
TER
ATOM   3343  O   WAT  1100       8.316   4.409 -12.238  1.00  0.00
ATOM   3344  H1  WAT  1100       8.442   4.170 -13.156  1.00  0.00
ATOM   3345  H2  WAT  1100       8.358   3.578 -11.766  1.00  0.00
TER
ATOM   3346  O   WAT  1101       2.178   8.112 -13.668  1.00  0.00
ATOM   3347  H1  WAT  1101       2.692   8.023 -12.866  1.00  0.00
ATOM   3348  H2  WAT  1101       1.335   8.458 -13.376  1.00  0.00
TER
ATOM   3349  O   WAT  1102       8.169  -3.538 -11.273  1.00  0.00
ATOM   3350  H1  WAT  1102       7.553  -3.030 -11.801  1.00  0.00
ATOM   3351  H2  WAT  1102       7.848  -4.438 -11.330  1.00  0.00
TER
ATOM   3352  O   WAT  1103      -8.829   3.304 -14.446  1.00  0.00
ATOM   3353  H1  WAT  1103      -8.666   2.835 -15.264  1.00  0.00
ATOM   3354  H2  WAT  1103      -8.364   2.796 -13.781  1.00  0.00
TER
ATOM   3355  O   WAT  1104       0.230  -4.698 -13.807  1.00  0.00
ATOM   3356  H1  WAT  1104      -0.232  -4.490 -12.995  1.00  0.00
ATOM   3357  H2  WAT  1104      -0.172  -5.513 -14.110  1.00  0.00
TER
ATOM   3358  O   WAT  1105       5.230  -3.478 -12.677  1.00  0.00
ATOM   3359  H1  WAT  1105       4.380  -3.777 -12.356  1.00  0.00
ATOM   3360  H2  WAT  1105       5.071  -3.233 -13.589  1.00  0.00
TER
ATOM   3361  O   WAT  1106       2.325  -1.977 -10.577  1.00  0.00
ATOM   3362  H1  WAT  1106       2.651  -2.811 -10.917  1.00  0.00
ATOM   3363  H2  WAT  1106       3.113  -1.455 -10.429  1.00  0.00
TER
ATOM   3364  O   WAT  1107      -2.019  -7.021 -17.551  1.00  0.00
ATOM   3365  H1  WAT  1107      -1.722  -6.114 -17.632  1.00  0.00
ATOM   3366  H2  WAT  1107      -1.471  -7.509 -18.165  1.00  0.00
TER
ATOM   3367  O   WAT  1108      -1.826  -1.543 -11.016  1.00  0.00
ATOM   3368  H1  WAT  1108      -1.921  -2.484 -11.166  1.00  0.00
ATOM   3369  H2  WAT  1108      -0.982  -1.322 -11.411  1.00  0.00
TER
ATOM   3370  O   WAT  1109      -6.695  -5.132 -12.863  1.00  0.00
ATOM   3371  H1  WAT  1109      -7.088  -4.284 -12.655  1.00  0.00
ATOM   3372  H2  WAT  1109      -7.383  -5.769 -12.672  1.00  0.00
TER
ATOM   3373  O   WAT  1110      -0.120  -5.049  -9.793  1.00  0.00
ATOM   3374  H1  WAT  1110      -0.810  -5.241  -9.158  1.00  0.00
ATOM   3375  H2  WAT  1110       0.623  -4.765  -9.261  1.00  0.00
TER
ATOM   3376  O   WAT  1111      -9.393  -7.209 -18.830  1.00  0.00
ATOM   3377  H1  WAT  1111      -9.682  -6.639 -18.117  1.00  0.00
ATOM   3378  H2  WAT  1111      -8.648  -7.689 -18.467  1.00  0.00
TER
ATOM   3379  O   WAT  1112       2.156  -1.209 -16.958  1.00  0.00
ATOM   3380  H1  WAT  1112       1.424  -0.700 -16.609  1.00  0.00
ATOM   3381  H2  WAT  1112       1.759  -2.026 -17.259  1.00  0.00
TER
ATOM   3382  O   WAT  1113      -1.406  -4.533 -18.552  1.00  0.00
ATOM   3383  H1  WAT  1113      -1.402  -4.974 -19.402  1.00  0.00
ATOM   3384  H2  WAT  1113      -0.511  -4.212 -18.445  1.00  0.00
TER
ATOM   3385  O   WAT  1114       2.619  -5.755 -17.545  1.00  0.00
ATOM   3386  H1  WAT  1114       2.636  -5.304 -16.701  1.00  0.00
ATOM   3387  H2  WAT  1114       2.370  -6.655 -17.332  1.00  0.00
TER
ATOM   3388  O   WAT  1115       6.046  -8.342 -11.707  1.00  0.00
ATOM   3389  H1  WAT  1115       6.370  -9.073 -11.181  1.00  0.00
ATOM   3390  H2  WAT  1115       6.082  -8.661 -12.609  1.00  0.00
TER
ATOM   3391  O   WAT  1116      -7.255   2.679 -12.287  1.00  0.00
ATOM   3392  H1  WAT  1116      -7.639   2.039 -11.688  1.00  0.00
ATOM   3393  H2  WAT  1116      -6.944   3.383 -11.717  1.00  0.00
TER
ATOM   3394  O   WAT  1117      -1.105  -0.473 -16.806  1.00  0.00
ATOM   3395  H1  WAT  1117      -0.738  -0.947 -16.060  1.00  0.00
ATOM   3396  H2  WAT  1117      -1.295   0.401 -16.465  1.00  0.00
TER
ATOM   3397  O   WAT  1118      -3.315  -1.432 -14.487  1.00  0.00
ATOM   3398  H1  WAT  1118      -3.620  -0.553 -14.262  1.00  0.00
ATOM   3399  H2  WAT  1118      -2.361  -1.372 -14.452  1.00  0.00
TER
ATOM   3400  O   WAT  1119       5.972   1.770 -18.098  1.00  0.00
ATOM   3401  H1  WAT  1119       6.692   2.266 -18.488  1.00  0.00
ATOM   3402  H2  WAT  1119       5.770   1.092 -18.743  1.00  0.00
TER
ATOM   3403  O   WAT  1120       1.354   1.841 -12.211  1.00  0.00
ATOM   3404  H1  WAT  1120       1.287   0.921 -12.465  1.00  0.00
ATOM   3405  H2  WAT  1120       0.724   1.939 -11.497  1.00  0.00
TER
ATOM   3406  O   WAT  1121      -7.259  -0.592 -13.340  1.00  0.00
ATOM   3407  H1  WAT  1121      -7.617   0.073 -12.753  1.00  0.00
ATOM   3408  H2  WAT  1121      -7.553  -1.424 -12.969  1.00  0.00
TER
ATOM   3409  O   WAT  1122      -4.058  -0.134 -10.456  1.00  0.00
ATOM   3410  H1  WAT  1122      -4.358   0.012 -11.353  1.00  0.00
ATOM   3411  H2  WAT  1122      -3.286  -0.693 -10.549  1.00  0.00
TER
ATOM   3412  O   WAT  1123       1.285   4.663 -12.461  1.00  0.00
ATOM   3413  H1  WAT  1123       1.300   3.731 -12.679  1.00  0.00
ATOM   3414  H2  WAT  1123       0.578   4.749 -11.822  1.00  0.00
TER
ATOM   3415  O   WAT  1124       7.496   1.304 -13.114  1.00  0.00
ATOM   3416  H1  WAT  1124       6.771   1.897 -13.311  1.00  0.00
ATOM   3417  H2  WAT  1124       8.024   1.296 -13.913  1.00  0.00
TER
ATOM   3418  O   WAT  1125       0.719   6.305 -15.367  1.00  0.00
ATOM   3419  H1  WAT  1125       1.363   6.511 -14.689  1.00  0.00
ATOM   3420  H2  WAT  1125       1.082   5.544 -15.820  1.00  0.00
TER
ATOM   3421  O   WAT  1126       1.992   4.308 -16.649  1.00  0.00
ATOM   3422  H1  WAT  1126       2.634   3.608 -16.536  1.00  0.00
ATOM   3423  H2  WAT  1126       2.517   5.088 -16.829  1.00  0.00
TER
ATOM   3424  O   WAT  1127       3.766   5.108 -13.445  1.00  0.00
ATOM   3425  H1  WAT  1127       4.101   5.695 -12.768  1.00  0.00
ATOM   3426  H2  WAT  1127       2.846   4.977 -13.216  1.00  0.00
TER
ATOM   3427  O   WAT  1128      -8.684  -7.103 -12.663  1.00  0.00
ATOM   3428  H1  WAT  1128      -9.398  -6.903 -12.058  1.00  0.00
ATOM   3429  H2  WAT  1128      -8.265  -7.879 -12.292  1.00  0.00
TER
ATOM   3430  O   WAT  1129      -8.397   6.885 -11.676  1.00  0.00
ATOM   3431  H1  WAT  1129      -8.288   5.945 -11.817  1.00  0.00
ATOM   3432  H2  WAT  1129      -9.049   7.151 -12.325  1.00  0.00
TER
ATOM   3433  O   WAT  1130      -0.406   5.157 -10.277  1.00  0.00
ATOM   3434  H1  WAT  1130      -0.726   4.438  -9.732  1.00  0.00
ATOM   3435  H2  WAT  1130      -1.080   5.833 -10.203  1.00  0.00
TER
ATOM   3436  O   WAT  1131       2.810  -4.610 -14.913  1.00  0.00
ATOM   3437  H1  WAT  1131       3.178  -5.431 -14.585  1.00  0.00
ATOM   3438  H2  WAT  1131       1.950  -4.550 -14.497  1.00  0.00
TER
ATOM   3439  O   WAT  1132      -0.230  -1.956 -14.689  1.00  0.00
ATOM   3440  H1  WAT  1132       0.269  -1.482 -14.024  1.00  0.00
ATOM   3441  H2  WAT  1132      -0.088  -2.880 -14.482  1.00  0.00
TER
ATOM   3442  O   WAT  1133       6.977  -5.740 -13.846  1.00  0.00
ATOM   3443  H1  WAT  1133       6.474  -4.999 -13.507  1.00  0.00
ATOM   3444  H2  WAT  1133       7.792  -5.351 -14.163  1.00  0.00
TER
ATOM   3445  O   WAT  1134       7.271   6.675 -18.725  1.00  0.00
ATOM   3446  H1  WAT  1134       7.396   7.498 -18.252  1.00  0.00
ATOM   3447  H2  WAT  1134       8.138   6.464 -19.072  1.00  0.00
TER
ATOM   3448  O   WAT  1135      -5.257   8.768 -19.053  1.00  0.00
ATOM   3449  H1  WAT  1135      -4.521   8.219 -18.782  1.00  0.00
ATOM   3450  H2  WAT  1135      -4.873   9.633 -19.192  1.00  0.00
TER
ATOM   3451  O   WAT  1136      -6.251   7.952  -9.864  1.00  0.00
ATOM   3452  H1  WAT  1136      -5.450   8.274  -9.451  1.00  0.00
ATOM   3453  H2  WAT  1136      -6.766   7.592  -9.142  1.00  0.00
TER
ATOM   3454  O   WAT  1137       2.585   4.060  -9.917  1.00  0.00
ATOM   3455  H1  WAT  1137       1.979   4.083 -10.657  1.00  0.00
ATOM   3456  H2  WAT  1137       2.281   3.329  -9.380  1.00  0.00
TER
ATOM   3457  O   WAT  1138       4.016   7.788 -11.306  1.00  0.00
ATOM   3458  H1  WAT  1138       4.968   7.704 -11.356  1.00  0.00
ATOM   3459  H2  WAT  1138       3.868   8.452 -10.633  1.00  0.00
TER
ATOM   3460  O   WAT  1139      -8.531   0.440 -10.921  1.00  0.00
ATOM   3461  H1  WAT  1139      -8.027  -0.140 -10.349  1.00  0.00
ATOM   3462  H2  WAT  1139      -9.270   0.724 -10.383  1.00  0.00
TER
ATOM   3463  O   WAT  1140      -1.477   1.847 -11.387  1.00  0.00
ATOM   3464  H1  WAT  1140      -2.243   2.415 -11.472  1.00  0.00
ATOM   3465  H2  WAT  1140      -1.296   1.554 -12.280  1.00  0.00
TER
ATOM   3466  O   WAT  1141       5.665   3.577 -10.830  1.00  0.00
ATOM   3467  H1  WAT  1141       6.406   3.915 -11.333  1.00  0.00
ATOM   3468  H2  WAT  1141       4.902   3.746 -11.383  1.00  0.00
TER
ATOM   3469  O   WAT  1142      -6.499  -1.417 -10.026  1.00  0.00
ATOM   3470  H1  WAT  1142      -6.458  -1.716  -9.117  1.00  0.00
ATOM   3471  H2  WAT  1142      -5.644  -1.017 -10.185  1.00  0.00
TER
ATOM   3472  O   WAT  1143      -4.558  -2.838 -12.058  1.00  0.00
ATOM   3473  H1  WAT  1143      -5.089  -3.329 -12.686  1.00  0.00
ATOM   3474  H2  WAT  1143      -3.889  -2.410 -12.593  1.00  0.00
TER
ATOM   3475  O   WAT  1144       4.340   1.629 -12.294  1.00  0.00
ATOM   3476  H1  WAT  1144       4.754   1.783 -11.445  1.00  0.00
ATOM   3477  H2  WAT  1144       3.405   1.754 -12.132  1.00  0.00
TER
ATOM   3478  O   WAT  1145       4.812  -1.032 -10.290  1.00  0.00
ATOM   3479  H1  WAT  1145       5.394  -1.786 -10.378  1.00  0.00
ATOM   3480  H2  WAT  1145       4.988  -0.501 -11.067  1.00  0.00
TER
ATOM   3481  O   WAT  1146      -4.071  -5.872 -11.979  1.00  0.00
ATOM   3482  H1  WAT  1146      -4.165  -6.490 -12.704  1.00  0.00
ATOM   3483  H2  WAT  1146      -4.651  -5.145 -12.206  1.00  0.00
TER
ATOM   3484  O   WAT  1147      -1.305  -7.315 -14.946  1.00  0.00
ATOM   3485  H1  WAT  1147      -1.753  -7.292 -15.791  1.00  0.00
ATOM   3486  H2  WAT  1147      -1.938  -7.713 -14.349  1.00  0.00
TER
ATOM   3487  O   WAT  1148      -0.899   1.581 -14.325  1.00  0.00
ATOM   3488  H1  WAT  1148      -0.480   2.424 -14.497  1.00  0.00
ATOM   3489  H2  WAT  1148      -1.818   1.718 -14.554  1.00  0.00
TER
ATOM   3490  O   WAT  1149       1.437  -0.688 -12.941  1.00  0.00
ATOM   3491  H1  WAT  1149       1.557  -1.283 -12.201  1.00  0.00
ATOM   3492  H2  WAT  1149       2.297  -0.651 -13.361  1.00  0.00
TER
ATOM   3493  O   WAT  1150       3.776  -0.134 -14.365  1.00  0.00
ATOM   3494  H1  WAT  1150       3.250   0.390 -14.968  1.00  0.00
ATOM   3495  H2  WAT  1150       4.119   0.499 -13.734  1.00  0.00
TER
ATOM   3496  O   WAT  1151      -3.048   7.886 -13.209  1.00  0.00
ATOM   3497  H1  WAT  1151      -3.586   8.611 -13.528  1.00  0.00
ATOM   3498  H2  WAT  1151      -2.795   7.409 -13.999  1.00  0.00
TER
ATOM   3499  O   WAT  1152      -1.796  -4.145 -11.683  1.00  0.00
ATOM   3500  H1  WAT  1152      -1.206  -4.454 -10.995  1.00  0.00
ATOM   3501  H2  WAT  1152      -2.614  -4.617 -11.527  1.00  0.00
TER
ATOM   3502  O   WAT  1153       3.024  -4.529 -11.450  1.00  0.00
ATOM   3503  H1  WAT  1153       2.335  -5.191 -11.515  1.00  0.00
ATOM   3504  H2  WAT  1153       3.744  -4.975 -11.005  1.00  0.00
TER
ATOM   3505  O   WAT  1154      -0.192   9.121 -12.950  1.00  0.00
ATOM   3506  H1  WAT  1154      -0.266  10.025 -12.643  1.00  0.00
ATOM   3507  H2  WAT  1154      -1.094   8.802 -12.978  1.00  0.00
TER
ATOM   3508  O   WAT  1155      -8.300   7.316 -16.909  1.00  0.00
ATOM   3509  H1  WAT  1155      -8.737   7.496 -16.076  1.00  0.00
ATOM   3510  H2  WAT  1155      -7.732   8.073 -17.050  1.00  0.00
TER
ATOM   3511  O   WAT  1156       7.336   6.817 -12.621  1.00  0.00
ATOM   3512  H1  WAT  1156       6.736   6.877 -13.365  1.00  0.00
ATOM   3513  H2  WAT  1156       7.465   5.878 -12.491  1.00  0.00
TER
ATOM   3514  O   WAT  1157       6.021   3.543 -14.523  1.00  0.00
ATOM   3515  H1  WAT  1157       5.207   3.972 -14.261  1.00  0.00
ATOM   3516  H2  WAT  1157       6.429   4.154 -15.136  1.00  0.00
TER
ATOM   3517  O   WAT  1158      -7.430   0.213 -16.009  1.00  0.00
ATOM   3518  H1  WAT  1158      -7.063   0.126 -15.130  1.00  0.00
ATOM   3519  H2  WAT  1158      -7.999  -0.550 -16.109  1.00  0.00
TER
ATOM   3520  O   WAT  1159       7.370  -1.319 -12.996  1.00  0.00
ATOM   3521  H1  WAT  1159       7.139  -1.547 -13.897  1.00  0.00
ATOM   3522  H2  WAT  1159       7.631  -0.399 -13.042  1.00  0.00
TER
ATOM   3523  O   WAT  1160      -7.879  -2.876 -12.104  1.00  0.00
ATOM   3524  H1  WAT  1160      -8.773  -2.909 -11.764  1.00  0.00
ATOM   3525  H2  WAT  1160      -7.339  -2.677 -11.338  1.00  0.00
TER
ATOM   3526  O   WAT  1161       5.809  -6.093 -10.218  1.00  0.00
ATOM   3527  H1  WAT  1161       6.686  -6.085  -9.835  1.00  0.00
ATOM   3528  H2  WAT  1161       5.821  -6.830 -10.829  1.00  0.00
TER
ATOM   3529  O   WAT  1162       7.434  -2.156 -15.808  1.00  0.00
ATOM   3530  H1  WAT  1162       6.485  -2.190 -15.693  1.00  0.00
ATOM   3531  H2  WAT  1162       7.616  -1.246 -16.043  1.00  0.00
TER
ATOM   3532  O   WAT  1163      -7.375  -8.601 -17.755  1.00  0.00
ATOM   3533  H1  WAT  1163      -6.727  -9.151 -18.196  1.00  0.00
ATOM   3534  H2  WAT  1163      -6.954  -8.347 -16.934  1.00  0.00
TER
ATOM   3535  O   WAT  1164       6.521  -8.407 -14.398  1.00  0.00
ATOM   3536  H1  WAT  1164       7.158  -7.794 -14.032  1.00  0.00
ATOM   3537  H2  WAT  1164       6.668  -8.371 -15.343  1.00  0.00
TER
ATOM   3538  O   WAT  1165      -7.621  -8.446 -15.013  1.00  0.00
ATOM   3539  H1  WAT  1165      -7.970  -7.989 -14.247  1.00  0.00
ATOM   3540  H2  WAT  1165      -7.953  -9.340 -14.931  1.00  0.00
TER
ATOM   3541  O   WAT  1166      -6.015   4.726 -10.847  1.00  0.00
ATOM   3542  H1  WAT  1166      -6.058   4.356  -9.966  1.00  0.00
ATOM   3543  H2  WAT  1166      -5.884   5.664 -10.707  1.00  0.00
TER
ATOM   3544  O   WAT  1167      -2.314   6.282 -15.246  1.00  0.00
ATOM   3545  H1  WAT  1167      -2.555   6.550 -16.133  1.00  0.00
ATOM   3546  H2  WAT  1167      -1.374   6.453 -15.191  1.00  0.00
TER
ATOM   3547  O   WAT  1168      -0.109  -7.254 -11.491  1.00  0.00
ATOM   3548  H1  WAT  1168      -0.170  -6.662 -10.741  1.00  0.00
ATOM   3549  H2  WAT  1168       0.831  -7.362 -11.636  1.00  0.00
TER
ATOM   3550  O   WAT  1169       2.528  -7.597 -11.852  1.00  0.00
ATOM   3551  H1  WAT  1169       3.143  -7.280 -12.513  1.00  0.00
ATOM   3552  H2  WAT  1169       3.073  -8.083 -11.232  1.00  0.00
TER
ATOM   3553  O   WAT  1170       8.946   8.302 -14.445  1.00  0.00
ATOM   3554  H1  WAT  1170       8.452   8.699 -15.163  1.00  0.00
ATOM   3555  H2  WAT  1170       8.337   7.677 -14.052  1.00  0.00
TER
ATOM   3556  O   WAT  1171      -6.949  -8.918 -11.738  1.00  0.00
ATOM   3557  H1  WAT  1171      -6.401  -9.099 -12.501  1.00  0.00
ATOM   3558  H2  WAT  1171      -6.884  -9.709 -11.202  1.00  0.00
TER
ATOM   3559  O   WAT  1172      -6.176   7.673 -13.728  1.00  0.00
ATOM   3560  H1  WAT  1172      -6.770   7.541 -12.989  1.00  0.00
ATOM   3561  H2  WAT  1172      -6.184   6.836 -14.193  1.00  0.00
TER
ATOM   3562  O   WAT  1173       3.269  -9.034 -15.525  1.00  0.00
ATOM   3563  H1  WAT  1173       2.395  -8.701 -15.727  1.00  0.00
ATOM   3564  H2  WAT  1173       3.160  -9.507 -14.699  1.00  0.00
TER
ATOM   3565  O   WAT  1174       4.176  -6.827 -14.140  1.00  0.00
ATOM   3566  H1  WAT  1174       3.848  -7.642 -14.520  1.00  0.00
ATOM   3567  H2  WAT  1174       5.125  -6.870 -14.264  1.00  0.00
TER
ATOM   3568  O   WAT  1175       6.630   8.944 -17.167  1.00  0.00
ATOM   3569  H1  WAT  1175       6.170   9.696 -17.541  1.00  0.00
ATOM   3570  H2  WAT  1175       6.001   8.225 -17.225  1.00  0.00
TER
ATOM   3571  O   WAT  1176      -6.545   5.038 -14.777  1.00  0.00
ATOM   3572  H1  WAT  1176      -7.272   4.419 -14.844  1.00  0.00
ATOM   3573  H2  WAT  1176      -6.484   5.432 -15.647  1.00  0.00
TER
ATOM   3574  O   WAT  1177      -2.940   7.253 -17.992  1.00  0.00
ATOM   3575  H1  WAT  1177      -2.424   6.642 -18.517  1.00  0.00
ATOM   3576  H2  WAT  1177      -2.291   7.756 -17.501  1.00  0.00
TER
ATOM   3577  O   WAT  1178      -0.201   8.144 -17.165  1.00  0.00
ATOM   3578  H1  WAT  1178       0.087   7.889 -18.042  1.00  0.00
ATOM   3579  H2  WAT  1178       0.311   7.591 -16.574  1.00  0.00
TER
ATOM   3580  O   WAT  1179       1.017  -8.117 -16.585  1.00  0.00
ATOM   3581  H1  WAT  1179       0.234  -7.643 -16.306  1.00  0.00
ATOM   3582  H2  WAT  1179       0.723  -9.022 -16.694  1.00  0.00
TER
ATOM   3583  O   WAT  1180       5.569  -7.415 -18.540  1.00  0.00
ATOM   3584  H1  WAT  1180       6.010  -7.470 -19.388  1.00  0.00
ATOM   3585  H2  WAT  1180       5.300  -6.499 -18.469  1.00  0.00
TER
ATOM   3586  O   WAT  1181      -0.134   9.065  -9.798  1.00  0.00
ATOM   3587  H1  WAT  1181       0.793   8.830  -9.755  1.00  0.00
ATOM   3588  H2  WAT  1181      -0.149   9.893 -10.280  1.00  0.00
TER
ATOM   3589  O   WAT  1182      -2.947  -8.270 -10.034  1.00  0.00
ATOM   3590  H1  WAT  1182      -3.229  -7.767 -10.798  1.00  0.00
ATOM   3591  H2  WAT  1182      -2.565  -9.068 -10.400  1.00  0.00
TER
ATOM   3592  O   WAT  1183       3.654  -8.855  -9.456  1.00  0.00
ATOM   3593  H1  WAT  1183       3.541  -8.535  -8.561  1.00  0.00
ATOM   3594  H2  WAT  1183       4.471  -8.454  -9.752  1.00  0.00
TER
ATOM   3595  O   WAT  1184       6.434   8.292  -9.974  1.00  0.00
ATOM   3596  H1  WAT  1184       7.227   7.797 -10.181  1.00  0.00
ATOM   3597  H2  WAT  1184       6.727   8.971  -9.367  1.00  0.00
TER
ATOM   3598  O   WAT  1185       2.560 -19.610  17.231  1.00  0.00
ATOM   3599  H1  WAT  1185       2.479 -20.524  16.960  1.00  0.00
ATOM   3600  H2  WAT  1185       2.146 -19.113  16.525  1.00  0.00
TER
ATOM   3601  O   WAT  1186       0.692 -17.832  19.112  1.00  0.00
ATOM   3602  H1  WAT  1186      -0.084 -18.312  19.401  1.00  0.00
ATOM   3603  H2  WAT  1186       1.343 -18.511  18.937  1.00  0.00
TER
ATOM   3604  O   WAT  1187       4.713 -13.426  17.891  1.00  0.00
ATOM   3605  H1  WAT  1187       4.251 -14.197  18.220  1.00  0.00
ATOM   3606  H2  WAT  1187       5.525 -13.399  18.397  1.00  0.00
TER
ATOM   3607  O   WAT  1188      -8.919 -19.959  19.657  1.00  0.00
ATOM   3608  H1  WAT  1188      -8.347 -20.727  19.658  1.00  0.00
ATOM   3609  H2  WAT  1188      -8.919 -19.660  18.748  1.00  0.00
TER
ATOM   3610  O   WAT  1189       0.939 -11.140  17.512  1.00  0.00
ATOM   3611  H1  WAT  1189       0.320 -10.684  16.941  1.00  0.00
ATOM   3612  H2  WAT  1189       1.794 -10.985  17.111  1.00  0.00
TER
ATOM   3613  O   WAT  1190       0.133 -15.156  19.119  1.00  0.00
ATOM   3614  H1  WAT  1190       0.064 -16.097  18.957  1.00  0.00
ATOM   3615  H2  WAT  1190       0.895 -15.066  19.691  1.00  0.00
TER
ATOM   3616  O   WAT  1191       1.805 -16.256  14.905  1.00  0.00
ATOM   3617  H1  WAT  1191       1.187 -15.791  14.341  1.00  0.00
ATOM   3618  H2  WAT  1191       2.318 -15.564  15.322  1.00  0.00
TER
ATOM   3619  O   WAT  1192      -8.826 -15.571  12.279  1.00  0.00
ATOM   3620  H1  WAT  1192      -9.204 -15.082  11.547  1.00  0.00
ATOM   3621  H2  WAT  1192      -8.569 -14.898  12.910  1.00  0.00
TER
ATOM   3622  O   WAT  1193       5.628 -14.731  15.117  1.00  0.00
ATOM   3623  H1  WAT  1193       5.518 -15.673  15.242  1.00  0.00
ATOM   3624  H2  WAT  1193       5.625 -14.369  16.004  1.00  0.00
TER
ATOM   3625  O   WAT  1194       1.171 -19.104  14.474  1.00  0.00
ATOM   3626  H1  WAT  1194       0.243 -19.170  14.702  1.00  0.00
ATOM   3627  H2  WAT  1194       1.323 -18.166  14.359  1.00  0.00
TER
ATOM   3628  O   WAT  1195       5.200 -17.542  14.977  1.00  0.00
ATOM   3629  H1  WAT  1195       4.581 -17.880  14.330  1.00  0.00
ATOM   3630  H2  WAT  1195       5.183 -18.186  15.685  1.00  0.00
TER
ATOM   3631  O   WAT  1196      -3.224 -18.578  17.256  1.00  0.00
ATOM   3632  H1  WAT  1196      -3.628 -19.290  16.760  1.00  0.00
ATOM   3633  H2  WAT  1196      -3.137 -18.922  18.144  1.00  0.00
TER
ATOM   3634  O   WAT  1197      -2.756 -14.891  19.419  1.00  0.00
ATOM   3635  H1  WAT  1197      -3.053 -15.496  18.740  1.00  0.00
ATOM   3636  H2  WAT  1197      -1.806 -14.853  19.308  1.00  0.00
TER
ATOM   3637  O   WAT  1198       3.377 -18.303  11.984  1.00  0.00
ATOM   3638  H1  WAT  1198       3.816 -19.141  11.838  1.00  0.00
ATOM   3639  H2  WAT  1198       4.090 -17.670  12.071  1.00  0.00
TER
ATOM   3640  O   WAT  1199       1.486 -13.364  15.952  1.00  0.00
ATOM   3641  H1  WAT  1199       1.926 -12.621  15.538  1.00  0.00
ATOM   3642  H2  WAT  1199       1.425 -13.121  16.876  1.00  0.00
TER
ATOM   3643  O   WAT  1200      -6.523 -19.683  14.756  1.00  0.00
ATOM   3644  H1  WAT  1200      -6.644 -18.957  14.144  1.00  0.00
ATOM   3645  H2  WAT  1200      -6.833 -20.453  14.279  1.00  0.00
TER
ATOM   3646  O   WAT  1201      -7.640 -14.812  16.974  1.00  0.00
ATOM   3647  H1  WAT  1201      -8.047 -14.670  16.119  1.00  0.00
ATOM   3648  H2  WAT  1201      -6.749 -15.096  16.771  1.00  0.00
TER
ATOM   3649  O   WAT  1202       4.153 -10.377  13.309  1.00  0.00
ATOM   3650  H1  WAT  1202       3.993 -10.667  14.207  1.00  0.00
ATOM   3651  H2  WAT  1202       3.988 -11.153  12.773  1.00  0.00
TER
ATOM   3652  O   WAT  1203      -3.368 -10.597  15.086  1.00  0.00
ATOM   3653  H1  WAT  1203      -3.544 -11.513  14.873  1.00  0.00
ATOM   3654  H2  WAT  1203      -4.222 -10.238  15.326  1.00  0.00
TER
ATOM   3655  O   WAT  1204       3.856 -12.868  11.869  1.00  0.00
ATOM   3656  H1  WAT  1204       3.162 -12.870  11.209  1.00  0.00
ATOM   3657  H2  WAT  1204       4.598 -13.292  11.438  1.00  0.00
TER
ATOM   3658  O   WAT  1205       3.421 -11.242  15.943  1.00  0.00
ATOM   3659  H1  WAT  1205       3.877 -12.023  16.257  1.00  0.00
ATOM   3660  H2  WAT  1205       3.760 -10.531  16.488  1.00  0.00
TER
ATOM   3661  O   WAT  1206      -4.266 -21.216  15.867  1.00  0.00
ATOM   3662  H1  WAT  1206      -4.491 -21.433  16.771  1.00  0.00
ATOM   3663  H2  WAT  1206      -5.046 -20.783  15.521  1.00  0.00
TER
ATOM   3664  O   WAT  1207       2.964 -21.210  14.466  1.00  0.00
ATOM   3665  H1  WAT  1207       2.365 -20.486  14.282  1.00  0.00
ATOM   3666  H2  WAT  1207       3.512 -21.272  13.683  1.00  0.00
TER
ATOM   3667  O   WAT  1208      -2.332 -19.996  11.385  1.00  0.00
ATOM   3668  H1  WAT  1208      -2.900 -20.444  10.759  1.00  0.00
ATOM   3669  H2  WAT  1208      -1.623 -19.637  10.852  1.00  0.00
TER
ATOM   3670  O   WAT  1209      -4.787 -16.000  13.658  1.00  0.00
ATOM   3671  H1  WAT  1209      -5.561 -16.541  13.498  1.00  0.00
ATOM   3672  H2  WAT  1209      -4.058 -16.520  13.320  1.00  0.00
TER
ATOM   3673  O   WAT  1210       5.972 -17.004  19.451  1.00  0.00
ATOM   3674  H1  WAT  1210       6.692 -16.508  19.060  1.00  0.00
ATOM   3675  H2  WAT  1210       5.770 -17.682  18.806  1.00  0.00
TER
ATOM   3676  O   WAT  1211      -4.743 -16.332  17.296  1.00  0.00
ATOM   3677  H1  WAT  1211      -4.226 -17.136  17.242  1.00  0.00
ATOM   3678  H2  WAT  1211      -5.195 -16.395  18.138  1.00  0.00
TER
ATOM   3679  O   WAT  1212       0.144 -15.066  12.569  1.00  0.00
ATOM   3680  H1  WAT  1212       0.485 -14.322  12.073  1.00  0.00
ATOM   3681  H2  WAT  1212      -0.685 -14.753  12.931  1.00  0.00
TER
ATOM   3682  O   WAT  1213       6.419 -19.927  11.358  1.00  0.00
ATOM   3683  H1  WAT  1213       6.335 -19.496  10.507  1.00  0.00
ATOM   3684  H2  WAT  1213       7.138 -19.467  11.790  1.00  0.00
TER
ATOM   3685  O   WAT  1214       7.448 -13.073  14.086  1.00  0.00
ATOM   3686  H1  WAT  1214       6.805 -13.727  14.360  1.00  0.00
ATOM   3687  H2  WAT  1214       7.061 -12.667  13.310  1.00  0.00
TER
ATOM   3688  O   WAT  1215       3.026 -15.744  17.933  1.00  0.00
ATOM   3689  H1  WAT  1215       3.379 -16.341  17.273  1.00  0.00
ATOM   3690  H2  WAT  1215       2.143 -16.070  18.104  1.00  0.00
TER
ATOM   3691  O   WAT  1216      -0.887 -14.984  15.340  1.00  0.00
ATOM   3692  H1  WAT  1216      -0.200 -14.438  15.721  1.00  0.00
ATOM   3693  H2  WAT  1216      -1.674 -14.440  15.375  1.00  0.00
TER
ATOM   3694  O   WAT  1217      -8.748 -19.367  10.832  1.00  0.00
ATOM   3695  H1  WAT  1217      -7.879 -19.085  11.116  1.00  0.00
ATOM   3696  H2  WAT  1217      -9.239 -18.554  10.717  1.00  0.00
TER
ATOM   3697  O   WAT  1218      -1.585 -17.980  14.953  1.00  0.00
ATOM   3698  H1  WAT  1218      -1.128 -17.169  15.179  1.00  0.00
ATOM   3699  H2  WAT  1218      -1.936 -18.298  15.785  1.00  0.00
TER
ATOM   3700  O   WAT  1219       5.837 -14.181  10.624  1.00  0.00
ATOM   3701  H1  WAT  1219       5.611 -14.898  11.216  1.00  0.00
ATOM   3702  H2  WAT  1219       5.447 -14.430   9.786  1.00  0.00
TER
ATOM   3703  O   WAT  1220      -8.381 -10.154  11.398  1.00  0.00
ATOM   3704  H1  WAT  1220      -8.021  -9.555  10.744  1.00  0.00
ATOM   3705  H2  WAT  1220      -8.522  -9.608  12.172  1.00  0.00
TER
ATOM   3706  O   WAT  1221       5.419 -16.264  12.285  1.00  0.00
ATOM   3707  H1  WAT  1221       5.131 -15.803  13.073  1.00  0.00
ATOM   3708  H2  WAT  1221       6.214 -16.724  12.553  1.00  0.00
TER
ATOM   3709  O   WAT  1222      -2.364 -12.771  12.215  1.00  0.00
ATOM   3710  H1  WAT  1222      -2.373 -12.038  11.600  1.00  0.00
ATOM   3711  H2  WAT  1222      -3.284 -13.018  12.308  1.00  0.00
TER
ATOM   3712  O   WAT  1223      -6.763 -17.550  12.960  1.00  0.00
ATOM   3713  H1  WAT  1223      -7.371 -16.810  12.970  1.00  0.00
ATOM   3714  H2  WAT  1223      -6.289 -17.460  12.134  1.00  0.00
TER
ATOM   3715  O   WAT  1224       0.622 -12.708  10.878  1.00  0.00
ATOM   3716  H1  WAT  1224       0.723 -12.912   9.948  1.00  0.00
ATOM   3717  H2  WAT  1224      -0.278 -12.963  11.083  1.00  0.00
TER
ATOM   3718  O   WAT  1225      -0.736 -10.190  15.573  1.00  0.00
ATOM   3719  H1  WAT  1225      -0.482 -10.228  14.651  1.00  0.00
ATOM   3720  H2  WAT  1225      -1.685 -10.317  15.566  1.00  0.00
TER
ATOM   3721  O   WAT  1226       5.269 -19.271  17.149  1.00  0.00
ATOM   3722  H1  WAT  1226       4.328 -19.256  17.323  1.00  0.00
ATOM   3723  H2  WAT  1226       5.583 -20.057  17.595  1.00  0.00
TER
ATOM   3724  O   WAT  1227      -4.753 -17.589  10.709  1.00  0.00
ATOM   3725  H1  WAT  1227      -3.987 -17.701  11.272  1.00  0.00
ATOM   3726  H2  WAT  1227      -4.675 -18.285  10.057  1.00  0.00
TER
ATOM   3727  O   WAT  1228      -6.058 -20.156  11.392  1.00  0.00
ATOM   3728  H1  WAT  1228      -5.978 -21.103  11.504  1.00  0.00
ATOM   3729  H2  WAT  1228      -5.166 -19.825  11.498  1.00  0.00
TER
ATOM   3730  O   WAT  1229       7.271 -12.100  18.824  1.00  0.00
ATOM   3731  H1  WAT  1229       7.396 -11.277  19.296  1.00  0.00
ATOM   3732  H2  WAT  1229       8.138 -12.311  18.476  1.00  0.00
TER
ATOM   3733  O   WAT  1230      -5.257 -10.007  18.496  1.00  0.00
ATOM   3734  H1  WAT  1230      -4.521 -10.555  18.767  1.00  0.00
ATOM   3735  H2  WAT  1230      -4.873  -9.141  18.356  1.00  0.00
TER
ATOM   3736  O   WAT  1231      -8.372 -13.939  14.370  1.00  0.00
ATOM   3737  H1  WAT  1231      -9.298 -13.697  14.360  1.00  0.00
ATOM   3738  H2  WAT  1231      -7.907 -13.112  14.248  1.00  0.00
TER
ATOM   3739  O   WAT  1232      -2.147 -10.834  10.318  1.00  0.00
ATOM   3740  H1  WAT  1232      -1.354 -10.545   9.866  1.00  0.00
ATOM   3741  H2  WAT  1232      -2.666 -11.264   9.640  1.00  0.00
TER
ATOM   3742  O   WAT  1233       6.906 -11.607  11.742  1.00  0.00
ATOM   3743  H1  WAT  1233       6.621 -12.020  10.927  1.00  0.00
ATOM   3744  H2  WAT  1233       6.708 -10.678  11.622  1.00  0.00
TER
ATOM   3745  O   WAT  1234      -1.629 -15.613  10.183  1.00  0.00
ATOM   3746  H1  WAT  1234      -1.734 -16.228  10.909  1.00  0.00
ATOM   3747  H2  WAT  1234      -1.796 -16.137   9.399  1.00  0.00
TER
ATOM   3748  O   WAT  1235       1.611 -16.551  10.787  1.00  0.00
ATOM   3749  H1  WAT  1235       1.062 -16.104  11.431  1.00  0.00
ATOM   3750  H2  WAT  1235       2.233 -17.056  11.311  1.00  0.00
TER
ATOM   3751  O   WAT  1236      -2.721 -17.592  12.683  1.00  0.00
ATOM   3752  H1  WAT  1236      -2.299 -17.758  13.526  1.00  0.00
ATOM   3753  H2  WAT  1236      -2.596 -18.402  12.189  1.00  0.00
TER
ATOM   3754  O   WAT  1237      -0.208 -18.568   9.931  1.00  0.00
ATOM   3755  H1  WAT  1237       0.312 -19.284   9.565  1.00  0.00
ATOM   3756  H2  WAT  1237       0.439 -17.930  10.231  1.00  0.00
TER
ATOM   3757  O   WAT  1238       0.357 -10.487  12.221  1.00  0.00
ATOM   3758  H1  WAT  1238       1.252 -10.149  12.243  1.00  0.00
ATOM   3759  H2  WAT  1238       0.388 -11.209  11.594  1.00  0.00
TER
ATOM   3760  O   WAT  1239      -6.004 -15.115  10.450  1.00  0.00
ATOM   3761  H1  WAT  1239      -5.566 -14.572  11.106  1.00  0.00
ATOM   3762  H2  WAT  1239      -5.519 -15.940  10.459  1.00  0.00
TER
ATOM   3763  O   WAT  1240      -8.789 -12.326  17.902  1.00  0.00
ATOM   3764  H1  WAT  1240      -8.459 -13.194  17.670  1.00  0.00
ATOM   3765  H2  WAT  1240      -8.360 -12.120  18.732  1.00  0.00
TER
ATOM   3766  O   WAT  1241      -4.193 -13.995  15.562  1.00  0.00
ATOM   3767  H1  WAT  1241      -4.494 -14.118  16.462  1.00  0.00
ATOM   3768  H2  WAT  1241      -4.299 -14.854  15.154  1.00  0.00
TER
ATOM   3769  O   WAT  1242       8.576 -14.215  10.265  1.00  0.00
ATOM   3770  H1  WAT  1242       7.745 -14.147  10.735  1.00  0.00
ATOM   3771  H2  WAT  1242       8.753 -13.325   9.961  1.00  0.00
TER
ATOM   3772  O   WAT  1243       8.032 -17.470  12.768  1.00  0.00
ATOM   3773  H1  WAT  1243       8.794 -16.901  12.874  1.00  0.00
ATOM   3774  H2  WAT  1243       8.047 -18.038  13.539  1.00  0.00
TER
ATOM   3775  O   WAT  1244      -8.468 -18.947  16.999  1.00  0.00
ATOM   3776  H1  WAT  1244      -9.123 -19.215  16.355  1.00  0.00
ATOM   3777  H2  WAT  1244      -7.630 -19.056  16.549  1.00  0.00
TER
ATOM   3778  O   WAT  1245       9.038 -16.615  17.612  1.00  0.00
ATOM   3779  H1  WAT  1245       9.409 -17.399  17.206  1.00  0.00
ATOM   3780  H2  WAT  1245       9.678 -15.926  17.434  1.00  0.00
TER
ATOM   3781  O   WAT  1246       8.084 -17.177   9.925  1.00  0.00
ATOM   3782  H1  WAT  1246       8.359 -16.269   9.797  1.00  0.00
ATOM   3783  H2  WAT  1246       7.895 -17.241  10.862  1.00  0.00
TER
ATOM   3784  O   WAT  1247       7.980 -19.240  14.918  1.00  0.00
ATOM   3785  H1  WAT  1247       7.605 -20.007  14.486  1.00  0.00
ATOM   3786  H2  WAT  1247       7.251 -18.858  15.406  1.00  0.00
TER
ATOM   3787  O   WAT  1248       6.079 -10.480  16.552  1.00  0.00
ATOM   3788  H1  WAT  1248       6.675 -10.801  15.876  1.00  0.00
ATOM   3789  H2  WAT  1248       6.337 -10.953  17.344  1.00  0.00
TER
ATOM   3790  O   WAT  1249      -8.262 -10.419  15.982  1.00  0.00
ATOM   3791  H1  WAT  1249      -8.430 -11.051  16.680  1.00  0.00
ATOM   3792  H2  WAT  1249      -9.129 -10.213  15.631  1.00  0.00
TER
ATOM   3793  O   WAT  1250      -6.656 -11.725  13.427  1.00  0.00
ATOM   3794  H1  WAT  1250      -7.181 -11.344  12.723  1.00  0.00
ATOM   3795  H2  WAT  1250      -6.731 -11.100  14.148  1.00  0.00
TER
ATOM   3796  O   WAT  1251       8.101 -10.166  14.748  1.00  0.00
ATOM   3797  H1  WAT  1251       8.276 -10.853  14.104  1.00  0.00
ATOM   3798  H2  WAT  1251       7.403  -9.642  14.356  1.00  0.00
TER
ATOM   3799  O   WAT  1252      -4.056  -9.777  12.301  1.00  0.00
ATOM   3800  H1  WAT  1252      -3.325 -10.061  11.754  1.00  0.00
ATOM   3801  H2  WAT  1252      -3.797 -10.016  13.191  1.00  0.00
TER
ATOM   3802  O   WAT  1253      -4.895 -13.661  12.306  1.00  0.00
ATOM   3803  H1  WAT  1253      -5.524 -13.192  12.855  1.00  0.00
ATOM   3804  H2  WAT  1253      -4.780 -14.506  12.741  1.00  0.00
TER
ATOM   3805  O   WAT  1254       2.560 -19.610  -1.544  1.00  0.00
ATOM   3806  H1  WAT  1254       2.479 -20.524  -1.815  1.00  0.00
ATOM   3807  H2  WAT  1254       2.146 -19.113  -2.250  1.00  0.00
TER
ATOM   3808  O   WAT  1255       0.692 -17.832   0.337  1.00  0.00
ATOM   3809  H1  WAT  1255      -0.084 -18.312   0.627  1.00  0.00
ATOM   3810  H2  WAT  1255       1.343 -18.511   0.163  1.00  0.00
TER
ATOM   3811  O   WAT  1256      -5.292 -17.520   1.215  1.00  0.00
ATOM   3812  H1  WAT  1256      -6.123 -17.775   1.614  1.00  0.00
ATOM   3813  H2  WAT  1256      -4.683 -17.449   1.951  1.00  0.00
TER
ATOM   3814  O   WAT  1257       4.713 -13.426  -0.883  1.00  0.00
ATOM   3815  H1  WAT  1257       4.251 -14.197  -0.554  1.00  0.00
ATOM   3816  H2  WAT  1257       5.525 -13.399  -0.378  1.00  0.00
TER
ATOM   3817  O   WAT  1258      -5.311 -13.486   1.411  1.00  0.00
ATOM   3818  H1  WAT  1258      -5.009 -14.376   1.232  1.00  0.00
ATOM   3819  H2  WAT  1258      -4.567 -12.929   1.183  1.00  0.00
TER
ATOM   3820  O   WAT  1259      -8.919 -19.959   0.883  1.00  0.00
ATOM   3821  H1  WAT  1259      -8.347 -20.727   0.883  1.00  0.00
ATOM   3822  H2  WAT  1259      -8.919 -19.660  -0.026  1.00  0.00
TER
ATOM   3823  O   WAT  1260       0.939 -11.140  -1.263  1.00  0.00
ATOM   3824  H1  WAT  1260       0.320 -10.684  -1.833  1.00  0.00
ATOM   3825  H2  WAT  1260       1.794 -10.985  -1.664  1.00  0.00
TER
ATOM   3826  O   WAT  1261       0.133 -15.156   0.344  1.00  0.00
ATOM   3827  H1  WAT  1261       0.064 -16.097   0.183  1.00  0.00
ATOM   3828  H2  WAT  1261       0.895 -15.066   0.916  1.00  0.00
TER
ATOM   3829  O   WAT  1262       1.805 -16.256  -3.869  1.00  0.00
ATOM   3830  H1  WAT  1262       1.187 -15.791  -4.433  1.00  0.00
ATOM   3831  H2  WAT  1262       2.318 -15.564  -3.452  1.00  0.00
TER
ATOM   3832  O   WAT  1263      -3.332 -16.729   2.809  1.00  0.00
ATOM   3833  H1  WAT  1263      -3.665 -16.102   3.451  1.00  0.00
ATOM   3834  H2  WAT  1263      -3.155 -16.203   2.029  1.00  0.00
TER
ATOM   3835  O   WAT  1264      -4.120 -14.761   4.624  1.00  0.00
ATOM   3836  H1  WAT  1264      -3.502 -14.086   4.342  1.00  0.00
ATOM   3837  H2  WAT  1264      -4.980 -14.352   4.533  1.00  0.00
TER
ATOM   3838  O   WAT  1265      -8.826 -15.571  -6.495  1.00  0.00
ATOM   3839  H1  WAT  1265      -9.204 -15.082  -7.227  1.00  0.00
ATOM   3840  H2  WAT  1265      -8.569 -14.898  -5.865  1.00  0.00
TER
ATOM   3841  O   WAT  1266       6.798 -13.297   2.539  1.00  0.00
ATOM   3842  H1  WAT  1266       6.114 -12.627   2.531  1.00  0.00
ATOM   3843  H2  WAT  1266       7.338 -13.099   1.774  1.00  0.00
TER
ATOM   3844  O   WAT  1267       4.334 -11.452   1.254  1.00  0.00
ATOM   3845  H1  WAT  1267       4.347 -11.856   0.386  1.00  0.00
ATOM   3846  H2  WAT  1267       3.781 -10.678   1.150  1.00  0.00
TER
ATOM   3847  O   WAT  1268       5.628 -14.731  -3.657  1.00  0.00
ATOM   3848  H1  WAT  1268       5.518 -15.673  -3.532  1.00  0.00
ATOM   3849  H2  WAT  1268       5.625 -14.369  -2.771  1.00  0.00
TER
ATOM   3850  O   WAT  1269       3.733 -16.549   2.582  1.00  0.00
ATOM   3851  H1  WAT  1269       4.149 -16.763   1.748  1.00  0.00
ATOM   3852  H2  WAT  1269       4.456 -16.292   3.153  1.00  0.00
TER
ATOM   3853  O   WAT  1270       1.171 -19.104  -4.301  1.00  0.00
ATOM   3854  H1  WAT  1270       0.243 -19.170  -4.072  1.00  0.00
ATOM   3855  H2  WAT  1270       1.323 -18.166  -4.415  1.00  0.00
TER
ATOM   3856  O   WAT  1271       7.679 -18.151   2.674  1.00  0.00
ATOM   3857  H1  WAT  1271       6.851 -18.081   2.199  1.00  0.00
ATOM   3858  H2  WAT  1271       8.274 -17.565   2.205  1.00  0.00
TER
ATOM   3859  O   WAT  1272       5.200 -17.542  -3.797  1.00  0.00
ATOM   3860  H1  WAT  1272       4.581 -17.880  -4.445  1.00  0.00
ATOM   3861  H2  WAT  1272       5.183 -18.186  -3.089  1.00  0.00
TER
ATOM   3862  O   WAT  1273      -3.224 -18.578  -1.519  1.00  0.00
ATOM   3863  H1  WAT  1273      -3.628 -19.290  -2.014  1.00  0.00
ATOM   3864  H2  WAT  1273      -3.137 -18.922  -0.630  1.00  0.00
TER
ATOM   3865  O   WAT  1274      -2.756 -14.891   0.645  1.00  0.00
ATOM   3866  H1  WAT  1274      -3.053 -15.496  -0.034  1.00  0.00
ATOM   3867  H2  WAT  1274      -1.806 -14.853   0.534  1.00  0.00
TER
ATOM   3868  O   WAT  1275       5.333 -11.318   4.307  1.00  0.00
ATOM   3869  H1  WAT  1275       4.856 -10.510   4.115  1.00  0.00
ATOM   3870  H2  WAT  1275       4.649 -11.970   4.460  1.00  0.00
TER
ATOM   3871  O   WAT  1276      -3.664 -15.153   7.296  1.00  0.00
ATOM   3872  H1  WAT  1276      -4.561 -14.929   7.543  1.00  0.00
ATOM   3873  H2  WAT  1276      -3.639 -15.029   6.347  1.00  0.00
TER
ATOM   3874  O   WAT  1277       3.377 -18.303  -6.790  1.00  0.00
ATOM   3875  H1  WAT  1277       3.816 -19.141  -6.936  1.00  0.00
ATOM   3876  H2  WAT  1277       4.090 -17.670  -6.704  1.00  0.00
TER
ATOM   3877  O   WAT  1278      -4.837 -18.281   5.872  1.00  0.00
ATOM   3878  H1  WAT  1278      -4.976 -17.409   6.240  1.00  0.00
ATOM   3879  H2  WAT  1278      -5.719 -18.624   5.726  1.00  0.00
TER
ATOM   3880  O   WAT  1279       1.486 -13.364  -2.822  1.00  0.00
ATOM   3881  H1  WAT  1279       1.926 -12.621  -3.236  1.00  0.00
ATOM   3882  H2  WAT  1279       1.425 -13.121  -1.898  1.00  0.00
TER
ATOM   3883  O   WAT  1280      -3.039 -12.339   8.080  1.00  0.00
ATOM   3884  H1  WAT  1280      -3.067 -11.935   7.213  1.00  0.00
ATOM   3885  H2  WAT  1280      -3.202 -13.268   7.917  1.00  0.00
TER
ATOM   3886  O   WAT  1281      -6.523 -19.683  -4.018  1.00  0.00
ATOM   3887  H1  WAT  1281      -6.644 -18.957  -4.630  1.00  0.00
ATOM   3888  H2  WAT  1281      -6.833 -20.453  -4.495  1.00  0.00
TER
ATOM   3889  O   WAT  1282       8.913 -11.557   9.377  1.00  0.00
ATOM   3890  H1  WAT  1282       9.389 -11.078  10.055  1.00  0.00
ATOM   3891  H2  WAT  1282       9.534 -11.625   8.651  1.00  0.00
TER
ATOM   3892  O   WAT  1283      -8.885 -16.512   1.789  1.00  0.00
ATOM   3893  H1  WAT  1283      -8.807 -16.377   0.844  1.00  0.00
ATOM   3894  H2  WAT  1283      -8.271 -17.220   1.981  1.00  0.00
TER
ATOM   3895  O   WAT  1284      -7.640 -14.812  -1.801  1.00  0.00
ATOM   3896  H1  WAT  1284      -8.047 -14.670  -2.655  1.00  0.00
ATOM   3897  H2  WAT  1284      -6.749 -15.096  -2.004  1.00  0.00
TER
ATOM   3898  O   WAT  1285       8.316 -14.365   6.537  1.00  0.00
ATOM   3899  H1  WAT  1285       8.442 -14.604   5.618  1.00  0.00
ATOM   3900  H2  WAT  1285       8.358 -15.197   7.009  1.00  0.00
TER
ATOM   3901  O   WAT  1286       2.178 -10.662   5.106  1.00  0.00
ATOM   3902  H1  WAT  1286       2.692 -10.752   5.908  1.00  0.00
ATOM   3903  H2  WAT  1286       1.335 -10.316   5.399  1.00  0.00
TER
ATOM   3904  O   WAT  1287       4.153 -10.377  -5.466  1.00  0.00
ATOM   3905  H1  WAT  1287       3.993 -10.667  -4.567  1.00  0.00
ATOM   3906  H2  WAT  1287       3.988 -11.153  -6.001  1.00  0.00
TER
ATOM   3907  O   WAT  1288      -3.368 -10.597  -3.688  1.00  0.00
ATOM   3908  H1  WAT  1288      -3.544 -11.513  -3.902  1.00  0.00
ATOM   3909  H2  WAT  1288      -4.222 -10.238  -3.449  1.00  0.00
TER
ATOM   3910  O   WAT  1289       3.856 -12.868  -6.906  1.00  0.00
ATOM   3911  H1  WAT  1289       3.162 -12.870  -7.566  1.00  0.00
ATOM   3912  H2  WAT  1289       4.598 -13.292  -7.336  1.00  0.00
TER
ATOM   3913  O   WAT  1290       3.421 -11.242  -2.831  1.00  0.00
ATOM   3914  H1  WAT  1290       3.877 -12.023  -2.517  1.00  0.00
ATOM   3915  H2  WAT  1290       3.760 -10.531  -2.287  1.00  0.00
TER
ATOM   3916  O   WAT  1291      -8.829 -15.470   4.328  1.00  0.00
ATOM   3917  H1  WAT  1291      -8.666 -15.940   3.510  1.00  0.00
ATOM   3918  H2  WAT  1291      -8.364 -15.978   4.993  1.00  0.00
TER
ATOM   3919  O   WAT  1292      -4.266 -21.216  -2.908  1.00  0.00
ATOM   3920  H1  WAT  1292      -4.491 -21.433  -2.003  1.00  0.00
ATOM   3921  H2  WAT  1292      -5.046 -20.783  -3.253  1.00  0.00
TER
ATOM   3922  O   WAT  1293       2.964 -21.210  -4.309  1.00  0.00
ATOM   3923  H1  WAT  1293       2.365 -20.486  -4.492  1.00  0.00
ATOM   3924  H2  WAT  1293       3.512 -21.272  -5.091  1.00  0.00
TER
ATOM   3925  O   WAT  1294      -1.826 -20.318   7.758  1.00  0.00
ATOM   3926  H1  WAT  1294      -1.921 -21.258   7.608  1.00  0.00
ATOM   3927  H2  WAT  1294      -0.982 -20.096   7.363  1.00  0.00
TER
ATOM   3928  O   WAT  1295       2.156 -19.983   1.817  1.00  0.00
ATOM   3929  H1  WAT  1295       1.424 -19.474   2.166  1.00  0.00
ATOM   3930  H2  WAT  1295       1.759 -20.800   1.516  1.00  0.00
TER
ATOM   3931  O   WAT  1296      -2.332 -19.996  -7.389  1.00  0.00
ATOM   3932  H1  WAT  1296      -2.900 -20.444  -8.015  1.00  0.00
ATOM   3933  H2  WAT  1296      -1.623 -19.637  -7.922  1.00  0.00
TER
ATOM   3934  O   WAT  1297      -7.255 -16.095   6.488  1.00  0.00
ATOM   3935  H1  WAT  1297      -7.639 -16.736   7.086  1.00  0.00
ATOM   3936  H2  WAT  1297      -6.944 -15.391   7.057  1.00  0.00
TER
ATOM   3937  O   WAT  1298      -1.105 -19.247   1.969  1.00  0.00
ATOM   3938  H1  WAT  1298      -0.738 -19.722   2.715  1.00  0.00
ATOM   3939  H2  WAT  1298      -1.295 -18.373   2.309  1.00  0.00
TER
ATOM   3940  O   WAT  1299      -3.315 -20.207   4.287  1.00  0.00
ATOM   3941  H1  WAT  1299      -3.620 -19.327   4.512  1.00  0.00
ATOM   3942  H2  WAT  1299      -2.361 -20.147   4.323  1.00  0.00
TER
ATOM   3943  O   WAT  1300      -4.787 -16.000  -5.116  1.00  0.00
ATOM   3944  H1  WAT  1300      -5.561 -16.541  -5.276  1.00  0.00
ATOM   3945  H2  WAT  1300      -4.058 -16.520  -5.455  1.00  0.00
TER
ATOM   3946  O   WAT  1301       5.972 -17.004   0.676  1.00  0.00
ATOM   3947  H1  WAT  1301       6.692 -16.508   0.286  1.00  0.00
ATOM   3948  H2  WAT  1301       5.770 -17.682   0.032  1.00  0.00
TER
ATOM   3949  O   WAT  1302       1.354 -16.933   6.563  1.00  0.00
ATOM   3950  H1  WAT  1302       1.287 -17.853   6.309  1.00  0.00
ATOM   3951  H2  WAT  1302       0.724 -16.835   7.278  1.00  0.00
TER
ATOM   3952  O   WAT  1303      -4.743 -16.332  -1.478  1.00  0.00
ATOM   3953  H1  WAT  1303      -4.226 -17.136  -1.533  1.00  0.00
ATOM   3954  H2  WAT  1303      -5.195 -16.395  -0.637  1.00  0.00
TER
ATOM   3955  O   WAT  1304       0.144 -15.066  -6.206  1.00  0.00
ATOM   3956  H1  WAT  1304       0.485 -14.322  -6.701  1.00  0.00
ATOM   3957  H2  WAT  1304      -0.685 -14.753  -5.843  1.00  0.00
TER
ATOM   3958  O   WAT  1305      -7.259 -19.366   5.434  1.00  0.00
ATOM   3959  H1  WAT  1305      -7.617 -18.701   6.021  1.00  0.00
ATOM   3960  H2  WAT  1305      -7.553 -20.198   5.805  1.00  0.00
TER
ATOM   3961  O   WAT  1306      -4.058 -18.908   8.318  1.00  0.00
ATOM   3962  H1  WAT  1306      -4.358 -18.762   7.421  1.00  0.00
ATOM   3963  H2  WAT  1306      -3.286 -19.467   8.225  1.00  0.00
TER
ATOM   3964  O   WAT  1307       1.285 -14.111   6.314  1.00  0.00
ATOM   3965  H1  WAT  1307       1.300 -15.043   6.095  1.00  0.00
ATOM   3966  H2  WAT  1307       0.578 -14.025   6.953  1.00  0.00
TER
ATOM   3967  O   WAT  1308       6.419 -19.927  -7.417  1.00  0.00
ATOM   3968  H1  WAT  1308       6.335 -19.496  -8.267  1.00  0.00
ATOM   3969  H2  WAT  1308       7.138 -19.467  -6.984  1.00  0.00
TER
ATOM   3970  O   WAT  1309       7.496 -17.470   5.660  1.00  0.00
ATOM   3971  H1  WAT  1309       6.771 -16.877   5.463  1.00  0.00
ATOM   3972  H2  WAT  1309       8.024 -17.478   4.862  1.00  0.00
TER
ATOM   3973  O   WAT  1310       7.448 -13.073  -4.688  1.00  0.00
ATOM   3974  H1  WAT  1310       6.805 -13.727  -4.414  1.00  0.00
ATOM   3975  H2  WAT  1310       7.061 -12.667  -5.464  1.00  0.00
TER
ATOM   3976  O   WAT  1311       3.026 -15.744  -0.841  1.00  0.00
ATOM   3977  H1  WAT  1311       3.379 -16.341  -1.501  1.00  0.00
ATOM   3978  H2  WAT  1311       2.143 -16.070  -0.670  1.00  0.00
TER
ATOM   3979  O   WAT  1312      -0.887 -14.984  -3.434  1.00  0.00
ATOM   3980  H1  WAT  1312      -0.200 -14.438  -3.053  1.00  0.00
ATOM   3981  H2  WAT  1312      -1.674 -14.440  -3.399  1.00  0.00
TER
ATOM   3982  O   WAT  1313      -8.748 -19.367  -7.942  1.00  0.00
ATOM   3983  H1  WAT  1313      -7.879 -19.085  -7.659  1.00  0.00
ATOM   3984  H2  WAT  1313      -9.239 -18.554  -8.058  1.00  0.00
TER
ATOM   3985  O   WAT  1314      -1.585 -17.980  -3.822  1.00  0.00
ATOM   3986  H1  WAT  1314      -1.128 -17.169  -3.596  1.00  0.00
ATOM   3987  H2  WAT  1314      -1.936 -18.298  -2.990  1.00  0.00
TER
ATOM   3988  O   WAT  1315       0.719 -12.469   3.408  1.00  0.00
ATOM   3989  H1  WAT  1315       1.363 -12.263   4.085  1.00  0.00
ATOM   3990  H2  WAT  1315       1.082 -13.230   2.955  1.00  0.00
TER
ATOM   3991  O   WAT  1316       1.992 -14.466   2.125  1.00  0.00
ATOM   3992  H1  WAT  1316       2.634 -15.167   2.239  1.00  0.00
ATOM   3993  H2  WAT  1316       2.517 -13.686   1.945  1.00  0.00
TER
ATOM   3994  O   WAT  1317       5.837 -14.181  -8.151  1.00  0.00
ATOM   3995  H1  WAT  1317       5.611 -14.898  -7.558  1.00  0.00
ATOM   3996  H2  WAT  1317       5.447 -14.430  -8.989  1.00  0.00
TER
ATOM   3997  O   WAT  1318       3.766 -13.666   5.329  1.00  0.00
ATOM   3998  H1  WAT  1318       4.101 -13.080   6.007  1.00  0.00
ATOM   3999  H2  WAT  1318       2.846 -13.797   5.559  1.00  0.00
TER
ATOM   4000  O   WAT  1319      -8.381 -10.154  -7.376  1.00  0.00
ATOM   4001  H1  WAT  1319      -8.021  -9.555  -8.031  1.00  0.00
ATOM   4002  H2  WAT  1319      -8.522  -9.608  -6.603  1.00  0.00
TER
ATOM   4003  O   WAT  1320       5.419 -16.264  -6.489  1.00  0.00
ATOM   4004  H1  WAT  1320       5.131 -15.803  -5.701  1.00  0.00
ATOM   4005  H2  WAT  1320       6.214 -16.724  -6.221  1.00  0.00
TER
ATOM   4006  O   WAT  1321      -8.397 -11.889   7.098  1.00  0.00
ATOM   4007  H1  WAT  1321      -8.288 -12.829   6.958  1.00  0.00
ATOM   4008  H2  WAT  1321      -9.049 -11.623   6.449  1.00  0.00
TER
ATOM   4009  O   WAT  1322      -0.406 -13.617   8.498  1.00  0.00
ATOM   4010  H1  WAT  1322      -0.726 -14.336   9.042  1.00  0.00
ATOM   4011  H2  WAT  1322      -1.080 -12.942   8.571  1.00  0.00
TER
ATOM   4012  O   WAT  1323      -2.364 -12.771  -6.559  1.00  0.00
ATOM   4013  H1  WAT  1323      -2.373 -12.038  -7.174  1.00  0.00
ATOM   4014  H2  WAT  1323      -3.284 -13.018  -6.466  1.00  0.00
TER
ATOM   4015  O   WAT  1324      -6.763 -17.550  -5.814  1.00  0.00
ATOM   4016  H1  WAT  1324      -7.371 -16.810  -5.805  1.00  0.00
ATOM   4017  H2  WAT  1324      -6.289 -17.460  -6.640  1.00  0.00
TER
ATOM   4018  O   WAT  1325       0.622 -12.708  -7.896  1.00  0.00
ATOM   4019  H1  WAT  1325       0.723 -12.912  -8.826  1.00  0.00
ATOM   4020  H2  WAT  1325      -0.278 -12.963  -7.692  1.00  0.00
TER
ATOM   4021  O   WAT  1326      -0.736 -10.190  -3.202  1.00  0.00
ATOM   4022  H1  WAT  1326      -0.482 -10.228  -4.124  1.00  0.00
ATOM   4023  H2  WAT  1326      -1.685 -10.317  -3.209  1.00  0.00
TER
ATOM   4024  O   WAT  1327       5.269 -19.271  -1.626  1.00  0.00
ATOM   4025  H1  WAT  1327       4.328 -19.256  -1.451  1.00  0.00
ATOM   4026  H2  WAT  1327       5.583 -20.057  -1.180  1.00  0.00
TER
ATOM   4027  O   WAT  1328      -4.753 -17.589  -8.065  1.00  0.00
ATOM   4028  H1  WAT  1328      -3.987 -17.701  -7.503  1.00  0.00
ATOM   4029  H2  WAT  1328      -4.675 -18.285  -8.718  1.00  0.00
TER
ATOM   4030  O   WAT  1329      -6.058 -20.156  -7.382  1.00  0.00
ATOM   4031  H1  WAT  1329      -5.978 -21.103  -7.270  1.00  0.00
ATOM   4032  H2  WAT  1329      -5.166 -19.825  -7.276  1.00  0.00
TER
ATOM   4033  O   WAT  1330       7.271 -12.100   0.050  1.00  0.00
ATOM   4034  H1  WAT  1330       7.396 -11.277   0.522  1.00  0.00
ATOM   4035  H2  WAT  1330       8.138 -12.311  -0.298  1.00  0.00
TER
ATOM   4036  O   WAT  1331      -5.257 -10.007  -0.279  1.00  0.00
ATOM   4037  H1  WAT  1331      -4.521 -10.555  -0.008  1.00  0.00
ATOM   4038  H2  WAT  1331      -4.873  -9.141  -0.418  1.00  0.00
TER
ATOM   4039  O   WAT  1332      -8.372 -13.939  -4.404  1.00  0.00
ATOM   4040  H1  WAT  1332      -9.298 -13.697  -4.414  1.00  0.00
ATOM   4041  H2  WAT  1332      -7.907 -13.112  -4.526  1.00  0.00
TER
ATOM   4042  O   WAT  1333      -6.251 -10.822   8.910  1.00  0.00
ATOM   4043  H1  WAT  1333      -5.450 -10.501   9.323  1.00  0.00
ATOM   4044  H2  WAT  1333      -6.766 -11.182   9.632  1.00  0.00
TER
ATOM   4045  O   WAT  1334      -2.147 -10.834  -8.456  1.00  0.00
ATOM   4046  H1  WAT  1334      -1.354 -10.545  -8.908  1.00  0.00
ATOM   4047  H2  WAT  1334      -2.666 -11.264  -9.135  1.00  0.00
TER
ATOM   4048  O   WAT  1335       2.585 -14.714   8.857  1.00  0.00
ATOM   4049  H1  WAT  1335       1.979 -14.691   8.117  1.00  0.00
ATOM   4050  H2  WAT  1335       2.281 -15.446   9.394  1.00  0.00
TER
ATOM   4051  O   WAT  1336       4.016 -10.986   7.468  1.00  0.00
ATOM   4052  H1  WAT  1336       4.968 -11.070   7.418  1.00  0.00
ATOM   4053  H2  WAT  1336       3.868 -10.322   8.142  1.00  0.00
TER
ATOM   4054  O   WAT  1337       6.906 -11.607  -7.032  1.00  0.00
ATOM   4055  H1  WAT  1337       6.621 -12.020  -7.847  1.00  0.00
ATOM   4056  H2  WAT  1337       6.708 -10.678  -7.152  1.00  0.00
TER
ATOM   4057  O   WAT  1338      -8.531 -18.335   7.854  1.00  0.00
ATOM   4058  H1  WAT  1338      -8.027 -18.914   8.425  1.00  0.00
ATOM   4059  H2  WAT  1338      -9.270 -18.051   8.391  1.00  0.00
TER
ATOM   4060  O   WAT  1339      -1.629 -15.613  -8.592  1.00  0.00
ATOM   4061  H1  WAT  1339      -1.734 -16.228  -7.866  1.00  0.00
ATOM   4062  H2  WAT  1339      -1.796 -16.137  -9.376  1.00  0.00
TER
ATOM   4063  O   WAT  1340      -1.477 -16.928   7.387  1.00  0.00
ATOM   4064  H1  WAT  1340      -2.243 -16.359   7.303  1.00  0.00
ATOM   4065  H2  WAT  1340      -1.296 -17.220   6.494  1.00  0.00
TER
ATOM   4066  O   WAT  1341       1.611 -16.551  -7.988  1.00  0.00
ATOM   4067  H1  WAT  1341       1.062 -16.104  -7.343  1.00  0.00
ATOM   4068  H2  WAT  1341       2.233 -17.056  -7.464  1.00  0.00
TER
ATOM   4069  O   WAT  1342       5.665 -15.197   7.945  1.00  0.00
ATOM   4070  H1  WAT  1342       6.406 -14.859   7.441  1.00  0.00
ATOM   4071  H2  WAT  1342       4.902 -15.028   7.392  1.00  0.00
TER
ATOM   4072  O   WAT  1343      -6.499 -20.192   8.749  1.00  0.00
ATOM   4073  H1  WAT  1343      -6.458 -20.490   9.657  1.00  0.00
ATOM   4074  H2  WAT  1343      -5.644 -19.791   8.589  1.00  0.00
TER
ATOM   4075  O   WAT  1344      -2.721 -17.592  -6.091  1.00  0.00
ATOM   4076  H1  WAT  1344      -2.299 -17.758  -5.248  1.00  0.00
ATOM   4077  H2  WAT  1344      -2.596 -18.402  -6.586  1.00  0.00
TER
ATOM   4078  O   WAT  1345      -0.208 -18.568  -8.843  1.00  0.00
ATOM   4079  H1  WAT  1345       0.312 -19.284  -9.209  1.00  0.00
ATOM   4080  H2  WAT  1345       0.439 -17.930  -8.543  1.00  0.00
TER
ATOM   4081  O   WAT  1346       4.340 -17.146   6.480  1.00  0.00
ATOM   4082  H1  WAT  1346       4.754 -16.991   7.329  1.00  0.00
ATOM   4083  H2  WAT  1346       3.405 -17.020   6.643  1.00  0.00
TER
ATOM   4084  O   WAT  1347       4.812 -19.806   8.484  1.00  0.00
ATOM   4085  H1  WAT  1347       5.394 -20.561   8.396  1.00  0.00
ATOM   4086  H2  WAT  1347       4.988 -19.275   7.707  1.00  0.00
TER
ATOM   4087  O   WAT  1348      -0.899 -17.194   4.450  1.00  0.00
ATOM   4088  H1  WAT  1348      -0.480 -16.350   4.277  1.00  0.00
ATOM   4089  H2  WAT  1348      -1.818 -17.056   4.220  1.00  0.00
TER
ATOM   4090  O   WAT  1349       1.437 -19.462   5.834  1.00  0.00
ATOM   4091  H1  WAT  1349       1.557 -20.058   6.573  1.00  0.00
ATOM   4092  H2  WAT  1349       2.297 -19.425   5.414  1.00  0.00
TER
ATOM   4093  O   WAT  1350       3.776 -18.908   4.410  1.00  0.00
ATOM   4094  H1  WAT  1350       3.250 -18.384   3.806  1.00  0.00
ATOM   4095  H2  WAT  1350       4.119 -18.275   5.041  1.00  0.00
TER
ATOM   4096  O   WAT  1351      -3.048 -10.888   5.565  1.00  0.00
ATOM   4097  H1  WAT  1351      -3.586 -10.164   5.246  1.00  0.00
ATOM   4098  H2  WAT  1351      -2.795 -11.365   4.775  1.00  0.00
TER
ATOM   4099  O   WAT  1352      -0.192  -9.653   5.824  1.00  0.00
ATOM   4100  H1  WAT  1352      -0.266  -8.750   6.131  1.00  0.00
ATOM   4101  H2  WAT  1352      -1.094  -9.972   5.796  1.00  0.00
TER
ATOM   4102  O   WAT  1353       0.357 -10.487  -6.553  1.00  0.00
ATOM   4103  H1  WAT  1353       1.252 -10.149  -6.531  1.00  0.00
ATOM   4104  H2  WAT  1353       0.388 -11.209  -7.181  1.00  0.00
TER
ATOM   4105  O   WAT  1354      -6.004 -15.115  -8.325  1.00  0.00
ATOM   4106  H1  WAT  1354      -5.566 -14.572  -7.669  1.00  0.00
ATOM   4107  H2  WAT  1354      -5.519 -15.940  -8.315  1.00  0.00
TER
ATOM   4108  O   WAT  1355      -8.789 -12.326  -0.872  1.00  0.00
ATOM   4109  H1  WAT  1355      -8.459 -13.194  -1.105  1.00  0.00
ATOM   4110  H2  WAT  1355      -8.360 -12.120  -0.042  1.00  0.00
TER
ATOM   4111  O   WAT  1356      -4.193 -13.995  -3.212  1.00  0.00
ATOM   4112  H1  WAT  1356      -4.494 -14.118  -2.312  1.00  0.00
ATOM   4113  H2  WAT  1356      -4.299 -14.854  -3.621  1.00  0.00
TER
ATOM   4114  O   WAT  1357      -8.300 -11.459   1.866  1.00  0.00
ATOM   4115  H1  WAT  1357      -8.737 -11.279   2.698  1.00  0.00
ATOM   4116  H2  WAT  1357      -7.732 -10.701   1.724  1.00  0.00
TER
ATOM   4117  O   WAT  1358       7.336 -11.957   6.153  1.00  0.00
ATOM   4118  H1  WAT  1358       6.736 -11.898   5.410  1.00  0.00
ATOM   4119  H2  WAT  1358       7.465 -12.896   6.283  1.00  0.00
TER
ATOM   4120  O   WAT  1359       8.576 -14.215  -8.510  1.00  0.00
ATOM   4121  H1  WAT  1359       7.745 -14.147  -8.039  1.00  0.00
ATOM   4122  H2  WAT  1359       8.753 -13.325  -8.813  1.00  0.00
TER
ATOM   4123  O   WAT  1360       8.032 -17.470  -6.006  1.00  0.00
ATOM   4124  H1  WAT  1360       8.794 -16.901  -5.900  1.00  0.00
ATOM   4125  H2  WAT  1360       8.047 -18.038  -5.235  1.00  0.00
TER
ATOM   4126  O   WAT  1361      -8.468 -18.947  -1.775  1.00  0.00
ATOM   4127  H1  WAT  1361      -9.123 -19.215  -2.419  1.00  0.00
ATOM   4128  H2  WAT  1361      -7.630 -19.056  -2.225  1.00  0.00
TER
ATOM   4129  O   WAT  1362       9.038 -16.615  -1.162  1.00  0.00
ATOM   4130  H1  WAT  1362       9.409 -17.399  -1.568  1.00  0.00
ATOM   4131  H2  WAT  1362       9.678 -15.926  -1.340  1.00  0.00
TER
ATOM   4132  O   WAT  1363       6.021 -15.232   4.251  1.00  0.00
ATOM   4133  H1  WAT  1363       5.207 -14.802   4.514  1.00  0.00
ATOM   4134  H2  WAT  1363       6.429 -14.620   3.638  1.00  0.00
TER
ATOM   4135  O   WAT  1364       8.084 -17.177  -8.849  1.00  0.00
ATOM   4136  H1  WAT  1364       8.359 -16.269  -8.977  1.00  0.00
ATOM   4137  H2  WAT  1364       7.895 -17.241  -7.913  1.00  0.00
TER
ATOM   4138  O   WAT  1365       7.980 -19.240  -3.856  1.00  0.00
ATOM   4139  H1  WAT  1365       7.605 -20.007  -4.288  1.00  0.00
ATOM   4140  H2  WAT  1365       7.251 -18.858  -3.369  1.00  0.00
TER
ATOM   4141  O   WAT  1366      -7.430 -18.561   2.765  1.00  0.00
ATOM   4142  H1  WAT  1366      -7.063 -18.649   3.645  1.00  0.00
ATOM   4143  H2  WAT  1366      -7.999 -19.325   2.666  1.00  0.00
TER
ATOM   4144  O   WAT  1367       7.370 -20.093   5.778  1.00  0.00
ATOM   4145  H1  WAT  1367       7.139 -20.322   4.878  1.00  0.00
ATOM   4146  H2  WAT  1367       7.631 -19.173   5.732  1.00  0.00
TER
ATOM   4147  O   WAT  1368       7.434 -20.930   2.967  1.00  0.00
ATOM   4148  H1  WAT  1368       6.485 -20.964   3.081  1.00  0.00
ATOM   4149  H2  WAT  1368       7.616 -20.020   2.732  1.00  0.00
TER
ATOM   4150  O   WAT  1369       6.079 -10.480  -2.222  1.00  0.00
ATOM   4151  H1  WAT  1369       6.675 -10.801  -2.899  1.00  0.00
ATOM   4152  H2  WAT  1369       6.337 -10.953  -1.431  1.00  0.00
TER
ATOM   4153  O   WAT  1370      -6.015 -14.048   7.927  1.00  0.00
ATOM   4154  H1  WAT  1370      -6.058 -14.419   8.808  1.00  0.00
ATOM   4155  H2  WAT  1370      -5.884 -13.110   8.067  1.00  0.00
TER
ATOM   4156  O   WAT  1371      -2.314 -12.492   3.528  1.00  0.00
ATOM   4157  H1  WAT  1371      -2.555 -12.225   2.641  1.00  0.00
ATOM   4158  H2  WAT  1371      -1.374 -12.322   3.583  1.00  0.00
TER
ATOM   4159  O   WAT  1372       8.946 -10.473   4.329  1.00  0.00
ATOM   4160  H1  WAT  1372       8.452 -10.076   3.612  1.00  0.00
ATOM   4161  H2  WAT  1372       8.337 -11.098   4.723  1.00  0.00
TER
ATOM   4162  O   WAT  1373      -6.176 -11.102   5.047  1.00  0.00
ATOM   4163  H1  WAT  1373      -6.770 -11.233   5.786  1.00  0.00
ATOM   4164  H2  WAT  1373      -6.184 -11.938   4.581  1.00  0.00
TER
ATOM   4165  O   WAT  1374       6.630  -9.830   1.608  1.00  0.00
ATOM   4166  H1  WAT  1374       6.170  -9.079   1.233  1.00  0.00
ATOM   4167  H2  WAT  1374       6.001 -10.550   1.549  1.00  0.00
TER
ATOM   4168  O   WAT  1375      -6.545 -13.736   3.998  1.00  0.00
ATOM   4169  H1  WAT  1375      -7.272 -14.355   3.930  1.00  0.00
ATOM   4170  H2  WAT  1375      -6.484 -13.342   3.127  1.00  0.00
TER
ATOM   4171  O   WAT  1376      -2.940 -11.521   0.782  1.00  0.00
ATOM   4172  H1  WAT  1376      -2.424 -12.133   0.257  1.00  0.00
ATOM   4173  H2  WAT  1376      -2.291 -11.019   1.274  1.00  0.00
TER
ATOM   4174  O   WAT  1377      -0.201 -10.631   1.609  1.00  0.00
ATOM   4175  H1  WAT  1377       0.087 -10.885   0.733  1.00  0.00
ATOM   4176  H2  WAT  1377       0.311 -11.183   2.200  1.00  0.00
TER
ATOM   4177  O   WAT  1378      -8.262 -10.419  -2.793  1.00  0.00
ATOM   4178  H1  WAT  1378      -8.430 -11.051  -2.095  1.00  0.00
ATOM   4179  H2  WAT  1378      -9.129 -10.213  -3.143  1.00  0.00
TER
ATOM   4180  O   WAT  1379      -6.656 -11.725  -5.348  1.00  0.00
ATOM   4181  H1  WAT  1379      -7.181 -11.344  -6.052  1.00  0.00
ATOM   4182  H2  WAT  1379      -6.731 -11.100  -4.627  1.00  0.00
TER
ATOM   4183  O   WAT  1380      -0.134  -9.709   8.976  1.00  0.00
ATOM   4184  H1  WAT  1380       0.793  -9.945   9.020  1.00  0.00
ATOM   4185  H2  WAT  1380      -0.149  -8.882   8.495  1.00  0.00
TER
ATOM   4186  O   WAT  1381       8.101 -10.166  -4.026  1.00  0.00
ATOM   4187  H1  WAT  1381       8.276 -10.853  -4.670  1.00  0.00
ATOM   4188  H2  WAT  1381       7.403  -9.642  -4.419  1.00  0.00
TER
ATOM   4189  O   WAT  1382      -4.056  -9.777  -6.473  1.00  0.00
ATOM   4190  H1  WAT  1382      -3.325 -10.061  -7.020  1.00  0.00
ATOM   4191  H2  WAT  1382      -3.797 -10.016  -5.583  1.00  0.00
TER
ATOM   4192  O   WAT  1383      -4.895 -13.661  -6.468  1.00  0.00
ATOM   4193  H1  WAT  1383      -5.524 -13.192  -5.920  1.00  0.00
ATOM   4194  H2  WAT  1383      -4.780 -14.506  -6.034  1.00  0.00
TER
ATOM   4195  O   WAT  1384       6.434 -10.482   8.800  1.00  0.00
ATOM   4196  H1  WAT  1384       7.227 -10.977   8.593  1.00  0.00
ATOM   4197  H2  WAT  1384       6.727  -9.803   9.408  1.00  0.00
TER
ATOM   4198  O   WAT  1385       0.692 -17.832 -18.437  1.00  0.00
ATOM   4199  H1  WAT  1385      -0.084 -18.312 -18.147  1.00  0.00
ATOM   4200  H2  WAT  1385       1.343 -18.511 -18.612  1.00  0.00
TER
ATOM   4201  O   WAT  1386      -5.292 -17.520 -17.560  1.00  0.00
ATOM   4202  H1  WAT  1386      -6.123 -17.775 -17.160  1.00  0.00
ATOM   4203  H2  WAT  1386      -4.683 -17.449 -16.824  1.00  0.00
TER
ATOM   4204  O   WAT  1387       4.713 -13.426 -19.657  1.00  0.00
ATOM   4205  H1  WAT  1387       4.251 -14.197 -19.329  1.00  0.00
ATOM   4206  H2  WAT  1387       5.525 -13.399 -19.152  1.00  0.00
TER
ATOM   4207  O   WAT  1388      -5.311 -13.486 -17.364  1.00  0.00
ATOM   4208  H1  WAT  1388      -5.009 -14.376 -17.543  1.00  0.00
ATOM   4209  H2  WAT  1388      -4.567 -12.929 -17.592  1.00  0.00
TER
ATOM   4210  O   WAT  1389      -8.919 -19.959 -17.891  1.00  0.00
ATOM   4211  H1  WAT  1389      -8.347 -20.727 -17.891  1.00  0.00
ATOM   4212  H2  WAT  1389      -8.919 -19.660 -18.801  1.00  0.00
TER
ATOM   4213  O   WAT  1390       0.133 -15.156 -18.430  1.00  0.00
ATOM   4214  H1  WAT  1390       0.064 -16.097 -18.591  1.00  0.00
ATOM   4215  H2  WAT  1390       0.895 -15.066 -17.858  1.00  0.00
TER
ATOM   4216  O   WAT  1391      -3.332 -16.729 -15.965  1.00  0.00
ATOM   4217  H1  WAT  1391      -3.665 -16.102 -15.323  1.00  0.00
ATOM   4218  H2  WAT  1391      -3.155 -16.203 -16.745  1.00  0.00
TER
ATOM   4219  O   WAT  1392      -4.120 -14.761 -14.150  1.00  0.00
ATOM   4220  H1  WAT  1392      -3.502 -14.086 -14.432  1.00  0.00
ATOM   4221  H2  WAT  1392      -4.980 -14.352 -14.242  1.00  0.00
TER
ATOM   4222  O   WAT  1393       6.798 -13.297 -16.235  1.00  0.00
ATOM   4223  H1  WAT  1393       6.114 -12.627 -16.243  1.00  0.00
ATOM   4224  H2  WAT  1393       7.338 -13.099 -17.000  1.00  0.00
TER
ATOM   4225  O   WAT  1394       4.334 -11.452 -17.520  1.00  0.00
ATOM   4226  H1  WAT  1394       4.347 -11.856 -18.388  1.00  0.00
ATOM   4227  H2  WAT  1394       3.781 -10.678 -17.624  1.00  0.00
TER
ATOM   4228  O   WAT  1395       3.733 -16.549 -16.192  1.00  0.00
ATOM   4229  H1  WAT  1395       4.149 -16.763 -17.027  1.00  0.00
ATOM   4230  H2  WAT  1395       4.456 -16.292 -15.621  1.00  0.00
TER
ATOM   4231  O   WAT  1396       7.679 -18.151 -16.101  1.00  0.00
ATOM   4232  H1  WAT  1396       6.851 -18.081 -16.576  1.00  0.00
ATOM   4233  H2  WAT  1396       8.274 -17.565 -16.569  1.00  0.00
TER
ATOM   4234  O   WAT  1397      -2.756 -14.891 -18.129  1.00  0.00
ATOM   4235  H1  WAT  1397      -3.053 -15.496 -18.808  1.00  0.00
ATOM   4236  H2  WAT  1397      -1.806 -14.853 -18.240  1.00  0.00
TER
ATOM   4237  O   WAT  1398       5.333 -11.318 -14.467  1.00  0.00
ATOM   4238  H1  WAT  1398       4.856 -10.510 -14.660  1.00  0.00
ATOM   4239  H2  WAT  1398       4.649 -11.970 -14.314  1.00  0.00
TER
ATOM   4240  O   WAT  1399      -3.664 -15.153 -11.478  1.00  0.00
ATOM   4241  H1  WAT  1399      -4.561 -14.929 -11.231  1.00  0.00
ATOM   4242  H2  WAT  1399      -3.639 -15.029 -12.427  1.00  0.00
TER
ATOM   4243  O   WAT  1400      -4.837 -18.281 -12.903  1.00  0.00
ATOM   4244  H1  WAT  1400      -4.976 -17.409 -12.534  1.00  0.00
ATOM   4245  H2  WAT  1400      -5.719 -18.624 -13.048  1.00  0.00
TER
ATOM   4246  O   WAT  1401      -3.039 -12.339 -10.694  1.00  0.00
ATOM   4247  H1  WAT  1401      -3.067 -11.935 -11.561  1.00  0.00
ATOM   4248  H2  WAT  1401      -3.202 -13.268 -10.857  1.00  0.00
TER
ATOM   4249  O   WAT  1402       8.913 -11.557  -9.398  1.00  0.00
ATOM   4250  H1  WAT  1402       9.389 -11.078  -8.719  1.00  0.00
ATOM   4251  H2  WAT  1402       9.534 -11.625 -10.123  1.00  0.00
TER
ATOM   4252  O   WAT  1403      -8.885 -16.512 -16.986  1.00  0.00
ATOM   4253  H1  WAT  1403      -8.807 -16.377 -17.930  1.00  0.00
ATOM   4254  H2  WAT  1403      -8.271 -17.220 -16.793  1.00  0.00
TER
ATOM   4255  O   WAT  1404       8.316 -14.365 -12.238  1.00  0.00
ATOM   4256  H1  WAT  1404       8.442 -14.604 -13.156  1.00  0.00
ATOM   4257  H2  WAT  1404       8.358 -15.197 -11.766  1.00  0.00
TER
ATOM   4258  O   WAT  1405       2.178 -10.662 -13.668  1.00  0.00
ATOM   4259  H1  WAT  1405       2.692 -10.752 -12.866  1.00  0.00
ATOM   4260  H2  WAT  1405       1.335 -10.316 -13.376  1.00  0.00
TER
ATOM   4261  O   WAT  1406      -8.829 -15.470 -14.446  1.00  0.00
ATOM   4262  H1  WAT  1406      -8.666 -15.940 -15.264  1.00  0.00
ATOM   4263  H2  WAT  1406      -8.364 -15.978 -13.781  1.00  0.00
TER
ATOM   4264  O   WAT  1407      -1.826 -20.318 -11.016  1.00  0.00
ATOM   4265  H1  WAT  1407      -1.921 -21.258 -11.166  1.00  0.00
ATOM   4266  H2  WAT  1407      -0.982 -20.096 -11.411  1.00  0.00
TER
ATOM   4267  O   WAT  1408       2.156 -19.983 -16.958  1.00  0.00
ATOM   4268  H1  WAT  1408       1.424 -19.474 -16.609  1.00  0.00
ATOM   4269  H2  WAT  1408       1.759 -20.800 -17.259  1.00  0.00
TER
ATOM   4270  O   WAT  1409      -7.255 -16.095 -12.287  1.00  0.00
ATOM   4271  H1  WAT  1409      -7.639 -16.736 -11.688  1.00  0.00
ATOM   4272  H2  WAT  1409      -6.944 -15.391 -11.717  1.00  0.00
TER
ATOM   4273  O   WAT  1410      -1.105 -19.247 -16.806  1.00  0.00
ATOM   4274  H1  WAT  1410      -0.738 -19.722 -16.060  1.00  0.00
ATOM   4275  H2  WAT  1410      -1.295 -18.373 -16.465  1.00  0.00
TER
ATOM   4276  O   WAT  1411      -3.315 -20.207 -14.487  1.00  0.00
ATOM   4277  H1  WAT  1411      -3.620 -19.327 -14.262  1.00  0.00
ATOM   4278  H2  WAT  1411      -2.361 -20.147 -14.452  1.00  0.00
TER
ATOM   4279  O   WAT  1412       5.972 -17.004 -18.098  1.00  0.00
ATOM   4280  H1  WAT  1412       6.692 -16.508 -18.488  1.00  0.00
ATOM   4281  H2  WAT  1412       5.770 -17.682 -18.743  1.00  0.00
TER
ATOM   4282  O   WAT  1413       1.354 -16.933 -12.211  1.00  0.00
ATOM   4283  H1  WAT  1413       1.287 -17.853 -12.465  1.00  0.00
ATOM   4284  H2  WAT  1413       0.724 -16.835 -11.497  1.00  0.00
TER
ATOM   4285  O   WAT  1414      -7.259 -19.366 -13.340  1.00  0.00
ATOM   4286  H1  WAT  1414      -7.617 -18.701 -12.753  1.00  0.00
ATOM   4287  H2  WAT  1414      -7.553 -20.198 -12.969  1.00  0.00
TER
ATOM   4288  O   WAT  1415      -4.058 -18.908 -10.456  1.00  0.00
ATOM   4289  H1  WAT  1415      -4.358 -18.762 -11.353  1.00  0.00
ATOM   4290  H2  WAT  1415      -3.286 -19.467 -10.549  1.00  0.00
TER
ATOM   4291  O   WAT  1416       1.285 -14.111 -12.461  1.00  0.00
ATOM   4292  H1  WAT  1416       1.300 -15.043 -12.679  1.00  0.00
ATOM   4293  H2  WAT  1416       0.578 -14.025 -11.822  1.00  0.00
TER
ATOM   4294  O   WAT  1417       7.496 -17.470 -13.114  1.00  0.00
ATOM   4295  H1  WAT  1417       6.771 -16.877 -13.311  1.00  0.00
ATOM   4296  H2  WAT  1417       8.024 -17.478 -13.913  1.00  0.00
TER
ATOM   4297  O   WAT  1418       0.719 -12.469 -15.367  1.00  0.00
ATOM   4298  H1  WAT  1418       1.363 -12.263 -14.689  1.00  0.00
ATOM   4299  H2  WAT  1418       1.082 -13.230 -15.820  1.00  0.00
TER
ATOM   4300  O   WAT  1419       1.992 -14.466 -16.649  1.00  0.00
ATOM   4301  H1  WAT  1419       2.634 -15.167 -16.536  1.00  0.00
ATOM   4302  H2  WAT  1419       2.517 -13.686 -16.829  1.00  0.00
TER
ATOM   4303  O   WAT  1420       3.766 -13.666 -13.445  1.00  0.00
ATOM   4304  H1  WAT  1420       4.101 -13.080 -12.768  1.00  0.00
ATOM   4305  H2  WAT  1420       2.846 -13.797 -13.216  1.00  0.00
TER
ATOM   4306  O   WAT  1421      -8.397 -11.889 -11.676  1.00  0.00
ATOM   4307  H1  WAT  1421      -8.288 -12.829 -11.817  1.00  0.00
ATOM   4308  H2  WAT  1421      -9.049 -11.623 -12.325  1.00  0.00
TER
ATOM   4309  O   WAT  1422      -0.406 -13.617 -10.277  1.00  0.00
ATOM   4310  H1  WAT  1422      -0.726 -14.336  -9.732  1.00  0.00
ATOM   4311  H2  WAT  1422      -1.080 -12.942 -10.203  1.00  0.00
TER
ATOM   4312  O   WAT  1423       7.271 -12.100 -18.725  1.00  0.00
ATOM   4313  H1  WAT  1423       7.396 -11.277 -18.252  1.00  0.00
ATOM   4314  H2  WAT  1423       8.138 -12.311 -19.072  1.00  0.00
TER
ATOM   4315  O   WAT  1424      -5.257 -10.007 -19.053  1.00  0.00
ATOM   4316  H1  WAT  1424      -4.521 -10.555 -18.782  1.00  0.00
ATOM   4317  H2  WAT  1424      -4.873  -9.141 -19.192  1.00  0.00
TER
ATOM   4318  O   WAT  1425      -6.251 -10.822  -9.864  1.00  0.00
ATOM   4319  H1  WAT  1425      -5.450 -10.501  -9.451  1.00  0.00
ATOM   4320  H2  WAT  1425      -6.766 -11.182  -9.142  1.00  0.00
TER
ATOM   4321  O   WAT  1426       2.585 -14.714  -9.917  1.00  0.00
ATOM   4322  H1  WAT  1426       1.979 -14.691 -10.657  1.00  0.00
ATOM   4323  H2  WAT  1426       2.281 -15.446  -9.380  1.00  0.00
TER
ATOM   4324  O   WAT  1427       4.016 -10.986 -11.306  1.00  0.00
ATOM   4325  H1  WAT  1427       4.968 -11.070 -11.356  1.00  0.00
ATOM   4326  H2  WAT  1427       3.868 -10.322 -10.633  1.00  0.00
TER
ATOM   4327  O   WAT  1428      -8.531 -18.335 -10.921  1.00  0.00
ATOM   4328  H1  WAT  1428      -8.027 -18.914 -10.349  1.00  0.00
ATOM   4329  H2  WAT  1428      -9.270 -18.051 -10.383  1.00  0.00
TER
ATOM   4330  O   WAT  1429      -1.477 -16.928 -11.387  1.00  0.00
ATOM   4331  H1  WAT  1429      -2.243 -16.359 -11.472  1.00  0.00
ATOM   4332  H2  WAT  1429      -1.296 -17.220 -12.280  1.00  0.00
TER
ATOM   4333  O   WAT  1430       5.665 -15.197 -10.830  1.00  0.00
ATOM   4334  H1  WAT  1430       6.406 -14.859 -11.333  1.00  0.00
ATOM   4335  H2  WAT  1430       4.902 -15.028 -11.383  1.00  0.00
TER
ATOM   4336  O   WAT  1431      -6.499 -20.192 -10.026  1.00  0.00
ATOM   4337  H1  WAT  1431      -6.458 -20.490  -9.117  1.00  0.00
ATOM   4338  H2  WAT  1431      -5.644 -19.791 -10.185  1.00  0.00
TER
ATOM   4339  O   WAT  1432       4.340 -17.146 -12.294  1.00  0.00
ATOM   4340  H1  WAT  1432       4.754 -16.991 -11.445  1.00  0.00
ATOM   4341  H2  WAT  1432       3.405 -17.020 -12.132  1.00  0.00
TER
ATOM   4342  O   WAT  1433       4.812 -19.806 -10.290  1.00  0.00
ATOM   4343  H1  WAT  1433       5.394 -20.561 -10.378  1.00  0.00
ATOM   4344  H2  WAT  1433       4.988 -19.275 -11.067  1.00  0.00
TER
ATOM   4345  O   WAT  1434      -0.899 -17.194 -14.325  1.00  0.00
ATOM   4346  H1  WAT  1434      -0.480 -16.350 -14.497  1.00  0.00
ATOM   4347  H2  WAT  1434      -1.818 -17.056 -14.554  1.00  0.00
TER
ATOM   4348  O   WAT  1435       1.437 -19.462 -12.941  1.00  0.00
ATOM   4349  H1  WAT  1435       1.557 -20.058 -12.201  1.00  0.00
ATOM   4350  H2  WAT  1435       2.297 -19.425 -13.361  1.00  0.00
TER
ATOM   4351  O   WAT  1436       3.776 -18.908 -14.365  1.00  0.00
ATOM   4352  H1  WAT  1436       3.250 -18.384 -14.968  1.00  0.00
ATOM   4353  H2  WAT  1436       4.119 -18.275 -13.734  1.00  0.00
TER
ATOM   4354  O   WAT  1437      -3.048 -10.888 -13.209  1.00  0.00
ATOM   4355  H1  WAT  1437      -3.586 -10.164 -13.528  1.00  0.00
ATOM   4356  H2  WAT  1437      -2.795 -11.365 -13.999  1.00  0.00
TER
ATOM   4357  O   WAT  1438      -0.192  -9.653 -12.950  1.00  0.00
ATOM   4358  H1  WAT  1438      -0.266  -8.750 -12.643  1.00  0.00
ATOM   4359  H2  WAT  1438      -1.094  -9.972 -12.978  1.00  0.00
TER
ATOM   4360  O   WAT  1439      -8.300 -11.459 -16.909  1.00  0.00
ATOM   4361  H1  WAT  1439      -8.737 -11.279 -16.076  1.00  0.00
ATOM   4362  H2  WAT  1439      -7.732 -10.701 -17.050  1.00  0.00
TER
ATOM   4363  O   WAT  1440       7.336 -11.957 -12.621  1.00  0.00
ATOM   4364  H1  WAT  1440       6.736 -11.898 -13.365  1.00  0.00
ATOM   4365  H2  WAT  1440       7.465 -12.896 -12.491  1.00  0.00
TER
ATOM   4366  O   WAT  1441       6.021 -15.232 -14.523  1.00  0.00
ATOM   4367  H1  WAT  1441       5.207 -14.802 -14.261  1.00  0.00
ATOM   4368  H2  WAT  1441       6.429 -14.620 -15.136  1.00  0.00
TER
ATOM   4369  O   WAT  1442      -7.430 -18.561 -16.009  1.00  0.00
ATOM   4370  H1  WAT  1442      -7.063 -18.649 -15.130  1.00  0.00
ATOM   4371  H2  WAT  1442      -7.999 -19.325 -16.109  1.00  0.00
TER
ATOM   4372  O   WAT  1443       7.370 -20.093 -12.996  1.00  0.00
ATOM   4373  H1  WAT  1443       7.139 -20.322 -13.897  1.00  0.00
ATOM   4374  H2  WAT  1443       7.631 -19.173 -13.042  1.00  0.00
TER
ATOM   4375  O   WAT  1444       7.434 -20.930 -15.808  1.00  0.00
ATOM   4376  H1  WAT  1444       6.485 -20.964 -15.693  1.00  0.00
ATOM   4377  H2  WAT  1444       7.616 -20.020 -16.043  1.00  0.00
TER
ATOM   4378  O   WAT  1445      -6.015 -14.048 -10.847  1.00  0.00
ATOM   4379  H1  WAT  1445      -6.058 -14.419  -9.966  1.00  0.00
ATOM   4380  H2  WAT  1445      -5.884 -13.110 -10.707  1.00  0.00
TER
ATOM   4381  O   WAT  1446      -2.314 -12.492 -15.246  1.00  0.00
ATOM   4382  H1  WAT  1446      -2.555 -12.225 -16.133  1.00  0.00
ATOM   4383  H2  WAT  1446      -1.374 -12.322 -15.191  1.00  0.00
TER
ATOM   4384  O   WAT  1447       8.946 -10.473 -14.445  1.00  0.00
ATOM   4385  H1  WAT  1447       8.452 -10.076 -15.163  1.00  0.00
ATOM   4386  H2  WAT  1447       8.337 -11.098 -14.052  1.00  0.00
TER
ATOM   4387  O   WAT  1448      -6.176 -11.102 -13.728  1.00  0.00
ATOM   4388  H1  WAT  1448      -6.770 -11.233 -12.989  1.00  0.00
ATOM   4389  H2  WAT  1448      -6.184 -11.938 -14.193  1.00  0.00
TER
ATOM   4390  O   WAT  1449       6.630  -9.830 -17.167  1.00  0.00
ATOM   4391  H1  WAT  1449       6.170  -9.079 -17.541  1.00  0.00
ATOM   4392  H2  WAT  1449       6.001 -10.550 -17.225  1.00  0.00
TER
ATOM   4393  O   WAT  1450      -6.545 -13.736 -14.777  1.00  0.00
ATOM   4394  H1  WAT  1450      -7.272 -14.355 -14.844  1.00  0.00
ATOM   4395  H2  WAT  1450      -6.484 -13.342 -15.647  1.00  0.00
TER
ATOM   4396  O   WAT  1451      -2.940 -11.521 -17.992  1.00  0.00
ATOM   4397  H1  WAT  1451      -2.424 -12.133 -18.517  1.00  0.00
ATOM   4398  H2  WAT  1451      -2.291 -11.019 -17.501  1.00  0.00
TER
ATOM   4399  O   WAT  1452      -0.201 -10.631 -17.165  1.00  0.00
ATOM   4400  H1  WAT  1452       0.087 -10.885 -18.042  1.00  0.00
ATOM   4401  H2  WAT  1452       0.311 -11.183 -16.574  1.00  0.00
TER
ATOM   4402  O   WAT  1453      -0.134  -9.709  -9.798  1.00  0.00
ATOM   4403  H1  WAT  1453       0.793  -9.945  -9.755  1.00  0.00
ATOM   4404  H2  WAT  1453      -0.149  -8.882 -10.280  1.00  0.00
TER
ATOM   4405  O   WAT  1454       6.434 -10.482  -9.974  1.00  0.00
ATOM   4406  H1  WAT  1454       7.227 -10.977 -10.181  1.00  0.00
ATOM   4407  H2  WAT  1454       6.727  -9.803  -9.367  1.00  0.00
TER
ATOM   4408  O   WAT  1455     -16.214  17.939  17.231  1.00  0.00
ATOM   4409  H1  WAT  1455     -16.295  17.024  16.960  1.00  0.00
ATOM   4410  H2  WAT  1455     -16.628  18.435  16.525  1.00  0.00
TER
ATOM   4411  O   WAT  1456     -18.083  19.717  19.112  1.00  0.00
ATOM   4412  H1  WAT  1456     -18.858  19.237  19.401  1.00  0.00
ATOM   4413  H2  WAT  1456     -17.431  19.037  18.937  1.00  0.00
TER
ATOM   4414  O   WAT  1457     -17.611  15.199  19.345  1.00  0.00
ATOM   4415  H1  WAT  1457     -17.235  14.327  19.233  1.00  0.00
ATOM   4416  H2  WAT  1457     -17.709  15.535  18.454  1.00  0.00
TER
ATOM   4417  O   WAT  1458     -13.829  12.694  16.278  1.00  0.00
ATOM   4418  H1  WAT  1458     -13.008  12.204  16.321  1.00  0.00
ATOM   4419  H2  WAT  1458     -13.795  13.284  17.031  1.00  0.00
TER
ATOM   4420  O   WAT  1459     -13.593  14.635  19.051  1.00  0.00
ATOM   4421  H1  WAT  1459     -14.297  14.923  19.631  1.00  0.00
ATOM   4422  H2  WAT  1459     -13.231  15.445  18.691  1.00  0.00
TER
ATOM   4423  O   WAT  1460     -17.604  18.445  14.474  1.00  0.00
ATOM   4424  H1  WAT  1460     -18.531  18.378  14.702  1.00  0.00
ATOM   4425  H2  WAT  1460     -17.451  19.383  14.359  1.00  0.00
TER
ATOM   4426  O   WAT  1461     -17.617  14.716  11.470  1.00  0.00
ATOM   4427  H1  WAT  1461     -18.557  14.878  11.555  1.00  0.00
ATOM   4428  H2  WAT  1461     -17.299  15.435  10.924  1.00  0.00
TER
ATOM   4429  O   WAT  1462     -13.574  20.007  14.977  1.00  0.00
ATOM   4430  H1  WAT  1462     -14.193  19.669  14.330  1.00  0.00
ATOM   4431  H2  WAT  1462     -13.592  19.363  15.685  1.00  0.00
TER
ATOM   4432  O   WAT  1463     -15.398  19.245  11.984  1.00  0.00
ATOM   4433  H1  WAT  1463     -14.958  18.408  11.838  1.00  0.00
ATOM   4434  H2  WAT  1463     -14.685  19.878  12.071  1.00  0.00
TER
ATOM   4435  O   WAT  1464     -11.816  10.500  10.298  1.00  0.00
ATOM   4436  H1  WAT  1464     -12.129  10.592  11.198  1.00  0.00
ATOM   4437  H2  WAT  1464     -11.055  11.078  10.248  1.00  0.00
TER
ATOM   4438  O   WAT  1465     -15.810  16.339  14.466  1.00  0.00
ATOM   4439  H1  WAT  1465     -16.409  17.062  14.282  1.00  0.00
ATOM   4440  H2  WAT  1465     -15.262  16.276  13.683  1.00  0.00
TER
ATOM   4441  O   WAT  1466     -17.204  14.975  16.496  1.00  0.00
ATOM   4442  H1  WAT  1466     -16.811  15.292  15.683  1.00  0.00
ATOM   4443  H2  WAT  1466     -16.842  14.096  16.611  1.00  0.00
TER
ATOM   4444  O   WAT  1467     -12.803  20.545  19.451  1.00  0.00
ATOM   4445  H1  WAT  1467     -12.083  21.040  19.060  1.00  0.00
ATOM   4446  H2  WAT  1467     -13.004  19.867  18.806  1.00  0.00
TER
ATOM   4447  O   WAT  1468     -17.342  11.939  13.594  1.00  0.00
ATOM   4448  H1  WAT  1468     -18.155  11.440  13.518  1.00  0.00
ATOM   4449  H2  WAT  1468     -17.535  12.778  13.177  1.00  0.00
TER
ATOM   4450  O   WAT  1469     -14.627  16.311  11.890  1.00  0.00
ATOM   4451  H1  WAT  1469     -13.739  16.622  11.715  1.00  0.00
ATOM   4452  H2  WAT  1469     -14.656  15.438  11.498  1.00  0.00
TER
ATOM   4453  O   WAT  1470     -12.355  17.622  11.358  1.00  0.00
ATOM   4454  H1  WAT  1470     -12.439  18.053  10.507  1.00  0.00
ATOM   4455  H2  WAT  1470     -11.636  18.082  11.790  1.00  0.00
TER
ATOM   4456  O   WAT  1471     -12.598  13.120  13.445  1.00  0.00
ATOM   4457  H1  WAT  1471     -13.227  13.224  12.730  1.00  0.00
ATOM   4458  H2  WAT  1471     -13.093  13.339  14.234  1.00  0.00
TER
ATOM   4459  O   WAT  1472     -16.598  12.123  16.300  1.00  0.00
ATOM   4460  H1  WAT  1472     -16.722  12.142  15.351  1.00  0.00
ATOM   4461  H2  WAT  1472     -15.650  12.171  16.420  1.00  0.00
TER
ATOM   4462  O   WAT  1473     -13.505  18.278  17.149  1.00  0.00
ATOM   4463  H1  WAT  1473     -14.446  18.293  17.323  1.00  0.00
ATOM   4464  H2  WAT  1473     -13.191  17.492  17.595  1.00  0.00
TER
ATOM   4465  O   WAT  1474     -18.983  18.980   9.931  1.00  0.00
ATOM   4466  H1  WAT  1474     -18.462  18.265   9.565  1.00  0.00
ATOM   4467  H2  WAT  1474     -18.336  19.619  10.231  1.00  0.00
TER
ATOM   4468  O   WAT  1475     -15.121  10.841  12.158  1.00  0.00
ATOM   4469  H1  WAT  1475     -14.840   9.997  12.514  1.00  0.00
ATOM   4470  H2  WAT  1475     -15.894  11.073  12.672  1.00  0.00
TER
ATOM   4471  O   WAT  1476     -10.743  20.078  12.768  1.00  0.00
ATOM   4472  H1  WAT  1476      -9.981  20.648  12.874  1.00  0.00
ATOM   4473  H2  WAT  1476     -10.727  19.511  13.539  1.00  0.00
TER
ATOM   4474  O   WAT  1477     -10.691  20.372   9.925  1.00  0.00
ATOM   4475  H1  WAT  1477     -10.416  21.280   9.797  1.00  0.00
ATOM   4476  H2  WAT  1477     -10.880  20.308  10.862  1.00  0.00
TER
ATOM   4477  O   WAT  1478     -14.293  13.396  11.221  1.00  0.00
ATOM   4478  H1  WAT  1478     -13.875  13.209  10.380  1.00  0.00
ATOM   4479  H2  WAT  1478     -14.600  12.544  11.531  1.00  0.00
TER
ATOM   4480  O   WAT  1479     -10.794  18.309  14.918  1.00  0.00
ATOM   4481  H1  WAT  1479     -11.170  17.541  14.486  1.00  0.00
ATOM   4482  H2  WAT  1479     -11.524  18.691  15.406  1.00  0.00
TER
ATOM   4483  O   WAT  1480     -11.519  16.534  18.219  1.00  0.00
ATOM   4484  H1  WAT  1480     -10.995  16.041  17.588  1.00  0.00
ATOM   4485  H2  WAT  1480     -10.933  16.669  18.964  1.00  0.00
TER
ATOM   4486  O   WAT  1481     -12.029  15.792  14.158  1.00  0.00
ATOM   4487  H1  WAT  1481     -11.533  15.559  14.943  1.00  0.00
ATOM   4488  H2  WAT  1481     -12.227  14.953  13.742  1.00  0.00
TER
ATOM   4489  O   WAT  1482     -10.600  14.428  16.692  1.00  0.00
ATOM   4490  H1  WAT  1482     -10.710  14.273  17.630  1.00  0.00
ATOM   4491  H2  WAT  1482      -9.840  13.900  16.450  1.00  0.00
TER
ATOM   4492  O   WAT  1483      -9.711  12.259   9.933  1.00  0.00
ATOM   4493  H1  WAT  1483      -8.786  12.127   9.725  1.00  0.00
ATOM   4494  H2  WAT  1483      -9.734  12.338  10.886  1.00  0.00
TER
ATOM   4495  O   WAT  1484      -9.637  13.030  12.558  1.00  0.00
ATOM   4496  H1  WAT  1484     -10.432  12.964  13.088  1.00  0.00
ATOM   4497  H2  WAT  1484      -9.433  13.965  12.547  1.00  0.00
TER
ATOM   4498  O   WAT  1485     -13.205  11.359  19.008  1.00  0.00
ATOM   4499  H1  WAT  1485     -12.765  11.304  18.160  1.00  0.00
ATOM   4500  H2  WAT  1485     -13.475  12.275  19.079  1.00  0.00
TER
ATOM   4501  O   WAT  1486     -11.342  10.991  17.019  1.00  0.00
ATOM   4502  H1  WAT  1486     -11.403  10.047  16.872  1.00  0.00
ATOM   4503  H2  WAT  1486     -10.562  11.099  17.564  1.00  0.00
TER
ATOM   4504  O   WAT  1487     -15.370   9.740  17.713  1.00  0.00
ATOM   4505  H1  WAT  1487     -14.767  10.312  18.188  1.00  0.00
ATOM   4506  H2  WAT  1487     -16.110  10.304  17.491  1.00  0.00
TER
ATOM   4507  O   WAT  1488     -12.226  10.142  12.987  1.00  0.00
ATOM   4508  H1  WAT  1488     -12.031  11.041  13.254  1.00  0.00
ATOM   4509  H2  WAT  1488     -13.013   9.911  13.481  1.00  0.00
TER
ATOM   4510  O   WAT  1489     -16.214  17.939  -1.544  1.00  0.00
ATOM   4511  H1  WAT  1489     -16.295  17.024  -1.815  1.00  0.00
ATOM   4512  H2  WAT  1489     -16.628  18.435  -2.250  1.00  0.00
TER
ATOM   4513  O   WAT  1490     -18.083  19.717   0.337  1.00  0.00
ATOM   4514  H1  WAT  1490     -18.858  19.237   0.627  1.00  0.00
ATOM   4515  H2  WAT  1490     -17.431  19.037   0.163  1.00  0.00
TER
ATOM   4516  O   WAT  1491     -17.611  15.199   0.571  1.00  0.00
ATOM   4517  H1  WAT  1491     -17.235  14.327   0.458  1.00  0.00
ATOM   4518  H2  WAT  1491     -17.709  15.535  -0.320  1.00  0.00
TER
ATOM   4519  O   WAT  1492     -13.829  12.694  -2.496  1.00  0.00
ATOM   4520  H1  WAT  1492     -13.008  12.204  -2.454  1.00  0.00
ATOM   4521  H2  WAT  1492     -13.795  13.284  -1.743  1.00  0.00
TER
ATOM   4522  O   WAT  1493      -9.539  14.711   4.068  1.00  0.00
ATOM   4523  H1  WAT  1493     -10.244  15.099   3.550  1.00  0.00
ATOM   4524  H2  WAT  1493      -9.273  15.406   4.670  1.00  0.00
TER
ATOM   4525  O   WAT  1494     -13.593  14.635   0.277  1.00  0.00
ATOM   4526  H1  WAT  1494     -14.297  14.923   0.857  1.00  0.00
ATOM   4527  H2  WAT  1494     -13.231  15.445  -0.083  1.00  0.00
TER
ATOM   4528  O   WAT  1495     -10.524  14.080   0.668  1.00  0.00
ATOM   4529  H1  WAT  1495     -11.471  14.114   0.799  1.00  0.00
ATOM   4530  H2  WAT  1495     -10.199  14.894   1.053  1.00  0.00
TER
ATOM   4531  O   WAT  1496     -15.042  20.999   2.582  1.00  0.00
ATOM   4532  H1  WAT  1496     -14.625  20.785   1.748  1.00  0.00
ATOM   4533  H2  WAT  1496     -14.318  21.257   3.153  1.00  0.00
TER
ATOM   4534  O   WAT  1497     -17.604  18.445  -4.301  1.00  0.00
ATOM   4535  H1  WAT  1497     -18.531  18.378  -4.072  1.00  0.00
ATOM   4536  H2  WAT  1497     -17.451  19.383  -4.415  1.00  0.00
TER
ATOM   4537  O   WAT  1498     -17.617  14.716  -7.304  1.00  0.00
ATOM   4538  H1  WAT  1498     -18.557  14.878  -7.219  1.00  0.00
ATOM   4539  H2  WAT  1498     -17.299  15.435  -7.851  1.00  0.00
TER
ATOM   4540  O   WAT  1499     -11.096  19.398   2.674  1.00  0.00
ATOM   4541  H1  WAT  1499     -11.924  19.467   2.199  1.00  0.00
ATOM   4542  H2  WAT  1499     -10.501  19.984   2.205  1.00  0.00
TER
ATOM   4543  O   WAT  1500     -13.574  20.007  -3.797  1.00  0.00
ATOM   4544  H1  WAT  1500     -14.193  19.669  -4.445  1.00  0.00
ATOM   4545  H2  WAT  1500     -13.592  19.363  -3.089  1.00  0.00
TER
ATOM   4546  O   WAT  1501     -14.131  16.185   3.619  1.00  0.00
ATOM   4547  H1  WAT  1501     -14.544  17.010   3.873  1.00  0.00
ATOM   4548  H2  WAT  1501     -14.864  15.600   3.427  1.00  0.00
TER
ATOM   4549  O   WAT  1502     -15.398  19.245  -6.790  1.00  0.00
ATOM   4550  H1  WAT  1502     -14.958  18.408  -6.936  1.00  0.00
ATOM   4551  H2  WAT  1502     -14.685  19.878  -6.704  1.00  0.00
TER
ATOM   4552  O   WAT  1503     -11.816  10.500  -8.476  1.00  0.00
ATOM   4553  H1  WAT  1503     -12.129  10.592  -7.576  1.00  0.00
ATOM   4554  H2  WAT  1503     -11.055  11.078  -8.526  1.00  0.00
TER
ATOM   4555  O   WAT  1504     -10.606  15.237   7.501  1.00  0.00
ATOM   4556  H1  WAT  1504     -11.221  15.745   6.973  1.00  0.00
ATOM   4557  H2  WAT  1504     -10.926  14.337   7.444  1.00  0.00
TER
ATOM   4558  O   WAT  1505     -18.544  14.076   4.968  1.00  0.00
ATOM   4559  H1  WAT  1505     -19.006  14.284   5.780  1.00  0.00
ATOM   4560  H2  WAT  1505     -18.947  13.262   4.665  1.00  0.00
TER
ATOM   4561  O   WAT  1506     -13.544  15.297   6.097  1.00  0.00
ATOM   4562  H1  WAT  1506     -14.395  14.997   6.418  1.00  0.00
ATOM   4563  H2  WAT  1506     -13.704  15.541   5.186  1.00  0.00
TER
ATOM   4564  O   WAT  1507     -16.449  16.797   8.197  1.00  0.00
ATOM   4565  H1  WAT  1507     -16.124  15.963   7.857  1.00  0.00
ATOM   4566  H2  WAT  1507     -15.661  17.320   8.345  1.00  0.00
TER
ATOM   4567  O   WAT  1508     -15.810  16.339  -4.309  1.00  0.00
ATOM   4568  H1  WAT  1508     -16.409  17.062  -4.492  1.00  0.00
ATOM   4569  H2  WAT  1508     -15.262  16.276  -5.091  1.00  0.00
TER
ATOM   4570  O   WAT  1509     -17.204  14.975  -2.278  1.00  0.00
ATOM   4571  H1  WAT  1509     -16.811  15.292  -3.091  1.00  0.00
ATOM   4572  H2  WAT  1509     -16.842  14.096  -2.164  1.00  0.00
TER
ATOM   4573  O   WAT  1510     -16.618  17.566   1.817  1.00  0.00
ATOM   4574  H1  WAT  1510     -17.350  18.074   2.166  1.00  0.00
ATOM   4575  H2  WAT  1510     -17.016  16.749   1.516  1.00  0.00
TER
ATOM   4576  O   WAT  1511     -16.156  13.019   1.229  1.00  0.00
ATOM   4577  H1  WAT  1511     -16.138  13.470   2.073  1.00  0.00
ATOM   4578  H2  WAT  1511     -16.404  12.120   1.442  1.00  0.00
TER
ATOM   4579  O   WAT  1512     -12.728  10.432   7.068  1.00  0.00
ATOM   4580  H1  WAT  1512     -12.404   9.701   7.594  1.00  0.00
ATOM   4581  H2  WAT  1512     -12.693  10.114   6.166  1.00  0.00
TER
ATOM   4582  O   WAT  1513     -12.803  20.545   0.676  1.00  0.00
ATOM   4583  H1  WAT  1513     -12.083  21.040   0.286  1.00  0.00
ATOM   4584  H2  WAT  1513     -13.004  19.867   0.032  1.00  0.00
TER
ATOM   4585  O   WAT  1514     -17.342  11.939  -5.181  1.00  0.00
ATOM   4586  H1  WAT  1514     -18.155  11.440  -5.256  1.00  0.00
ATOM   4587  H2  WAT  1514     -17.535  12.778  -5.597  1.00  0.00
TER
ATOM   4588  O   WAT  1515     -17.421  20.616   6.563  1.00  0.00
ATOM   4589  H1  WAT  1515     -17.487  19.695   6.309  1.00  0.00
ATOM   4590  H2  WAT  1515     -18.050  20.713   7.278  1.00  0.00
TER
ATOM   4591  O   WAT  1516     -14.627  16.311  -6.885  1.00  0.00
ATOM   4592  H1  WAT  1516     -13.739  16.622  -7.059  1.00  0.00
ATOM   4593  H2  WAT  1516     -14.656  15.438  -7.276  1.00  0.00
TER
ATOM   4594  O   WAT  1517     -12.355  17.622  -7.417  1.00  0.00
ATOM   4595  H1  WAT  1517     -12.439  18.053  -8.267  1.00  0.00
ATOM   4596  H2  WAT  1517     -11.636  18.082  -6.984  1.00  0.00
TER
ATOM   4597  O   WAT  1518     -11.278  20.078   5.660  1.00  0.00
ATOM   4598  H1  WAT  1518     -12.003  20.671   5.463  1.00  0.00
ATOM   4599  H2  WAT  1518     -10.750  20.071   4.862  1.00  0.00
TER
ATOM   4600  O   WAT  1519     -15.965  14.164   3.861  1.00  0.00
ATOM   4601  H1  WAT  1519     -15.596  13.343   4.189  1.00  0.00
ATOM   4602  H2  WAT  1519     -16.825  14.224   4.277  1.00  0.00
TER
ATOM   4603  O   WAT  1520     -12.598  13.120  -5.330  1.00  0.00
ATOM   4604  H1  WAT  1520     -13.227  13.224  -6.044  1.00  0.00
ATOM   4605  H2  WAT  1520     -13.093  13.339  -4.540  1.00  0.00
TER
ATOM   4606  O   WAT  1521     -19.004  16.818   4.085  1.00  0.00
ATOM   4607  H1  WAT  1521     -18.506  17.293   4.750  1.00  0.00
ATOM   4608  H2  WAT  1521     -18.862  15.894   4.292  1.00  0.00
TER
ATOM   4609  O   WAT  1522     -16.598  12.123  -2.474  1.00  0.00
ATOM   4610  H1  WAT  1522     -16.722  12.142  -3.423  1.00  0.00
ATOM   4611  H2  WAT  1522     -15.650  12.171  -2.355  1.00  0.00
TER
ATOM   4612  O   WAT  1523     -11.798  13.035   4.928  1.00  0.00
ATOM   4613  H1  WAT  1523     -12.300  13.775   5.267  1.00  0.00
ATOM   4614  H2  WAT  1523     -10.982  13.423   4.612  1.00  0.00
TER
ATOM   4615  O   WAT  1524     -13.505  18.278  -1.626  1.00  0.00
ATOM   4616  H1  WAT  1524     -14.446  18.293  -1.451  1.00  0.00
ATOM   4617  H2  WAT  1524     -13.191  17.492  -1.180  1.00  0.00
TER
ATOM   4618  O   WAT  1525     -18.983  18.980  -8.843  1.00  0.00
ATOM   4619  H1  WAT  1525     -18.462  18.265  -9.209  1.00  0.00
ATOM   4620  H2  WAT  1525     -18.336  19.619  -8.543  1.00  0.00
TER
ATOM   4621  O   WAT  1526     -14.435  20.403   6.480  1.00  0.00
ATOM   4622  H1  WAT  1526     -14.021  20.558   7.329  1.00  0.00
ATOM   4623  H2  WAT  1526     -15.370  20.529   6.643  1.00  0.00
TER
ATOM   4624  O   WAT  1527     -13.963  17.743   8.484  1.00  0.00
ATOM   4625  H1  WAT  1527     -13.381  16.988   8.396  1.00  0.00
ATOM   4626  H2  WAT  1527     -13.786  18.273   7.707  1.00  0.00
TER
ATOM   4627  O   WAT  1528     -17.337  18.087   5.834  1.00  0.00
ATOM   4628  H1  WAT  1528     -17.217  17.491   6.573  1.00  0.00
ATOM   4629  H2  WAT  1528     -16.478  18.124   5.414  1.00  0.00
TER
ATOM   4630  O   WAT  1529     -14.998  18.641   4.410  1.00  0.00
ATOM   4631  H1  WAT  1529     -15.525  19.165   3.806  1.00  0.00
ATOM   4632  H2  WAT  1529     -14.655  19.273   5.041  1.00  0.00
TER
ATOM   4633  O   WAT  1530     -15.751  14.246   7.324  1.00  0.00
ATOM   4634  H1  WAT  1530     -16.439  13.584   7.259  1.00  0.00
ATOM   4635  H2  WAT  1530     -15.030  13.799   7.769  1.00  0.00
TER
ATOM   4636  O   WAT  1531     -15.121  10.841  -6.617  1.00  0.00
ATOM   4637  H1  WAT  1531     -14.840   9.997  -6.261  1.00  0.00
ATOM   4638  H2  WAT  1531     -15.894  11.073  -6.103  1.00  0.00
TER
ATOM   4639  O   WAT  1532     -10.743  20.078  -6.006  1.00  0.00
ATOM   4640  H1  WAT  1532      -9.981  20.648  -5.900  1.00  0.00
ATOM   4641  H2  WAT  1532     -10.727  19.511  -5.235  1.00  0.00
TER
ATOM   4642  O   WAT  1533     -10.691  20.372  -8.849  1.00  0.00
ATOM   4643  H1  WAT  1533     -10.416  21.280  -8.977  1.00  0.00
ATOM   4644  H2  WAT  1533     -10.880  20.308  -7.913  1.00  0.00
TER
ATOM   4645  O   WAT  1534     -14.293  13.396  -7.554  1.00  0.00
ATOM   4646  H1  WAT  1534     -13.875  13.209  -8.394  1.00  0.00
ATOM   4647  H2  WAT  1534     -14.600  12.544  -7.243  1.00  0.00
TER
ATOM   4648  O   WAT  1535     -10.794  18.309  -3.856  1.00  0.00
ATOM   4649  H1  WAT  1535     -11.170  17.541  -4.288  1.00  0.00
ATOM   4650  H2  WAT  1535     -11.524  18.691  -3.369  1.00  0.00
TER
ATOM   4651  O   WAT  1536     -11.404  17.456   5.778  1.00  0.00
ATOM   4652  H1  WAT  1536     -11.636  17.227   4.878  1.00  0.00
ATOM   4653  H2  WAT  1536     -11.144  18.376   5.732  1.00  0.00
TER
ATOM   4654  O   WAT  1537     -12.965  12.681   8.556  1.00  0.00
ATOM   4655  H1  WAT  1537     -12.088  12.690   8.939  1.00  0.00
ATOM   4656  H2  WAT  1537     -12.953  11.945   7.945  1.00  0.00
TER
ATOM   4657  O   WAT  1538     -11.519  16.534  -0.555  1.00  0.00
ATOM   4658  H1  WAT  1538     -10.995  16.041  -1.186  1.00  0.00
ATOM   4659  H2  WAT  1538     -10.933  16.669   0.189  1.00  0.00
TER
ATOM   4660  O   WAT  1539     -11.340  16.618   2.967  1.00  0.00
ATOM   4661  H1  WAT  1539     -12.290  16.585   3.081  1.00  0.00
ATOM   4662  H2  WAT  1539     -11.159  17.528   2.732  1.00  0.00
TER
ATOM   4663  O   WAT  1540     -12.029  15.792  -4.616  1.00  0.00
ATOM   4664  H1  WAT  1540     -11.533  15.559  -3.831  1.00  0.00
ATOM   4665  H2  WAT  1540     -12.227  14.953  -5.032  1.00  0.00
TER
ATOM   4666  O   WAT  1541     -10.600  14.428  -2.082  1.00  0.00
ATOM   4667  H1  WAT  1541     -10.710  14.273  -1.144  1.00  0.00
ATOM   4668  H2  WAT  1541      -9.840  13.900  -2.325  1.00  0.00
TER
ATOM   4669  O   WAT  1542     -12.254  10.367   4.376  1.00  0.00
ATOM   4670  H1  WAT  1542     -11.617  10.981   4.742  1.00  0.00
ATOM   4671  H2  WAT  1542     -12.106  10.403   3.431  1.00  0.00
TER
ATOM   4672  O   WAT  1543      -9.711  12.259  -8.842  1.00  0.00
ATOM   4673  H1  WAT  1543      -8.786  12.127  -9.050  1.00  0.00
ATOM   4674  H2  WAT  1543      -9.734  12.338  -7.888  1.00  0.00
TER
ATOM   4675  O   WAT  1544      -9.637  13.030  -6.216  1.00  0.00
ATOM   4676  H1  WAT  1544     -10.432  12.964  -5.687  1.00  0.00
ATOM   4677  H2  WAT  1544      -9.433  13.965  -6.227  1.00  0.00
TER
ATOM   4678  O   WAT  1545     -18.883  11.520   7.284  1.00  0.00
ATOM   4679  H1  WAT  1545     -18.944  12.112   8.033  1.00  0.00
ATOM   4680  H2  WAT  1545     -17.943  11.412   7.139  1.00  0.00
TER
ATOM   4681  O   WAT  1546     -16.246  11.177   6.923  1.00  0.00
ATOM   4682  H1  WAT  1546     -15.632  11.495   6.261  1.00  0.00
ATOM   4683  H2  WAT  1546     -15.701  10.692   7.542  1.00  0.00
TER
ATOM   4684  O   WAT  1547     -15.505   9.740   3.250  1.00  0.00
ATOM   4685  H1  WAT  1547     -16.379  10.074   3.047  1.00  0.00
ATOM   4686  H2  WAT  1547     -15.614   9.267   4.075  1.00  0.00
TER
ATOM   4687  O   WAT  1548     -14.598  11.947   4.634  1.00  0.00
ATOM   4688  H1  WAT  1548     -14.927  11.132   4.254  1.00  0.00
ATOM   4689  H2  WAT  1548     -13.650  11.904   4.510  1.00  0.00
TER
ATOM   4690  O   WAT  1549     -17.758  10.657   2.189  1.00  0.00
ATOM   4691  H1  WAT  1549     -18.540  11.132   2.469  1.00  0.00
ATOM   4692  H2  WAT  1549     -18.051   9.753   2.080  1.00  0.00
TER
ATOM   4693  O   WAT  1550     -13.205  11.359   0.234  1.00  0.00
ATOM   4694  H1  WAT  1550     -12.765  11.304  -0.614  1.00  0.00
ATOM   4695  H2  WAT  1550     -13.475  12.275   0.305  1.00  0.00
TER
ATOM   4696  O   WAT  1551     -11.342  10.991  -1.755  1.00  0.00
ATOM   4697  H1  WAT  1551     -11.403  10.047  -1.902  1.00  0.00
ATOM   4698  H2  WAT  1551     -10.562  11.099  -1.210  1.00  0.00
TER
ATOM   4699  O   WAT  1552     -15.370   9.740  -1.061  1.00  0.00
ATOM   4700  H1  WAT  1552     -14.767  10.312  -0.586  1.00  0.00
ATOM   4701  H2  WAT  1552     -16.110  10.304  -1.284  1.00  0.00
TER
ATOM   4702  O   WAT  1553     -12.226  10.142  -5.787  1.00  0.00
ATOM   4703  H1  WAT  1553     -12.031  11.041  -5.520  1.00  0.00
ATOM   4704  H2  WAT  1553     -13.013   9.911  -5.294  1.00  0.00
TER
ATOM   4705  O   WAT  1554     -15.120   9.920   9.318  1.00  0.00
ATOM   4706  H1  WAT  1554     -15.234  10.239  10.214  1.00  0.00
ATOM   4707  H2  WAT  1554     -14.303  10.321   9.022  1.00  0.00
TER
ATOM   4708  O   WAT  1555     -18.083  19.717 -18.437  1.00  0.00
ATOM   4709  H1  WAT  1555     -18.858  19.237 -18.147  1.00  0.00
ATOM   4710  H2  WAT  1555     -17.431  19.037 -18.612  1.00  0.00
TER
ATOM   4711  O   WAT  1556     -17.611  15.199 -18.203  1.00  0.00
ATOM   4712  H1  WAT  1556     -17.235  14.327 -18.316  1.00  0.00
ATOM   4713  H2  WAT  1556     -17.709  15.535 -19.094  1.00  0.00
TER
ATOM   4714  O   WAT  1557      -9.539  14.711 -14.706  1.00  0.00
ATOM   4715  H1  WAT  1557     -10.244  15.099 -15.225  1.00  0.00
ATOM   4716  H2  WAT  1557      -9.273  15.406 -14.104  1.00  0.00
TER
ATOM   4717  O   WAT  1558     -13.593  14.635 -18.498  1.00  0.00
ATOM   4718  H1  WAT  1558     -14.297  14.923 -17.917  1.00  0.00
ATOM   4719  H2  WAT  1558     -13.231  15.445 -18.858  1.00  0.00
TER
ATOM   4720  O   WAT  1559     -10.524  14.080 -18.107  1.00  0.00
ATOM   4721  H1  WAT  1559     -11.471  14.114 -17.975  1.00  0.00
ATOM   4722  H2  WAT  1559     -10.199  14.894 -17.722  1.00  0.00
TER
ATOM   4723  O   WAT  1560     -15.042  20.999 -16.192  1.00  0.00
ATOM   4724  H1  WAT  1560     -14.625  20.785 -17.027  1.00  0.00
ATOM   4725  H2  WAT  1560     -14.318  21.257 -15.621  1.00  0.00
TER
ATOM   4726  O   WAT  1561     -11.096  19.398 -16.101  1.00  0.00
ATOM   4727  H1  WAT  1561     -11.924  19.467 -16.576  1.00  0.00
ATOM   4728  H2  WAT  1561     -10.501  19.984 -16.569  1.00  0.00
TER
ATOM   4729  O   WAT  1562     -14.131  16.185 -15.155  1.00  0.00
ATOM   4730  H1  WAT  1562     -14.544  17.010 -14.901  1.00  0.00
ATOM   4731  H2  WAT  1562     -14.864  15.600 -15.347  1.00  0.00
TER
ATOM   4732  O   WAT  1563     -10.606  15.237 -11.273  1.00  0.00
ATOM   4733  H1  WAT  1563     -11.221  15.745 -11.801  1.00  0.00
ATOM   4734  H2  WAT  1563     -10.926  14.337 -11.330  1.00  0.00
TER
ATOM   4735  O   WAT  1564     -18.544  14.076 -13.807  1.00  0.00
ATOM   4736  H1  WAT  1564     -19.006  14.284 -12.995  1.00  0.00
ATOM   4737  H2  WAT  1564     -18.947  13.262 -14.110  1.00  0.00
TER
ATOM   4738  O   WAT  1565     -13.544  15.297 -12.677  1.00  0.00
ATOM   4739  H1  WAT  1565     -14.395  14.997 -12.356  1.00  0.00
ATOM   4740  H2  WAT  1565     -13.704  15.541 -13.589  1.00  0.00
TER
ATOM   4741  O   WAT  1566     -16.449  16.797 -10.577  1.00  0.00
ATOM   4742  H1  WAT  1566     -16.124  15.963 -10.917  1.00  0.00
ATOM   4743  H2  WAT  1566     -15.661  17.320 -10.429  1.00  0.00
TER
ATOM   4744  O   WAT  1567     -16.618  17.566 -16.958  1.00  0.00
ATOM   4745  H1  WAT  1567     -17.350  18.074 -16.609  1.00  0.00
ATOM   4746  H2  WAT  1567     -17.016  16.749 -17.259  1.00  0.00
TER
ATOM   4747  O   WAT  1568     -16.156  13.019 -17.545  1.00  0.00
ATOM   4748  H1  WAT  1568     -16.138  13.470 -16.701  1.00  0.00
ATOM   4749  H2  WAT  1568     -16.404  12.120 -17.332  1.00  0.00
TER
ATOM   4750  O   WAT  1569     -12.728  10.432 -11.707  1.00  0.00
ATOM   4751  H1  WAT  1569     -12.404   9.701 -11.181  1.00  0.00
ATOM   4752  H2  WAT  1569     -12.693  10.114 -12.609  1.00  0.00
TER
ATOM   4753  O   WAT  1570     -12.803  20.545 -18.098  1.00  0.00
ATOM   4754  H1  WAT  1570     -12.083  21.040 -18.488  1.00  0.00
ATOM   4755  H2  WAT  1570     -13.004  19.867 -18.743  1.00  0.00
TER
ATOM   4756  O   WAT  1571     -17.421  20.616 -12.211  1.00  0.00
ATOM   4757  H1  WAT  1571     -17.487  19.695 -12.465  1.00  0.00
ATOM   4758  H2  WAT  1571     -18.050  20.713 -11.497  1.00  0.00
TER
ATOM   4759  O   WAT  1572     -11.278  20.078 -13.114  1.00  0.00
ATOM   4760  H1  WAT  1572     -12.003  20.671 -13.311  1.00  0.00
ATOM   4761  H2  WAT  1572     -10.750  20.071 -13.913  1.00  0.00
TER
ATOM   4762  O   WAT  1573     -15.965  14.164 -14.913  1.00  0.00
ATOM   4763  H1  WAT  1573     -15.596  13.343 -14.585  1.00  0.00
ATOM   4764  H2  WAT  1573     -16.825  14.224 -14.497  1.00  0.00
TER
ATOM   4765  O   WAT  1574     -19.004  16.818 -14.689  1.00  0.00
ATOM   4766  H1  WAT  1574     -18.506  17.293 -14.024  1.00  0.00
ATOM   4767  H2  WAT  1574     -18.862  15.894 -14.482  1.00  0.00
TER
ATOM   4768  O   WAT  1575     -11.798  13.035 -13.846  1.00  0.00
ATOM   4769  H1  WAT  1575     -12.300  13.775 -13.507  1.00  0.00
ATOM   4770  H2  WAT  1575     -10.982  13.423 -14.163  1.00  0.00
TER
ATOM   4771  O   WAT  1576     -14.435  20.403 -12.294  1.00  0.00
ATOM   4772  H1  WAT  1576     -14.021  20.558 -11.445  1.00  0.00
ATOM   4773  H2  WAT  1576     -15.370  20.529 -12.132  1.00  0.00
TER
ATOM   4774  O   WAT  1577     -13.963  17.743 -10.290  1.00  0.00
ATOM   4775  H1  WAT  1577     -13.381  16.988 -10.378  1.00  0.00
ATOM   4776  H2  WAT  1577     -13.786  18.273 -11.067  1.00  0.00
TER
ATOM   4777  O   WAT  1578     -17.337  18.087 -12.941  1.00  0.00
ATOM   4778  H1  WAT  1578     -17.217  17.491 -12.201  1.00  0.00
ATOM   4779  H2  WAT  1578     -16.478  18.124 -13.361  1.00  0.00
TER
ATOM   4780  O   WAT  1579     -14.998  18.641 -14.365  1.00  0.00
ATOM   4781  H1  WAT  1579     -15.525  19.165 -14.968  1.00  0.00
ATOM   4782  H2  WAT  1579     -14.655  19.273 -13.734  1.00  0.00
TER
ATOM   4783  O   WAT  1580     -15.751  14.246 -11.450  1.00  0.00
ATOM   4784  H1  WAT  1580     -16.439  13.584 -11.515  1.00  0.00
ATOM   4785  H2  WAT  1580     -15.030  13.799 -11.005  1.00  0.00
TER
ATOM   4786  O   WAT  1581     -11.404  17.456 -12.996  1.00  0.00
ATOM   4787  H1  WAT  1581     -11.636  17.227 -13.897  1.00  0.00
ATOM   4788  H2  WAT  1581     -11.144  18.376 -13.042  1.00  0.00
TER
ATOM   4789  O   WAT  1582     -12.965  12.681 -10.218  1.00  0.00
ATOM   4790  H1  WAT  1582     -12.088  12.690  -9.835  1.00  0.00
ATOM   4791  H2  WAT  1582     -12.953  11.945 -10.829  1.00  0.00
TER
ATOM   4792  O   WAT  1583     -11.340  16.618 -15.808  1.00  0.00
ATOM   4793  H1  WAT  1583     -12.290  16.585 -15.693  1.00  0.00
ATOM   4794  H2  WAT  1583     -11.159  17.528 -16.043  1.00  0.00
TER
ATOM   4795  O   WAT  1584     -12.254  10.367 -14.398  1.00  0.00
ATOM   4796  H1  WAT  1584     -11.617  10.981 -14.032  1.00  0.00
ATOM   4797  H2  WAT  1584     -12.106  10.403 -15.343  1.00  0.00
TER
ATOM   4798  O   WAT  1585     -18.883  11.520 -11.491  1.00  0.00
ATOM   4799  H1  WAT  1585     -18.944  12.112 -10.741  1.00  0.00
ATOM   4800  H2  WAT  1585     -17.943  11.412 -11.636  1.00  0.00
TER
ATOM   4801  O   WAT  1586     -16.246  11.177 -11.852  1.00  0.00
ATOM   4802  H1  WAT  1586     -15.632  11.495 -12.513  1.00  0.00
ATOM   4803  H2  WAT  1586     -15.701  10.692 -11.232  1.00  0.00
TER
ATOM   4804  O   WAT  1587     -15.505   9.740 -15.525  1.00  0.00
ATOM   4805  H1  WAT  1587     -16.379  10.074 -15.727  1.00  0.00
ATOM   4806  H2  WAT  1587     -15.614   9.267 -14.699  1.00  0.00
TER
ATOM   4807  O   WAT  1588     -14.598  11.947 -14.140  1.00  0.00
ATOM   4808  H1  WAT  1588     -14.927  11.132 -14.520  1.00  0.00
ATOM   4809  H2  WAT  1588     -13.650  11.904 -14.264  1.00  0.00
TER
ATOM   4810  O   WAT  1589     -17.758  10.657 -16.585  1.00  0.00
ATOM   4811  H1  WAT  1589     -18.540  11.132 -16.306  1.00  0.00
ATOM   4812  H2  WAT  1589     -18.051   9.753 -16.694  1.00  0.00
TER
ATOM   4813  O   WAT  1590     -13.205  11.359 -18.540  1.00  0.00
ATOM   4814  H1  WAT  1590     -12.765  11.304 -19.388  1.00  0.00
ATOM   4815  H2  WAT  1590     -13.475  12.275 -18.469  1.00  0.00
TER
ATOM   4816  O   WAT  1591     -15.120   9.920  -9.456  1.00  0.00
ATOM   4817  H1  WAT  1591     -15.234  10.239  -8.561  1.00  0.00
ATOM   4818  H2  WAT  1591     -14.303  10.321  -9.752  1.00  0.00
TER
ATOM   4819  O   WAT  1592     -16.214  -0.836  17.231  1.00  0.00
ATOM   4820  H1  WAT  1592     -16.295  -1.750  16.960  1.00  0.00
ATOM   4821  H2  WAT  1592     -16.628  -0.339  16.525  1.00  0.00
TER
ATOM   4822  O   WAT  1593     -18.083   0.942  19.112  1.00  0.00
ATOM   4823  H1  WAT  1593     -18.858   0.462  19.401  1.00  0.00
ATOM   4824  H2  WAT  1593     -17.431   0.263  18.937  1.00  0.00
TER
ATOM   4825  O   WAT  1594     -14.062   5.348  17.891  1.00  0.00
ATOM   4826  H1  WAT  1594     -14.524   4.577  18.220  1.00  0.00
ATOM   4827  H2  WAT  1594     -13.249   5.375  18.397  1.00  0.00
TER
ATOM   4828  O   WAT  1595     -17.835   7.634  17.512  1.00  0.00
ATOM   4829  H1  WAT  1595     -18.454   8.090  16.941  1.00  0.00
ATOM   4830  H2  WAT  1595     -16.980   7.789  17.111  1.00  0.00
TER
ATOM   4831  O   WAT  1596     -18.642   3.618  19.119  1.00  0.00
ATOM   4832  H1  WAT  1596     -18.711   2.677  18.957  1.00  0.00
ATOM   4833  H2  WAT  1596     -17.880   3.708  19.691  1.00  0.00
TER
ATOM   4834  O   WAT  1597     -17.611  -3.575  19.345  1.00  0.00
ATOM   4835  H1  WAT  1597     -17.235  -4.448  19.233  1.00  0.00
ATOM   4836  H2  WAT  1597     -17.709  -3.239  18.454  1.00  0.00
TER
ATOM   4837  O   WAT  1598     -13.829  -6.080  16.278  1.00  0.00
ATOM   4838  H1  WAT  1598     -13.008  -6.570  16.321  1.00  0.00
ATOM   4839  H2  WAT  1598     -13.795  -5.490  17.031  1.00  0.00
TER
ATOM   4840  O   WAT  1599     -16.969   2.518  14.905  1.00  0.00
ATOM   4841  H1  WAT  1599     -17.587   2.983  14.341  1.00  0.00
ATOM   4842  H2  WAT  1599     -16.457   3.211  15.322  1.00  0.00
TER
ATOM   4843  O   WAT  1600     -13.593  -4.140  19.051  1.00  0.00
ATOM   4844  H1  WAT  1600     -14.297  -3.851  19.631  1.00  0.00
ATOM   4845  H2  WAT  1600     -13.231  -3.330  18.691  1.00  0.00
TER
ATOM   4846  O   WAT  1601     -13.146   4.044  15.117  1.00  0.00
ATOM   4847  H1  WAT  1601     -13.256   3.101  15.242  1.00  0.00
ATOM   4848  H2  WAT  1601     -13.149   4.405  16.004  1.00  0.00
TER
ATOM   4849  O   WAT  1602     -17.604  -0.330  14.474  1.00  0.00
ATOM   4850  H1  WAT  1602     -18.531  -0.396  14.702  1.00  0.00
ATOM   4851  H2  WAT  1602     -17.451   0.608  14.359  1.00  0.00
TER
ATOM   4852  O   WAT  1603     -17.617  -4.058  11.470  1.00  0.00
ATOM   4853  H1  WAT  1603     -18.557  -3.897  11.555  1.00  0.00
ATOM   4854  H2  WAT  1603     -17.299  -3.340  10.924  1.00  0.00
TER
ATOM   4855  O   WAT  1604     -13.574   1.232  14.977  1.00  0.00
ATOM   4856  H1  WAT  1604     -14.193   0.894  14.330  1.00  0.00
ATOM   4857  H2  WAT  1604     -13.592   0.588  15.685  1.00  0.00
TER
ATOM   4858  O   WAT  1605     -15.398   0.471  11.984  1.00  0.00
ATOM   4859  H1  WAT  1605     -14.958  -0.367  11.838  1.00  0.00
ATOM   4860  H2  WAT  1605     -14.685   1.104  12.071  1.00  0.00
TER
ATOM   4861  O   WAT  1606     -17.288   5.411  15.952  1.00  0.00
ATOM   4862  H1  WAT  1606     -16.848   6.153  15.538  1.00  0.00
ATOM   4863  H2  WAT  1606     -17.349   5.653  16.876  1.00  0.00
TER
ATOM   4864  O   WAT  1607     -11.816  -8.275  10.298  1.00  0.00
ATOM   4865  H1  WAT  1607     -12.129  -8.182  11.198  1.00  0.00
ATOM   4866  H2  WAT  1607     -11.055  -7.697  10.248  1.00  0.00
TER
ATOM   4867  O   WAT  1608     -14.621   8.397  13.309  1.00  0.00
ATOM   4868  H1  WAT  1608     -14.781   8.108  14.207  1.00  0.00
ATOM   4869  H2  WAT  1608     -14.786   7.621  12.773  1.00  0.00
TER
ATOM   4870  O   WAT  1609     -14.918   5.906  11.869  1.00  0.00
ATOM   4871  H1  WAT  1609     -15.612   5.904  11.209  1.00  0.00
ATOM   4872  H2  WAT  1609     -14.176   5.482  11.438  1.00  0.00
TER
ATOM   4873  O   WAT  1610     -15.353   7.532  15.943  1.00  0.00
ATOM   4874  H1  WAT  1610     -14.898   6.751  16.257  1.00  0.00
ATOM   4875  H2  WAT  1610     -15.014   8.243  16.488  1.00  0.00
TER
ATOM   4876  O   WAT  1611     -15.810  -2.436  14.466  1.00  0.00
ATOM   4877  H1  WAT  1611     -16.409  -1.712  14.282  1.00  0.00
ATOM   4878  H2  WAT  1611     -15.262  -2.498  13.683  1.00  0.00
TER
ATOM   4879  O   WAT  1612     -17.204  -3.799  16.496  1.00  0.00
ATOM   4880  H1  WAT  1612     -16.811  -3.482  15.683  1.00  0.00
ATOM   4881  H2  WAT  1612     -16.842  -4.678  16.611  1.00  0.00
TER
ATOM   4882  O   WAT  1613     -12.803   1.770  19.451  1.00  0.00
ATOM   4883  H1  WAT  1613     -12.083   2.266  19.060  1.00  0.00
ATOM   4884  H2  WAT  1613     -13.004   1.092  18.806  1.00  0.00
TER
ATOM   4885  O   WAT  1614     -17.342  -6.836  13.594  1.00  0.00
ATOM   4886  H1  WAT  1614     -18.155  -7.334  13.518  1.00  0.00
ATOM   4887  H2  WAT  1614     -17.535  -5.996  13.177  1.00  0.00
TER
ATOM   4888  O   WAT  1615     -14.627  -2.464  11.890  1.00  0.00
ATOM   4889  H1  WAT  1615     -13.739  -2.152  11.715  1.00  0.00
ATOM   4890  H2  WAT  1615     -14.656  -3.337  11.498  1.00  0.00
TER
ATOM   4891  O   WAT  1616     -18.631   3.709  12.569  1.00  0.00
ATOM   4892  H1  WAT  1616     -18.289   4.453  12.073  1.00  0.00
ATOM   4893  H2  WAT  1616     -19.460   4.022  12.931  1.00  0.00
TER
ATOM   4894  O   WAT  1617     -12.355  -1.153  11.358  1.00  0.00
ATOM   4895  H1  WAT  1617     -12.439  -0.721  10.507  1.00  0.00
ATOM   4896  H2  WAT  1617     -11.636  -0.693  11.790  1.00  0.00
TER
ATOM   4897  O   WAT  1618     -11.327   5.702  14.086  1.00  0.00
ATOM   4898  H1  WAT  1618     -11.969   5.047  14.360  1.00  0.00
ATOM   4899  H2  WAT  1618     -11.714   6.107  13.310  1.00  0.00
TER
ATOM   4900  O   WAT  1619     -15.748   3.030  17.933  1.00  0.00
ATOM   4901  H1  WAT  1619     -15.396   2.433  17.273  1.00  0.00
ATOM   4902  H2  WAT  1619     -16.632   2.705  18.104  1.00  0.00
TER
ATOM   4903  O   WAT  1620     -12.937   4.593  10.624  1.00  0.00
ATOM   4904  H1  WAT  1620     -13.163   3.876  11.216  1.00  0.00
ATOM   4905  H2  WAT  1620     -13.327   4.344   9.786  1.00  0.00
TER
ATOM   4906  O   WAT  1621     -13.355   2.510  12.285  1.00  0.00
ATOM   4907  H1  WAT  1621     -13.643   2.972  13.073  1.00  0.00
ATOM   4908  H2  WAT  1621     -12.560   2.050  12.553  1.00  0.00
TER
ATOM   4909  O   WAT  1622     -12.598  -5.655  13.445  1.00  0.00
ATOM   4910  H1  WAT  1622     -13.227  -5.550  12.730  1.00  0.00
ATOM   4911  H2  WAT  1622     -13.093  -5.435  14.234  1.00  0.00
TER
ATOM   4912  O   WAT  1623     -18.153   6.066  10.878  1.00  0.00
ATOM   4913  H1  WAT  1623     -18.051   5.862   9.948  1.00  0.00
ATOM   4914  H2  WAT  1623     -19.052   5.812  11.083  1.00  0.00
TER
ATOM   4915  O   WAT  1624     -16.598  -6.651  16.300  1.00  0.00
ATOM   4916  H1  WAT  1624     -16.722  -6.632  15.351  1.00  0.00
ATOM   4917  H2  WAT  1624     -15.650  -6.603  16.420  1.00  0.00
TER
ATOM   4918  O   WAT  1625     -13.505  -0.496  17.149  1.00  0.00
ATOM   4919  H1  WAT  1625     -14.446  -0.481  17.323  1.00  0.00
ATOM   4920  H2  WAT  1625     -13.191  -1.283  17.595  1.00  0.00
TER
ATOM   4921  O   WAT  1626     -11.503   6.675  18.824  1.00  0.00
ATOM   4922  H1  WAT  1626     -11.378   7.498  19.296  1.00  0.00
ATOM   4923  H2  WAT  1626     -10.636   6.464  18.476  1.00  0.00
TER
ATOM   4924  O   WAT  1627     -11.868   7.168  11.742  1.00  0.00
ATOM   4925  H1  WAT  1627     -12.154   6.754  10.927  1.00  0.00
ATOM   4926  H2  WAT  1627     -12.066   8.097  11.622  1.00  0.00
TER
ATOM   4927  O   WAT  1628     -17.163   2.223  10.787  1.00  0.00
ATOM   4928  H1  WAT  1628     -17.712   2.670  11.431  1.00  0.00
ATOM   4929  H2  WAT  1628     -16.541   1.718  11.311  1.00  0.00
TER
ATOM   4930  O   WAT  1629     -18.983   0.206   9.931  1.00  0.00
ATOM   4931  H1  WAT  1629     -18.462  -0.509   9.565  1.00  0.00
ATOM   4932  H2  WAT  1629     -18.336   0.845  10.231  1.00  0.00
TER
ATOM   4933  O   WAT  1630     -15.121  -7.934  12.158  1.00  0.00
ATOM   4934  H1  WAT  1630     -14.840  -8.777  12.514  1.00  0.00
ATOM   4935  H2  WAT  1630     -15.894  -7.701  12.672  1.00  0.00
TER
ATOM   4936  O   WAT  1631     -18.418   8.287  12.221  1.00  0.00
ATOM   4937  H1  WAT  1631     -17.523   8.626  12.243  1.00  0.00
ATOM   4938  H2  WAT  1631     -18.386   7.565  11.594  1.00  0.00
TER
ATOM   4939  O   WAT  1632     -10.198   4.559  10.265  1.00  0.00
ATOM   4940  H1  WAT  1632     -11.029   4.627  10.735  1.00  0.00
ATOM   4941  H2  WAT  1632     -10.021   5.450   9.961  1.00  0.00
TER
ATOM   4942  O   WAT  1633     -10.743   1.304  12.768  1.00  0.00
ATOM   4943  H1  WAT  1633      -9.981   1.874  12.874  1.00  0.00
ATOM   4944  H2  WAT  1633     -10.727   0.737  13.539  1.00  0.00
TER
ATOM   4945  O   WAT  1634      -9.737   2.159  17.612  1.00  0.00
ATOM   4946  H1  WAT  1634      -9.366   1.376  17.206  1.00  0.00
ATOM   4947  H2  WAT  1634      -9.096   2.848  17.434  1.00  0.00
TER
ATOM   4948  O   WAT  1635     -10.691   1.597   9.925  1.00  0.00
ATOM   4949  H1  WAT  1635     -10.416   2.505   9.797  1.00  0.00
ATOM   4950  H2  WAT  1635     -10.880   1.534  10.862  1.00  0.00
TER
ATOM   4951  O   WAT  1636     -14.293  -5.378  11.221  1.00  0.00
ATOM   4952  H1  WAT  1636     -13.875  -5.565  10.380  1.00  0.00
ATOM   4953  H2  WAT  1636     -14.600  -6.230  11.531  1.00  0.00
TER
ATOM   4954  O   WAT  1637     -10.794  -0.466  14.918  1.00  0.00
ATOM   4955  H1  WAT  1637     -11.170  -1.233  14.486  1.00  0.00
ATOM   4956  H2  WAT  1637     -11.524  -0.083  15.406  1.00  0.00
TER
ATOM   4957  O   WAT  1638     -11.519  -2.240  18.219  1.00  0.00
ATOM   4958  H1  WAT  1638     -10.995  -2.734  17.588  1.00  0.00
ATOM   4959  H2  WAT  1638     -10.933  -2.105  18.964  1.00  0.00
TER
ATOM   4960  O   WAT  1639     -12.029  -2.983  14.158  1.00  0.00
ATOM   4961  H1  WAT  1639     -11.533  -3.216  14.943  1.00  0.00
ATOM   4962  H2  WAT  1639     -12.227  -3.821  13.742  1.00  0.00
TER
ATOM   4963  O   WAT  1640     -10.600  -4.346  16.692  1.00  0.00
ATOM   4964  H1  WAT  1640     -10.710  -4.501  17.630  1.00  0.00
ATOM   4965  H2  WAT  1640      -9.840  -4.874  16.450  1.00  0.00
TER
ATOM   4966  O   WAT  1641      -9.711  -6.516   9.933  1.00  0.00
ATOM   4967  H1  WAT  1641      -8.786  -6.648   9.725  1.00  0.00
ATOM   4968  H2  WAT  1641      -9.734  -6.436  10.886  1.00  0.00
TER
ATOM   4969  O   WAT  1642      -9.637  -5.745  12.558  1.00  0.00
ATOM   4970  H1  WAT  1642     -10.432  -5.810  13.088  1.00  0.00
ATOM   4971  H2  WAT  1642      -9.433  -4.810  12.547  1.00  0.00
TER
ATOM   4972  O   WAT  1643     -12.696   8.295  16.552  1.00  0.00
ATOM   4973  H1  WAT  1643     -12.100   7.973  15.876  1.00  0.00
ATOM   4974  H2  WAT  1643     -12.438   7.822  17.344  1.00  0.00
TER
ATOM   4975  O   WAT  1644     -13.205  -7.415  19.008  1.00  0.00
ATOM   4976  H1  WAT  1644     -12.765  -7.470  18.160  1.00  0.00
ATOM   4977  H2  WAT  1644     -13.475  -6.499  19.079  1.00  0.00
TER
ATOM   4978  O   WAT  1645     -11.342  -7.783  17.019  1.00  0.00
ATOM   4979  H1  WAT  1645     -11.403  -8.727  16.872  1.00  0.00
ATOM   4980  H2  WAT  1645     -10.562  -7.675  17.564  1.00  0.00
TER
ATOM   4981  O   WAT  1646     -15.370  -9.034  17.713  1.00  0.00
ATOM   4982  H1  WAT  1646     -14.767  -8.462  18.188  1.00  0.00
ATOM   4983  H2  WAT  1646     -16.110  -8.470  17.491  1.00  0.00
TER
ATOM   4984  O   WAT  1647     -12.226  -8.632  12.987  1.00  0.00
ATOM   4985  H1  WAT  1647     -12.031  -7.734  13.254  1.00  0.00
ATOM   4986  H2  WAT  1647     -13.013  -8.863  13.481  1.00  0.00
TER
ATOM   4987  O   WAT  1648     -10.674   8.608  14.748  1.00  0.00
ATOM   4988  H1  WAT  1648     -10.498   7.922  14.104  1.00  0.00
ATOM   4989  H2  WAT  1648     -11.371   9.133  14.356  1.00  0.00
TER
ATOM   4990  O   WAT  1649     -16.214  -0.836  -1.544  1.00  0.00
ATOM   4991  H1  WAT  1649     -16.295  -1.750  -1.815  1.00  0.00
ATOM   4992  H2  WAT  1649     -16.628  -0.339  -2.250  1.00  0.00
TER
ATOM   4993  O   WAT  1650     -18.083   0.942   0.337  1.00  0.00
ATOM   4994  H1  WAT  1650     -18.858   0.462   0.627  1.00  0.00
ATOM   4995  H2  WAT  1650     -17.431   0.263   0.163  1.00  0.00
TER
ATOM   4996  O   WAT  1651     -14.062   5.348  -0.883  1.00  0.00
ATOM   4997  H1  WAT  1651     -14.524   4.577  -0.554  1.00  0.00
ATOM   4998  H2  WAT  1651     -13.249   5.375  -0.378  1.00  0.00
TER
ATOM   4999  O   WAT  1652     -17.835   7.634  -1.263  1.00  0.00
ATOM   5000  H1  WAT  1652     -18.454   8.090  -1.833  1.00  0.00
ATOM   5001  H2  WAT  1652     -16.980   7.789  -1.664  1.00  0.00
TER
ATOM   5002  O   WAT  1653     -18.642   3.618   0.344  1.00  0.00
ATOM   5003  H1  WAT  1653     -18.711   2.677   0.183  1.00  0.00
ATOM   5004  H2  WAT  1653     -17.880   3.708   0.916  1.00  0.00
TER
ATOM   5005  O   WAT  1654     -17.611  -3.575   0.571  1.00  0.00
ATOM   5006  H1  WAT  1654     -17.235  -4.448   0.458  1.00  0.00
ATOM   5007  H2  WAT  1654     -17.709  -3.239  -0.320  1.00  0.00
TER
ATOM   5008  O   WAT  1655     -13.829  -6.080  -2.496  1.00  0.00
ATOM   5009  H1  WAT  1655     -13.008  -6.570  -2.454  1.00  0.00
ATOM   5010  H2  WAT  1655     -13.795  -5.490  -1.743  1.00  0.00
TER
ATOM   5011  O   WAT  1656      -9.539  -4.063   4.068  1.00  0.00
ATOM   5012  H1  WAT  1656     -10.244  -3.675   3.550  1.00  0.00
ATOM   5013  H2  WAT  1656      -9.273  -3.368   4.670  1.00  0.00
TER
ATOM   5014  O   WAT  1657     -16.969   2.518  -3.869  1.00  0.00
ATOM   5015  H1  WAT  1657     -17.587   2.983  -4.433  1.00  0.00
ATOM   5016  H2  WAT  1657     -16.457   3.211  -3.452  1.00  0.00
TER
ATOM   5017  O   WAT  1658     -13.593  -4.140   0.277  1.00  0.00
ATOM   5018  H1  WAT  1658     -14.297  -3.851   0.857  1.00  0.00
ATOM   5019  H2  WAT  1658     -13.231  -3.330  -0.083  1.00  0.00
TER
ATOM   5020  O   WAT  1659     -11.976   5.478   2.539  1.00  0.00
ATOM   5021  H1  WAT  1659     -12.660   6.148   2.531  1.00  0.00
ATOM   5022  H2  WAT  1659     -11.437   5.676   1.774  1.00  0.00
TER
ATOM   5023  O   WAT  1660     -10.524  -4.694   0.668  1.00  0.00
ATOM   5024  H1  WAT  1660     -11.471  -4.660   0.799  1.00  0.00
ATOM   5025  H2  WAT  1660     -10.199  -3.880   1.053  1.00  0.00
TER
ATOM   5026  O   WAT  1661     -14.440   7.322   1.254  1.00  0.00
ATOM   5027  H1  WAT  1661     -14.428   6.918   0.386  1.00  0.00
ATOM   5028  H2  WAT  1661     -14.993   8.097   1.150  1.00  0.00
TER
ATOM   5029  O   WAT  1662     -13.146   4.044  -3.657  1.00  0.00
ATOM   5030  H1  WAT  1662     -13.256   3.101  -3.532  1.00  0.00
ATOM   5031  H2  WAT  1662     -13.149   4.405  -2.771  1.00  0.00
TER
ATOM   5032  O   WAT  1663     -15.042   2.225   2.582  1.00  0.00
ATOM   5033  H1  WAT  1663     -14.625   2.011   1.748  1.00  0.00
ATOM   5034  H2  WAT  1663     -14.318   2.482   3.153  1.00  0.00
TER
ATOM   5035  O   WAT  1664     -17.604  -0.330  -4.301  1.00  0.00
ATOM   5036  H1  WAT  1664     -18.531  -0.396  -4.072  1.00  0.00
ATOM   5037  H2  WAT  1664     -17.451   0.608  -4.415  1.00  0.00
TER
ATOM   5038  O   WAT  1665     -17.617  -4.058  -7.304  1.00  0.00
ATOM   5039  H1  WAT  1665     -18.557  -3.897  -7.219  1.00  0.00
ATOM   5040  H2  WAT  1665     -17.299  -3.340  -7.851  1.00  0.00
TER
ATOM   5041  O   WAT  1666     -11.096   0.624   2.674  1.00  0.00
ATOM   5042  H1  WAT  1666     -11.924   0.693   2.199  1.00  0.00
ATOM   5043  H2  WAT  1666     -10.501   1.209   2.205  1.00  0.00
TER
ATOM   5044  O   WAT  1667     -13.574   1.232  -3.797  1.00  0.00
ATOM   5045  H1  WAT  1667     -14.193   0.894  -4.445  1.00  0.00
ATOM   5046  H2  WAT  1667     -13.592   0.588  -3.089  1.00  0.00
TER
ATOM   5047  O   WAT  1668     -14.131  -2.589   3.619  1.00  0.00
ATOM   5048  H1  WAT  1668     -14.544  -1.764   3.873  1.00  0.00
ATOM   5049  H2  WAT  1668     -14.864  -3.175   3.427  1.00  0.00
TER
ATOM   5050  O   WAT  1669     -13.441   7.457   4.307  1.00  0.00
ATOM   5051  H1  WAT  1669     -13.918   8.264   4.115  1.00  0.00
ATOM   5052  H2  WAT  1669     -14.125   6.804   4.460  1.00  0.00
TER
ATOM   5053  O   WAT  1670     -15.398   0.471  -6.790  1.00  0.00
ATOM   5054  H1  WAT  1670     -14.958  -0.367  -6.936  1.00  0.00
ATOM   5055  H2  WAT  1670     -14.685   1.104  -6.704  1.00  0.00
TER
ATOM   5056  O   WAT  1671     -17.288   5.411  -2.822  1.00  0.00
ATOM   5057  H1  WAT  1671     -16.848   6.153  -3.236  1.00  0.00
ATOM   5058  H2  WAT  1671     -17.349   5.653  -1.898  1.00  0.00
TER
ATOM   5059  O   WAT  1672     -11.816  -8.275  -8.476  1.00  0.00
ATOM   5060  H1  WAT  1672     -12.129  -8.182  -7.576  1.00  0.00
ATOM   5061  H2  WAT  1672     -11.055  -7.697  -8.526  1.00  0.00
TER
ATOM   5062  O   WAT  1673      -9.862   7.218   9.377  1.00  0.00
ATOM   5063  H1  WAT  1673      -9.386   7.696  10.055  1.00  0.00
ATOM   5064  H2  WAT  1673      -9.241   7.150   8.651  1.00  0.00
TER
ATOM   5065  O   WAT  1674     -10.458   4.409   6.537  1.00  0.00
ATOM   5066  H1  WAT  1674     -10.332   4.170   5.618  1.00  0.00
ATOM   5067  H2  WAT  1674     -10.416   3.578   7.009  1.00  0.00
TER
ATOM   5068  O   WAT  1675     -16.597   8.112   5.106  1.00  0.00
ATOM   5069  H1  WAT  1675     -16.082   8.023   5.908  1.00  0.00
ATOM   5070  H2  WAT  1675     -17.440   8.458   5.399  1.00  0.00
TER
ATOM   5071  O   WAT  1676     -14.621   8.397  -5.466  1.00  0.00
ATOM   5072  H1  WAT  1676     -14.781   8.108  -4.567  1.00  0.00
ATOM   5073  H2  WAT  1676     -14.786   7.621  -6.001  1.00  0.00
TER
ATOM   5074  O   WAT  1677     -14.918   5.906  -6.906  1.00  0.00
ATOM   5075  H1  WAT  1677     -15.612   5.904  -7.566  1.00  0.00
ATOM   5076  H2  WAT  1677     -14.176   5.482  -7.336  1.00  0.00
TER
ATOM   5077  O   WAT  1678     -15.353   7.532  -2.831  1.00  0.00
ATOM   5078  H1  WAT  1678     -14.898   6.751  -2.517  1.00  0.00
ATOM   5079  H2  WAT  1678     -15.014   8.243  -2.287  1.00  0.00
TER
ATOM   5080  O   WAT  1679     -10.606  -3.538   7.501  1.00  0.00
ATOM   5081  H1  WAT  1679     -11.221  -3.030   6.973  1.00  0.00
ATOM   5082  H2  WAT  1679     -10.926  -4.438   7.444  1.00  0.00
TER
ATOM   5083  O   WAT  1680     -18.544  -4.698   4.968  1.00  0.00
ATOM   5084  H1  WAT  1680     -19.006  -4.490   5.780  1.00  0.00
ATOM   5085  H2  WAT  1680     -18.947  -5.513   4.665  1.00  0.00
TER
ATOM   5086  O   WAT  1681     -13.544  -3.478   6.097  1.00  0.00
ATOM   5087  H1  WAT  1681     -14.395  -3.777   6.418  1.00  0.00
ATOM   5088  H2  WAT  1681     -13.704  -3.233   5.186  1.00  0.00
TER
ATOM   5089  O   WAT  1682     -16.449  -1.977   8.197  1.00  0.00
ATOM   5090  H1  WAT  1682     -16.124  -2.811   7.857  1.00  0.00
ATOM   5091  H2  WAT  1682     -15.661  -1.455   8.345  1.00  0.00
TER
ATOM   5092  O   WAT  1683     -15.810  -2.436  -4.309  1.00  0.00
ATOM   5093  H1  WAT  1683     -16.409  -1.712  -4.492  1.00  0.00
ATOM   5094  H2  WAT  1683     -15.262  -2.498  -5.091  1.00  0.00
TER
ATOM   5095  O   WAT  1684     -17.204  -3.799  -2.278  1.00  0.00
ATOM   5096  H1  WAT  1684     -16.811  -3.482  -3.091  1.00  0.00
ATOM   5097  H2  WAT  1684     -16.842  -4.678  -2.164  1.00  0.00
TER
ATOM   5098  O   WAT  1685     -16.618  -1.209   1.817  1.00  0.00
ATOM   5099  H1  WAT  1685     -17.350  -0.700   2.166  1.00  0.00
ATOM   5100  H2  WAT  1685     -17.016  -2.026   1.516  1.00  0.00
TER
ATOM   5101  O   WAT  1686     -16.156  -5.755   1.229  1.00  0.00
ATOM   5102  H1  WAT  1686     -16.138  -5.304   2.073  1.00  0.00
ATOM   5103  H2  WAT  1686     -16.404  -6.655   1.442  1.00  0.00
TER
ATOM   5104  O   WAT  1687     -12.728  -8.342   7.068  1.00  0.00
ATOM   5105  H1  WAT  1687     -12.404  -9.073   7.594  1.00  0.00
ATOM   5106  H2  WAT  1687     -12.693  -8.661   6.166  1.00  0.00
TER
ATOM   5107  O   WAT  1688     -12.803   1.770   0.676  1.00  0.00
ATOM   5108  H1  WAT  1688     -12.083   2.266   0.286  1.00  0.00
ATOM   5109  H2  WAT  1688     -13.004   1.092   0.032  1.00  0.00
TER
ATOM   5110  O   WAT  1689     -17.342  -6.836  -5.181  1.00  0.00
ATOM   5111  H1  WAT  1689     -18.155  -7.334  -5.256  1.00  0.00
ATOM   5112  H2  WAT  1689     -17.535  -5.996  -5.597  1.00  0.00
TER
ATOM   5113  O   WAT  1690     -17.421   1.841   6.563  1.00  0.00
ATOM   5114  H1  WAT  1690     -17.487   0.921   6.309  1.00  0.00
ATOM   5115  H2  WAT  1690     -18.050   1.939   7.278  1.00  0.00
TER
ATOM   5116  O   WAT  1691     -14.627  -2.464  -6.885  1.00  0.00
ATOM   5117  H1  WAT  1691     -13.739  -2.152  -7.059  1.00  0.00
ATOM   5118  H2  WAT  1691     -14.656  -3.337  -7.276  1.00  0.00
TER
ATOM   5119  O   WAT  1692     -18.631   3.709  -6.206  1.00  0.00
ATOM   5120  H1  WAT  1692     -18.289   4.453  -6.701  1.00  0.00
ATOM   5121  H2  WAT  1692     -19.460   4.022  -5.843  1.00  0.00
TER
ATOM   5122  O   WAT  1693     -17.489   4.663   6.314  1.00  0.00
ATOM   5123  H1  WAT  1693     -17.475   3.731   6.095  1.00  0.00
ATOM   5124  H2  WAT  1693     -18.197   4.749   6.953  1.00  0.00
TER
ATOM   5125  O   WAT  1694     -12.355  -1.153  -7.417  1.00  0.00
ATOM   5126  H1  WAT  1694     -12.439  -0.721  -8.267  1.00  0.00
ATOM   5127  H2  WAT  1694     -11.636  -0.693  -6.984  1.00  0.00
TER
ATOM   5128  O   WAT  1695     -11.278   1.304   5.660  1.00  0.00
ATOM   5129  H1  WAT  1695     -12.003   1.897   5.463  1.00  0.00
ATOM   5130  H2  WAT  1695     -10.750   1.296   4.862  1.00  0.00
TER
ATOM   5131  O   WAT  1696     -11.327   5.702  -4.688  1.00  0.00
ATOM   5132  H1  WAT  1696     -11.969   5.047  -4.414  1.00  0.00
ATOM   5133  H2  WAT  1696     -11.714   6.107  -5.464  1.00  0.00
TER
ATOM   5134  O   WAT  1697     -15.748   3.030  -0.841  1.00  0.00
ATOM   5135  H1  WAT  1697     -15.396   2.433  -1.501  1.00  0.00
ATOM   5136  H2  WAT  1697     -16.632   2.705  -0.670  1.00  0.00
TER
ATOM   5137  O   WAT  1698     -18.056   6.305   3.408  1.00  0.00
ATOM   5138  H1  WAT  1698     -17.412   6.511   4.085  1.00  0.00
ATOM   5139  H2  WAT  1698     -17.693   5.544   2.955  1.00  0.00
TER
ATOM   5140  O   WAT  1699     -16.783   4.308   2.125  1.00  0.00
ATOM   5141  H1  WAT  1699     -16.140   3.608   2.239  1.00  0.00
ATOM   5142  H2  WAT  1699     -16.258   5.088   1.945  1.00  0.00
TER
ATOM   5143  O   WAT  1700     -12.937   4.593  -8.151  1.00  0.00
ATOM   5144  H1  WAT  1700     -13.163   3.876  -7.558  1.00  0.00
ATOM   5145  H2  WAT  1700     -13.327   4.344  -8.989  1.00  0.00
TER
ATOM   5146  O   WAT  1701     -15.009   5.108   5.329  1.00  0.00
ATOM   5147  H1  WAT  1701     -14.673   5.695   6.007  1.00  0.00
ATOM   5148  H2  WAT  1701     -15.929   4.977   5.559  1.00  0.00
TER
ATOM   5149  O   WAT  1702     -13.355   2.510  -6.489  1.00  0.00
ATOM   5150  H1  WAT  1702     -13.643   2.972  -5.701  1.00  0.00
ATOM   5151  H2  WAT  1702     -12.560   2.050  -6.221  1.00  0.00
TER
ATOM   5152  O   WAT  1703     -15.965  -4.610   3.861  1.00  0.00
ATOM   5153  H1  WAT  1703     -15.596  -5.431   4.189  1.00  0.00
ATOM   5154  H2  WAT  1703     -16.825  -4.550   4.277  1.00  0.00
TER
ATOM   5155  O   WAT  1704     -12.598  -5.655  -5.330  1.00  0.00
ATOM   5156  H1  WAT  1704     -13.227  -5.550  -6.044  1.00  0.00
ATOM   5157  H2  WAT  1704     -13.093  -5.435  -4.540  1.00  0.00
TER
ATOM   5158  O   WAT  1705     -18.153   6.066  -7.896  1.00  0.00
ATOM   5159  H1  WAT  1705     -18.051   5.862  -8.826  1.00  0.00
ATOM   5160  H2  WAT  1705     -19.052   5.812  -7.692  1.00  0.00
TER
ATOM   5161  O   WAT  1706     -19.004  -1.956   4.085  1.00  0.00
ATOM   5162  H1  WAT  1706     -18.506  -1.482   4.750  1.00  0.00
ATOM   5163  H2  WAT  1706     -18.862  -2.880   4.292  1.00  0.00
TER
ATOM   5164  O   WAT  1707     -16.598  -6.651  -2.474  1.00  0.00
ATOM   5165  H1  WAT  1707     -16.722  -6.632  -3.423  1.00  0.00
ATOM   5166  H2  WAT  1707     -15.650  -6.603  -2.355  1.00  0.00
TER
ATOM   5167  O   WAT  1708     -11.798  -5.740   4.928  1.00  0.00
ATOM   5168  H1  WAT  1708     -12.300  -4.999   5.267  1.00  0.00
ATOM   5169  H2  WAT  1708     -10.982  -5.351   4.612  1.00  0.00
TER
ATOM   5170  O   WAT  1709     -13.505  -0.496  -1.626  1.00  0.00
ATOM   5171  H1  WAT  1709     -14.446  -0.481  -1.451  1.00  0.00
ATOM   5172  H2  WAT  1709     -13.191  -1.283  -1.180  1.00  0.00
TER
ATOM   5173  O   WAT  1710     -11.503   6.675   0.050  1.00  0.00
ATOM   5174  H1  WAT  1710     -11.378   7.498   0.522  1.00  0.00
ATOM   5175  H2  WAT  1710     -10.636   6.464  -0.298  1.00  0.00
TER
ATOM   5176  O   WAT  1711     -16.189   4.060   8.857  1.00  0.00
ATOM   5177  H1  WAT  1711     -16.795   4.083   8.117  1.00  0.00
ATOM   5178  H2  WAT  1711     -16.493   3.329   9.394  1.00  0.00
TER
ATOM   5179  O   WAT  1712     -14.759   7.788   7.468  1.00  0.00
ATOM   5180  H1  WAT  1712     -13.807   7.704   7.418  1.00  0.00
ATOM   5181  H2  WAT  1712     -14.906   8.452   8.142  1.00  0.00
TER
ATOM   5182  O   WAT  1713     -11.868   7.168  -7.032  1.00  0.00
ATOM   5183  H1  WAT  1713     -12.154   6.754  -7.847  1.00  0.00
ATOM   5184  H2  WAT  1713     -12.066   8.097  -7.152  1.00  0.00
TER
ATOM   5185  O   WAT  1714     -17.163   2.223  -7.988  1.00  0.00
ATOM   5186  H1  WAT  1714     -17.712   2.670  -7.343  1.00  0.00
ATOM   5187  H2  WAT  1714     -16.541   1.718  -7.464  1.00  0.00
TER
ATOM   5188  O   WAT  1715     -13.109   3.577   7.945  1.00  0.00
ATOM   5189  H1  WAT  1715     -12.368   3.915   7.441  1.00  0.00
ATOM   5190  H2  WAT  1715     -13.872   3.746   7.392  1.00  0.00
TER
ATOM   5191  O   WAT  1716     -18.983   0.206  -8.843  1.00  0.00
ATOM   5192  H1  WAT  1716     -18.462  -0.509  -9.209  1.00  0.00
ATOM   5193  H2  WAT  1716     -18.336   0.845  -8.543  1.00  0.00
TER
ATOM   5194  O   WAT  1717     -14.435   1.629   6.480  1.00  0.00
ATOM   5195  H1  WAT  1717     -14.021   1.783   7.329  1.00  0.00
ATOM   5196  H2  WAT  1717     -15.370   1.754   6.643  1.00  0.00
TER
ATOM   5197  O   WAT  1718     -13.963  -1.032   8.484  1.00  0.00
ATOM   5198  H1  WAT  1718     -13.381  -1.786   8.396  1.00  0.00
ATOM   5199  H2  WAT  1718     -13.786  -0.501   7.707  1.00  0.00
TER
ATOM   5200  O   WAT  1719     -17.337  -0.688   5.834  1.00  0.00
ATOM   5201  H1  WAT  1719     -17.217  -1.283   6.573  1.00  0.00
ATOM   5202  H2  WAT  1719     -16.478  -0.651   5.414  1.00  0.00
TER
ATOM   5203  O   WAT  1720     -14.998  -0.134   4.410  1.00  0.00
ATOM   5204  H1  WAT  1720     -15.525   0.390   3.806  1.00  0.00
ATOM   5205  H2  WAT  1720     -14.655   0.499   5.041  1.00  0.00
TER
ATOM   5206  O   WAT  1721     -15.751  -4.529   7.324  1.00  0.00
ATOM   5207  H1  WAT  1721     -16.439  -5.191   7.259  1.00  0.00
ATOM   5208  H2  WAT  1721     -15.030  -4.975   7.769  1.00  0.00
TER
ATOM   5209  O   WAT  1722     -15.121  -7.934  -6.617  1.00  0.00
ATOM   5210  H1  WAT  1722     -14.840  -8.777  -6.261  1.00  0.00
ATOM   5211  H2  WAT  1722     -15.894  -7.701  -6.103  1.00  0.00
TER
ATOM   5212  O   WAT  1723     -18.418   8.287  -6.553  1.00  0.00
ATOM   5213  H1  WAT  1723     -17.523   8.626  -6.531  1.00  0.00
ATOM   5214  H2  WAT  1723     -18.386   7.565  -7.181  1.00  0.00
TER
ATOM   5215  O   WAT  1724     -11.438   6.817   6.153  1.00  0.00
ATOM   5216  H1  WAT  1724     -12.038   6.877   5.410  1.00  0.00
ATOM   5217  H2  WAT  1724     -11.309   5.878   6.283  1.00  0.00
TER
ATOM   5218  O   WAT  1725     -10.198   4.559  -8.510  1.00  0.00
ATOM   5219  H1  WAT  1725     -11.029   4.627  -8.039  1.00  0.00
ATOM   5220  H2  WAT  1725     -10.021   5.450  -8.813  1.00  0.00
TER
ATOM   5221  O   WAT  1726     -10.743   1.304  -6.006  1.00  0.00
ATOM   5222  H1  WAT  1726      -9.981   1.874  -5.900  1.00  0.00
ATOM   5223  H2  WAT  1726     -10.727   0.737  -5.235  1.00  0.00
TER
ATOM   5224  O   WAT  1727      -9.737   2.159  -1.162  1.00  0.00
ATOM   5225  H1  WAT  1727      -9.366   1.376  -1.568  1.00  0.00
ATOM   5226  H2  WAT  1727      -9.096   2.848  -1.340  1.00  0.00
TER
ATOM   5227  O   WAT  1728     -12.753   3.543   4.251  1.00  0.00
ATOM   5228  H1  WAT  1728     -13.567   3.972   4.514  1.00  0.00
ATOM   5229  H2  WAT  1728     -12.346   4.154   3.638  1.00  0.00
TER
ATOM   5230  O   WAT  1729     -10.691   1.597  -8.849  1.00  0.00
ATOM   5231  H1  WAT  1729     -10.416   2.505  -8.977  1.00  0.00
ATOM   5232  H2  WAT  1729     -10.880   1.534  -7.913  1.00  0.00
TER
ATOM   5233  O   WAT  1730     -14.293  -5.378  -7.554  1.00  0.00
ATOM   5234  H1  WAT  1730     -13.875  -5.565  -8.394  1.00  0.00
ATOM   5235  H2  WAT  1730     -14.600  -6.230  -7.243  1.00  0.00
TER
ATOM   5236  O   WAT  1731     -10.794  -0.466  -3.856  1.00  0.00
ATOM   5237  H1  WAT  1731     -11.170  -1.233  -4.288  1.00  0.00
ATOM   5238  H2  WAT  1731     -11.524  -0.083  -3.369  1.00  0.00
TER
ATOM   5239  O   WAT  1732     -11.404  -1.319   5.778  1.00  0.00
ATOM   5240  H1  WAT  1732     -11.636  -1.547   4.878  1.00  0.00
ATOM   5241  H2  WAT  1732     -11.144  -0.399   5.732  1.00  0.00
TER
ATOM   5242  O   WAT  1733     -12.965  -6.093   8.556  1.00  0.00
ATOM   5243  H1  WAT  1733     -12.088  -6.085   8.939  1.00  0.00
ATOM   5244  H2  WAT  1733     -12.953  -6.830   7.945  1.00  0.00
TER
ATOM   5245  O   WAT  1734     -11.519  -2.240  -0.555  1.00  0.00
ATOM   5246  H1  WAT  1734     -10.995  -2.734  -1.186  1.00  0.00
ATOM   5247  H2  WAT  1734     -10.933  -2.105   0.189  1.00  0.00
TER
ATOM   5248  O   WAT  1735     -11.340  -2.156   2.967  1.00  0.00
ATOM   5249  H1  WAT  1735     -12.290  -2.190   3.081  1.00  0.00
ATOM   5250  H2  WAT  1735     -11.159  -1.246   2.732  1.00  0.00
TER
ATOM   5251  O   WAT  1736     -12.029  -2.983  -4.616  1.00  0.00
ATOM   5252  H1  WAT  1736     -11.533  -3.216  -3.831  1.00  0.00
ATOM   5253  H2  WAT  1736     -12.227  -3.821  -5.032  1.00  0.00
TER
ATOM   5254  O   WAT  1737     -10.600  -4.346  -2.082  1.00  0.00
ATOM   5255  H1  WAT  1737     -10.710  -4.501  -1.144  1.00  0.00
ATOM   5256  H2  WAT  1737      -9.840  -4.874  -2.325  1.00  0.00
TER
ATOM   5257  O   WAT  1738     -12.254  -8.407   4.376  1.00  0.00
ATOM   5258  H1  WAT  1738     -11.617  -7.794   4.742  1.00  0.00
ATOM   5259  H2  WAT  1738     -12.106  -8.371   3.431  1.00  0.00
TER
ATOM   5260  O   WAT  1739      -9.711  -6.516  -8.842  1.00  0.00
ATOM   5261  H1  WAT  1739      -8.786  -6.648  -9.050  1.00  0.00
ATOM   5262  H2  WAT  1739      -9.734  -6.436  -7.888  1.00  0.00
TER
ATOM   5263  O   WAT  1740      -9.637  -5.745  -6.216  1.00  0.00
ATOM   5264  H1  WAT  1740     -10.432  -5.810  -5.687  1.00  0.00
ATOM   5265  H2  WAT  1740      -9.433  -4.810  -6.227  1.00  0.00
TER
ATOM   5266  O   WAT  1741     -12.696   8.295  -2.222  1.00  0.00
ATOM   5267  H1  WAT  1741     -12.100   7.973  -2.899  1.00  0.00
ATOM   5268  H2  WAT  1741     -12.438   7.822  -1.431  1.00  0.00
TER
ATOM   5269  O   WAT  1742     -18.883  -7.254   7.284  1.00  0.00
ATOM   5270  H1  WAT  1742     -18.944  -6.662   8.033  1.00  0.00
ATOM   5271  H2  WAT  1742     -17.943  -7.362   7.139  1.00  0.00
TER
ATOM   5272  O   WAT  1743     -16.246  -7.597   6.923  1.00  0.00
ATOM   5273  H1  WAT  1743     -15.632  -7.280   6.261  1.00  0.00
ATOM   5274  H2  WAT  1743     -15.701  -8.083   7.542  1.00  0.00
TER
ATOM   5275  O   WAT  1744      -9.828   8.302   4.329  1.00  0.00
ATOM   5276  H1  WAT  1744     -10.323   8.699   3.612  1.00  0.00
ATOM   5277  H2  WAT  1744     -10.437   7.677   4.723  1.00  0.00
TER
ATOM   5278  O   WAT  1745     -15.505  -9.034   3.250  1.00  0.00
ATOM   5279  H1  WAT  1745     -16.379  -8.701   3.047  1.00  0.00
ATOM   5280  H2  WAT  1745     -15.614  -9.507   4.075  1.00  0.00
TER
ATOM   5281  O   WAT  1746     -14.598  -6.827   4.634  1.00  0.00
ATOM   5282  H1  WAT  1746     -14.927  -7.642   4.254  1.00  0.00
ATOM   5283  H2  WAT  1746     -13.650  -6.870   4.510  1.00  0.00
TER
ATOM   5284  O   WAT  1747     -12.144   8.944   1.608  1.00  0.00
ATOM   5285  H1  WAT  1747     -12.604   9.696   1.233  1.00  0.00
ATOM   5286  H2  WAT  1747     -12.773   8.225   1.549  1.00  0.00
TER
ATOM   5287  O   WAT  1748     -18.975   8.144   1.609  1.00  0.00
ATOM   5288  H1  WAT  1748     -18.688   7.889   0.733  1.00  0.00
ATOM   5289  H2  WAT  1748     -18.463   7.591   2.200  1.00  0.00
TER
ATOM   5290  O   WAT  1749     -17.758  -8.117   2.189  1.00  0.00
ATOM   5291  H1  WAT  1749     -18.540  -7.643   2.469  1.00  0.00
ATOM   5292  H2  WAT  1749     -18.051  -9.022   2.080  1.00  0.00
TER
ATOM   5293  O   WAT  1750     -13.205  -7.415   0.234  1.00  0.00
ATOM   5294  H1  WAT  1750     -12.765  -7.470  -0.614  1.00  0.00
ATOM   5295  H2  WAT  1750     -13.475  -6.499   0.305  1.00  0.00
TER
ATOM   5296  O   WAT  1751     -11.342  -7.783  -1.755  1.00  0.00
ATOM   5297  H1  WAT  1751     -11.403  -8.727  -1.902  1.00  0.00
ATOM   5298  H2  WAT  1751     -10.562  -7.675  -1.210  1.00  0.00
TER
ATOM   5299  O   WAT  1752     -15.370  -9.034  -1.061  1.00  0.00
ATOM   5300  H1  WAT  1752     -14.767  -8.462  -0.586  1.00  0.00
ATOM   5301  H2  WAT  1752     -16.110  -8.470  -1.284  1.00  0.00
TER
ATOM   5302  O   WAT  1753     -12.226  -8.632  -5.787  1.00  0.00
ATOM   5303  H1  WAT  1753     -12.031  -7.734  -5.520  1.00  0.00
ATOM   5304  H2  WAT  1753     -13.013  -8.863  -5.294  1.00  0.00
TER
ATOM   5305  O   WAT  1754     -18.908   9.065   8.976  1.00  0.00
ATOM   5306  H1  WAT  1754     -17.981   8.830   9.020  1.00  0.00
ATOM   5307  H2  WAT  1754     -18.923   9.893   8.495  1.00  0.00
TER
ATOM   5308  O   WAT  1755     -10.674   8.608  -4.026  1.00  0.00
ATOM   5309  H1  WAT  1755     -10.498   7.922  -4.670  1.00  0.00
ATOM   5310  H2  WAT  1755     -11.371   9.133  -4.419  1.00  0.00
TER
ATOM   5311  O   WAT  1756     -15.120  -8.855   9.318  1.00  0.00
ATOM   5312  H1  WAT  1756     -15.234  -8.535  10.214  1.00  0.00
ATOM   5313  H2  WAT  1756     -14.303  -8.454   9.022  1.00  0.00
TER
ATOM   5314  O   WAT  1757     -12.340   8.292   8.800  1.00  0.00
ATOM   5315  H1  WAT  1757     -11.548   7.797   8.593  1.00  0.00
ATOM   5316  H2  WAT  1757     -12.047   8.971   9.408  1.00  0.00
TER
ATOM   5317  O   WAT  1758     -18.083   0.942 -18.437  1.00  0.00
ATOM   5318  H1  WAT  1758     -18.858   0.462 -18.147  1.00  0.00
ATOM   5319  H2  WAT  1758     -17.431   0.263 -18.612  1.00  0.00
TER
ATOM   5320  O   WAT  1759     -14.062   5.348 -19.657  1.00  0.00
ATOM   5321  H1  WAT  1759     -14.524   4.577 -19.329  1.00  0.00
ATOM   5322  H2  WAT  1759     -13.249   5.375 -19.152  1.00  0.00
TER
ATOM   5323  O   WAT  1760     -18.642   3.618 -18.430  1.00  0.00
ATOM   5324  H1  WAT  1760     -18.711   2.677 -18.591  1.00  0.00
ATOM   5325  H2  WAT  1760     -17.880   3.708 -17.858  1.00  0.00
TER
ATOM   5326  O   WAT  1761     -17.611  -3.575 -18.203  1.00  0.00
ATOM   5327  H1  WAT  1761     -17.235  -4.448 -18.316  1.00  0.00
ATOM   5328  H2  WAT  1761     -17.709  -3.239 -19.094  1.00  0.00
TER
ATOM   5329  O   WAT  1762      -9.539  -4.063 -14.706  1.00  0.00
ATOM   5330  H1  WAT  1762     -10.244  -3.675 -15.225  1.00  0.00
ATOM   5331  H2  WAT  1762      -9.273  -3.368 -14.104  1.00  0.00
TER
ATOM   5332  O   WAT  1763     -13.593  -4.140 -18.498  1.00  0.00
ATOM   5333  H1  WAT  1763     -14.297  -3.851 -17.917  1.00  0.00
ATOM   5334  H2  WAT  1763     -13.231  -3.330 -18.858  1.00  0.00
TER
ATOM   5335  O   WAT  1764     -11.976   5.478 -16.235  1.00  0.00
ATOM   5336  H1  WAT  1764     -12.660   6.148 -16.243  1.00  0.00
ATOM   5337  H2  WAT  1764     -11.437   5.676 -17.000  1.00  0.00
TER
ATOM   5338  O   WAT  1765     -10.524  -4.694 -18.107  1.00  0.00
ATOM   5339  H1  WAT  1765     -11.471  -4.660 -17.975  1.00  0.00
ATOM   5340  H2  WAT  1765     -10.199  -3.880 -17.722  1.00  0.00
TER
ATOM   5341  O   WAT  1766     -14.440   7.322 -17.520  1.00  0.00
ATOM   5342  H1  WAT  1766     -14.428   6.918 -18.388  1.00  0.00
ATOM   5343  H2  WAT  1766     -14.993   8.097 -17.624  1.00  0.00
TER
ATOM   5344  O   WAT  1767     -15.042   2.225 -16.192  1.00  0.00
ATOM   5345  H1  WAT  1767     -14.625   2.011 -17.027  1.00  0.00
ATOM   5346  H2  WAT  1767     -14.318   2.482 -15.621  1.00  0.00
TER
ATOM   5347  O   WAT  1768     -11.096   0.624 -16.101  1.00  0.00
ATOM   5348  H1  WAT  1768     -11.924   0.693 -16.576  1.00  0.00
ATOM   5349  H2  WAT  1768     -10.501   1.209 -16.569  1.00  0.00
TER
ATOM   5350  O   WAT  1769     -14.131  -2.589 -15.155  1.00  0.00
ATOM   5351  H1  WAT  1769     -14.544  -1.764 -14.901  1.00  0.00
ATOM   5352  H2  WAT  1769     -14.864  -3.175 -15.347  1.00  0.00
TER
ATOM   5353  O   WAT  1770     -13.441   7.457 -14.467  1.00  0.00
ATOM   5354  H1  WAT  1770     -13.918   8.264 -14.660  1.00  0.00
ATOM   5355  H2  WAT  1770     -14.125   6.804 -14.314  1.00  0.00
TER
ATOM   5356  O   WAT  1771      -9.862   7.218  -9.398  1.00  0.00
ATOM   5357  H1  WAT  1771      -9.386   7.696  -8.719  1.00  0.00
ATOM   5358  H2  WAT  1771      -9.241   7.150 -10.123  1.00  0.00
TER
ATOM   5359  O   WAT  1772     -10.458   4.409 -12.238  1.00  0.00
ATOM   5360  H1  WAT  1772     -10.332   4.170 -13.156  1.00  0.00
ATOM   5361  H2  WAT  1772     -10.416   3.578 -11.766  1.00  0.00
TER
ATOM   5362  O   WAT  1773     -16.597   8.112 -13.668  1.00  0.00
ATOM   5363  H1  WAT  1773     -16.082   8.023 -12.866  1.00  0.00
ATOM   5364  H2  WAT  1773     -17.440   8.458 -13.376  1.00  0.00
TER
ATOM   5365  O   WAT  1774     -10.606  -3.538 -11.273  1.00  0.00
ATOM   5366  H1  WAT  1774     -11.221  -3.030 -11.801  1.00  0.00
ATOM   5367  H2  WAT  1774     -10.926  -4.438 -11.330  1.00  0.00
TER
ATOM   5368  O   WAT  1775     -18.544  -4.698 -13.807  1.00  0.00
ATOM   5369  H1  WAT  1775     -19.006  -4.490 -12.995  1.00  0.00
ATOM   5370  H2  WAT  1775     -18.947  -5.513 -14.110  1.00  0.00
TER
ATOM   5371  O   WAT  1776     -13.544  -3.478 -12.677  1.00  0.00
ATOM   5372  H1  WAT  1776     -14.395  -3.777 -12.356  1.00  0.00
ATOM   5373  H2  WAT  1776     -13.704  -3.233 -13.589  1.00  0.00
TER
ATOM   5374  O   WAT  1777     -16.449  -1.977 -10.577  1.00  0.00
ATOM   5375  H1  WAT  1777     -16.124  -2.811 -10.917  1.00  0.00
ATOM   5376  H2  WAT  1777     -15.661  -1.455 -10.429  1.00  0.00
TER
ATOM   5377  O   WAT  1778     -16.618  -1.209 -16.958  1.00  0.00
ATOM   5378  H1  WAT  1778     -17.350  -0.700 -16.609  1.00  0.00
ATOM   5379  H2  WAT  1778     -17.016  -2.026 -17.259  1.00  0.00
TER
ATOM   5380  O   WAT  1779     -16.156  -5.755 -17.545  1.00  0.00
ATOM   5381  H1  WAT  1779     -16.138  -5.304 -16.701  1.00  0.00
ATOM   5382  H2  WAT  1779     -16.404  -6.655 -17.332  1.00  0.00
TER
ATOM   5383  O   WAT  1780     -12.728  -8.342 -11.707  1.00  0.00
ATOM   5384  H1  WAT  1780     -12.404  -9.073 -11.181  1.00  0.00
ATOM   5385  H2  WAT  1780     -12.693  -8.661 -12.609  1.00  0.00
TER
ATOM   5386  O   WAT  1781     -12.803   1.770 -18.098  1.00  0.00
ATOM   5387  H1  WAT  1781     -12.083   2.266 -18.488  1.00  0.00
ATOM   5388  H2  WAT  1781     -13.004   1.092 -18.743  1.00  0.00
TER
ATOM   5389  O   WAT  1782     -17.421   1.841 -12.211  1.00  0.00
ATOM   5390  H1  WAT  1782     -17.487   0.921 -12.465  1.00  0.00
ATOM   5391  H2  WAT  1782     -18.050   1.939 -11.497  1.00  0.00
TER
ATOM   5392  O   WAT  1783     -17.489   4.663 -12.461  1.00  0.00
ATOM   5393  H1  WAT  1783     -17.475   3.731 -12.679  1.00  0.00
ATOM   5394  H2  WAT  1783     -18.197   4.749 -11.822  1.00  0.00
TER
ATOM   5395  O   WAT  1784     -11.278   1.304 -13.114  1.00  0.00
ATOM   5396  H1  WAT  1784     -12.003   1.897 -13.311  1.00  0.00
ATOM   5397  H2  WAT  1784     -10.750   1.296 -13.913  1.00  0.00
TER
ATOM   5398  O   WAT  1785     -18.056   6.305 -15.367  1.00  0.00
ATOM   5399  H1  WAT  1785     -17.412   6.511 -14.689  1.00  0.00
ATOM   5400  H2  WAT  1785     -17.693   5.544 -15.820  1.00  0.00
TER
ATOM   5401  O   WAT  1786     -16.783   4.308 -16.649  1.00  0.00
ATOM   5402  H1  WAT  1786     -16.140   3.608 -16.536  1.00  0.00
ATOM   5403  H2  WAT  1786     -16.258   5.088 -16.829  1.00  0.00
TER
ATOM   5404  O   WAT  1787     -15.009   5.108 -13.445  1.00  0.00
ATOM   5405  H1  WAT  1787     -14.673   5.695 -12.768  1.00  0.00
ATOM   5406  H2  WAT  1787     -15.929   4.977 -13.216  1.00  0.00
TER
ATOM   5407  O   WAT  1788     -15.965  -4.610 -14.913  1.00  0.00
ATOM   5408  H1  WAT  1788     -15.596  -5.431 -14.585  1.00  0.00
ATOM   5409  H2  WAT  1788     -16.825  -4.550 -14.497  1.00  0.00
TER
ATOM   5410  O   WAT  1789     -19.004  -1.956 -14.689  1.00  0.00
ATOM   5411  H1  WAT  1789     -18.506  -1.482 -14.024  1.00  0.00
ATOM   5412  H2  WAT  1789     -18.862  -2.880 -14.482  1.00  0.00
TER
ATOM   5413  O   WAT  1790     -11.798  -5.740 -13.846  1.00  0.00
ATOM   5414  H1  WAT  1790     -12.300  -4.999 -13.507  1.00  0.00
ATOM   5415  H2  WAT  1790     -10.982  -5.351 -14.163  1.00  0.00
TER
ATOM   5416  O   WAT  1791     -11.503   6.675 -18.725  1.00  0.00
ATOM   5417  H1  WAT  1791     -11.378   7.498 -18.252  1.00  0.00
ATOM   5418  H2  WAT  1791     -10.636   6.464 -19.072  1.00  0.00
TER
ATOM   5419  O   WAT  1792     -16.189   4.060  -9.917  1.00  0.00
ATOM   5420  H1  WAT  1792     -16.795   4.083 -10.657  1.00  0.00
ATOM   5421  H2  WAT  1792     -16.493   3.329  -9.380  1.00  0.00
TER
ATOM   5422  O   WAT  1793     -14.759   7.788 -11.306  1.00  0.00
ATOM   5423  H1  WAT  1793     -13.807   7.704 -11.356  1.00  0.00
ATOM   5424  H2  WAT  1793     -14.906   8.452 -10.633  1.00  0.00
TER
ATOM   5425  O   WAT  1794     -13.109   3.577 -10.830  1.00  0.00
ATOM   5426  H1  WAT  1794     -12.368   3.915 -11.333  1.00  0.00
ATOM   5427  H2  WAT  1794     -13.872   3.746 -11.383  1.00  0.00
TER
ATOM   5428  O   WAT  1795     -14.435   1.629 -12.294  1.00  0.00
ATOM   5429  H1  WAT  1795     -14.021   1.783 -11.445  1.00  0.00
ATOM   5430  H2  WAT  1795     -15.370   1.754 -12.132  1.00  0.00
TER
ATOM   5431  O   WAT  1796     -13.963  -1.032 -10.290  1.00  0.00
ATOM   5432  H1  WAT  1796     -13.381  -1.786 -10.378  1.00  0.00
ATOM   5433  H2  WAT  1796     -13.786  -0.501 -11.067  1.00  0.00
TER
ATOM   5434  O   WAT  1797     -17.337  -0.688 -12.941  1.00  0.00
ATOM   5435  H1  WAT  1797     -17.217  -1.283 -12.201  1.00  0.00
ATOM   5436  H2  WAT  1797     -16.478  -0.651 -13.361  1.00  0.00
TER
ATOM   5437  O   WAT  1798     -14.998  -0.134 -14.365  1.00  0.00
ATOM   5438  H1  WAT  1798     -15.525   0.390 -14.968  1.00  0.00
ATOM   5439  H2  WAT  1798     -14.655   0.499 -13.734  1.00  0.00
TER
ATOM   5440  O   WAT  1799     -15.751  -4.529 -11.450  1.00  0.00
ATOM   5441  H1  WAT  1799     -16.439  -5.191 -11.515  1.00  0.00
ATOM   5442  H2  WAT  1799     -15.030  -4.975 -11.005  1.00  0.00
TER
ATOM   5443  O   WAT  1800     -11.438   6.817 -12.621  1.00  0.00
ATOM   5444  H1  WAT  1800     -12.038   6.877 -13.365  1.00  0.00
ATOM   5445  H2  WAT  1800     -11.309   5.878 -12.491  1.00  0.00
TER
ATOM   5446  O   WAT  1801     -12.753   3.543 -14.523  1.00  0.00
ATOM   5447  H1  WAT  1801     -13.567   3.972 -14.261  1.00  0.00
ATOM   5448  H2  WAT  1801     -12.346   4.154 -15.136  1.00  0.00
TER
ATOM   5449  O   WAT  1802     -11.404  -1.319 -12.996  1.00  0.00
ATOM   5450  H1  WAT  1802     -11.636  -1.547 -13.897  1.00  0.00
ATOM   5451  H2  WAT  1802     -11.144  -0.399 -13.042  1.00  0.00
TER
ATOM   5452  O   WAT  1803     -12.965  -6.093 -10.218  1.00  0.00
ATOM   5453  H1  WAT  1803     -12.088  -6.085  -9.835  1.00  0.00
ATOM   5454  H2  WAT  1803     -12.953  -6.830 -10.829  1.00  0.00
TER
ATOM   5455  O   WAT  1804     -11.340  -2.156 -15.808  1.00  0.00
ATOM   5456  H1  WAT  1804     -12.290  -2.190 -15.693  1.00  0.00
ATOM   5457  H2  WAT  1804     -11.159  -1.246 -16.043  1.00  0.00
TER
ATOM   5458  O   WAT  1805     -12.254  -8.407 -14.398  1.00  0.00
ATOM   5459  H1  WAT  1805     -11.617  -7.794 -14.032  1.00  0.00
ATOM   5460  H2  WAT  1805     -12.106  -8.371 -15.343  1.00  0.00
TER
ATOM   5461  O   WAT  1806     -18.883  -7.254 -11.491  1.00  0.00
ATOM   5462  H1  WAT  1806     -18.944  -6.662 -10.741  1.00  0.00
ATOM   5463  H2  WAT  1806     -17.943  -7.362 -11.636  1.00  0.00
TER
ATOM   5464  O   WAT  1807     -16.246  -7.597 -11.852  1.00  0.00
ATOM   5465  H1  WAT  1807     -15.632  -7.280 -12.513  1.00  0.00
ATOM   5466  H2  WAT  1807     -15.701  -8.083 -11.232  1.00  0.00
TER
ATOM   5467  O   WAT  1808      -9.828   8.302 -14.445  1.00  0.00
ATOM   5468  H1  WAT  1808     -10.323   8.699 -15.163  1.00  0.00
ATOM   5469  H2  WAT  1808     -10.437   7.677 -14.052  1.00  0.00
TER
ATOM   5470  O   WAT  1809     -15.505  -9.034 -15.525  1.00  0.00
ATOM   5471  H1  WAT  1809     -16.379  -8.701 -15.727  1.00  0.00
ATOM   5472  H2  WAT  1809     -15.614  -9.507 -14.699  1.00  0.00
TER
ATOM   5473  O   WAT  1810     -14.598  -6.827 -14.140  1.00  0.00
ATOM   5474  H1  WAT  1810     -14.927  -7.642 -14.520  1.00  0.00
ATOM   5475  H2  WAT  1810     -13.650  -6.870 -14.264  1.00  0.00
TER
ATOM   5476  O   WAT  1811     -12.144   8.944 -17.167  1.00  0.00
ATOM   5477  H1  WAT  1811     -12.604   9.696 -17.541  1.00  0.00
ATOM   5478  H2  WAT  1811     -12.773   8.225 -17.225  1.00  0.00
TER
ATOM   5479  O   WAT  1812     -18.975   8.144 -17.165  1.00  0.00
ATOM   5480  H1  WAT  1812     -18.688   7.889 -18.042  1.00  0.00
ATOM   5481  H2  WAT  1812     -18.463   7.591 -16.574  1.00  0.00
TER
ATOM   5482  O   WAT  1813     -17.758  -8.117 -16.585  1.00  0.00
ATOM   5483  H1  WAT  1813     -18.540  -7.643 -16.306  1.00  0.00
ATOM   5484  H2  WAT  1813     -18.051  -9.022 -16.694  1.00  0.00
TER
ATOM   5485  O   WAT  1814     -13.205  -7.415 -18.540  1.00  0.00
ATOM   5486  H1  WAT  1814     -12.765  -7.470 -19.388  1.00  0.00
ATOM   5487  H2  WAT  1814     -13.475  -6.499 -18.469  1.00  0.00
TER
ATOM   5488  O   WAT  1815     -18.908   9.065  -9.798  1.00  0.00
ATOM   5489  H1  WAT  1815     -17.981   8.830  -9.755  1.00  0.00
ATOM   5490  H2  WAT  1815     -18.923   9.893 -10.280  1.00  0.00
TER
ATOM   5491  O   WAT  1816     -15.120  -8.855  -9.456  1.00  0.00
ATOM   5492  H1  WAT  1816     -15.234  -8.535  -8.561  1.00  0.00
ATOM   5493  H2  WAT  1816     -14.303  -8.454  -9.752  1.00  0.00
TER
ATOM   5494  O   WAT  1817     -12.340   8.292  -9.974  1.00  0.00
ATOM   5495  H1  WAT  1817     -11.548   7.797 -10.181  1.00  0.00
ATOM   5496  H2  WAT  1817     -12.047   8.971  -9.367  1.00  0.00
TER
ATOM   5497  O   WAT  1818     -16.214 -19.610  17.231  1.00  0.00
ATOM   5498  H1  WAT  1818     -16.295 -20.524  16.960  1.00  0.00
ATOM   5499  H2  WAT  1818     -16.628 -19.113  16.525  1.00  0.00
TER
ATOM   5500  O   WAT  1819     -18.083 -17.832  19.112  1.00  0.00
ATOM   5501  H1  WAT  1819     -18.858 -18.312  19.401  1.00  0.00
ATOM   5502  H2  WAT  1819     -17.431 -18.511  18.937  1.00  0.00
TER
ATOM   5503  O   WAT  1820     -14.062 -13.426  17.891  1.00  0.00
ATOM   5504  H1  WAT  1820     -14.524 -14.197  18.220  1.00  0.00
ATOM   5505  H2  WAT  1820     -13.249 -13.399  18.397  1.00  0.00
TER
ATOM   5506  O   WAT  1821     -17.835 -11.140  17.512  1.00  0.00
ATOM   5507  H1  WAT  1821     -18.454 -10.684  16.941  1.00  0.00
ATOM   5508  H2  WAT  1821     -16.980 -10.985  17.111  1.00  0.00
TER
ATOM   5509  O   WAT  1822     -18.642 -15.156  19.119  1.00  0.00
ATOM   5510  H1  WAT  1822     -18.711 -16.097  18.957  1.00  0.00
ATOM   5511  H2  WAT  1822     -17.880 -15.066  19.691  1.00  0.00
TER
ATOM   5512  O   WAT  1823     -16.969 -16.256  14.905  1.00  0.00
ATOM   5513  H1  WAT  1823     -17.587 -15.791  14.341  1.00  0.00
ATOM   5514  H2  WAT  1823     -16.457 -15.564  15.322  1.00  0.00
TER
ATOM   5515  O   WAT  1824     -13.146 -14.731  15.117  1.00  0.00
ATOM   5516  H1  WAT  1824     -13.256 -15.673  15.242  1.00  0.00
ATOM   5517  H2  WAT  1824     -13.149 -14.369  16.004  1.00  0.00
TER
ATOM   5518  O   WAT  1825     -17.604 -19.104  14.474  1.00  0.00
ATOM   5519  H1  WAT  1825     -18.531 -19.170  14.702  1.00  0.00
ATOM   5520  H2  WAT  1825     -17.451 -18.166  14.359  1.00  0.00
TER
ATOM   5521  O   WAT  1826     -13.574 -17.542  14.977  1.00  0.00
ATOM   5522  H1  WAT  1826     -14.193 -17.880  14.330  1.00  0.00
ATOM   5523  H2  WAT  1826     -13.592 -18.186  15.685  1.00  0.00
TER
ATOM   5524  O   WAT  1827     -15.398 -18.303  11.984  1.00  0.00
ATOM   5525  H1  WAT  1827     -14.958 -19.141  11.838  1.00  0.00
ATOM   5526  H2  WAT  1827     -14.685 -17.670  12.071  1.00  0.00
TER
ATOM   5527  O   WAT  1828     -17.288 -13.364  15.952  1.00  0.00
ATOM   5528  H1  WAT  1828     -16.848 -12.621  15.538  1.00  0.00
ATOM   5529  H2  WAT  1828     -17.349 -13.121  16.876  1.00  0.00
TER
ATOM   5530  O   WAT  1829     -14.621 -10.377  13.309  1.00  0.00
ATOM   5531  H1  WAT  1829     -14.781 -10.667  14.207  1.00  0.00
ATOM   5532  H2  WAT  1829     -14.786 -11.153  12.773  1.00  0.00
TER
ATOM   5533  O   WAT  1830     -14.918 -12.868  11.869  1.00  0.00
ATOM   5534  H1  WAT  1830     -15.612 -12.870  11.209  1.00  0.00
ATOM   5535  H2  WAT  1830     -14.176 -13.292  11.438  1.00  0.00
TER
ATOM   5536  O   WAT  1831     -15.353 -11.242  15.943  1.00  0.00
ATOM   5537  H1  WAT  1831     -14.898 -12.023  16.257  1.00  0.00
ATOM   5538  H2  WAT  1831     -15.014 -10.531  16.488  1.00  0.00
TER
ATOM   5539  O   WAT  1832     -15.810 -21.210  14.466  1.00  0.00
ATOM   5540  H1  WAT  1832     -16.409 -20.486  14.282  1.00  0.00
ATOM   5541  H2  WAT  1832     -15.262 -21.272  13.683  1.00  0.00
TER
ATOM   5542  O   WAT  1833     -12.803 -17.004  19.451  1.00  0.00
ATOM   5543  H1  WAT  1833     -12.083 -16.508  19.060  1.00  0.00
ATOM   5544  H2  WAT  1833     -13.004 -17.682  18.806  1.00  0.00
TER
ATOM   5545  O   WAT  1834     -18.631 -15.066  12.569  1.00  0.00
ATOM   5546  H1  WAT  1834     -18.289 -14.322  12.073  1.00  0.00
ATOM   5547  H2  WAT  1834     -19.460 -14.753  12.931  1.00  0.00
TER
ATOM   5548  O   WAT  1835     -12.355 -19.927  11.358  1.00  0.00
ATOM   5549  H1  WAT  1835     -12.439 -19.496  10.507  1.00  0.00
ATOM   5550  H2  WAT  1835     -11.636 -19.467  11.790  1.00  0.00
TER
ATOM   5551  O   WAT  1836     -11.327 -13.073  14.086  1.00  0.00
ATOM   5552  H1  WAT  1836     -11.969 -13.727  14.360  1.00  0.00
ATOM   5553  H2  WAT  1836     -11.714 -12.667  13.310  1.00  0.00
TER
ATOM   5554  O   WAT  1837     -15.748 -15.744  17.933  1.00  0.00
ATOM   5555  H1  WAT  1837     -15.396 -16.341  17.273  1.00  0.00
ATOM   5556  H2  WAT  1837     -16.632 -16.070  18.104  1.00  0.00
TER
ATOM   5557  O   WAT  1838     -12.937 -14.181  10.624  1.00  0.00
ATOM   5558  H1  WAT  1838     -13.163 -14.898  11.216  1.00  0.00
ATOM   5559  H2  WAT  1838     -13.327 -14.430   9.786  1.00  0.00
TER
ATOM   5560  O   WAT  1839     -13.355 -16.264  12.285  1.00  0.00
ATOM   5561  H1  WAT  1839     -13.643 -15.803  13.073  1.00  0.00
ATOM   5562  H2  WAT  1839     -12.560 -16.724  12.553  1.00  0.00
TER
ATOM   5563  O   WAT  1840     -18.153 -12.708  10.878  1.00  0.00
ATOM   5564  H1  WAT  1840     -18.051 -12.912   9.948  1.00  0.00
ATOM   5565  H2  WAT  1840     -19.052 -12.963  11.083  1.00  0.00
TER
ATOM   5566  O   WAT  1841     -13.505 -19.271  17.149  1.00  0.00
ATOM   5567  H1  WAT  1841     -14.446 -19.256  17.323  1.00  0.00
ATOM   5568  H2  WAT  1841     -13.191 -20.057  17.595  1.00  0.00
TER
ATOM   5569  O   WAT  1842     -11.503 -12.100  18.824  1.00  0.00
ATOM   5570  H1  WAT  1842     -11.378 -11.277  19.296  1.00  0.00
ATOM   5571  H2  WAT  1842     -10.636 -12.311  18.476  1.00  0.00
TER
ATOM   5572  O   WAT  1843     -11.868 -11.607  11.742  1.00  0.00
ATOM   5573  H1  WAT  1843     -12.154 -12.020  10.927  1.00  0.00
ATOM   5574  H2  WAT  1843     -12.066 -10.678  11.622  1.00  0.00
TER
ATOM   5575  O   WAT  1844     -17.163 -16.551  10.787  1.00  0.00
ATOM   5576  H1  WAT  1844     -17.712 -16.104  11.431  1.00  0.00
ATOM   5577  H2  WAT  1844     -16.541 -17.056  11.311  1.00  0.00
TER
ATOM   5578  O   WAT  1845     -18.983 -18.568   9.931  1.00  0.00
ATOM   5579  H1  WAT  1845     -18.462 -19.284   9.565  1.00  0.00
ATOM   5580  H2  WAT  1845     -18.336 -17.930  10.231  1.00  0.00
TER
ATOM   5581  O   WAT  1846     -18.418 -10.487  12.221  1.00  0.00
ATOM   5582  H1  WAT  1846     -17.523 -10.149  12.243  1.00  0.00
ATOM   5583  H2  WAT  1846     -18.386 -11.209  11.594  1.00  0.00
TER
ATOM   5584  O   WAT  1847     -10.198 -14.215  10.265  1.00  0.00
ATOM   5585  H1  WAT  1847     -11.029 -14.147  10.735  1.00  0.00
ATOM   5586  H2  WAT  1847     -10.021 -13.325   9.961  1.00  0.00
TER
ATOM   5587  O   WAT  1848     -10.743 -17.470  12.768  1.00  0.00
ATOM   5588  H1  WAT  1848      -9.981 -16.901  12.874  1.00  0.00
ATOM   5589  H2  WAT  1848     -10.727 -18.038  13.539  1.00  0.00
TER
ATOM   5590  O   WAT  1849      -9.737 -16.615  17.612  1.00  0.00
ATOM   5591  H1  WAT  1849      -9.366 -17.399  17.206  1.00  0.00
ATOM   5592  H2  WAT  1849      -9.096 -15.926  17.434  1.00  0.00
TER
ATOM   5593  O   WAT  1850     -10.691 -17.177   9.925  1.00  0.00
ATOM   5594  H1  WAT  1850     -10.416 -16.269   9.797  1.00  0.00
ATOM   5595  H2  WAT  1850     -10.880 -17.241  10.862  1.00  0.00
TER
ATOM   5596  O   WAT  1851     -10.794 -19.240  14.918  1.00  0.00
ATOM   5597  H1  WAT  1851     -11.170 -20.007  14.486  1.00  0.00
ATOM   5598  H2  WAT  1851     -11.524 -18.858  15.406  1.00  0.00
TER
ATOM   5599  O   WAT  1852     -12.696 -10.480  16.552  1.00  0.00
ATOM   5600  H1  WAT  1852     -12.100 -10.801  15.876  1.00  0.00
ATOM   5601  H2  WAT  1852     -12.438 -10.953  17.344  1.00  0.00
TER
ATOM   5602  O   WAT  1853     -10.674 -10.166  14.748  1.00  0.00
ATOM   5603  H1  WAT  1853     -10.498 -10.853  14.104  1.00  0.00
ATOM   5604  H2  WAT  1853     -11.371  -9.642  14.356  1.00  0.00
TER
ATOM   5605  O   WAT  1854     -16.214 -19.610  -1.544  1.00  0.00
ATOM   5606  H1  WAT  1854     -16.295 -20.524  -1.815  1.00  0.00
ATOM   5607  H2  WAT  1854     -16.628 -19.113  -2.250  1.00  0.00
TER
ATOM   5608  O   WAT  1855     -18.083 -17.832   0.337  1.00  0.00
ATOM   5609  H1  WAT  1855     -18.858 -18.312   0.627  1.00  0.00
ATOM   5610  H2  WAT  1855     -17.431 -18.511   0.163  1.00  0.00
TER
ATOM   5611  O   WAT  1856     -14.062 -13.426  -0.883  1.00  0.00
ATOM   5612  H1  WAT  1856     -14.524 -14.197  -0.554  1.00  0.00
ATOM   5613  H2  WAT  1856     -13.249 -13.399  -0.378  1.00  0.00
TER
ATOM   5614  O   WAT  1857     -17.835 -11.140  -1.263  1.00  0.00
ATOM   5615  H1  WAT  1857     -18.454 -10.684  -1.833  1.00  0.00
ATOM   5616  H2  WAT  1857     -16.980 -10.985  -1.664  1.00  0.00
TER
ATOM   5617  O   WAT  1858     -18.642 -15.156   0.344  1.00  0.00
ATOM   5618  H1  WAT  1858     -18.711 -16.097   0.183  1.00  0.00
ATOM   5619  H2  WAT  1858     -17.880 -15.066   0.916  1.00  0.00
TER
ATOM   5620  O   WAT  1859     -16.969 -16.256  -3.869  1.00  0.00
ATOM   5621  H1  WAT  1859     -17.587 -15.791  -4.433  1.00  0.00
ATOM   5622  H2  WAT  1859     -16.457 -15.564  -3.452  1.00  0.00
TER
ATOM   5623  O   WAT  1860     -11.976 -13.297   2.539  1.00  0.00
ATOM   5624  H1  WAT  1860     -12.660 -12.627   2.531  1.00  0.00
ATOM   5625  H2  WAT  1860     -11.437 -13.099   1.774  1.00  0.00
TER
ATOM   5626  O   WAT  1861     -14.440 -11.452   1.254  1.00  0.00
ATOM   5627  H1  WAT  1861     -14.428 -11.856   0.386  1.00  0.00
ATOM   5628  H2  WAT  1861     -14.993 -10.678   1.150  1.00  0.00
TER
ATOM   5629  O   WAT  1862     -13.146 -14.731  -3.657  1.00  0.00
ATOM   5630  H1  WAT  1862     -13.256 -15.673  -3.532  1.00  0.00
ATOM   5631  H2  WAT  1862     -13.149 -14.369  -2.771  1.00  0.00
TER
ATOM   5632  O   WAT  1863     -15.042 -16.549   2.582  1.00  0.00
ATOM   5633  H1  WAT  1863     -14.625 -16.763   1.748  1.00  0.00
ATOM   5634  H2  WAT  1863     -14.318 -16.292   3.153  1.00  0.00
TER
ATOM   5635  O   WAT  1864     -17.604 -19.104  -4.301  1.00  0.00
ATOM   5636  H1  WAT  1864     -18.531 -19.170  -4.072  1.00  0.00
ATOM   5637  H2  WAT  1864     -17.451 -18.166  -4.415  1.00  0.00
TER
ATOM   5638  O   WAT  1865     -11.096 -18.151   2.674  1.00  0.00
ATOM   5639  H1  WAT  1865     -11.924 -18.081   2.199  1.00  0.00
ATOM   5640  H2  WAT  1865     -10.501 -17.565   2.205  1.00  0.00
TER
ATOM   5641  O   WAT  1866     -13.574 -17.542  -3.797  1.00  0.00
ATOM   5642  H1  WAT  1866     -14.193 -17.880  -4.445  1.00  0.00
ATOM   5643  H2  WAT  1866     -13.592 -18.186  -3.089  1.00  0.00
TER
ATOM   5644  O   WAT  1867     -13.441 -11.318   4.307  1.00  0.00
ATOM   5645  H1  WAT  1867     -13.918 -10.510   4.115  1.00  0.00
ATOM   5646  H2  WAT  1867     -14.125 -11.970   4.460  1.00  0.00
TER
ATOM   5647  O   WAT  1868     -15.398 -18.303  -6.790  1.00  0.00
ATOM   5648  H1  WAT  1868     -14.958 -19.141  -6.936  1.00  0.00
ATOM   5649  H2  WAT  1868     -14.685 -17.670  -6.704  1.00  0.00
TER
ATOM   5650  O   WAT  1869     -17.288 -13.364  -2.822  1.00  0.00
ATOM   5651  H1  WAT  1869     -16.848 -12.621  -3.236  1.00  0.00
ATOM   5652  H2  WAT  1869     -17.349 -13.121  -1.898  1.00  0.00
TER
ATOM   5653  O   WAT  1870      -9.862 -11.557   9.377  1.00  0.00
ATOM   5654  H1  WAT  1870      -9.386 -11.078  10.055  1.00  0.00
ATOM   5655  H2  WAT  1870      -9.241 -11.625   8.651  1.00  0.00
TER
ATOM   5656  O   WAT  1871     -10.458 -14.365   6.537  1.00  0.00
ATOM   5657  H1  WAT  1871     -10.332 -14.604   5.618  1.00  0.00
ATOM   5658  H2  WAT  1871     -10.416 -15.197   7.009  1.00  0.00
TER
ATOM   5659  O   WAT  1872     -16.597 -10.662   5.106  1.00  0.00
ATOM   5660  H1  WAT  1872     -16.082 -10.752   5.908  1.00  0.00
ATOM   5661  H2  WAT  1872     -17.440 -10.316   5.399  1.00  0.00
TER
ATOM   5662  O   WAT  1873     -14.621 -10.377  -5.466  1.00  0.00
ATOM   5663  H1  WAT  1873     -14.781 -10.667  -4.567  1.00  0.00
ATOM   5664  H2  WAT  1873     -14.786 -11.153  -6.001  1.00  0.00
TER
ATOM   5665  O   WAT  1874     -14.918 -12.868  -6.906  1.00  0.00
ATOM   5666  H1  WAT  1874     -15.612 -12.870  -7.566  1.00  0.00
ATOM   5667  H2  WAT  1874     -14.176 -13.292  -7.336  1.00  0.00
TER
ATOM   5668  O   WAT  1875     -15.353 -11.242  -2.831  1.00  0.00
ATOM   5669  H1  WAT  1875     -14.898 -12.023  -2.517  1.00  0.00
ATOM   5670  H2  WAT  1875     -15.014 -10.531  -2.287  1.00  0.00
TER
ATOM   5671  O   WAT  1876     -15.810 -21.210  -4.309  1.00  0.00
ATOM   5672  H1  WAT  1876     -16.409 -20.486  -4.492  1.00  0.00
ATOM   5673  H2  WAT  1876     -15.262 -21.272  -5.091  1.00  0.00
TER
ATOM   5674  O   WAT  1877     -16.618 -19.983   1.817  1.00  0.00
ATOM   5675  H1  WAT  1877     -17.350 -19.474   2.166  1.00  0.00
ATOM   5676  H2  WAT  1877     -17.016 -20.800   1.516  1.00  0.00
TER
ATOM   5677  O   WAT  1878     -12.803 -17.004   0.676  1.00  0.00
ATOM   5678  H1  WAT  1878     -12.083 -16.508   0.286  1.00  0.00
ATOM   5679  H2  WAT  1878     -13.004 -17.682   0.032  1.00  0.00
TER
ATOM   5680  O   WAT  1879     -17.421 -16.933   6.563  1.00  0.00
ATOM   5681  H1  WAT  1879     -17.487 -17.853   6.309  1.00  0.00
ATOM   5682  H2  WAT  1879     -18.050 -16.835   7.278  1.00  0.00
TER
ATOM   5683  O   WAT  1880     -18.631 -15.066  -6.206  1.00  0.00
ATOM   5684  H1  WAT  1880     -18.289 -14.322  -6.701  1.00  0.00
ATOM   5685  H2  WAT  1880     -19.460 -14.753  -5.843  1.00  0.00
TER
ATOM   5686  O   WAT  1881     -17.489 -14.111   6.314  1.00  0.00
ATOM   5687  H1  WAT  1881     -17.475 -15.043   6.095  1.00  0.00
ATOM   5688  H2  WAT  1881     -18.197 -14.025   6.953  1.00  0.00
TER
ATOM   5689  O   WAT  1882     -12.355 -19.927  -7.417  1.00  0.00
ATOM   5690  H1  WAT  1882     -12.439 -19.496  -8.267  1.00  0.00
ATOM   5691  H2  WAT  1882     -11.636 -19.467  -6.984  1.00  0.00
TER
ATOM   5692  O   WAT  1883     -11.278 -17.470   5.660  1.00  0.00
ATOM   5693  H1  WAT  1883     -12.003 -16.877   5.463  1.00  0.00
ATOM   5694  H2  WAT  1883     -10.750 -17.478   4.862  1.00  0.00
TER
ATOM   5695  O   WAT  1884     -11.327 -13.073  -4.688  1.00  0.00
ATOM   5696  H1  WAT  1884     -11.969 -13.727  -4.414  1.00  0.00
ATOM   5697  H2  WAT  1884     -11.714 -12.667  -5.464  1.00  0.00
TER
ATOM   5698  O   WAT  1885     -15.748 -15.744  -0.841  1.00  0.00
ATOM   5699  H1  WAT  1885     -15.396 -16.341  -1.501  1.00  0.00
ATOM   5700  H2  WAT  1885     -16.632 -16.070  -0.670  1.00  0.00
TER
ATOM   5701  O   WAT  1886     -18.056 -12.469   3.408  1.00  0.00
ATOM   5702  H1  WAT  1886     -17.412 -12.263   4.085  1.00  0.00
ATOM   5703  H2  WAT  1886     -17.693 -13.230   2.955  1.00  0.00
TER
ATOM   5704  O   WAT  1887     -16.783 -14.466   2.125  1.00  0.00
ATOM   5705  H1  WAT  1887     -16.140 -15.167   2.239  1.00  0.00
ATOM   5706  H2  WAT  1887     -16.258 -13.686   1.945  1.00  0.00
TER
ATOM   5707  O   WAT  1888     -12.937 -14.181  -8.151  1.00  0.00
ATOM   5708  H1  WAT  1888     -13.163 -14.898  -7.558  1.00  0.00
ATOM   5709  H2  WAT  1888     -13.327 -14.430  -8.989  1.00  0.00
TER
ATOM   5710  O   WAT  1889     -15.009 -13.666   5.329  1.00  0.00
ATOM   5711  H1  WAT  1889     -14.673 -13.080   6.007  1.00  0.00
ATOM   5712  H2  WAT  1889     -15.929 -13.797   5.559  1.00  0.00
TER
ATOM   5713  O   WAT  1890     -13.355 -16.264  -6.489  1.00  0.00
ATOM   5714  H1  WAT  1890     -13.643 -15.803  -5.701  1.00  0.00
ATOM   5715  H2  WAT  1890     -12.560 -16.724  -6.221  1.00  0.00
TER
ATOM   5716  O   WAT  1891     -18.153 -12.708  -7.896  1.00  0.00
ATOM   5717  H1  WAT  1891     -18.051 -12.912  -8.826  1.00  0.00
ATOM   5718  H2  WAT  1891     -19.052 -12.963  -7.692  1.00  0.00
TER
ATOM   5719  O   WAT  1892     -13.505 -19.271  -1.626  1.00  0.00
ATOM   5720  H1  WAT  1892     -14.446 -19.256  -1.451  1.00  0.00
ATOM   5721  H2  WAT  1892     -13.191 -20.057  -1.180  1.00  0.00
TER
ATOM   5722  O   WAT  1893     -11.503 -12.100   0.050  1.00  0.00
ATOM   5723  H1  WAT  1893     -11.378 -11.277   0.522  1.00  0.00
ATOM   5724  H2  WAT  1893     -10.636 -12.311  -0.298  1.00  0.00
TER
ATOM   5725  O   WAT  1894     -16.189 -14.714   8.857  1.00  0.00
ATOM   5726  H1  WAT  1894     -16.795 -14.691   8.117  1.00  0.00
ATOM   5727  H2  WAT  1894     -16.493 -15.446   9.394  1.00  0.00
TER
ATOM   5728  O   WAT  1895     -14.759 -10.986   7.468  1.00  0.00
ATOM   5729  H1  WAT  1895     -13.807 -11.070   7.418  1.00  0.00
ATOM   5730  H2  WAT  1895     -14.906 -10.322   8.142  1.00  0.00
TER
ATOM   5731  O   WAT  1896     -11.868 -11.607  -7.032  1.00  0.00
ATOM   5732  H1  WAT  1896     -12.154 -12.020  -7.847  1.00  0.00
ATOM   5733  H2  WAT  1896     -12.066 -10.678  -7.152  1.00  0.00
TER
ATOM   5734  O   WAT  1897     -17.163 -16.551  -7.988  1.00  0.00
ATOM   5735  H1  WAT  1897     -17.712 -16.104  -7.343  1.00  0.00
ATOM   5736  H2  WAT  1897     -16.541 -17.056  -7.464  1.00  0.00
TER
ATOM   5737  O   WAT  1898     -13.109 -15.197   7.945  1.00  0.00
ATOM   5738  H1  WAT  1898     -12.368 -14.859   7.441  1.00  0.00
ATOM   5739  H2  WAT  1898     -13.872 -15.028   7.392  1.00  0.00
TER
ATOM   5740  O   WAT  1899     -18.983 -18.568  -8.843  1.00  0.00
ATOM   5741  H1  WAT  1899     -18.462 -19.284  -9.209  1.00  0.00
ATOM   5742  H2  WAT  1899     -18.336 -17.930  -8.543  1.00  0.00
TER
ATOM   5743  O   WAT  1900     -14.435 -17.146   6.480  1.00  0.00
ATOM   5744  H1  WAT  1900     -14.021 -16.991   7.329  1.00  0.00
ATOM   5745  H2  WAT  1900     -15.370 -17.020   6.643  1.00  0.00
TER
ATOM   5746  O   WAT  1901     -13.963 -19.806   8.484  1.00  0.00
ATOM   5747  H1  WAT  1901     -13.381 -20.561   8.396  1.00  0.00
ATOM   5748  H2  WAT  1901     -13.786 -19.275   7.707  1.00  0.00
TER
ATOM   5749  O   WAT  1902     -17.337 -19.462   5.834  1.00  0.00
ATOM   5750  H1  WAT  1902     -17.217 -20.058   6.573  1.00  0.00
ATOM   5751  H2  WAT  1902     -16.478 -19.425   5.414  1.00  0.00
TER
ATOM   5752  O   WAT  1903     -14.998 -18.908   4.410  1.00  0.00
ATOM   5753  H1  WAT  1903     -15.525 -18.384   3.806  1.00  0.00
ATOM   5754  H2  WAT  1903     -14.655 -18.275   5.041  1.00  0.00
TER
ATOM   5755  O   WAT  1904     -18.418 -10.487  -6.553  1.00  0.00
ATOM   5756  H1  WAT  1904     -17.523 -10.149  -6.531  1.00  0.00
ATOM   5757  H2  WAT  1904     -18.386 -11.209  -7.181  1.00  0.00
TER
ATOM   5758  O   WAT  1905     -11.438 -11.957   6.153  1.00  0.00
ATOM   5759  H1  WAT  1905     -12.038 -11.898   5.410  1.00  0.00
ATOM   5760  H2  WAT  1905     -11.309 -12.896   6.283  1.00  0.00
TER
ATOM   5761  O   WAT  1906     -10.198 -14.215  -8.510  1.00  0.00
ATOM   5762  H1  WAT  1906     -11.029 -14.147  -8.039  1.00  0.00
ATOM   5763  H2  WAT  1906     -10.021 -13.325  -8.813  1.00  0.00
TER
ATOM   5764  O   WAT  1907     -10.743 -17.470  -6.006  1.00  0.00
ATOM   5765  H1  WAT  1907      -9.981 -16.901  -5.900  1.00  0.00
ATOM   5766  H2  WAT  1907     -10.727 -18.038  -5.235  1.00  0.00
TER
ATOM   5767  O   WAT  1908      -9.737 -16.615  -1.162  1.00  0.00
ATOM   5768  H1  WAT  1908      -9.366 -17.399  -1.568  1.00  0.00
ATOM   5769  H2  WAT  1908      -9.096 -15.926  -1.340  1.00  0.00
TER
ATOM   5770  O   WAT  1909     -12.753 -15.232   4.251  1.00  0.00
ATOM   5771  H1  WAT  1909     -13.567 -14.802   4.514  1.00  0.00
ATOM   5772  H2  WAT  1909     -12.346 -14.620   3.638  1.00  0.00
TER
ATOM   5773  O   WAT  1910     -10.691 -17.177  -8.849  1.00  0.00
ATOM   5774  H1  WAT  1910     -10.416 -16.269  -8.977  1.00  0.00
ATOM   5775  H2  WAT  1910     -10.880 -17.241  -7.913  1.00  0.00
TER
ATOM   5776  O   WAT  1911     -10.794 -19.240  -3.856  1.00  0.00
ATOM   5777  H1  WAT  1911     -11.170 -20.007  -4.288  1.00  0.00
ATOM   5778  H2  WAT  1911     -11.524 -18.858  -3.369  1.00  0.00
TER
ATOM   5779  O   WAT  1912     -11.404 -20.093   5.778  1.00  0.00
ATOM   5780  H1  WAT  1912     -11.636 -20.322   4.878  1.00  0.00
ATOM   5781  H2  WAT  1912     -11.144 -19.173   5.732  1.00  0.00
TER
ATOM   5782  O   WAT  1913     -11.340 -20.930   2.967  1.00  0.00
ATOM   5783  H1  WAT  1913     -12.290 -20.964   3.081  1.00  0.00
ATOM   5784  H2  WAT  1913     -11.159 -20.020   2.732  1.00  0.00
TER
ATOM   5785  O   WAT  1914     -12.696 -10.480  -2.222  1.00  0.00
ATOM   5786  H1  WAT  1914     -12.100 -10.801  -2.899  1.00  0.00
ATOM   5787  H2  WAT  1914     -12.438 -10.953  -1.431  1.00  0.00
TER
ATOM   5788  O   WAT  1915      -9.828 -10.473   4.329  1.00  0.00
ATOM   5789  H1  WAT  1915     -10.323 -10.076   3.612  1.00  0.00
ATOM   5790  H2  WAT  1915     -10.437 -11.098   4.723  1.00  0.00
TER
ATOM   5791  O   WAT  1916     -12.144  -9.830   1.608  1.00  0.00
ATOM   5792  H1  WAT  1916     -12.604  -9.079   1.233  1.00  0.00
ATOM   5793  H2  WAT  1916     -12.773 -10.550   1.549  1.00  0.00
TER
ATOM   5794  O   WAT  1917     -18.975 -10.631   1.609  1.00  0.00
ATOM   5795  H1  WAT  1917     -18.688 -10.885   0.733  1.00  0.00
ATOM   5796  H2  WAT  1917     -18.463 -11.183   2.200  1.00  0.00
TER
ATOM   5797  O   WAT  1918     -18.908  -9.709   8.976  1.00  0.00
ATOM   5798  H1  WAT  1918     -17.981  -9.945   9.020  1.00  0.00
ATOM   5799  H2  WAT  1918     -18.923  -8.882   8.495  1.00  0.00
TER
ATOM   5800  O   WAT  1919     -10.674 -10.166  -4.026  1.00  0.00
ATOM   5801  H1  WAT  1919     -10.498 -10.853  -4.670  1.00  0.00
ATOM   5802  H2  WAT  1919     -11.371  -9.642  -4.419  1.00  0.00
TER
ATOM   5803  O   WAT  1920     -12.340 -10.482   8.800  1.00  0.00
ATOM   5804  H1  WAT  1920     -11.548 -10.977   8.593  1.00  0.00
ATOM   5805  H2  WAT  1920     -12.047  -9.803   9.408  1.00  0.00
TER
ATOM   5806  O   WAT  1921     -18.083 -17.832 -18.437  1.00  0.00
ATOM   5807  H1  WAT  1921     -18.858 -18.312 -18.147  1.00  0.00
ATOM   5808  H2  WAT  1921     -17.431 -18.511 -18.612  1.00  0.00
TER
ATOM   5809  O   WAT  1922     -14.062 -13.426 -19.657  1.00  0.00
ATOM   5810  H1  WAT  1922     -14.524 -14.197 -19.329  1.00  0.00
ATOM   5811  H2  WAT  1922     -13.249 -13.399 -19.152  1.00  0.00
TER
ATOM   5812  O   WAT  1923     -18.642 -15.156 -18.430  1.00  0.00
ATOM   5813  H1  WAT  1923     -18.711 -16.097 -18.591  1.00  0.00
ATOM   5814  H2  WAT  1923     -17.880 -15.066 -17.858  1.00  0.00
TER
ATOM   5815  O   WAT  1924     -11.976 -13.297 -16.235  1.00  0.00
ATOM   5816  H1  WAT  1924     -12.660 -12.627 -16.243  1.00  0.00
ATOM   5817  H2  WAT  1924     -11.437 -13.099 -17.000  1.00  0.00
TER
ATOM   5818  O   WAT  1925     -14.440 -11.452 -17.520  1.00  0.00
ATOM   5819  H1  WAT  1925     -14.428 -11.856 -18.388  1.00  0.00
ATOM   5820  H2  WAT  1925     -14.993 -10.678 -17.624  1.00  0.00
TER
ATOM   5821  O   WAT  1926     -15.042 -16.549 -16.192  1.00  0.00
ATOM   5822  H1  WAT  1926     -14.625 -16.763 -17.027  1.00  0.00
ATOM   5823  H2  WAT  1926     -14.318 -16.292 -15.621  1.00  0.00
TER
ATOM   5824  O   WAT  1927     -11.096 -18.151 -16.101  1.00  0.00
ATOM   5825  H1  WAT  1927     -11.924 -18.081 -16.576  1.00  0.00
ATOM   5826  H2  WAT  1927     -10.501 -17.565 -16.569  1.00  0.00
TER
ATOM   5827  O   WAT  1928     -13.441 -11.318 -14.467  1.00  0.00
ATOM   5828  H1  WAT  1928     -13.918 -10.510 -14.660  1.00  0.00
ATOM   5829  H2  WAT  1928     -14.125 -11.970 -14.314  1.00  0.00
TER
ATOM   5830  O   WAT  1929      -9.862 -11.557  -9.398  1.00  0.00
ATOM   5831  H1  WAT  1929      -9.386 -11.078  -8.719  1.00  0.00
ATOM   5832  H2  WAT  1929      -9.241 -11.625 -10.123  1.00  0.00
TER
ATOM   5833  O   WAT  1930     -10.458 -14.365 -12.238  1.00  0.00
ATOM   5834  H1  WAT  1930     -10.332 -14.604 -13.156  1.00  0.00
ATOM   5835  H2  WAT  1930     -10.416 -15.197 -11.766  1.00  0.00
TER
ATOM   5836  O   WAT  1931     -16.597 -10.662 -13.668  1.00  0.00
ATOM   5837  H1  WAT  1931     -16.082 -10.752 -12.866  1.00  0.00
ATOM   5838  H2  WAT  1931     -17.440 -10.316 -13.376  1.00  0.00
TER
ATOM   5839  O   WAT  1932     -16.618 -19.983 -16.958  1.00  0.00
ATOM   5840  H1  WAT  1932     -17.350 -19.474 -16.609  1.00  0.00
ATOM   5841  H2  WAT  1932     -17.016 -20.800 -17.259  1.00  0.00
TER
ATOM   5842  O   WAT  1933     -12.803 -17.004 -18.098  1.00  0.00
ATOM   5843  H1  WAT  1933     -12.083 -16.508 -18.488  1.00  0.00
ATOM   5844  H2  WAT  1933     -13.004 -17.682 -18.743  1.00  0.00
TER
ATOM   5845  O   WAT  1934     -17.421 -16.933 -12.211  1.00  0.00
ATOM   5846  H1  WAT  1934     -17.487 -17.853 -12.465  1.00  0.00
ATOM   5847  H2  WAT  1934     -18.050 -16.835 -11.497  1.00  0.00
TER
ATOM   5848  O   WAT  1935     -17.489 -14.111 -12.461  1.00  0.00
ATOM   5849  H1  WAT  1935     -17.475 -15.043 -12.679  1.00  0.00
ATOM   5850  H2  WAT  1935     -18.197 -14.025 -11.822  1.00  0.00
TER
ATOM   5851  O   WAT  1936     -11.278 -17.470 -13.114  1.00  0.00
ATOM   5852  H1  WAT  1936     -12.003 -16.877 -13.311  1.00  0.00
ATOM   5853  H2  WAT  1936     -10.750 -17.478 -13.913  1.00  0.00
TER
ATOM   5854  O   WAT  1937     -18.056 -12.469 -15.367  1.00  0.00
[truncated: 4,038 more chars]
