# Supplementary material for: Accuracy and Precision of Alchemical Relative Free Energy Predictions with and without Replica‐Exchange
Source: Adv Theory Simul. 2019 Nov 27;3(1):1900195. doi: 10.1002/adts.201900195 (PMC8427472; doi:10.1002/adts.201900195)
Supplement: Supplementary file 1 — Supporting Information [file ADTS-3-1900195-s001.gz › TYK2/ligand/l1-l15/build/complex.pdb]

ATOM      1  O2  L1      1      -0.728  -3.087  -1.567  1.00  0.00
ATOM      2  C13 L1      1      -1.851  -3.559  -1.620  1.00  0.00
ATOM      3  C14 L1      1      -2.276  -4.400  -2.798  1.00  0.00
ATOM      4  H1  L1      1      -3.351  -4.506  -2.896  1.00  0.00
ATOM      5  H10 L1      1      -1.821  -5.388  -2.719  1.00  0.00
ATOM      6  H11 L1      1      -1.870  -3.972  -3.714  1.00  0.00
ATOM      7  N3  L1      1      -2.788  -3.350  -0.657  1.00  0.00
ATOM      8  H9  L1      1      -3.661  -3.822  -0.847  1.00  0.00
ATOM      9  C11 L1      1      -2.644  -2.582   0.504  1.00  0.00
ATOM     10  C12 L1      1      -1.795  -1.473   0.530  1.00  0.00
ATOM     11  H8  L1      1      -1.230  -1.212  -0.354  1.00  0.00
ATOM     12  N2  L1      1      -3.413  -2.847   1.559  1.00  0.00
ATOM     13  C10 L1      1      -3.365  -2.116   2.669  1.00  0.00
ATOM     14  H7  L1      1      -4.011  -2.375   3.495  1.00  0.00
ATOM     15  C9  L1      1      -2.499  -1.033   2.777  1.00  0.00
ATOM     16  H6  L1      1      -2.454  -0.443   3.682  1.00  0.00
ATOM     17  C8  L1      1      -1.672  -0.706   1.684  1.00  0.00
ATOM     18  N1  L1      1      -0.827   0.404   1.598  1.00  0.00
ATOM     19  H5  L1      1      -0.509   0.544   0.649  1.00  0.00
ATOM     20  C7  L1      1      -0.424   1.243   2.573  1.00  0.00
ATOM     21  O1  L1      1      -0.757   1.114   3.739  1.00  0.00
ATOM     22  C4  L1      1       0.424   2.398   2.198  1.00  0.00
ATOM     23  C3  L1      1       1.803   2.267   1.951  1.00  0.00
ATOM     24 CL2  L1      1       2.567   0.716   2.025  1.00  0.00
ATOM     25  C2  L1      1       2.564   3.384   1.623  1.00  0.00
ATOM     26  H3  L1      1       3.623   3.277   1.442  1.00  0.00
ATOM     27  C1  L1      1       1.965   4.637   1.528  1.00  0.00
ATOM     28  H2  L1      1       2.559   5.503   1.274  1.00  0.00
ATOM     29  C6  L1      1       0.602   4.772   1.759  1.00  0.00
ATOM     30  H4  L1      1       0.135   5.743   1.685  1.00  0.00
ATOM     31  C5  L1      1      -0.174   3.668   2.086  1.00  0.00
ATOM     32 CL1  L1      1      -1.882   3.857   2.360  1.00  0.00
ATOM     33  C28 L1      1      -2.276  -4.400  -2.798  1.00  0.00
ATOM     34  H12 L1      1      -2.884  -5.258  -2.527  1.00  0.00
ATOM     35  H21 L1      1      -2.822  -3.780  -3.507  1.00  0.00
ATOM     36  C29 L1      1      -1.058  -4.868  -3.540  1.00  0.00
ATOM     37  H22 L1      1      -1.364  -5.476  -4.392  1.00  0.00
ATOM     38  H23 L1      1      -0.495  -4.004  -3.894  1.00  0.00
ATOM     39  H24 L1      1      -0.433  -5.462  -2.874  1.00  0.00
TER
ATOM     40  O   WAT     2      11.892  15.146  13.471  1.00  0.00
ATOM     41  H1  WAT     2      11.004  15.488  13.369  1.00  0.00
ATOM     42  H2  WAT     2      12.176  14.946  12.579  1.00  0.00
TER
ATOM     43  O   WAT     3       9.855  17.747  19.355  1.00  0.00
ATOM     44  H1  WAT     3      10.427  16.979  19.355  1.00  0.00
ATOM     45  H2  WAT     3       9.855  18.046  18.446  1.00  0.00
TER
ATOM     46  O   WAT     4      14.068  13.729  14.505  1.00  0.00
ATOM     47  H1  WAT     4      14.175  14.630  14.812  1.00  0.00
ATOM     48  H2  WAT     4      13.157  13.681  14.214  1.00  0.00
TER
ATOM     49  O   WAT     5      17.557  10.537  17.435  1.00  0.00
ATOM     50  H1  WAT     5      17.864   9.982  16.719  1.00  0.00
ATOM     51  H2  WAT     5      16.627  10.671  17.253  1.00  0.00
TER
ATOM     52  O   WAT     6      15.551  19.128  16.953  1.00  0.00
ATOM     53  H1  WAT     6      15.146  18.416  16.458  1.00  0.00
ATOM     54  H2  WAT     6      15.637  18.784  17.842  1.00  0.00
TER
ATOM     55  O   WAT     7      12.251  18.023  14.454  1.00  0.00
ATOM     56  H1  WAT     7      12.131  18.749  13.842  1.00  0.00
ATOM     57  H2  WAT     7      11.941  17.253  13.977  1.00  0.00
TER
ATOM     58  O   WAT     8      14.717  11.366  17.836  1.00  0.00
ATOM     59  H1  WAT     8      14.274  12.147  17.505  1.00  0.00
ATOM     60  H2  WAT     8      15.276  11.689  18.543  1.00  0.00
TER
ATOM     61  O   WAT     9      17.833  10.987  12.717  1.00  0.00
ATOM     62  H1  WAT     9      17.209  10.983  13.442  1.00  0.00
ATOM     63  H2  WAT     9      17.746  10.121  12.321  1.00  0.00
TER
ATOM     64  O   WAT    10      14.509  16.490  15.564  1.00  0.00
ATOM     65  H1  WAT    10      14.283  16.273  16.469  1.00  0.00
ATOM     66  H2  WAT    10      13.728  16.923  15.219  1.00  0.00
TER
ATOM     67  O   WAT    11       9.381  11.722  18.417  1.00  0.00
ATOM     68  H1  WAT    11       9.093  12.293  19.129  1.00  0.00
ATOM     69  H2  WAT    11      10.126  11.243  18.780  1.00  0.00
TER
ATOM     70  O   WAT    12       9.568  15.665   9.627  1.00  0.00
ATOM     71  H1  WAT    12       9.486  16.608   9.769  1.00  0.00
ATOM     72  H2  WAT    12       9.217  15.522   8.748  1.00  0.00
TER
ATOM     73  O   WAT    13      17.368  14.398  18.694  1.00  0.00
ATOM     74  H1  WAT    13      17.372  13.957  17.845  1.00  0.00
ATOM     75  H2  WAT    13      18.263  14.720  18.801  1.00  0.00
TER
ATOM     76  O   WAT    14      13.219  14.281  17.654  1.00  0.00
ATOM     77  H1  WAT    14      12.879  14.759  18.410  1.00  0.00
ATOM     78  H2  WAT    14      12.456  13.828  17.294  1.00  0.00
TER
ATOM     79  O   WAT    15      17.430  15.400  11.685  1.00  0.00
ATOM     80  H1  WAT    15      17.552  15.358  12.633  1.00  0.00
ATOM     81  H2  WAT    15      17.045  16.262  11.530  1.00  0.00
TER
ATOM     82  O   WAT    16      16.442  17.710  11.083  1.00  0.00
ATOM     83  H1  WAT    16      15.874  17.262  10.457  1.00  0.00
ATOM     84  H2  WAT    16      17.151  18.069  10.550  1.00  0.00
TER
ATOM     85  O   WAT    17      10.533  13.203  16.570  1.00  0.00
ATOM     86  H1  WAT    17      10.248  12.839  17.408  1.00  0.00
ATOM     87  H2  WAT    17      10.471  12.471  15.956  1.00  0.00
TER
ATOM     88  O   WAT    18      10.026  18.339  10.530  1.00  0.00
ATOM     89  H1  WAT    18      10.896  18.621  10.813  1.00  0.00
ATOM     90  H2  WAT    18       9.535  19.152  10.415  1.00  0.00
TER
ATOM     91  O   WAT    19      17.190  19.726  14.651  1.00  0.00
ATOM     92  H1  WAT    19      17.646  20.537  14.877  1.00  0.00
ATOM     93  H2  WAT    19      16.839  19.408  15.482  1.00  0.00
TER
ATOM     94  O   WAT    20      13.091  10.070  15.123  1.00  0.00
ATOM     95  H1  WAT    20      12.962  10.062  16.071  1.00  0.00
ATOM     96  H2  WAT    20      12.267  10.408  14.772  1.00  0.00
TER
ATOM     97  O   WAT    21      12.011  20.156  12.658  1.00  0.00
ATOM     98  H1  WAT    21      11.404  20.896  12.668  1.00  0.00
ATOM     99  H2  WAT    21      12.486  20.246  11.832  1.00  0.00
TER
ATOM    100  O   WAT    22      16.919  15.556  14.558  1.00  0.00
ATOM    101  H1  WAT    22      16.210  16.024  15.000  1.00  0.00
ATOM    102  H2  WAT    22      17.203  14.898  15.193  1.00  0.00
TER
ATOM    103  O   WAT    23      15.122  13.864  11.933  1.00  0.00
ATOM    104  H1  WAT    23      15.971  14.301  11.867  1.00  0.00
ATOM    105  H2  WAT    23      14.755  14.176  12.760  1.00  0.00
TER
ATOM    106  O   WAT    24      14.021  20.117  10.407  1.00  0.00
ATOM    107  H1  WAT    24      14.788  20.005  10.969  1.00  0.00
ATOM    108  H2  WAT    24      14.099  19.421   9.755  1.00  0.00
TER
ATOM    109  O   WAT    25      12.716  17.550  11.090  1.00  0.00
ATOM    110  H1  WAT    25      12.796  16.603  11.202  1.00  0.00
ATOM    111  H2  WAT    25      13.608  17.881  11.196  1.00  0.00
TER
ATOM    112  O   WAT    26      16.053  20.114  12.381  1.00  0.00
ATOM    113  H1  WAT    26      16.475  19.948  13.224  1.00  0.00
ATOM    114  H2  WAT    26      16.178  19.304  11.887  1.00  0.00
TER
ATOM    115  O   WAT    27      14.949  16.187   9.327  1.00  0.00
ATOM    116  H1  WAT    27      14.748  15.324   9.688  1.00  0.00
ATOM    117  H2  WAT    27      14.778  16.100   8.389  1.00  0.00
TER
ATOM    118  O   WAT    28      13.747  13.287   9.315  1.00  0.00
ATOM    119  H1  WAT    28      14.050  13.294   8.407  1.00  0.00
ATOM    120  H2  WAT    28      14.487  12.937   9.811  1.00  0.00
TER
ATOM    121  O   WAT    29      16.966  12.231  10.300  1.00  0.00
ATOM    122  H1  WAT    29      16.618  11.553   9.721  1.00  0.00
ATOM    123  H2  WAT    29      17.167  11.770  11.115  1.00  0.00
TER
ATOM    124  O   WAT    30      10.307  18.759  16.697  1.00  0.00
ATOM    125  H1  WAT    30       9.651  18.491  16.053  1.00  0.00
ATOM    126  H2  WAT    30      11.144  18.650  16.247  1.00  0.00
TER
ATOM    127  O   WAT    31       9.520  15.969  12.639  1.00  0.00
ATOM    128  H1  WAT    31       8.617  16.232  12.464  1.00  0.00
ATOM    129  H2  WAT    31      10.004  16.240  11.859  1.00  0.00
TER
ATOM    130  O   WAT    32      12.063  15.026  10.549  1.00  0.00
ATOM    131  H1  WAT    32      12.772  14.604  10.063  1.00  0.00
ATOM    132  H2  WAT    32      11.347  15.093   9.917  1.00  0.00
TER
ATOM    133  O   WAT    33      11.710  11.080   9.589  1.00  0.00
ATOM    134  H1  WAT    33      12.433  11.621   9.907  1.00  0.00
ATOM    135  H2  WAT    33      11.983  10.806   8.713  1.00  0.00
TER
ATOM    136  O   WAT    34      11.135  11.119  13.183  1.00  0.00
ATOM    137  H1  WAT    34      11.893  11.232  12.609  1.00  0.00
ATOM    138  H2  WAT    34      10.673  11.956  13.137  1.00  0.00
TER
ATOM    139  O   WAT    35      17.677  13.233  16.173  1.00  0.00
ATOM    140  H1  WAT    35      16.864  12.859  15.832  1.00  0.00
ATOM    141  H2  WAT    35      18.181  12.478  16.475  1.00  0.00
TER
ATOM    142  O   WAT    36      13.508  11.646  11.723  1.00  0.00
ATOM    143  H1  WAT    36      14.037  10.859  11.594  1.00  0.00
ATOM    144  H2  WAT    36      14.141  12.325  11.956  1.00  0.00
TER
ATOM    145  O   WAT    37      15.701  11.383  14.777  1.00  0.00
ATOM    146  H1  WAT    37      15.072  10.682  14.944  1.00  0.00
ATOM    147  H2  WAT    37      15.162  12.143  14.561  1.00  0.00
TER
ATOM    148  O   WAT    38      13.483  20.186   0.913  1.00  0.00
ATOM    149  H1  WAT    38      12.651  19.931   1.312  1.00  0.00
ATOM    150  H2  WAT    38      14.091  20.257   1.648  1.00  0.00
TER
ATOM    151  O   WAT    39      11.892  15.146  -5.303  1.00  0.00
ATOM    152  H1  WAT    39      11.004  15.488  -5.405  1.00  0.00
ATOM    153  H2  WAT    39      12.176  14.946  -6.195  1.00  0.00
TER
ATOM    154  O   WAT    40       9.855  17.747   0.581  1.00  0.00
ATOM    155  H1  WAT    40      10.427  16.979   0.581  1.00  0.00
ATOM    156  H2  WAT    40       9.855  18.046  -0.329  1.00  0.00
TER
ATOM    157  O   WAT    41      11.098  13.155   2.368  1.00  0.00
ATOM    158  H1  WAT    41      10.918  12.258   2.648  1.00  0.00
ATOM    159  H2  WAT    41      10.696  13.702   3.042  1.00  0.00
TER
ATOM    160  O   WAT    42      14.068  13.729  -4.269  1.00  0.00
ATOM    161  H1  WAT    42      14.175  14.630  -3.962  1.00  0.00
ATOM    162  H2  WAT    42      13.157  13.681  -4.560  1.00  0.00
TER
ATOM    163  O   WAT    43      11.716  15.651   0.976  1.00  0.00
ATOM    164  H1  WAT    43      12.397  15.915   1.595  1.00  0.00
ATOM    165  H2  WAT    43      11.401  14.811   1.310  1.00  0.00
TER
ATOM    166  O   WAT    44      15.909  16.698   0.063  1.00  0.00
ATOM    167  H1  WAT    44      16.417  17.196   0.704  1.00  0.00
ATOM    168  H2  WAT    44      16.440  15.921  -0.113  1.00  0.00
TER
ATOM    169  O   WAT    45      14.192  11.338   4.329  1.00  0.00
ATOM    170  H1  WAT    45      14.194  11.855   3.524  1.00  0.00
ATOM    171  H2  WAT    45      13.363  10.861   4.306  1.00  0.00
TER
ATOM    172  O   WAT    46      13.874  13.049   2.337  1.00  0.00
ATOM    173  H1  WAT    46      14.216  13.893   2.042  1.00  0.00
ATOM    174  H2  WAT    46      12.936  13.197   2.453  1.00  0.00
TER
ATOM    175  O   WAT    47      17.557  10.537  -1.339  1.00  0.00
ATOM    176  H1  WAT    47      17.864   9.982  -2.055  1.00  0.00
ATOM    177  H2  WAT    47      16.627  10.671  -1.522  1.00  0.00
TER
ATOM    178  O   WAT    48      15.551  19.128  -1.821  1.00  0.00
ATOM    179  H1  WAT    48      15.146  18.416  -2.316  1.00  0.00
ATOM    180  H2  WAT    48      15.637  18.784  -0.932  1.00  0.00
TER
ATOM    181  O   WAT    49      14.263  15.903   1.959  1.00  0.00
ATOM    182  H1  WAT    49      14.815  16.012   1.184  1.00  0.00
ATOM    183  H2  WAT    49      14.778  16.276   2.674  1.00  0.00
TER
ATOM    184  O   WAT    50      13.938  19.425   5.569  1.00  0.00
ATOM    185  H1  WAT    50      13.798  20.297   5.938  1.00  0.00
ATOM    186  H2  WAT    50      13.056  19.082   5.424  1.00  0.00
TER
ATOM    187  O   WAT    51      12.251  18.023  -4.320  1.00  0.00
ATOM    188  H1  WAT    51      12.131  18.749  -4.932  1.00  0.00
ATOM    189  H2  WAT    51      11.941  17.253  -4.798  1.00  0.00
TER
ATOM    190  O   WAT    52      14.717  11.366  -0.938  1.00  0.00
ATOM    191  H1  WAT    52      14.274  12.147  -1.270  1.00  0.00
ATOM    192  H2  WAT    52      15.276  11.689  -0.231  1.00  0.00
TER
ATOM    193  O   WAT    53      19.004  14.233   4.666  1.00  0.00
ATOM    194  H1  WAT    53      18.542  14.442   5.478  1.00  0.00
ATOM    195  H2  WAT    53      18.602  13.419   4.363  1.00  0.00
TER
ATOM    196  O   WAT    54      17.833  10.987  -6.057  1.00  0.00
ATOM    197  H1  WAT    54      17.209  10.983  -5.332  1.00  0.00
ATOM    198  H2  WAT    54      17.746  10.121  -6.454  1.00  0.00
TER
ATOM    199  O   WAT    55      16.755  11.911   0.921  1.00  0.00
ATOM    200  H1  WAT    55      17.052  12.817   0.840  1.00  0.00
ATOM    201  H2  WAT    55      17.304  11.423   0.307  1.00  0.00
TER
ATOM    202  O   WAT    56      14.509  16.490  -3.210  1.00  0.00
ATOM    203  H1  WAT    56      14.283  16.273  -2.305  1.00  0.00
ATOM    204  H2  WAT    56      13.728  16.923  -3.555  1.00  0.00
TER
ATOM    205  O   WAT    57      16.949  17.388   7.456  1.00  0.00
ATOM    206  H1  WAT    57      16.853  16.448   7.306  1.00  0.00
ATOM    207  H2  WAT    57      17.792  17.610   7.061  1.00  0.00
TER
ATOM    208  O   WAT    58      12.080  13.800   5.610  1.00  0.00
ATOM    209  H1  WAT    58      11.686  14.647   5.817  1.00  0.00
ATOM    210  H2  WAT    58      11.392  13.162   5.800  1.00  0.00
TER
ATOM    211  O   WAT    59       9.381  11.722  -0.357  1.00  0.00
ATOM    212  H1  WAT    59       9.093  12.293   0.355  1.00  0.00
ATOM    213  H2  WAT    59      10.126  11.243   0.006  1.00  0.00
TER
ATOM    214  O   WAT    60       9.568  15.665  -9.147  1.00  0.00
ATOM    215  H1  WAT    60       9.486  16.608  -9.006  1.00  0.00
ATOM    216  H2  WAT    60       9.217  15.522 -10.026  1.00  0.00
TER
ATOM    217  O   WAT    61      17.368  14.398  -0.080  1.00  0.00
ATOM    218  H1  WAT    61      17.372  13.957  -0.930  1.00  0.00
ATOM    219  H2  WAT    61      18.263  14.720   0.027  1.00  0.00
TER
ATOM    220  O   WAT    62      13.219  14.281  -1.121  1.00  0.00
ATOM    221  H1  WAT    62      12.879  14.759  -0.364  1.00  0.00
ATOM    222  H2  WAT    62      12.456  13.828  -1.481  1.00  0.00
TER
ATOM    223  O   WAT    63      17.430  15.400  -7.089  1.00  0.00
ATOM    224  H1  WAT    63      17.552  15.358  -6.141  1.00  0.00
ATOM    225  H2  WAT    63      17.045  16.262  -7.245  1.00  0.00
TER
ATOM    226  O   WAT    64      16.442  17.710  -7.691  1.00  0.00
ATOM    227  H1  WAT    64      15.874  17.262  -8.318  1.00  0.00
ATOM    228  H2  WAT    64      17.151  18.069  -8.225  1.00  0.00
TER
ATOM    229  O   WAT    65      17.669  18.459   1.666  1.00  0.00
ATOM    230  H1  WAT    65      18.036  17.984   2.413  1.00  0.00
ATOM    231  H2  WAT    65      17.480  19.333   2.007  1.00  0.00
TER
ATOM    232  O   WAT    66      10.533  13.203  -2.204  1.00  0.00
ATOM    233  H1  WAT    66      10.248  12.839  -1.366  1.00  0.00
ATOM    234  H2  WAT    66      10.471  12.471  -2.818  1.00  0.00
TER
ATOM    235  O   WAT    67      15.459  17.499   3.985  1.00  0.00
ATOM    236  H1  WAT    67      15.155  18.379   4.210  1.00  0.00
ATOM    237  H2  WAT    67      16.414  17.559   4.021  1.00  0.00
TER
ATOM    238  O   WAT    68      11.515  18.340   5.132  1.00  0.00
ATOM    239  H1  WAT    68      11.157  19.005   5.719  1.00  0.00
ATOM    240  H2  WAT    68      11.221  17.508   5.503  1.00  0.00
TER
ATOM    241  O   WAT    69      14.717  18.798   8.016  1.00  0.00
ATOM    242  H1  WAT    69      14.417  18.944   7.119  1.00  0.00
ATOM    243  H2  WAT    69      15.488  18.239   7.923  1.00  0.00
TER
ATOM    244  O   WAT    70      10.026  18.339  -8.245  1.00  0.00
ATOM    245  H1  WAT    70      10.896  18.621  -7.961  1.00  0.00
ATOM    246  H2  WAT    70       9.535  19.152  -8.360  1.00  0.00
TER
ATOM    247  O   WAT    71      17.190  19.726  -4.124  1.00  0.00
ATOM    248  H1  WAT    71      17.646  20.537  -3.898  1.00  0.00
ATOM    249  H2  WAT    71      16.839  19.408  -3.292  1.00  0.00
TER
ATOM    250  O   WAT    72      13.091  10.070  -3.651  1.00  0.00
ATOM    251  H1  WAT    72      12.962  10.062  -2.703  1.00  0.00
ATOM    252  H2  WAT    72      12.267  10.408  -4.002  1.00  0.00
TER
ATOM    253  O   WAT    73      10.090  11.829   5.809  1.00  0.00
ATOM    254  H1  WAT    73       9.376  12.029   6.414  1.00  0.00
ATOM    255  H2  WAT    73      10.510  11.053   6.181  1.00  0.00
TER
ATOM    256  O   WAT    74      12.011  20.156  -6.116  1.00  0.00
ATOM    257  H1  WAT    74      11.404  20.896  -6.107  1.00  0.00
ATOM    258  H2  WAT    74      12.486  20.246  -6.943  1.00  0.00
TER
ATOM    259  O   WAT    75      16.919  15.556  -4.216  1.00  0.00
ATOM    260  H1  WAT    75      16.210  16.024  -3.775  1.00  0.00
ATOM    261  H2  WAT    75      17.203  14.898  -3.582  1.00  0.00
TER
ATOM    262  O   WAT    76      18.544  16.975   3.783  1.00  0.00
ATOM    263  H1  WAT    76      19.043  17.450   4.448  1.00  0.00
ATOM    264  H2  WAT    76      18.687  16.052   3.990  1.00  0.00
TER
ATOM    265  O   WAT    77      15.122  13.864  -6.841  1.00  0.00
ATOM    266  H1  WAT    77      15.971  14.301  -6.907  1.00  0.00
ATOM    267  H2  WAT    77      14.755  14.176  -6.014  1.00  0.00
TER
ATOM    268  O   WAT    78      14.021  20.117  -8.368  1.00  0.00
ATOM    269  H1  WAT    78      14.788  20.005  -7.805  1.00  0.00
ATOM    270  H2  WAT    78      14.099  19.421  -9.020  1.00  0.00
TER
ATOM    271  O   WAT    79      12.716  17.550  -7.684  1.00  0.00
ATOM    272  H1  WAT    79      12.796  16.603  -7.572  1.00  0.00
ATOM    273  H2  WAT    79      13.608  17.881  -7.578  1.00  0.00
TER
ATOM    274  O   WAT    80      10.243  19.371   7.551  1.00  0.00
ATOM    275  H1  WAT    80      10.747  18.792   8.123  1.00  0.00
ATOM    276  H2  WAT    80       9.504  19.655   8.089  1.00  0.00
TER
ATOM    277  O   WAT    81      12.275  17.514   8.446  1.00  0.00
ATOM    278  H1  WAT    81      12.316  17.216   9.355  1.00  0.00
ATOM    279  H2  WAT    81      13.130  17.915   8.287  1.00  0.00
TER
ATOM    280  O   WAT    82      16.053  20.114  -6.393  1.00  0.00
ATOM    281  H1  WAT    82      16.475  19.948  -5.550  1.00  0.00
ATOM    282  H2  WAT    82      16.178  19.304  -6.888  1.00  0.00
TER
ATOM    283  O   WAT    83      14.216  16.093   6.414  1.00  0.00
ATOM    284  H1  WAT    83      13.686  15.603   5.786  1.00  0.00
ATOM    285  H2  WAT    83      14.885  16.522   5.880  1.00  0.00
TER
ATOM    286  O   WAT    84      14.703  13.060   6.494  1.00  0.00
ATOM    287  H1  WAT    84      14.609  12.442   5.769  1.00  0.00
ATOM    288  H2  WAT    84      14.123  13.786   6.267  1.00  0.00
TER
ATOM    289  O   WAT    85      17.469  11.617   3.526  1.00  0.00
ATOM    290  H1  WAT    85      17.021  11.639   2.681  1.00  0.00
ATOM    291  H2  WAT    85      16.836  11.219   4.123  1.00  0.00
TER
ATOM    292  O   WAT    86      14.949  16.187  -9.447  1.00  0.00
ATOM    293  H1  WAT    86      14.748  15.324  -9.086  1.00  0.00
ATOM    294  H2  WAT    86      14.778  16.100 -10.385  1.00  0.00
TER
ATOM    295  O   WAT    87      16.979  14.786   6.789  1.00  0.00
ATOM    296  H1  WAT    87      17.569  14.478   7.477  1.00  0.00
ATOM    297  H2  WAT    87      16.161  14.314   6.945  1.00  0.00
TER
ATOM    298  O   WAT    88      13.747  13.287  -9.460  1.00  0.00
ATOM    299  H1  WAT    88      14.050  13.294 -10.368  1.00  0.00
ATOM    300  H2  WAT    88      14.487  12.937  -8.963  1.00  0.00
TER
ATOM    301  O   WAT    89      16.966  12.231  -8.474  1.00  0.00
ATOM    302  H1  WAT    89      16.618  11.553  -9.054  1.00  0.00
ATOM    303  H2  WAT    89      17.167  11.770  -7.660  1.00  0.00
TER
ATOM    304  O   WAT    90      10.307  18.759  -2.078  1.00  0.00
ATOM    305  H1  WAT    90       9.651  18.491  -2.722  1.00  0.00
ATOM    306  H2  WAT    90      11.144  18.650  -2.527  1.00  0.00
TER
ATOM    307  O   WAT    91      11.344  19.145   2.463  1.00  0.00
ATOM    308  H1  WAT    91      11.711  19.057   3.342  1.00  0.00
ATOM    309  H2  WAT    91      10.775  18.381   2.363  1.00  0.00
TER
ATOM    310  O   WAT    92      10.896  16.056   6.369  1.00  0.00
ATOM    311  H1  WAT    92      10.001  16.022   6.708  1.00  0.00
ATOM    312  H2  WAT    92      11.435  16.254   7.134  1.00  0.00
TER
ATOM    313  O   WAT    93       9.520  15.969  -6.135  1.00  0.00
ATOM    314  H1  WAT    93       8.617  16.232  -6.310  1.00  0.00
ATOM    315  H2  WAT    93      10.004  16.240  -6.915  1.00  0.00
TER
ATOM    316  O   WAT    94      12.063  15.026  -8.226  1.00  0.00
ATOM    317  H1  WAT    94      12.772  14.604  -8.711  1.00  0.00
ATOM    318  H2  WAT    94      11.347  15.093  -8.857  1.00  0.00
TER
ATOM    319  O   WAT    95      11.710  11.080  -9.185  1.00  0.00
ATOM    320  H1  WAT    95      12.433  11.621  -8.867  1.00  0.00
ATOM    321  H2  WAT    95      11.983  10.806 -10.061  1.00  0.00
TER
ATOM    322  O   WAT    96      11.400  10.330   0.717  1.00  0.00
ATOM    323  H1  WAT    96      12.047   9.780   0.276  1.00  0.00
ATOM    324  H2  WAT    96      11.820  10.585   1.538  1.00  0.00
TER
ATOM    325  O   WAT    97      11.153  10.486   3.459  1.00  0.00
ATOM    326  H1  WAT    97      10.804  10.942   4.225  1.00  0.00
ATOM    327  H2  WAT    97      10.822   9.592   3.542  1.00  0.00
TER
ATOM    328  O   WAT    98      11.825  10.014   6.735  1.00  0.00
ATOM    329  H1  WAT    98      12.373   9.832   5.971  1.00  0.00
ATOM    330  H2  WAT    98      11.890   9.223   7.270  1.00  0.00
TER
ATOM    331  O   WAT    99      11.135  11.119  -5.592  1.00  0.00
ATOM    332  H1  WAT    99      11.893  11.232  -6.165  1.00  0.00
ATOM    333  H2  WAT    99      10.673  11.956  -5.637  1.00  0.00
TER
ATOM    334  O   WAT   100      17.677  13.233  -2.602  1.00  0.00
ATOM    335  H1  WAT   100      16.864  12.859  -2.942  1.00  0.00
ATOM    336  H2  WAT   100      18.181  12.478  -2.299  1.00  0.00
TER
ATOM    337  O   WAT   101      13.508  11.646  -7.052  1.00  0.00
ATOM    338  H1  WAT   101      14.037  10.859  -7.181  1.00  0.00
ATOM    339  H2  WAT   101      14.141  12.325  -6.818  1.00  0.00
TER
ATOM    340  O   WAT   102      15.701  11.383  -3.997  1.00  0.00
ATOM    341  H1  WAT   102      15.072  10.682  -3.830  1.00  0.00
ATOM    342  H2  WAT   102      15.162  12.143  -4.214  1.00  0.00
TER
ATOM    343  O   WAT   103      15.827  10.661   8.438  1.00  0.00
ATOM    344  H1  WAT   103      15.545  11.165   7.674  1.00  0.00
ATOM    345  H2  WAT   103      16.209   9.864   8.072  1.00  0.00
TER
ATOM    346  O   WAT   104      13.483  20.186 -17.862  1.00  0.00
ATOM    347  H1  WAT   104      12.651  19.931 -17.462  1.00  0.00
ATOM    348  H2  WAT   104      14.091  20.257 -17.126  1.00  0.00
TER
ATOM    349  O   WAT   105       9.855  17.747 -18.194  1.00  0.00
ATOM    350  H1  WAT   105      10.427  16.979 -18.193  1.00  0.00
ATOM    351  H2  WAT   105       9.855  18.046 -19.103  1.00  0.00
TER
ATOM    352  O   WAT   106      11.098  13.155 -16.407  1.00  0.00
ATOM    353  H1  WAT   106      10.918  12.258 -16.126  1.00  0.00
ATOM    354  H2  WAT   106      10.696  13.702 -15.732  1.00  0.00
TER
ATOM    355  O   WAT   107      11.716  15.651 -17.798  1.00  0.00
ATOM    356  H1  WAT   107      12.397  15.915 -17.180  1.00  0.00
ATOM    357  H2  WAT   107      11.401  14.811 -17.465  1.00  0.00
TER
ATOM    358  O   WAT   108      15.909  16.698 -18.711  1.00  0.00
ATOM    359  H1  WAT   108      16.417  17.196 -18.071  1.00  0.00
ATOM    360  H2  WAT   108      16.440  15.921 -18.887  1.00  0.00
TER
ATOM    361  O   WAT   109      14.192  11.338 -14.445  1.00  0.00
ATOM    362  H1  WAT   109      14.194  11.855 -15.250  1.00  0.00
ATOM    363  H2  WAT   109      13.363  10.861 -14.468  1.00  0.00
TER
ATOM    364  O   WAT   110      13.874  13.049 -16.438  1.00  0.00
ATOM    365  H1  WAT   110      14.216  13.893 -16.732  1.00  0.00
ATOM    366  H2  WAT   110      12.936  13.197 -16.321  1.00  0.00
TER
ATOM    367  O   WAT   111      14.263  15.903 -16.815  1.00  0.00
ATOM    368  H1  WAT   111      14.815  16.012 -17.590  1.00  0.00
ATOM    369  H2  WAT   111      14.778  16.276 -16.100  1.00  0.00
TER
ATOM    370  O   WAT   112      13.938  19.425 -13.205  1.00  0.00
ATOM    371  H1  WAT   112      13.798  20.297 -12.836  1.00  0.00
ATOM    372  H2  WAT   112      13.056  19.082 -13.350  1.00  0.00
TER
ATOM    373  O   WAT   113      19.004  14.233 -14.109  1.00  0.00
ATOM    374  H1  WAT   113      18.542  14.442 -13.297  1.00  0.00
ATOM    375  H2  WAT   113      18.602  13.419 -14.412  1.00  0.00
TER
ATOM    376  O   WAT   114      16.755  11.911 -17.853  1.00  0.00
ATOM    377  H1  WAT   114      17.052  12.817 -17.934  1.00  0.00
ATOM    378  H2  WAT   114      17.304  11.423 -18.467  1.00  0.00
TER
ATOM    379  O   WAT   115      16.949  17.388 -11.318  1.00  0.00
ATOM    380  H1  WAT   115      16.853  16.448 -11.468  1.00  0.00
ATOM    381  H2  WAT   115      17.792  17.610 -11.713  1.00  0.00
TER
ATOM    382  O   WAT   116      12.080  13.800 -13.165  1.00  0.00
ATOM    383  H1  WAT   116      11.686  14.647 -12.958  1.00  0.00
ATOM    384  H2  WAT   116      11.392  13.162 -12.974  1.00  0.00
TER
ATOM    385  O   WAT   117       9.381  11.722 -19.132  1.00  0.00
ATOM    386  H1  WAT   117       9.093  12.293 -18.419  1.00  0.00
ATOM    387  H2  WAT   117      10.126  11.243 -18.769  1.00  0.00
TER
ATOM    388  O   WAT   118      17.368  14.398 -18.854  1.00  0.00
ATOM    389  H1  WAT   118      17.372  13.957 -19.704  1.00  0.00
ATOM    390  H2  WAT   118      18.263  14.720 -18.747  1.00  0.00
TER
ATOM    391  O   WAT   119      17.669  18.459 -17.108  1.00  0.00
ATOM    392  H1  WAT   119      18.036  17.984 -16.362  1.00  0.00
ATOM    393  H2  WAT   119      17.480  19.333 -16.767  1.00  0.00
TER
ATOM    394  O   WAT   120      15.459  17.499 -14.790  1.00  0.00
ATOM    395  H1  WAT   120      15.155  18.379 -14.564  1.00  0.00
ATOM    396  H2  WAT   120      16.414  17.559 -14.754  1.00  0.00
TER
ATOM    397  O   WAT   121      11.515  18.340 -13.642  1.00  0.00
ATOM    398  H1  WAT   121      11.157  19.005 -13.055  1.00  0.00
ATOM    399  H2  WAT   121      11.221  17.508 -13.271  1.00  0.00
TER
ATOM    400  O   WAT   122      14.717  18.798 -10.758  1.00  0.00
ATOM    401  H1  WAT   122      14.417  18.944 -11.656  1.00  0.00
ATOM    402  H2  WAT   122      15.488  18.239 -10.851  1.00  0.00
TER
ATOM    403  O   WAT   123      10.090  11.829 -12.965  1.00  0.00
ATOM    404  H1  WAT   123       9.376  12.029 -12.360  1.00  0.00
ATOM    405  H2  WAT   123      10.510  11.053 -12.594  1.00  0.00
TER
ATOM    406  O   WAT   124      18.544  16.975 -14.991  1.00  0.00
ATOM    407  H1  WAT   124      19.043  17.450 -14.326  1.00  0.00
ATOM    408  H2  WAT   124      18.687  16.052 -14.784  1.00  0.00
TER
ATOM    409  O   WAT   125      10.243  19.371 -11.223  1.00  0.00
ATOM    410  H1  WAT   125      10.747  18.792 -10.651  1.00  0.00
ATOM    411  H2  WAT   125       9.504  19.655 -10.685  1.00  0.00
TER
ATOM    412  O   WAT   126      12.275  17.514 -10.328  1.00  0.00
ATOM    413  H1  WAT   126      12.316  17.216  -9.419  1.00  0.00
ATOM    414  H2  WAT   126      13.130  17.915 -10.487  1.00  0.00
TER
ATOM    415  O   WAT   127      14.216  16.093 -12.361  1.00  0.00
ATOM    416  H1  WAT   127      13.686  15.603 -12.988  1.00  0.00
ATOM    417  H2  WAT   127      14.885  16.522 -12.895  1.00  0.00
TER
ATOM    418  O   WAT   128      14.703  13.060 -12.281  1.00  0.00
ATOM    419  H1  WAT   128      14.609  12.442 -13.006  1.00  0.00
ATOM    420  H2  WAT   128      14.123  13.786 -12.508  1.00  0.00
TER
ATOM    421  O   WAT   129      17.469  11.617 -15.248  1.00  0.00
ATOM    422  H1  WAT   129      17.021  11.639 -16.093  1.00  0.00
ATOM    423  H2  WAT   129      16.836  11.219 -14.651  1.00  0.00
TER
ATOM    424  O   WAT   130      16.979  14.786 -11.985  1.00  0.00
ATOM    425  H1  WAT   130      17.569  14.478 -11.298  1.00  0.00
ATOM    426  H2  WAT   130      16.161  14.314 -11.829  1.00  0.00
TER
ATOM    427  O   WAT   131      11.344  19.145 -16.312  1.00  0.00
ATOM    428  H1  WAT   131      11.711  19.057 -15.432  1.00  0.00
ATOM    429  H2  WAT   131      10.775  18.381 -16.411  1.00  0.00
TER
ATOM    430  O   WAT   132      10.896  16.056 -12.406  1.00  0.00
ATOM    431  H1  WAT   132      10.001  16.022 -12.066  1.00  0.00
ATOM    432  H2  WAT   132      11.435  16.254 -11.641  1.00  0.00
TER
ATOM    433  O   WAT   133      11.400  10.330 -18.057  1.00  0.00
ATOM    434  H1  WAT   133      12.047   9.780 -18.498  1.00  0.00
ATOM    435  H2  WAT   133      11.820  10.585 -17.236  1.00  0.00
TER
ATOM    436  O   WAT   134      11.153  10.486 -15.315  1.00  0.00
ATOM    437  H1  WAT   134      10.804  10.942 -14.549  1.00  0.00
ATOM    438  H2  WAT   134      10.822   9.592 -15.233  1.00  0.00
TER
ATOM    439  O   WAT   135      11.825  10.014 -12.040  1.00  0.00
ATOM    440  H1  WAT   135      12.373   9.832 -12.803  1.00  0.00
ATOM    441  H2  WAT   135      11.890   9.223 -11.504  1.00  0.00
TER
ATOM    442  O   WAT   136      15.827  10.661 -10.336  1.00  0.00
ATOM    443  H1  WAT   136      15.545  11.165 -11.100  1.00  0.00
ATOM    444  H2  WAT   136      16.209   9.864 -10.702  1.00  0.00
TER
ATOM    445  O   WAT   137      11.892  -3.628  13.471  1.00  0.00
ATOM    446  H1  WAT   137      11.004  -3.287  13.369  1.00  0.00
ATOM    447  H2  WAT   137      12.176  -3.828  12.579  1.00  0.00
TER
ATOM    448  O   WAT   138       9.855  -1.028  19.355  1.00  0.00
ATOM    449  H1  WAT   138      10.427  -1.795  19.355  1.00  0.00
ATOM    450  H2  WAT   138       9.855  -0.729  18.446  1.00  0.00
TER
ATOM    451  O   WAT   139      14.068  -5.045  14.505  1.00  0.00
ATOM    452  H1  WAT   139      14.175  -4.145  14.812  1.00  0.00
ATOM    453  H2  WAT   139      13.157  -5.093  14.214  1.00  0.00
TER
ATOM    454  O   WAT   140       9.948   3.361  11.977  1.00  0.00
ATOM    455  H1  WAT   140       9.571   3.850  11.245  1.00  0.00
ATOM    456  H2  WAT   140      10.205   4.034  12.607  1.00  0.00
TER
ATOM    457  O   WAT   141      17.557  -8.237  17.435  1.00  0.00
ATOM    458  H1  WAT   141      17.864  -8.793  16.719  1.00  0.00
ATOM    459  H2  WAT   141      16.627  -8.103  17.253  1.00  0.00
TER
ATOM    460  O   WAT   142      15.551   0.354  16.953  1.00  0.00
ATOM    461  H1  WAT   142      15.146  -0.358  16.458  1.00  0.00
ATOM    462  H2  WAT   142      15.637   0.009  17.842  1.00  0.00
TER
ATOM    463  O   WAT   143      16.019   4.041  19.117  1.00  0.00
ATOM    464  H1  WAT   143      15.722   3.435  18.438  1.00  0.00
ATOM    465  H2  WAT   143      16.969   4.078  19.006  1.00  0.00
TER
ATOM    466  O   WAT   144      12.251  -0.751  14.454  1.00  0.00
ATOM    467  H1  WAT   144      12.131  -0.025  13.842  1.00  0.00
ATOM    468  H2  WAT   144      11.941  -1.521  13.977  1.00  0.00
TER
ATOM    469  O   WAT   145      11.134   4.120  16.671  1.00  0.00
ATOM    470  H1  WAT   145      10.727   4.261  15.817  1.00  0.00
ATOM    471  H2  WAT   145      12.026   3.836  16.469  1.00  0.00
TER
ATOM    472  O   WAT   146      15.406   8.335  14.784  1.00  0.00
ATOM    473  H1  WAT   146      15.231   7.418  14.571  1.00  0.00
ATOM    474  H2  WAT   146      14.552   8.693  15.024  1.00  0.00
TER
ATOM    475  O   WAT   147      14.717  -7.408  17.836  1.00  0.00
ATOM    476  H1  WAT   147      14.274  -6.627  17.505  1.00  0.00
ATOM    477  H2  WAT   147      15.276  -7.085  18.543  1.00  0.00
TER
ATOM    478  O   WAT   148      17.833  -7.787  12.717  1.00  0.00
ATOM    479  H1  WAT   148      17.209  -7.791  13.442  1.00  0.00
ATOM    480  H2  WAT   148      17.746  -8.654  12.321  1.00  0.00
TER
ATOM    481  O   WAT   149      14.509  -2.285  15.564  1.00  0.00
ATOM    482  H1  WAT   149      14.283  -2.501  16.469  1.00  0.00
ATOM    483  H2  WAT   149      13.728  -1.852  15.219  1.00  0.00
TER
ATOM    484  O   WAT   150       9.381  -7.052  18.417  1.00  0.00
ATOM    485  H1  WAT   150       9.093  -6.482  19.129  1.00  0.00
ATOM    486  H2  WAT   150      10.126  -7.531  18.780  1.00  0.00
TER
ATOM    487  O   WAT   151       9.568  -3.110   9.627  1.00  0.00
ATOM    488  H1  WAT   151       9.486  -2.167   9.769  1.00  0.00
ATOM    489  H2  WAT   151       9.217  -3.252   8.748  1.00  0.00
TER
ATOM    490  O   WAT   152      17.368  -4.376  18.694  1.00  0.00
ATOM    491  H1  WAT   152      17.372  -4.817  17.845  1.00  0.00
ATOM    492  H2  WAT   152      18.263  -4.054  18.801  1.00  0.00
TER
ATOM    493  O   WAT   153      13.219  -4.493  17.654  1.00  0.00
ATOM    494  H1  WAT   153      12.879  -4.016  18.410  1.00  0.00
ATOM    495  H2  WAT   153      12.456  -4.947  17.294  1.00  0.00
TER
ATOM    496  O   WAT   154      17.430  -3.375  11.685  1.00  0.00
ATOM    497  H1  WAT   154      17.552  -3.416  12.633  1.00  0.00
ATOM    498  H2  WAT   154      17.045  -2.512  11.530  1.00  0.00
TER
ATOM    499  O   WAT   155      16.442  -1.065  11.083  1.00  0.00
ATOM    500  H1  WAT   155      15.874  -1.513  10.457  1.00  0.00
ATOM    501  H2  WAT   155      17.151  -0.705  10.550  1.00  0.00
TER
ATOM    502  O   WAT   156      10.533  -5.571  16.570  1.00  0.00
ATOM    503  H1  WAT   156      10.248  -5.936  17.408  1.00  0.00
ATOM    504  H2  WAT   156      10.471  -6.303  15.956  1.00  0.00
TER
ATOM    505  O   WAT   157      13.987   2.931  13.356  1.00  0.00
ATOM    506  H1  WAT   157      13.213   2.391  13.196  1.00  0.00
ATOM    507  H2  WAT   157      14.717   2.412  13.018  1.00  0.00
TER
ATOM    508  O   WAT   158      14.031   2.599  16.994  1.00  0.00
ATOM    509  H1  WAT   158      14.549   1.796  16.939  1.00  0.00
ATOM    510  H2  WAT   158      13.579   2.537  17.835  1.00  0.00
TER
ATOM    511  O   WAT   159      17.887   3.947  15.038  1.00  0.00
ATOM    512  H1  WAT   159      18.574   4.494  15.419  1.00  0.00
ATOM    513  H2  WAT   159      17.100   4.491  15.073  1.00  0.00
TER
ATOM    514  O   WAT   160      10.026  -0.436  10.530  1.00  0.00
ATOM    515  H1  WAT   160      10.896  -0.153  10.813  1.00  0.00
ATOM    516  H2  WAT   160       9.535   0.378  10.415  1.00  0.00
TER
ATOM    517  O   WAT   161      17.190   0.952  14.651  1.00  0.00
ATOM    518  H1  WAT   161      17.646   1.762  14.877  1.00  0.00
ATOM    519  H2  WAT   161      16.839   0.634  15.482  1.00  0.00
TER
ATOM    520  O   WAT   162      13.091  -8.704  15.123  1.00  0.00
ATOM    521  H1  WAT   162      12.962  -8.713  16.071  1.00  0.00
ATOM    522  H2  WAT   162      12.267  -8.366  14.772  1.00  0.00
TER
ATOM    523  O   WAT   163      10.393   8.777  11.096  1.00  0.00
ATOM    524  H1  WAT   163      10.753   9.376  10.442  1.00  0.00
ATOM    525  H2  WAT   163      10.253   9.323  11.869  1.00  0.00
TER
ATOM    526  O   WAT   164      16.410   6.160  11.913  1.00  0.00
ATOM    527  H1  WAT   164      16.401   6.893  11.298  1.00  0.00
ATOM    528  H2  WAT   164      15.490   5.914  12.006  1.00  0.00
TER
ATOM    529  O   WAT   165      12.011   1.382  12.658  1.00  0.00
ATOM    530  H1  WAT   165      11.404   2.122  12.668  1.00  0.00
ATOM    531  H2  WAT   165      12.486   1.472  11.832  1.00  0.00
TER
ATOM    532  O   WAT   166      16.919  -3.219  14.558  1.00  0.00
ATOM    533  H1  WAT   166      16.210  -2.750  15.000  1.00  0.00
ATOM    534  H2  WAT   166      17.203  -3.877  15.193  1.00  0.00
TER
ATOM    535  O   WAT   167      18.038   8.742  15.271  1.00  0.00
ATOM    536  H1  WAT   167      18.292   8.704  14.349  1.00  0.00
ATOM    537  H2  WAT   167      17.089   8.615  15.263  1.00  0.00
TER
ATOM    538  O   WAT   168      15.122  -4.910  11.933  1.00  0.00
ATOM    539  H1  WAT   168      15.971  -4.473  11.867  1.00  0.00
ATOM    540  H2  WAT   168      14.755  -4.598  12.760  1.00  0.00
TER
ATOM    541  O   WAT   169      14.021   1.343  10.407  1.00  0.00
ATOM    542  H1  WAT   169      14.788   1.231  10.969  1.00  0.00
ATOM    543  H2  WAT   169      14.099   0.647   9.755  1.00  0.00
TER
ATOM    544  O   WAT   170      12.716  -1.225  11.090  1.00  0.00
ATOM    545  H1  WAT   170      12.796  -2.172  11.202  1.00  0.00
ATOM    546  H2  WAT   170      13.608  -0.894  11.196  1.00  0.00
TER
ATOM    547  O   WAT   171      13.518   8.925  18.194  1.00  0.00
ATOM    548  H1  WAT   171      14.254   8.377  18.464  1.00  0.00
ATOM    549  H2  WAT   171      13.902   9.791  18.054  1.00  0.00
TER
ATOM    550  O   WAT   172      10.402   4.992  14.068  1.00  0.00
ATOM    551  H1  WAT   172       9.476   5.234  14.058  1.00  0.00
ATOM    552  H2  WAT   172      10.868   5.820  13.946  1.00  0.00
TER
ATOM    553  O   WAT   173      16.628   8.098  10.016  1.00  0.00
ATOM    554  H1  WAT   173      17.421   8.387   9.564  1.00  0.00
ATOM    555  H2  WAT   173      16.108   7.667   9.337  1.00  0.00
TER
ATOM    556  O   WAT   174      17.146   3.318   9.880  1.00  0.00
ATOM    557  H1  WAT   174      17.041   2.704  10.607  1.00  0.00
ATOM    558  H2  WAT   174      16.978   2.795   9.097  1.00  0.00
TER
ATOM    559  O   WAT   175      16.053   1.339  12.381  1.00  0.00
ATOM    560  H1  WAT   175      16.475   1.173  13.224  1.00  0.00
ATOM    561  H2  WAT   175      16.178   0.529  11.887  1.00  0.00
TER
ATOM    562  O   WAT   176      14.949  -2.587   9.327  1.00  0.00
ATOM    563  H1  WAT   176      14.748  -3.450   9.688  1.00  0.00
ATOM    564  H2  WAT   176      14.778  -2.674   8.389  1.00  0.00
TER
ATOM    565  O   WAT   177      13.747  -5.487   9.315  1.00  0.00
ATOM    566  H1  WAT   177      14.050  -5.480   8.407  1.00  0.00
ATOM    567  H2  WAT   177      14.487  -5.837   9.811  1.00  0.00
TER
ATOM    568  O   WAT   178      16.966  -6.544  10.300  1.00  0.00
ATOM    569  H1  WAT   178      16.618  -7.221   9.721  1.00  0.00
ATOM    570  H2  WAT   178      17.167  -7.005  11.115  1.00  0.00
TER
ATOM    571  O   WAT   179      12.770   3.817  10.148  1.00  0.00
ATOM    572  H1  WAT   179      13.208   4.360  10.803  1.00  0.00
ATOM    573  H2  WAT   179      13.255   2.992  10.157  1.00  0.00
TER
ATOM    574  O   WAT   180       9.985   6.606  17.600  1.00  0.00
ATOM    575  H1  WAT   180      10.315   5.738  17.368  1.00  0.00
ATOM    576  H2  WAT   180      10.414   6.812  18.430  1.00  0.00
TER
ATOM    577  O   WAT   181      14.581   4.937  15.260  1.00  0.00
ATOM    578  H1  WAT   181      14.281   4.813  16.160  1.00  0.00
ATOM    579  H2  WAT   181      14.475   4.078  14.851  1.00  0.00
TER
ATOM    580  O   WAT   182      10.307  -0.015  16.697  1.00  0.00
ATOM    581  H1  WAT   182       9.651  -0.284  16.053  1.00  0.00
ATOM    582  H2  WAT   182      11.144  -0.124  16.247  1.00  0.00
TER
ATOM    583  O   WAT   183       9.520  -2.805  12.639  1.00  0.00
ATOM    584  H1  WAT   183       8.617  -2.542  12.464  1.00  0.00
ATOM    585  H2  WAT   183      10.004  -2.534  11.859  1.00  0.00
TER
ATOM    586  O   WAT   184      12.063  -3.748  10.549  1.00  0.00
ATOM    587  H1  WAT   184      12.772  -4.170  10.063  1.00  0.00
ATOM    588  H2  WAT   184      11.347  -3.681   9.917  1.00  0.00
TER
ATOM    589  O   WAT   185      11.710  -7.695   9.589  1.00  0.00
ATOM    590  H1  WAT   185      12.433  -7.154   9.907  1.00  0.00
ATOM    591  H2  WAT   185      11.983  -7.968   8.713  1.00  0.00
TER
ATOM    592  O   WAT   186      10.512   8.513  15.679  1.00  0.00
ATOM    593  H1  WAT   186      10.345   7.880  16.378  1.00  0.00
ATOM    594  H2  WAT   186       9.646   8.719  15.329  1.00  0.00
TER
ATOM    595  O   WAT   187      11.135  -7.655  13.183  1.00  0.00
ATOM    596  H1  WAT   187      11.893  -7.542  12.609  1.00  0.00
ATOM    597  H2  WAT   187      10.673  -6.818  13.137  1.00  0.00
TER
ATOM    598  O   WAT   188      17.677  -5.541  16.173  1.00  0.00
ATOM    599  H1  WAT   188      16.864  -5.916  15.832  1.00  0.00
ATOM    600  H2  WAT   188      18.181  -6.297  16.475  1.00  0.00
TER
ATOM    601  O   WAT   189      12.119   7.206  13.124  1.00  0.00
ATOM    602  H1  WAT   189      11.593   7.587  12.421  1.00  0.00
ATOM    603  H2  WAT   189      12.043   7.832  13.845  1.00  0.00
TER
ATOM    604  O   WAT   190      13.508  -7.129  11.723  1.00  0.00
ATOM    605  H1  WAT   190      14.037  -7.916  11.594  1.00  0.00
ATOM    606  H2  WAT   190      14.141  -6.450  11.956  1.00  0.00
TER
ATOM    607  O   WAT   191      15.701  -7.391  14.777  1.00  0.00
ATOM    608  H1  WAT   191      15.072  -8.093  14.944  1.00  0.00
ATOM    609  H2  WAT   191      15.162  -6.631  14.561  1.00  0.00
TER
ATOM    610  O   WAT   192      14.718   9.155  11.999  1.00  0.00
ATOM    611  H1  WAT   192      15.450   8.871  11.452  1.00  0.00
ATOM    612  H2  WAT   192      14.977   8.916  12.889  1.00  0.00
TER
ATOM    613  O   WAT   193      13.879   5.271  12.004  1.00  0.00
ATOM    614  H1  WAT   193      13.250   5.740  12.553  1.00  0.00
ATOM    615  H2  WAT   193      13.994   4.426  12.439  1.00  0.00
TER
ATOM    616  O   WAT   194      13.483   1.412   0.913  1.00  0.00
ATOM    617  H1  WAT   194      12.651   1.156   1.312  1.00  0.00
ATOM    618  H2  WAT   194      14.091   1.483   1.648  1.00  0.00
TER
ATOM    619  O   WAT   195      13.463   5.446   1.108  1.00  0.00
ATOM    620  H1  WAT   195      13.766   4.555   0.929  1.00  0.00
ATOM    621  H2  WAT   195      14.207   6.003   0.881  1.00  0.00
TER
ATOM    622  O   WAT   196      11.892  -3.628  -5.303  1.00  0.00
ATOM    623  H1  WAT   196      11.004  -3.287  -5.405  1.00  0.00
ATOM    624  H2  WAT   196      12.176  -3.828  -6.195  1.00  0.00
TER
ATOM    625  O   WAT   197       9.855  -1.028   0.581  1.00  0.00
ATOM    626  H1  WAT   197      10.427  -1.795   0.581  1.00  0.00
ATOM    627  H2  WAT   197       9.855  -0.729  -0.329  1.00  0.00
TER
ATOM    628  O   WAT   198      11.098  -5.619   2.368  1.00  0.00
ATOM    629  H1  WAT   198      10.918  -6.517   2.648  1.00  0.00
ATOM    630  H2  WAT   198      10.696  -5.072   3.042  1.00  0.00
TER
ATOM    631  O   WAT   199      14.068  -5.045  -4.269  1.00  0.00
ATOM    632  H1  WAT   199      14.175  -4.145  -3.962  1.00  0.00
ATOM    633  H2  WAT   199      13.157  -5.093  -4.560  1.00  0.00
TER
ATOM    634  O   WAT   200      11.716  -3.123   0.976  1.00  0.00
ATOM    635  H1  WAT   200      12.397  -2.859   1.595  1.00  0.00
ATOM    636  H2  WAT   200      11.401  -3.963   1.310  1.00  0.00
TER
ATOM    637  O   WAT   201      15.909  -2.076   0.063  1.00  0.00
ATOM    638  H1  WAT   201      16.417  -1.578   0.704  1.00  0.00
ATOM    639  H2  WAT   201      16.440  -2.853  -0.113  1.00  0.00
TER
ATOM    640  O   WAT   202      14.192  -7.437   4.329  1.00  0.00
ATOM    641  H1  WAT   202      14.194  -6.919   3.524  1.00  0.00
ATOM    642  H2  WAT   202      13.363  -7.914   4.306  1.00  0.00
TER
ATOM    643  O   WAT   203      15.443   2.203   2.507  1.00  0.00
ATOM    644  H1  WAT   203      15.110   2.830   3.149  1.00  0.00
ATOM    645  H2  WAT   203      15.619   2.729   1.727  1.00  0.00
TER
ATOM    646  O   WAT   204      13.874  -5.726   2.337  1.00  0.00
ATOM    647  H1  WAT   204      14.216  -4.881   2.042  1.00  0.00
ATOM    648  H2  WAT   204      12.936  -5.577   2.453  1.00  0.00
TER
ATOM    649  O   WAT   205      14.655   4.171   4.322  1.00  0.00
ATOM    650  H1  WAT   205      15.272   4.846   4.040  1.00  0.00
ATOM    651  H2  WAT   205      13.794   4.580   4.231  1.00  0.00
TER
ATOM    652  O   WAT   206       9.948   3.361  -6.798  1.00  0.00
ATOM    653  H1  WAT   206       9.571   3.850  -7.529  1.00  0.00
ATOM    654  H2  WAT   206      10.205   4.034  -6.167  1.00  0.00
TER
ATOM    655  O   WAT   207      17.557  -8.237  -1.339  1.00  0.00
ATOM    656  H1  WAT   207      17.864  -8.793  -2.055  1.00  0.00
ATOM    657  H2  WAT   207      16.627  -8.103  -1.522  1.00  0.00
TER
ATOM    658  O   WAT   208      15.551   0.354  -1.821  1.00  0.00
ATOM    659  H1  WAT   208      15.146  -0.358  -2.316  1.00  0.00
ATOM    660  H2  WAT   208      15.637   0.009  -0.932  1.00  0.00
TER
ATOM    661  O   WAT   209      16.019   4.041   0.343  1.00  0.00
ATOM    662  H1  WAT   209      15.722   3.435  -0.336  1.00  0.00
ATOM    663  H2  WAT   209      16.969   4.078   0.232  1.00  0.00
TER
ATOM    664  O   WAT   210      14.263  -2.872   1.959  1.00  0.00
ATOM    665  H1  WAT   210      14.815  -2.762   1.184  1.00  0.00
ATOM    666  H2  WAT   210      14.778  -2.498   2.674  1.00  0.00
TER
ATOM    667  O   WAT   211      15.111   3.779   6.994  1.00  0.00
ATOM    668  H1  WAT   211      14.213   4.003   7.241  1.00  0.00
ATOM    669  H2  WAT   211      15.136   3.902   6.045  1.00  0.00
TER
ATOM    670  O   WAT   212      13.938   0.650   5.569  1.00  0.00
ATOM    671  H1  WAT   212      13.798   1.523   5.938  1.00  0.00
ATOM    672  H2  WAT   212      13.056   0.308   5.424  1.00  0.00
TER
ATOM    673  O   WAT   213      15.736   6.592   7.778  1.00  0.00
ATOM    674  H1  WAT   213      15.707   6.997   6.911  1.00  0.00
ATOM    675  H2  WAT   213      15.572   5.663   7.615  1.00  0.00
TER
ATOM    676  O   WAT   214      12.251  -0.751  -4.320  1.00  0.00
ATOM    677  H1  WAT   214      12.131  -0.025  -4.932  1.00  0.00
ATOM    678  H2  WAT   214      11.941  -1.521  -4.798  1.00  0.00
TER
ATOM    679  O   WAT   215       9.890   2.420   1.487  1.00  0.00
ATOM    680  H1  WAT   215       9.968   2.555   0.542  1.00  0.00
ATOM    681  H2  WAT   215      10.504   1.712   1.679  1.00  0.00
TER
ATOM    682  O   WAT   216      11.134   4.120  -2.103  1.00  0.00
ATOM    683  H1  WAT   216      10.727   4.261  -2.958  1.00  0.00
ATOM    684  H2  WAT   216      12.026   3.836  -2.306  1.00  0.00
TER
ATOM    685  O   WAT   217      15.406   8.335  -3.991  1.00  0.00
ATOM    686  H1  WAT   217      15.231   7.418  -4.204  1.00  0.00
ATOM    687  H2  WAT   217      14.552   8.693  -3.751  1.00  0.00
TER
ATOM    688  O   WAT   218       9.945   3.461   4.026  1.00  0.00
ATOM    689  H1  WAT   218      10.109   2.992   3.208  1.00  0.00
ATOM    690  H2  WAT   218      10.411   2.954   4.691  1.00  0.00
TER
ATOM    691  O   WAT   219      14.717  -7.408  -0.938  1.00  0.00
ATOM    692  H1  WAT   219      14.274  -6.627  -1.270  1.00  0.00
ATOM    693  H2  WAT   219      15.276  -7.085  -0.231  1.00  0.00
TER
ATOM    694  O   WAT   220      19.004  -4.541   4.666  1.00  0.00
ATOM    695  H1  WAT   220      18.542  -4.333   5.478  1.00  0.00
ATOM    696  H2  WAT   220      18.602  -5.355   4.363  1.00  0.00
TER
ATOM    697  O   WAT   221      17.833  -7.787  -6.057  1.00  0.00
ATOM    698  H1  WAT   221      17.209  -7.791  -5.332  1.00  0.00
ATOM    699  H2  WAT   221      17.746  -8.654  -6.454  1.00  0.00
TER
ATOM    700  O   WAT   222      16.755  -6.863   0.921  1.00  0.00
ATOM    701  H1  WAT   222      17.052  -5.957   0.840  1.00  0.00
ATOM    702  H2  WAT   222      17.304  -7.351   0.307  1.00  0.00
TER
ATOM    703  O   WAT   223      14.509  -2.285  -3.210  1.00  0.00
ATOM    704  H1  WAT   223      14.283  -2.501  -2.305  1.00  0.00
ATOM    705  H2  WAT   223      13.728  -1.852  -3.555  1.00  0.00
TER
ATOM    706  O   WAT   224      16.949  -1.386   7.456  1.00  0.00
ATOM    707  H1  WAT   224      16.853  -2.327   7.306  1.00  0.00
ATOM    708  H2  WAT   224      17.792  -1.165   7.061  1.00  0.00
TER
ATOM    709  O   WAT   225      12.080  -4.975   5.610  1.00  0.00
ATOM    710  H1  WAT   225      11.686  -4.127   5.817  1.00  0.00
ATOM    711  H2  WAT   225      11.392  -5.612   5.800  1.00  0.00
TER
ATOM    712  O   WAT   226       9.381  -7.052  -0.357  1.00  0.00
ATOM    713  H1  WAT   226       9.093  -6.482   0.355  1.00  0.00
ATOM    714  H2  WAT   226      10.126  -7.531   0.006  1.00  0.00
TER
ATOM    715  O   WAT   227       9.568  -3.110  -9.147  1.00  0.00
ATOM    716  H1  WAT   227       9.486  -2.167  -9.006  1.00  0.00
ATOM    717  H2  WAT   227       9.217  -3.252 -10.026  1.00  0.00
TER
ATOM    718  O   WAT   228      17.368  -4.376  -0.080  1.00  0.00
ATOM    719  H1  WAT   228      17.372  -4.817  -0.930  1.00  0.00
ATOM    720  H2  WAT   228      18.263  -4.054   0.027  1.00  0.00
TER
ATOM    721  O   WAT   229      13.219  -4.493  -1.121  1.00  0.00
ATOM    722  H1  WAT   229      12.879  -4.016  -0.364  1.00  0.00
ATOM    723  H2  WAT   229      12.456  -4.947  -1.481  1.00  0.00
TER
ATOM    724  O   WAT   230      17.430  -3.375  -7.089  1.00  0.00
ATOM    725  H1  WAT   230      17.552  -3.416  -6.141  1.00  0.00
ATOM    726  H2  WAT   230      17.045  -2.512  -7.245  1.00  0.00
TER
ATOM    727  O   WAT   231      16.442  -1.065  -7.691  1.00  0.00
ATOM    728  H1  WAT   231      15.874  -1.513  -8.318  1.00  0.00
ATOM    729  H2  WAT   231      17.151  -0.705  -8.225  1.00  0.00
TER
ATOM    730  O   WAT   232      11.519   2.837   6.186  1.00  0.00
ATOM    731  H1  WAT   232      11.135   2.196   6.784  1.00  0.00
ATOM    732  H2  WAT   232      11.831   3.540   6.755  1.00  0.00
TER
ATOM    733  O   WAT   233      17.669  -0.316   1.666  1.00  0.00
ATOM    734  H1  WAT   233      18.036  -0.790   2.413  1.00  0.00
ATOM    735  H2  WAT   233      17.480   0.558   2.007  1.00  0.00
TER
ATOM    736  O   WAT   234      10.533  -5.571  -2.204  1.00  0.00
ATOM    737  H1  WAT   234      10.248  -5.936  -1.366  1.00  0.00
ATOM    738  H2  WAT   234      10.471  -6.303  -2.818  1.00  0.00
TER
ATOM    739  O   WAT   235      15.459  -1.275   3.985  1.00  0.00
ATOM    740  H1  WAT   235      15.155  -0.396   4.210  1.00  0.00
ATOM    741  H2  WAT   235      16.414  -1.215   4.021  1.00  0.00
TER
ATOM    742  O   WAT   236      13.987   2.931  -5.418  1.00  0.00
ATOM    743  H1  WAT   236      13.213   2.391  -5.579  1.00  0.00
ATOM    744  H2  WAT   236      14.717   2.412  -5.757  1.00  0.00
TER
ATOM    745  O   WAT   237      14.031   2.599  -1.781  1.00  0.00
ATOM    746  H1  WAT   237      14.549   1.796  -1.835  1.00  0.00
ATOM    747  H2  WAT   237      13.579   2.537  -0.939  1.00  0.00
TER
ATOM    748  O   WAT   238      11.515  -0.435   5.132  1.00  0.00
ATOM    749  H1  WAT   238      11.157   0.231   5.719  1.00  0.00
ATOM    750  H2  WAT   238      11.221  -1.266   5.503  1.00  0.00
TER
ATOM    751  O   WAT   239      14.717   0.024   8.016  1.00  0.00
ATOM    752  H1  WAT   239      14.417   0.170   7.119  1.00  0.00
ATOM    753  H2  WAT   239      15.488  -0.536   7.923  1.00  0.00
TER
ATOM    754  O   WAT   240      17.887   3.947  -3.736  1.00  0.00
ATOM    755  H1  WAT   240      18.574   4.494  -3.356  1.00  0.00
ATOM    756  H2  WAT   240      17.100   4.491  -3.701  1.00  0.00
TER
ATOM    757  O   WAT   241      10.026  -0.436  -8.245  1.00  0.00
ATOM    758  H1  WAT   241      10.896  -0.153  -7.961  1.00  0.00
ATOM    759  H2  WAT   241       9.535   0.378  -8.360  1.00  0.00
TER
ATOM    760  O   WAT   242      17.190   0.952  -4.124  1.00  0.00
ATOM    761  H1  WAT   242      17.646   1.762  -3.898  1.00  0.00
ATOM    762  H2  WAT   242      16.839   0.634  -3.292  1.00  0.00
TER
ATOM    763  O   WAT   243      13.091  -8.704  -3.651  1.00  0.00
ATOM    764  H1  WAT   243      12.962  -8.713  -2.703  1.00  0.00
ATOM    765  H2  WAT   243      12.267  -8.366  -4.002  1.00  0.00
TER
ATOM    766  O   WAT   244      10.393   8.777  -7.678  1.00  0.00
ATOM    767  H1  WAT   244      10.753   9.376  -8.333  1.00  0.00
ATOM    768  H2  WAT   244      10.253   9.323  -6.905  1.00  0.00
TER
ATOM    769  O   WAT   245      10.090  -6.945   5.809  1.00  0.00
ATOM    770  H1  WAT   245       9.376  -6.746   6.414  1.00  0.00
ATOM    771  H2  WAT   245      10.510  -7.721   6.181  1.00  0.00
TER
ATOM    772  O   WAT   246      10.378   7.043   6.796  1.00  0.00
ATOM    773  H1  WAT   246      10.487   6.102   6.655  1.00  0.00
ATOM    774  H2  WAT   246       9.726   7.308   6.147  1.00  0.00
TER
ATOM    775  O   WAT   247      18.369   5.314   8.196  1.00  0.00
ATOM    776  H1  WAT   247      18.048   4.595   8.740  1.00  0.00
ATOM    777  H2  WAT   247      17.695   5.990   8.269  1.00  0.00
TER
ATOM    778  O   WAT   248      16.410   6.160  -6.861  1.00  0.00
ATOM    779  H1  WAT   248      16.401   6.893  -7.477  1.00  0.00
ATOM    780  H2  WAT   248      15.490   5.914  -6.768  1.00  0.00
TER
ATOM    781  O   WAT   249      12.011   1.382  -6.116  1.00  0.00
ATOM    782  H1  WAT   249      11.404   2.122  -6.107  1.00  0.00
ATOM    783  H2  WAT   249      12.486   1.472  -6.943  1.00  0.00
TER
ATOM    784  O   WAT   250      16.919  -3.219  -4.216  1.00  0.00
ATOM    785  H1  WAT   250      16.210  -2.750  -3.775  1.00  0.00
ATOM    786  H2  WAT   250      17.203  -3.877  -3.582  1.00  0.00
TER
ATOM    787  O   WAT   251      18.544  -1.799   3.783  1.00  0.00
ATOM    788  H1  WAT   251      19.043  -1.325   4.448  1.00  0.00
ATOM    789  H2  WAT   251      18.687  -2.723   3.990  1.00  0.00
TER
ATOM    790  O   WAT   252      18.038   8.742  -3.504  1.00  0.00
ATOM    791  H1  WAT   252      18.292   8.704  -4.426  1.00  0.00
ATOM    792  H2  WAT   252      17.089   8.615  -3.511  1.00  0.00
TER
ATOM    793  O   WAT   253      15.122  -4.910  -6.841  1.00  0.00
ATOM    794  H1  WAT   253      15.971  -4.473  -6.907  1.00  0.00
ATOM    795  H2  WAT   253      14.755  -4.598  -6.014  1.00  0.00
TER
ATOM    796  O   WAT   254      14.021   1.343  -8.368  1.00  0.00
ATOM    797  H1  WAT   254      14.788   1.231  -7.805  1.00  0.00
ATOM    798  H2  WAT   254      14.099   0.647  -9.020  1.00  0.00
TER
ATOM    799  O   WAT   255      12.716  -1.225  -7.684  1.00  0.00
ATOM    800  H1  WAT   255      12.796  -2.172  -7.572  1.00  0.00
ATOM    801  H2  WAT   255      13.608  -0.894  -7.578  1.00  0.00
TER
ATOM    802  O   WAT   256      13.518   8.925  -0.581  1.00  0.00
ATOM    803  H1  WAT   256      14.254   8.377  -0.310  1.00  0.00
ATOM    804  H2  WAT   256      13.902   9.791  -0.720  1.00  0.00
TER
ATOM    805  O   WAT   257      10.402   4.992  -4.707  1.00  0.00
ATOM    806  H1  WAT   257       9.476   5.234  -4.716  1.00  0.00
ATOM    807  H2  WAT   257      10.868   5.820  -4.828  1.00  0.00
TER
ATOM    808  O   WAT   258      12.523   8.110   8.608  1.00  0.00
ATOM    809  H1  WAT   258      13.325   8.431   9.021  1.00  0.00
ATOM    810  H2  WAT   258      12.009   7.749   9.330  1.00  0.00
TER
ATOM    811  O   WAT   259      16.628   8.098  -8.758  1.00  0.00
ATOM    812  H1  WAT   259      17.421   8.387  -9.210  1.00  0.00
ATOM    813  H2  WAT   259      16.108   7.667  -9.437  1.00  0.00
TER
ATOM    814  O   WAT   260      10.243   0.597   7.551  1.00  0.00
ATOM    815  H1  WAT   260      10.747   0.018   8.123  1.00  0.00
ATOM    816  H2  WAT   260       9.504   0.881   8.089  1.00  0.00
TER
ATOM    817  O   WAT   261      17.146   3.318  -8.894  1.00  0.00
ATOM    818  H1  WAT   261      17.041   2.704  -8.168  1.00  0.00
ATOM    819  H2  WAT   261      16.978   2.795  -9.678  1.00  0.00
TER
ATOM    820  O   WAT   262      17.297   2.004   7.085  1.00  0.00
ATOM    821  H1  WAT   262      16.532   2.573   7.000  1.00  0.00
ATOM    822  H2  WAT   262      17.479   1.712   6.192  1.00  0.00
TER
ATOM    823  O   WAT   263      12.275  -1.260   8.446  1.00  0.00
ATOM    824  H1  WAT   263      12.316  -1.559   9.355  1.00  0.00
ATOM    825  H2  WAT   263      13.130  -0.859   8.287  1.00  0.00
TER
ATOM    826  O   WAT   264      16.053   1.339  -6.393  1.00  0.00
ATOM    827  H1  WAT   264      16.475   1.173  -5.550  1.00  0.00
ATOM    828  H2  WAT   264      16.178   0.529  -6.888  1.00  0.00
TER
ATOM    829  O   WAT   265      14.216  -2.681   6.414  1.00  0.00
ATOM    830  H1  WAT   265      13.686  -3.172   5.786  1.00  0.00
ATOM    831  H2  WAT   265      14.885  -2.252   5.880  1.00  0.00
TER
ATOM    832  O   WAT   266      14.703  -5.715   6.494  1.00  0.00
ATOM    833  H1  WAT   266      14.609  -6.333   5.769  1.00  0.00
ATOM    834  H2  WAT   266      14.123  -4.988   6.267  1.00  0.00
TER
ATOM    835  O   WAT   267      17.469  -7.157   3.526  1.00  0.00
ATOM    836  H1  WAT   267      17.021  -7.135   2.681  1.00  0.00
ATOM    837  H2  WAT   267      16.836  -7.555   4.123  1.00  0.00
TER
ATOM    838  O   WAT   268      17.875   1.738   4.148  1.00  0.00
ATOM    839  H1  WAT   268      18.294   2.581   3.975  1.00  0.00
ATOM    840  H2  WAT   268      16.956   1.875   3.918  1.00  0.00
TER
ATOM    841  O   WAT   269      14.949  -2.587  -9.447  1.00  0.00
ATOM    842  H1  WAT   269      14.748  -3.450  -9.086  1.00  0.00
ATOM    843  H2  WAT   269      14.778  -2.674 -10.385  1.00  0.00
TER
ATOM    844  O   WAT   270      15.726   8.043   5.263  1.00  0.00
ATOM    845  H1  WAT   270      15.188   8.768   4.944  1.00  0.00
ATOM    846  H2  WAT   270      15.980   7.566   4.473  1.00  0.00
TER
ATOM    847  O   WAT   271      16.979  -3.988   6.789  1.00  0.00
ATOM    848  H1  WAT   271      17.569  -4.297   7.477  1.00  0.00
ATOM    849  H2  WAT   271      16.161  -4.460   6.945  1.00  0.00
TER
ATOM    850  O   WAT   272      13.747  -5.487  -9.460  1.00  0.00
ATOM    851  H1  WAT   272      14.050  -5.480 -10.368  1.00  0.00
ATOM    852  H2  WAT   272      14.487  -5.837  -8.963  1.00  0.00
TER
ATOM    853  O   WAT   273      18.582   9.279   5.522  1.00  0.00
ATOM    854  H1  WAT   273      18.508  10.182   5.829  1.00  0.00
ATOM    855  H2  WAT   273      17.680   8.960   5.494  1.00  0.00
TER
ATOM    856  O   WAT   274      16.966  -6.544  -8.474  1.00  0.00
ATOM    857  H1  WAT   274      16.618  -7.221  -9.054  1.00  0.00
ATOM    858  H2  WAT   274      17.167  -7.005  -7.660  1.00  0.00
TER
ATOM    859  O   WAT   275      12.770   3.817  -8.627  1.00  0.00
ATOM    860  H1  WAT   275      13.208   4.360  -7.971  1.00  0.00
ATOM    861  H2  WAT   275      13.255   2.992  -8.617  1.00  0.00
TER
ATOM    862  O   WAT   276       9.985   6.606  -1.175  1.00  0.00
ATOM    863  H1  WAT   276      10.315   5.738  -1.407  1.00  0.00
ATOM    864  H2  WAT   276      10.414   6.812  -0.344  1.00  0.00
TER
ATOM    865  O   WAT   277      14.581   4.937  -3.514  1.00  0.00
ATOM    866  H1  WAT   277      14.281   4.813  -2.614  1.00  0.00
ATOM    867  H2  WAT   277      14.475   4.078  -3.923  1.00  0.00
TER
ATOM    868  O   WAT   278      10.474   7.473   1.564  1.00  0.00
ATOM    869  H1  WAT   278      10.037   7.653   2.396  1.00  0.00
ATOM    870  H2  WAT   278      11.042   8.231   1.422  1.00  0.00
TER
ATOM    871  O   WAT   279      10.307  -0.015  -2.078  1.00  0.00
ATOM    872  H1  WAT   279       9.651  -0.284  -2.722  1.00  0.00
ATOM    873  H2  WAT   279      11.144  -0.124  -2.527  1.00  0.00
TER
ATOM    874  O   WAT   280      11.344   0.370   2.463  1.00  0.00
ATOM    875  H1  WAT   280      11.711   0.283   3.342  1.00  0.00
ATOM    876  H2  WAT   280      10.775  -0.393   2.363  1.00  0.00
TER
ATOM    877  O   WAT   281      10.896  -2.719   6.369  1.00  0.00
ATOM    878  H1  WAT   281      10.001  -2.752   6.708  1.00  0.00
ATOM    879  H2  WAT   281      11.435  -2.520   7.134  1.00  0.00
TER
ATOM    880  O   WAT   282       9.520  -2.805  -6.135  1.00  0.00
ATOM    881  H1  WAT   282       8.617  -2.542  -6.310  1.00  0.00
ATOM    882  H2  WAT   282      10.004  -2.534  -6.915  1.00  0.00
TER
ATOM    883  O   WAT   283      12.063  -3.748  -8.226  1.00  0.00
ATOM    884  H1  WAT   283      12.772  -4.170  -8.711  1.00  0.00
ATOM    885  H2  WAT   283      11.347  -3.681  -8.857  1.00  0.00
TER
ATOM    886  O   WAT   284      11.710  -7.695  -9.185  1.00  0.00
ATOM    887  H1  WAT   284      12.433  -7.154  -8.867  1.00  0.00
ATOM    888  H2  WAT   284      11.983  -7.968 -10.061  1.00  0.00
TER
ATOM    889  O   WAT   285      11.400  -8.444   0.717  1.00  0.00
ATOM    890  H1  WAT   285      12.047  -8.994   0.276  1.00  0.00
ATOM    891  H2  WAT   285      11.820  -8.190   1.538  1.00  0.00
TER
ATOM    892  O   WAT   286      11.153  -8.288   3.459  1.00  0.00
ATOM    893  H1  WAT   286      10.804  -7.832   4.225  1.00  0.00
ATOM    894  H2  WAT   286      10.822  -9.183   3.542  1.00  0.00
TER
ATOM    895  O   WAT   287      12.759   4.884   7.625  1.00  0.00
ATOM    896  H1  WAT   287      12.716   4.513   8.506  1.00  0.00
ATOM    897  H2  WAT   287      12.890   5.821   7.765  1.00  0.00
TER
ATOM    898  O   WAT   288      16.460   6.440   3.226  1.00  0.00
ATOM    899  H1  WAT   288      16.219   6.707   2.339  1.00  0.00
ATOM    900  H2  WAT   288      17.400   6.610   3.281  1.00  0.00
TER
ATOM    901  O   WAT   289      11.825  -8.761   6.735  1.00  0.00
ATOM    902  H1  WAT   289      12.373  -8.942   5.971  1.00  0.00
ATOM    903  H2  WAT   289      11.890  -9.551   7.270  1.00  0.00
TER
ATOM    904  O   WAT   290      12.598   7.830   4.745  1.00  0.00
ATOM    905  H1  WAT   290      12.004   7.698   5.484  1.00  0.00
ATOM    906  H2  WAT   290      12.591   6.994   4.279  1.00  0.00
TER
ATOM    907  O   WAT   291      12.229   5.196   3.695  1.00  0.00
ATOM    908  H1  WAT   291      11.503   4.576   3.628  1.00  0.00
ATOM    909  H2  WAT   291      12.290   5.590   2.825  1.00  0.00
TER
ATOM    910  O   WAT   292      15.834   7.410   0.480  1.00  0.00
ATOM    911  H1  WAT   292      16.350   6.799  -0.045  1.00  0.00
ATOM    912  H2  WAT   292      16.484   7.913   0.971  1.00  0.00
TER
ATOM    913  O   WAT   293      10.512   8.513  -3.095  1.00  0.00
ATOM    914  H1  WAT   293      10.345   7.880  -2.397  1.00  0.00
ATOM    915  H2  WAT   293       9.646   8.719  -3.446  1.00  0.00
TER
ATOM    916  O   WAT   294      11.135  -7.655  -5.592  1.00  0.00
ATOM    917  H1  WAT   294      11.893  -7.542  -6.165  1.00  0.00
ATOM    918  H2  WAT   294      10.673  -6.818  -5.637  1.00  0.00
TER
ATOM    919  O   WAT   295      17.677  -5.541  -2.602  1.00  0.00
ATOM    920  H1  WAT   295      16.864  -5.916  -2.942  1.00  0.00
ATOM    921  H2  WAT   295      18.181  -6.297  -2.299  1.00  0.00
TER
ATOM    922  O   WAT   296      12.119   7.206  -5.650  1.00  0.00
ATOM    923  H1  WAT   296      11.593   7.587  -6.354  1.00  0.00
ATOM    924  H2  WAT   296      12.043   7.832  -4.929  1.00  0.00
TER
ATOM    925  O   WAT   297      13.508  -7.129  -7.052  1.00  0.00
ATOM    926  H1  WAT   297      14.037  -7.916  -7.181  1.00  0.00
ATOM    927  H2  WAT   297      14.141  -6.450  -6.818  1.00  0.00
TER
ATOM    928  O   WAT   298      15.701  -7.391  -3.997  1.00  0.00
ATOM    929  H1  WAT   298      15.072  -8.093  -3.830  1.00  0.00
ATOM    930  H2  WAT   298      15.162  -6.631  -4.214  1.00  0.00
TER
ATOM    931  O   WAT   299      15.827  -8.113   8.438  1.00  0.00
ATOM    932  H1  WAT   299      15.545  -7.610   7.674  1.00  0.00
ATOM    933  H2  WAT   299      16.209  -8.911   8.072  1.00  0.00
TER
ATOM    934  O   WAT   300      14.718   9.155  -6.775  1.00  0.00
ATOM    935  H1  WAT   300      15.450   8.871  -7.323  1.00  0.00
ATOM    936  H2  WAT   300      14.977   8.916  -5.885  1.00  0.00
TER
ATOM    937  O   WAT   301      13.879   5.271  -6.770  1.00  0.00
ATOM    938  H1  WAT   301      13.250   5.740  -6.222  1.00  0.00
ATOM    939  H2  WAT   301      13.994   4.426  -6.336  1.00  0.00
TER
ATOM    940  O   WAT   302      13.483   1.412 -17.862  1.00  0.00
ATOM    941  H1  WAT   302      12.651   1.156 -17.462  1.00  0.00
ATOM    942  H2  WAT   302      14.091   1.483 -17.126  1.00  0.00
TER
ATOM    943  O   WAT   303      13.463   5.446 -17.666  1.00  0.00
ATOM    944  H1  WAT   303      13.766   4.555 -17.845  1.00  0.00
ATOM    945  H2  WAT   303      14.207   6.003 -17.894  1.00  0.00
TER
ATOM    946  O   WAT   304       9.855  -1.028 -18.194  1.00  0.00
ATOM    947  H1  WAT   304      10.427  -1.795 -18.193  1.00  0.00
ATOM    948  H2  WAT   304       9.855  -0.729 -19.103  1.00  0.00
TER
ATOM    949  O   WAT   305      11.098  -5.619 -16.407  1.00  0.00
ATOM    950  H1  WAT   305      10.918  -6.517 -16.126  1.00  0.00
ATOM    951  H2  WAT   305      10.696  -5.072 -15.732  1.00  0.00
TER
ATOM    952  O   WAT   306      11.716  -3.123 -17.798  1.00  0.00
ATOM    953  H1  WAT   306      12.397  -2.859 -17.180  1.00  0.00
ATOM    954  H2  WAT   306      11.401  -3.963 -17.465  1.00  0.00
TER
ATOM    955  O   WAT   307      15.909  -2.076 -18.711  1.00  0.00
ATOM    956  H1  WAT   307      16.417  -1.578 -18.071  1.00  0.00
ATOM    957  H2  WAT   307      16.440  -2.853 -18.887  1.00  0.00
TER
ATOM    958  O   WAT   308      14.192  -7.437 -14.445  1.00  0.00
ATOM    959  H1  WAT   308      14.194  -6.919 -15.250  1.00  0.00
ATOM    960  H2  WAT   308      13.363  -7.914 -14.468  1.00  0.00
TER
ATOM    961  O   WAT   309      15.443   2.203 -16.268  1.00  0.00
ATOM    962  H1  WAT   309      15.110   2.830 -15.625  1.00  0.00
ATOM    963  H2  WAT   309      15.619   2.729 -17.047  1.00  0.00
TER
ATOM    964  O   WAT   310      13.874  -5.726 -16.438  1.00  0.00
ATOM    965  H1  WAT   310      14.216  -4.881 -16.732  1.00  0.00
ATOM    966  H2  WAT   310      12.936  -5.577 -16.321  1.00  0.00
TER
ATOM    967  O   WAT   311      14.655   4.171 -14.453  1.00  0.00
ATOM    968  H1  WAT   311      15.272   4.846 -14.734  1.00  0.00
ATOM    969  H2  WAT   311      13.794   4.580 -14.544  1.00  0.00
TER
ATOM    970  O   WAT   312      16.019   4.041 -18.431  1.00  0.00
ATOM    971  H1  WAT   312      15.722   3.435 -19.111  1.00  0.00
ATOM    972  H2  WAT   312      16.969   4.078 -18.543  1.00  0.00
TER
ATOM    973  O   WAT   313      14.263  -2.872 -16.815  1.00  0.00
ATOM    974  H1  WAT   313      14.815  -2.762 -17.590  1.00  0.00
ATOM    975  H2  WAT   313      14.778  -2.498 -16.100  1.00  0.00
TER
ATOM    976  O   WAT   314      15.111   3.779 -11.781  1.00  0.00
ATOM    977  H1  WAT   314      14.213   4.003 -11.533  1.00  0.00
ATOM    978  H2  WAT   314      15.136   3.902 -12.730  1.00  0.00
TER
ATOM    979  O   WAT   315      13.938   0.650 -13.205  1.00  0.00
ATOM    980  H1  WAT   315      13.798   1.523 -12.836  1.00  0.00
ATOM    981  H2  WAT   315      13.056   0.308 -13.350  1.00  0.00
TER
ATOM    982  O   WAT   316      15.736   6.592 -10.996  1.00  0.00
ATOM    983  H1  WAT   316      15.707   6.997 -11.864  1.00  0.00
ATOM    984  H2  WAT   316      15.572   5.663 -11.159  1.00  0.00
TER
ATOM    985  O   WAT   317       9.890   2.420 -17.288  1.00  0.00
ATOM    986  H1  WAT   317       9.968   2.555 -18.232  1.00  0.00
ATOM    987  H2  WAT   317      10.504   1.712 -17.095  1.00  0.00
TER
ATOM    988  O   WAT   318       9.945   3.461 -14.748  1.00  0.00
ATOM    989  H1  WAT   318      10.109   2.992 -15.566  1.00  0.00
ATOM    990  H2  WAT   318      10.411   2.954 -14.084  1.00  0.00
TER
ATOM    991  O   WAT   319      19.004  -4.541 -14.109  1.00  0.00
ATOM    992  H1  WAT   319      18.542  -4.333 -13.297  1.00  0.00
ATOM    993  H2  WAT   319      18.602  -5.355 -14.412  1.00  0.00
TER
ATOM    994  O   WAT   320      16.755  -6.863 -17.853  1.00  0.00
ATOM    995  H1  WAT   320      17.052  -5.957 -17.934  1.00  0.00
ATOM    996  H2  WAT   320      17.304  -7.351 -18.467  1.00  0.00
TER
ATOM    997  O   WAT   321      16.949  -1.386 -11.318  1.00  0.00
ATOM    998  H1  WAT   321      16.853  -2.327 -11.468  1.00  0.00
ATOM    999  H2  WAT   321      17.792  -1.165 -11.713  1.00  0.00
TER
ATOM   1000  O   WAT   322      12.080  -4.975 -13.165  1.00  0.00
ATOM   1001  H1  WAT   322      11.686  -4.127 -12.958  1.00  0.00
ATOM   1002  H2  WAT   322      11.392  -5.612 -12.974  1.00  0.00
TER
ATOM   1003  O   WAT   323       9.381  -7.052 -19.132  1.00  0.00
ATOM   1004  H1  WAT   323       9.093  -6.482 -18.419  1.00  0.00
ATOM   1005  H2  WAT   323      10.126  -7.531 -18.769  1.00  0.00
TER
ATOM   1006  O   WAT   324      17.368  -4.376 -18.854  1.00  0.00
ATOM   1007  H1  WAT   324      17.372  -4.817 -19.704  1.00  0.00
ATOM   1008  H2  WAT   324      18.263  -4.054 -18.747  1.00  0.00
TER
ATOM   1009  O   WAT   325      11.519   2.837 -12.589  1.00  0.00
ATOM   1010  H1  WAT   325      11.135   2.196 -11.991  1.00  0.00
ATOM   1011  H2  WAT   325      11.831   3.540 -12.019  1.00  0.00
TER
ATOM   1012  O   WAT   326      17.669  -0.316 -17.108  1.00  0.00
ATOM   1013  H1  WAT   326      18.036  -0.790 -16.362  1.00  0.00
ATOM   1014  H2  WAT   326      17.480   0.558 -16.767  1.00  0.00
TER
ATOM   1015  O   WAT   327      15.459  -1.275 -14.790  1.00  0.00
ATOM   1016  H1  WAT   327      15.155  -0.396 -14.564  1.00  0.00
ATOM   1017  H2  WAT   327      16.414  -1.215 -14.754  1.00  0.00
TER
ATOM   1018  O   WAT   328      11.515  -0.435 -13.642  1.00  0.00
ATOM   1019  H1  WAT   328      11.157   0.231 -13.055  1.00  0.00
ATOM   1020  H2  WAT   328      11.221  -1.266 -13.271  1.00  0.00
TER
ATOM   1021  O   WAT   329      14.717   0.024 -10.758  1.00  0.00
ATOM   1022  H1  WAT   329      14.417   0.170 -11.656  1.00  0.00
ATOM   1023  H2  WAT   329      15.488  -0.536 -10.851  1.00  0.00
TER
ATOM   1024  O   WAT   330      10.090  -6.945 -12.965  1.00  0.00
ATOM   1025  H1  WAT   330       9.376  -6.746 -12.360  1.00  0.00
ATOM   1026  H2  WAT   330      10.510  -7.721 -12.594  1.00  0.00
TER
ATOM   1027  O   WAT   331      10.378   7.043 -11.979  1.00  0.00
ATOM   1028  H1  WAT   331      10.487   6.102 -12.119  1.00  0.00
ATOM   1029  H2  WAT   331       9.726   7.308 -12.627  1.00  0.00
TER
ATOM   1030  O   WAT   332      18.369   5.314 -10.579  1.00  0.00
ATOM   1031  H1  WAT   332      18.048   4.595 -10.034  1.00  0.00
ATOM   1032  H2  WAT   332      17.695   5.990 -10.505  1.00  0.00
TER
ATOM   1033  O   WAT   333      18.544  -1.799 -14.991  1.00  0.00
ATOM   1034  H1  WAT   333      19.043  -1.325 -14.326  1.00  0.00
ATOM   1035  H2  WAT   333      18.687  -2.723 -14.784  1.00  0.00
TER
ATOM   1036  O   WAT   334      13.518   8.925 -19.355  1.00  0.00
ATOM   1037  H1  WAT   334      14.254   8.377 -19.084  1.00  0.00
ATOM   1038  H2  WAT   334      13.902   9.791 -19.495  1.00  0.00
TER
ATOM   1039  O   WAT   335      12.523   8.110 -10.167  1.00  0.00
ATOM   1040  H1  WAT   335      13.325   8.431  -9.753  1.00  0.00
ATOM   1041  H2  WAT   335      12.009   7.749  -9.445  1.00  0.00
TER
ATOM   1042  O   WAT   336      10.243   0.597 -11.223  1.00  0.00
ATOM   1043  H1  WAT   336      10.747   0.018 -10.651  1.00  0.00
ATOM   1044  H2  WAT   336       9.504   0.881 -10.685  1.00  0.00
TER
ATOM   1045  O   WAT   337      17.297   2.004 -11.689  1.00  0.00
ATOM   1046  H1  WAT   337      16.532   2.573 -11.774  1.00  0.00
ATOM   1047  H2  WAT   337      17.479   1.712 -12.583  1.00  0.00
TER
ATOM   1048  O   WAT   338      12.275  -1.260 -10.328  1.00  0.00
ATOM   1049  H1  WAT   338      12.316  -1.559  -9.419  1.00  0.00
ATOM   1050  H2  WAT   338      13.130  -0.859 -10.487  1.00  0.00
TER
ATOM   1051  O   WAT   339      14.216  -2.681 -12.361  1.00  0.00
ATOM   1052  H1  WAT   339      13.686  -3.172 -12.988  1.00  0.00
ATOM   1053  H2  WAT   339      14.885  -2.252 -12.895  1.00  0.00
TER
ATOM   1054  O   WAT   340      14.703  -5.715 -12.281  1.00  0.00
ATOM   1055  H1  WAT   340      14.609  -6.333 -13.006  1.00  0.00
ATOM   1056  H2  WAT   340      14.123  -4.988 -12.508  1.00  0.00
TER
ATOM   1057  O   WAT   341      17.469  -7.157 -15.248  1.00  0.00
ATOM   1058  H1  WAT   341      17.021  -7.135 -16.093  1.00  0.00
ATOM   1059  H2  WAT   341      16.836  -7.555 -14.651  1.00  0.00
TER
ATOM   1060  O   WAT   342      17.875   1.738 -14.627  1.00  0.00
ATOM   1061  H1  WAT   342      18.294   2.581 -14.799  1.00  0.00
ATOM   1062  H2  WAT   342      16.956   1.875 -14.856  1.00  0.00
TER
ATOM   1063  O   WAT   343      15.726   8.043 -13.511  1.00  0.00
ATOM   1064  H1  WAT   343      15.188   8.768 -13.830  1.00  0.00
ATOM   1065  H2  WAT   343      15.980   7.566 -14.301  1.00  0.00
TER
ATOM   1066  O   WAT   344      16.979  -3.988 -11.985  1.00  0.00
ATOM   1067  H1  WAT   344      17.569  -4.297 -11.298  1.00  0.00
ATOM   1068  H2  WAT   344      16.161  -4.460 -11.829  1.00  0.00
TER
ATOM   1069  O   WAT   345      18.582   9.279 -13.252  1.00  0.00
ATOM   1070  H1  WAT   345      18.508  10.182 -12.945  1.00  0.00
ATOM   1071  H2  WAT   345      17.680   8.960 -13.280  1.00  0.00
TER
ATOM   1072  O   WAT   346      10.474   7.473 -17.211  1.00  0.00
ATOM   1073  H1  WAT   346      10.037   7.653 -16.378  1.00  0.00
ATOM   1074  H2  WAT   346      11.042   8.231 -17.353  1.00  0.00
TER
ATOM   1075  O   WAT   347      11.344   0.370 -16.312  1.00  0.00
ATOM   1076  H1  WAT   347      11.711   0.283 -15.432  1.00  0.00
ATOM   1077  H2  WAT   347      10.775  -0.393 -16.411  1.00  0.00
TER
ATOM   1078  O   WAT   348      10.896  -2.719 -12.406  1.00  0.00
ATOM   1079  H1  WAT   348      10.001  -2.752 -12.066  1.00  0.00
ATOM   1080  H2  WAT   348      11.435  -2.520 -11.641  1.00  0.00
TER
ATOM   1081  O   WAT   349      11.400  -8.444 -18.057  1.00  0.00
ATOM   1082  H1  WAT   349      12.047  -8.994 -18.498  1.00  0.00
ATOM   1083  H2  WAT   349      11.820  -8.190 -17.236  1.00  0.00
TER
ATOM   1084  O   WAT   350      11.153  -8.288 -15.315  1.00  0.00
ATOM   1085  H1  WAT   350      10.804  -7.832 -14.549  1.00  0.00
ATOM   1086  H2  WAT   350      10.822  -9.183 -15.233  1.00  0.00
TER
ATOM   1087  O   WAT   351      12.759   4.884 -11.150  1.00  0.00
ATOM   1088  H1  WAT   351      12.716   4.513 -10.268  1.00  0.00
ATOM   1089  H2  WAT   351      12.890   5.821 -11.009  1.00  0.00
TER
ATOM   1090  O   WAT   352      16.460   6.440 -15.549  1.00  0.00
ATOM   1091  H1  WAT   352      16.219   6.707 -16.436  1.00  0.00
ATOM   1092  H2  WAT   352      17.400   6.610 -15.494  1.00  0.00
TER
ATOM   1093  O   WAT   353      11.825  -8.761 -12.040  1.00  0.00
ATOM   1094  H1  WAT   353      12.373  -8.942 -12.803  1.00  0.00
ATOM   1095  H2  WAT   353      11.890  -9.551 -11.504  1.00  0.00
TER
ATOM   1096  O   WAT   354      12.598   7.830 -14.030  1.00  0.00
ATOM   1097  H1  WAT   354      12.004   7.698 -13.291  1.00  0.00
ATOM   1098  H2  WAT   354      12.591   6.994 -14.496  1.00  0.00
TER
ATOM   1099  O   WAT   355      12.229   5.196 -15.079  1.00  0.00
ATOM   1100  H1  WAT   355      11.503   4.576 -15.146  1.00  0.00
ATOM   1101  H2  WAT   355      12.290   5.590 -15.949  1.00  0.00
TER
ATOM   1102  O   WAT   356      15.834   7.410 -18.294  1.00  0.00
ATOM   1103  H1  WAT   356      16.350   6.799 -18.819  1.00  0.00
ATOM   1104  H2  WAT   356      16.484   7.913 -17.803  1.00  0.00
TER
ATOM   1105  O   WAT   357      15.827  -8.113 -10.336  1.00  0.00
ATOM   1106  H1  WAT   357      15.545  -7.610 -11.100  1.00  0.00
ATOM   1107  H2  WAT   357      16.209  -8.911 -10.702  1.00  0.00
TER
ATOM   1108  O   WAT   358       9.855 -19.802  19.355  1.00  0.00
ATOM   1109  H1  WAT   358      10.427 -20.570  19.355  1.00  0.00
ATOM   1110  H2  WAT   358       9.855 -19.503  18.446  1.00  0.00
TER
ATOM   1111  O   WAT   359       9.948 -15.413  11.977  1.00  0.00
ATOM   1112  H1  WAT   359       9.571 -14.925  11.245  1.00  0.00
ATOM   1113  H2  WAT   359      10.205 -14.741  12.607  1.00  0.00
TER
ATOM   1114  O   WAT   360      15.551 -18.420  16.953  1.00  0.00
ATOM   1115  H1  WAT   360      15.146 -19.133  16.458  1.00  0.00
ATOM   1116  H2  WAT   360      15.637 -18.765  17.842  1.00  0.00
TER
ATOM   1117  O   WAT   361      16.019 -14.734  19.117  1.00  0.00
ATOM   1118  H1  WAT   361      15.722 -15.339  18.438  1.00  0.00
ATOM   1119  H2  WAT   361      16.969 -14.696  19.006  1.00  0.00
TER
ATOM   1120  O   WAT   362      12.251 -19.526  14.454  1.00  0.00
ATOM   1121  H1  WAT   362      12.131 -18.800  13.842  1.00  0.00
ATOM   1122  H2  WAT   362      11.941 -20.296  13.977  1.00  0.00
TER
ATOM   1123  O   WAT   363      11.134 -14.654  16.671  1.00  0.00
ATOM   1124  H1  WAT   363      10.727 -14.513  15.817  1.00  0.00
ATOM   1125  H2  WAT   363      12.026 -14.938  16.469  1.00  0.00
TER
ATOM   1126  O   WAT   364      15.406 -10.440  14.784  1.00  0.00
ATOM   1127  H1  WAT   364      15.231 -11.356  14.571  1.00  0.00
ATOM   1128  H2  WAT   364      14.552 -10.081  15.024  1.00  0.00
TER
ATOM   1129  O   WAT   365      16.442 -19.839  11.083  1.00  0.00
ATOM   1130  H1  WAT   365      15.874 -20.287  10.457  1.00  0.00
ATOM   1131  H2  WAT   365      17.151 -19.480  10.550  1.00  0.00
TER
ATOM   1132  O   WAT   366      13.987 -15.843  13.356  1.00  0.00
ATOM   1133  H1  WAT   366      13.213 -16.383  13.196  1.00  0.00
ATOM   1134  H2  WAT   366      14.717 -16.362  13.018  1.00  0.00
TER
ATOM   1135  O   WAT   367      14.031 -16.175  16.994  1.00  0.00
ATOM   1136  H1  WAT   367      14.549 -16.978  16.939  1.00  0.00
ATOM   1137  H2  WAT   367      13.579 -16.237  17.835  1.00  0.00
TER
ATOM   1138  O   WAT   368      17.887 -14.827  15.038  1.00  0.00
ATOM   1139  H1  WAT   368      18.574 -14.280  15.419  1.00  0.00
ATOM   1140  H2  WAT   368      17.100 -14.283  15.073  1.00  0.00
TER
ATOM   1141  O   WAT   369      10.026 -19.210  10.530  1.00  0.00
ATOM   1142  H1  WAT   369      10.896 -18.927  10.813  1.00  0.00
ATOM   1143  H2  WAT   369       9.535 -18.396  10.415  1.00  0.00
TER
ATOM   1144  O   WAT   370      17.190 -17.823  14.651  1.00  0.00
ATOM   1145  H1  WAT   370      17.646 -17.012  14.877  1.00  0.00
ATOM   1146  H2  WAT   370      16.839 -18.140  15.482  1.00  0.00
TER
ATOM   1147  O   WAT   371      10.393  -9.997  11.096  1.00  0.00
ATOM   1148  H1  WAT   371      10.753  -9.398  10.442  1.00  0.00
ATOM   1149  H2  WAT   371      10.253  -9.451  11.869  1.00  0.00
TER
ATOM   1150  O   WAT   372      16.410 -12.614  11.913  1.00  0.00
ATOM   1151  H1  WAT   372      16.401 -11.881  11.298  1.00  0.00
ATOM   1152  H2  WAT   372      15.490 -12.861  12.006  1.00  0.00
TER
ATOM   1153  O   WAT   373      12.011 -17.393  12.658  1.00  0.00
ATOM   1154  H1  WAT   373      11.404 -16.653  12.668  1.00  0.00
ATOM   1155  H2  WAT   373      12.486 -17.303  11.832  1.00  0.00
TER
ATOM   1156  O   WAT   374      18.038 -10.033  15.271  1.00  0.00
ATOM   1157  H1  WAT   374      18.292 -10.070  14.349  1.00  0.00
ATOM   1158  H2  WAT   374      17.089 -10.159  15.263  1.00  0.00
TER
ATOM   1159  O   WAT   375      14.021 -17.431  10.407  1.00  0.00
ATOM   1160  H1  WAT   375      14.788 -17.543  10.969  1.00  0.00
ATOM   1161  H2  WAT   375      14.099 -18.128   9.755  1.00  0.00
TER
ATOM   1162  O   WAT   376      12.716 -19.999  11.090  1.00  0.00
ATOM   1163  H1  WAT   376      12.796 -20.946  11.202  1.00  0.00
ATOM   1164  H2  WAT   376      13.608 -19.668  11.196  1.00  0.00
TER
ATOM   1165  O   WAT   377      13.518  -9.849  18.194  1.00  0.00
ATOM   1166  H1  WAT   377      14.254 -10.398  18.464  1.00  0.00
ATOM   1167  H2  WAT   377      13.902  -8.984  18.054  1.00  0.00
TER
ATOM   1168  O   WAT   378      10.402 -13.782  14.068  1.00  0.00
ATOM   1169  H1  WAT   378       9.476 -13.540  14.058  1.00  0.00
ATOM   1170  H2  WAT   378      10.868 -12.955  13.946  1.00  0.00
TER
ATOM   1171  O   WAT   379      16.628 -10.676  10.016  1.00  0.00
ATOM   1172  H1  WAT   379      17.421 -10.387   9.564  1.00  0.00
ATOM   1173  H2  WAT   379      16.108 -11.107   9.337  1.00  0.00
TER
ATOM   1174  O   WAT   380      17.146 -15.456   9.880  1.00  0.00
ATOM   1175  H1  WAT   380      17.041 -16.071  10.607  1.00  0.00
ATOM   1176  H2  WAT   380      16.978 -15.979   9.097  1.00  0.00
TER
ATOM   1177  O   WAT   381      16.053 -17.435  12.381  1.00  0.00
ATOM   1178  H1  WAT   381      16.475 -17.601  13.224  1.00  0.00
ATOM   1179  H2  WAT   381      16.178 -18.245  11.887  1.00  0.00
TER
ATOM   1180  O   WAT   382      12.770 -14.957  10.148  1.00  0.00
ATOM   1181  H1  WAT   382      13.208 -14.414  10.803  1.00  0.00
ATOM   1182  H2  WAT   382      13.255 -15.783  10.157  1.00  0.00
TER
ATOM   1183  O   WAT   383       9.985 -12.168  17.600  1.00  0.00
ATOM   1184  H1  WAT   383      10.315 -13.036  17.368  1.00  0.00
ATOM   1185  H2  WAT   383      10.414 -11.962  18.430  1.00  0.00
TER
ATOM   1186  O   WAT   384      14.581 -13.837  15.260  1.00  0.00
ATOM   1187  H1  WAT   384      14.281 -13.961  16.160  1.00  0.00
ATOM   1188  H2  WAT   384      14.475 -14.697  14.851  1.00  0.00
TER
ATOM   1189  O   WAT   385      10.307 -18.789  16.697  1.00  0.00
ATOM   1190  H1  WAT   385       9.651 -19.058  16.053  1.00  0.00
ATOM   1191  H2  WAT   385      11.144 -18.899  16.247  1.00  0.00
TER
ATOM   1192  O   WAT   386      10.512 -10.261  15.679  1.00  0.00
ATOM   1193  H1  WAT   386      10.345 -10.894  16.378  1.00  0.00
ATOM   1194  H2  WAT   386       9.646 -10.055  15.329  1.00  0.00
TER
ATOM   1195  O   WAT   387      12.119 -11.568  13.124  1.00  0.00
ATOM   1196  H1  WAT   387      11.593 -11.187  12.421  1.00  0.00
ATOM   1197  H2  WAT   387      12.043 -10.943  13.845  1.00  0.00
TER
ATOM   1198  O   WAT   388      14.718  -9.620  11.999  1.00  0.00
ATOM   1199  H1  WAT   388      15.450  -9.904  11.452  1.00  0.00
ATOM   1200  H2  WAT   388      14.977  -9.858  12.889  1.00  0.00
TER
ATOM   1201  O   WAT   389      13.879 -13.503  12.004  1.00  0.00
ATOM   1202  H1  WAT   389      13.250 -13.035  12.553  1.00  0.00
ATOM   1203  H2  WAT   389      13.994 -14.348  12.439  1.00  0.00
TER
ATOM   1204  O   WAT   390      13.483 -17.363   0.913  1.00  0.00
ATOM   1205  H1  WAT   390      12.651 -17.618   1.312  1.00  0.00
ATOM   1206  H2  WAT   390      14.091 -17.292   1.648  1.00  0.00
TER
ATOM   1207  O   WAT   391      13.463 -13.329   1.108  1.00  0.00
ATOM   1208  H1  WAT   391      13.766 -14.219   0.929  1.00  0.00
ATOM   1209  H2  WAT   391      14.207 -12.772   0.881  1.00  0.00
TER
ATOM   1210  O   WAT   392       9.855 -19.802   0.581  1.00  0.00
ATOM   1211  H1  WAT   392      10.427 -20.570   0.581  1.00  0.00
ATOM   1212  H2  WAT   392       9.855 -19.503  -0.329  1.00  0.00
TER
ATOM   1213  O   WAT   393      15.443 -16.571   2.507  1.00  0.00
ATOM   1214  H1  WAT   393      15.110 -15.945   3.149  1.00  0.00
ATOM   1215  H2  WAT   393      15.619 -16.045   1.727  1.00  0.00
TER
ATOM   1216  O   WAT   394      14.655 -14.603   4.322  1.00  0.00
ATOM   1217  H1  WAT   394      15.272 -13.928   4.040  1.00  0.00
ATOM   1218  H2  WAT   394      13.794 -14.195   4.231  1.00  0.00
TER
ATOM   1219  O   WAT   395       9.948 -15.413  -6.798  1.00  0.00
ATOM   1220  H1  WAT   395       9.571 -14.925  -7.529  1.00  0.00
ATOM   1221  H2  WAT   395      10.205 -14.741  -6.167  1.00  0.00
TER
ATOM   1222  O   WAT   396      15.551 -18.420  -1.821  1.00  0.00
ATOM   1223  H1  WAT   396      15.146 -19.133  -2.316  1.00  0.00
ATOM   1224  H2  WAT   396      15.637 -18.765  -0.932  1.00  0.00
TER
ATOM   1225  O   WAT   397      16.019 -14.734   0.343  1.00  0.00
ATOM   1226  H1  WAT   397      15.722 -15.339  -0.336  1.00  0.00
ATOM   1227  H2  WAT   397      16.969 -14.696   0.232  1.00  0.00
TER
ATOM   1228  O   WAT   398      15.111 -14.995   6.994  1.00  0.00
ATOM   1229  H1  WAT   398      14.213 -14.771   7.241  1.00  0.00
ATOM   1230  H2  WAT   398      15.136 -14.872   6.045  1.00  0.00
TER
ATOM   1231  O   WAT   399      13.938 -18.124   5.569  1.00  0.00
ATOM   1232  H1  WAT   399      13.798 -17.252   5.938  1.00  0.00
ATOM   1233  H2  WAT   399      13.056 -18.467   5.424  1.00  0.00
TER
ATOM   1234  O   WAT   400      15.736 -12.182   7.778  1.00  0.00
ATOM   1235  H1  WAT   400      15.707 -11.778   6.911  1.00  0.00
ATOM   1236  H2  WAT   400      15.572 -13.111   7.615  1.00  0.00
TER
ATOM   1237  O   WAT   401      12.251 -19.526  -4.320  1.00  0.00
ATOM   1238  H1  WAT   401      12.131 -18.800  -4.932  1.00  0.00
ATOM   1239  H2  WAT   401      11.941 -20.296  -4.798  1.00  0.00
TER
ATOM   1240  O   WAT   402       9.890 -16.354   1.487  1.00  0.00
ATOM   1241  H1  WAT   402       9.968 -16.219   0.542  1.00  0.00
ATOM   1242  H2  WAT   402      10.504 -17.063   1.679  1.00  0.00
TER
ATOM   1243  O   WAT   403      11.134 -14.654  -2.103  1.00  0.00
ATOM   1244  H1  WAT   403      10.727 -14.513  -2.958  1.00  0.00
ATOM   1245  H2  WAT   403      12.026 -14.938  -2.306  1.00  0.00
TER
ATOM   1246  O   WAT   404      15.406 -10.440  -3.991  1.00  0.00
ATOM   1247  H1  WAT   404      15.231 -11.356  -4.204  1.00  0.00
ATOM   1248  H2  WAT   404      14.552 -10.081  -3.751  1.00  0.00
TER
ATOM   1249  O   WAT   405       9.945 -15.313   4.026  1.00  0.00
ATOM   1250  H1  WAT   405      10.109 -15.782   3.208  1.00  0.00
ATOM   1251  H2  WAT   405      10.411 -15.821   4.691  1.00  0.00
TER
ATOM   1252  O   WAT   406      16.442 -19.839  -7.691  1.00  0.00
ATOM   1253  H1  WAT   406      15.874 -20.287  -8.318  1.00  0.00
ATOM   1254  H2  WAT   406      17.151 -19.480  -8.225  1.00  0.00
TER
ATOM   1255  O   WAT   407      11.519 -15.938   6.186  1.00  0.00
ATOM   1256  H1  WAT   407      11.135 -16.578   6.784  1.00  0.00
ATOM   1257  H2  WAT   407      11.831 -15.234   6.755  1.00  0.00
TER
ATOM   1258  O   WAT   408      17.669 -19.090   1.666  1.00  0.00
ATOM   1259  H1  WAT   408      18.036 -19.564   2.413  1.00  0.00
ATOM   1260  H2  WAT   408      17.480 -18.216   2.007  1.00  0.00
TER
ATOM   1261  O   WAT   409      15.459 -20.049   3.985  1.00  0.00
ATOM   1262  H1  WAT   409      15.155 -19.170   4.210  1.00  0.00
ATOM   1263  H2  WAT   409      16.414 -19.989   4.021  1.00  0.00
TER
ATOM   1264  O   WAT   410      13.987 -15.843  -5.418  1.00  0.00
ATOM   1265  H1  WAT   410      13.213 -16.383  -5.579  1.00  0.00
ATOM   1266  H2  WAT   410      14.717 -16.362  -5.757  1.00  0.00
TER
ATOM   1267  O   WAT   411      14.031 -16.175  -1.781  1.00  0.00
ATOM   1268  H1  WAT   411      14.549 -16.978  -1.835  1.00  0.00
ATOM   1269  H2  WAT   411      13.579 -16.237  -0.939  1.00  0.00
TER
ATOM   1270  O   WAT   412      11.515 -19.209   5.132  1.00  0.00
ATOM   1271  H1  WAT   412      11.157 -18.544   5.719  1.00  0.00
ATOM   1272  H2  WAT   412      11.221 -20.041   5.503  1.00  0.00
TER
ATOM   1273  O   WAT   413      14.717 -18.751   8.016  1.00  0.00
ATOM   1274  H1  WAT   413      14.417 -18.605   7.119  1.00  0.00
ATOM   1275  H2  WAT   413      15.488 -19.310   7.923  1.00  0.00
TER
ATOM   1276  O   WAT   414      17.887 -14.827  -3.736  1.00  0.00
ATOM   1277  H1  WAT   414      18.574 -14.280  -3.356  1.00  0.00
ATOM   1278  H2  WAT   414      17.100 -14.283  -3.701  1.00  0.00
TER
ATOM   1279  O   WAT   415      10.026 -19.210  -8.245  1.00  0.00
ATOM   1280  H1  WAT   415      10.896 -18.927  -7.961  1.00  0.00
ATOM   1281  H2  WAT   415       9.535 -18.396  -8.360  1.00  0.00
TER
ATOM   1282  O   WAT   416      17.190 -17.823  -4.124  1.00  0.00
ATOM   1283  H1  WAT   416      17.646 -17.012  -3.898  1.00  0.00
ATOM   1284  H2  WAT   416      16.839 -18.140  -3.292  1.00  0.00
TER
ATOM   1285  O   WAT   417      10.393  -9.997  -7.678  1.00  0.00
ATOM   1286  H1  WAT   417      10.753  -9.398  -8.333  1.00  0.00
ATOM   1287  H2  WAT   417      10.253  -9.451  -6.905  1.00  0.00
TER
ATOM   1288  O   WAT   418      10.378 -11.732   6.796  1.00  0.00
ATOM   1289  H1  WAT   418      10.487 -12.672   6.655  1.00  0.00
ATOM   1290  H2  WAT   418       9.726 -11.466   6.147  1.00  0.00
TER
ATOM   1291  O   WAT   419      18.369 -13.460   8.196  1.00  0.00
ATOM   1292  H1  WAT   419      18.048 -14.179   8.740  1.00  0.00
ATOM   1293  H2  WAT   419      17.695 -12.785   8.269  1.00  0.00
TER
ATOM   1294  O   WAT   420      16.410 -12.614  -6.861  1.00  0.00
ATOM   1295  H1  WAT   420      16.401 -11.881  -7.477  1.00  0.00
ATOM   1296  H2  WAT   420      15.490 -12.861  -6.768  1.00  0.00
TER
ATOM   1297  O   WAT   421      12.011 -17.393  -6.116  1.00  0.00
ATOM   1298  H1  WAT   421      11.404 -16.653  -6.107  1.00  0.00
ATOM   1299  H2  WAT   421      12.486 -17.303  -6.943  1.00  0.00
TER
ATOM   1300  O   WAT   422      18.038 -10.033  -3.504  1.00  0.00
ATOM   1301  H1  WAT   422      18.292 -10.070  -4.426  1.00  0.00
ATOM   1302  H2  WAT   422      17.089 -10.159  -3.511  1.00  0.00
TER
ATOM   1303  O   WAT   423      14.021 -17.431  -8.368  1.00  0.00
ATOM   1304  H1  WAT   423      14.788 -17.543  -7.805  1.00  0.00
ATOM   1305  H2  WAT   423      14.099 -18.128  -9.020  1.00  0.00
TER
ATOM   1306  O   WAT   424      12.716 -19.999  -7.684  1.00  0.00
ATOM   1307  H1  WAT   424      12.796 -20.946  -7.572  1.00  0.00
ATOM   1308  H2  WAT   424      13.608 -19.668  -7.578  1.00  0.00
TER
ATOM   1309  O   WAT   425      13.518  -9.849  -0.581  1.00  0.00
ATOM   1310  H1  WAT   425      14.254 -10.398  -0.310  1.00  0.00
ATOM   1311  H2  WAT   425      13.902  -8.984  -0.720  1.00  0.00
TER
ATOM   1312  O   WAT   426      10.402 -13.782  -4.707  1.00  0.00
ATOM   1313  H1  WAT   426       9.476 -13.540  -4.716  1.00  0.00
ATOM   1314  H2  WAT   426      10.868 -12.955  -4.828  1.00  0.00
TER
ATOM   1315  O   WAT   427      12.523 -10.665   8.608  1.00  0.00
ATOM   1316  H1  WAT   427      13.325 -10.344   9.021  1.00  0.00
ATOM   1317  H2  WAT   427      12.009 -11.025   9.330  1.00  0.00
TER
ATOM   1318  O   WAT   428      16.628 -10.676  -8.758  1.00  0.00
ATOM   1319  H1  WAT   428      17.421 -10.387  -9.210  1.00  0.00
ATOM   1320  H2  WAT   428      16.108 -11.107  -9.437  1.00  0.00
TER
ATOM   1321  O   WAT   429      10.243 -18.177   7.551  1.00  0.00
ATOM   1322  H1  WAT   429      10.747 -18.757   8.123  1.00  0.00
ATOM   1323  H2  WAT   429       9.504 -17.893   8.089  1.00  0.00
TER
ATOM   1324  O   WAT   430      17.146 -15.456  -8.894  1.00  0.00
ATOM   1325  H1  WAT   430      17.041 -16.071  -8.168  1.00  0.00
ATOM   1326  H2  WAT   430      16.978 -15.979  -9.678  1.00  0.00
TER
ATOM   1327  O   WAT   431      17.297 -16.770   7.085  1.00  0.00
ATOM   1328  H1  WAT   431      16.532 -16.202   7.000  1.00  0.00
ATOM   1329  H2  WAT   431      17.479 -17.063   6.192  1.00  0.00
TER
ATOM   1330  O   WAT   432      12.275 -20.034   8.446  1.00  0.00
ATOM   1331  H1  WAT   432      12.316 -20.333   9.355  1.00  0.00
ATOM   1332  H2  WAT   432      13.130 -19.634   8.287  1.00  0.00
TER
ATOM   1333  O   WAT   433      16.053 -17.435  -6.393  1.00  0.00
ATOM   1334  H1  WAT   433      16.475 -17.601  -5.550  1.00  0.00
ATOM   1335  H2  WAT   433      16.178 -18.245  -6.888  1.00  0.00
TER
ATOM   1336  O   WAT   434      17.875 -17.036   4.148  1.00  0.00
ATOM   1337  H1  WAT   434      18.294 -16.193   3.975  1.00  0.00
ATOM   1338  H2  WAT   434      16.956 -16.899   3.918  1.00  0.00
TER
ATOM   1339  O   WAT   435      15.726 -10.731   5.263  1.00  0.00
ATOM   1340  H1  WAT   435      15.188 -10.006   4.944  1.00  0.00
ATOM   1341  H2  WAT   435      15.980 -11.208   4.473  1.00  0.00
TER
ATOM   1342  O   WAT   436      18.582  -9.496   5.522  1.00  0.00
ATOM   1343  H1  WAT   436      18.508  -8.592   5.829  1.00  0.00
ATOM   1344  H2  WAT   436      17.680  -9.815   5.494  1.00  0.00
TER
ATOM   1345  O   WAT   437      12.770 -14.957  -8.627  1.00  0.00
ATOM   1346  H1  WAT   437      13.208 -14.414  -7.971  1.00  0.00
ATOM   1347  H2  WAT   437      13.255 -15.783  -8.617  1.00  0.00
TER
ATOM   1348  O   WAT   438       9.985 -12.168  -1.175  1.00  0.00
ATOM   1349  H1  WAT   438      10.315 -13.036  -1.407  1.00  0.00
ATOM   1350  H2  WAT   438      10.414 -11.962  -0.344  1.00  0.00
TER
ATOM   1351  O   WAT   439      14.581 -13.837  -3.514  1.00  0.00
ATOM   1352  H1  WAT   439      14.281 -13.961  -2.614  1.00  0.00
ATOM   1353  H2  WAT   439      14.475 -14.697  -3.923  1.00  0.00
TER
ATOM   1354  O   WAT   440      10.474 -11.301   1.564  1.00  0.00
ATOM   1355  H1  WAT   440      10.037 -11.121   2.396  1.00  0.00
ATOM   1356  H2  WAT   440      11.042 -10.544   1.422  1.00  0.00
TER
ATOM   1357  O   WAT   441      10.307 -18.789  -2.078  1.00  0.00
ATOM   1358  H1  WAT   441       9.651 -19.058  -2.722  1.00  0.00
ATOM   1359  H2  WAT   441      11.144 -18.899  -2.527  1.00  0.00
TER
ATOM   1360  O   WAT   442      11.344 -18.404   2.463  1.00  0.00
ATOM   1361  H1  WAT   442      11.711 -18.491   3.342  1.00  0.00
ATOM   1362  H2  WAT   442      10.775 -19.167   2.363  1.00  0.00
TER
ATOM   1363  O   WAT   443      12.759 -13.891   7.625  1.00  0.00
ATOM   1364  H1  WAT   443      12.716 -14.261   8.506  1.00  0.00
ATOM   1365  H2  WAT   443      12.890 -12.953   7.765  1.00  0.00
TER
ATOM   1366  O   WAT   444      16.460 -12.335   3.226  1.00  0.00
ATOM   1367  H1  WAT   444      16.219 -12.067   2.339  1.00  0.00
ATOM   1368  H2  WAT   444      17.400 -12.164   3.281  1.00  0.00
TER
ATOM   1369  O   WAT   445      12.598 -10.945   4.745  1.00  0.00
ATOM   1370  H1  WAT   445      12.004 -11.076   5.484  1.00  0.00
ATOM   1371  H2  WAT   445      12.591 -11.781   4.279  1.00  0.00
TER
ATOM   1372  O   WAT   446      12.229 -13.579   3.695  1.00  0.00
ATOM   1373  H1  WAT   446      11.503 -14.198   3.628  1.00  0.00
ATOM   1374  H2  WAT   446      12.290 -13.185   2.825  1.00  0.00
TER
ATOM   1375  O   WAT   447      15.834 -11.364   0.480  1.00  0.00
ATOM   1376  H1  WAT   447      16.350 -11.975  -0.045  1.00  0.00
ATOM   1377  H2  WAT   447      16.484 -10.861   0.971  1.00  0.00
TER
ATOM   1378  O   WAT   448      10.512 -10.261  -3.095  1.00  0.00
ATOM   1379  H1  WAT   448      10.345 -10.894  -2.397  1.00  0.00
ATOM   1380  H2  WAT   448       9.646 -10.055  -3.446  1.00  0.00
TER
ATOM   1381  O   WAT   449      12.119 -11.568  -5.650  1.00  0.00
ATOM   1382  H1  WAT   449      11.593 -11.187  -6.354  1.00  0.00
ATOM   1383  H2  WAT   449      12.043 -10.943  -4.929  1.00  0.00
TER
ATOM   1384  O   WAT   450      14.718  -9.620  -6.775  1.00  0.00
ATOM   1385  H1  WAT   450      15.450  -9.904  -7.323  1.00  0.00
ATOM   1386  H2  WAT   450      14.977  -9.858  -5.885  1.00  0.00
TER
ATOM   1387  O   WAT   451      13.879 -13.503  -6.770  1.00  0.00
ATOM   1388  H1  WAT   451      13.250 -13.035  -6.222  1.00  0.00
ATOM   1389  H2  WAT   451      13.994 -14.348  -6.336  1.00  0.00
TER
ATOM   1390  O   WAT   452      13.483 -17.363 -17.862  1.00  0.00
ATOM   1391  H1  WAT   452      12.651 -17.618 -17.462  1.00  0.00
ATOM   1392  H2  WAT   452      14.091 -17.292 -17.126  1.00  0.00
TER
ATOM   1393  O   WAT   453      13.463 -13.329 -17.666  1.00  0.00
ATOM   1394  H1  WAT   453      13.766 -14.219 -17.845  1.00  0.00
ATOM   1395  H2  WAT   453      14.207 -12.772 -17.894  1.00  0.00
TER
ATOM   1396  O   WAT   454       9.855 -19.802 -18.194  1.00  0.00
ATOM   1397  H1  WAT   454      10.427 -20.570 -18.193  1.00  0.00
ATOM   1398  H2  WAT   454       9.855 -19.503 -19.103  1.00  0.00
TER
ATOM   1399  O   WAT   455      15.443 -16.571 -16.268  1.00  0.00
ATOM   1400  H1  WAT   455      15.110 -15.945 -15.625  1.00  0.00
ATOM   1401  H2  WAT   455      15.619 -16.045 -17.047  1.00  0.00
TER
ATOM   1402  O   WAT   456      14.655 -14.603 -14.453  1.00  0.00
ATOM   1403  H1  WAT   456      15.272 -13.928 -14.734  1.00  0.00
ATOM   1404  H2  WAT   456      13.794 -14.195 -14.544  1.00  0.00
TER
ATOM   1405  O   WAT   457      16.019 -14.734 -18.431  1.00  0.00
ATOM   1406  H1  WAT   457      15.722 -15.339 -19.111  1.00  0.00
ATOM   1407  H2  WAT   457      16.969 -14.696 -18.543  1.00  0.00
TER
ATOM   1408  O   WAT   458      15.111 -14.995 -11.781  1.00  0.00
ATOM   1409  H1  WAT   458      14.213 -14.771 -11.533  1.00  0.00
ATOM   1410  H2  WAT   458      15.136 -14.872 -12.730  1.00  0.00
TER
ATOM   1411  O   WAT   459      13.938 -18.124 -13.205  1.00  0.00
ATOM   1412  H1  WAT   459      13.798 -17.252 -12.836  1.00  0.00
ATOM   1413  H2  WAT   459      13.056 -18.467 -13.350  1.00  0.00
TER
ATOM   1414  O   WAT   460      15.736 -12.182 -10.996  1.00  0.00
ATOM   1415  H1  WAT   460      15.707 -11.778 -11.864  1.00  0.00
ATOM   1416  H2  WAT   460      15.572 -13.111 -11.159  1.00  0.00
TER
ATOM   1417  O   WAT   461       9.890 -16.354 -17.288  1.00  0.00
ATOM   1418  H1  WAT   461       9.968 -16.219 -18.232  1.00  0.00
ATOM   1419  H2  WAT   461      10.504 -17.063 -17.095  1.00  0.00
TER
ATOM   1420  O   WAT   462       9.945 -15.313 -14.748  1.00  0.00
ATOM   1421  H1  WAT   462      10.109 -15.782 -15.566  1.00  0.00
ATOM   1422  H2  WAT   462      10.411 -15.821 -14.084  1.00  0.00
TER
ATOM   1423  O   WAT   463      11.519 -15.938 -12.589  1.00  0.00
ATOM   1424  H1  WAT   463      11.135 -16.578 -11.991  1.00  0.00
ATOM   1425  H2  WAT   463      11.831 -15.234 -12.019  1.00  0.00
TER
ATOM   1426  O   WAT   464      17.669 -19.090 -17.108  1.00  0.00
ATOM   1427  H1  WAT   464      18.036 -19.564 -16.362  1.00  0.00
ATOM   1428  H2  WAT   464      17.480 -18.216 -16.767  1.00  0.00
TER
ATOM   1429  O   WAT   465      15.459 -20.049 -14.790  1.00  0.00
ATOM   1430  H1  WAT   465      15.155 -19.170 -14.564  1.00  0.00
ATOM   1431  H2  WAT   465      16.414 -19.989 -14.754  1.00  0.00
TER
ATOM   1432  O   WAT   466      11.515 -19.209 -13.642  1.00  0.00
ATOM   1433  H1  WAT   466      11.157 -18.544 -13.055  1.00  0.00
ATOM   1434  H2  WAT   466      11.221 -20.041 -13.271  1.00  0.00
TER
ATOM   1435  O   WAT   467      14.717 -18.751 -10.758  1.00  0.00
ATOM   1436  H1  WAT   467      14.417 -18.605 -11.656  1.00  0.00
ATOM   1437  H2  WAT   467      15.488 -19.310 -10.851  1.00  0.00
TER
ATOM   1438  O   WAT   468      10.378 -11.732 -11.979  1.00  0.00
ATOM   1439  H1  WAT   468      10.487 -12.672 -12.119  1.00  0.00
ATOM   1440  H2  WAT   468       9.726 -11.466 -12.627  1.00  0.00
TER
ATOM   1441  O   WAT   469      18.369 -13.460 -10.579  1.00  0.00
ATOM   1442  H1  WAT   469      18.048 -14.179 -10.034  1.00  0.00
ATOM   1443  H2  WAT   469      17.695 -12.785 -10.505  1.00  0.00
TER
ATOM   1444  O   WAT   470      13.518  -9.849 -19.355  1.00  0.00
ATOM   1445  H1  WAT   470      14.254 -10.398 -19.084  1.00  0.00
ATOM   1446  H2  WAT   470      13.902  -8.984 -19.495  1.00  0.00
TER
ATOM   1447  O   WAT   471      12.523 -10.665 -10.167  1.00  0.00
ATOM   1448  H1  WAT   471      13.325 -10.344  -9.753  1.00  0.00
ATOM   1449  H2  WAT   471      12.009 -11.025  -9.445  1.00  0.00
TER
ATOM   1450  O   WAT   472      10.243 -18.177 -11.223  1.00  0.00
ATOM   1451  H1  WAT   472      10.747 -18.757 -10.651  1.00  0.00
ATOM   1452  H2  WAT   472       9.504 -17.893 -10.685  1.00  0.00
TER
ATOM   1453  O   WAT   473      17.297 -16.770 -11.689  1.00  0.00
ATOM   1454  H1  WAT   473      16.532 -16.202 -11.774  1.00  0.00
ATOM   1455  H2  WAT   473      17.479 -17.063 -12.583  1.00  0.00
TER
ATOM   1456  O   WAT   474      12.275 -20.034 -10.328  1.00  0.00
ATOM   1457  H1  WAT   474      12.316 -20.333  -9.419  1.00  0.00
ATOM   1458  H2  WAT   474      13.130 -19.634 -10.487  1.00  0.00
TER
ATOM   1459  O   WAT   475      17.875 -17.036 -14.627  1.00  0.00
ATOM   1460  H1  WAT   475      18.294 -16.193 -14.799  1.00  0.00
ATOM   1461  H2  WAT   475      16.956 -16.899 -14.856  1.00  0.00
TER
ATOM   1462  O   WAT   476      15.726 -10.731 -13.511  1.00  0.00
ATOM   1463  H1  WAT   476      15.188 -10.006 -13.830  1.00  0.00
ATOM   1464  H2  WAT   476      15.980 -11.208 -14.301  1.00  0.00
TER
ATOM   1465  O   WAT   477      18.582  -9.496 -13.252  1.00  0.00
ATOM   1466  H1  WAT   477      18.508  -8.592 -12.945  1.00  0.00
ATOM   1467  H2  WAT   477      17.680  -9.815 -13.280  1.00  0.00
TER
ATOM   1468  O   WAT   478      10.474 -11.301 -17.211  1.00  0.00
ATOM   1469  H1  WAT   478      10.037 -11.121 -16.378  1.00  0.00
ATOM   1470  H2  WAT   478      11.042 -10.544 -17.353  1.00  0.00
TER
ATOM   1471  O   WAT   479      11.344 -18.404 -16.312  1.00  0.00
ATOM   1472  H1  WAT   479      11.711 -18.491 -15.432  1.00  0.00
ATOM   1473  H2  WAT   479      10.775 -19.167 -16.411  1.00  0.00
TER
ATOM   1474  O   WAT   480      12.759 -13.891 -11.150  1.00  0.00
ATOM   1475  H1  WAT   480      12.716 -14.261 -10.268  1.00  0.00
ATOM   1476  H2  WAT   480      12.890 -12.953 -11.009  1.00  0.00
TER
ATOM   1477  O   WAT   481      16.460 -12.335 -15.549  1.00  0.00
ATOM   1478  H1  WAT   481      16.219 -12.067 -16.436  1.00  0.00
ATOM   1479  H2  WAT   481      17.400 -12.164 -15.494  1.00  0.00
TER
ATOM   1480  O   WAT   482      12.598 -10.945 -14.030  1.00  0.00
ATOM   1481  H1  WAT   482      12.004 -11.076 -13.291  1.00  0.00
ATOM   1482  H2  WAT   482      12.591 -11.781 -14.496  1.00  0.00
TER
ATOM   1483  O   WAT   483      12.229 -13.579 -15.079  1.00  0.00
ATOM   1484  H1  WAT   483      11.503 -14.198 -15.146  1.00  0.00
ATOM   1485  H2  WAT   483      12.290 -13.185 -15.949  1.00  0.00
TER
ATOM   1486  O   WAT   484      15.834 -11.364 -18.294  1.00  0.00
ATOM   1487  H1  WAT   484      16.350 -11.975 -18.819  1.00  0.00
ATOM   1488  H2  WAT   484      16.484 -10.861 -17.803  1.00  0.00
TER
ATOM   1489  O   WAT   485       2.560  18.096  16.928  1.00  0.00
ATOM   1490  H1  WAT   485       2.479  17.182  16.658  1.00  0.00
ATOM   1491  H2  WAT   485       2.146  18.593  16.222  1.00  0.00
TER
ATOM   1492  O   WAT   486       0.692  19.874  18.809  1.00  0.00
ATOM   1493  H1  WAT   486      -0.084  19.394  19.099  1.00  0.00
ATOM   1494  H2  WAT   486       1.343  19.195  18.635  1.00  0.00
TER
ATOM   1495  O   WAT   487      -6.882  15.146  13.471  1.00  0.00
ATOM   1496  H1  WAT   487      -7.771  15.488  13.369  1.00  0.00
ATOM   1497  H2  WAT   487      -6.598  14.946  12.579  1.00  0.00
TER
ATOM   1498  O   WAT   488      -8.919  17.747  19.355  1.00  0.00
ATOM   1499  H1  WAT   488      -8.347  16.979  19.355  1.00  0.00
ATOM   1500  H2  WAT   488      -8.919  18.046  18.446  1.00  0.00
TER
ATOM   1501  O   WAT   489       1.163  15.357  19.043  1.00  0.00
ATOM   1502  H1  WAT   489       1.540  14.484  18.931  1.00  0.00
ATOM   1503  H2  WAT   489       1.065  15.693  18.152  1.00  0.00
TER
ATOM   1504  O   WAT   490      -4.706  13.729  14.505  1.00  0.00
ATOM   1505  H1  WAT   490      -4.600  14.630  14.812  1.00  0.00
ATOM   1506  H2  WAT   490      -5.617  13.681  14.214  1.00  0.00
TER
ATOM   1507  O   WAT   491       4.946  12.852  15.976  1.00  0.00
ATOM   1508  H1  WAT   491       5.767  12.361  16.019  1.00  0.00
ATOM   1509  H2  WAT   491       4.979  13.442  16.729  1.00  0.00
TER
ATOM   1510  O   WAT   492       5.182  14.792  18.749  1.00  0.00
ATOM   1511  H1  WAT   492       4.477  15.080  19.329  1.00  0.00
ATOM   1512  H2  WAT   492       5.543  15.602  18.389  1.00  0.00
TER
ATOM   1513  O   WAT   493      -1.218  10.537  17.435  1.00  0.00
ATOM   1514  H1  WAT   493      -0.910   9.982  16.719  1.00  0.00
ATOM   1515  H2  WAT   493      -2.147  10.671  17.253  1.00  0.00
TER
ATOM   1516  O   WAT   494       1.171  18.602  14.171  1.00  0.00
ATOM   1517  H1  WAT   494       0.243  18.536  14.400  1.00  0.00
ATOM   1518  H2  WAT   494       1.323  19.540  14.057  1.00  0.00
TER
ATOM   1519  O   WAT   495       1.157  14.874  11.168  1.00  0.00
ATOM   1520  H1  WAT   495       0.218  15.035  11.253  1.00  0.00
ATOM   1521  H2  WAT   495       1.476  15.592  10.622  1.00  0.00
TER
ATOM   1522  O   WAT   496       5.200  20.164  14.675  1.00  0.00
ATOM   1523  H1  WAT   496       4.581  19.826  14.028  1.00  0.00
ATOM   1524  H2  WAT   496       5.183  19.520  15.383  1.00  0.00
TER
ATOM   1525  O   WAT   497      -3.224  19.128  16.953  1.00  0.00
ATOM   1526  H1  WAT   497      -3.628  18.416  16.458  1.00  0.00
ATOM   1527  H2  WAT   497      -3.137  18.784  17.842  1.00  0.00
TER
ATOM   1528  O   WAT   498       3.377  19.403  11.682  1.00  0.00
ATOM   1529  H1  WAT   498       3.816  18.565  11.536  1.00  0.00
ATOM   1530  H2  WAT   498       4.090  20.036  11.769  1.00  0.00
TER
ATOM   1531  O   WAT   499       6.958  10.657   9.996  1.00  0.00
ATOM   1532  H1  WAT   499       6.646  10.750  10.896  1.00  0.00
ATOM   1533  H2  WAT   499       7.720  11.235   9.946  1.00  0.00
TER
ATOM   1534  O   WAT   500      -6.523  18.023  14.454  1.00  0.00
ATOM   1535  H1  WAT   500      -6.644  18.749  13.842  1.00  0.00
ATOM   1536  H2  WAT   500      -6.833  17.253  13.977  1.00  0.00
TER
ATOM   1537  O   WAT   501      -4.057  11.366  17.836  1.00  0.00
ATOM   1538  H1  WAT   501      -4.500  12.147  17.505  1.00  0.00
ATOM   1539  H2  WAT   501      -3.498  11.689  18.543  1.00  0.00
TER
ATOM   1540  O   WAT   502      -0.941  10.987  12.717  1.00  0.00
ATOM   1541  H1  WAT   502      -1.566  10.983  13.442  1.00  0.00
ATOM   1542  H2  WAT   502      -1.028  10.121  12.321  1.00  0.00
TER
ATOM   1543  O   WAT   503      -4.266  16.490  15.564  1.00  0.00
ATOM   1544  H1  WAT   503      -4.491  16.273  16.469  1.00  0.00
ATOM   1545  H2  WAT   503      -5.046  16.923  15.219  1.00  0.00
TER
ATOM   1546  O   WAT   504       2.964  16.496  14.164  1.00  0.00
ATOM   1547  H1  WAT   504       2.365  17.220  13.980  1.00  0.00
ATOM   1548  H2  WAT   504       3.512  16.434  13.381  1.00  0.00
TER
ATOM   1549  O   WAT   505       1.571  15.132  16.194  1.00  0.00
ATOM   1550  H1  WAT   505       1.964  15.450  15.381  1.00  0.00
ATOM   1551  H2  WAT   505       1.932  14.254  16.308  1.00  0.00
TER
ATOM   1552  O   WAT   506      -9.393  11.722  18.417  1.00  0.00
ATOM   1553  H1  WAT   506      -9.682  12.293  19.129  1.00  0.00
ATOM   1554  H2  WAT   506      -8.648  11.243  18.780  1.00  0.00
TER
ATOM   1555  O   WAT   507      -9.206  15.665   9.627  1.00  0.00
ATOM   1556  H1  WAT   507      -9.288  16.608   9.769  1.00  0.00
ATOM   1557  H2  WAT   507      -9.558  15.522   8.748  1.00  0.00
TER
ATOM   1558  O   WAT   508      -1.406  14.398  18.694  1.00  0.00
ATOM   1559  H1  WAT   508      -1.402  13.957  17.845  1.00  0.00
ATOM   1560  H2  WAT   508      -0.511  14.720  18.801  1.00  0.00
TER
ATOM   1561  O   WAT   509      -5.556  14.281  17.654  1.00  0.00
ATOM   1562  H1  WAT   509      -5.896  14.759  18.410  1.00  0.00
ATOM   1563  H2  WAT   509      -6.318  13.828  17.294  1.00  0.00
TER
ATOM   1564  O   WAT   510      -1.344  15.400  11.685  1.00  0.00
ATOM   1565  H1  WAT   510      -1.223  15.358  12.633  1.00  0.00
ATOM   1566  H2  WAT   510      -1.729  16.262  11.530  1.00  0.00
TER
ATOM   1567  O   WAT   511      -2.332  17.710  11.083  1.00  0.00
ATOM   1568  H1  WAT   511      -2.900  17.262  10.457  1.00  0.00
ATOM   1569  H2  WAT   511      -1.623  18.069  10.550  1.00  0.00
TER
ATOM   1570  O   WAT   512      -8.241  13.203  16.570  1.00  0.00
ATOM   1571  H1  WAT   512      -8.527  12.839  17.408  1.00  0.00
ATOM   1572  H2  WAT   512      -8.303  12.471  15.956  1.00  0.00
TER
ATOM   1573  O   WAT   513       5.972  20.702  19.149  1.00  0.00
ATOM   1574  H1  WAT   513       6.692  21.198  18.758  1.00  0.00
ATOM   1575  H2  WAT   513       5.770  20.024  18.504  1.00  0.00
TER
ATOM   1576  O   WAT   514       1.433  12.096  13.291  1.00  0.00
ATOM   1577  H1  WAT   514       0.619  11.597  13.216  1.00  0.00
ATOM   1578  H2  WAT   514       1.239  12.936  12.875  1.00  0.00
TER
ATOM   1579  O   WAT   515       4.148  16.468  11.588  1.00  0.00
ATOM   1580  H1  WAT   515       5.035  16.780  11.413  1.00  0.00
ATOM   1581  H2  WAT   515       4.118  15.595  11.196  1.00  0.00
TER
ATOM   1582  O   WAT   516       6.419  17.779  11.056  1.00  0.00
ATOM   1583  H1  WAT   516       6.335  18.210  10.205  1.00  0.00
ATOM   1584  H2  WAT   516       7.138  18.239  11.488  1.00  0.00
TER
ATOM   1585  O   WAT   517      -8.748  18.339  10.530  1.00  0.00
ATOM   1586  H1  WAT   517      -7.879  18.621  10.813  1.00  0.00
ATOM   1587  H2  WAT   517      -9.239  19.152  10.415  1.00  0.00
TER
ATOM   1588  O   WAT   518      -1.585  19.726  14.651  1.00  0.00
ATOM   1589  H1  WAT   518      -1.128  20.537  14.877  1.00  0.00
ATOM   1590  H2  WAT   518      -1.936  19.408  15.482  1.00  0.00
TER
ATOM   1591  O   WAT   519      -5.683  10.070  15.123  1.00  0.00
ATOM   1592  H1  WAT   519      -5.812  10.062  16.071  1.00  0.00
ATOM   1593  H2  WAT   519      -6.507  10.408  14.772  1.00  0.00
TER
ATOM   1594  O   WAT   520      -6.763  20.156  12.658  1.00  0.00
ATOM   1595  H1  WAT   520      -7.371  20.896  12.668  1.00  0.00
ATOM   1596  H2  WAT   520      -6.289  20.246  11.832  1.00  0.00
TER
ATOM   1597  O   WAT   521       6.176  13.277  13.142  1.00  0.00
ATOM   1598  H1  WAT   521       5.547  13.382  12.428  1.00  0.00
ATOM   1599  H2  WAT   521       5.681  13.497  13.932  1.00  0.00
TER
ATOM   1600  O   WAT   522      -1.856  15.556  14.558  1.00  0.00
ATOM   1601  H1  WAT   522      -2.564  16.024  15.000  1.00  0.00
ATOM   1602  H2  WAT   522      -1.571  14.898  15.193  1.00  0.00
TER
ATOM   1603  O   WAT   523       2.176  12.281  15.998  1.00  0.00
ATOM   1604  H1  WAT   523       2.053  12.299  15.049  1.00  0.00
ATOM   1605  H2  WAT   523       3.124  12.329  16.118  1.00  0.00
TER
ATOM   1606  O   WAT   524      -3.652  13.864  11.933  1.00  0.00
ATOM   1607  H1  WAT   524      -2.803  14.301  11.867  1.00  0.00
ATOM   1608  H2  WAT   524      -4.019  14.176  12.760  1.00  0.00
TER
ATOM   1609  O   WAT   525       5.269  18.435  16.846  1.00  0.00
ATOM   1610  H1  WAT   525       4.328  18.450  17.021  1.00  0.00
ATOM   1611  H2  WAT   525       5.583  17.649  17.292  1.00  0.00
TER
ATOM   1612  O   WAT   526      -4.753  20.117  10.407  1.00  0.00
ATOM   1613  H1  WAT   526      -3.987  20.005  10.969  1.00  0.00
ATOM   1614  H2  WAT   526      -4.675  19.421   9.755  1.00  0.00
TER
ATOM   1615  O   WAT   527      -6.058  17.550  11.090  1.00  0.00
ATOM   1616  H1  WAT   527      -5.978  16.603  11.202  1.00  0.00
ATOM   1617  H2  WAT   527      -5.166  17.881  11.196  1.00  0.00
TER
ATOM   1618  O   WAT   528      -2.721  20.114  12.381  1.00  0.00
ATOM   1619  H1  WAT   528      -2.299  19.948  13.224  1.00  0.00
ATOM   1620  H2  WAT   528      -2.596  19.304  11.887  1.00  0.00
TER
ATOM   1621  O   WAT   529      -0.208  19.138   9.629  1.00  0.00
ATOM   1622  H1  WAT   529       0.312  18.422   9.263  1.00  0.00
ATOM   1623  H2  WAT   529       0.439  19.776   9.929  1.00  0.00
TER
ATOM   1624  O   WAT   530      -3.825  16.187   9.327  1.00  0.00
ATOM   1625  H1  WAT   530      -4.026  15.324   9.688  1.00  0.00
ATOM   1626  H2  WAT   530      -3.996  16.100   8.389  1.00  0.00
TER
ATOM   1627  O   WAT   531       3.654  10.998  11.856  1.00  0.00
ATOM   1628  H1  WAT   531       3.934  10.155  12.212  1.00  0.00
ATOM   1629  H2  WAT   531       2.880  11.230  12.369  1.00  0.00
TER
ATOM   1630  O   WAT   532      -5.027  13.287   9.315  1.00  0.00
ATOM   1631  H1  WAT   532      -4.724  13.294   8.407  1.00  0.00
ATOM   1632  H2  WAT   532      -4.287  12.937   9.811  1.00  0.00
TER
ATOM   1633  O   WAT   533      -1.808  12.231  10.300  1.00  0.00
ATOM   1634  H1  WAT   533      -2.156  11.553   9.721  1.00  0.00
ATOM   1635  H2  WAT   533      -1.607  11.770  11.115  1.00  0.00
TER
ATOM   1636  O   WAT   534       8.032  20.236  12.466  1.00  0.00
ATOM   1637  H1  WAT   534       8.794  20.805  12.572  1.00  0.00
ATOM   1638  H2  WAT   534       8.047  19.668  13.237  1.00  0.00
TER
ATOM   1639  O   WAT   535      -8.468  18.759  16.697  1.00  0.00
ATOM   1640  H1  WAT   535      -9.123  18.491  16.053  1.00  0.00
ATOM   1641  H2  WAT   535      -7.630  18.650  16.247  1.00  0.00
TER
ATOM   1642  O   WAT   536       4.481  13.554  10.919  1.00  0.00
ATOM   1643  H1  WAT   536       4.900  13.367  10.078  1.00  0.00
ATOM   1644  H2  WAT   536       4.175  12.701  11.229  1.00  0.00
TER
ATOM   1645  O   WAT   537       7.980  18.466  14.616  1.00  0.00
ATOM   1646  H1  WAT   537       7.605  17.699  14.184  1.00  0.00
ATOM   1647  H2  WAT   537       7.251  18.848  15.104  1.00  0.00
TER
ATOM   1648  O   WAT   538      -9.254  15.969  12.639  1.00  0.00
ATOM   1649  H1  WAT   538     -10.158  16.232  12.464  1.00  0.00
ATOM   1650  H2  WAT   538      -8.770  16.240  11.859  1.00  0.00
TER
ATOM   1651  O   WAT   539       7.255  16.692  17.917  1.00  0.00
ATOM   1652  H1  WAT   539       7.779  16.198  17.286  1.00  0.00
ATOM   1653  H2  WAT   539       7.841  16.827  18.662  1.00  0.00
TER
ATOM   1654  O   WAT   540      -6.711  15.026  10.549  1.00  0.00
ATOM   1655  H1  WAT   540      -6.002  14.604  10.063  1.00  0.00
ATOM   1656  H2  WAT   540      -7.427  15.093   9.917  1.00  0.00
TER
ATOM   1657  O   WAT   541      -7.064  11.080   9.589  1.00  0.00
ATOM   1658  H1  WAT   541      -6.341  11.621   9.907  1.00  0.00
ATOM   1659  H2  WAT   541      -6.791  10.806   8.713  1.00  0.00
TER
ATOM   1660  O   WAT   542       6.745  15.949  13.856  1.00  0.00
ATOM   1661  H1  WAT   542       7.241  15.716  14.641  1.00  0.00
ATOM   1662  H2  WAT   542       6.547  15.110  13.440  1.00  0.00
TER
ATOM   1663  O   WAT   543       8.174  14.585  16.390  1.00  0.00
ATOM   1664  H1  WAT   543       8.064  14.431  17.328  1.00  0.00
ATOM   1665  H2  WAT   543       8.935  14.057  16.147  1.00  0.00
TER
ATOM   1666  O   WAT   544       9.063  12.416   9.631  1.00  0.00
ATOM   1667  H1  WAT   544       9.988  12.284   9.422  1.00  0.00
ATOM   1668  H2  WAT   544       9.041  12.495  10.584  1.00  0.00
TER
ATOM   1669  O   WAT   545       9.137  13.187  12.256  1.00  0.00
ATOM   1670  H1  WAT   545       8.342  13.122  12.785  1.00  0.00
ATOM   1671  H2  WAT   545       9.341  14.122  12.245  1.00  0.00
TER
ATOM   1672  O   WAT   546       5.569  11.517  18.706  1.00  0.00
ATOM   1673  H1  WAT   546       6.010  11.461  17.858  1.00  0.00
ATOM   1674  H2  WAT   546       5.300  12.433  18.777  1.00  0.00
TER
ATOM   1675  O   WAT   547       7.433  11.148  16.717  1.00  0.00
ATOM   1676  H1  WAT   547       7.372  10.204  16.570  1.00  0.00
ATOM   1677  H2  WAT   547       8.212  11.256  17.262  1.00  0.00
TER
ATOM   1678  O   WAT   548      -7.639  11.119  13.183  1.00  0.00
ATOM   1679  H1  WAT   548      -6.881  11.232  12.609  1.00  0.00
ATOM   1680  H2  WAT   548      -8.101  11.956  13.137  1.00  0.00
TER
ATOM   1681  O   WAT   549      -1.098  13.233  16.173  1.00  0.00
ATOM   1682  H1  WAT   549      -1.910  12.859  15.832  1.00  0.00
ATOM   1683  H2  WAT   549      -0.594  12.478  16.475  1.00  0.00
TER
ATOM   1684  O   WAT   550       3.405   9.897  17.411  1.00  0.00
ATOM   1685  H1  WAT   550       4.008  10.469  17.886  1.00  0.00
ATOM   1686  H2  WAT   550       2.664  10.461  17.188  1.00  0.00
TER
ATOM   1687  O   WAT   551       6.548  10.299  12.685  1.00  0.00
ATOM   1688  H1  WAT   551       6.743  11.198  12.952  1.00  0.00
ATOM   1689  H2  WAT   551       5.761  10.068  13.178  1.00  0.00
TER
ATOM   1690  O   WAT   552      -5.267  11.646  11.723  1.00  0.00
ATOM   1691  H1  WAT   552      -4.737  10.859  11.594  1.00  0.00
ATOM   1692  H2  WAT   552      -4.634  12.325  11.956  1.00  0.00
TER
ATOM   1693  O   WAT   553      -3.073  11.383  14.777  1.00  0.00
ATOM   1694  H1  WAT   553      -3.703  10.682  14.944  1.00  0.00
ATOM   1695  H2  WAT   553      -3.612  12.143  14.561  1.00  0.00
TER
ATOM   1696  O   WAT   554       2.560  18.096  -1.846  1.00  0.00
ATOM   1697  H1  WAT   554       2.479  17.182  -2.117  1.00  0.00
ATOM   1698  H2  WAT   554       2.146  18.593  -2.552  1.00  0.00
TER
ATOM   1699  O   WAT   555       0.692  19.874   0.035  1.00  0.00
ATOM   1700  H1  WAT   555      -0.084  19.394   0.325  1.00  0.00
ATOM   1701  H2  WAT   555       1.343  19.195  -0.139  1.00  0.00
TER
ATOM   1702  O   WAT   556      -5.292  20.186   0.913  1.00  0.00
ATOM   1703  H1  WAT   556      -6.123  19.931   1.312  1.00  0.00
ATOM   1704  H2  WAT   556      -4.683  20.257   1.648  1.00  0.00
TER
ATOM   1705  O   WAT   557      -6.882  15.146  -5.303  1.00  0.00
ATOM   1706  H1  WAT   557      -7.771  15.488  -5.405  1.00  0.00
ATOM   1707  H2  WAT   557      -6.598  14.946  -6.195  1.00  0.00
TER
ATOM   1708  O   WAT   558      -8.919  17.747   0.581  1.00  0.00
ATOM   1709  H1  WAT   558      -8.347  16.979   0.581  1.00  0.00
ATOM   1710  H2  WAT   558      -8.919  18.046  -0.329  1.00  0.00
TER
ATOM   1711  O   WAT   559      -7.677  13.155   2.368  1.00  0.00
ATOM   1712  H1  WAT   559      -7.856  12.258   2.648  1.00  0.00
ATOM   1713  H2  WAT   559      -8.079  13.702   3.042  1.00  0.00
TER
ATOM   1714  O   WAT   560       1.163  15.357   0.269  1.00  0.00
ATOM   1715  H1  WAT   560       1.540  14.484   0.156  1.00  0.00
ATOM   1716  H2  WAT   560       1.065  15.693  -0.622  1.00  0.00
TER
ATOM   1717  O   WAT   561      -4.706  13.729  -4.269  1.00  0.00
ATOM   1718  H1  WAT   561      -4.600  14.630  -3.962  1.00  0.00
ATOM   1719  H2  WAT   561      -5.617  13.681  -4.560  1.00  0.00
TER
ATOM   1720  O   WAT   562       4.946  12.852  -2.798  1.00  0.00
ATOM   1721  H1  WAT   562       5.767  12.361  -2.756  1.00  0.00
ATOM   1722  H2  WAT   562       4.979  13.442  -2.045  1.00  0.00
TER
ATOM   1723  O   WAT   563      -7.058  15.651   0.976  1.00  0.00
ATOM   1724  H1  WAT   563      -6.377  15.915   1.595  1.00  0.00
ATOM   1725  H2  WAT   563      -7.373  14.811   1.310  1.00  0.00
TER
ATOM   1726  O   WAT   564      -2.865  16.698   0.063  1.00  0.00
ATOM   1727  H1  WAT   564      -2.358  17.196   0.704  1.00  0.00
ATOM   1728  H2  WAT   564      -2.334  15.921  -0.113  1.00  0.00
TER
ATOM   1729  O   WAT   565       9.236  14.868   3.766  1.00  0.00
ATOM   1730  H1  WAT   565       8.531  15.257   3.248  1.00  0.00
ATOM   1731  H2  WAT   565       9.501  15.563   4.368  1.00  0.00
TER
ATOM   1732  O   WAT   566      -4.582  11.338   4.329  1.00  0.00
ATOM   1733  H1  WAT   566      -4.580  11.855   3.524  1.00  0.00
ATOM   1734  H2  WAT   566      -5.411  10.861   4.306  1.00  0.00
TER
ATOM   1735  O   WAT   567       5.182  14.792  -0.026  1.00  0.00
ATOM   1736  H1  WAT   567       4.477  15.080   0.555  1.00  0.00
ATOM   1737  H2  WAT   567       5.543  15.602  -0.386  1.00  0.00
TER
ATOM   1738  O   WAT   568      -4.900  13.049   2.337  1.00  0.00
ATOM   1739  H1  WAT   568      -4.559  13.893   2.042  1.00  0.00
ATOM   1740  H2  WAT   568      -5.839  13.197   2.453  1.00  0.00
TER
ATOM   1741  O   WAT   569       8.250  14.237   0.365  1.00  0.00
ATOM   1742  H1  WAT   569       7.303  14.271   0.497  1.00  0.00
ATOM   1743  H2  WAT   569       8.575  15.051   0.750  1.00  0.00
TER
ATOM   1744  O   WAT   570      -1.218  10.537  -1.339  1.00  0.00
ATOM   1745  H1  WAT   570      -0.910   9.982  -2.055  1.00  0.00
ATOM   1746  H2  WAT   570      -2.147  10.671  -1.522  1.00  0.00
TER
ATOM   1747  O   WAT   571       1.171  18.602  -4.603  1.00  0.00
ATOM   1748  H1  WAT   571       0.243  18.536  -4.374  1.00  0.00
ATOM   1749  H2  WAT   571       1.323  19.540  -4.717  1.00  0.00
TER
ATOM   1750  O   WAT   572       1.157  14.874  -7.606  1.00  0.00
ATOM   1751  H1  WAT   572       0.218  15.035  -7.521  1.00  0.00
ATOM   1752  H2  WAT   572       1.476  15.592  -8.153  1.00  0.00
TER
ATOM   1753  O   WAT   573       7.679  19.555   2.372  1.00  0.00
ATOM   1754  H1  WAT   573       6.851  19.625   1.897  1.00  0.00
ATOM   1755  H2  WAT   573       8.274  20.141   1.903  1.00  0.00
TER
ATOM   1756  O   WAT   574       5.200  20.164  -4.099  1.00  0.00
ATOM   1757  H1  WAT   574       4.581  19.826  -4.747  1.00  0.00
ATOM   1758  H2  WAT   574       5.183  19.520  -3.392  1.00  0.00
TER
ATOM   1759  O   WAT   575       4.643  16.342   3.317  1.00  0.00
ATOM   1760  H1  WAT   575       4.230  17.168   3.571  1.00  0.00
ATOM   1761  H2  WAT   575       3.911  15.757   3.125  1.00  0.00
TER
ATOM   1762  O   WAT   576      -3.224  19.128  -1.821  1.00  0.00
ATOM   1763  H1  WAT   576      -3.628  18.416  -2.316  1.00  0.00
ATOM   1764  H2  WAT   576      -3.137  18.784  -0.932  1.00  0.00
TER
ATOM   1765  O   WAT   577      -4.511  15.903   1.959  1.00  0.00
ATOM   1766  H1  WAT   577      -3.959  16.012   1.184  1.00  0.00
ATOM   1767  H2  WAT   577      -3.997  16.276   2.674  1.00  0.00
TER
ATOM   1768  O   WAT   578       3.377  19.403  -7.092  1.00  0.00
ATOM   1769  H1  WAT   578       3.816  18.565  -7.238  1.00  0.00
ATOM   1770  H2  WAT   578       4.090  20.036  -7.006  1.00  0.00
TER
ATOM   1771  O   WAT   579      -4.837  19.425   5.569  1.00  0.00
ATOM   1772  H1  WAT   579      -4.976  20.297   5.938  1.00  0.00
ATOM   1773  H2  WAT   579      -5.719  19.082   5.424  1.00  0.00
TER
ATOM   1774  O   WAT   580       6.958  10.657  -8.778  1.00  0.00
ATOM   1775  H1  WAT   580       6.646  10.750  -7.878  1.00  0.00
ATOM   1776  H2  WAT   580       7.720  11.235  -8.828  1.00  0.00
TER
ATOM   1777  O   WAT   581      -6.523  18.023  -4.320  1.00  0.00
ATOM   1778  H1  WAT   581      -6.644  18.749  -4.932  1.00  0.00
ATOM   1779  H2  WAT   581      -6.833  17.253  -4.798  1.00  0.00
TER
ATOM   1780  O   WAT   582       8.169  15.394   7.199  1.00  0.00
ATOM   1781  H1  WAT   582       7.553  15.902   6.671  1.00  0.00
ATOM   1782  H2  WAT   582       7.848  14.494   7.142  1.00  0.00
TER
ATOM   1783  O   WAT   583      -4.057  11.366  -0.938  1.00  0.00
ATOM   1784  H1  WAT   583      -4.500  12.147  -1.270  1.00  0.00
ATOM   1785  H2  WAT   583      -3.498  11.689  -0.231  1.00  0.00
TER
ATOM   1786  O   WAT   584       0.230  14.233   4.666  1.00  0.00
ATOM   1787  H1  WAT   584      -0.232  14.442   5.478  1.00  0.00
ATOM   1788  H2  WAT   584      -0.172  13.419   4.363  1.00  0.00
TER
ATOM   1789  O   WAT   585       5.230  15.454   5.795  1.00  0.00
ATOM   1790  H1  WAT   585       4.380  15.155   6.116  1.00  0.00
ATOM   1791  H2  WAT   585       5.071  15.698   4.884  1.00  0.00
TER
ATOM   1792  O   WAT   586       2.325  16.954   7.895  1.00  0.00
ATOM   1793  H1  WAT   586       2.651  16.121   7.555  1.00  0.00
ATOM   1794  H2  WAT   586       3.113  17.477   8.043  1.00  0.00
TER
ATOM   1795  O   WAT   587      -0.941  10.987  -6.057  1.00  0.00
ATOM   1796  H1  WAT   587      -1.566  10.983  -5.332  1.00  0.00
ATOM   1797  H2  WAT   587      -1.028  10.121  -6.454  1.00  0.00
TER
ATOM   1798  O   WAT   588      -2.019  11.911   0.921  1.00  0.00
ATOM   1799  H1  WAT   588      -1.722  12.817   0.840  1.00  0.00
ATOM   1800  H2  WAT   588      -1.471  11.423   0.307  1.00  0.00
TER
ATOM   1801  O   WAT   589      -4.266  16.490  -3.210  1.00  0.00
ATOM   1802  H1  WAT   589      -4.491  16.273  -2.305  1.00  0.00
ATOM   1803  H2  WAT   589      -5.046  16.923  -3.555  1.00  0.00
TER
ATOM   1804  O   WAT   590       2.964  16.496  -4.611  1.00  0.00
ATOM   1805  H1  WAT   590       2.365  17.220  -4.794  1.00  0.00
ATOM   1806  H2  WAT   590       3.512  16.434  -5.393  1.00  0.00
TER
ATOM   1807  O   WAT   591      -1.826  17.388   7.456  1.00  0.00
ATOM   1808  H1  WAT   591      -1.921  16.448   7.306  1.00  0.00
ATOM   1809  H2  WAT   591      -0.982  17.610   7.061  1.00  0.00
TER
ATOM   1810  O   WAT   592       1.571  15.132  -2.580  1.00  0.00
ATOM   1811  H1  WAT   592       1.964  15.450  -3.394  1.00  0.00
ATOM   1812  H2  WAT   592       1.932  14.254  -2.466  1.00  0.00
TER
ATOM   1813  O   WAT   593      -6.695  13.800   5.610  1.00  0.00
ATOM   1814  H1  WAT   593      -7.088  14.647   5.817  1.00  0.00
ATOM   1815  H2  WAT   593      -7.383  13.162   5.800  1.00  0.00
TER
ATOM   1816  O   WAT   594      -0.120  13.883   8.679  1.00  0.00
ATOM   1817  H1  WAT   594      -0.810  13.690   9.314  1.00  0.00
ATOM   1818  H2  WAT   594       0.623  14.167   9.212  1.00  0.00
TER
ATOM   1819  O   WAT   595      -9.393  11.722  -0.357  1.00  0.00
ATOM   1820  H1  WAT   595      -9.682  12.293   0.355  1.00  0.00
ATOM   1821  H2  WAT   595      -8.648  11.243   0.006  1.00  0.00
TER
ATOM   1822  O   WAT   596      -9.206  15.665  -9.147  1.00  0.00
ATOM   1823  H1  WAT   596      -9.288  16.608  -9.006  1.00  0.00
ATOM   1824  H2  WAT   596      -9.558  15.522 -10.026  1.00  0.00
TER
ATOM   1825  O   WAT   597       2.156  17.723   1.515  1.00  0.00
ATOM   1826  H1  WAT   597       1.424  18.232   1.864  1.00  0.00
ATOM   1827  H2  WAT   597       1.759  16.906   1.213  1.00  0.00
TER
ATOM   1828  O   WAT   598      -1.406  14.398  -0.080  1.00  0.00
ATOM   1829  H1  WAT   598      -1.402  13.957  -0.930  1.00  0.00
ATOM   1830  H2  WAT   598      -0.511  14.720   0.027  1.00  0.00
TER
ATOM   1831  O   WAT   599      -5.556  14.281  -1.121  1.00  0.00
ATOM   1832  H1  WAT   599      -5.896  14.759  -0.364  1.00  0.00
ATOM   1833  H2  WAT   599      -6.318  13.828  -1.481  1.00  0.00
TER
ATOM   1834  O   WAT   600      -1.344  15.400  -7.089  1.00  0.00
ATOM   1835  H1  WAT   600      -1.223  15.358  -6.141  1.00  0.00
ATOM   1836  H2  WAT   600      -1.729  16.262  -7.245  1.00  0.00
TER
ATOM   1837  O   WAT   601       2.619  13.176   0.927  1.00  0.00
ATOM   1838  H1  WAT   601       2.636  13.627   1.771  1.00  0.00
ATOM   1839  H2  WAT   601       2.370  12.277   1.140  1.00  0.00
TER
ATOM   1840  O   WAT   602      -2.332  17.710  -7.691  1.00  0.00
ATOM   1841  H1  WAT   602      -2.900  17.262  -8.318  1.00  0.00
ATOM   1842  H2  WAT   602      -1.623  18.069  -8.225  1.00  0.00
TER
ATOM   1843  O   WAT   603       6.046  10.590   6.766  1.00  0.00
ATOM   1844  H1  WAT   603       6.370   9.859   7.291  1.00  0.00
ATOM   1845  H2  WAT   603       6.082  10.271   5.864  1.00  0.00
TER
ATOM   1846  O   WAT   604      -1.105  18.459   1.666  1.00  0.00
ATOM   1847  H1  WAT   604      -0.738  17.984   2.413  1.00  0.00
ATOM   1848  H2  WAT   604      -1.295  19.333   2.007  1.00  0.00
TER
ATOM   1849  O   WAT   605      -8.241  13.203  -2.204  1.00  0.00
ATOM   1850  H1  WAT   605      -8.527  12.839  -1.366  1.00  0.00
ATOM   1851  H2  WAT   605      -8.303  12.471  -2.818  1.00  0.00
TER
ATOM   1852  O   WAT   606      -3.315  17.499   3.985  1.00  0.00
ATOM   1853  H1  WAT   606      -3.620  18.379   4.210  1.00  0.00
ATOM   1854  H2  WAT   606      -2.361  17.559   4.021  1.00  0.00
TER
ATOM   1855  O   WAT   607       5.972  20.702   0.374  1.00  0.00
ATOM   1856  H1  WAT   607       6.692  21.198  -0.016  1.00  0.00
ATOM   1857  H2  WAT   607       5.770  20.024  -0.270  1.00  0.00
TER
ATOM   1858  O   WAT   608       1.433  12.096  -5.483  1.00  0.00
ATOM   1859  H1  WAT   608       0.619  11.597  -5.558  1.00  0.00
ATOM   1860  H2  WAT   608       1.239  12.936  -5.899  1.00  0.00
TER
ATOM   1861  O   WAT   609       1.354  20.773   6.261  1.00  0.00
ATOM   1862  H1  WAT   609       1.287  19.853   6.007  1.00  0.00
ATOM   1863  H2  WAT   609       0.724  20.871   6.976  1.00  0.00
TER
ATOM   1864  O   WAT   610       4.148  16.468  -7.187  1.00  0.00
ATOM   1865  H1  WAT   610       5.035  16.780  -7.362  1.00  0.00
ATOM   1866  H2  WAT   610       4.118  15.595  -7.579  1.00  0.00
TER
ATOM   1867  O   WAT   611      -7.259  18.340   5.132  1.00  0.00
ATOM   1868  H1  WAT   611      -7.617  19.005   5.719  1.00  0.00
ATOM   1869  H2  WAT   611      -7.553  17.508   5.503  1.00  0.00
TER
ATOM   1870  O   WAT   612      -4.058  18.798   8.016  1.00  0.00
ATOM   1871  H1  WAT   612      -4.358  18.944   7.119  1.00  0.00
ATOM   1872  H2  WAT   612      -3.286  18.239   7.923  1.00  0.00
TER
ATOM   1873  O   WAT   613       6.419  17.779  -7.719  1.00  0.00
ATOM   1874  H1  WAT   613       6.335  18.210  -8.569  1.00  0.00
ATOM   1875  H2  WAT   613       7.138  18.239  -7.286  1.00  0.00
TER
ATOM   1876  O   WAT   614       7.496  20.236   5.358  1.00  0.00
ATOM   1877  H1  WAT   614       6.771  20.829   5.161  1.00  0.00
ATOM   1878  H2  WAT   614       8.024  20.228   4.560  1.00  0.00
TER
ATOM   1879  O   WAT   615      -8.748  18.339  -8.245  1.00  0.00
ATOM   1880  H1  WAT   615      -7.879  18.621  -7.961  1.00  0.00
ATOM   1881  H2  WAT   615      -9.239  19.152  -8.360  1.00  0.00
TER
ATOM   1882  O   WAT   616      -1.585  19.726  -4.124  1.00  0.00
ATOM   1883  H1  WAT   616      -1.128  20.537  -3.898  1.00  0.00
ATOM   1884  H2  WAT   616      -1.936  19.408  -3.292  1.00  0.00
TER
ATOM   1885  O   WAT   617      -5.683  10.070  -3.651  1.00  0.00
ATOM   1886  H1  WAT   617      -5.812  10.062  -2.703  1.00  0.00
ATOM   1887  H2  WAT   617      -6.507  10.408  -4.002  1.00  0.00
TER
ATOM   1888  O   WAT   618      -8.684  11.829   5.809  1.00  0.00
ATOM   1889  H1  WAT   618      -9.398  12.029   6.414  1.00  0.00
ATOM   1890  H2  WAT   618      -8.265  11.053   6.181  1.00  0.00
TER
ATOM   1891  O   WAT   619      -6.763  20.156  -6.116  1.00  0.00
ATOM   1892  H1  WAT   619      -7.371  20.896  -6.107  1.00  0.00
ATOM   1893  H2  WAT   619      -6.289  20.246  -6.943  1.00  0.00
TER
ATOM   1894  O   WAT   620       2.810  14.321   3.559  1.00  0.00
ATOM   1895  H1  WAT   620       3.178  13.501   3.887  1.00  0.00
ATOM   1896  H2  WAT   620       1.950  14.381   3.975  1.00  0.00
TER
ATOM   1897  O   WAT   621       6.176  13.277  -5.632  1.00  0.00
ATOM   1898  H1  WAT   621       5.547  13.382  -6.346  1.00  0.00
ATOM   1899  H2  WAT   621       5.681  13.497  -4.843  1.00  0.00
TER
ATOM   1900  O   WAT   622      -1.856  15.556  -4.216  1.00  0.00
ATOM   1901  H1  WAT   622      -2.564  16.024  -3.775  1.00  0.00
ATOM   1902  H2  WAT   622      -1.571  14.898  -3.582  1.00  0.00
TER
ATOM   1903  O   WAT   623      -0.230  16.975   3.783  1.00  0.00
ATOM   1904  H1  WAT   623       0.269  17.450   4.448  1.00  0.00
ATOM   1905  H2  WAT   623      -0.088  16.052   3.990  1.00  0.00
TER
ATOM   1906  O   WAT   624       2.176  12.281  -2.777  1.00  0.00
ATOM   1907  H1  WAT   624       2.053  12.299  -3.726  1.00  0.00
ATOM   1908  H2  WAT   624       3.124  12.329  -2.657  1.00  0.00
TER
ATOM   1909  O   WAT   625      -3.652  13.864  -6.841  1.00  0.00
ATOM   1910  H1  WAT   625      -2.803  14.301  -6.907  1.00  0.00
ATOM   1911  H2  WAT   625      -4.019  14.176  -6.014  1.00  0.00
TER
ATOM   1912  O   WAT   626       6.977  13.192   4.626  1.00  0.00
ATOM   1913  H1  WAT   626       6.474  13.933   4.965  1.00  0.00
ATOM   1914  H2  WAT   626       7.792  13.580   4.310  1.00  0.00
TER
ATOM   1915  O   WAT   627       5.269  18.435  -1.928  1.00  0.00
ATOM   1916  H1  WAT   627       4.328  18.450  -1.753  1.00  0.00
ATOM   1917  H2  WAT   627       5.583  17.649  -1.482  1.00  0.00
TER
ATOM   1918  O   WAT   628      -4.753  20.117  -8.368  1.00  0.00
ATOM   1919  H1  WAT   628      -3.987  20.005  -7.805  1.00  0.00
ATOM   1920  H2  WAT   628      -4.675  19.421  -9.020  1.00  0.00
TER
ATOM   1921  O   WAT   629      -6.058  17.550  -7.684  1.00  0.00
ATOM   1922  H1  WAT   629      -5.978  16.603  -7.572  1.00  0.00
ATOM   1923  H2  WAT   629      -5.166  17.881  -7.578  1.00  0.00
TER
ATOM   1924  O   WAT   630      -8.531  19.371   7.551  1.00  0.00
ATOM   1925  H1  WAT   630      -8.027  18.792   8.123  1.00  0.00
ATOM   1926  H2  WAT   630      -9.270  19.655   8.089  1.00  0.00
TER
ATOM   1927  O   WAT   631      -6.499  17.514   8.446  1.00  0.00
ATOM   1928  H1  WAT   631      -6.458  17.216   9.355  1.00  0.00
ATOM   1929  H2  WAT   631      -5.644  17.915   8.287  1.00  0.00
TER
ATOM   1930  O   WAT   632      -2.721  20.114  -6.393  1.00  0.00
ATOM   1931  H1  WAT   632      -2.299  19.948  -5.550  1.00  0.00
ATOM   1932  H2  WAT   632      -2.596  19.304  -6.888  1.00  0.00
TER
ATOM   1933  O   WAT   633      -4.558  16.093   6.414  1.00  0.00
ATOM   1934  H1  WAT   633      -5.089  15.603   5.786  1.00  0.00
ATOM   1935  H2  WAT   633      -3.889  16.522   5.880  1.00  0.00
TER
ATOM   1936  O   WAT   634      -0.208  19.138  -9.146  1.00  0.00
ATOM   1937  H1  WAT   634       0.312  18.422  -9.511  1.00  0.00
ATOM   1938  H2  WAT   634       0.439  19.776  -8.845  1.00  0.00
TER
ATOM   1939  O   WAT   635       4.340  20.560   6.178  1.00  0.00
ATOM   1940  H1  WAT   635       4.754  20.715   7.027  1.00  0.00
ATOM   1941  H2  WAT   635       3.405  20.686   6.341  1.00  0.00
TER
ATOM   1942  O   WAT   636       4.812  17.900   8.182  1.00  0.00
ATOM   1943  H1  WAT   636       5.394  17.145   8.094  1.00  0.00
ATOM   1944  H2  WAT   636       4.988  18.431   7.405  1.00  0.00
TER
ATOM   1945  O   WAT   637      -4.071  13.060   6.494  1.00  0.00
ATOM   1946  H1  WAT   637      -4.165  12.442   5.769  1.00  0.00
ATOM   1947  H2  WAT   637      -4.651  13.786   6.267  1.00  0.00
TER
ATOM   1948  O   WAT   638      -1.305  11.617   3.526  1.00  0.00
ATOM   1949  H1  WAT   638      -1.753  11.639   2.681  1.00  0.00
ATOM   1950  H2  WAT   638      -1.938  11.219   4.123  1.00  0.00
TER
ATOM   1951  O   WAT   639       1.437  18.244   5.531  1.00  0.00
ATOM   1952  H1  WAT   639       1.557  17.648   6.271  1.00  0.00
ATOM   1953  H2  WAT   639       2.297  18.281   5.111  1.00  0.00
TER
ATOM   1954  O   WAT   640       3.776  18.798   4.108  1.00  0.00
ATOM   1955  H1  WAT   640       3.250  19.322   3.504  1.00  0.00
ATOM   1956  H2  WAT   640       4.119  19.431   4.739  1.00  0.00
TER
ATOM   1957  O   WAT   641      -3.825  16.187  -9.447  1.00  0.00
ATOM   1958  H1  WAT   641      -4.026  15.324  -9.086  1.00  0.00
ATOM   1959  H2  WAT   641      -3.996  16.100 -10.385  1.00  0.00
TER
ATOM   1960  O   WAT   642      -1.796  14.786   6.789  1.00  0.00
ATOM   1961  H1  WAT   642      -1.206  14.478   7.477  1.00  0.00
ATOM   1962  H2  WAT   642      -2.614  14.314   6.945  1.00  0.00
TER
ATOM   1963  O   WAT   643       3.024  14.403   7.022  1.00  0.00
ATOM   1964  H1  WAT   643       2.335  13.741   6.957  1.00  0.00
ATOM   1965  H2  WAT   643       3.744  13.957   7.467  1.00  0.00
TER
ATOM   1966  O   WAT   644       3.654  10.998  -6.919  1.00  0.00
ATOM   1967  H1  WAT   644       3.934  10.155  -6.563  1.00  0.00
ATOM   1968  H2  WAT   644       2.880  11.230  -6.405  1.00  0.00
TER
ATOM   1969  O   WAT   645      -5.027  13.287  -9.460  1.00  0.00
ATOM   1970  H1  WAT   645      -4.724  13.294 -10.368  1.00  0.00
ATOM   1971  H2  WAT   645      -4.287  12.937  -8.963  1.00  0.00
TER
ATOM   1972  O   WAT   646      -1.808  12.231  -8.474  1.00  0.00
ATOM   1973  H1  WAT   646      -2.156  11.553  -9.054  1.00  0.00
ATOM   1974  H2  WAT   646      -1.607  11.770  -7.660  1.00  0.00
TER
ATOM   1975  O   WAT   647       8.032  20.236  -6.308  1.00  0.00
ATOM   1976  H1  WAT   647       8.794  20.805  -6.202  1.00  0.00
ATOM   1977  H2  WAT   647       8.047  19.668  -5.538  1.00  0.00
TER
ATOM   1978  O   WAT   648      -8.468  18.759  -2.078  1.00  0.00
ATOM   1979  H1  WAT   648      -9.123  18.491  -2.722  1.00  0.00
ATOM   1980  H2  WAT   648      -7.630  18.650  -2.527  1.00  0.00
TER
ATOM   1981  O   WAT   649       4.481  13.554  -7.856  1.00  0.00
ATOM   1982  H1  WAT   649       4.900  13.367  -8.696  1.00  0.00
ATOM   1983  H2  WAT   649       4.175  12.701  -7.545  1.00  0.00
TER
ATOM   1984  O   WAT   650       7.980  18.466  -4.158  1.00  0.00
ATOM   1985  H1  WAT   650       7.605  17.699  -4.590  1.00  0.00
ATOM   1986  H2  WAT   650       7.251  18.848  -3.671  1.00  0.00
TER
ATOM   1987  O   WAT   651      -7.430  19.145   2.463  1.00  0.00
ATOM   1988  H1  WAT   651      -7.063  19.057   3.342  1.00  0.00
ATOM   1989  H2  WAT   651      -7.999  18.381   2.363  1.00  0.00
TER
ATOM   1990  O   WAT   652       7.370  17.613   5.476  1.00  0.00
ATOM   1991  H1  WAT   652       7.139  17.384   4.576  1.00  0.00
ATOM   1992  H2  WAT   652       7.631  18.533   5.430  1.00  0.00
TER
ATOM   1993  O   WAT   653      -7.879  16.056   6.369  1.00  0.00
ATOM   1994  H1  WAT   653      -8.773  16.022   6.708  1.00  0.00
ATOM   1995  H2  WAT   653      -7.339  16.254   7.134  1.00  0.00
TER
ATOM   1996  O   WAT   654       5.809  12.839   8.254  1.00  0.00
ATOM   1997  H1  WAT   654       6.686  12.847   8.637  1.00  0.00
ATOM   1998  H2  WAT   654       5.821  12.102   7.643  1.00  0.00
TER
ATOM   1999  O   WAT   655      -9.254  15.969  -6.135  1.00  0.00
ATOM   2000  H1  WAT   655     -10.158  16.232  -6.310  1.00  0.00
ATOM   2001  H2  WAT   655      -8.770  16.240  -6.915  1.00  0.00
TER
ATOM   2002  O   WAT   656       7.255  16.692  -0.857  1.00  0.00
ATOM   2003  H1  WAT   656       7.779  16.198  -1.488  1.00  0.00
ATOM   2004  H2  WAT   656       7.841  16.827  -0.113  1.00  0.00
TER
ATOM   2005  O   WAT   657       7.434  16.776   2.665  1.00  0.00
ATOM   2006  H1  WAT   657       6.485  16.742   2.779  1.00  0.00
ATOM   2007  H2  WAT   657       7.616  17.686   2.429  1.00  0.00
TER
ATOM   2008  O   WAT   658      -6.711  15.026  -8.226  1.00  0.00
ATOM   2009  H1  WAT   658      -6.002  14.604  -8.711  1.00  0.00
ATOM   2010  H2  WAT   658      -7.427  15.093  -8.857  1.00  0.00
TER
ATOM   2011  O   WAT   659      -7.064  11.080  -9.185  1.00  0.00
ATOM   2012  H1  WAT   659      -6.341  11.621  -8.867  1.00  0.00
ATOM   2013  H2  WAT   659      -6.791  10.806 -10.061  1.00  0.00
TER
ATOM   2014  O   WAT   660       6.745  15.949  -4.918  1.00  0.00
ATOM   2015  H1  WAT   660       7.241  15.716  -4.133  1.00  0.00
ATOM   2016  H2  WAT   660       6.547  15.110  -5.334  1.00  0.00
TER
ATOM   2017  O   WAT   661      -7.375  10.330   0.717  1.00  0.00
ATOM   2018  H1  WAT   661      -6.727   9.780   0.276  1.00  0.00
ATOM   2019  H2  WAT   661      -6.954  10.585   1.538  1.00  0.00
TER
ATOM   2020  O   WAT   662       8.174  14.585  -2.384  1.00  0.00
ATOM   2021  H1  WAT   662       8.064  14.431  -1.446  1.00  0.00
ATOM   2022  H2  WAT   662       8.935  14.057  -2.627  1.00  0.00
TER
ATOM   2023  O   WAT   663       6.521  10.525   4.074  1.00  0.00
ATOM   2024  H1  WAT   663       7.158  11.138   4.440  1.00  0.00
ATOM   2025  H2  WAT   663       6.668  10.561   3.129  1.00  0.00
TER
ATOM   2026  O   WAT   664       9.063  12.416  -9.144  1.00  0.00
ATOM   2027  H1  WAT   664       9.988  12.284  -9.352  1.00  0.00
ATOM   2028  H2  WAT   664       9.041  12.495  -8.190  1.00  0.00
TER
ATOM   2029  O   WAT   665       9.137  13.187  -6.518  1.00  0.00
ATOM   2030  H1  WAT   665       8.342  13.122  -5.989  1.00  0.00
ATOM   2031  H2  WAT   665       9.341  14.122  -6.530  1.00  0.00
TER
ATOM   2032  O   WAT   666      -7.621  10.486   3.459  1.00  0.00
ATOM   2033  H1  WAT   666      -7.970  10.942   4.225  1.00  0.00
ATOM   2034  H2  WAT   666      -7.953   9.592   3.542  1.00  0.00
TER
ATOM   2035  O   WAT   667      -0.109  11.677   6.981  1.00  0.00
ATOM   2036  H1  WAT   667      -0.170  12.269   7.731  1.00  0.00
ATOM   2037  H2  WAT   667       0.831  11.570   6.836  1.00  0.00
TER
ATOM   2038  O   WAT   668       2.528  11.334   6.621  1.00  0.00
ATOM   2039  H1  WAT   668       3.143  11.652   5.959  1.00  0.00
ATOM   2040  H2  WAT   668       3.073  10.849   7.240  1.00  0.00
TER
ATOM   2041  O   WAT   669      -6.949  10.014   6.735  1.00  0.00
ATOM   2042  H1  WAT   669      -6.401   9.832   5.971  1.00  0.00
ATOM   2043  H2  WAT   669      -6.884   9.223   7.270  1.00  0.00
TER
ATOM   2044  O   WAT   670       3.269   9.897   2.948  1.00  0.00
ATOM   2045  H1  WAT   670       2.395  10.231   2.745  1.00  0.00
ATOM   2046  H2  WAT   670       3.160   9.425   3.773  1.00  0.00
TER
ATOM   2047  O   WAT   671       4.176  12.104   4.332  1.00  0.00
ATOM   2048  H1  WAT   671       3.848  11.290   3.952  1.00  0.00
ATOM   2049  H2  WAT   671       5.125  12.061   4.208  1.00  0.00
TER
ATOM   2050  O   WAT   672       1.017  10.814   1.887  1.00  0.00
ATOM   2051  H1  WAT   672       0.234  11.289   2.167  1.00  0.00
ATOM   2052  H2  WAT   672       0.723   9.910   1.778  1.00  0.00
TER
ATOM   2053  O   WAT   673       5.569  11.517  -0.068  1.00  0.00
ATOM   2054  H1  WAT   673       6.010  11.461  -0.916  1.00  0.00
ATOM   2055  H2  WAT   673       5.300  12.433   0.003  1.00  0.00
TER
ATOM   2056  O   WAT   674       7.433  11.148  -2.057  1.00  0.00
ATOM   2057  H1  WAT   674       7.372  10.204  -2.204  1.00  0.00
ATOM   2058  H2  WAT   674       8.212  11.256  -1.512  1.00  0.00
TER
ATOM   2059  O   WAT   675      -7.639  11.119  -5.592  1.00  0.00
ATOM   2060  H1  WAT   675      -6.881  11.232  -6.165  1.00  0.00
ATOM   2061  H2  WAT   675      -8.101  11.956  -5.637  1.00  0.00
TER
ATOM   2062  O   WAT   676      -1.098  13.233  -2.602  1.00  0.00
ATOM   2063  H1  WAT   676      -1.910  12.859  -2.942  1.00  0.00
ATOM   2064  H2  WAT   676      -0.594  12.478  -2.299  1.00  0.00
TER
ATOM   2065  O   WAT   677       3.405   9.897  -1.363  1.00  0.00
ATOM   2066  H1  WAT   677       4.008  10.469  -0.888  1.00  0.00
ATOM   2067  H2  WAT   677       2.664  10.461  -1.586  1.00  0.00
TER
ATOM   2068  O   WAT   678       6.548  10.299  -6.089  1.00  0.00
ATOM   2069  H1  WAT   678       6.743  11.198  -5.822  1.00  0.00
ATOM   2070  H2  WAT   678       5.761  10.068  -5.596  1.00  0.00
TER
ATOM   2071  O   WAT   679      -5.267  11.646  -7.052  1.00  0.00
ATOM   2072  H1  WAT   679      -4.737  10.859  -7.181  1.00  0.00
ATOM   2073  H2  WAT   679      -4.634  12.325  -6.818  1.00  0.00
TER
ATOM   2074  O   WAT   680      -3.073  11.383  -3.997  1.00  0.00
ATOM   2075  H1  WAT   680      -3.703  10.682  -3.830  1.00  0.00
ATOM   2076  H2  WAT   680      -3.612  12.143  -4.214  1.00  0.00
TER
ATOM   2077  O   WAT   681      -2.947  10.661   8.438  1.00  0.00
ATOM   2078  H1  WAT   681      -3.229  11.165   7.674  1.00  0.00
ATOM   2079  H2  WAT   681      -2.565   9.864   8.072  1.00  0.00
TER
ATOM   2080  O   WAT   682       3.654  10.077   9.016  1.00  0.00
ATOM   2081  H1  WAT   682       3.541  10.396   9.911  1.00  0.00
ATOM   2082  H2  WAT   682       4.471  10.478   8.720  1.00  0.00
TER
ATOM   2083  O   WAT   683       0.692  19.874 -18.739  1.00  0.00
ATOM   2084  H1  WAT   683      -0.084  19.394 -18.450  1.00  0.00
ATOM   2085  H2  WAT   683       1.343  19.195 -18.914  1.00  0.00
TER
ATOM   2086  O   WAT   684      -5.292  20.186 -17.862  1.00  0.00
ATOM   2087  H1  WAT   684      -6.123  19.931 -17.462  1.00  0.00
ATOM   2088  H2  WAT   684      -4.683  20.257 -17.126  1.00  0.00
TER
ATOM   2089  O   WAT   685      -8.919  17.747 -18.194  1.00  0.00
ATOM   2090  H1  WAT   685      -8.347  16.979 -18.193  1.00  0.00
ATOM   2091  H2  WAT   685      -8.919  18.046 -19.103  1.00  0.00
TER
ATOM   2092  O   WAT   686      -7.677  13.155 -16.407  1.00  0.00
ATOM   2093  H1  WAT   686      -7.856  12.258 -16.126  1.00  0.00
ATOM   2094  H2  WAT   686      -8.079  13.702 -15.732  1.00  0.00
TER
ATOM   2095  O   WAT   687       1.163  15.357 -18.505  1.00  0.00
ATOM   2096  H1  WAT   687       1.540  14.484 -18.618  1.00  0.00
ATOM   2097  H2  WAT   687       1.065  15.693 -19.396  1.00  0.00
TER
ATOM   2098  O   WAT   688      -7.058  15.651 -17.798  1.00  0.00
ATOM   2099  H1  WAT   688      -6.377  15.915 -17.180  1.00  0.00
ATOM   2100  H2  WAT   688      -7.373  14.811 -17.465  1.00  0.00
TER
ATOM   2101  O   WAT   689      -2.865  16.698 -18.711  1.00  0.00
ATOM   2102  H1  WAT   689      -2.358  17.196 -18.071  1.00  0.00
ATOM   2103  H2  WAT   689      -2.334  15.921 -18.887  1.00  0.00
TER
ATOM   2104  O   WAT   690       9.236  14.868 -15.008  1.00  0.00
ATOM   2105  H1  WAT   690       8.531  15.257 -15.527  1.00  0.00
ATOM   2106  H2  WAT   690       9.501  15.563 -14.406  1.00  0.00
TER
ATOM   2107  O   WAT   691      -4.582  11.338 -14.445  1.00  0.00
ATOM   2108  H1  WAT   691      -4.580  11.855 -15.250  1.00  0.00
ATOM   2109  H2  WAT   691      -5.411  10.861 -14.468  1.00  0.00
TER
ATOM   2110  O   WAT   692       5.182  14.792 -18.800  1.00  0.00
ATOM   2111  H1  WAT   692       4.477  15.080 -18.220  1.00  0.00
ATOM   2112  H2  WAT   692       5.543  15.602 -19.160  1.00  0.00
TER
ATOM   2113  O   WAT   693      -4.900  13.049 -16.438  1.00  0.00
ATOM   2114  H1  WAT   693      -4.559  13.893 -16.732  1.00  0.00
ATOM   2115  H2  WAT   693      -5.839  13.197 -16.321  1.00  0.00
TER
ATOM   2116  O   WAT   694       8.250  14.237 -18.409  1.00  0.00
ATOM   2117  H1  WAT   694       7.303  14.271 -18.277  1.00  0.00
ATOM   2118  H2  WAT   694       8.575  15.051 -18.024  1.00  0.00
TER
ATOM   2119  O   WAT   695       7.679  19.555 -16.403  1.00  0.00
ATOM   2120  H1  WAT   695       6.851  19.625 -16.878  1.00  0.00
ATOM   2121  H2  WAT   695       8.274  20.141 -16.871  1.00  0.00
TER
ATOM   2122  O   WAT   696       4.643  16.342 -15.457  1.00  0.00
ATOM   2123  H1  WAT   696       4.230  17.168 -15.203  1.00  0.00
ATOM   2124  H2  WAT   696       3.911  15.757 -15.650  1.00  0.00
TER
ATOM   2125  O   WAT   697      -4.511  15.903 -16.815  1.00  0.00
ATOM   2126  H1  WAT   697      -3.959  16.012 -17.590  1.00  0.00
ATOM   2127  H2  WAT   697      -3.997  16.276 -16.100  1.00  0.00
TER
ATOM   2128  O   WAT   698      -4.837  19.425 -13.205  1.00  0.00
ATOM   2129  H1  WAT   698      -4.976  20.297 -12.836  1.00  0.00
ATOM   2130  H2  WAT   698      -5.719  19.082 -13.350  1.00  0.00
TER
ATOM   2131  O   WAT   699       8.169  15.394 -11.575  1.00  0.00
ATOM   2132  H1  WAT   699       7.553  15.902 -12.103  1.00  0.00
ATOM   2133  H2  WAT   699       7.848  14.494 -11.632  1.00  0.00
TER
ATOM   2134  O   WAT   700       0.230  14.233 -14.109  1.00  0.00
ATOM   2135  H1  WAT   700      -0.232  14.442 -13.297  1.00  0.00
ATOM   2136  H2  WAT   700      -0.172  13.419 -14.412  1.00  0.00
TER
ATOM   2137  O   WAT   701       5.230  15.454 -12.979  1.00  0.00
ATOM   2138  H1  WAT   701       4.380  15.155 -12.658  1.00  0.00
ATOM   2139  H2  WAT   701       5.071  15.698 -13.891  1.00  0.00
TER
ATOM   2140  O   WAT   702       2.325  16.954 -10.879  1.00  0.00
ATOM   2141  H1  WAT   702       2.651  16.121 -11.219  1.00  0.00
ATOM   2142  H2  WAT   702       3.113  17.477 -10.731  1.00  0.00
TER
ATOM   2143  O   WAT   703      -2.019  11.911 -17.853  1.00  0.00
ATOM   2144  H1  WAT   703      -1.722  12.817 -17.934  1.00  0.00
ATOM   2145  H2  WAT   703      -1.471  11.423 -18.467  1.00  0.00
TER
ATOM   2146  O   WAT   704      -1.826  17.388 -11.318  1.00  0.00
ATOM   2147  H1  WAT   704      -1.921  16.448 -11.468  1.00  0.00
ATOM   2148  H2  WAT   704      -0.982  17.610 -11.713  1.00  0.00
TER
ATOM   2149  O   WAT   705      -6.695  13.800 -13.165  1.00  0.00
ATOM   2150  H1  WAT   705      -7.088  14.647 -12.958  1.00  0.00
ATOM   2151  H2  WAT   705      -7.383  13.162 -12.974  1.00  0.00
TER
ATOM   2152  O   WAT   706      -0.120  13.883 -10.095  1.00  0.00
ATOM   2153  H1  WAT   706      -0.810  13.690  -9.461  1.00  0.00
ATOM   2154  H2  WAT   706       0.623  14.167  -9.563  1.00  0.00
TER
ATOM   2155  O   WAT   707      -9.393  11.722 -19.132  1.00  0.00
ATOM   2156  H1  WAT   707      -9.682  12.293 -18.419  1.00  0.00
ATOM   2157  H2  WAT   707      -8.648  11.243 -18.769  1.00  0.00
TER
ATOM   2158  O   WAT   708       2.156  17.723 -17.260  1.00  0.00
ATOM   2159  H1  WAT   708       1.424  18.232 -16.911  1.00  0.00
ATOM   2160  H2  WAT   708       1.759  16.906 -17.561  1.00  0.00
TER
ATOM   2161  O   WAT   709      -1.406  14.398 -18.854  1.00  0.00
ATOM   2162  H1  WAT   709      -1.402  13.957 -19.704  1.00  0.00
ATOM   2163  H2  WAT   709      -0.511  14.720 -18.747  1.00  0.00
TER
ATOM   2164  O   WAT   710       2.619  13.176 -17.847  1.00  0.00
ATOM   2165  H1  WAT   710       2.636  13.627 -17.003  1.00  0.00
ATOM   2166  H2  WAT   710       2.370  12.277 -17.634  1.00  0.00
TER
ATOM   2167  O   WAT   711       6.046  10.590 -12.009  1.00  0.00
ATOM   2168  H1  WAT   711       6.370   9.859 -11.483  1.00  0.00
ATOM   2169  H2  WAT   711       6.082  10.271 -12.911  1.00  0.00
TER
ATOM   2170  O   WAT   712      -1.105  18.459 -17.108  1.00  0.00
ATOM   2171  H1  WAT   712      -0.738  17.984 -16.362  1.00  0.00
ATOM   2172  H2  WAT   712      -1.295  19.333 -16.767  1.00  0.00
TER
ATOM   2173  O   WAT   713      -3.315  17.499 -14.790  1.00  0.00
ATOM   2174  H1  WAT   713      -3.620  18.379 -14.564  1.00  0.00
ATOM   2175  H2  WAT   713      -2.361  17.559 -14.754  1.00  0.00
TER
ATOM   2176  O   WAT   714       5.972  20.702 -18.400  1.00  0.00
ATOM   2177  H1  WAT   714       6.692  21.198 -18.791  1.00  0.00
ATOM   2178  H2  WAT   714       5.770  20.024 -19.045  1.00  0.00
TER
ATOM   2179  O   WAT   715       1.354  20.773 -12.513  1.00  0.00
ATOM   2180  H1  WAT   715       1.287  19.853 -12.768  1.00  0.00
ATOM   2181  H2  WAT   715       0.724  20.871 -11.799  1.00  0.00
TER
ATOM   2182  O   WAT   716      -7.259  18.340 -13.642  1.00  0.00
ATOM   2183  H1  WAT   716      -7.617  19.005 -13.055  1.00  0.00
ATOM   2184  H2  WAT   716      -7.553  17.508 -13.271  1.00  0.00
TER
ATOM   2185  O   WAT   717      -4.058  18.798 -10.758  1.00  0.00
ATOM   2186  H1  WAT   717      -4.358  18.944 -11.656  1.00  0.00
ATOM   2187  H2  WAT   717      -3.286  18.239 -10.851  1.00  0.00
TER
ATOM   2188  O   WAT   718       7.496  20.236 -13.416  1.00  0.00
ATOM   2189  H1  WAT   718       6.771  20.829 -13.613  1.00  0.00
ATOM   2190  H2  WAT   718       8.024  20.228 -14.215  1.00  0.00
TER
ATOM   2191  O   WAT   719      -8.684  11.829 -12.965  1.00  0.00
ATOM   2192  H1  WAT   719      -9.398  12.029 -12.360  1.00  0.00
ATOM   2193  H2  WAT   719      -8.265  11.053 -12.594  1.00  0.00
TER
ATOM   2194  O   WAT   720       2.810  14.321 -15.215  1.00  0.00
ATOM   2195  H1  WAT   720       3.178  13.501 -14.887  1.00  0.00
ATOM   2196  H2  WAT   720       1.950  14.381 -14.799  1.00  0.00
TER
ATOM   2197  O   WAT   721      -0.230  16.975 -14.991  1.00  0.00
ATOM   2198  H1  WAT   721       0.269  17.450 -14.326  1.00  0.00
ATOM   2199  H2  WAT   721      -0.088  16.052 -14.784  1.00  0.00
TER
ATOM   2200  O   WAT   722       6.977  13.192 -14.148  1.00  0.00
ATOM   2201  H1  WAT   722       6.474  13.933 -13.809  1.00  0.00
ATOM   2202  H2  WAT   722       7.792  13.580 -14.465  1.00  0.00
TER
ATOM   2203  O   WAT   723      -8.531  19.371 -11.223  1.00  0.00
ATOM   2204  H1  WAT   723      -8.027  18.792 -10.651  1.00  0.00
ATOM   2205  H2  WAT   723      -9.270  19.655 -10.685  1.00  0.00
TER
ATOM   2206  O   WAT   724      -6.499  17.514 -10.328  1.00  0.00
ATOM   2207  H1  WAT   724      -6.458  17.216  -9.419  1.00  0.00
ATOM   2208  H2  WAT   724      -5.644  17.915 -10.487  1.00  0.00
TER
ATOM   2209  O   WAT   725      -4.558  16.093 -12.361  1.00  0.00
ATOM   2210  H1  WAT   725      -5.089  15.603 -12.988  1.00  0.00
ATOM   2211  H2  WAT   725      -3.889  16.522 -12.895  1.00  0.00
TER
ATOM   2212  O   WAT   726       4.340  20.560 -12.596  1.00  0.00
ATOM   2213  H1  WAT   726       4.754  20.715 -11.747  1.00  0.00
ATOM   2214  H2  WAT   726       3.405  20.686 -12.434  1.00  0.00
TER
ATOM   2215  O   WAT   727       4.812  17.900 -10.592  1.00  0.00
ATOM   2216  H1  WAT   727       5.394  17.145 -10.680  1.00  0.00
ATOM   2217  H2  WAT   727       4.988  18.431 -11.369  1.00  0.00
TER
ATOM   2218  O   WAT   728      -4.071  13.060 -12.281  1.00  0.00
ATOM   2219  H1  WAT   728      -4.165  12.442 -13.006  1.00  0.00
ATOM   2220  H2  WAT   728      -4.651  13.786 -12.508  1.00  0.00
TER
ATOM   2221  O   WAT   729      -1.305  11.617 -15.248  1.00  0.00
ATOM   2222  H1  WAT   729      -1.753  11.639 -16.093  1.00  0.00
ATOM   2223  H2  WAT   729      -1.938  11.219 -14.651  1.00  0.00
TER
ATOM   2224  O   WAT   730       1.437  18.244 -13.243  1.00  0.00
ATOM   2225  H1  WAT   730       1.557  17.648 -12.504  1.00  0.00
ATOM   2226  H2  WAT   730       2.297  18.281 -13.663  1.00  0.00
TER
ATOM   2227  O   WAT   731       3.776  18.798 -14.667  1.00  0.00
ATOM   2228  H1  WAT   731       3.250  19.322 -15.270  1.00  0.00
ATOM   2229  H2  WAT   731       4.119  19.431 -14.036  1.00  0.00
TER
ATOM   2230  O   WAT   732      -1.796  14.786 -11.985  1.00  0.00
ATOM   2231  H1  WAT   732      -1.206  14.478 -11.298  1.00  0.00
ATOM   2232  H2  WAT   732      -2.614  14.314 -11.829  1.00  0.00
TER
ATOM   2233  O   WAT   733       3.024  14.403 -11.752  1.00  0.00
ATOM   2234  H1  WAT   733       2.335  13.741 -11.817  1.00  0.00
ATOM   2235  H2  WAT   733       3.744  13.957 -11.307  1.00  0.00
TER
ATOM   2236  O   WAT   734      -7.430  19.145 -16.312  1.00  0.00
ATOM   2237  H1  WAT   734      -7.063  19.057 -15.432  1.00  0.00
ATOM   2238  H2  WAT   734      -7.999  18.381 -16.411  1.00  0.00
TER
ATOM   2239  O   WAT   735       7.370  17.613 -13.299  1.00  0.00
ATOM   2240  H1  WAT   735       7.139  17.384 -14.199  1.00  0.00
ATOM   2241  H2  WAT   735       7.631  18.533 -13.344  1.00  0.00
TER
ATOM   2242  O   WAT   736      -7.879  16.056 -12.406  1.00  0.00
ATOM   2243  H1  WAT   736      -8.773  16.022 -12.066  1.00  0.00
ATOM   2244  H2  WAT   736      -7.339  16.254 -11.641  1.00  0.00
TER
ATOM   2245  O   WAT   737       5.809  12.839 -10.521  1.00  0.00
ATOM   2246  H1  WAT   737       6.686  12.847 -10.137  1.00  0.00
ATOM   2247  H2  WAT   737       5.821  12.102 -11.131  1.00  0.00
TER
ATOM   2248  O   WAT   738       7.434  16.776 -16.110  1.00  0.00
ATOM   2249  H1  WAT   738       6.485  16.742 -15.995  1.00  0.00
ATOM   2250  H2  WAT   738       7.616  17.686 -16.345  1.00  0.00
TER
ATOM   2251  O   WAT   739      -7.375  10.330 -18.057  1.00  0.00
ATOM   2252  H1  WAT   739      -6.727   9.780 -18.498  1.00  0.00
ATOM   2253  H2  WAT   739      -6.954  10.585 -17.236  1.00  0.00
TER
ATOM   2254  O   WAT   740       6.521  10.525 -14.700  1.00  0.00
ATOM   2255  H1  WAT   740       7.158  11.138 -14.335  1.00  0.00
ATOM   2256  H2  WAT   740       6.668  10.561 -15.646  1.00  0.00
TER
ATOM   2257  O   WAT   741      -7.621  10.486 -15.315  1.00  0.00
ATOM   2258  H1  WAT   741      -7.970  10.942 -14.549  1.00  0.00
ATOM   2259  H2  WAT   741      -7.953   9.592 -15.233  1.00  0.00
TER
ATOM   2260  O   WAT   742      -0.109  11.677 -11.793  1.00  0.00
ATOM   2261  H1  WAT   742      -0.170  12.269 -11.043  1.00  0.00
ATOM   2262  H2  WAT   742       0.831  11.570 -11.938  1.00  0.00
TER
ATOM   2263  O   WAT   743       2.528  11.334 -12.154  1.00  0.00
ATOM   2264  H1  WAT   743       3.143  11.652 -12.816  1.00  0.00
ATOM   2265  H2  WAT   743       3.073  10.849 -11.534  1.00  0.00
TER
ATOM   2266  O   WAT   744      -6.949  10.014 -12.040  1.00  0.00
ATOM   2267  H1  WAT   744      -6.401   9.832 -12.803  1.00  0.00
ATOM   2268  H2  WAT   744      -6.884   9.223 -11.504  1.00  0.00
TER
ATOM   2269  O   WAT   745       3.269   9.897 -15.827  1.00  0.00
ATOM   2270  H1  WAT   745       2.395  10.231 -16.030  1.00  0.00
ATOM   2271  H2  WAT   745       3.160   9.425 -15.002  1.00  0.00
TER
ATOM   2272  O   WAT   746       4.176  12.104 -14.443  1.00  0.00
ATOM   2273  H1  WAT   746       3.848  11.290 -14.822  1.00  0.00
ATOM   2274  H2  WAT   746       5.125  12.061 -14.566  1.00  0.00
TER
ATOM   2275  O   WAT   747       1.017  10.814 -16.888  1.00  0.00
ATOM   2276  H1  WAT   747       0.234  11.289 -16.608  1.00  0.00
ATOM   2277  H2  WAT   747       0.723   9.910 -16.996  1.00  0.00
TER
ATOM   2278  O   WAT   748       5.569  11.517 -18.843  1.00  0.00
ATOM   2279  H1  WAT   748       6.010  11.461 -19.690  1.00  0.00
ATOM   2280  H2  WAT   748       5.300  12.433 -18.772  1.00  0.00
TER
ATOM   2281  O   WAT   749      -2.947  10.661 -10.336  1.00  0.00
ATOM   2282  H1  WAT   749      -3.229  11.165 -11.100  1.00  0.00
ATOM   2283  H2  WAT   749      -2.565   9.864 -10.702  1.00  0.00
TER
ATOM   2284  O   WAT   750       3.654  10.077  -9.758  1.00  0.00
ATOM   2285  H1  WAT   750       3.541  10.396  -8.863  1.00  0.00
ATOM   2286  H2  WAT   750       4.471  10.478 -10.054  1.00  0.00
TER
ATOM   2287  O   WAT   751       2.560  -0.678  16.928  1.00  0.00
ATOM   2288  H1  WAT   751       2.479  -1.593  16.658  1.00  0.00
ATOM   2289  H2  WAT   751       2.146  -0.182  16.222  1.00  0.00
TER
ATOM   2290  O   WAT   752       0.692   1.100  18.809  1.00  0.00
ATOM   2291  H1  WAT   752      -0.084   0.620  19.099  1.00  0.00
ATOM   2292  H2  WAT   752       1.343   0.420  18.635  1.00  0.00
TER
ATOM   2293  O   WAT   753       4.713   5.506  17.589  1.00  0.00
ATOM   2294  H1  WAT   753       4.251   4.734  17.918  1.00  0.00
ATOM   2295  H2  WAT   753       5.525   5.532  18.094  1.00  0.00
TER
ATOM   2296  O   WAT   754      -6.882  -3.628  13.471  1.00  0.00
ATOM   2297  H1  WAT   754      -7.771  -3.287  13.369  1.00  0.00
ATOM   2298  H2  WAT   754      -6.598  -3.828  12.579  1.00  0.00
TER
ATOM   2299  O   WAT   755      -8.919  -1.028  19.355  1.00  0.00
ATOM   2300  H1  WAT   755      -8.347  -1.795  19.355  1.00  0.00
ATOM   2301  H2  WAT   755      -8.919  -0.729  18.446  1.00  0.00
TER
ATOM   2302  O   WAT   756       0.939   7.791  17.210  1.00  0.00
ATOM   2303  H1  WAT   756       0.320   8.247  16.639  1.00  0.00
ATOM   2304  H2  WAT   756       1.794   7.947  16.809  1.00  0.00
TER
ATOM   2305  O   WAT   757       0.133   3.775  18.816  1.00  0.00
ATOM   2306  H1  WAT   757       0.064   2.834  18.655  1.00  0.00
ATOM   2307  H2  WAT   757       0.895   3.865  19.389  1.00  0.00
TER
ATOM   2308  O   WAT   758       1.163  -3.418  19.043  1.00  0.00
ATOM   2309  H1  WAT   758       1.540  -4.290  18.931  1.00  0.00
ATOM   2310  H2  WAT   758       1.065  -3.082  18.152  1.00  0.00
TER
ATOM   2311  O   WAT   759      -4.706  -5.045  14.505  1.00  0.00
ATOM   2312  H1  WAT   759      -4.600  -4.145  14.812  1.00  0.00
ATOM   2313  H2  WAT   759      -5.617  -5.093  14.214  1.00  0.00
TER
ATOM   2314  O   WAT   760       4.946  -5.923  15.976  1.00  0.00
ATOM   2315  H1  WAT   760       5.767  -6.413  16.019  1.00  0.00
ATOM   2316  H2  WAT   760       4.979  -5.333  16.729  1.00  0.00
TER
ATOM   2317  O   WAT   761       1.805   2.675  14.603  1.00  0.00
ATOM   2318  H1  WAT   761       1.187   3.140  14.039  1.00  0.00
ATOM   2319  H2  WAT   761       2.318   3.368  15.020  1.00  0.00
TER
ATOM   2320  O   WAT   762       5.182  -3.983  18.749  1.00  0.00
ATOM   2321  H1  WAT   762       4.477  -3.694  19.329  1.00  0.00
ATOM   2322  H2  WAT   762       5.543  -3.173  18.389  1.00  0.00
TER
ATOM   2323  O   WAT   763      -8.826   3.361  11.977  1.00  0.00
ATOM   2324  H1  WAT   763      -9.204   3.850  11.245  1.00  0.00
ATOM   2325  H2  WAT   763      -8.569   4.034  12.607  1.00  0.00
TER
ATOM   2326  O   WAT   764      -1.218  -8.237  17.435  1.00  0.00
ATOM   2327  H1  WAT   764      -0.910  -8.793  16.719  1.00  0.00
ATOM   2328  H2  WAT   764      -2.147  -8.103  17.253  1.00  0.00
TER
ATOM   2329  O   WAT   765       5.628   4.201  14.815  1.00  0.00
ATOM   2330  H1  WAT   765       5.518   3.258  14.940  1.00  0.00
ATOM   2331  H2  WAT   765       5.625   4.563  15.701  1.00  0.00
TER
ATOM   2332  O   WAT   766       1.171  -0.172  14.171  1.00  0.00
ATOM   2333  H1  WAT   766       0.243  -0.239  14.400  1.00  0.00
ATOM   2334  H2  WAT   766       1.323   0.766  14.057  1.00  0.00
TER
ATOM   2335  O   WAT   767       1.157  -3.901  11.168  1.00  0.00
ATOM   2336  H1  WAT   767       0.218  -3.739  11.253  1.00  0.00
ATOM   2337  H2  WAT   767       1.476  -3.182  10.622  1.00  0.00
TER
ATOM   2338  O   WAT   768       5.200   1.390  14.675  1.00  0.00
ATOM   2339  H1  WAT   768       4.581   1.052  14.028  1.00  0.00
ATOM   2340  H2  WAT   768       5.183   0.746  15.383  1.00  0.00
TER
ATOM   2341  O   WAT   769      -3.224   0.354  16.953  1.00  0.00
ATOM   2342  H1  WAT   769      -3.628  -0.358  16.458  1.00  0.00
ATOM   2343  H2  WAT   769      -3.137   0.009  17.842  1.00  0.00
TER
ATOM   2344  O   WAT   770      -2.756   4.041  19.117  1.00  0.00
ATOM   2345  H1  WAT   770      -3.053   3.435  18.438  1.00  0.00
ATOM   2346  H2  WAT   770      -1.806   4.078  19.006  1.00  0.00
TER
ATOM   2347  O   WAT   771       3.377   0.628  11.682  1.00  0.00
ATOM   2348  H1  WAT   771       3.816  -0.210  11.536  1.00  0.00
ATOM   2349  H2  WAT   771       4.090   1.261  11.769  1.00  0.00
TER
ATOM   2350  O   WAT   772       1.486   5.568  15.650  1.00  0.00
ATOM   2351  H1  WAT   772       1.926   6.310  15.236  1.00  0.00
ATOM   2352  H2  WAT   772       1.425   5.811  16.574  1.00  0.00
TER
ATOM   2353  O   WAT   773       6.958  -8.117   9.996  1.00  0.00
ATOM   2354  H1  WAT   773       6.646  -8.025  10.896  1.00  0.00
ATOM   2355  H2  WAT   773       7.720  -7.539   9.946  1.00  0.00
TER
ATOM   2356  O   WAT   774      -6.523  -0.751  14.454  1.00  0.00
ATOM   2357  H1  WAT   774      -6.644  -0.025  13.842  1.00  0.00
ATOM   2358  H2  WAT   774      -6.833  -1.521  13.977  1.00  0.00
TER
ATOM   2359  O   WAT   775      -7.640   4.120  16.671  1.00  0.00
ATOM   2360  H1  WAT   775      -8.047   4.261  15.817  1.00  0.00
ATOM   2361  H2  WAT   775      -6.749   3.836  16.469  1.00  0.00
TER
ATOM   2362  O   WAT   776       4.153   8.555  13.007  1.00  0.00
ATOM   2363  H1  WAT   776       3.993   8.265  13.905  1.00  0.00
ATOM   2364  H2  WAT   776       3.988   7.779  12.471  1.00  0.00
TER
ATOM   2365  O   WAT   777      -3.368   8.335  14.784  1.00  0.00
ATOM   2366  H1  WAT   777      -3.544   7.418  14.571  1.00  0.00
ATOM   2367  H2  WAT   777      -4.222   8.693  15.024  1.00  0.00
TER
ATOM   2368  O   WAT   778       3.856   6.064  11.566  1.00  0.00
ATOM   2369  H1  WAT   778       3.162   6.061  10.907  1.00  0.00
ATOM   2370  H2  WAT   778       4.598   5.639  11.136  1.00  0.00
TER
ATOM   2371  O   WAT   779       3.421   7.690  15.641  1.00  0.00
ATOM   2372  H1  WAT   779       3.877   6.909  15.955  1.00  0.00
ATOM   2373  H2  WAT   779       3.760   8.400  16.185  1.00  0.00
TER
ATOM   2374  O   WAT   780      -4.057  -7.408  17.836  1.00  0.00
ATOM   2375  H1  WAT   780      -4.500  -6.627  17.505  1.00  0.00
ATOM   2376  H2  WAT   780      -3.498  -7.085  18.543  1.00  0.00
TER
ATOM   2377  O   WAT   781      -0.941  -7.787  12.717  1.00  0.00
ATOM   2378  H1  WAT   781      -1.566  -7.791  13.442  1.00  0.00
ATOM   2379  H2  WAT   781      -1.028  -8.654  12.321  1.00  0.00
TER
ATOM   2380  O   WAT   782      -4.266  -2.285  15.564  1.00  0.00
ATOM   2381  H1  WAT   782      -4.491  -2.501  16.469  1.00  0.00
ATOM   2382  H2  WAT   782      -5.046  -1.852  15.219  1.00  0.00
TER
ATOM   2383  O   WAT   783       2.964  -2.278  14.164  1.00  0.00
ATOM   2384  H1  WAT   783       2.365  -1.555  13.980  1.00  0.00
ATOM   2385  H2  WAT   783       3.512  -2.341  13.381  1.00  0.00
TER
ATOM   2386  O   WAT   784       1.571  -3.642  16.194  1.00  0.00
ATOM   2387  H1  WAT   784       1.964  -3.325  15.381  1.00  0.00
ATOM   2388  H2  WAT   784       1.932  -4.521  16.308  1.00  0.00
TER
ATOM   2389  O   WAT   785      -9.393  -7.052  18.417  1.00  0.00
ATOM   2390  H1  WAT   785      -9.682  -6.482  19.129  1.00  0.00
ATOM   2391  H2  WAT   785      -8.648  -7.531  18.780  1.00  0.00
TER
ATOM   2392  O   WAT   786      -9.206  -3.110   9.627  1.00  0.00
ATOM   2393  H1  WAT   786      -9.288  -2.167   9.769  1.00  0.00
ATOM   2394  H2  WAT   786      -9.558  -3.252   8.748  1.00  0.00
TER
ATOM   2395  O   WAT   787      -1.406  -4.376  18.694  1.00  0.00
ATOM   2396  H1  WAT   787      -1.402  -4.817  17.845  1.00  0.00
ATOM   2397  H2  WAT   787      -0.511  -4.054  18.801  1.00  0.00
TER
ATOM   2398  O   WAT   788      -5.556  -4.493  17.654  1.00  0.00
ATOM   2399  H1  WAT   788      -5.896  -4.016  18.410  1.00  0.00
ATOM   2400  H2  WAT   788      -6.318  -4.947  17.294  1.00  0.00
TER
ATOM   2401  O   WAT   789      -1.344  -3.375  11.685  1.00  0.00
ATOM   2402  H1  WAT   789      -1.223  -3.416  12.633  1.00  0.00
ATOM   2403  H2  WAT   789      -1.729  -2.512  11.530  1.00  0.00
TER
ATOM   2404  O   WAT   790      -2.332  -1.065  11.083  1.00  0.00
ATOM   2405  H1  WAT   790      -2.900  -1.513  10.457  1.00  0.00
ATOM   2406  H2  WAT   790      -1.623  -0.705  10.550  1.00  0.00
TER
ATOM   2407  O   WAT   791      -8.241  -5.571  16.570  1.00  0.00
ATOM   2408  H1  WAT   791      -8.527  -5.936  17.408  1.00  0.00
ATOM   2409  H2  WAT   791      -8.303  -6.303  15.956  1.00  0.00
TER
ATOM   2410  O   WAT   792      -4.787   2.931  13.356  1.00  0.00
ATOM   2411  H1  WAT   792      -5.561   2.391  13.196  1.00  0.00
ATOM   2412  H2  WAT   792      -4.058   2.412  13.018  1.00  0.00
TER
ATOM   2413  O   WAT   793       5.972   1.928  19.149  1.00  0.00
ATOM   2414  H1  WAT   793       6.692   2.423  18.758  1.00  0.00
ATOM   2415  H2  WAT   793       5.770   1.250  18.504  1.00  0.00
TER
ATOM   2416  O   WAT   794       1.433  -6.678  13.291  1.00  0.00
ATOM   2417  H1  WAT   794       0.619  -7.177  13.216  1.00  0.00
ATOM   2418  H2  WAT   794       1.239  -5.839  12.875  1.00  0.00
TER
ATOM   2419  O   WAT   795       4.148  -2.307  11.588  1.00  0.00
ATOM   2420  H1  WAT   795       5.035  -1.995  11.413  1.00  0.00
ATOM   2421  H2  WAT   795       4.118  -3.179  11.196  1.00  0.00
TER
ATOM   2422  O   WAT   796      -4.743   2.599  16.994  1.00  0.00
ATOM   2423  H1  WAT   796      -4.226   1.796  16.939  1.00  0.00
ATOM   2424  H2  WAT   796      -5.195   2.537  17.835  1.00  0.00
TER
ATOM   2425  O   WAT   797       0.144   3.866  12.266  1.00  0.00
ATOM   2426  H1  WAT   797       0.485   4.610  11.771  1.00  0.00
ATOM   2427  H2  WAT   797      -0.685   4.179  12.629  1.00  0.00
TER
ATOM   2428  O   WAT   798       6.419  -0.995  11.056  1.00  0.00
ATOM   2429  H1  WAT   798       6.335  -0.564  10.205  1.00  0.00
ATOM   2430  H2  WAT   798       7.138  -0.535  11.488  1.00  0.00
TER
ATOM   2431  O   WAT   799       7.448   5.859  13.784  1.00  0.00
ATOM   2432  H1  WAT   799       6.805   5.204  14.058  1.00  0.00
ATOM   2433  H2  WAT   799       7.061   6.264  13.008  1.00  0.00
TER
ATOM   2434  O   WAT   800       3.026   3.187  17.631  1.00  0.00
ATOM   2435  H1  WAT   800       3.379   2.590  16.971  1.00  0.00
ATOM   2436  H2  WAT   800       2.143   2.862  17.802  1.00  0.00
TER
ATOM   2437  O   WAT   801      -0.887   3.947  15.038  1.00  0.00
ATOM   2438  H1  WAT   801      -0.200   4.494  15.419  1.00  0.00
ATOM   2439  H2  WAT   801      -1.674   4.491  15.073  1.00  0.00
TER
ATOM   2440  O   WAT   802      -8.748  -0.436  10.530  1.00  0.00
ATOM   2441  H1  WAT   802      -7.879  -0.153  10.813  1.00  0.00
ATOM   2442  H2  WAT   802      -9.239   0.378  10.415  1.00  0.00
TER
ATOM   2443  O   WAT   803      -1.585   0.952  14.651  1.00  0.00
ATOM   2444  H1  WAT   803      -1.128   1.762  14.877  1.00  0.00
ATOM   2445  H2  WAT   803      -1.936   0.634  15.482  1.00  0.00
TER
ATOM   2446  O   WAT   804      -5.683  -8.704  15.123  1.00  0.00
ATOM   2447  H1  WAT   804      -5.812  -8.713  16.071  1.00  0.00
ATOM   2448  H2  WAT   804      -6.507  -8.366  14.772  1.00  0.00
TER
ATOM   2449  O   WAT   805       5.837   4.751  10.321  1.00  0.00
ATOM   2450  H1  WAT   805       5.611   4.034  10.914  1.00  0.00
ATOM   2451  H2  WAT   805       5.447   4.502   9.484  1.00  0.00
TER
ATOM   2452  O   WAT   806      -8.381   8.777  11.096  1.00  0.00
ATOM   2453  H1  WAT   806      -8.021   9.376  10.442  1.00  0.00
ATOM   2454  H2  WAT   806      -8.522   9.323  11.869  1.00  0.00
TER
ATOM   2455  O   WAT   807       5.419   2.668  11.983  1.00  0.00
ATOM   2456  H1  WAT   807       5.131   3.129  12.771  1.00  0.00
ATOM   2457  H2  WAT   807       6.214   2.208  12.251  1.00  0.00
TER
ATOM   2458  O   WAT   808      -2.364   6.160  11.913  1.00  0.00
ATOM   2459  H1  WAT   808      -2.373   6.893  11.298  1.00  0.00
ATOM   2460  H2  WAT   808      -3.284   5.914  12.006  1.00  0.00
TER
ATOM   2461  O   WAT   809      -6.763   1.382  12.658  1.00  0.00
ATOM   2462  H1  WAT   809      -7.371   2.122  12.668  1.00  0.00
ATOM   2463  H2  WAT   809      -6.289   1.472  11.832  1.00  0.00
TER
ATOM   2464  O   WAT   810       6.176  -5.497  13.142  1.00  0.00
ATOM   2465  H1  WAT   810       5.547  -5.393  12.428  1.00  0.00
ATOM   2466  H2  WAT   810       5.681  -5.278  13.932  1.00  0.00
TER
ATOM   2467  O   WAT   811       0.622   6.223  10.576  1.00  0.00
ATOM   2468  H1  WAT   811       0.723   6.020   9.646  1.00  0.00
ATOM   2469  H2  WAT   811      -0.278   5.969  10.781  1.00  0.00
TER
ATOM   2470  O   WAT   812      -1.856  -3.219  14.558  1.00  0.00
ATOM   2471  H1  WAT   812      -2.564  -2.750  15.000  1.00  0.00
ATOM   2472  H2  WAT   812      -1.571  -3.877  15.193  1.00  0.00
TER
ATOM   2473  O   WAT   813       2.176  -6.494  15.998  1.00  0.00
ATOM   2474  H1  WAT   813       2.053  -6.475  15.049  1.00  0.00
ATOM   2475  H2  WAT   813       3.124  -6.446  16.118  1.00  0.00
TER
ATOM   2476  O   WAT   814      -0.736   8.742  15.271  1.00  0.00
ATOM   2477  H1  WAT   814      -0.482   8.704  14.349  1.00  0.00
ATOM   2478  H2  WAT   814      -1.685   8.615  15.263  1.00  0.00
TER
ATOM   2479  O   WAT   815      -3.652  -4.910  11.933  1.00  0.00
ATOM   2480  H1  WAT   815      -2.803  -4.473  11.867  1.00  0.00
ATOM   2481  H2  WAT   815      -4.019  -4.598  12.760  1.00  0.00
TER
ATOM   2482  O   WAT   816       5.269  -0.339  16.846  1.00  0.00
ATOM   2483  H1  WAT   816       4.328  -0.324  17.021  1.00  0.00
ATOM   2484  H2  WAT   816       5.583  -1.125  17.292  1.00  0.00
TER
ATOM   2485  O   WAT   817      -4.753   1.343  10.407  1.00  0.00
ATOM   2486  H1  WAT   817      -3.987   1.231  10.969  1.00  0.00
ATOM   2487  H2  WAT   817      -4.675   0.647   9.755  1.00  0.00
TER
ATOM   2488  O   WAT   818      -6.058  -1.225  11.090  1.00  0.00
ATOM   2489  H1  WAT   818      -5.978  -2.172  11.202  1.00  0.00
ATOM   2490  H2  WAT   818      -5.166  -0.894  11.196  1.00  0.00
TER
ATOM   2491  O   WAT   819       7.271   6.832  18.522  1.00  0.00
ATOM   2492  H1  WAT   819       7.396   7.655  18.994  1.00  0.00
ATOM   2493  H2  WAT   819       8.138   6.621  18.174  1.00  0.00
TER
ATOM   2494  O   WAT   820      -5.257   8.925  18.194  1.00  0.00
ATOM   2495  H1  WAT   820      -4.521   8.377  18.464  1.00  0.00
ATOM   2496  H2  WAT   820      -4.873   9.791  18.054  1.00  0.00
TER
ATOM   2497  O   WAT   821      -8.372   4.992  14.068  1.00  0.00
ATOM   2498  H1  WAT   821      -9.298   5.234  14.058  1.00  0.00
ATOM   2499  H2  WAT   821      -7.907   5.820  13.946  1.00  0.00
TER
ATOM   2500  O   WAT   822      -2.147   8.098  10.016  1.00  0.00
ATOM   2501  H1  WAT   822      -1.354   8.387   9.564  1.00  0.00
ATOM   2502  H2  WAT   822      -2.666   7.667   9.337  1.00  0.00
TER
ATOM   2503  O   WAT   823       6.906   7.325  11.440  1.00  0.00
ATOM   2504  H1  WAT   823       6.621   6.912  10.625  1.00  0.00
ATOM   2505  H2  WAT   823       6.708   8.254  11.320  1.00  0.00
TER
ATOM   2506  O   WAT   824      -1.629   3.318   9.880  1.00  0.00
ATOM   2507  H1  WAT   824      -1.734   2.704  10.607  1.00  0.00
ATOM   2508  H2  WAT   824      -1.796   2.795   9.097  1.00  0.00
TER
ATOM   2509  O   WAT   825       1.611   2.380  10.485  1.00  0.00
ATOM   2510  H1  WAT   825       1.062   2.827  11.129  1.00  0.00
ATOM   2511  H2  WAT   825       2.233   1.875  11.008  1.00  0.00
TER
ATOM   2512  O   WAT   826      -2.721   1.339  12.381  1.00  0.00
ATOM   2513  H1  WAT   826      -2.299   1.173  13.224  1.00  0.00
ATOM   2514  H2  WAT   826      -2.596   0.529  11.887  1.00  0.00
TER
ATOM   2515  O   WAT   827      -0.208   0.363   9.629  1.00  0.00
ATOM   2516  H1  WAT   827       0.312  -0.352   9.263  1.00  0.00
ATOM   2517  H2  WAT   827       0.439   1.002   9.929  1.00  0.00
TER
ATOM   2518  O   WAT   828      -3.825  -2.587   9.327  1.00  0.00
ATOM   2519  H1  WAT   828      -4.026  -3.450   9.688  1.00  0.00
ATOM   2520  H2  WAT   828      -3.996  -2.674   8.389  1.00  0.00
TER
ATOM   2521  O   WAT   829       3.654  -7.776  11.856  1.00  0.00
ATOM   2522  H1  WAT   829       3.934  -8.620  12.212  1.00  0.00
ATOM   2523  H2  WAT   829       2.880  -7.544  12.369  1.00  0.00
TER
ATOM   2524  O   WAT   830      -5.027  -5.487   9.315  1.00  0.00
ATOM   2525  H1  WAT   830      -4.724  -5.480   8.407  1.00  0.00
ATOM   2526  H2  WAT   830      -4.287  -5.837   9.811  1.00  0.00
TER
ATOM   2527  O   WAT   831      -1.808  -6.544  10.300  1.00  0.00
ATOM   2528  H1  WAT   831      -2.156  -7.221   9.721  1.00  0.00
ATOM   2529  H2  WAT   831      -1.607  -7.005  11.115  1.00  0.00
TER
ATOM   2530  O   WAT   832       0.357   8.444  11.919  1.00  0.00
ATOM   2531  H1  WAT   832       1.252   8.783  11.941  1.00  0.00
ATOM   2532  H2  WAT   832       0.388   7.722  11.291  1.00  0.00
TER
ATOM   2533  O   WAT   833      -6.004   3.817  10.148  1.00  0.00
ATOM   2534  H1  WAT   833      -5.566   4.360  10.803  1.00  0.00
ATOM   2535  H2  WAT   833      -5.519   2.992  10.157  1.00  0.00
TER
ATOM   2536  O   WAT   834      -8.789   6.606  17.600  1.00  0.00
ATOM   2537  H1  WAT   834      -8.459   5.738  17.368  1.00  0.00
ATOM   2538  H2  WAT   834      -8.360   6.812  18.430  1.00  0.00
TER
ATOM   2539  O   WAT   835      -4.193   4.937  15.260  1.00  0.00
ATOM   2540  H1  WAT   835      -4.494   4.813  16.160  1.00  0.00
ATOM   2541  H2  WAT   835      -4.299   4.078  14.851  1.00  0.00
TER
ATOM   2542  O   WAT   836       8.576   4.717   9.963  1.00  0.00
ATOM   2543  H1  WAT   836       7.745   4.784  10.433  1.00  0.00
ATOM   2544  H2  WAT   836       8.753   5.607   9.659  1.00  0.00
TER
ATOM   2545  O   WAT   837       8.032   1.461  12.466  1.00  0.00
ATOM   2546  H1  WAT   837       8.794   2.031  12.572  1.00  0.00
ATOM   2547  H2  WAT   837       8.047   0.894  13.237  1.00  0.00
TER
ATOM   2548  O   WAT   838      -8.468  -0.015  16.697  1.00  0.00
ATOM   2549  H1  WAT   838      -9.123  -0.284  16.053  1.00  0.00
ATOM   2550  H2  WAT   838      -7.630  -0.124  16.247  1.00  0.00
TER
ATOM   2551  O   WAT   839       9.038   2.316  17.310  1.00  0.00
ATOM   2552  H1  WAT   839       9.409   1.533  16.904  1.00  0.00
ATOM   2553  H2  WAT   839       9.678   3.005  17.132  1.00  0.00
TER
ATOM   2554  O   WAT   840       8.084   1.755   9.623  1.00  0.00
ATOM   2555  H1  WAT   840       8.359   2.663   9.495  1.00  0.00
ATOM   2556  H2  WAT   840       7.895   1.691  10.559  1.00  0.00
TER
ATOM   2557  O   WAT   841       4.481  -5.221  10.919  1.00  0.00
ATOM   2558  H1  WAT   841       4.900  -5.408  10.078  1.00  0.00
ATOM   2559  H2  WAT   841       4.175  -6.073  11.229  1.00  0.00
TER
ATOM   2560  O   WAT   842       7.980  -0.308  14.616  1.00  0.00
ATOM   2561  H1  WAT   842       7.605  -1.076  14.184  1.00  0.00
ATOM   2562  H2  WAT   842       7.251   0.074  15.104  1.00  0.00
TER
ATOM   2563  O   WAT   843      -9.254  -2.805  12.639  1.00  0.00
ATOM   2564  H1  WAT   843     -10.158  -2.542  12.464  1.00  0.00
ATOM   2565  H2  WAT   843      -8.770  -2.534  11.859  1.00  0.00
TER
ATOM   2566  O   WAT   844       7.255  -2.083  17.917  1.00  0.00
ATOM   2567  H1  WAT   844       7.779  -2.576  17.286  1.00  0.00
ATOM   2568  H2  WAT   844       7.841  -1.948  18.662  1.00  0.00
TER
ATOM   2569  O   WAT   845      -6.711  -3.748  10.549  1.00  0.00
ATOM   2570  H1  WAT   845      -6.002  -4.170  10.063  1.00  0.00
ATOM   2571  H2  WAT   845      -7.427  -3.681   9.917  1.00  0.00
TER
ATOM   2572  O   WAT   846      -7.064  -7.695   9.589  1.00  0.00
ATOM   2573  H1  WAT   846      -6.341  -7.154   9.907  1.00  0.00
ATOM   2574  H2  WAT   846      -6.791  -7.968   8.713  1.00  0.00
TER
ATOM   2575  O   WAT   847       6.745  -2.825  13.856  1.00  0.00
ATOM   2576  H1  WAT   847       7.241  -3.058  14.641  1.00  0.00
ATOM   2577  H2  WAT   847       6.547  -3.664  13.440  1.00  0.00
TER
ATOM   2578  O   WAT   848       8.174  -4.189  16.390  1.00  0.00
ATOM   2579  H1  WAT   848       8.064  -4.344  17.328  1.00  0.00
ATOM   2580  H2  WAT   848       8.935  -4.717  16.147  1.00  0.00
TER
ATOM   2581  O   WAT   849       9.063  -6.358   9.631  1.00  0.00
ATOM   2582  H1  WAT   849       9.988  -6.490   9.422  1.00  0.00
ATOM   2583  H2  WAT   849       9.041  -6.279  10.584  1.00  0.00
TER
ATOM   2584  O   WAT   850       9.137  -5.587  12.256  1.00  0.00
ATOM   2585  H1  WAT   850       8.342  -5.653  12.785  1.00  0.00
ATOM   2586  H2  WAT   850       9.341  -4.652  12.245  1.00  0.00
TER
ATOM   2587  O   WAT   851       6.079   8.452  16.250  1.00  0.00
ATOM   2588  H1  WAT   851       6.675   8.130  15.573  1.00  0.00
ATOM   2589  H2  WAT   851       6.337   7.979  17.041  1.00  0.00
TER
ATOM   2590  O   WAT   852       5.569  -7.258  18.706  1.00  0.00
ATOM   2591  H1  WAT   852       6.010  -7.313  17.858  1.00  0.00
ATOM   2592  H2  WAT   852       5.300  -6.342  18.777  1.00  0.00
TER
ATOM   2593  O   WAT   853       7.433  -7.626  16.717  1.00  0.00
ATOM   2594  H1  WAT   853       7.372  -8.570  16.570  1.00  0.00
ATOM   2595  H2  WAT   853       8.212  -7.518  17.262  1.00  0.00
TER
ATOM   2596  O   WAT   854      -8.262   8.513  15.679  1.00  0.00
ATOM   2597  H1  WAT   854      -8.430   7.880  16.378  1.00  0.00
ATOM   2598  H2  WAT   854      -9.129   8.719  15.329  1.00  0.00
TER
ATOM   2599  O   WAT   855      -7.639  -7.655  13.183  1.00  0.00
ATOM   2600  H1  WAT   855      -6.881  -7.542  12.609  1.00  0.00
ATOM   2601  H2  WAT   855      -8.101  -6.818  13.137  1.00  0.00
TER
ATOM   2602  O   WAT   856      -1.098  -5.541  16.173  1.00  0.00
ATOM   2603  H1  WAT   856      -1.910  -5.916  15.832  1.00  0.00
ATOM   2604  H2  WAT   856      -0.594  -6.297  16.475  1.00  0.00
TER
ATOM   2605  O   WAT   857       3.405  -8.877  17.411  1.00  0.00
ATOM   2606  H1  WAT   857       4.008  -8.305  17.886  1.00  0.00
ATOM   2607  H2  WAT   857       2.664  -8.313  17.188  1.00  0.00
TER
ATOM   2608  O   WAT   858       6.548  -8.475  12.685  1.00  0.00
ATOM   2609  H1  WAT   858       6.743  -7.577  12.952  1.00  0.00
ATOM   2610  H2  WAT   858       5.761  -8.706  13.178  1.00  0.00
TER
ATOM   2611  O   WAT   859      -6.656   7.206  13.124  1.00  0.00
ATOM   2612  H1  WAT   859      -7.181   7.587  12.421  1.00  0.00
ATOM   2613  H2  WAT   859      -6.731   7.832  13.845  1.00  0.00
TER
ATOM   2614  O   WAT   860      -5.267  -7.129  11.723  1.00  0.00
ATOM   2615  H1  WAT   860      -4.737  -7.916  11.594  1.00  0.00
ATOM   2616  H2  WAT   860      -4.634  -6.450  11.956  1.00  0.00
TER
ATOM   2617  O   WAT   861      -3.073  -7.391  14.777  1.00  0.00
ATOM   2618  H1  WAT   861      -3.703  -8.093  14.944  1.00  0.00
ATOM   2619  H2  WAT   861      -3.612  -6.631  14.561  1.00  0.00
TER
ATOM   2620  O   WAT   862       8.101   8.765  14.446  1.00  0.00
ATOM   2621  H1  WAT   862       8.276   8.079  13.802  1.00  0.00
ATOM   2622  H2  WAT   862       7.403   9.290  14.053  1.00  0.00
TER
ATOM   2623  O   WAT   863      -4.056   9.155  11.999  1.00  0.00
ATOM   2624  H1  WAT   863      -3.325   8.871  11.452  1.00  0.00
ATOM   2625  H2  WAT   863      -3.797   8.916  12.889  1.00  0.00
TER
ATOM   2626  O   WAT   864      -4.895   5.271  12.004  1.00  0.00
ATOM   2627  H1  WAT   864      -5.524   5.740  12.553  1.00  0.00
ATOM   2628  H2  WAT   864      -4.780   4.426  12.439  1.00  0.00
TER
ATOM   2629  O   WAT   865       2.560  -0.678  -1.846  1.00  0.00
ATOM   2630  H1  WAT   865       2.479  -1.593  -2.117  1.00  0.00
ATOM   2631  H2  WAT   865       2.146  -0.182  -2.552  1.00  0.00
TER
ATOM   2632  O   WAT   866      -5.292   1.412   0.913  1.00  0.00
ATOM   2633  H1  WAT   866      -6.123   1.156   1.312  1.00  0.00
ATOM   2634  H2  WAT   866      -4.683   1.483   1.648  1.00  0.00
TER
ATOM   2635  O   WAT   867       4.713   5.506  -1.185  1.00  0.00
ATOM   2636  H1  WAT   867       4.251   4.734  -0.856  1.00  0.00
ATOM   2637  H2  WAT   867       5.525   5.532  -0.680  1.00  0.00
TER
ATOM   2638  O   WAT   868      -5.311   5.446   1.108  1.00  0.00
ATOM   2639  H1  WAT   868      -5.009   4.555   0.929  1.00  0.00
ATOM   2640  H2  WAT   868      -4.567   6.003   0.881  1.00  0.00
TER
ATOM   2641  O   WAT   869      -6.882  -3.628  -5.303  1.00  0.00
ATOM   2642  H1  WAT   869      -7.771  -3.287  -5.405  1.00  0.00
ATOM   2643  H2  WAT   869      -6.598  -3.828  -6.195  1.00  0.00
TER
ATOM   2644  O   WAT   870      -8.919  -1.028   0.581  1.00  0.00
ATOM   2645  H1  WAT   870      -8.347  -1.795   0.581  1.00  0.00
ATOM   2646  H2  WAT   870      -8.919  -0.729  -0.329  1.00  0.00
TER
ATOM   2647  O   WAT   871       0.939   7.791  -1.565  1.00  0.00
ATOM   2648  H1  WAT   871       0.320   8.247  -2.135  1.00  0.00
ATOM   2649  H2  WAT   871       1.794   7.947  -1.966  1.00  0.00
TER
ATOM   2650  O   WAT   872      -7.677  -5.619   2.368  1.00  0.00
ATOM   2651  H1  WAT   872      -7.856  -6.517   2.648  1.00  0.00
ATOM   2652  H2  WAT   872      -8.079  -5.072   3.042  1.00  0.00
TER
ATOM   2653  O   WAT   873       4.946  -5.923  -2.798  1.00  0.00
ATOM   2654  H1  WAT   873       5.767  -6.413  -2.756  1.00  0.00
ATOM   2655  H2  WAT   873       4.979  -5.333  -2.045  1.00  0.00
TER
ATOM   2656  O   WAT   874      -7.058  -3.123   0.976  1.00  0.00
ATOM   2657  H1  WAT   874      -6.377  -2.859   1.595  1.00  0.00
ATOM   2658  H2  WAT   874      -7.373  -3.963   1.310  1.00  0.00
TER
ATOM   2659  O   WAT   875       9.236  -3.906   3.766  1.00  0.00
ATOM   2660  H1  WAT   875       8.531  -3.518   3.248  1.00  0.00
ATOM   2661  H2  WAT   875       9.501  -3.211   4.368  1.00  0.00
TER
ATOM   2662  O   WAT   876      -4.582  -7.437   4.329  1.00  0.00
ATOM   2663  H1  WAT   876      -4.580  -6.919   3.524  1.00  0.00
ATOM   2664  H2  WAT   876      -5.411  -7.914   4.306  1.00  0.00
TER
ATOM   2665  O   WAT   877       1.805   2.675  -4.172  1.00  0.00
ATOM   2666  H1  WAT   877       1.187   3.140  -4.735  1.00  0.00
ATOM   2667  H2  WAT   877       2.318   3.368  -3.755  1.00  0.00
TER
ATOM   2668  O   WAT   878       5.182  -3.983  -0.026  1.00  0.00
ATOM   2669  H1  WAT   878       4.477  -3.694   0.555  1.00  0.00
ATOM   2670  H2  WAT   878       5.543  -3.173  -0.386  1.00  0.00
TER
ATOM   2671  O   WAT   879      -8.826   3.361  -6.798  1.00  0.00
ATOM   2672  H1  WAT   879      -9.204   3.850  -7.529  1.00  0.00
ATOM   2673  H2  WAT   879      -8.569   4.034  -6.167  1.00  0.00
TER
ATOM   2674  O   WAT   880       6.798   5.635   2.237  1.00  0.00
ATOM   2675  H1  WAT   880       6.114   6.305   2.229  1.00  0.00
ATOM   2676  H2  WAT   880       7.338   5.833   1.472  1.00  0.00
TER
ATOM   2677  O   WAT   881       8.250  -4.537   0.365  1.00  0.00
ATOM   2678  H1  WAT   881       7.303  -4.503   0.497  1.00  0.00
ATOM   2679  H2  WAT   881       8.575  -3.723   0.750  1.00  0.00
TER
ATOM   2680  O   WAT   882       5.628   4.201  -3.959  1.00  0.00
ATOM   2681  H1  WAT   882       5.518   3.258  -3.834  1.00  0.00
ATOM   2682  H2  WAT   882       5.625   4.563  -3.073  1.00  0.00
TER
ATOM   2683  O   WAT   883       1.171  -0.172  -4.603  1.00  0.00
ATOM   2684  H1  WAT   883       0.243  -0.239  -4.374  1.00  0.00
ATOM   2685  H2  WAT   883       1.323   0.766  -4.717  1.00  0.00
TER
ATOM   2686  O   WAT   884       1.157  -3.901  -7.606  1.00  0.00
ATOM   2687  H1  WAT   884       0.218  -3.739  -7.521  1.00  0.00
ATOM   2688  H2  WAT   884       1.476  -3.182  -8.153  1.00  0.00
TER
ATOM   2689  O   WAT   885       7.679   0.781   2.372  1.00  0.00
ATOM   2690  H1  WAT   885       6.851   0.850   1.897  1.00  0.00
ATOM   2691  H2  WAT   885       8.274   1.367   1.903  1.00  0.00
TER
ATOM   2692  O   WAT   886       5.200   1.390  -4.099  1.00  0.00
ATOM   2693  H1  WAT   886       4.581   1.052  -4.747  1.00  0.00
ATOM   2694  H2  WAT   886       5.183   0.746  -3.392  1.00  0.00
TER
ATOM   2695  O   WAT   887       4.643  -2.432   3.317  1.00  0.00
ATOM   2696  H1  WAT   887       4.230  -1.607   3.571  1.00  0.00
ATOM   2697  H2  WAT   887       3.911  -3.017   3.125  1.00  0.00
TER
ATOM   2698  O   WAT   888       5.333   7.614   4.005  1.00  0.00
ATOM   2699  H1  WAT   888       4.856   8.421   3.812  1.00  0.00
ATOM   2700  H2  WAT   888       4.649   6.962   4.158  1.00  0.00
TER
ATOM   2701  O   WAT   889      -3.664   3.779   6.994  1.00  0.00
ATOM   2702  H1  WAT   889      -4.561   4.003   7.241  1.00  0.00
ATOM   2703  H2  WAT   889      -3.639   3.902   6.045  1.00  0.00
TER
ATOM   2704  O   WAT   890       3.377   0.628  -7.092  1.00  0.00
ATOM   2705  H1  WAT   890       3.816  -0.210  -7.238  1.00  0.00
ATOM   2706  H2  WAT   890       4.090   1.261  -7.006  1.00  0.00
TER
ATOM   2707  O   WAT   891      -4.837   0.650   5.569  1.00  0.00
ATOM   2708  H1  WAT   891      -4.976   1.523   5.938  1.00  0.00
ATOM   2709  H2  WAT   891      -5.719   0.308   5.424  1.00  0.00
TER
ATOM   2710  O   WAT   892       1.486   5.568  -3.124  1.00  0.00
ATOM   2711  H1  WAT   892       1.926   6.310  -3.539  1.00  0.00
ATOM   2712  H2  WAT   892       1.425   5.811  -2.200  1.00  0.00
TER
ATOM   2713  O   WAT   893      -3.039   6.592   7.778  1.00  0.00
ATOM   2714  H1  WAT   893      -3.067   6.997   6.911  1.00  0.00
ATOM   2715  H2  WAT   893      -3.202   5.663   7.615  1.00  0.00
TER
ATOM   2716  O   WAT   894       6.958  -8.117  -8.778  1.00  0.00
ATOM   2717  H1  WAT   894       6.646  -8.025  -7.878  1.00  0.00
ATOM   2718  H2  WAT   894       7.720  -7.539  -8.828  1.00  0.00
TER
ATOM   2719  O   WAT   895      -6.523  -0.751  -4.320  1.00  0.00
ATOM   2720  H1  WAT   895      -6.644  -0.025  -4.932  1.00  0.00
ATOM   2721  H2  WAT   895      -6.833  -1.521  -4.798  1.00  0.00
TER
ATOM   2722  O   WAT   896       8.913   7.375   9.074  1.00  0.00
ATOM   2723  H1  WAT   896       9.389   7.853   9.753  1.00  0.00
ATOM   2724  H2  WAT   896       9.534   7.307   8.349  1.00  0.00
TER
ATOM   2725  O   WAT   897      -8.885   2.420   1.487  1.00  0.00
ATOM   2726  H1  WAT   897      -8.807   2.555   0.542  1.00  0.00
ATOM   2727  H2  WAT   897      -8.271   1.712   1.679  1.00  0.00
TER
ATOM   2728  O   WAT   898      -7.640   4.120  -2.103  1.00  0.00
ATOM   2729  H1  WAT   898      -8.047   4.261  -2.958  1.00  0.00
ATOM   2730  H2  WAT   898      -6.749   3.836  -2.306  1.00  0.00
TER
ATOM   2731  O   WAT   899       8.316   4.566   6.234  1.00  0.00
ATOM   2732  H1  WAT   899       8.442   4.328   5.316  1.00  0.00
ATOM   2733  H2  WAT   899       8.358   3.735   6.707  1.00  0.00
TER
ATOM   2734  O   WAT   900       2.178   8.269   4.804  1.00  0.00
ATOM   2735  H1  WAT   900       2.692   8.180   5.606  1.00  0.00
ATOM   2736  H2  WAT   900       1.335   8.615   5.097  1.00  0.00
TER
ATOM   2737  O   WAT   901       4.153   8.555  -5.768  1.00  0.00
ATOM   2738  H1  WAT   901       3.993   8.265  -4.870  1.00  0.00
ATOM   2739  H2  WAT   901       3.988   7.779  -6.303  1.00  0.00
TER
ATOM   2740  O   WAT   902      -3.368   8.335  -3.991  1.00  0.00
ATOM   2741  H1  WAT   902      -3.544   7.418  -4.204  1.00  0.00
ATOM   2742  H2  WAT   902      -4.222   8.693  -3.751  1.00  0.00
TER
ATOM   2743  O   WAT   903       3.856   6.064  -7.208  1.00  0.00
ATOM   2744  H1  WAT   903       3.162   6.061  -7.868  1.00  0.00
ATOM   2745  H2  WAT   903       4.598   5.639  -7.639  1.00  0.00
TER
ATOM   2746  O   WAT   904       3.421   7.690  -3.133  1.00  0.00
ATOM   2747  H1  WAT   904       3.877   6.909  -2.819  1.00  0.00
ATOM   2748  H2  WAT   904       3.760   8.400  -2.589  1.00  0.00
TER
ATOM   2749  O   WAT   905       8.169  -3.380   7.199  1.00  0.00
ATOM   2750  H1  WAT   905       7.553  -2.872   6.671  1.00  0.00
ATOM   2751  H2  WAT   905       7.848  -4.280   7.142  1.00  0.00
TER
ATOM   2752  O   WAT   906      -8.829   3.461   4.026  1.00  0.00
ATOM   2753  H1  WAT   906      -8.666   2.992   3.208  1.00  0.00
ATOM   2754  H2  WAT   906      -8.364   2.954   4.691  1.00  0.00
TER
ATOM   2755  O   WAT   907       0.230  -4.541   4.666  1.00  0.00
ATOM   2756  H1  WAT   907      -0.232  -4.333   5.478  1.00  0.00
ATOM   2757  H2  WAT   907      -0.172  -5.355   4.363  1.00  0.00
TER
ATOM   2758  O   WAT   908       5.230  -3.320   5.795  1.00  0.00
ATOM   2759  H1  WAT   908       4.380  -3.620   6.116  1.00  0.00
ATOM   2760  H2  WAT   908       5.071  -3.076   4.884  1.00  0.00
TER
ATOM   2761  O   WAT   909       2.325  -1.820   7.895  1.00  0.00
ATOM   2762  H1  WAT   909       2.651  -2.654   7.555  1.00  0.00
ATOM   2763  H2  WAT   909       3.113  -1.297   8.043  1.00  0.00
TER
ATOM   2764  O   WAT   910      -2.019  -6.863   0.921  1.00  0.00
ATOM   2765  H1  WAT   910      -1.722  -5.957   0.840  1.00  0.00
ATOM   2766  H2  WAT   910      -1.471  -7.351   0.307  1.00  0.00
TER
ATOM   2767  O   WAT   911       2.964  -2.278  -4.611  1.00  0.00
ATOM   2768  H1  WAT   911       2.365  -1.555  -4.794  1.00  0.00
ATOM   2769  H2  WAT   911       3.512  -2.341  -5.393  1.00  0.00
TER
ATOM   2770  O   WAT   912      -1.826  -1.386   7.456  1.00  0.00
ATOM   2771  H1  WAT   912      -1.921  -2.327   7.306  1.00  0.00
ATOM   2772  H2  WAT   912      -0.982  -1.165   7.061  1.00  0.00
TER
ATOM   2773  O   WAT   913      -6.695  -4.975   5.610  1.00  0.00
ATOM   2774  H1  WAT   913      -7.088  -4.127   5.817  1.00  0.00
ATOM   2775  H2  WAT   913      -7.383  -5.612   5.800  1.00  0.00
TER
ATOM   2776  O   WAT   914      -0.120  -4.891   8.679  1.00  0.00
ATOM   2777  H1  WAT   914      -0.810  -5.084   9.314  1.00  0.00
ATOM   2778  H2  WAT   914       0.623  -4.608   9.212  1.00  0.00
TER
ATOM   2779  O   WAT   915      -9.393  -7.052  -0.357  1.00  0.00
ATOM   2780  H1  WAT   915      -9.682  -6.482   0.355  1.00  0.00
ATOM   2781  H2  WAT   915      -8.648  -7.531   0.006  1.00  0.00
TER
ATOM   2782  O   WAT   916      -9.206  -3.110  -9.147  1.00  0.00
ATOM   2783  H1  WAT   916      -9.288  -2.167  -9.006  1.00  0.00
ATOM   2784  H2  WAT   916      -9.558  -3.252 -10.026  1.00  0.00
TER
ATOM   2785  O   WAT   917       2.619  -5.598   0.927  1.00  0.00
ATOM   2786  H1  WAT   917       2.636  -5.147   1.771  1.00  0.00
ATOM   2787  H2  WAT   917       2.370  -6.497   1.140  1.00  0.00
TER
ATOM   2788  O   WAT   918      -2.332  -1.065  -7.691  1.00  0.00
ATOM   2789  H1  WAT   918      -2.900  -1.513  -8.318  1.00  0.00
ATOM   2790  H2  WAT   918      -1.623  -0.705  -8.225  1.00  0.00
TER
ATOM   2791  O   WAT   919       6.046  -8.185   6.766  1.00  0.00
ATOM   2792  H1  WAT   919       6.370  -8.916   7.291  1.00  0.00
ATOM   2793  H2  WAT   919       6.082  -8.503   5.864  1.00  0.00
TER
ATOM   2794  O   WAT   920      -7.255   2.837   6.186  1.00  0.00
ATOM   2795  H1  WAT   920      -7.639   2.196   6.784  1.00  0.00
ATOM   2796  H2  WAT   920      -6.944   3.540   6.755  1.00  0.00
TER
ATOM   2797  O   WAT   921      -8.241  -5.571  -2.204  1.00  0.00
ATOM   2798  H1  WAT   921      -8.527  -5.936  -1.366  1.00  0.00
ATOM   2799  H2  WAT   921      -8.303  -6.303  -2.818  1.00  0.00
TER
ATOM   2800  O   WAT   922      -4.787   2.931  -5.418  1.00  0.00
ATOM   2801  H1  WAT   922      -5.561   2.391  -5.579  1.00  0.00
ATOM   2802  H2  WAT   922      -4.058   2.412  -5.757  1.00  0.00
TER
ATOM   2803  O   WAT   923       4.148  -2.307  -7.187  1.00  0.00
ATOM   2804  H1  WAT   923       5.035  -1.995  -7.362  1.00  0.00
ATOM   2805  H2  WAT   923       4.118  -3.179  -7.579  1.00  0.00
TER
ATOM   2806  O   WAT   924      -4.743   2.599  -1.781  1.00  0.00
ATOM   2807  H1  WAT   924      -4.226   1.796  -1.835  1.00  0.00
ATOM   2808  H2  WAT   924      -5.195   2.537  -0.939  1.00  0.00
TER
ATOM   2809  O   WAT   925       0.144   3.866  -6.508  1.00  0.00
ATOM   2810  H1  WAT   925       0.485   4.610  -7.004  1.00  0.00
ATOM   2811  H2  WAT   925      -0.685   4.179  -6.145  1.00  0.00
TER
ATOM   2812  O   WAT   926      -7.259  -0.435   5.132  1.00  0.00
ATOM   2813  H1  WAT   926      -7.617   0.231   5.719  1.00  0.00
ATOM   2814  H2  WAT   926      -7.553  -1.266   5.503  1.00  0.00
TER
ATOM   2815  O   WAT   927      -4.058   0.024   8.016  1.00  0.00
ATOM   2816  H1  WAT   927      -4.358   0.170   7.119  1.00  0.00
ATOM   2817  H2  WAT   927      -3.286  -0.536   7.923  1.00  0.00
TER
ATOM   2818  O   WAT   928       1.285   4.821   6.011  1.00  0.00
ATOM   2819  H1  WAT   928       1.300   3.889   5.793  1.00  0.00
ATOM   2820  H2  WAT   928       0.578   4.907   6.650  1.00  0.00
TER
ATOM   2821  O   WAT   929       6.419  -0.995  -7.719  1.00  0.00
ATOM   2822  H1  WAT   929       6.335  -0.564  -8.569  1.00  0.00
ATOM   2823  H2  WAT   929       7.138  -0.535  -7.286  1.00  0.00
TER
ATOM   2824  O   WAT   930       7.496   1.461   5.358  1.00  0.00
ATOM   2825  H1  WAT   930       6.771   2.054   5.161  1.00  0.00
ATOM   2826  H2  WAT   930       8.024   1.454   4.560  1.00  0.00
TER
ATOM   2827  O   WAT   931       7.448   5.859  -4.990  1.00  0.00
ATOM   2828  H1  WAT   931       6.805   5.204  -4.716  1.00  0.00
ATOM   2829  H2  WAT   931       7.061   6.264  -5.766  1.00  0.00
TER
ATOM   2830  O   WAT   932      -0.887   3.947  -3.736  1.00  0.00
ATOM   2831  H1  WAT   932      -0.200   4.494  -3.356  1.00  0.00
ATOM   2832  H2  WAT   932      -1.674   4.491  -3.701  1.00  0.00
TER
ATOM   2833  O   WAT   933      -8.748  -0.436  -8.245  1.00  0.00
ATOM   2834  H1  WAT   933      -7.879  -0.153  -7.961  1.00  0.00
ATOM   2835  H2  WAT   933      -9.239   0.378  -8.360  1.00  0.00
TER
ATOM   2836  O   WAT   934      -1.585   0.952  -4.124  1.00  0.00
ATOM   2837  H1  WAT   934      -1.128   1.762  -3.898  1.00  0.00
ATOM   2838  H2  WAT   934      -1.936   0.634  -3.292  1.00  0.00
TER
ATOM   2839  O   WAT   935      -5.683  -8.704  -3.651  1.00  0.00
ATOM   2840  H1  WAT   935      -5.812  -8.713  -2.703  1.00  0.00
ATOM   2841  H2  WAT   935      -6.507  -8.366  -4.002  1.00  0.00
TER
ATOM   2842  O   WAT   936       5.837   4.751  -8.453  1.00  0.00
ATOM   2843  H1  WAT   936       5.611   4.034  -7.860  1.00  0.00
ATOM   2844  H2  WAT   936       5.447   4.502  -9.291  1.00  0.00
TER
ATOM   2845  O   WAT   937       3.766   5.265   5.027  1.00  0.00
ATOM   2846  H1  WAT   937       4.101   5.852   5.705  1.00  0.00
ATOM   2847  H2  WAT   937       2.846   5.134   5.257  1.00  0.00
TER
ATOM   2848  O   WAT   938      -8.381   8.777  -7.678  1.00  0.00
ATOM   2849  H1  WAT   938      -8.021   9.376  -8.333  1.00  0.00
ATOM   2850  H2  WAT   938      -8.522   9.323  -6.905  1.00  0.00
TER
ATOM   2851  O   WAT   939      -8.684  -6.945   5.809  1.00  0.00
ATOM   2852  H1  WAT   939      -9.398  -6.746   6.414  1.00  0.00
ATOM   2853  H2  WAT   939      -8.265  -7.721   6.181  1.00  0.00
TER
ATOM   2854  O   WAT   940       5.419   2.668  -6.791  1.00  0.00
ATOM   2855  H1  WAT   940       5.131   3.129  -6.004  1.00  0.00
ATOM   2856  H2  WAT   940       6.214   2.208  -6.523  1.00  0.00
TER
ATOM   2857  O   WAT   941      -8.397   7.043   6.796  1.00  0.00
ATOM   2858  H1  WAT   941      -8.288   6.102   6.655  1.00  0.00
ATOM   2859  H2  WAT   941      -9.049   7.308   6.147  1.00  0.00
TER
ATOM   2860  O   WAT   942      -0.406   5.314   8.196  1.00  0.00
ATOM   2861  H1  WAT   942      -0.726   4.595   8.740  1.00  0.00
ATOM   2862  H2  WAT   942      -1.080   5.990   8.269  1.00  0.00
TER
ATOM   2863  O   WAT   943      -2.364   6.160  -6.861  1.00  0.00
ATOM   2864  H1  WAT   943      -2.373   6.893  -7.477  1.00  0.00
ATOM   2865  H2  WAT   943      -3.284   5.914  -6.768  1.00  0.00
TER
ATOM   2866  O   WAT   944      -6.763   1.382  -6.116  1.00  0.00
ATOM   2867  H1  WAT   944      -7.371   2.122  -6.107  1.00  0.00
ATOM   2868  H2  WAT   944      -6.289   1.472  -6.943  1.00  0.00
TER
ATOM   2869  O   WAT   945       2.810  -4.453   3.559  1.00  0.00
ATOM   2870  H1  WAT   945       3.178  -5.274   3.887  1.00  0.00
ATOM   2871  H2  WAT   945       1.950  -4.393   3.975  1.00  0.00
TER
ATOM   2872  O   WAT   946       6.176  -5.497  -5.632  1.00  0.00
ATOM   2873  H1  WAT   946       5.547  -5.393  -6.346  1.00  0.00
ATOM   2874  H2  WAT   946       5.681  -5.278  -4.843  1.00  0.00
TER
ATOM   2875  O   WAT   947       0.622   6.223  -8.199  1.00  0.00
ATOM   2876  H1  WAT   947       0.723   6.020  -9.128  1.00  0.00
ATOM   2877  H2  WAT   947      -0.278   5.969  -7.994  1.00  0.00
TER
ATOM   2878  O   WAT   948      -0.736   8.742  -3.504  1.00  0.00
ATOM   2879  H1  WAT   948      -0.482   8.704  -4.426  1.00  0.00
ATOM   2880  H2  WAT   948      -1.685   8.615  -3.511  1.00  0.00
TER
ATOM   2881  O   WAT   949      -3.652  -4.910  -6.841  1.00  0.00
ATOM   2882  H1  WAT   949      -2.803  -4.473  -6.907  1.00  0.00
ATOM   2883  H2  WAT   949      -4.019  -4.598  -6.014  1.00  0.00
TER
ATOM   2884  O   WAT   950       6.977  -5.582   4.626  1.00  0.00
ATOM   2885  H1  WAT   950       6.474  -4.842   4.965  1.00  0.00
ATOM   2886  H2  WAT   950       7.792  -5.194   4.310  1.00  0.00
TER
ATOM   2887  O   WAT   951       5.269  -0.339  -1.928  1.00  0.00
ATOM   2888  H1  WAT   951       4.328  -0.324  -1.753  1.00  0.00
ATOM   2889  H2  WAT   951       5.583  -1.125  -1.482  1.00  0.00
TER
ATOM   2890  O   WAT   952      -4.753   1.343  -8.368  1.00  0.00
ATOM   2891  H1  WAT   952      -3.987   1.231  -7.805  1.00  0.00
ATOM   2892  H2  WAT   952      -4.675   0.647  -9.020  1.00  0.00
TER
ATOM   2893  O   WAT   953      -6.058  -1.225  -7.684  1.00  0.00
ATOM   2894  H1  WAT   953      -5.978  -2.172  -7.572  1.00  0.00
ATOM   2895  H2  WAT   953      -5.166  -0.894  -7.578  1.00  0.00
TER
ATOM   2896  O   WAT   954       7.271   6.832  -0.252  1.00  0.00
ATOM   2897  H1  WAT   954       7.396   7.655   0.220  1.00  0.00
ATOM   2898  H2  WAT   954       8.138   6.621  -0.600  1.00  0.00
TER
ATOM   2899  O   WAT   955      -5.257   8.925  -0.581  1.00  0.00
ATOM   2900  H1  WAT   955      -4.521   8.377  -0.310  1.00  0.00
ATOM   2901  H2  WAT   955      -4.873   9.791  -0.720  1.00  0.00
TER
ATOM   2902  O   WAT   956      -8.372   4.992  -4.707  1.00  0.00
ATOM   2903  H1  WAT   956      -9.298   5.234  -4.716  1.00  0.00
ATOM   2904  H2  WAT   956      -7.907   5.820  -4.828  1.00  0.00
TER
ATOM   2905  O   WAT   957      -6.251   8.110   8.608  1.00  0.00
ATOM   2906  H1  WAT   957      -5.450   8.431   9.021  1.00  0.00
ATOM   2907  H2  WAT   957      -6.766   7.749   9.330  1.00  0.00
TER
ATOM   2908  O   WAT   958      -2.147   8.098  -8.758  1.00  0.00
ATOM   2909  H1  WAT   958      -1.354   8.387  -9.210  1.00  0.00
ATOM   2910  H2  WAT   958      -2.666   7.667  -9.437  1.00  0.00
TER
ATOM   2911  O   WAT   959       2.585   4.218   8.555  1.00  0.00
ATOM   2912  H1  WAT   959       1.979   4.241   7.815  1.00  0.00
ATOM   2913  H2  WAT   959       2.281   3.486   9.092  1.00  0.00
TER
ATOM   2914  O   WAT   960       4.016   7.946   7.166  1.00  0.00
ATOM   2915  H1  WAT   960       4.968   7.861   7.116  1.00  0.00
ATOM   2916  H2  WAT   960       3.868   8.610   7.840  1.00  0.00
TER
ATOM   2917  O   WAT   961       6.906   7.325  -7.335  1.00  0.00
ATOM   2918  H1  WAT   961       6.621   6.912  -8.149  1.00  0.00
ATOM   2919  H2  WAT   961       6.708   8.254  -7.454  1.00  0.00
TER
ATOM   2920  O   WAT   962      -8.531   0.597   7.551  1.00  0.00
ATOM   2921  H1  WAT   962      -8.027   0.018   8.123  1.00  0.00
ATOM   2922  H2  WAT   962      -9.270   0.881   8.089  1.00  0.00
TER
ATOM   2923  O   WAT   963      -1.629   3.318  -8.894  1.00  0.00
ATOM   2924  H1  WAT   963      -1.734   2.704  -8.168  1.00  0.00
ATOM   2925  H2  WAT   963      -1.796   2.795  -9.678  1.00  0.00
TER
ATOM   2926  O   WAT   964       1.611   2.380  -8.290  1.00  0.00
ATOM   2927  H1  WAT   964       1.062   2.827  -7.646  1.00  0.00
ATOM   2928  H2  WAT   964       2.233   1.875  -7.766  1.00  0.00
TER
ATOM   2929  O   WAT   965       5.665   3.735   7.642  1.00  0.00
ATOM   2930  H1  WAT   965       6.406   4.072   7.139  1.00  0.00
ATOM   2931  H2  WAT   965       4.902   3.904   7.089  1.00  0.00
TER
ATOM   2932  O   WAT   966      -6.499  -1.260   8.446  1.00  0.00
ATOM   2933  H1  WAT   966      -6.458  -1.559   9.355  1.00  0.00
ATOM   2934  H2  WAT   966      -5.644  -0.859   8.287  1.00  0.00
TER
ATOM   2935  O   WAT   967      -2.721   1.339  -6.393  1.00  0.00
ATOM   2936  H1  WAT   967      -2.299   1.173  -5.550  1.00  0.00
ATOM   2937  H2  WAT   967      -2.596   0.529  -6.888  1.00  0.00
TER
ATOM   2938  O   WAT   968      -0.208   0.363  -9.146  1.00  0.00
ATOM   2939  H1  WAT   968       0.312  -0.352  -9.511  1.00  0.00
ATOM   2940  H2  WAT   968       0.439   1.002  -8.845  1.00  0.00
TER
ATOM   2941  O   WAT   969       4.340   1.786   6.178  1.00  0.00
ATOM   2942  H1  WAT   969       4.754   1.941   7.027  1.00  0.00
ATOM   2943  H2  WAT   969       3.405   1.912   6.341  1.00  0.00
TER
ATOM   2944  O   WAT   970       4.812  -0.874   8.182  1.00  0.00
ATOM   2945  H1  WAT   970       5.394  -1.629   8.094  1.00  0.00
ATOM   2946  H2  WAT   970       4.988  -0.344   7.405  1.00  0.00
TER
ATOM   2947  O   WAT   971      -4.071  -5.715   6.494  1.00  0.00
ATOM   2948  H1  WAT   971      -4.165  -6.333   5.769  1.00  0.00
ATOM   2949  H2  WAT   971      -4.651  -4.988   6.267  1.00  0.00
TER
ATOM   2950  O   WAT   972      -1.305  -7.157   3.526  1.00  0.00
ATOM   2951  H1  WAT   972      -1.753  -7.135   2.681  1.00  0.00
ATOM   2952  H2  WAT   972      -1.938  -7.555   4.123  1.00  0.00
TER
ATOM   2953  O   WAT   973      -3.825  -2.587  -9.447  1.00  0.00
ATOM   2954  H1  WAT   973      -4.026  -3.450  -9.086  1.00  0.00
ATOM   2955  H2  WAT   973      -3.996  -2.674 -10.385  1.00  0.00
TER
ATOM   2956  O   WAT   974      -3.048   8.043   5.263  1.00  0.00
ATOM   2957  H1  WAT   974      -3.586   8.768   4.944  1.00  0.00
ATOM   2958  H2  WAT   974      -2.795   7.566   4.473  1.00  0.00
TER
ATOM   2959  O   WAT   975      -1.796  -3.988   6.789  1.00  0.00
ATOM   2960  H1  WAT   975      -1.206  -4.297   7.477  1.00  0.00
ATOM   2961  H2  WAT   975      -2.614  -4.460   6.945  1.00  0.00
TER
ATOM   2962  O   WAT   976       3.024  -4.372   7.022  1.00  0.00
ATOM   2963  H1  WAT   976       2.335  -5.033   6.957  1.00  0.00
ATOM   2964  H2  WAT   976       3.744  -4.818   7.467  1.00  0.00
TER
ATOM   2965  O   WAT   977       3.654  -7.776  -6.919  1.00  0.00
ATOM   2966  H1  WAT   977       3.934  -8.620  -6.563  1.00  0.00
ATOM   2967  H2  WAT   977       2.880  -7.544  -6.405  1.00  0.00
TER
ATOM   2968  O   WAT   978      -5.027  -5.487  -9.460  1.00  0.00
ATOM   2969  H1  WAT   978      -4.724  -5.480 -10.368  1.00  0.00
ATOM   2970  H2  WAT   978      -4.287  -5.837  -8.963  1.00  0.00
TER
ATOM   2971  O   WAT   979      -0.192   9.279   5.522  1.00  0.00
ATOM   2972  H1  WAT   979      -0.266  10.182   5.829  1.00  0.00
ATOM   2973  H2  WAT   979      -1.094   8.960   5.494  1.00  0.00
TER
ATOM   2974  O   WAT   980      -1.808  -6.544  -8.474  1.00  0.00
ATOM   2975  H1  WAT   980      -2.156  -7.221  -9.054  1.00  0.00
ATOM   2976  H2  WAT   980      -1.607  -7.005  -7.660  1.00  0.00
TER
ATOM   2977  O   WAT   981       0.357   8.444  -6.855  1.00  0.00
ATOM   2978  H1  WAT   981       1.252   8.783  -6.833  1.00  0.00
ATOM   2979  H2  WAT   981       0.388   7.722  -7.483  1.00  0.00
TER
ATOM   2980  O   WAT   982      -6.004   3.817  -8.627  1.00  0.00
ATOM   2981  H1  WAT   982      -5.566   4.360  -7.971  1.00  0.00
ATOM   2982  H2  WAT   982      -5.519   2.992  -8.617  1.00  0.00
TER
ATOM   2983  O   WAT   983      -8.789   6.606  -1.175  1.00  0.00
ATOM   2984  H1  WAT   983      -8.459   5.738  -1.407  1.00  0.00
ATOM   2985  H2  WAT   983      -8.360   6.812  -0.344  1.00  0.00
TER
ATOM   2986  O   WAT   984      -4.193   4.937  -3.514  1.00  0.00
ATOM   2987  H1  WAT   984      -4.494   4.813  -2.614  1.00  0.00
ATOM   2988  H2  WAT   984      -4.299   4.078  -3.923  1.00  0.00
TER
ATOM   2989  O   WAT   985      -8.300   7.473   1.564  1.00  0.00
ATOM   2990  H1  WAT   985      -8.737   7.653   2.396  1.00  0.00
ATOM   2991  H2  WAT   985      -7.732   8.231   1.422  1.00  0.00
TER
ATOM   2992  O   WAT   986       7.336   6.975   5.851  1.00  0.00
ATOM   2993  H1  WAT   986       6.736   7.034   5.108  1.00  0.00
ATOM   2994  H2  WAT   986       7.465   6.035   5.981  1.00  0.00
TER
ATOM   2995  O   WAT   987       8.576   4.717  -8.812  1.00  0.00
ATOM   2996  H1  WAT   987       7.745   4.784  -8.341  1.00  0.00
ATOM   2997  H2  WAT   987       8.753   5.607  -9.115  1.00  0.00
TER
ATOM   2998  O   WAT   988       8.032   1.461  -6.308  1.00  0.00
ATOM   2999  H1  WAT   988       8.794   2.031  -6.202  1.00  0.00
ATOM   3000  H2  WAT   988       8.047   0.894  -5.538  1.00  0.00
TER
ATOM   3001  O   WAT   989      -8.468  -0.015  -2.078  1.00  0.00
ATOM   3002  H1  WAT   989      -9.123  -0.284  -2.722  1.00  0.00
ATOM   3003  H2  WAT   989      -7.630  -0.124  -2.527  1.00  0.00
TER
ATOM   3004  O   WAT   990       9.038   2.316  -1.464  1.00  0.00
ATOM   3005  H1  WAT   990       9.409   1.533  -1.871  1.00  0.00
ATOM   3006  H2  WAT   990       9.678   3.005  -1.642  1.00  0.00
TER
ATOM   3007  O   WAT   991       6.021   3.700   3.949  1.00  0.00
ATOM   3008  H1  WAT   991       5.207   4.130   4.211  1.00  0.00
ATOM   3009  H2  WAT   991       6.429   4.312   3.336  1.00  0.00
TER
ATOM   3010  O   WAT   992       8.084   1.755  -9.151  1.00  0.00
ATOM   3011  H1  WAT   992       8.359   2.663  -9.279  1.00  0.00
ATOM   3012  H2  WAT   992       7.895   1.691  -8.215  1.00  0.00
TER
ATOM   3013  O   WAT   993       4.481  -5.221  -7.856  1.00  0.00
ATOM   3014  H1  WAT   993       4.900  -5.408  -8.696  1.00  0.00
ATOM   3015  H2  WAT   993       4.175  -6.073  -7.545  1.00  0.00
TER
ATOM   3016  O   WAT   994       7.980  -0.308  -4.158  1.00  0.00
ATOM   3017  H1  WAT   994       7.605  -1.076  -4.590  1.00  0.00
ATOM   3018  H2  WAT   994       7.251   0.074  -3.671  1.00  0.00
TER
ATOM   3019  O   WAT   995      -7.430   0.370   2.463  1.00  0.00
ATOM   3020  H1  WAT   995      -7.063   0.283   3.342  1.00  0.00
ATOM   3021  H2  WAT   995      -7.999  -0.393   2.363  1.00  0.00
TER
ATOM   3022  O   WAT   996       7.370  -1.161   5.476  1.00  0.00
ATOM   3023  H1  WAT   996       7.139  -1.390   4.576  1.00  0.00
ATOM   3024  H2  WAT   996       7.631  -0.241   5.430  1.00  0.00
TER
ATOM   3025  O   WAT   997      -7.879  -2.719   6.369  1.00  0.00
ATOM   3026  H1  WAT   997      -8.773  -2.752   6.708  1.00  0.00
ATOM   3027  H2  WAT   997      -7.339  -2.520   7.134  1.00  0.00
TER
ATOM   3028  O   WAT   998       5.809  -5.936   8.254  1.00  0.00
ATOM   3029  H1  WAT   998       6.686  -5.927   8.637  1.00  0.00
ATOM   3030  H2  WAT   998       5.821  -6.672   7.643  1.00  0.00
TER
ATOM   3031  O   WAT   999      -9.254  -2.805  -6.135  1.00  0.00
ATOM   3032  H1  WAT   999     -10.158  -2.542  -6.310  1.00  0.00
ATOM   3033  H2  WAT   999      -8.770  -2.534  -6.915  1.00  0.00
TER
ATOM   3034  O   WAT  1000       7.255  -2.083  -0.857  1.00  0.00
ATOM   3035  H1  WAT  1000       7.779  -2.576  -1.488  1.00  0.00
ATOM   3036  H2  WAT  1000       7.841  -1.948  -0.113  1.00  0.00
TER
ATOM   3037  O   WAT  1001       7.434  -1.999   2.665  1.00  0.00
ATOM   3038  H1  WAT  1001       6.485  -2.032   2.779  1.00  0.00
ATOM   3039  H2  WAT  1001       7.616  -1.089   2.429  1.00  0.00
TER
ATOM   3040  O   WAT  1002      -6.711  -3.748  -8.226  1.00  0.00
ATOM   3041  H1  WAT  1002      -6.002  -4.170  -8.711  1.00  0.00
ATOM   3042  H2  WAT  1002      -7.427  -3.681  -8.857  1.00  0.00
TER
ATOM   3043  O   WAT  1003      -7.064  -7.695  -9.185  1.00  0.00
ATOM   3044  H1  WAT  1003      -6.341  -7.154  -8.867  1.00  0.00
ATOM   3045  H2  WAT  1003      -6.791  -7.968 -10.061  1.00  0.00
TER
ATOM   3046  O   WAT  1004       6.745  -2.825  -4.918  1.00  0.00
ATOM   3047  H1  WAT  1004       7.241  -3.058  -4.133  1.00  0.00
ATOM   3048  H2  WAT  1004       6.547  -3.664  -5.334  1.00  0.00
TER
ATOM   3049  O   WAT  1005      -7.375  -8.444   0.717  1.00  0.00
ATOM   3050  H1  WAT  1005      -6.727  -8.994   0.276  1.00  0.00
ATOM   3051  H2  WAT  1005      -6.954  -8.190   1.538  1.00  0.00
TER
ATOM   3052  O   WAT  1006       8.174  -4.189  -2.384  1.00  0.00
ATOM   3053  H1  WAT  1006       8.064  -4.344  -1.446  1.00  0.00
ATOM   3054  H2  WAT  1006       8.935  -4.717  -2.627  1.00  0.00
TER
ATOM   3055  O   WAT  1007       6.521  -8.250   4.074  1.00  0.00
ATOM   3056  H1  WAT  1007       7.158  -7.636   4.440  1.00  0.00
ATOM   3057  H2  WAT  1007       6.668  -8.214   3.129  1.00  0.00
TER
ATOM   3058  O   WAT  1008       9.063  -6.358  -9.144  1.00  0.00
ATOM   3059  H1  WAT  1008       9.988  -6.490  -9.352  1.00  0.00
ATOM   3060  H2  WAT  1008       9.041  -6.279  -8.190  1.00  0.00
TER
ATOM   3061  O   WAT  1009       9.137  -5.587  -6.518  1.00  0.00
ATOM   3062  H1  WAT  1009       8.342  -5.653  -5.989  1.00  0.00
ATOM   3063  H2  WAT  1009       9.341  -4.652  -6.530  1.00  0.00
TER
ATOM   3064  O   WAT  1010       6.079   8.452  -2.524  1.00  0.00
ATOM   3065  H1  WAT  1010       6.675   8.130  -3.201  1.00  0.00
ATOM   3066  H2  WAT  1010       6.337   7.979  -1.733  1.00  0.00
TER
ATOM   3067  O   WAT  1011      -7.621  -8.288   3.459  1.00  0.00
ATOM   3068  H1  WAT  1011      -7.970  -7.832   4.225  1.00  0.00
ATOM   3069  H2  WAT  1011      -7.953  -9.183   3.542  1.00  0.00
TER
ATOM   3070  O   WAT  1012      -6.015   4.884   7.625  1.00  0.00
ATOM   3071  H1  WAT  1012      -6.058   4.513   8.506  1.00  0.00
ATOM   3072  H2  WAT  1012      -5.884   5.821   7.765  1.00  0.00
TER
ATOM   3073  O   WAT  1013      -0.109  -7.097   6.981  1.00  0.00
ATOM   3074  H1  WAT  1013      -0.170  -6.505   7.731  1.00  0.00
ATOM   3075  H2  WAT  1013       0.831  -7.205   6.836  1.00  0.00
TER
ATOM   3076  O   WAT  1014       2.528  -7.440   6.621  1.00  0.00
ATOM   3077  H1  WAT  1014       3.143  -7.122   5.959  1.00  0.00
ATOM   3078  H2  WAT  1014       3.073  -7.925   7.240  1.00  0.00
TER
ATOM   3079  O   WAT  1015       8.946   8.459   4.027  1.00  0.00
ATOM   3080  H1  WAT  1015       8.452   8.856   3.310  1.00  0.00
ATOM   3081  H2  WAT  1015       8.337   7.834   4.421  1.00  0.00
TER
ATOM   3082  O   WAT  1016      -6.949  -8.761   6.735  1.00  0.00
ATOM   3083  H1  WAT  1016      -6.401  -8.942   5.971  1.00  0.00
ATOM   3084  H2  WAT  1016      -6.884  -9.551   7.270  1.00  0.00
TER
ATOM   3085  O   WAT  1017      -6.176   7.830   4.745  1.00  0.00
ATOM   3086  H1  WAT  1017      -6.770   7.698   5.484  1.00  0.00
ATOM   3087  H2  WAT  1017      -6.184   6.994   4.279  1.00  0.00
TER
ATOM   3088  O   WAT  1018       3.269  -8.877   2.948  1.00  0.00
ATOM   3089  H1  WAT  1018       2.395  -8.543   2.745  1.00  0.00
ATOM   3090  H2  WAT  1018       3.160  -9.350   3.773  1.00  0.00
TER
ATOM   3091  O   WAT  1019       4.176  -6.670   4.332  1.00  0.00
ATOM   3092  H1  WAT  1019       3.848  -7.485   3.952  1.00  0.00
ATOM   3093  H2  WAT  1019       5.125  -6.713   4.208  1.00  0.00
TER
ATOM   3094  O   WAT  1020       6.630   9.101   1.305  1.00  0.00
ATOM   3095  H1  WAT  1020       6.170   9.853   0.931  1.00  0.00
ATOM   3096  H2  WAT  1020       6.001   8.382   1.247  1.00  0.00
TER
ATOM   3097  O   WAT  1021      -6.545   5.196   3.695  1.00  0.00
ATOM   3098  H1  WAT  1021      -7.272   4.576   3.628  1.00  0.00
ATOM   3099  H2  WAT  1021      -6.484   5.590   2.825  1.00  0.00
TER
ATOM   3100  O   WAT  1022      -2.940   7.410   0.480  1.00  0.00
ATOM   3101  H1  WAT  1022      -2.424   6.799  -0.045  1.00  0.00
ATOM   3102  H2  WAT  1022      -2.291   7.913   0.971  1.00  0.00
TER
ATOM   3103  O   WAT  1023       1.017  -7.960   1.887  1.00  0.00
ATOM   3104  H1  WAT  1023       0.234  -7.485   2.167  1.00  0.00
ATOM   3105  H2  WAT  1023       0.723  -8.864   1.778  1.00  0.00
TER
ATOM   3106  O   WAT  1024       5.569  -7.258  -0.068  1.00  0.00
ATOM   3107  H1  WAT  1024       6.010  -7.313  -0.916  1.00  0.00
ATOM   3108  H2  WAT  1024       5.300  -6.342   0.003  1.00  0.00
TER
ATOM   3109  O   WAT  1025       7.433  -7.626  -2.057  1.00  0.00
ATOM   3110  H1  WAT  1025       7.372  -8.570  -2.204  1.00  0.00
ATOM   3111  H2  WAT  1025       8.212  -7.518  -1.512  1.00  0.00
TER
ATOM   3112  O   WAT  1026      -8.262   8.513  -3.095  1.00  0.00
ATOM   3113  H1  WAT  1026      -8.430   7.880  -2.397  1.00  0.00
ATOM   3114  H2  WAT  1026      -9.129   8.719  -3.446  1.00  0.00
TER
ATOM   3115  O   WAT  1027      -7.639  -7.655  -5.592  1.00  0.00
ATOM   3116  H1  WAT  1027      -6.881  -7.542  -6.165  1.00  0.00
ATOM   3117  H2  WAT  1027      -8.101  -6.818  -5.637  1.00  0.00
TER
ATOM   3118  O   WAT  1028       3.405  -8.877  -1.363  1.00  0.00
ATOM   3119  H1  WAT  1028       4.008  -8.305  -0.888  1.00  0.00
ATOM   3120  H2  WAT  1028       2.664  -8.313  -1.586  1.00  0.00
TER
ATOM   3121  O   WAT  1029       6.548  -8.475  -6.089  1.00  0.00
ATOM   3122  H1  WAT  1029       6.743  -7.577  -5.822  1.00  0.00
ATOM   3123  H2  WAT  1029       5.761  -8.706  -5.596  1.00  0.00
TER
ATOM   3124  O   WAT  1030      -6.656   7.206  -5.650  1.00  0.00
ATOM   3125  H1  WAT  1030      -7.181   7.587  -6.354  1.00  0.00
ATOM   3126  H2  WAT  1030      -6.731   7.832  -4.929  1.00  0.00
TER
ATOM   3127  O   WAT  1031      -5.267  -7.129  -7.052  1.00  0.00
ATOM   3128  H1  WAT  1031      -4.737  -7.916  -7.181  1.00  0.00
ATOM   3129  H2  WAT  1031      -4.634  -6.450  -6.818  1.00  0.00
TER
ATOM   3130  O   WAT  1032      -0.134   9.223   8.674  1.00  0.00
ATOM   3131  H1  WAT  1032       0.793   8.987   8.718  1.00  0.00
ATOM   3132  H2  WAT  1032      -0.149  10.050   8.193  1.00  0.00
TER
ATOM   3133  O   WAT  1033       8.101   8.765  -4.329  1.00  0.00
ATOM   3134  H1  WAT  1033       8.276   8.079  -4.972  1.00  0.00
ATOM   3135  H2  WAT  1033       7.403   9.290  -4.721  1.00  0.00
TER
ATOM   3136  O   WAT  1034      -2.947  -8.113   8.438  1.00  0.00
ATOM   3137  H1  WAT  1034      -3.229  -7.610   7.674  1.00  0.00
ATOM   3138  H2  WAT  1034      -2.565  -8.911   8.072  1.00  0.00
TER
ATOM   3139  O   WAT  1035      -4.056   9.155  -6.775  1.00  0.00
ATOM   3140  H1  WAT  1035      -3.325   8.871  -7.323  1.00  0.00
ATOM   3141  H2  WAT  1035      -3.797   8.916  -5.885  1.00  0.00
TER
ATOM   3142  O   WAT  1036      -4.895   5.271  -6.770  1.00  0.00
ATOM   3143  H1  WAT  1036      -5.524   5.740  -6.222  1.00  0.00
ATOM   3144  H2  WAT  1036      -4.780   4.426  -6.336  1.00  0.00
TER
ATOM   3145  O   WAT  1037       3.654  -8.698   9.016  1.00  0.00
ATOM   3146  H1  WAT  1037       3.541  -8.378   9.911  1.00  0.00
ATOM   3147  H2  WAT  1037       4.471  -8.296   8.720  1.00  0.00
TER
ATOM   3148  O   WAT  1038       6.434   8.450   8.498  1.00  0.00
ATOM   3149  H1  WAT  1038       7.227   7.955   8.291  1.00  0.00
ATOM   3150  H2  WAT  1038       6.727   9.129   9.106  1.00  0.00
TER
ATOM   3151  O   WAT  1039       0.692   1.100 -18.739  1.00  0.00
ATOM   3152  H1  WAT  1039      -0.084   0.620 -18.450  1.00  0.00
ATOM   3153  H2  WAT  1039       1.343   0.420 -18.914  1.00  0.00
TER
ATOM   3154  O   WAT  1040      -5.292   1.412 -17.862  1.00  0.00
ATOM   3155  H1  WAT  1040      -6.123   1.156 -17.462  1.00  0.00
ATOM   3156  H2  WAT  1040      -4.683   1.483 -17.126  1.00  0.00
TER
ATOM   3157  O   WAT  1041      -5.311   5.446 -17.666  1.00  0.00
ATOM   3158  H1  WAT  1041      -5.009   4.555 -17.845  1.00  0.00
ATOM   3159  H2  WAT  1041      -4.567   6.003 -17.894  1.00  0.00
TER
ATOM   3160  O   WAT  1042      -8.919  -1.028 -18.194  1.00  0.00
ATOM   3161  H1  WAT  1042      -8.347  -1.795 -18.193  1.00  0.00
ATOM   3162  H2  WAT  1042      -8.919  -0.729 -19.103  1.00  0.00
TER
ATOM   3163  O   WAT  1043       0.133   3.775 -18.732  1.00  0.00
ATOM   3164  H1  WAT  1043       0.064   2.834 -18.893  1.00  0.00
ATOM   3165  H2  WAT  1043       0.895   3.865 -18.160  1.00  0.00
TER
ATOM   3166  O   WAT  1044      -7.677  -5.619 -16.407  1.00  0.00
ATOM   3167  H1  WAT  1044      -7.856  -6.517 -16.126  1.00  0.00
ATOM   3168  H2  WAT  1044      -8.079  -5.072 -15.732  1.00  0.00
TER
ATOM   3169  O   WAT  1045       1.163  -3.418 -18.505  1.00  0.00
ATOM   3170  H1  WAT  1045       1.540  -4.290 -18.618  1.00  0.00
ATOM   3171  H2  WAT  1045       1.065  -3.082 -19.396  1.00  0.00
TER
ATOM   3172  O   WAT  1046      -7.058  -3.123 -17.798  1.00  0.00
ATOM   3173  H1  WAT  1046      -6.377  -2.859 -17.180  1.00  0.00
ATOM   3174  H2  WAT  1046      -7.373  -3.963 -17.465  1.00  0.00
TER
ATOM   3175  O   WAT  1047      -2.865  -2.076 -18.711  1.00  0.00
ATOM   3176  H1  WAT  1047      -2.358  -1.578 -18.071  1.00  0.00
ATOM   3177  H2  WAT  1047      -2.334  -2.853 -18.887  1.00  0.00
TER
ATOM   3178  O   WAT  1048       9.236  -3.906 -15.008  1.00  0.00
ATOM   3179  H1  WAT  1048       8.531  -3.518 -15.527  1.00  0.00
ATOM   3180  H2  WAT  1048       9.501  -3.211 -14.406  1.00  0.00
TER
ATOM   3181  O   WAT  1049      -4.582  -7.437 -14.445  1.00  0.00
ATOM   3182  H1  WAT  1049      -4.580  -6.919 -15.250  1.00  0.00
ATOM   3183  H2  WAT  1049      -5.411  -7.914 -14.468  1.00  0.00
TER
ATOM   3184  O   WAT  1050      -3.332   2.203 -16.268  1.00  0.00
ATOM   3185  H1  WAT  1050      -3.665   2.830 -15.625  1.00  0.00
ATOM   3186  H2  WAT  1050      -3.155   2.729 -17.047  1.00  0.00
TER
ATOM   3187  O   WAT  1051       5.182  -3.983 -18.800  1.00  0.00
ATOM   3188  H1  WAT  1051       4.477  -3.694 -18.220  1.00  0.00
ATOM   3189  H2  WAT  1051       5.543  -3.173 -19.160  1.00  0.00
TER
ATOM   3190  O   WAT  1052      -4.900  -5.726 -16.438  1.00  0.00
ATOM   3191  H1  WAT  1052      -4.559  -4.881 -16.732  1.00  0.00
ATOM   3192  H2  WAT  1052      -5.839  -5.577 -16.321  1.00  0.00
TER
ATOM   3193  O   WAT  1053      -4.120   4.171 -14.453  1.00  0.00
ATOM   3194  H1  WAT  1053      -3.502   4.846 -14.734  1.00  0.00
ATOM   3195  H2  WAT  1053      -4.980   4.580 -14.544  1.00  0.00
TER
ATOM   3196  O   WAT  1054       6.798   5.635 -16.537  1.00  0.00
ATOM   3197  H1  WAT  1054       6.114   6.305 -16.545  1.00  0.00
ATOM   3198  H2  WAT  1054       7.338   5.833 -17.303  1.00  0.00
TER
ATOM   3199  O   WAT  1055       8.250  -4.537 -18.409  1.00  0.00
ATOM   3200  H1  WAT  1055       7.303  -4.503 -18.277  1.00  0.00
ATOM   3201  H2  WAT  1055       8.575  -3.723 -18.024  1.00  0.00
TER
ATOM   3202  O   WAT  1056       4.334   7.479 -17.823  1.00  0.00
ATOM   3203  H1  WAT  1056       4.347   7.076 -18.690  1.00  0.00
ATOM   3204  H2  WAT  1056       3.781   8.254 -17.926  1.00  0.00
TER
ATOM   3205  O   WAT  1057       3.733   2.382 -16.494  1.00  0.00
ATOM   3206  H1  WAT  1057       4.149   2.168 -17.329  1.00  0.00
ATOM   3207  H2  WAT  1057       4.456   2.640 -15.923  1.00  0.00
TER
ATOM   3208  O   WAT  1058       7.679   0.781 -16.403  1.00  0.00
ATOM   3209  H1  WAT  1058       6.851   0.850 -16.878  1.00  0.00
ATOM   3210  H2  WAT  1058       8.274   1.367 -16.871  1.00  0.00
TER
ATOM   3211  O   WAT  1059       4.643  -2.432 -15.457  1.00  0.00
ATOM   3212  H1  WAT  1059       4.230  -1.607 -15.203  1.00  0.00
ATOM   3213  H2  WAT  1059       3.911  -3.017 -15.650  1.00  0.00
TER
ATOM   3214  O   WAT  1060      -2.756   4.041 -18.431  1.00  0.00
ATOM   3215  H1  WAT  1060      -3.053   3.435 -19.111  1.00  0.00
ATOM   3216  H2  WAT  1060      -1.806   4.078 -18.543  1.00  0.00
TER
ATOM   3217  O   WAT  1061      -4.511  -2.872 -16.815  1.00  0.00
ATOM   3218  H1  WAT  1061      -3.959  -2.762 -17.590  1.00  0.00
ATOM   3219  H2  WAT  1061      -3.997  -2.498 -16.100  1.00  0.00
TER
ATOM   3220  O   WAT  1062       5.333   7.614 -14.769  1.00  0.00
ATOM   3221  H1  WAT  1062       4.856   8.421 -14.962  1.00  0.00
ATOM   3222  H2  WAT  1062       4.649   6.962 -14.617  1.00  0.00
TER
ATOM   3223  O   WAT  1063      -3.664   3.779 -11.781  1.00  0.00
ATOM   3224  H1  WAT  1063      -4.561   4.003 -11.533  1.00  0.00
ATOM   3225  H2  WAT  1063      -3.639   3.902 -12.730  1.00  0.00
TER
ATOM   3226  O   WAT  1064      -4.837   0.650 -13.205  1.00  0.00
ATOM   3227  H1  WAT  1064      -4.976   1.523 -12.836  1.00  0.00
ATOM   3228  H2  WAT  1064      -5.719   0.308 -13.350  1.00  0.00
TER
ATOM   3229  O   WAT  1065      -3.039   6.592 -10.996  1.00  0.00
ATOM   3230  H1  WAT  1065      -3.067   6.997 -11.864  1.00  0.00
ATOM   3231  H2  WAT  1065      -3.202   5.663 -11.159  1.00  0.00
TER
ATOM   3232  O   WAT  1066       8.913   7.375  -9.700  1.00  0.00
ATOM   3233  H1  WAT  1066       9.389   7.853  -9.021  1.00  0.00
ATOM   3234  H2  WAT  1066       9.534   7.307 -10.425  1.00  0.00
TER
ATOM   3235  O   WAT  1067      -8.885   2.420 -17.288  1.00  0.00
ATOM   3236  H1  WAT  1067      -8.807   2.555 -18.232  1.00  0.00
ATOM   3237  H2  WAT  1067      -8.271   1.712 -17.095  1.00  0.00
TER
ATOM   3238  O   WAT  1068       8.316   4.566 -12.540  1.00  0.00
ATOM   3239  H1  WAT  1068       8.442   4.328 -13.458  1.00  0.00
ATOM   3240  H2  WAT  1068       8.358   3.735 -12.068  1.00  0.00
TER
ATOM   3241  O   WAT  1069       2.178   8.269 -13.971  1.00  0.00
ATOM   3242  H1  WAT  1069       2.692   8.180 -13.168  1.00  0.00
ATOM   3243  H2  WAT  1069       1.335   8.615 -13.678  1.00  0.00
TER
ATOM   3244  O   WAT  1070       8.169  -3.380 -11.575  1.00  0.00
ATOM   3245  H1  WAT  1070       7.553  -2.872 -12.103  1.00  0.00
ATOM   3246  H2  WAT  1070       7.848  -4.280 -11.632  1.00  0.00
TER
ATOM   3247  O   WAT  1071      -8.829   3.461 -14.748  1.00  0.00
ATOM   3248  H1  WAT  1071      -8.666   2.992 -15.566  1.00  0.00
ATOM   3249  H2  WAT  1071      -8.364   2.954 -14.084  1.00  0.00
TER
ATOM   3250  O   WAT  1072       0.230  -4.541 -14.109  1.00  0.00
ATOM   3251  H1  WAT  1072      -0.232  -4.333 -13.297  1.00  0.00
ATOM   3252  H2  WAT  1072      -0.172  -5.355 -14.412  1.00  0.00
TER
ATOM   3253  O   WAT  1073       5.230  -3.320 -12.979  1.00  0.00
ATOM   3254  H1  WAT  1073       4.380  -3.620 -12.658  1.00  0.00
ATOM   3255  H2  WAT  1073       5.071  -3.076 -13.891  1.00  0.00
TER
ATOM   3256  O   WAT  1074       2.325  -1.820 -10.879  1.00  0.00
ATOM   3257  H1  WAT  1074       2.651  -2.654 -11.219  1.00  0.00
ATOM   3258  H2  WAT  1074       3.113  -1.297 -10.731  1.00  0.00
TER
ATOM   3259  O   WAT  1075      -2.019  -6.863 -17.853  1.00  0.00
ATOM   3260  H1  WAT  1075      -1.722  -5.957 -17.934  1.00  0.00
ATOM   3261  H2  WAT  1075      -1.471  -7.351 -18.467  1.00  0.00
TER
ATOM   3262  O   WAT  1076      -1.826  -1.386 -11.318  1.00  0.00
ATOM   3263  H1  WAT  1076      -1.921  -2.327 -11.468  1.00  0.00
ATOM   3264  H2  WAT  1076      -0.982  -1.165 -11.713  1.00  0.00
TER
ATOM   3265  O   WAT  1077      -6.695  -4.975 -13.165  1.00  0.00
ATOM   3266  H1  WAT  1077      -7.088  -4.127 -12.958  1.00  0.00
ATOM   3267  H2  WAT  1077      -7.383  -5.612 -12.974  1.00  0.00
TER
ATOM   3268  O   WAT  1078      -0.120  -4.891 -10.095  1.00  0.00
ATOM   3269  H1  WAT  1078      -0.810  -5.084  -9.461  1.00  0.00
ATOM   3270  H2  WAT  1078       0.623  -4.608  -9.563  1.00  0.00
TER
ATOM   3271  O   WAT  1079      -9.393  -7.052 -19.132  1.00  0.00
ATOM   3272  H1  WAT  1079      -9.682  -6.482 -18.419  1.00  0.00
ATOM   3273  H2  WAT  1079      -8.648  -7.531 -18.769  1.00  0.00
TER
ATOM   3274  O   WAT  1080       2.156  -1.051 -17.260  1.00  0.00
ATOM   3275  H1  WAT  1080       1.424  -0.543 -16.911  1.00  0.00
ATOM   3276  H2  WAT  1080       1.759  -1.868 -17.561  1.00  0.00
TER
ATOM   3277  O   WAT  1081      -1.406  -4.376 -18.854  1.00  0.00
ATOM   3278  H1  WAT  1081      -1.402  -4.817 -19.704  1.00  0.00
ATOM   3279  H2  WAT  1081      -0.511  -4.054 -18.747  1.00  0.00
TER
ATOM   3280  O   WAT  1082       2.619  -5.598 -17.847  1.00  0.00
ATOM   3281  H1  WAT  1082       2.636  -5.147 -17.003  1.00  0.00
ATOM   3282  H2  WAT  1082       2.370  -6.497 -17.634  1.00  0.00
TER
ATOM   3283  O   WAT  1083       6.046  -8.185 -12.009  1.00  0.00
ATOM   3284  H1  WAT  1083       6.370  -8.916 -11.483  1.00  0.00
ATOM   3285  H2  WAT  1083       6.082  -8.503 -12.911  1.00  0.00
TER
ATOM   3286  O   WAT  1084      -7.255   2.837 -12.589  1.00  0.00
ATOM   3287  H1  WAT  1084      -7.639   2.196 -11.991  1.00  0.00
ATOM   3288  H2  WAT  1084      -6.944   3.540 -12.019  1.00  0.00
TER
ATOM   3289  O   WAT  1085      -1.105  -0.316 -17.108  1.00  0.00
ATOM   3290  H1  WAT  1085      -0.738  -0.790 -16.362  1.00  0.00
ATOM   3291  H2  WAT  1085      -1.295   0.558 -16.767  1.00  0.00
TER
ATOM   3292  O   WAT  1086      -3.315  -1.275 -14.790  1.00  0.00
ATOM   3293  H1  WAT  1086      -3.620  -0.396 -14.564  1.00  0.00
ATOM   3294  H2  WAT  1086      -2.361  -1.215 -14.754  1.00  0.00
TER
ATOM   3295  O   WAT  1087       5.972   1.928 -18.400  1.00  0.00
ATOM   3296  H1  WAT  1087       6.692   2.423 -18.791  1.00  0.00
ATOM   3297  H2  WAT  1087       5.770   1.250 -19.045  1.00  0.00
TER
ATOM   3298  O   WAT  1088       1.354   1.999 -12.513  1.00  0.00
ATOM   3299  H1  WAT  1088       1.287   1.078 -12.768  1.00  0.00
ATOM   3300  H2  WAT  1088       0.724   2.096 -11.799  1.00  0.00
TER
ATOM   3301  O   WAT  1089      -7.259  -0.435 -13.642  1.00  0.00
ATOM   3302  H1  WAT  1089      -7.617   0.231 -13.055  1.00  0.00
ATOM   3303  H2  WAT  1089      -7.553  -1.266 -13.271  1.00  0.00
TER
ATOM   3304  O   WAT  1090      -4.058   0.024 -10.758  1.00  0.00
ATOM   3305  H1  WAT  1090      -4.358   0.170 -11.656  1.00  0.00
ATOM   3306  H2  WAT  1090      -3.286  -0.536 -10.851  1.00  0.00
TER
ATOM   3307  O   WAT  1091       1.285   4.821 -12.763  1.00  0.00
ATOM   3308  H1  WAT  1091       1.300   3.889 -12.981  1.00  0.00
ATOM   3309  H2  WAT  1091       0.578   4.907 -12.124  1.00  0.00
TER
ATOM   3310  O   WAT  1092       7.496   1.461 -13.416  1.00  0.00
ATOM   3311  H1  WAT  1092       6.771   2.054 -13.613  1.00  0.00
ATOM   3312  H2  WAT  1092       8.024   1.454 -14.215  1.00  0.00
TER
ATOM   3313  O   WAT  1093       0.719   6.462 -15.669  1.00  0.00
ATOM   3314  H1  WAT  1093       1.363   6.668 -14.992  1.00  0.00
ATOM   3315  H2  WAT  1093       1.082   5.701 -16.122  1.00  0.00
TER
ATOM   3316  O   WAT  1094       1.992   4.466 -16.951  1.00  0.00
ATOM   3317  H1  WAT  1094       2.634   3.765 -16.838  1.00  0.00
ATOM   3318  H2  WAT  1094       2.517   5.246 -17.131  1.00  0.00
TER
ATOM   3319  O   WAT  1095       3.766   5.265 -13.748  1.00  0.00
ATOM   3320  H1  WAT  1095       4.101   5.852 -13.070  1.00  0.00
ATOM   3321  H2  WAT  1095       2.846   5.134 -13.518  1.00  0.00
TER
ATOM   3322  O   WAT  1096      -8.684  -6.945 -12.965  1.00  0.00
ATOM   3323  H1  WAT  1096      -9.398  -6.746 -12.360  1.00  0.00
ATOM   3324  H2  WAT  1096      -8.265  -7.721 -12.594  1.00  0.00
TER
ATOM   3325  O   WAT  1097      -8.397   7.043 -11.979  1.00  0.00
ATOM   3326  H1  WAT  1097      -8.288   6.102 -12.119  1.00  0.00
ATOM   3327  H2  WAT  1097      -9.049   7.308 -12.627  1.00  0.00
TER
ATOM   3328  O   WAT  1098      -0.406   5.314 -10.579  1.00  0.00
ATOM   3329  H1  WAT  1098      -0.726   4.595 -10.034  1.00  0.00
ATOM   3330  H2  WAT  1098      -1.080   5.990 -10.505  1.00  0.00
TER
ATOM   3331  O   WAT  1099       2.810  -4.453 -15.215  1.00  0.00
ATOM   3332  H1  WAT  1099       3.178  -5.274 -14.887  1.00  0.00
ATOM   3333  H2  WAT  1099       1.950  -4.393 -14.799  1.00  0.00
TER
ATOM   3334  O   WAT  1100      -0.230  -1.799 -14.991  1.00  0.00
ATOM   3335  H1  WAT  1100       0.269  -1.325 -14.326  1.00  0.00
ATOM   3336  H2  WAT  1100      -0.088  -2.723 -14.784  1.00  0.00
TER
ATOM   3337  O   WAT  1101       6.977  -5.582 -14.148  1.00  0.00
ATOM   3338  H1  WAT  1101       6.474  -4.842 -13.809  1.00  0.00
ATOM   3339  H2  WAT  1101       7.792  -5.194 -14.465  1.00  0.00
TER
ATOM   3340  O   WAT  1102       7.271   6.832 -19.027  1.00  0.00
ATOM   3341  H1  WAT  1102       7.396   7.655 -18.554  1.00  0.00
ATOM   3342  H2  WAT  1102       8.138   6.621 -19.374  1.00  0.00
TER
ATOM   3343  O   WAT  1103      -5.257   8.925 -19.355  1.00  0.00
ATOM   3344  H1  WAT  1103      -4.521   8.377 -19.084  1.00  0.00
ATOM   3345  H2  WAT  1103      -4.873   9.791 -19.495  1.00  0.00
TER
ATOM   3346  O   WAT  1104      -6.251   8.110 -10.167  1.00  0.00
ATOM   3347  H1  WAT  1104      -5.450   8.431  -9.753  1.00  0.00
ATOM   3348  H2  WAT  1104      -6.766   7.749  -9.445  1.00  0.00
TER
ATOM   3349  O   WAT  1105       2.585   4.218 -10.219  1.00  0.00
ATOM   3350  H1  WAT  1105       1.979   4.241 -10.959  1.00  0.00
ATOM   3351  H2  WAT  1105       2.281   3.486  -9.682  1.00  0.00
TER
ATOM   3352  O   WAT  1106       4.016   7.946 -11.608  1.00  0.00
ATOM   3353  H1  WAT  1106       4.968   7.861 -11.658  1.00  0.00
ATOM   3354  H2  WAT  1106       3.868   8.610 -10.935  1.00  0.00
TER
ATOM   3355  O   WAT  1107      -8.531   0.597 -11.223  1.00  0.00
ATOM   3356  H1  WAT  1107      -8.027   0.018 -10.651  1.00  0.00
ATOM   3357  H2  WAT  1107      -9.270   0.881 -10.685  1.00  0.00
TER
ATOM   3358  O   WAT  1108      -1.477   2.004 -11.689  1.00  0.00
ATOM   3359  H1  WAT  1108      -2.243   2.573 -11.774  1.00  0.00
ATOM   3360  H2  WAT  1108      -1.296   1.712 -12.583  1.00  0.00
TER
ATOM   3361  O   WAT  1109       5.665   3.735 -11.132  1.00  0.00
ATOM   3362  H1  WAT  1109       6.406   4.072 -11.635  1.00  0.00
ATOM   3363  H2  WAT  1109       4.902   3.904 -11.685  1.00  0.00
TER
ATOM   3364  O   WAT  1110      -6.499  -1.260 -10.328  1.00  0.00
ATOM   3365  H1  WAT  1110      -6.458  -1.559  -9.419  1.00  0.00
ATOM   3366  H2  WAT  1110      -5.644  -0.859 -10.487  1.00  0.00
TER
ATOM   3367  O   WAT  1111      -4.558  -2.681 -12.361  1.00  0.00
ATOM   3368  H1  WAT  1111      -5.089  -3.172 -12.988  1.00  0.00
ATOM   3369  H2  WAT  1111      -3.889  -2.252 -12.895  1.00  0.00
TER
ATOM   3370  O   WAT  1112       4.340   1.786 -12.596  1.00  0.00
ATOM   3371  H1  WAT  1112       4.754   1.941 -11.747  1.00  0.00
ATOM   3372  H2  WAT  1112       3.405   1.912 -12.434  1.00  0.00
TER
ATOM   3373  O   WAT  1113       4.812  -0.874 -10.592  1.00  0.00
ATOM   3374  H1  WAT  1113       5.394  -1.629 -10.680  1.00  0.00
ATOM   3375  H2  WAT  1113       4.988  -0.344 -11.369  1.00  0.00
TER
ATOM   3376  O   WAT  1114      -4.071  -5.715 -12.281  1.00  0.00
ATOM   3377  H1  WAT  1114      -4.165  -6.333 -13.006  1.00  0.00
ATOM   3378  H2  WAT  1114      -4.651  -4.988 -12.508  1.00  0.00
TER
ATOM   3379  O   WAT  1115      -1.305  -7.157 -15.248  1.00  0.00
ATOM   3380  H1  WAT  1115      -1.753  -7.135 -16.093  1.00  0.00
ATOM   3381  H2  WAT  1115      -1.938  -7.555 -14.651  1.00  0.00
TER
ATOM   3382  O   WAT  1116      -0.899   1.738 -14.627  1.00  0.00
ATOM   3383  H1  WAT  1116      -0.480   2.581 -14.799  1.00  0.00
ATOM   3384  H2  WAT  1116      -1.818   1.875 -14.856  1.00  0.00
TER
ATOM   3385  O   WAT  1117       1.437  -0.530 -13.243  1.00  0.00
ATOM   3386  H1  WAT  1117       1.557  -1.126 -12.504  1.00  0.00
ATOM   3387  H2  WAT  1117       2.297  -0.493 -13.663  1.00  0.00
TER
ATOM   3388  O   WAT  1118       3.776   0.023 -14.667  1.00  0.00
ATOM   3389  H1  WAT  1118       3.250   0.548 -15.270  1.00  0.00
ATOM   3390  H2  WAT  1118       4.119   0.656 -14.036  1.00  0.00
TER
ATOM   3391  O   WAT  1119      -3.048   8.043 -13.511  1.00  0.00
ATOM   3392  H1  WAT  1119      -3.586   8.768 -13.830  1.00  0.00
ATOM   3393  H2  WAT  1119      -2.795   7.566 -14.301  1.00  0.00
TER
ATOM   3394  O   WAT  1120      -1.796  -3.988 -11.985  1.00  0.00
ATOM   3395  H1  WAT  1120      -1.206  -4.297 -11.298  1.00  0.00
ATOM   3396  H2  WAT  1120      -2.614  -4.460 -11.829  1.00  0.00
TER
ATOM   3397  O   WAT  1121       3.024  -4.372 -11.752  1.00  0.00
ATOM   3398  H1  WAT  1121       2.335  -5.033 -11.817  1.00  0.00
ATOM   3399  H2  WAT  1121       3.744  -4.818 -11.307  1.00  0.00
TER
ATOM   3400  O   WAT  1122      -0.192   9.279 -13.252  1.00  0.00
ATOM   3401  H1  WAT  1122      -0.266  10.182 -12.945  1.00  0.00
ATOM   3402  H2  WAT  1122      -1.094   8.960 -13.280  1.00  0.00
TER
ATOM   3403  O   WAT  1123      -8.300   7.473 -17.211  1.00  0.00
ATOM   3404  H1  WAT  1123      -8.737   7.653 -16.378  1.00  0.00
ATOM   3405  H2  WAT  1123      -7.732   8.231 -17.353  1.00  0.00
TER
ATOM   3406  O   WAT  1124       7.336   6.975 -12.923  1.00  0.00
ATOM   3407  H1  WAT  1124       6.736   7.034 -13.667  1.00  0.00
ATOM   3408  H2  WAT  1124       7.465   6.035 -12.793  1.00  0.00
TER
ATOM   3409  O   WAT  1125       6.021   3.700 -14.825  1.00  0.00
ATOM   3410  H1  WAT  1125       5.207   4.130 -14.563  1.00  0.00
ATOM   3411  H2  WAT  1125       6.429   4.312 -15.439  1.00  0.00
TER
ATOM   3412  O   WAT  1126      -7.430   0.370 -16.312  1.00  0.00
ATOM   3413  H1  WAT  1126      -7.063   0.283 -15.432  1.00  0.00
ATOM   3414  H2  WAT  1126      -7.999  -0.393 -16.411  1.00  0.00
TER
ATOM   3415  O   WAT  1127       7.370  -1.161 -13.299  1.00  0.00
ATOM   3416  H1  WAT  1127       7.139  -1.390 -14.199  1.00  0.00
ATOM   3417  H2  WAT  1127       7.631  -0.241 -13.344  1.00  0.00
TER
ATOM   3418  O   WAT  1128      -7.879  -2.719 -12.406  1.00  0.00
ATOM   3419  H1  WAT  1128      -8.773  -2.752 -12.066  1.00  0.00
ATOM   3420  H2  WAT  1128      -7.339  -2.520 -11.641  1.00  0.00
TER
ATOM   3421  O   WAT  1129       5.809  -5.936 -10.521  1.00  0.00
ATOM   3422  H1  WAT  1129       6.686  -5.927 -10.137  1.00  0.00
ATOM   3423  H2  WAT  1129       5.821  -6.672 -11.131  1.00  0.00
TER
ATOM   3424  O   WAT  1130       7.434  -1.999 -16.110  1.00  0.00
ATOM   3425  H1  WAT  1130       6.485  -2.032 -15.995  1.00  0.00
ATOM   3426  H2  WAT  1130       7.616  -1.089 -16.345  1.00  0.00
TER
ATOM   3427  O   WAT  1131      -7.375  -8.444 -18.057  1.00  0.00
ATOM   3428  H1  WAT  1131      -6.727  -8.994 -18.498  1.00  0.00
ATOM   3429  H2  WAT  1131      -6.954  -8.190 -17.236  1.00  0.00
TER
ATOM   3430  O   WAT  1132       6.521  -8.250 -14.700  1.00  0.00
ATOM   3431  H1  WAT  1132       7.158  -7.636 -14.335  1.00  0.00
ATOM   3432  H2  WAT  1132       6.668  -8.214 -15.646  1.00  0.00
TER
ATOM   3433  O   WAT  1133      -7.621  -8.288 -15.315  1.00  0.00
ATOM   3434  H1  WAT  1133      -7.970  -7.832 -14.549  1.00  0.00
ATOM   3435  H2  WAT  1133      -7.953  -9.183 -15.233  1.00  0.00
TER
ATOM   3436  O   WAT  1134      -6.015   4.884 -11.150  1.00  0.00
ATOM   3437  H1  WAT  1134      -6.058   4.513 -10.268  1.00  0.00
ATOM   3438  H2  WAT  1134      -5.884   5.821 -11.009  1.00  0.00
TER
ATOM   3439  O   WAT  1135      -2.314   6.440 -15.549  1.00  0.00
ATOM   3440  H1  WAT  1135      -2.555   6.707 -16.436  1.00  0.00
ATOM   3441  H2  WAT  1135      -1.374   6.610 -15.494  1.00  0.00
TER
ATOM   3442  O   WAT  1136      -0.109  -7.097 -11.793  1.00  0.00
ATOM   3443  H1  WAT  1136      -0.170  -6.505 -11.043  1.00  0.00
ATOM   3444  H2  WAT  1136       0.831  -7.205 -11.938  1.00  0.00
TER
ATOM   3445  O   WAT  1137       2.528  -7.440 -12.154  1.00  0.00
ATOM   3446  H1  WAT  1137       3.143  -7.122 -12.816  1.00  0.00
ATOM   3447  H2  WAT  1137       3.073  -7.925 -11.534  1.00  0.00
TER
ATOM   3448  O   WAT  1138       8.946   8.459 -14.748  1.00  0.00
ATOM   3449  H1  WAT  1138       8.452   8.856 -15.465  1.00  0.00
ATOM   3450  H2  WAT  1138       8.337   7.834 -14.354  1.00  0.00
TER
ATOM   3451  O   WAT  1139      -6.949  -8.761 -12.040  1.00  0.00
ATOM   3452  H1  WAT  1139      -6.401  -8.942 -12.803  1.00  0.00
ATOM   3453  H2  WAT  1139      -6.884  -9.551 -11.504  1.00  0.00
TER
ATOM   3454  O   WAT  1140      -6.176   7.830 -14.030  1.00  0.00
ATOM   3455  H1  WAT  1140      -6.770   7.698 -13.291  1.00  0.00
ATOM   3456  H2  WAT  1140      -6.184   6.994 -14.496  1.00  0.00
TER
ATOM   3457  O   WAT  1141       3.269  -8.877 -15.827  1.00  0.00
ATOM   3458  H1  WAT  1141       2.395  -8.543 -16.030  1.00  0.00
ATOM   3459  H2  WAT  1141       3.160  -9.350 -15.002  1.00  0.00
TER
ATOM   3460  O   WAT  1142       4.176  -6.670 -14.443  1.00  0.00
ATOM   3461  H1  WAT  1142       3.848  -7.485 -14.822  1.00  0.00
ATOM   3462  H2  WAT  1142       5.125  -6.713 -14.566  1.00  0.00
TER
ATOM   3463  O   WAT  1143       6.630   9.101 -17.469  1.00  0.00
ATOM   3464  H1  WAT  1143       6.170   9.853 -17.843  1.00  0.00
ATOM   3465  H2  WAT  1143       6.001   8.382 -17.527  1.00  0.00
TER
ATOM   3466  O   WAT  1144      -6.545   5.196 -15.079  1.00  0.00
ATOM   3467  H1  WAT  1144      -7.272   4.576 -15.146  1.00  0.00
ATOM   3468  H2  WAT  1144      -6.484   5.590 -15.949  1.00  0.00
TER
ATOM   3469  O   WAT  1145      -2.940   7.410 -18.294  1.00  0.00
ATOM   3470  H1  WAT  1145      -2.424   6.799 -18.819  1.00  0.00
ATOM   3471  H2  WAT  1145      -2.291   7.913 -17.803  1.00  0.00
TER
ATOM   3472  O   WAT  1146      -0.201   8.301 -17.467  1.00  0.00
ATOM   3473  H1  WAT  1146       0.087   8.046 -18.344  1.00  0.00
ATOM   3474  H2  WAT  1146       0.311   7.749 -16.877  1.00  0.00
TER
ATOM   3475  O   WAT  1147       1.017  -7.960 -16.888  1.00  0.00
ATOM   3476  H1  WAT  1147       0.234  -7.485 -16.608  1.00  0.00
ATOM   3477  H2  WAT  1147       0.723  -8.864 -16.996  1.00  0.00
TER
ATOM   3478  O   WAT  1148       5.569  -7.258 -18.843  1.00  0.00
ATOM   3479  H1  WAT  1148       6.010  -7.313 -19.690  1.00  0.00
ATOM   3480  H2  WAT  1148       5.300  -6.342 -18.772  1.00  0.00
TER
ATOM   3481  O   WAT  1149      -0.134   9.223 -10.100  1.00  0.00
ATOM   3482  H1  WAT  1149       0.793   8.987 -10.057  1.00  0.00
ATOM   3483  H2  WAT  1149      -0.149  10.050 -10.582  1.00  0.00
TER
ATOM   3484  O   WAT  1150      -2.947  -8.113 -10.336  1.00  0.00
ATOM   3485  H1  WAT  1150      -3.229  -7.610 -11.100  1.00  0.00
ATOM   3486  H2  WAT  1150      -2.565  -8.911 -10.702  1.00  0.00
TER
ATOM   3487  O   WAT  1151       3.654  -8.698  -9.758  1.00  0.00
ATOM   3488  H1  WAT  1151       3.541  -8.378  -8.863  1.00  0.00
ATOM   3489  H2  WAT  1151       4.471  -8.296 -10.054  1.00  0.00
TER
ATOM   3490  O   WAT  1152       6.434   8.450 -10.276  1.00  0.00
ATOM   3491  H1  WAT  1152       7.227   7.955 -10.484  1.00  0.00
ATOM   3492  H2  WAT  1152       6.727   9.129  -9.669  1.00  0.00
TER
ATOM   3493  O   WAT  1153       2.560 -19.453  16.928  1.00  0.00
ATOM   3494  H1  WAT  1153       2.479 -20.367  16.658  1.00  0.00
ATOM   3495  H2  WAT  1153       2.146 -18.956  16.222  1.00  0.00
TER
ATOM   3496  O   WAT  1154       0.692 -17.675  18.809  1.00  0.00
ATOM   3497  H1  WAT  1154      -0.084 -18.155  19.099  1.00  0.00
ATOM   3498  H2  WAT  1154       1.343 -18.354  18.635  1.00  0.00
TER
ATOM   3499  O   WAT  1155       4.713 -13.269  17.589  1.00  0.00
ATOM   3500  H1  WAT  1155       4.251 -14.040  17.918  1.00  0.00
ATOM   3501  H2  WAT  1155       5.525 -13.242  18.094  1.00  0.00
TER
ATOM   3502  O   WAT  1156      -8.919 -19.802  19.355  1.00  0.00
ATOM   3503  H1  WAT  1156      -8.347 -20.570  19.355  1.00  0.00
ATOM   3504  H2  WAT  1156      -8.919 -19.503  18.446  1.00  0.00
TER
ATOM   3505  O   WAT  1157       0.939 -10.983  17.210  1.00  0.00
ATOM   3506  H1  WAT  1157       0.320 -10.527  16.639  1.00  0.00
ATOM   3507  H2  WAT  1157       1.794 -10.828  16.809  1.00  0.00
TER
ATOM   3508  O   WAT  1158       0.133 -14.999  18.816  1.00  0.00
ATOM   3509  H1  WAT  1158       0.064 -15.940  18.655  1.00  0.00
ATOM   3510  H2  WAT  1158       0.895 -14.909  19.389  1.00  0.00
TER
ATOM   3511  O   WAT  1159       1.805 -16.099  14.603  1.00  0.00
ATOM   3512  H1  WAT  1159       1.187 -15.634  14.039  1.00  0.00
ATOM   3513  H2  WAT  1159       2.318 -15.406  15.020  1.00  0.00
TER
ATOM   3514  O   WAT  1160      -8.826 -15.413  11.977  1.00  0.00
ATOM   3515  H1  WAT  1160      -9.204 -14.925  11.245  1.00  0.00
ATOM   3516  H2  WAT  1160      -8.569 -14.741  12.607  1.00  0.00
TER
ATOM   3517  O   WAT  1161       5.628 -14.573  14.815  1.00  0.00
ATOM   3518  H1  WAT  1161       5.518 -15.516  14.940  1.00  0.00
ATOM   3519  H2  WAT  1161       5.625 -14.212  15.701  1.00  0.00
TER
ATOM   3520  O   WAT  1162       1.171 -18.947  14.171  1.00  0.00
ATOM   3521  H1  WAT  1162       0.243 -19.013  14.400  1.00  0.00
ATOM   3522  H2  WAT  1162       1.323 -18.009  14.057  1.00  0.00
TER
ATOM   3523  O   WAT  1163       5.200 -17.385  14.675  1.00  0.00
ATOM   3524  H1  WAT  1163       4.581 -17.723  14.028  1.00  0.00
ATOM   3525  H2  WAT  1163       5.183 -18.029  15.383  1.00  0.00
TER
ATOM   3526  O   WAT  1164      -3.224 -18.420  16.953  1.00  0.00
ATOM   3527  H1  WAT  1164      -3.628 -19.133  16.458  1.00  0.00
ATOM   3528  H2  WAT  1164      -3.137 -18.765  17.842  1.00  0.00
TER
ATOM   3529  O   WAT  1165      -2.756 -14.734  19.117  1.00  0.00
ATOM   3530  H1  WAT  1165      -3.053 -15.339  18.438  1.00  0.00
ATOM   3531  H2  WAT  1165      -1.806 -14.696  19.006  1.00  0.00
TER
ATOM   3532  O   WAT  1166       3.377 -18.146  11.682  1.00  0.00
ATOM   3533  H1  WAT  1166       3.816 -18.984  11.536  1.00  0.00
ATOM   3534  H2  WAT  1166       4.090 -17.513  11.769  1.00  0.00
TER
ATOM   3535  O   WAT  1167       1.486 -13.206  15.650  1.00  0.00
ATOM   3536  H1  WAT  1167       1.926 -12.464  15.236  1.00  0.00
ATOM   3537  H2  WAT  1167       1.425 -12.964  16.574  1.00  0.00
TER
ATOM   3538  O   WAT  1168      -6.523 -19.526  14.454  1.00  0.00
ATOM   3539  H1  WAT  1168      -6.644 -18.800  13.842  1.00  0.00
ATOM   3540  H2  WAT  1168      -6.833 -20.296  13.977  1.00  0.00
TER
ATOM   3541  O   WAT  1169      -7.640 -14.654  16.671  1.00  0.00
ATOM   3542  H1  WAT  1169      -8.047 -14.513  15.817  1.00  0.00
ATOM   3543  H2  WAT  1169      -6.749 -14.938  16.469  1.00  0.00
TER
ATOM   3544  O   WAT  1170       4.153 -10.220  13.007  1.00  0.00
ATOM   3545  H1  WAT  1170       3.993 -10.509  13.905  1.00  0.00
ATOM   3546  H2  WAT  1170       3.988 -10.996  12.471  1.00  0.00
TER
ATOM   3547  O   WAT  1171      -3.368 -10.440  14.784  1.00  0.00
ATOM   3548  H1  WAT  1171      -3.544 -11.356  14.571  1.00  0.00
ATOM   3549  H2  WAT  1171      -4.222 -10.081  15.024  1.00  0.00
TER
ATOM   3550  O   WAT  1172       3.856 -12.711  11.566  1.00  0.00
ATOM   3551  H1  WAT  1172       3.162 -12.713  10.907  1.00  0.00
ATOM   3552  H2  WAT  1172       4.598 -13.135  11.136  1.00  0.00
TER
ATOM   3553  O   WAT  1173       3.421 -11.085  15.641  1.00  0.00
ATOM   3554  H1  WAT  1173       3.877 -11.866  15.955  1.00  0.00
ATOM   3555  H2  WAT  1173       3.760 -10.374  16.185  1.00  0.00
TER
ATOM   3556  O   WAT  1174      -2.332 -19.839  11.083  1.00  0.00
ATOM   3557  H1  WAT  1174      -2.900 -20.287  10.457  1.00  0.00
ATOM   3558  H2  WAT  1174      -1.623 -19.480  10.550  1.00  0.00
TER
ATOM   3559  O   WAT  1175      -4.787 -15.843  13.356  1.00  0.00
ATOM   3560  H1  WAT  1175      -5.561 -16.383  13.196  1.00  0.00
ATOM   3561  H2  WAT  1175      -4.058 -16.362  13.018  1.00  0.00
TER
ATOM   3562  O   WAT  1176       5.972 -16.847  19.149  1.00  0.00
ATOM   3563  H1  WAT  1176       6.692 -16.351  18.758  1.00  0.00
ATOM   3564  H2  WAT  1176       5.770 -17.525  18.504  1.00  0.00
TER
ATOM   3565  O   WAT  1177      -4.743 -16.175  16.994  1.00  0.00
ATOM   3566  H1  WAT  1177      -4.226 -16.978  16.939  1.00  0.00
ATOM   3567  H2  WAT  1177      -5.195 -16.237  17.835  1.00  0.00
TER
ATOM   3568  O   WAT  1178       0.144 -14.908  12.266  1.00  0.00
ATOM   3569  H1  WAT  1178       0.485 -14.164  11.771  1.00  0.00
ATOM   3570  H2  WAT  1178      -0.685 -14.595  12.629  1.00  0.00
TER
ATOM   3571  O   WAT  1179       6.419 -19.770  11.056  1.00  0.00
ATOM   3572  H1  WAT  1179       6.335 -19.338  10.205  1.00  0.00
ATOM   3573  H2  WAT  1179       7.138 -19.310  11.488  1.00  0.00
TER
ATOM   3574  O   WAT  1180       7.448 -12.915  13.784  1.00  0.00
ATOM   3575  H1  WAT  1180       6.805 -13.570  14.058  1.00  0.00
ATOM   3576  H2  WAT  1180       7.061 -12.510  13.008  1.00  0.00
TER
ATOM   3577  O   WAT  1181       3.026 -15.587  17.631  1.00  0.00
ATOM   3578  H1  WAT  1181       3.379 -16.184  16.971  1.00  0.00
ATOM   3579  H2  WAT  1181       2.143 -15.912  17.802  1.00  0.00
TER
ATOM   3580  O   WAT  1182      -0.887 -14.827  15.038  1.00  0.00
ATOM   3581  H1  WAT  1182      -0.200 -14.280  15.419  1.00  0.00
ATOM   3582  H2  WAT  1182      -1.674 -14.283  15.073  1.00  0.00
TER
ATOM   3583  O   WAT  1183      -8.748 -19.210  10.530  1.00  0.00
ATOM   3584  H1  WAT  1183      -7.879 -18.927  10.813  1.00  0.00
ATOM   3585  H2  WAT  1183      -9.239 -18.396  10.415  1.00  0.00
TER
ATOM   3586  O   WAT  1184      -1.585 -17.823  14.651  1.00  0.00
ATOM   3587  H1  WAT  1184      -1.128 -17.012  14.877  1.00  0.00
ATOM   3588  H2  WAT  1184      -1.936 -18.140  15.482  1.00  0.00
TER
ATOM   3589  O   WAT  1185       5.837 -14.024  10.321  1.00  0.00
ATOM   3590  H1  WAT  1185       5.611 -14.741  10.914  1.00  0.00
ATOM   3591  H2  WAT  1185       5.447 -14.273   9.484  1.00  0.00
TER
ATOM   3592  O   WAT  1186      -8.381  -9.997  11.096  1.00  0.00
ATOM   3593  H1  WAT  1186      -8.021  -9.398  10.442  1.00  0.00
ATOM   3594  H2  WAT  1186      -8.522  -9.451  11.869  1.00  0.00
TER
ATOM   3595  O   WAT  1187       5.419 -16.107  11.983  1.00  0.00
ATOM   3596  H1  WAT  1187       5.131 -15.645  12.771  1.00  0.00
ATOM   3597  H2  WAT  1187       6.214 -16.567  12.251  1.00  0.00
TER
ATOM   3598  O   WAT  1188      -2.364 -12.614  11.913  1.00  0.00
ATOM   3599  H1  WAT  1188      -2.373 -11.881  11.298  1.00  0.00
ATOM   3600  H2  WAT  1188      -3.284 -12.861  12.006  1.00  0.00
TER
ATOM   3601  O   WAT  1189      -6.763 -17.393  12.658  1.00  0.00
ATOM   3602  H1  WAT  1189      -7.371 -16.653  12.668  1.00  0.00
ATOM   3603  H2  WAT  1189      -6.289 -17.303  11.832  1.00  0.00
TER
ATOM   3604  O   WAT  1190       0.622 -12.551  10.576  1.00  0.00
ATOM   3605  H1  WAT  1190       0.723 -12.755   9.646  1.00  0.00
ATOM   3606  H2  WAT  1190      -0.278 -12.805  10.781  1.00  0.00
TER
ATOM   3607  O   WAT  1191      -0.736 -10.033  15.271  1.00  0.00
ATOM   3608  H1  WAT  1191      -0.482 -10.070  14.349  1.00  0.00
ATOM   3609  H2  WAT  1191      -1.685 -10.159  15.263  1.00  0.00
TER
ATOM   3610  O   WAT  1192       5.269 -19.113  16.846  1.00  0.00
ATOM   3611  H1  WAT  1192       4.328 -19.098  17.021  1.00  0.00
ATOM   3612  H2  WAT  1192       5.583 -19.900  17.292  1.00  0.00
TER
ATOM   3613  O   WAT  1193      -4.753 -17.431  10.407  1.00  0.00
ATOM   3614  H1  WAT  1193      -3.987 -17.543  10.969  1.00  0.00
ATOM   3615  H2  WAT  1193      -4.675 -18.128   9.755  1.00  0.00
TER
ATOM   3616  O   WAT  1194      -6.058 -19.999  11.090  1.00  0.00
ATOM   3617  H1  WAT  1194      -5.978 -20.946  11.202  1.00  0.00
ATOM   3618  H2  WAT  1194      -5.166 -19.668  11.196  1.00  0.00
TER
ATOM   3619  O   WAT  1195       7.271 -11.942  18.522  1.00  0.00
ATOM   3620  H1  WAT  1195       7.396 -11.119  18.994  1.00  0.00
ATOM   3621  H2  WAT  1195       8.138 -12.153  18.174  1.00  0.00
TER
ATOM   3622  O   WAT  1196      -5.257  -9.849  18.194  1.00  0.00
ATOM   3623  H1  WAT  1196      -4.521 -10.398  18.464  1.00  0.00
ATOM   3624  H2  WAT  1196      -4.873  -8.984  18.054  1.00  0.00
TER
ATOM   3625  O   WAT  1197      -8.372 -13.782  14.068  1.00  0.00
ATOM   3626  H1  WAT  1197      -9.298 -13.540  14.058  1.00  0.00
ATOM   3627  H2  WAT  1197      -7.907 -12.955  13.946  1.00  0.00
TER
ATOM   3628  O   WAT  1198      -2.147 -10.676  10.016  1.00  0.00
ATOM   3629  H1  WAT  1198      -1.354 -10.387   9.564  1.00  0.00
ATOM   3630  H2  WAT  1198      -2.666 -11.107   9.337  1.00  0.00
TER
ATOM   3631  O   WAT  1199       6.906 -11.449  11.440  1.00  0.00
ATOM   3632  H1  WAT  1199       6.621 -11.863  10.625  1.00  0.00
ATOM   3633  H2  WAT  1199       6.708 -10.521  11.320  1.00  0.00
TER
ATOM   3634  O   WAT  1200      -1.629 -15.456   9.880  1.00  0.00
ATOM   3635  H1  WAT  1200      -1.734 -16.071  10.607  1.00  0.00
ATOM   3636  H2  WAT  1200      -1.796 -15.979   9.097  1.00  0.00
TER
ATOM   3637  O   WAT  1201       1.611 -16.394  10.485  1.00  0.00
ATOM   3638  H1  WAT  1201       1.062 -15.947  11.129  1.00  0.00
ATOM   3639  H2  WAT  1201       2.233 -16.899  11.008  1.00  0.00
TER
ATOM   3640  O   WAT  1202      -2.721 -17.435  12.381  1.00  0.00
ATOM   3641  H1  WAT  1202      -2.299 -17.601  13.224  1.00  0.00
ATOM   3642  H2  WAT  1202      -2.596 -18.245  11.887  1.00  0.00
TER
ATOM   3643  O   WAT  1203      -0.208 -18.411   9.629  1.00  0.00
ATOM   3644  H1  WAT  1203       0.312 -19.126   9.263  1.00  0.00
ATOM   3645  H2  WAT  1203       0.439 -17.773   9.929  1.00  0.00
TER
ATOM   3646  O   WAT  1204       0.357 -10.330  11.919  1.00  0.00
ATOM   3647  H1  WAT  1204       1.252  -9.991  11.941  1.00  0.00
ATOM   3648  H2  WAT  1204       0.388 -11.052  11.291  1.00  0.00
TER
ATOM   3649  O   WAT  1205      -6.004 -14.957  10.148  1.00  0.00
ATOM   3650  H1  WAT  1205      -5.566 -14.414  10.803  1.00  0.00
ATOM   3651  H2  WAT  1205      -5.519 -15.783  10.157  1.00  0.00
TER
ATOM   3652  O   WAT  1206      -8.789 -12.168  17.600  1.00  0.00
ATOM   3653  H1  WAT  1206      -8.459 -13.036  17.368  1.00  0.00
ATOM   3654  H2  WAT  1206      -8.360 -11.962  18.430  1.00  0.00
TER
ATOM   3655  O   WAT  1207      -4.193 -13.837  15.260  1.00  0.00
ATOM   3656  H1  WAT  1207      -4.494 -13.961  16.160  1.00  0.00
ATOM   3657  H2  WAT  1207      -4.299 -14.697  14.851  1.00  0.00
TER
ATOM   3658  O   WAT  1208       8.576 -14.058   9.963  1.00  0.00
ATOM   3659  H1  WAT  1208       7.745 -13.990  10.433  1.00  0.00
ATOM   3660  H2  WAT  1208       8.753 -13.167   9.659  1.00  0.00
TER
ATOM   3661  O   WAT  1209       8.032 -17.313  12.466  1.00  0.00
ATOM   3662  H1  WAT  1209       8.794 -16.743  12.572  1.00  0.00
ATOM   3663  H2  WAT  1209       8.047 -17.880  13.237  1.00  0.00
TER
ATOM   3664  O   WAT  1210      -8.468 -18.789  16.697  1.00  0.00
ATOM   3665  H1  WAT  1210      -9.123 -19.058  16.053  1.00  0.00
ATOM   3666  H2  WAT  1210      -7.630 -18.899  16.247  1.00  0.00
TER
ATOM   3667  O   WAT  1211       9.038 -16.458  17.310  1.00  0.00
ATOM   3668  H1  WAT  1211       9.409 -17.241  16.904  1.00  0.00
ATOM   3669  H2  WAT  1211       9.678 -15.769  17.132  1.00  0.00
TER
ATOM   3670  O   WAT  1212       8.084 -17.020   9.623  1.00  0.00
ATOM   3671  H1  WAT  1212       8.359 -16.112   9.495  1.00  0.00
ATOM   3672  H2  WAT  1212       7.895 -17.083  10.559  1.00  0.00
TER
ATOM   3673  O   WAT  1213       7.980 -19.083  14.616  1.00  0.00
ATOM   3674  H1  WAT  1213       7.605 -19.850  14.184  1.00  0.00
ATOM   3675  H2  WAT  1213       7.251 -18.700  15.104  1.00  0.00
TER
ATOM   3676  O   WAT  1214       6.079 -10.323  16.250  1.00  0.00
ATOM   3677  H1  WAT  1214       6.675 -10.644  15.573  1.00  0.00
ATOM   3678  H2  WAT  1214       6.337 -10.795  17.041  1.00  0.00
TER
ATOM   3679  O   WAT  1215      -8.262 -10.261  15.679  1.00  0.00
ATOM   3680  H1  WAT  1215      -8.430 -10.894  16.378  1.00  0.00
ATOM   3681  H2  WAT  1215      -9.129 -10.055  15.329  1.00  0.00
TER
ATOM   3682  O   WAT  1216      -6.656 -11.568  13.124  1.00  0.00
ATOM   3683  H1  WAT  1216      -7.181 -11.187  12.421  1.00  0.00
ATOM   3684  H2  WAT  1216      -6.731 -10.943  13.845  1.00  0.00
TER
ATOM   3685  O   WAT  1217       8.101 -10.009  14.446  1.00  0.00
ATOM   3686  H1  WAT  1217       8.276 -10.695  13.802  1.00  0.00
ATOM   3687  H2  WAT  1217       7.403  -9.484  14.053  1.00  0.00
TER
ATOM   3688  O   WAT  1218      -4.056  -9.620  11.999  1.00  0.00
ATOM   3689  H1  WAT  1218      -3.325  -9.904  11.452  1.00  0.00
ATOM   3690  H2  WAT  1218      -3.797  -9.858  12.889  1.00  0.00
TER
ATOM   3691  O   WAT  1219      -4.895 -13.503  12.004  1.00  0.00
ATOM   3692  H1  WAT  1219      -5.524 -13.035  12.553  1.00  0.00
ATOM   3693  H2  WAT  1219      -4.780 -14.348  12.439  1.00  0.00
TER
ATOM   3694  O   WAT  1220       2.560 -19.453  -1.846  1.00  0.00
ATOM   3695  H1  WAT  1220       2.479 -20.367  -2.117  1.00  0.00
ATOM   3696  H2  WAT  1220       2.146 -18.956  -2.552  1.00  0.00
TER
ATOM   3697  O   WAT  1221       0.692 -17.675   0.035  1.00  0.00
ATOM   3698  H1  WAT  1221      -0.084 -18.155   0.325  1.00  0.00
ATOM   3699  H2  WAT  1221       1.343 -18.354  -0.139  1.00  0.00
TER
ATOM   3700  O   WAT  1222      -5.292 -17.363   0.913  1.00  0.00
ATOM   3701  H1  WAT  1222      -6.123 -17.618   1.312  1.00  0.00
ATOM   3702  H2  WAT  1222      -4.683 -17.292   1.648  1.00  0.00
TER
ATOM   3703  O   WAT  1223       4.713 -13.269  -1.185  1.00  0.00
ATOM   3704  H1  WAT  1223       4.251 -14.040  -0.856  1.00  0.00
ATOM   3705  H2  WAT  1223       5.525 -13.242  -0.680  1.00  0.00
TER
ATOM   3706  O   WAT  1224      -5.311 -13.329   1.108  1.00  0.00
ATOM   3707  H1  WAT  1224      -5.009 -14.219   0.929  1.00  0.00
ATOM   3708  H2  WAT  1224      -4.567 -12.772   0.881  1.00  0.00
TER
ATOM   3709  O   WAT  1225      -8.919 -19.802   0.581  1.00  0.00
ATOM   3710  H1  WAT  1225      -8.347 -20.570   0.581  1.00  0.00
ATOM   3711  H2  WAT  1225      -8.919 -19.503  -0.329  1.00  0.00
TER
ATOM   3712  O   WAT  1226       0.939 -10.983  -1.565  1.00  0.00
ATOM   3713  H1  WAT  1226       0.320 -10.527  -2.135  1.00  0.00
ATOM   3714  H2  WAT  1226       1.794 -10.828  -1.966  1.00  0.00
TER
ATOM   3715  O   WAT  1227       0.133 -14.999   0.042  1.00  0.00
ATOM   3716  H1  WAT  1227       0.064 -15.940  -0.119  1.00  0.00
ATOM   3717  H2  WAT  1227       0.895 -14.909   0.614  1.00  0.00
TER
ATOM   3718  O   WAT  1228       1.805 -16.099  -4.172  1.00  0.00
ATOM   3719  H1  WAT  1228       1.187 -15.634  -4.735  1.00  0.00
ATOM   3720  H2  WAT  1228       2.318 -15.406  -3.755  1.00  0.00
TER
ATOM   3721  O   WAT  1229      -3.332 -16.571   2.507  1.00  0.00
ATOM   3722  H1  WAT  1229      -3.665 -15.945   3.149  1.00  0.00
ATOM   3723  H2  WAT  1229      -3.155 -16.045   1.727  1.00  0.00
TER
ATOM   3724  O   WAT  1230      -4.120 -14.603   4.322  1.00  0.00
ATOM   3725  H1  WAT  1230      -3.502 -13.928   4.040  1.00  0.00
ATOM   3726  H2  WAT  1230      -4.980 -14.195   4.231  1.00  0.00
TER
ATOM   3727  O   WAT  1231      -8.826 -15.413  -6.798  1.00  0.00
ATOM   3728  H1  WAT  1231      -9.204 -14.925  -7.529  1.00  0.00
ATOM   3729  H2  WAT  1231      -8.569 -14.741  -6.167  1.00  0.00
TER
ATOM   3730  O   WAT  1232       6.798 -13.139   2.237  1.00  0.00
ATOM   3731  H1  WAT  1232       6.114 -12.469   2.229  1.00  0.00
ATOM   3732  H2  WAT  1232       7.338 -12.941   1.472  1.00  0.00
TER
ATOM   3733  O   WAT  1233       4.334 -11.295   0.952  1.00  0.00
ATOM   3734  H1  WAT  1233       4.347 -11.699   0.084  1.00  0.00
ATOM   3735  H2  WAT  1233       3.781 -10.520   0.848  1.00  0.00
TER
ATOM   3736  O   WAT  1234       5.628 -14.573  -3.959  1.00  0.00
ATOM   3737  H1  WAT  1234       5.518 -15.516  -3.834  1.00  0.00
ATOM   3738  H2  WAT  1234       5.625 -14.212  -3.073  1.00  0.00
TER
ATOM   3739  O   WAT  1235       3.733 -16.392   2.280  1.00  0.00
ATOM   3740  H1  WAT  1235       4.149 -16.606   1.445  1.00  0.00
ATOM   3741  H2  WAT  1235       4.456 -16.135   2.851  1.00  0.00
TER
ATOM   3742  O   WAT  1236       1.171 -18.947  -4.603  1.00  0.00
ATOM   3743  H1  WAT  1236       0.243 -19.013  -4.374  1.00  0.00
ATOM   3744  H2  WAT  1236       1.323 -18.009  -4.717  1.00  0.00
TER
ATOM   3745  O   WAT  1237       7.679 -17.993   2.372  1.00  0.00
ATOM   3746  H1  WAT  1237       6.851 -17.924   1.897  1.00  0.00
ATOM   3747  H2  WAT  1237       8.274 -17.408   1.903  1.00  0.00
TER
ATOM   3748  O   WAT  1238       5.200 -17.385  -4.099  1.00  0.00
ATOM   3749  H1  WAT  1238       4.581 -17.723  -4.747  1.00  0.00
ATOM   3750  H2  WAT  1238       5.183 -18.029  -3.392  1.00  0.00
TER
ATOM   3751  O   WAT  1239      -3.224 -18.420  -1.821  1.00  0.00
ATOM   3752  H1  WAT  1239      -3.628 -19.133  -2.316  1.00  0.00
ATOM   3753  H2  WAT  1239      -3.137 -18.765  -0.932  1.00  0.00
TER
ATOM   3754  O   WAT  1240      -2.756 -14.734   0.343  1.00  0.00
ATOM   3755  H1  WAT  1240      -3.053 -15.339  -0.336  1.00  0.00
ATOM   3756  H2  WAT  1240      -1.806 -14.696   0.232  1.00  0.00
TER
ATOM   3757  O   WAT  1241       5.333 -11.160   4.005  1.00  0.00
ATOM   3758  H1  WAT  1241       4.856 -10.353   3.812  1.00  0.00
ATOM   3759  H2  WAT  1241       4.649 -11.813   4.158  1.00  0.00
TER
ATOM   3760  O   WAT  1242      -3.664 -14.995   6.994  1.00  0.00
ATOM   3761  H1  WAT  1242      -4.561 -14.771   7.241  1.00  0.00
ATOM   3762  H2  WAT  1242      -3.639 -14.872   6.045  1.00  0.00
TER
ATOM   3763  O   WAT  1243       3.377 -18.146  -7.092  1.00  0.00
ATOM   3764  H1  WAT  1243       3.816 -18.984  -7.238  1.00  0.00
ATOM   3765  H2  WAT  1243       4.090 -17.513  -7.006  1.00  0.00
TER
ATOM   3766  O   WAT  1244      -4.837 -18.124   5.569  1.00  0.00
ATOM   3767  H1  WAT  1244      -4.976 -17.252   5.938  1.00  0.00
ATOM   3768  H2  WAT  1244      -5.719 -18.467   5.424  1.00  0.00
TER
ATOM   3769  O   WAT  1245       1.486 -13.206  -3.124  1.00  0.00
ATOM   3770  H1  WAT  1245       1.926 -12.464  -3.539  1.00  0.00
ATOM   3771  H2  WAT  1245       1.425 -12.964  -2.200  1.00  0.00
TER
ATOM   3772  O   WAT  1246      -3.039 -12.182   7.778  1.00  0.00
ATOM   3773  H1  WAT  1246      -3.067 -11.778   6.911  1.00  0.00
ATOM   3774  H2  WAT  1246      -3.202 -13.111   7.615  1.00  0.00
TER
ATOM   3775  O   WAT  1247      -6.523 -19.526  -4.320  1.00  0.00
ATOM   3776  H1  WAT  1247      -6.644 -18.800  -4.932  1.00  0.00
ATOM   3777  H2  WAT  1247      -6.833 -20.296  -4.798  1.00  0.00
TER
ATOM   3778  O   WAT  1248       8.913 -11.399   9.074  1.00  0.00
ATOM   3779  H1  WAT  1248       9.389 -10.921   9.753  1.00  0.00
ATOM   3780  H2  WAT  1248       9.534 -11.467   8.349  1.00  0.00
TER
ATOM   3781  O   WAT  1249      -8.885 -16.354   1.487  1.00  0.00
ATOM   3782  H1  WAT  1249      -8.807 -16.219   0.542  1.00  0.00
ATOM   3783  H2  WAT  1249      -8.271 -17.063   1.679  1.00  0.00
TER
ATOM   3784  O   WAT  1250      -7.640 -14.654  -2.103  1.00  0.00
ATOM   3785  H1  WAT  1250      -8.047 -14.513  -2.958  1.00  0.00
ATOM   3786  H2  WAT  1250      -6.749 -14.938  -2.306  1.00  0.00
TER
ATOM   3787  O   WAT  1251       8.316 -14.208   6.234  1.00  0.00
ATOM   3788  H1  WAT  1251       8.442 -14.447   5.316  1.00  0.00
ATOM   3789  H2  WAT  1251       8.358 -15.039   6.707  1.00  0.00
TER
ATOM   3790  O   WAT  1252       2.178 -10.505   4.804  1.00  0.00
ATOM   3791  H1  WAT  1252       2.692 -10.594   5.606  1.00  0.00
ATOM   3792  H2  WAT  1252       1.335 -10.159   5.097  1.00  0.00
TER
ATOM   3793  O   WAT  1253       4.153 -10.220  -5.768  1.00  0.00
ATOM   3794  H1  WAT  1253       3.993 -10.509  -4.870  1.00  0.00
ATOM   3795  H2  WAT  1253       3.988 -10.996  -6.303  1.00  0.00
TER
ATOM   3796  O   WAT  1254      -3.368 -10.440  -3.991  1.00  0.00
ATOM   3797  H1  WAT  1254      -3.544 -11.356  -4.204  1.00  0.00
ATOM   3798  H2  WAT  1254      -4.222 -10.081  -3.751  1.00  0.00
TER
ATOM   3799  O   WAT  1255       3.856 -12.711  -7.208  1.00  0.00
ATOM   3800  H1  WAT  1255       3.162 -12.713  -7.868  1.00  0.00
ATOM   3801  H2  WAT  1255       4.598 -13.135  -7.639  1.00  0.00
TER
ATOM   3802  O   WAT  1256       3.421 -11.085  -3.133  1.00  0.00
ATOM   3803  H1  WAT  1256       3.877 -11.866  -2.819  1.00  0.00
ATOM   3804  H2  WAT  1256       3.760 -10.374  -2.589  1.00  0.00
TER
ATOM   3805  O   WAT  1257      -8.829 -15.313   4.026  1.00  0.00
ATOM   3806  H1  WAT  1257      -8.666 -15.782   3.208  1.00  0.00
ATOM   3807  H2  WAT  1257      -8.364 -15.821   4.691  1.00  0.00
TER
ATOM   3808  O   WAT  1258       2.156 -19.826   1.515  1.00  0.00
ATOM   3809  H1  WAT  1258       1.424 -19.317   1.864  1.00  0.00
ATOM   3810  H2  WAT  1258       1.759 -20.643   1.213  1.00  0.00
TER
ATOM   3811  O   WAT  1259      -2.332 -19.839  -7.691  1.00  0.00
ATOM   3812  H1  WAT  1259      -2.900 -20.287  -8.318  1.00  0.00
ATOM   3813  H2  WAT  1259      -1.623 -19.480  -8.225  1.00  0.00
TER
ATOM   3814  O   WAT  1260      -7.255 -15.938   6.186  1.00  0.00
ATOM   3815  H1  WAT  1260      -7.639 -16.578   6.784  1.00  0.00
ATOM   3816  H2  WAT  1260      -6.944 -15.234   6.755  1.00  0.00
TER
ATOM   3817  O   WAT  1261      -1.105 -19.090   1.666  1.00  0.00
ATOM   3818  H1  WAT  1261      -0.738 -19.564   2.413  1.00  0.00
ATOM   3819  H2  WAT  1261      -1.295 -18.216   2.007  1.00  0.00
TER
ATOM   3820  O   WAT  1262      -3.315 -20.049   3.985  1.00  0.00
ATOM   3821  H1  WAT  1262      -3.620 -19.170   4.210  1.00  0.00
ATOM   3822  H2  WAT  1262      -2.361 -19.989   4.021  1.00  0.00
TER
ATOM   3823  O   WAT  1263      -4.787 -15.843  -5.418  1.00  0.00
ATOM   3824  H1  WAT  1263      -5.561 -16.383  -5.579  1.00  0.00
ATOM   3825  H2  WAT  1263      -4.058 -16.362  -5.757  1.00  0.00
TER
ATOM   3826  O   WAT  1264       5.972 -16.847   0.374  1.00  0.00
ATOM   3827  H1  WAT  1264       6.692 -16.351  -0.016  1.00  0.00
ATOM   3828  H2  WAT  1264       5.770 -17.525  -0.270  1.00  0.00
TER
ATOM   3829  O   WAT  1265       1.354 -16.776   6.261  1.00  0.00
ATOM   3830  H1  WAT  1265       1.287 -17.696   6.007  1.00  0.00
ATOM   3831  H2  WAT  1265       0.724 -16.678   6.976  1.00  0.00
TER
ATOM   3832  O   WAT  1266      -4.743 -16.175  -1.781  1.00  0.00
ATOM   3833  H1  WAT  1266      -4.226 -16.978  -1.835  1.00  0.00
ATOM   3834  H2  WAT  1266      -5.195 -16.237  -0.939  1.00  0.00
TER
ATOM   3835  O   WAT  1267       0.144 -14.908  -6.508  1.00  0.00
ATOM   3836  H1  WAT  1267       0.485 -14.164  -7.004  1.00  0.00
ATOM   3837  H2  WAT  1267      -0.685 -14.595  -6.145  1.00  0.00
TER
ATOM   3838  O   WAT  1268      -7.259 -19.209   5.132  1.00  0.00
ATOM   3839  H1  WAT  1268      -7.617 -18.544   5.719  1.00  0.00
ATOM   3840  H2  WAT  1268      -7.553 -20.041   5.503  1.00  0.00
TER
ATOM   3841  O   WAT  1269      -4.058 -18.751   8.016  1.00  0.00
ATOM   3842  H1  WAT  1269      -4.358 -18.605   7.119  1.00  0.00
ATOM   3843  H2  WAT  1269      -3.286 -19.310   7.923  1.00  0.00
TER
ATOM   3844  O   WAT  1270       1.285 -13.954   6.011  1.00  0.00
ATOM   3845  H1  WAT  1270       1.300 -14.886   5.793  1.00  0.00
ATOM   3846  H2  WAT  1270       0.578 -13.868   6.650  1.00  0.00
TER
ATOM   3847  O   WAT  1271       6.419 -19.770  -7.719  1.00  0.00
ATOM   3848  H1  WAT  1271       6.335 -19.338  -8.569  1.00  0.00
ATOM   3849  H2  WAT  1271       7.138 -19.310  -7.286  1.00  0.00
TER
ATOM   3850  O   WAT  1272       7.496 -17.313   5.358  1.00  0.00
ATOM   3851  H1  WAT  1272       6.771 -16.720   5.161  1.00  0.00
ATOM   3852  H2  WAT  1272       8.024 -17.321   4.560  1.00  0.00
TER
ATOM   3853  O   WAT  1273       7.448 -12.915  -4.990  1.00  0.00
ATOM   3854  H1  WAT  1273       6.805 -13.570  -4.716  1.00  0.00
ATOM   3855  H2  WAT  1273       7.061 -12.510  -5.766  1.00  0.00
TER
ATOM   3856  O   WAT  1274       3.026 -15.587  -1.143  1.00  0.00
ATOM   3857  H1  WAT  1274       3.379 -16.184  -1.803  1.00  0.00
ATOM   3858  H2  WAT  1274       2.143 -15.912  -0.973  1.00  0.00
TER
ATOM   3859  O   WAT  1275      -0.887 -14.827  -3.736  1.00  0.00
ATOM   3860  H1  WAT  1275      -0.200 -14.280  -3.356  1.00  0.00
ATOM   3861  H2  WAT  1275      -1.674 -14.283  -3.701  1.00  0.00
TER
ATOM   3862  O   WAT  1276      -8.748 -19.210  -8.245  1.00  0.00
ATOM   3863  H1  WAT  1276      -7.879 -18.927  -7.961  1.00  0.00
ATOM   3864  H2  WAT  1276      -9.239 -18.396  -8.360  1.00  0.00
TER
ATOM   3865  O   WAT  1277      -1.585 -17.823  -4.124  1.00  0.00
ATOM   3866  H1  WAT  1277      -1.128 -17.012  -3.898  1.00  0.00
ATOM   3867  H2  WAT  1277      -1.936 -18.140  -3.292  1.00  0.00
TER
ATOM   3868  O   WAT  1278       0.719 -12.312   3.105  1.00  0.00
ATOM   3869  H1  WAT  1278       1.363 -12.106   3.783  1.00  0.00
ATOM   3870  H2  WAT  1278       1.082 -13.073   2.653  1.00  0.00
TER
ATOM   3871  O   WAT  1279       1.992 -14.309   1.823  1.00  0.00
ATOM   3872  H1  WAT  1279       2.634 -15.009   1.936  1.00  0.00
ATOM   3873  H2  WAT  1279       2.517 -13.529   1.643  1.00  0.00
TER
ATOM   3874  O   WAT  1280       5.837 -14.024  -8.453  1.00  0.00
ATOM   3875  H1  WAT  1280       5.611 -14.741  -7.860  1.00  0.00
ATOM   3876  H2  WAT  1280       5.447 -14.273  -9.291  1.00  0.00
TER
ATOM   3877  O   WAT  1281       3.766 -13.509   5.027  1.00  0.00
ATOM   3878  H1  WAT  1281       4.101 -12.923   5.705  1.00  0.00
ATOM   3879  H2  WAT  1281       2.846 -13.640   5.257  1.00  0.00
TER
ATOM   3880  O   WAT  1282      -8.381  -9.997  -7.678  1.00  0.00
ATOM   3881  H1  WAT  1282      -8.021  -9.398  -8.333  1.00  0.00
ATOM   3882  H2  WAT  1282      -8.522  -9.451  -6.905  1.00  0.00
TER
ATOM   3883  O   WAT  1283       5.419 -16.107  -6.791  1.00  0.00
ATOM   3884  H1  WAT  1283       5.131 -15.645  -6.004  1.00  0.00
ATOM   3885  H2  WAT  1283       6.214 -16.567  -6.523  1.00  0.00
TER
ATOM   3886  O   WAT  1284      -8.397 -11.732   6.796  1.00  0.00
ATOM   3887  H1  WAT  1284      -8.288 -12.672   6.655  1.00  0.00
ATOM   3888  H2  WAT  1284      -9.049 -11.466   6.147  1.00  0.00
TER
ATOM   3889  O   WAT  1285      -0.406 -13.460   8.196  1.00  0.00
ATOM   3890  H1  WAT  1285      -0.726 -14.179   8.740  1.00  0.00
ATOM   3891  H2  WAT  1285      -1.080 -12.785   8.269  1.00  0.00
TER
ATOM   3892  O   WAT  1286      -2.364 -12.614  -6.861  1.00  0.00
ATOM   3893  H1  WAT  1286      -2.373 -11.881  -7.477  1.00  0.00
ATOM   3894  H2  WAT  1286      -3.284 -12.861  -6.768  1.00  0.00
TER
ATOM   3895  O   WAT  1287      -6.763 -17.393  -6.116  1.00  0.00
ATOM   3896  H1  WAT  1287      -7.371 -16.653  -6.107  1.00  0.00
ATOM   3897  H2  WAT  1287      -6.289 -17.303  -6.943  1.00  0.00
TER
ATOM   3898  O   WAT  1288       0.622 -12.551  -8.199  1.00  0.00
ATOM   3899  H1  WAT  1288       0.723 -12.755  -9.128  1.00  0.00
ATOM   3900  H2  WAT  1288      -0.278 -12.805  -7.994  1.00  0.00
TER
ATOM   3901  O   WAT  1289      -0.736 -10.033  -3.504  1.00  0.00
ATOM   3902  H1  WAT  1289      -0.482 -10.070  -4.426  1.00  0.00
ATOM   3903  H2  WAT  1289      -1.685 -10.159  -3.511  1.00  0.00
TER
ATOM   3904  O   WAT  1290       5.269 -19.113  -1.928  1.00  0.00
ATOM   3905  H1  WAT  1290       4.328 -19.098  -1.753  1.00  0.00
ATOM   3906  H2  WAT  1290       5.583 -19.900  -1.482  1.00  0.00
TER
ATOM   3907  O   WAT  1291      -4.753 -17.431  -8.368  1.00  0.00
ATOM   3908  H1  WAT  1291      -3.987 -17.543  -7.805  1.00  0.00
ATOM   3909  H2  WAT  1291      -4.675 -18.128  -9.020  1.00  0.00
TER
ATOM   3910  O   WAT  1292      -6.058 -19.999  -7.684  1.00  0.00
ATOM   3911  H1  WAT  1292      -5.978 -20.946  -7.572  1.00  0.00
ATOM   3912  H2  WAT  1292      -5.166 -19.668  -7.578  1.00  0.00
TER
ATOM   3913  O   WAT  1293       7.271 -11.942  -0.252  1.00  0.00
ATOM   3914  H1  WAT  1293       7.396 -11.119   0.220  1.00  0.00
ATOM   3915  H2  WAT  1293       8.138 -12.153  -0.600  1.00  0.00
TER
ATOM   3916  O   WAT  1294      -5.257  -9.849  -0.581  1.00  0.00
ATOM   3917  H1  WAT  1294      -4.521 -10.398  -0.310  1.00  0.00
ATOM   3918  H2  WAT  1294      -4.873  -8.984  -0.720  1.00  0.00
TER
ATOM   3919  O   WAT  1295      -8.372 -13.782  -4.707  1.00  0.00
ATOM   3920  H1  WAT  1295      -9.298 -13.540  -4.716  1.00  0.00
ATOM   3921  H2  WAT  1295      -7.907 -12.955  -4.828  1.00  0.00
TER
ATOM   3922  O   WAT  1296      -6.251 -10.665   8.608  1.00  0.00
ATOM   3923  H1  WAT  1296      -5.450 -10.344   9.021  1.00  0.00
ATOM   3924  H2  WAT  1296      -6.766 -11.025   9.330  1.00  0.00
TER
ATOM   3925  O   WAT  1297      -2.147 -10.676  -8.758  1.00  0.00
ATOM   3926  H1  WAT  1297      -1.354 -10.387  -9.210  1.00  0.00
ATOM   3927  H2  WAT  1297      -2.666 -11.107  -9.437  1.00  0.00
TER
ATOM   3928  O   WAT  1298       2.585 -14.557   8.555  1.00  0.00
ATOM   3929  H1  WAT  1298       1.979 -14.534   7.815  1.00  0.00
ATOM   3930  H2  WAT  1298       2.281 -15.288   9.092  1.00  0.00
TER
ATOM   3931  O   WAT  1299       4.016 -10.829   7.166  1.00  0.00
ATOM   3932  H1  WAT  1299       4.968 -10.913   7.116  1.00  0.00
ATOM   3933  H2  WAT  1299       3.868 -10.165   7.840  1.00  0.00
TER
ATOM   3934  O   WAT  1300       6.906 -11.449  -7.335  1.00  0.00
ATOM   3935  H1  WAT  1300       6.621 -11.863  -8.149  1.00  0.00
ATOM   3936  H2  WAT  1300       6.708 -10.521  -7.454  1.00  0.00
TER
ATOM   3937  O   WAT  1301      -8.531 -18.177   7.551  1.00  0.00
ATOM   3938  H1  WAT  1301      -8.027 -18.757   8.123  1.00  0.00
ATOM   3939  H2  WAT  1301      -9.270 -17.893   8.089  1.00  0.00
TER
ATOM   3940  O   WAT  1302      -1.629 -15.456  -8.894  1.00  0.00
ATOM   3941  H1  WAT  1302      -1.734 -16.071  -8.168  1.00  0.00
ATOM   3942  H2  WAT  1302      -1.796 -15.979  -9.678  1.00  0.00
TER
ATOM   3943  O   WAT  1303      -1.477 -16.770   7.085  1.00  0.00
ATOM   3944  H1  WAT  1303      -2.243 -16.202   7.000  1.00  0.00
ATOM   3945  H2  WAT  1303      -1.296 -17.063   6.192  1.00  0.00
TER
ATOM   3946  O   WAT  1304       1.611 -16.394  -8.290  1.00  0.00
ATOM   3947  H1  WAT  1304       1.062 -15.947  -7.646  1.00  0.00
ATOM   3948  H2  WAT  1304       2.233 -16.899  -7.766  1.00  0.00
TER
ATOM   3949  O   WAT  1305       5.665 -15.040   7.642  1.00  0.00
ATOM   3950  H1  WAT  1305       6.406 -14.702   7.139  1.00  0.00
ATOM   3951  H2  WAT  1305       4.902 -14.871   7.089  1.00  0.00
TER
ATOM   3952  O   WAT  1306      -6.499 -20.034   8.446  1.00  0.00
ATOM   3953  H1  WAT  1306      -6.458 -20.333   9.355  1.00  0.00
ATOM   3954  H2  WAT  1306      -5.644 -19.634   8.287  1.00  0.00
TER
ATOM   3955  O   WAT  1307      -2.721 -17.435  -6.393  1.00  0.00
ATOM   3956  H1  WAT  1307      -2.299 -17.601  -5.550  1.00  0.00
ATOM   3957  H2  WAT  1307      -2.596 -18.245  -6.888  1.00  0.00
TER
ATOM   3958  O   WAT  1308      -0.208 -18.411  -9.146  1.00  0.00
ATOM   3959  H1  WAT  1308       0.312 -19.126  -9.511  1.00  0.00
ATOM   3960  H2  WAT  1308       0.439 -17.773  -8.845  1.00  0.00
TER
ATOM   3961  O   WAT  1309       4.340 -16.988   6.178  1.00  0.00
ATOM   3962  H1  WAT  1309       4.754 -16.834   7.027  1.00  0.00
ATOM   3963  H2  WAT  1309       3.405 -16.863   6.341  1.00  0.00
TER
ATOM   3964  O   WAT  1310       4.812 -19.649   8.182  1.00  0.00
ATOM   3965  H1  WAT  1310       5.394 -20.403   8.094  1.00  0.00
ATOM   3966  H2  WAT  1310       4.988 -19.118   7.405  1.00  0.00
TER
ATOM   3967  O   WAT  1311      -0.899 -17.036   4.148  1.00  0.00
ATOM   3968  H1  WAT  1311      -0.480 -16.193   3.975  1.00  0.00
ATOM   3969  H2  WAT  1311      -1.818 -16.899   3.918  1.00  0.00
TER
ATOM   3970  O   WAT  1312       1.437 -19.305   5.531  1.00  0.00
ATOM   3971  H1  WAT  1312       1.557 -19.900   6.271  1.00  0.00
ATOM   3972  H2  WAT  1312       2.297 -19.268   5.111  1.00  0.00
TER
ATOM   3973  O   WAT  1313       3.776 -18.751   4.108  1.00  0.00
ATOM   3974  H1  WAT  1313       3.250 -18.227   3.504  1.00  0.00
ATOM   3975  H2  WAT  1313       4.119 -18.118   4.739  1.00  0.00
TER
ATOM   3976  O   WAT  1314      -3.048 -10.731   5.263  1.00  0.00
ATOM   3977  H1  WAT  1314      -3.586 -10.006   4.944  1.00  0.00
ATOM   3978  H2  WAT  1314      -2.795 -11.208   4.473  1.00  0.00
TER
ATOM   3979  O   WAT  1315      -0.192  -9.496   5.522  1.00  0.00
ATOM   3980  H1  WAT  1315      -0.266  -8.592   5.829  1.00  0.00
ATOM   3981  H2  WAT  1315      -1.094  -9.815   5.494  1.00  0.00
TER
ATOM   3982  O   WAT  1316       0.357 -10.330  -6.855  1.00  0.00
ATOM   3983  H1  WAT  1316       1.252  -9.991  -6.833  1.00  0.00
ATOM   3984  H2  WAT  1316       0.388 -11.052  -7.483  1.00  0.00
TER
ATOM   3985  O   WAT  1317      -6.004 -14.957  -8.627  1.00  0.00
ATOM   3986  H1  WAT  1317      -5.566 -14.414  -7.971  1.00  0.00
ATOM   3987  H2  WAT  1317      -5.519 -15.783  -8.617  1.00  0.00
TER
ATOM   3988  O   WAT  1318      -8.789 -12.168  -1.175  1.00  0.00
ATOM   3989  H1  WAT  1318      -8.459 -13.036  -1.407  1.00  0.00
ATOM   3990  H2  WAT  1318      -8.360 -11.962  -0.344  1.00  0.00
TER
ATOM   3991  O   WAT  1319      -4.193 -13.837  -3.514  1.00  0.00
ATOM   3992  H1  WAT  1319      -4.494 -13.961  -2.614  1.00  0.00
ATOM   3993  H2  WAT  1319      -4.299 -14.697  -3.923  1.00  0.00
TER
ATOM   3994  O   WAT  1320      -8.300 -11.301   1.564  1.00  0.00
ATOM   3995  H1  WAT  1320      -8.737 -11.121   2.396  1.00  0.00
ATOM   3996  H2  WAT  1320      -7.732 -10.544   1.422  1.00  0.00
TER
ATOM   3997  O   WAT  1321       7.336 -11.800   5.851  1.00  0.00
ATOM   3998  H1  WAT  1321       6.736 -11.740   5.108  1.00  0.00
ATOM   3999  H2  WAT  1321       7.465 -12.739   5.981  1.00  0.00
TER
ATOM   4000  O   WAT  1322       8.576 -14.058  -8.812  1.00  0.00
ATOM   4001  H1  WAT  1322       7.745 -13.990  -8.341  1.00  0.00
ATOM   4002  H2  WAT  1322       8.753 -13.167  -9.115  1.00  0.00
TER
ATOM   4003  O   WAT  1323       8.032 -17.313  -6.308  1.00  0.00
ATOM   4004  H1  WAT  1323       8.794 -16.743  -6.202  1.00  0.00
ATOM   4005  H2  WAT  1323       8.047 -17.880  -5.538  1.00  0.00
TER
ATOM   4006  O   WAT  1324      -8.468 -18.789  -2.078  1.00  0.00
ATOM   4007  H1  WAT  1324      -9.123 -19.058  -2.722  1.00  0.00
ATOM   4008  H2  WAT  1324      -7.630 -18.899  -2.527  1.00  0.00
TER
ATOM   4009  O   WAT  1325       9.038 -16.458  -1.464  1.00  0.00
ATOM   4010  H1  WAT  1325       9.409 -17.241  -1.871  1.00  0.00
ATOM   4011  H2  WAT  1325       9.678 -15.769  -1.642  1.00  0.00
TER
ATOM   4012  O   WAT  1326       6.021 -15.074   3.949  1.00  0.00
ATOM   4013  H1  WAT  1326       5.207 -14.645   4.211  1.00  0.00
ATOM   4014  H2  WAT  1326       6.429 -14.463   3.336  1.00  0.00
TER
ATOM   4015  O   WAT  1327       8.084 -17.020  -9.151  1.00  0.00
ATOM   4016  H1  WAT  1327       8.359 -16.112  -9.279  1.00  0.00
ATOM   4017  H2  WAT  1327       7.895 -17.083  -8.215  1.00  0.00
TER
ATOM   4018  O   WAT  1328       7.980 -19.083  -4.158  1.00  0.00
ATOM   4019  H1  WAT  1328       7.605 -19.850  -4.590  1.00  0.00
ATOM   4020  H2  WAT  1328       7.251 -18.700  -3.671  1.00  0.00
TER
ATOM   4021  O   WAT  1329      -7.430 -18.404   2.463  1.00  0.00
ATOM   4022  H1  WAT  1329      -7.063 -18.491   3.342  1.00  0.00
ATOM   4023  H2  WAT  1329      -7.999 -19.167   2.363  1.00  0.00
TER
ATOM   4024  O   WAT  1330       7.370 -19.936   5.476  1.00  0.00
ATOM   4025  H1  WAT  1330       7.139 -20.164   4.576  1.00  0.00
ATOM   4026  H2  WAT  1330       7.631 -19.016   5.430  1.00  0.00
TER
ATOM   4027  O   WAT  1331       7.434 -20.773   2.665  1.00  0.00
ATOM   4028  H1  WAT  1331       6.485 -20.807   2.779  1.00  0.00
ATOM   4029  H2  WAT  1331       7.616 -19.863   2.429  1.00  0.00
TER
ATOM   4030  O   WAT  1332       6.079 -10.323  -2.524  1.00  0.00
ATOM   4031  H1  WAT  1332       6.675 -10.644  -3.201  1.00  0.00
ATOM   4032  H2  WAT  1332       6.337 -10.795  -1.733  1.00  0.00
TER
ATOM   4033  O   WAT  1333      -6.015 -13.891   7.625  1.00  0.00
ATOM   4034  H1  WAT  1333      -6.058 -14.261   8.506  1.00  0.00
ATOM   4035  H2  WAT  1333      -5.884 -12.953   7.765  1.00  0.00
TER
ATOM   4036  O   WAT  1334      -2.314 -12.335   3.226  1.00  0.00
ATOM   4037  H1  WAT  1334      -2.555 -12.067   2.339  1.00  0.00
ATOM   4038  H2  WAT  1334      -1.374 -12.164   3.281  1.00  0.00
TER
ATOM   4039  O   WAT  1335       8.946 -10.315   4.027  1.00  0.00
ATOM   4040  H1  WAT  1335       8.452  -9.918   3.310  1.00  0.00
ATOM   4041  H2  WAT  1335       8.337 -10.940   4.421  1.00  0.00
TER
ATOM   4042  O   WAT  1336      -6.176 -10.945   4.745  1.00  0.00
ATOM   4043  H1  WAT  1336      -6.770 -11.076   5.484  1.00  0.00
ATOM   4044  H2  WAT  1336      -6.184 -11.781   4.279  1.00  0.00
TER
ATOM   4045  O   WAT  1337       6.630  -9.673   1.305  1.00  0.00
ATOM   4046  H1  WAT  1337       6.170  -8.921   0.931  1.00  0.00
ATOM   4047  H2  WAT  1337       6.001 -10.392   1.247  1.00  0.00
TER
ATOM   4048  O   WAT  1338      -6.545 -13.579   3.695  1.00  0.00
ATOM   4049  H1  WAT  1338      -7.272 -14.198   3.628  1.00  0.00
ATOM   4050  H2  WAT  1338      -6.484 -13.185   2.825  1.00  0.00
TER
ATOM   4051  O   WAT  1339      -2.940 -11.364   0.480  1.00  0.00
ATOM   4052  H1  WAT  1339      -2.424 -11.975  -0.045  1.00  0.00
ATOM   4053  H2  WAT  1339      -2.291 -10.861   0.971  1.00  0.00
TER
ATOM   4054  O   WAT  1340      -0.201 -10.473   1.307  1.00  0.00
ATOM   4055  H1  WAT  1340       0.087 -10.728   0.430  1.00  0.00
ATOM   4056  H2  WAT  1340       0.311 -11.026   1.898  1.00  0.00
TER
ATOM   4057  O   WAT  1341      -8.262 -10.261  -3.095  1.00  0.00
ATOM   4058  H1  WAT  1341      -8.430 -10.894  -2.397  1.00  0.00
ATOM   4059  H2  WAT  1341      -9.129 -10.055  -3.446  1.00  0.00
TER
ATOM   4060  O   WAT  1342      -6.656 -11.568  -5.650  1.00  0.00
ATOM   4061  H1  WAT  1342      -7.181 -11.187  -6.354  1.00  0.00
ATOM   4062  H2  WAT  1342      -6.731 -10.943  -4.929  1.00  0.00
TER
ATOM   4063  O   WAT  1343      -0.134  -9.552   8.674  1.00  0.00
ATOM   4064  H1  WAT  1343       0.793  -9.787   8.718  1.00  0.00
ATOM   4065  H2  WAT  1343      -0.149  -8.725   8.193  1.00  0.00
TER
ATOM   4066  O   WAT  1344       8.101 -10.009  -4.329  1.00  0.00
ATOM   4067  H1  WAT  1344       8.276 -10.695  -4.972  1.00  0.00
ATOM   4068  H2  WAT  1344       7.403  -9.484  -4.721  1.00  0.00
TER
ATOM   4069  O   WAT  1345      -4.056  -9.620  -6.775  1.00  0.00
ATOM   4070  H1  WAT  1345      -3.325  -9.904  -7.323  1.00  0.00
ATOM   4071  H2  WAT  1345      -3.797  -9.858  -5.885  1.00  0.00
TER
ATOM   4072  O   WAT  1346      -4.895 -13.503  -6.770  1.00  0.00
ATOM   4073  H1  WAT  1346      -5.524 -13.035  -6.222  1.00  0.00
ATOM   4074  H2  WAT  1346      -4.780 -14.348  -6.336  1.00  0.00
TER
ATOM   4075  O   WAT  1347       6.434 -10.325   8.498  1.00  0.00
ATOM   4076  H1  WAT  1347       7.227 -10.820   8.291  1.00  0.00
ATOM   4077  H2  WAT  1347       6.727  -9.646   9.106  1.00  0.00
TER
ATOM   4078  O   WAT  1348       0.692 -17.675 -18.739  1.00  0.00
ATOM   4079  H1  WAT  1348      -0.084 -18.155 -18.450  1.00  0.00
ATOM   4080  H2  WAT  1348       1.343 -18.354 -18.914  1.00  0.00
TER
ATOM   4081  O   WAT  1349      -5.292 -17.363 -17.862  1.00  0.00
ATOM   4082  H1  WAT  1349      -6.123 -17.618 -17.462  1.00  0.00
ATOM   4083  H2  WAT  1349      -4.683 -17.292 -17.126  1.00  0.00
TER
ATOM   4084  O   WAT  1350      -5.311 -13.329 -17.666  1.00  0.00
ATOM   4085  H1  WAT  1350      -5.009 -14.219 -17.845  1.00  0.00
ATOM   4086  H2  WAT  1350      -4.567 -12.772 -17.894  1.00  0.00
TER
ATOM   4087  O   WAT  1351      -8.919 -19.802 -18.194  1.00  0.00
ATOM   4088  H1  WAT  1351      -8.347 -20.570 -18.193  1.00  0.00
ATOM   4089  H2  WAT  1351      -8.919 -19.503 -19.103  1.00  0.00
TER
ATOM   4090  O   WAT  1352       0.133 -14.999 -18.732  1.00  0.00
ATOM   4091  H1  WAT  1352       0.064 -15.940 -18.893  1.00  0.00
ATOM   4092  H2  WAT  1352       0.895 -14.909 -18.160  1.00  0.00
TER
ATOM   4093  O   WAT  1353      -3.332 -16.571 -16.268  1.00  0.00
ATOM   4094  H1  WAT  1353      -3.665 -15.945 -15.625  1.00  0.00
ATOM   4095  H2  WAT  1353      -3.155 -16.045 -17.047  1.00  0.00
TER
ATOM   4096  O   WAT  1354      -4.120 -14.603 -14.453  1.00  0.00
ATOM   4097  H1  WAT  1354      -3.502 -13.928 -14.734  1.00  0.00
ATOM   4098  H2  WAT  1354      -4.980 -14.195 -14.544  1.00  0.00
TER
ATOM   4099  O   WAT  1355       6.798 -13.139 -16.537  1.00  0.00
ATOM   4100  H1  WAT  1355       6.114 -12.469 -16.545  1.00  0.00
ATOM   4101  H2  WAT  1355       7.338 -12.941 -17.303  1.00  0.00
TER
ATOM   4102  O   WAT  1356       4.334 -11.295 -17.823  1.00  0.00
ATOM   4103  H1  WAT  1356       4.347 -11.699 -18.690  1.00  0.00
ATOM   4104  H2  WAT  1356       3.781 -10.520 -17.926  1.00  0.00
TER
ATOM   4105  O   WAT  1357       3.733 -16.392 -16.494  1.00  0.00
ATOM   4106  H1  WAT  1357       4.149 -16.606 -17.329  1.00  0.00
ATOM   4107  H2  WAT  1357       4.456 -16.135 -15.923  1.00  0.00
TER
ATOM   4108  O   WAT  1358       7.679 -17.993 -16.403  1.00  0.00
ATOM   4109  H1  WAT  1358       6.851 -17.924 -16.878  1.00  0.00
ATOM   4110  H2  WAT  1358       8.274 -17.408 -16.871  1.00  0.00
TER
ATOM   4111  O   WAT  1359      -2.756 -14.734 -18.431  1.00  0.00
ATOM   4112  H1  WAT  1359      -3.053 -15.339 -19.111  1.00  0.00
ATOM   4113  H2  WAT  1359      -1.806 -14.696 -18.543  1.00  0.00
TER
ATOM   4114  O   WAT  1360       5.333 -11.160 -14.769  1.00  0.00
ATOM   4115  H1  WAT  1360       4.856 -10.353 -14.962  1.00  0.00
ATOM   4116  H2  WAT  1360       4.649 -11.813 -14.617  1.00  0.00
TER
ATOM   4117  O   WAT  1361      -3.664 -14.995 -11.781  1.00  0.00
ATOM   4118  H1  WAT  1361      -4.561 -14.771 -11.533  1.00  0.00
ATOM   4119  H2  WAT  1361      -3.639 -14.872 -12.730  1.00  0.00
TER
ATOM   4120  O   WAT  1362      -4.837 -18.124 -13.205  1.00  0.00
ATOM   4121  H1  WAT  1362      -4.976 -17.252 -12.836  1.00  0.00
ATOM   4122  H2  WAT  1362      -5.719 -18.467 -13.350  1.00  0.00
TER
ATOM   4123  O   WAT  1363      -3.039 -12.182 -10.996  1.00  0.00
ATOM   4124  H1  WAT  1363      -3.067 -11.778 -11.864  1.00  0.00
ATOM   4125  H2  WAT  1363      -3.202 -13.111 -11.159  1.00  0.00
TER
ATOM   4126  O   WAT  1364       8.913 -11.399  -9.700  1.00  0.00
ATOM   4127  H1  WAT  1364       9.389 -10.921  -9.021  1.00  0.00
ATOM   4128  H2  WAT  1364       9.534 -11.467 -10.425  1.00  0.00
TER
ATOM   4129  O   WAT  1365      -8.885 -16.354 -17.288  1.00  0.00
ATOM   4130  H1  WAT  1365      -8.807 -16.219 -18.232  1.00  0.00
ATOM   4131  H2  WAT  1365      -8.271 -17.063 -17.095  1.00  0.00
TER
ATOM   4132  O   WAT  1366       8.316 -14.208 -12.540  1.00  0.00
ATOM   4133  H1  WAT  1366       8.442 -14.447 -13.458  1.00  0.00
ATOM   4134  H2  WAT  1366       8.358 -15.039 -12.068  1.00  0.00
TER
ATOM   4135  O   WAT  1367       2.178 -10.505 -13.971  1.00  0.00
ATOM   4136  H1  WAT  1367       2.692 -10.594 -13.168  1.00  0.00
ATOM   4137  H2  WAT  1367       1.335 -10.159 -13.678  1.00  0.00
TER
ATOM   4138  O   WAT  1368      -8.829 -15.313 -14.748  1.00  0.00
ATOM   4139  H1  WAT  1368      -8.666 -15.782 -15.566  1.00  0.00
ATOM   4140  H2  WAT  1368      -8.364 -15.821 -14.084  1.00  0.00
TER
ATOM   4141  O   WAT  1369       2.156 -19.826 -17.260  1.00  0.00
ATOM   4142  H1  WAT  1369       1.424 -19.317 -16.911  1.00  0.00
ATOM   4143  H2  WAT  1369       1.759 -20.643 -17.561  1.00  0.00
TER
ATOM   4144  O   WAT  1370      -7.255 -15.938 -12.589  1.00  0.00
ATOM   4145  H1  WAT  1370      -7.639 -16.578 -11.991  1.00  0.00
ATOM   4146  H2  WAT  1370      -6.944 -15.234 -12.019  1.00  0.00
TER
ATOM   4147  O   WAT  1371      -1.105 -19.090 -17.108  1.00  0.00
ATOM   4148  H1  WAT  1371      -0.738 -19.564 -16.362  1.00  0.00
ATOM   4149  H2  WAT  1371      -1.295 -18.216 -16.767  1.00  0.00
TER
ATOM   4150  O   WAT  1372      -3.315 -20.049 -14.790  1.00  0.00
ATOM   4151  H1  WAT  1372      -3.620 -19.170 -14.564  1.00  0.00
ATOM   4152  H2  WAT  1372      -2.361 -19.989 -14.754  1.00  0.00
TER
ATOM   4153  O   WAT  1373       5.972 -16.847 -18.400  1.00  0.00
ATOM   4154  H1  WAT  1373       6.692 -16.351 -18.791  1.00  0.00
ATOM   4155  H2  WAT  1373       5.770 -17.525 -19.045  1.00  0.00
TER
ATOM   4156  O   WAT  1374       1.354 -16.776 -12.513  1.00  0.00
ATOM   4157  H1  WAT  1374       1.287 -17.696 -12.768  1.00  0.00
ATOM   4158  H2  WAT  1374       0.724 -16.678 -11.799  1.00  0.00
TER
ATOM   4159  O   WAT  1375      -7.259 -19.209 -13.642  1.00  0.00
ATOM   4160  H1  WAT  1375      -7.617 -18.544 -13.055  1.00  0.00
ATOM   4161  H2  WAT  1375      -7.553 -20.041 -13.271  1.00  0.00
TER
ATOM   4162  O   WAT  1376      -4.058 -18.751 -10.758  1.00  0.00
ATOM   4163  H1  WAT  1376      -4.358 -18.605 -11.656  1.00  0.00
ATOM   4164  H2  WAT  1376      -3.286 -19.310 -10.851  1.00  0.00
TER
ATOM   4165  O   WAT  1377       1.285 -13.954 -12.763  1.00  0.00
ATOM   4166  H1  WAT  1377       1.300 -14.886 -12.981  1.00  0.00
ATOM   4167  H2  WAT  1377       0.578 -13.868 -12.124  1.00  0.00
TER
ATOM   4168  O   WAT  1378       7.496 -17.313 -13.416  1.00  0.00
ATOM   4169  H1  WAT  1378       6.771 -16.720 -13.613  1.00  0.00
ATOM   4170  H2  WAT  1378       8.024 -17.321 -14.215  1.00  0.00
TER
ATOM   4171  O   WAT  1379       0.719 -12.312 -15.669  1.00  0.00
ATOM   4172  H1  WAT  1379       1.363 -12.106 -14.992  1.00  0.00
ATOM   4173  H2  WAT  1379       1.082 -13.073 -16.122  1.00  0.00
TER
ATOM   4174  O   WAT  1380       1.992 -14.309 -16.951  1.00  0.00
ATOM   4175  H1  WAT  1380       2.634 -15.009 -16.838  1.00  0.00
ATOM   4176  H2  WAT  1380       2.517 -13.529 -17.131  1.00  0.00
TER
ATOM   4177  O   WAT  1381       3.766 -13.509 -13.748  1.00  0.00
ATOM   4178  H1  WAT  1381       4.101 -12.923 -13.070  1.00  0.00
ATOM   4179  H2  WAT  1381       2.846 -13.640 -13.518  1.00  0.00
TER
ATOM   4180  O   WAT  1382      -8.397 -11.732 -11.979  1.00  0.00
ATOM   4181  H1  WAT  1382      -8.288 -12.672 -12.119  1.00  0.00
ATOM   4182  H2  WAT  1382      -9.049 -11.466 -12.627  1.00  0.00
TER
ATOM   4183  O   WAT  1383      -0.406 -13.460 -10.579  1.00  0.00
ATOM   4184  H1  WAT  1383      -0.726 -14.179 -10.034  1.00  0.00
ATOM   4185  H2  WAT  1383      -1.080 -12.785 -10.505  1.00  0.00
TER
ATOM   4186  O   WAT  1384       7.271 -11.942 -19.027  1.00  0.00
ATOM   4187  H1  WAT  1384       7.396 -11.119 -18.554  1.00  0.00
ATOM   4188  H2  WAT  1384       8.138 -12.153 -19.374  1.00  0.00
TER
ATOM   4189  O   WAT  1385      -5.257  -9.849 -19.355  1.00  0.00
ATOM   4190  H1  WAT  1385      -4.521 -10.398 -19.084  1.00  0.00
ATOM   4191  H2  WAT  1385      -4.873  -8.984 -19.495  1.00  0.00
TER
ATOM   4192  O   WAT  1386      -6.251 -10.665 -10.167  1.00  0.00
ATOM   4193  H1  WAT  1386      -5.450 -10.344  -9.753  1.00  0.00
ATOM   4194  H2  WAT  1386      -6.766 -11.025  -9.445  1.00  0.00
TER
ATOM   4195  O   WAT  1387       2.585 -14.557 -10.219  1.00  0.00
ATOM   4196  H1  WAT  1387       1.979 -14.534 -10.959  1.00  0.00
ATOM   4197  H2  WAT  1387       2.281 -15.288  -9.682  1.00  0.00
TER
ATOM   4198  O   WAT  1388       4.016 -10.829 -11.608  1.00  0.00
ATOM   4199  H1  WAT  1388       4.968 -10.913 -11.658  1.00  0.00
ATOM   4200  H2  WAT  1388       3.868 -10.165 -10.935  1.00  0.00
TER
ATOM   4201  O   WAT  1389      -8.531 -18.177 -11.223  1.00  0.00
ATOM   4202  H1  WAT  1389      -8.027 -18.757 -10.651  1.00  0.00
ATOM   4203  H2  WAT  1389      -9.270 -17.893 -10.685  1.00  0.00
TER
ATOM   4204  O   WAT  1390      -1.477 -16.770 -11.689  1.00  0.00
ATOM   4205  H1  WAT  1390      -2.243 -16.202 -11.774  1.00  0.00
ATOM   4206  H2  WAT  1390      -1.296 -17.063 -12.583  1.00  0.00
TER
ATOM   4207  O   WAT  1391       5.665 -15.040 -11.132  1.00  0.00
ATOM   4208  H1  WAT  1391       6.406 -14.702 -11.635  1.00  0.00
ATOM   4209  H2  WAT  1391       4.902 -14.871 -11.685  1.00  0.00
TER
ATOM   4210  O   WAT  1392      -6.499 -20.034 -10.328  1.00  0.00
ATOM   4211  H1  WAT  1392      -6.458 -20.333  -9.419  1.00  0.00
ATOM   4212  H2  WAT  1392      -5.644 -19.634 -10.487  1.00  0.00
TER
ATOM   4213  O   WAT  1393       4.340 -16.988 -12.596  1.00  0.00
ATOM   4214  H1  WAT  1393       4.754 -16.834 -11.747  1.00  0.00
ATOM   4215  H2  WAT  1393       3.405 -16.863 -12.434  1.00  0.00
TER
ATOM   4216  O   WAT  1394       4.812 -19.649 -10.592  1.00  0.00
ATOM   4217  H1  WAT  1394       5.394 -20.403 -10.680  1.00  0.00
ATOM   4218  H2  WAT  1394       4.988 -19.118 -11.369  1.00  0.00
TER
ATOM   4219  O   WAT  1395      -0.899 -17.036 -14.627  1.00  0.00
ATOM   4220  H1  WAT  1395      -0.480 -16.193 -14.799  1.00  0.00
ATOM   4221  H2  WAT  1395      -1.818 -16.899 -14.856  1.00  0.00
TER
ATOM   4222  O   WAT  1396       1.437 -19.305 -13.243  1.00  0.00
ATOM   4223  H1  WAT  1396       1.557 -19.900 -12.504  1.00  0.00
ATOM   4224  H2  WAT  1396       2.297 -19.268 -13.663  1.00  0.00
TER
ATOM   4225  O   WAT  1397       3.776 -18.751 -14.667  1.00  0.00
ATOM   4226  H1  WAT  1397       3.250 -18.227 -15.270  1.00  0.00
ATOM   4227  H2  WAT  1397       4.119 -18.118 -14.036  1.00  0.00
TER
ATOM   4228  O   WAT  1398      -3.048 -10.731 -13.511  1.00  0.00
ATOM   4229  H1  WAT  1398      -3.586 -10.006 -13.830  1.00  0.00
ATOM   4230  H2  WAT  1398      -2.795 -11.208 -14.301  1.00  0.00
TER
ATOM   4231  O   WAT  1399      -0.192  -9.496 -13.252  1.00  0.00
ATOM   4232  H1  WAT  1399      -0.266  -8.592 -12.945  1.00  0.00
ATOM   4233  H2  WAT  1399      -1.094  -9.815 -13.280  1.00  0.00
TER
ATOM   4234  O   WAT  1400      -8.300 -11.301 -17.211  1.00  0.00
ATOM   4235  H1  WAT  1400      -8.737 -11.121 -16.378  1.00  0.00
ATOM   4236  H2  WAT  1400      -7.732 -10.544 -17.353  1.00  0.00
TER
ATOM   4237  O   WAT  1401       7.336 -11.800 -12.923  1.00  0.00
ATOM   4238  H1  WAT  1401       6.736 -11.740 -13.667  1.00  0.00
ATOM   4239  H2  WAT  1401       7.465 -12.739 -12.793  1.00  0.00
TER
ATOM   4240  O   WAT  1402       6.021 -15.074 -14.825  1.00  0.00
ATOM   4241  H1  WAT  1402       5.207 -14.645 -14.563  1.00  0.00
ATOM   4242  H2  WAT  1402       6.429 -14.463 -15.439  1.00  0.00
TER
ATOM   4243  O   WAT  1403      -7.430 -18.404 -16.312  1.00  0.00
ATOM   4244  H1  WAT  1403      -7.063 -18.491 -15.432  1.00  0.00
ATOM   4245  H2  WAT  1403      -7.999 -19.167 -16.411  1.00  0.00
TER
ATOM   4246  O   WAT  1404       7.370 -19.936 -13.299  1.00  0.00
ATOM   4247  H1  WAT  1404       7.139 -20.164 -14.199  1.00  0.00
ATOM   4248  H2  WAT  1404       7.631 -19.016 -13.344  1.00  0.00
TER
ATOM   4249  O   WAT  1405       7.434 -20.773 -16.110  1.00  0.00
ATOM   4250  H1  WAT  1405       6.485 -20.807 -15.995  1.00  0.00
ATOM   4251  H2  WAT  1405       7.616 -19.863 -16.345  1.00  0.00
TER
ATOM   4252  O   WAT  1406      -6.015 -13.891 -11.150  1.00  0.00
ATOM   4253  H1  WAT  1406      -6.058 -14.261 -10.268  1.00  0.00
ATOM   4254  H2  WAT  1406      -5.884 -12.953 -11.009  1.00  0.00
TER
ATOM   4255  O   WAT  1407      -2.314 -12.335 -15.549  1.00  0.00
ATOM   4256  H1  WAT  1407      -2.555 -12.067 -16.436  1.00  0.00
ATOM   4257  H2  WAT  1407      -1.374 -12.164 -15.494  1.00  0.00
TER
ATOM   4258  O   WAT  1408       8.946 -10.315 -14.748  1.00  0.00
ATOM   4259  H1  WAT  1408       8.452  -9.918 -15.465  1.00  0.00
ATOM   4260  H2  WAT  1408       8.337 -10.940 -14.354  1.00  0.00
TER
ATOM   4261  O   WAT  1409      -6.176 -10.945 -14.030  1.00  0.00
ATOM   4262  H1  WAT  1409      -6.770 -11.076 -13.291  1.00  0.00
ATOM   4263  H2  WAT  1409      -6.184 -11.781 -14.496  1.00  0.00
TER
ATOM   4264  O   WAT  1410       6.630  -9.673 -17.469  1.00  0.00
ATOM   4265  H1  WAT  1410       6.170  -8.921 -17.843  1.00  0.00
ATOM   4266  H2  WAT  1410       6.001 -10.392 -17.527  1.00  0.00
TER
ATOM   4267  O   WAT  1411      -6.545 -13.579 -15.079  1.00  0.00
ATOM   4268  H1  WAT  1411      -7.272 -14.198 -15.146  1.00  0.00
ATOM   4269  H2  WAT  1411      -6.484 -13.185 -15.949  1.00  0.00
TER
ATOM   4270  O   WAT  1412      -2.940 -11.364 -18.294  1.00  0.00
ATOM   4271  H1  WAT  1412      -2.424 -11.975 -18.819  1.00  0.00
ATOM   4272  H2  WAT  1412      -2.291 -10.861 -17.803  1.00  0.00
TER
ATOM   4273  O   WAT  1413      -0.201 -10.473 -17.467  1.00  0.00
ATOM   4274  H1  WAT  1413       0.087 -10.728 -18.344  1.00  0.00
ATOM   4275  H2  WAT  1413       0.311 -11.026 -16.877  1.00  0.00
TER
ATOM   4276  O   WAT  1414      -0.134  -9.552 -10.100  1.00  0.00
ATOM   4277  H1  WAT  1414       0.793  -9.787 -10.057  1.00  0.00
ATOM   4278  H2  WAT  1414      -0.149  -8.725 -10.582  1.00  0.00
TER
ATOM   4279  O   WAT  1415       6.434 -10.325 -10.276  1.00  0.00
ATOM   4280  H1  WAT  1415       7.227 -10.820 -10.484  1.00  0.00
ATOM   4281  H2  WAT  1415       6.727  -9.646  -9.669  1.00  0.00
TER
ATOM   4282  O   WAT  1416     -16.214  18.096  16.928  1.00  0.00
ATOM   4283  H1  WAT  1416     -16.295  17.182  16.658  1.00  0.00
ATOM   4284  H2  WAT  1416     -16.628  18.593  16.222  1.00  0.00
TER
ATOM   4285  O   WAT  1417     -18.083  19.874  18.809  1.00  0.00
ATOM   4286  H1  WAT  1417     -18.858  19.394  19.099  1.00  0.00
ATOM   4287  H2  WAT  1417     -17.431  19.195  18.635  1.00  0.00
TER
ATOM   4288  O   WAT  1418     -17.611  15.357  19.043  1.00  0.00
ATOM   4289  H1  WAT  1418     -17.235  14.484  18.931  1.00  0.00
ATOM   4290  H2  WAT  1418     -17.709  15.693  18.152  1.00  0.00
TER
ATOM   4291  O   WAT  1419     -13.829  12.852  15.976  1.00  0.00
ATOM   4292  H1  WAT  1419     -13.008  12.361  16.019  1.00  0.00
ATOM   4293  H2  WAT  1419     -13.795  13.442  16.729  1.00  0.00
TER
ATOM   4294  O   WAT  1420     -13.593  14.792  18.749  1.00  0.00
ATOM   4295  H1  WAT  1420     -14.297  15.080  19.329  1.00  0.00
ATOM   4296  H2  WAT  1420     -13.231  15.602  18.389  1.00  0.00
TER
ATOM   4297  O   WAT  1421     -17.604  18.602  14.171  1.00  0.00
ATOM   4298  H1  WAT  1421     -18.531  18.536  14.400  1.00  0.00
ATOM   4299  H2  WAT  1421     -17.451  19.540  14.057  1.00  0.00
TER
ATOM   4300  O   WAT  1422     -17.617  14.874  11.168  1.00  0.00
ATOM   4301  H1  WAT  1422     -18.557  15.035  11.253  1.00  0.00
ATOM   4302  H2  WAT  1422     -17.299  15.592  10.622  1.00  0.00
TER
ATOM   4303  O   WAT  1423     -13.574  20.164  14.675  1.00  0.00
ATOM   4304  H1  WAT  1423     -14.193  19.826  14.028  1.00  0.00
ATOM   4305  H2  WAT  1423     -13.592  19.520  15.383  1.00  0.00
TER
ATOM   4306  O   WAT  1424     -15.398  19.403  11.682  1.00  0.00
ATOM   4307  H1  WAT  1424     -14.958  18.565  11.536  1.00  0.00
ATOM   4308  H2  WAT  1424     -14.685  20.036  11.769  1.00  0.00
TER
ATOM   4309  O   WAT  1425     -11.816  10.657   9.996  1.00  0.00
ATOM   4310  H1  WAT  1425     -12.129  10.750  10.896  1.00  0.00
ATOM   4311  H2  WAT  1425     -11.055  11.235   9.946  1.00  0.00
TER
ATOM   4312  O   WAT  1426     -15.810  16.496  14.164  1.00  0.00
ATOM   4313  H1  WAT  1426     -16.409  17.220  13.980  1.00  0.00
ATOM   4314  H2  WAT  1426     -15.262  16.434  13.381  1.00  0.00
TER
ATOM   4315  O   WAT  1427     -17.204  15.132  16.194  1.00  0.00
ATOM   4316  H1  WAT  1427     -16.811  15.450  15.381  1.00  0.00
ATOM   4317  H2  WAT  1427     -16.842  14.254  16.308  1.00  0.00
TER
ATOM   4318  O   WAT  1428     -12.803  20.702  19.149  1.00  0.00
ATOM   4319  H1  WAT  1428     -12.083  21.198  18.758  1.00  0.00
ATOM   4320  H2  WAT  1428     -13.004  20.024  18.504  1.00  0.00
TER
ATOM   4321  O   WAT  1429     -17.342  12.096  13.291  1.00  0.00
ATOM   4322  H1  WAT  1429     -18.155  11.597  13.216  1.00  0.00
ATOM   4323  H2  WAT  1429     -17.535  12.936  12.875  1.00  0.00
TER
ATOM   4324  O   WAT  1430     -14.627  16.468  11.588  1.00  0.00
ATOM   4325  H1  WAT  1430     -13.739  16.780  11.413  1.00  0.00
ATOM   4326  H2  WAT  1430     -14.656  15.595  11.196  1.00  0.00
TER
ATOM   4327  O   WAT  1431     -12.355  17.779  11.056  1.00  0.00
ATOM   4328  H1  WAT  1431     -12.439  18.210  10.205  1.00  0.00
ATOM   4329  H2  WAT  1431     -11.636  18.239  11.488  1.00  0.00
TER
ATOM   4330  O   WAT  1432     -12.598  13.277  13.142  1.00  0.00
ATOM   4331  H1  WAT  1432     -13.227  13.382  12.428  1.00  0.00
ATOM   4332  H2  WAT  1432     -13.093  13.497  13.932  1.00  0.00
TER
ATOM   4333  O   WAT  1433     -16.598  12.281  15.998  1.00  0.00
ATOM   4334  H1  WAT  1433     -16.722  12.299  15.049  1.00  0.00
ATOM   4335  H2  WAT  1433     -15.650  12.329  16.118  1.00  0.00
TER
ATOM   4336  O   WAT  1434     -13.505  18.435  16.846  1.00  0.00
ATOM   4337  H1  WAT  1434     -14.446  18.450  17.021  1.00  0.00
ATOM   4338  H2  WAT  1434     -13.191  17.649  17.292  1.00  0.00
TER
ATOM   4339  O   WAT  1435     -18.983  19.138   9.629  1.00  0.00
ATOM   4340  H1  WAT  1435     -18.462  18.422   9.263  1.00  0.00
ATOM   4341  H2  WAT  1435     -18.336  19.776   9.929  1.00  0.00
TER
ATOM   4342  O   WAT  1436     -15.121  10.998  11.856  1.00  0.00
ATOM   4343  H1  WAT  1436     -14.840  10.155  12.212  1.00  0.00
ATOM   4344  H2  WAT  1436     -15.894  11.230  12.369  1.00  0.00
TER
ATOM   4345  O   WAT  1437     -10.743  20.236  12.466  1.00  0.00
ATOM   4346  H1  WAT  1437      -9.981  20.805  12.572  1.00  0.00
ATOM   4347  H2  WAT  1437     -10.727  19.668  13.237  1.00  0.00
TER
ATOM   4348  O   WAT  1438     -14.293  13.554  10.919  1.00  0.00
ATOM   4349  H1  WAT  1438     -13.875  13.367  10.078  1.00  0.00
ATOM   4350  H2  WAT  1438     -14.600  12.701  11.229  1.00  0.00
TER
ATOM   4351  O   WAT  1439     -10.794  18.466  14.616  1.00  0.00
ATOM   4352  H1  WAT  1439     -11.170  17.699  14.184  1.00  0.00
ATOM   4353  H2  WAT  1439     -11.524  18.848  15.104  1.00  0.00
TER
ATOM   4354  O   WAT  1440     -11.519  16.692  17.917  1.00  0.00
ATOM   4355  H1  WAT  1440     -10.995  16.198  17.286  1.00  0.00
ATOM   4356  H2  WAT  1440     -10.933  16.827  18.662  1.00  0.00
TER
ATOM   4357  O   WAT  1441     -12.029  15.949  13.856  1.00  0.00
ATOM   4358  H1  WAT  1441     -11.533  15.716  14.641  1.00  0.00
ATOM   4359  H2  WAT  1441     -12.227  15.110  13.440  1.00  0.00
TER
ATOM   4360  O   WAT  1442     -10.600  14.585  16.390  1.00  0.00
ATOM   4361  H1  WAT  1442     -10.710  14.431  17.328  1.00  0.00
ATOM   4362  H2  WAT  1442      -9.840  14.057  16.147  1.00  0.00
TER
ATOM   4363  O   WAT  1443      -9.711  12.416   9.631  1.00  0.00
ATOM   4364  H1  WAT  1443      -8.786  12.284   9.422  1.00  0.00
ATOM   4365  H2  WAT  1443      -9.734  12.495  10.584  1.00  0.00
TER
ATOM   4366  O   WAT  1444      -9.637  13.187  12.256  1.00  0.00
ATOM   4367  H1  WAT  1444     -10.432  13.122  12.785  1.00  0.00
ATOM   4368  H2  WAT  1444      -9.433  14.122  12.245  1.00  0.00
TER
ATOM   4369  O   WAT  1445     -13.205  11.517  18.706  1.00  0.00
ATOM   4370  H1  WAT  1445     -12.765  11.461  17.858  1.00  0.00
ATOM   4371  H2  WAT  1445     -13.475  12.433  18.777  1.00  0.00
TER
ATOM   4372  O   WAT  1446     -11.342  11.148  16.717  1.00  0.00
ATOM   4373  H1  WAT  1446     -11.403  10.204  16.570  1.00  0.00
ATOM   4374  H2  WAT  1446     -10.562  11.256  17.262  1.00  0.00
TER
ATOM   4375  O   WAT  1447     -15.370   9.897  17.411  1.00  0.00
ATOM   4376  H1  WAT  1447     -14.767  10.469  17.886  1.00  0.00
ATOM   4377  H2  WAT  1447     -16.110  10.461  17.188  1.00  0.00
TER
ATOM   4378  O   WAT  1448     -12.226  10.299  12.685  1.00  0.00
ATOM   4379  H1  WAT  1448     -12.031  11.198  12.952  1.00  0.00
ATOM   4380  H2  WAT  1448     -13.013  10.068  13.178  1.00  0.00
TER
ATOM   4381  O   WAT  1449     -16.214  18.096  -1.846  1.00  0.00
ATOM   4382  H1  WAT  1449     -16.295  17.182  -2.117  1.00  0.00
ATOM   4383  H2  WAT  1449     -16.628  18.593  -2.552  1.00  0.00
TER
ATOM   4384  O   WAT  1450     -18.083  19.874   0.035  1.00  0.00
ATOM   4385  H1  WAT  1450     -18.858  19.394   0.325  1.00  0.00
ATOM   4386  H2  WAT  1450     -17.431  19.195  -0.139  1.00  0.00
TER
ATOM   4387  O   WAT  1451     -17.611  15.357   0.269  1.00  0.00
ATOM   4388  H1  WAT  1451     -17.235  14.484   0.156  1.00  0.00
ATOM   4389  H2  WAT  1451     -17.709  15.693  -0.622  1.00  0.00
TER
ATOM   4390  O   WAT  1452     -13.829  12.852  -2.798  1.00  0.00
ATOM   4391  H1  WAT  1452     -13.008  12.361  -2.756  1.00  0.00
ATOM   4392  H2  WAT  1452     -13.795  13.442  -2.045  1.00  0.00
TER
ATOM   4393  O   WAT  1453      -9.539  14.868   3.766  1.00  0.00
ATOM   4394  H1  WAT  1453     -10.244  15.257   3.248  1.00  0.00
ATOM   4395  H2  WAT  1453      -9.273  15.563   4.368  1.00  0.00
TER
ATOM   4396  O   WAT  1454     -13.593  14.792  -0.026  1.00  0.00
ATOM   4397  H1  WAT  1454     -14.297  15.080   0.555  1.00  0.00
ATOM   4398  H2  WAT  1454     -13.231  15.602  -0.386  1.00  0.00
TER
ATOM   4399  O   WAT  1455     -10.524  14.237   0.365  1.00  0.00
ATOM   4400  H1  WAT  1455     -11.471  14.271   0.497  1.00  0.00
ATOM   4401  H2  WAT  1455     -10.199  15.051   0.750  1.00  0.00
TER
ATOM   4402  O   WAT  1456     -17.604  18.602  -4.603  1.00  0.00
ATOM   4403  H1  WAT  1456     -18.531  18.536  -4.374  1.00  0.00
ATOM   4404  H2  WAT  1456     -17.451  19.540  -4.717  1.00  0.00
TER
ATOM   4405  O   WAT  1457     -17.617  14.874  -7.606  1.00  0.00
ATOM   4406  H1  WAT  1457     -18.557  15.035  -7.521  1.00  0.00
ATOM   4407  H2  WAT  1457     -17.299  15.592  -8.153  1.00  0.00
TER
ATOM   4408  O   WAT  1458     -11.096  19.555   2.372  1.00  0.00
ATOM   4409  H1  WAT  1458     -11.924  19.625   1.897  1.00  0.00
ATOM   4410  H2  WAT  1458     -10.501  20.141   1.903  1.00  0.00
TER
ATOM   4411  O   WAT  1459     -13.574  20.164  -4.099  1.00  0.00
ATOM   4412  H1  WAT  1459     -14.193  19.826  -4.747  1.00  0.00
ATOM   4413  H2  WAT  1459     -13.592  19.520  -3.392  1.00  0.00
TER
ATOM   4414  O   WAT  1460     -14.131  16.342   3.317  1.00  0.00
ATOM   4415  H1  WAT  1460     -14.544  17.168   3.571  1.00  0.00
ATOM   4416  H2  WAT  1460     -14.864  15.757   3.125  1.00  0.00
TER
ATOM   4417  O   WAT  1461     -15.398  19.403  -7.092  1.00  0.00
ATOM   4418  H1  WAT  1461     -14.958  18.565  -7.238  1.00  0.00
ATOM   4419  H2  WAT  1461     -14.685  20.036  -7.006  1.00  0.00
TER
ATOM   4420  O   WAT  1462     -11.816  10.657  -8.778  1.00  0.00
ATOM   4421  H1  WAT  1462     -12.129  10.750  -7.878  1.00  0.00
ATOM   4422  H2  WAT  1462     -11.055  11.235  -8.828  1.00  0.00
TER
ATOM   4423  O   WAT  1463     -10.606  15.394   7.199  1.00  0.00
ATOM   4424  H1  WAT  1463     -11.221  15.902   6.671  1.00  0.00
ATOM   4425  H2  WAT  1463     -10.926  14.494   7.142  1.00  0.00
TER
ATOM   4426  O   WAT  1464     -18.544  14.233   4.666  1.00  0.00
ATOM   4427  H1  WAT  1464     -19.006  14.442   5.478  1.00  0.00
ATOM   4428  H2  WAT  1464     -18.947  13.419   4.363  1.00  0.00
TER
ATOM   4429  O   WAT  1465     -13.544  15.454   5.795  1.00  0.00
ATOM   4430  H1  WAT  1465     -14.395  15.155   6.116  1.00  0.00
ATOM   4431  H2  WAT  1465     -13.704  15.698   4.884  1.00  0.00
TER
ATOM   4432  O   WAT  1466     -16.449  16.954   7.895  1.00  0.00
ATOM   4433  H1  WAT  1466     -16.124  16.121   7.555  1.00  0.00
ATOM   4434  H2  WAT  1466     -15.661  17.477   8.043  1.00  0.00
TER
ATOM   4435  O   WAT  1467     -15.810  16.496  -4.611  1.00  0.00
ATOM   4436  H1  WAT  1467     -16.409  17.220  -4.794  1.00  0.00
ATOM   4437  H2  WAT  1467     -15.262  16.434  -5.393  1.00  0.00
TER
ATOM   4438  O   WAT  1468     -17.204  15.132  -2.580  1.00  0.00
ATOM   4439  H1  WAT  1468     -16.811  15.450  -3.394  1.00  0.00
ATOM   4440  H2  WAT  1468     -16.842  14.254  -2.466  1.00  0.00
TER
ATOM   4441  O   WAT  1469     -16.618  17.723   1.515  1.00  0.00
ATOM   4442  H1  WAT  1469     -17.350  18.232   1.864  1.00  0.00
ATOM   4443  H2  WAT  1469     -17.016  16.906   1.213  1.00  0.00
TER
ATOM   4444  O   WAT  1470     -16.156  13.176   0.927  1.00  0.00
ATOM   4445  H1  WAT  1470     -16.138  13.627   1.771  1.00  0.00
ATOM   4446  H2  WAT  1470     -16.404  12.277   1.140  1.00  0.00
TER
ATOM   4447  O   WAT  1471     -12.728  10.590   6.766  1.00  0.00
ATOM   4448  H1  WAT  1471     -12.404   9.859   7.291  1.00  0.00
ATOM   4449  H2  WAT  1471     -12.693  10.271   5.864  1.00  0.00
TER
ATOM   4450  O   WAT  1472     -12.803  20.702   0.374  1.00  0.00
ATOM   4451  H1  WAT  1472     -12.083  21.198  -0.016  1.00  0.00
ATOM   4452  H2  WAT  1472     -13.004  20.024  -0.270  1.00  0.00
TER
ATOM   4453  O   WAT  1473     -17.342  12.096  -5.483  1.00  0.00
ATOM   4454  H1  WAT  1473     -18.155  11.597  -5.558  1.00  0.00
ATOM   4455  H2  WAT  1473     -17.535  12.936  -5.899  1.00  0.00
TER
ATOM   4456  O   WAT  1474     -17.421  20.773   6.261  1.00  0.00
ATOM   4457  H1  WAT  1474     -17.487  19.853   6.007  1.00  0.00
ATOM   4458  H2  WAT  1474     -18.050  20.871   6.976  1.00  0.00
TER
ATOM   4459  O   WAT  1475     -14.627  16.468  -7.187  1.00  0.00
ATOM   4460  H1  WAT  1475     -13.739  16.780  -7.362  1.00  0.00
ATOM   4461  H2  WAT  1475     -14.656  15.595  -7.579  1.00  0.00
TER
ATOM   4462  O   WAT  1476     -12.355  17.779  -7.719  1.00  0.00
ATOM   4463  H1  WAT  1476     -12.439  18.210  -8.569  1.00  0.00
ATOM   4464  H2  WAT  1476     -11.636  18.239  -7.286  1.00  0.00
TER
ATOM   4465  O   WAT  1477     -11.278  20.236   5.358  1.00  0.00
ATOM   4466  H1  WAT  1477     -12.003  20.829   5.161  1.00  0.00
ATOM   4467  H2  WAT  1477     -10.750  20.228   4.560  1.00  0.00
TER
ATOM   4468  O   WAT  1478     -15.965  14.321   3.559  1.00  0.00
ATOM   4469  H1  WAT  1478     -15.596  13.501   3.887  1.00  0.00
ATOM   4470  H2  WAT  1478     -16.825  14.381   3.975  1.00  0.00
TER
ATOM   4471  O   WAT  1479     -12.598  13.277  -5.632  1.00  0.00
ATOM   4472  H1  WAT  1479     -13.227  13.382  -6.346  1.00  0.00
ATOM   4473  H2  WAT  1479     -13.093  13.497  -4.843  1.00  0.00
TER
ATOM   4474  O   WAT  1480     -19.004  16.975   3.783  1.00  0.00
ATOM   4475  H1  WAT  1480     -18.506  17.450   4.448  1.00  0.00
ATOM   4476  H2  WAT  1480     -18.862  16.052   3.990  1.00  0.00
TER
ATOM   4477  O   WAT  1481     -16.598  12.281  -2.777  1.00  0.00
ATOM   4478  H1  WAT  1481     -16.722  12.299  -3.726  1.00  0.00
ATOM   4479  H2  WAT  1481     -15.650  12.329  -2.657  1.00  0.00
TER
ATOM   4480  O   WAT  1482     -11.798  13.192   4.626  1.00  0.00
ATOM   4481  H1  WAT  1482     -12.300  13.933   4.965  1.00  0.00
ATOM   4482  H2  WAT  1482     -10.982  13.580   4.310  1.00  0.00
TER
ATOM   4483  O   WAT  1483     -13.505  18.435  -1.928  1.00  0.00
ATOM   4484  H1  WAT  1483     -14.446  18.450  -1.753  1.00  0.00
ATOM   4485  H2  WAT  1483     -13.191  17.649  -1.482  1.00  0.00
TER
ATOM   4486  O   WAT  1484     -18.983  19.138  -9.146  1.00  0.00
ATOM   4487  H1  WAT  1484     -18.462  18.422  -9.511  1.00  0.00
ATOM   4488  H2  WAT  1484     -18.336  19.776  -8.845  1.00  0.00
TER
ATOM   4489  O   WAT  1485     -14.435  20.560   6.178  1.00  0.00
ATOM   4490  H1  WAT  1485     -14.021  20.715   7.027  1.00  0.00
ATOM   4491  H2  WAT  1485     -15.370  20.686   6.341  1.00  0.00
TER
ATOM   4492  O   WAT  1486     -13.963  17.900   8.182  1.00  0.00
ATOM   4493  H1  WAT  1486     -13.381  17.145   8.094  1.00  0.00
ATOM   4494  H2  WAT  1486     -13.786  18.431   7.405  1.00  0.00
TER
ATOM   4495  O   WAT  1487     -17.337  18.244   5.531  1.00  0.00
ATOM   4496  H1  WAT  1487     -17.217  17.648   6.271  1.00  0.00
ATOM   4497  H2  WAT  1487     -16.478  18.281   5.111  1.00  0.00
TER
ATOM   4498  O   WAT  1488     -14.998  18.798   4.108  1.00  0.00
ATOM   4499  H1  WAT  1488     -15.525  19.322   3.504  1.00  0.00
ATOM   4500  H2  WAT  1488     -14.655  19.431   4.739  1.00  0.00
TER
ATOM   4501  O   WAT  1489     -15.751  14.403   7.022  1.00  0.00
ATOM   4502  H1  WAT  1489     -16.439  13.741   6.957  1.00  0.00
ATOM   4503  H2  WAT  1489     -15.030  13.957   7.467  1.00  0.00
TER
ATOM   4504  O   WAT  1490     -15.121  10.998  -6.919  1.00  0.00
ATOM   4505  H1  WAT  1490     -14.840  10.155  -6.563  1.00  0.00
ATOM   4506  H2  WAT  1490     -15.894  11.230  -6.405  1.00  0.00
TER
ATOM   4507  O   WAT  1491     -10.743  20.236  -6.308  1.00  0.00
ATOM   4508  H1  WAT  1491      -9.981  20.805  -6.202  1.00  0.00
ATOM   4509  H2  WAT  1491     -10.727  19.668  -5.538  1.00  0.00
TER
ATOM   4510  O   WAT  1492     -14.293  13.554  -7.856  1.00  0.00
ATOM   4511  H1  WAT  1492     -13.875  13.367  -8.696  1.00  0.00
ATOM   4512  H2  WAT  1492     -14.600  12.701  -7.545  1.00  0.00
TER
ATOM   4513  O   WAT  1493     -10.794  18.466  -4.158  1.00  0.00
ATOM   4514  H1  WAT  1493     -11.170  17.699  -4.590  1.00  0.00
ATOM   4515  H2  WAT  1493     -11.524  18.848  -3.671  1.00  0.00
TER
ATOM   4516  O   WAT  1494     -11.404  17.613   5.476  1.00  0.00
ATOM   4517  H1  WAT  1494     -11.636  17.384   4.576  1.00  0.00
ATOM   4518  H2  WAT  1494     -11.144  18.533   5.430  1.00  0.00
TER
ATOM   4519  O   WAT  1495     -12.965  12.839   8.254  1.00  0.00
ATOM   4520  H1  WAT  1495     -12.088  12.847   8.637  1.00  0.00
ATOM   4521  H2  WAT  1495     -12.953  12.102   7.643  1.00  0.00
TER
ATOM   4522  O   WAT  1496     -11.519  16.692  -0.857  1.00  0.00
ATOM   4523  H1  WAT  1496     -10.995  16.198  -1.488  1.00  0.00
ATOM   4524  H2  WAT  1496     -10.933  16.827  -0.113  1.00  0.00
TER
ATOM   4525  O   WAT  1497     -11.340  16.776   2.665  1.00  0.00
ATOM   4526  H1  WAT  1497     -12.290  16.742   2.779  1.00  0.00
ATOM   4527  H2  WAT  1497     -11.159  17.686   2.429  1.00  0.00
TER
ATOM   4528  O   WAT  1498     -12.029  15.949  -4.918  1.00  0.00
ATOM   4529  H1  WAT  1498     -11.533  15.716  -4.133  1.00  0.00
ATOM   4530  H2  WAT  1498     -12.227  15.110  -5.334  1.00  0.00
TER
ATOM   4531  O   WAT  1499     -10.600  14.585  -2.384  1.00  0.00
ATOM   4532  H1  WAT  1499     -10.710  14.431  -1.446  1.00  0.00
ATOM   4533  H2  WAT  1499      -9.840  14.057  -2.627  1.00  0.00
TER
ATOM   4534  O   WAT  1500     -12.254  10.525   4.074  1.00  0.00
ATOM   4535  H1  WAT  1500     -11.617  11.138   4.440  1.00  0.00
ATOM   4536  H2  WAT  1500     -12.106  10.561   3.129  1.00  0.00
TER
ATOM   4537  O   WAT  1501      -9.711  12.416  -9.144  1.00  0.00
ATOM   4538  H1  WAT  1501      -8.786  12.284  -9.352  1.00  0.00
ATOM   4539  H2  WAT  1501      -9.734  12.495  -8.190  1.00  0.00
TER
ATOM   4540  O   WAT  1502      -9.637  13.187  -6.518  1.00  0.00
ATOM   4541  H1  WAT  1502     -10.432  13.122  -5.989  1.00  0.00
ATOM   4542  H2  WAT  1502      -9.433  14.122  -6.530  1.00  0.00
TER
ATOM   4543  O   WAT  1503     -18.883  11.677   6.981  1.00  0.00
ATOM   4544  H1  WAT  1503     -18.944  12.269   7.731  1.00  0.00
ATOM   4545  H2  WAT  1503     -17.943  11.570   6.836  1.00  0.00
TER
ATOM   4546  O   WAT  1504     -16.246  11.334   6.621  1.00  0.00
ATOM   4547  H1  WAT  1504     -15.632  11.652   5.959  1.00  0.00
ATOM   4548  H2  WAT  1504     -15.701  10.849   7.240  1.00  0.00
TER
ATOM   4549  O   WAT  1505     -15.505   9.897   2.948  1.00  0.00
ATOM   4550  H1  WAT  1505     -16.379  10.231   2.745  1.00  0.00
ATOM   4551  H2  WAT  1505     -15.614   9.425   3.773  1.00  0.00
TER
ATOM   4552  O   WAT  1506     -14.598  12.104   4.332  1.00  0.00
ATOM   4553  H1  WAT  1506     -14.927  11.290   3.952  1.00  0.00
ATOM   4554  H2  WAT  1506     -13.650  12.061   4.208  1.00  0.00
TER
ATOM   4555  O   WAT  1507     -17.758  10.814   1.887  1.00  0.00
ATOM   4556  H1  WAT  1507     -18.540  11.289   2.167  1.00  0.00
ATOM   4557  H2  WAT  1507     -18.051   9.910   1.778  1.00  0.00
TER
ATOM   4558  O   WAT  1508     -13.205  11.517  -0.068  1.00  0.00
ATOM   4559  H1  WAT  1508     -12.765  11.461  -0.916  1.00  0.00
ATOM   4560  H2  WAT  1508     -13.475  12.433   0.003  1.00  0.00
TER
ATOM   4561  O   WAT  1509     -11.342  11.148  -2.057  1.00  0.00
ATOM   4562  H1  WAT  1509     -11.403  10.204  -2.204  1.00  0.00
ATOM   4563  H2  WAT  1509     -10.562  11.256  -1.512  1.00  0.00
TER
ATOM   4564  O   WAT  1510     -15.370   9.897  -1.363  1.00  0.00
ATOM   4565  H1  WAT  1510     -14.767  10.469  -0.888  1.00  0.00
ATOM   4566  H2  WAT  1510     -16.110  10.461  -1.586  1.00  0.00
TER
ATOM   4567  O   WAT  1511     -12.226  10.299  -6.089  1.00  0.00
ATOM   4568  H1  WAT  1511     -12.031  11.198  -5.822  1.00  0.00
ATOM   4569  H2  WAT  1511     -13.013  10.068  -5.596  1.00  0.00
TER
ATOM   4570  O   WAT  1512     -15.120  10.077   9.016  1.00  0.00
ATOM   4571  H1  WAT  1512     -15.234  10.396   9.911  1.00  0.00
ATOM   4572  H2  WAT  1512     -14.303  10.478   8.720  1.00  0.00
TER
ATOM   4573  O   WAT  1513     -18.083  19.874 -18.739  1.00  0.00
ATOM   4574  H1  WAT  1513     -18.858  19.394 -18.450  1.00  0.00
ATOM   4575  H2  WAT  1513     -17.431  19.195 -18.914  1.00  0.00
TER
ATOM   4576  O   WAT  1514     -17.611  15.357 -18.505  1.00  0.00
ATOM   4577  H1  WAT  1514     -17.235  14.484 -18.618  1.00  0.00
ATOM   4578  H2  WAT  1514     -17.709  15.693 -19.396  1.00  0.00
TER
ATOM   4579  O   WAT  1515      -9.539  14.868 -15.008  1.00  0.00
ATOM   4580  H1  WAT  1515     -10.244  15.257 -15.527  1.00  0.00
ATOM   4581  H2  WAT  1515      -9.273  15.563 -14.406  1.00  0.00
TER
ATOM   4582  O   WAT  1516     -13.593  14.792 -18.800  1.00  0.00
ATOM   4583  H1  WAT  1516     -14.297  15.080 -18.220  1.00  0.00
ATOM   4584  H2  WAT  1516     -13.231  15.602 -19.160  1.00  0.00
TER
ATOM   4585  O   WAT  1517     -10.524  14.237 -18.409  1.00  0.00
ATOM   4586  H1  WAT  1517     -11.471  14.271 -18.277  1.00  0.00
ATOM   4587  H2  WAT  1517     -10.199  15.051 -18.024  1.00  0.00
TER
ATOM   4588  O   WAT  1518     -11.096  19.555 -16.403  1.00  0.00
ATOM   4589  H1  WAT  1518     -11.924  19.625 -16.878  1.00  0.00
ATOM   4590  H2  WAT  1518     -10.501  20.141 -16.871  1.00  0.00
TER
ATOM   4591  O   WAT  1519     -14.131  16.342 -15.457  1.00  0.00
ATOM   4592  H1  WAT  1519     -14.544  17.168 -15.203  1.00  0.00
ATOM   4593  H2  WAT  1519     -14.864  15.757 -15.650  1.00  0.00
TER
ATOM   4594  O   WAT  1520     -10.606  15.394 -11.575  1.00  0.00
ATOM   4595  H1  WAT  1520     -11.221  15.902 -12.103  1.00  0.00
ATOM   4596  H2  WAT  1520     -10.926  14.494 -11.632  1.00  0.00
TER
ATOM   4597  O   WAT  1521     -18.544  14.233 -14.109  1.00  0.00
ATOM   4598  H1  WAT  1521     -19.006  14.442 -13.297  1.00  0.00
ATOM   4599  H2  WAT  1521     -18.947  13.419 -14.412  1.00  0.00
TER
ATOM   4600  O   WAT  1522     -13.544  15.454 -12.979  1.00  0.00
ATOM   4601  H1  WAT  1522     -14.395  15.155 -12.658  1.00  0.00
ATOM   4602  H2  WAT  1522     -13.704  15.698 -13.891  1.00  0.00
TER
ATOM   4603  O   WAT  1523     -16.449  16.954 -10.879  1.00  0.00
ATOM   4604  H1  WAT  1523     -16.124  16.121 -11.219  1.00  0.00
ATOM   4605  H2  WAT  1523     -15.661  17.477 -10.731  1.00  0.00
TER
ATOM   4606  O   WAT  1524     -16.618  17.723 -17.260  1.00  0.00
ATOM   4607  H1  WAT  1524     -17.350  18.232 -16.911  1.00  0.00
ATOM   4608  H2  WAT  1524     -17.016  16.906 -17.561  1.00  0.00
TER
ATOM   4609  O   WAT  1525     -16.156  13.176 -17.847  1.00  0.00
ATOM   4610  H1  WAT  1525     -16.138  13.627 -17.003  1.00  0.00
ATOM   4611  H2  WAT  1525     -16.404  12.277 -17.634  1.00  0.00
TER
ATOM   4612  O   WAT  1526     -12.728  10.590 -12.009  1.00  0.00
ATOM   4613  H1  WAT  1526     -12.404   9.859 -11.483  1.00  0.00
ATOM   4614  H2  WAT  1526     -12.693  10.271 -12.911  1.00  0.00
TER
ATOM   4615  O   WAT  1527     -12.803  20.702 -18.400  1.00  0.00
ATOM   4616  H1  WAT  1527     -12.083  21.198 -18.791  1.00  0.00
ATOM   4617  H2  WAT  1527     -13.004  20.024 -19.045  1.00  0.00
TER
ATOM   4618  O   WAT  1528     -17.421  20.773 -12.513  1.00  0.00
ATOM   4619  H1  WAT  1528     -17.487  19.853 -12.768  1.00  0.00
ATOM   4620  H2  WAT  1528     -18.050  20.871 -11.799  1.00  0.00
TER
ATOM   4621  O   WAT  1529     -11.278  20.236 -13.416  1.00  0.00
ATOM   4622  H1  WAT  1529     -12.003  20.829 -13.613  1.00  0.00
ATOM   4623  H2  WAT  1529     -10.750  20.228 -14.215  1.00  0.00
TER
ATOM   4624  O   WAT  1530     -15.965  14.321 -15.215  1.00  0.00
ATOM   4625  H1  WAT  1530     -15.596  13.501 -14.887  1.00  0.00
ATOM   4626  H2  WAT  1530     -16.825  14.381 -14.799  1.00  0.00
TER
ATOM   4627  O   WAT  1531     -19.004  16.975 -14.991  1.00  0.00
ATOM   4628  H1  WAT  1531     -18.506  17.450 -14.326  1.00  0.00
ATOM   4629  H2  WAT  1531     -18.862  16.052 -14.784  1.00  0.00
TER
ATOM   4630  O   WAT  1532     -11.798  13.192 -14.148  1.00  0.00
ATOM   4631  H1  WAT  1532     -12.300  13.933 -13.809  1.00  0.00
ATOM   4632  H2  WAT  1532     -10.982  13.580 -14.465  1.00  0.00
TER
ATOM   4633  O   WAT  1533     -14.435  20.560 -12.596  1.00  0.00
ATOM   4634  H1  WAT  1533     -14.021  20.715 -11.747  1.00  0.00
ATOM   4635  H2  WAT  1533     -15.370  20.686 -12.434  1.00  0.00
TER
ATOM   4636  O   WAT  1534     -13.963  17.900 -10.592  1.00  0.00
ATOM   4637  H1  WAT  1534     -13.381  17.145 -10.680  1.00  0.00
ATOM   4638  H2  WAT  1534     -13.786  18.431 -11.369  1.00  0.00
TER
ATOM   4639  O   WAT  1535     -17.337  18.244 -13.243  1.00  0.00
ATOM   4640  H1  WAT  1535     -17.217  17.648 -12.504  1.00  0.00
ATOM   4641  H2  WAT  1535     -16.478  18.281 -13.663  1.00  0.00
TER
ATOM   4642  O   WAT  1536     -14.998  18.798 -14.667  1.00  0.00
ATOM   4643  H1  WAT  1536     -15.525  19.322 -15.270  1.00  0.00
ATOM   4644  H2  WAT  1536     -14.655  19.431 -14.036  1.00  0.00
TER
ATOM   4645  O   WAT  1537     -15.751  14.403 -11.752  1.00  0.00
ATOM   4646  H1  WAT  1537     -16.439  13.741 -11.817  1.00  0.00
ATOM   4647  H2  WAT  1537     -15.030  13.957 -11.307  1.00  0.00
TER
ATOM   4648  O   WAT  1538     -11.404  17.613 -13.299  1.00  0.00
ATOM   4649  H1  WAT  1538     -11.636  17.384 -14.199  1.00  0.00
ATOM   4650  H2  WAT  1538     -11.144  18.533 -13.344  1.00  0.00
TER
ATOM   4651  O   WAT  1539     -12.965  12.839 -10.521  1.00  0.00
ATOM   4652  H1  WAT  1539     -12.088  12.847 -10.137  1.00  0.00
ATOM   4653  H2  WAT  1539     -12.953  12.102 -11.131  1.00  0.00
TER
ATOM   4654  O   WAT  1540     -11.340  16.776 -16.110  1.00  0.00
ATOM   4655  H1  WAT  1540     -12.290  16.742 -15.995  1.00  0.00
ATOM   4656  H2  WAT  1540     -11.159  17.686 -16.345  1.00  0.00
TER
ATOM   4657  O   WAT  1541     -12.254  10.525 -14.700  1.00  0.00
ATOM   4658  H1  WAT  1541     -11.617  11.138 -14.335  1.00  0.00
ATOM   4659  H2  WAT  1541     -12.106  10.561 -15.646  1.00  0.00
TER
ATOM   4660  O   WAT  1542     -18.883  11.677 -11.793  1.00  0.00
ATOM   4661  H1  WAT  1542     -18.944  12.269 -11.043  1.00  0.00
ATOM   4662  H2  WAT  1542     -17.943  11.570 -11.938  1.00  0.00
TER
ATOM   4663  O   WAT  1543     -16.246  11.334 -12.154  1.00  0.00
ATOM   4664  H1  WAT  1543     -15.632  11.652 -12.816  1.00  0.00
ATOM   4665  H2  WAT  1543     -15.701  10.849 -11.534  1.00  0.00
TER
ATOM   4666  O   WAT  1544     -15.505   9.897 -15.827  1.00  0.00
ATOM   4667  H1  WAT  1544     -16.379  10.231 -16.030  1.00  0.00
ATOM   4668  H2  WAT  1544     -15.614   9.425 -15.002  1.00  0.00
TER
ATOM   4669  O   WAT  1545     -14.598  12.104 -14.443  1.00  0.00
ATOM   4670  H1  WAT  1545     -14.927  11.290 -14.822  1.00  0.00
ATOM   4671  H2  WAT  1545     -13.650  12.061 -14.566  1.00  0.00
TER
ATOM   4672  O   WAT  1546     -17.758  10.814 -16.888  1.00  0.00
ATOM   4673  H1  WAT  1546     -18.540  11.289 -16.608  1.00  0.00
ATOM   4674  H2  WAT  1546     -18.051   9.910 -16.996  1.00  0.00
TER
ATOM   4675  O   WAT  1547     -13.205  11.517 -18.843  1.00  0.00
ATOM   4676  H1  WAT  1547     -12.765  11.461 -19.690  1.00  0.00
ATOM   4677  H2  WAT  1547     -13.475  12.433 -18.772  1.00  0.00
TER
ATOM   4678  O   WAT  1548     -15.120  10.077  -9.758  1.00  0.00
ATOM   4679  H1  WAT  1548     -15.234  10.396  -8.863  1.00  0.00
ATOM   4680  H2  WAT  1548     -14.303  10.478 -10.054  1.00  0.00
TER
ATOM   4681  O   WAT  1549     -16.214  -0.678  16.928  1.00  0.00
ATOM   4682  H1  WAT  1549     -16.295  -1.593  16.658  1.00  0.00
ATOM   4683  H2  WAT  1549     -16.628  -0.182  16.222  1.00  0.00
TER
ATOM   4684  O   WAT  1550     -18.083   1.100  18.809  1.00  0.00
ATOM   4685  H1  WAT  1550     -18.858   0.620  19.099  1.00  0.00
ATOM   4686  H2  WAT  1550     -17.431   0.420  18.635  1.00  0.00
TER
ATOM   4687  O   WAT  1551     -14.062   5.506  17.589  1.00  0.00
ATOM   4688  H1  WAT  1551     -14.524   4.734  17.918  1.00  0.00
ATOM   4689  H2  WAT  1551     -13.249   5.532  18.094  1.00  0.00
TER
ATOM   4690  O   WAT  1552     -17.835   7.791  17.210  1.00  0.00
ATOM   4691  H1  WAT  1552     -18.454   8.247  16.639  1.00  0.00
ATOM   4692  H2  WAT  1552     -16.980   7.947  16.809  1.00  0.00
TER
ATOM   4693  O   WAT  1553     -18.642   3.775  18.816  1.00  0.00
ATOM   4694  H1  WAT  1553     -18.711   2.834  18.655  1.00  0.00
ATOM   4695  H2  WAT  1553     -17.880   3.865  19.389  1.00  0.00
TER
ATOM   4696  O   WAT  1554     -17.611  -3.418  19.043  1.00  0.00
ATOM   4697  H1  WAT  1554     -17.235  -4.290  18.931  1.00  0.00
ATOM   4698  H2  WAT  1554     -17.709  -3.082  18.152  1.00  0.00
TER
ATOM   4699  O   WAT  1555     -13.829  -5.923  15.976  1.00  0.00
ATOM   4700  H1  WAT  1555     -13.008  -6.413  16.019  1.00  0.00
ATOM   4701  H2  WAT  1555     -13.795  -5.333  16.729  1.00  0.00
TER
ATOM   4702  O   WAT  1556     -16.969   2.675  14.603  1.00  0.00
ATOM   4703  H1  WAT  1556     -17.587   3.140  14.039  1.00  0.00
ATOM   4704  H2  WAT  1556     -16.457   3.368  15.020  1.00  0.00
TER
ATOM   4705  O   WAT  1557     -13.593  -3.983  18.749  1.00  0.00
ATOM   4706  H1  WAT  1557     -14.297  -3.694  19.329  1.00  0.00
ATOM   4707  H2  WAT  1557     -13.231  -3.173  18.389  1.00  0.00
TER
ATOM   4708  O   WAT  1558     -13.146   4.201  14.815  1.00  0.00
ATOM   4709  H1  WAT  1558     -13.256   3.258  14.940  1.00  0.00
ATOM   4710  H2  WAT  1558     -13.149   4.563  15.701  1.00  0.00
TER
ATOM   4711  O   WAT  1559     -17.604  -0.172  14.171  1.00  0.00
ATOM   4712  H1  WAT  1559     -18.531  -0.239  14.400  1.00  0.00
ATOM   4713  H2  WAT  1559     -17.451   0.766  14.057  1.00  0.00
TER
ATOM   4714  O   WAT  1560     -17.617  -3.901  11.168  1.00  0.00
ATOM   4715  H1  WAT  1560     -18.557  -3.739  11.253  1.00  0.00
ATOM   4716  H2  WAT  1560     -17.299  -3.182  10.622  1.00  0.00
TER
ATOM   4717  O   WAT  1561     -13.574   1.390  14.675  1.00  0.00
ATOM   4718  H1  WAT  1561     -14.193   1.052  14.028  1.00  0.00
ATOM   4719  H2  WAT  1561     -13.592   0.746  15.383  1.00  0.00
TER
ATOM   4720  O   WAT  1562     -15.398   0.628  11.682  1.00  0.00
ATOM   4721  H1  WAT  1562     -14.958  -0.210  11.536  1.00  0.00
ATOM   4722  H2  WAT  1562     -14.685   1.261  11.769  1.00  0.00
TER
ATOM   4723  O   WAT  1563     -17.288   5.568  15.650  1.00  0.00
ATOM   4724  H1  WAT  1563     -16.848   6.310  15.236  1.00  0.00
ATOM   4725  H2  WAT  1563     -17.349   5.811  16.574  1.00  0.00
TER
ATOM   4726  O   WAT  1564     -11.816  -8.117   9.996  1.00  0.00
ATOM   4727  H1  WAT  1564     -12.129  -8.025  10.896  1.00  0.00
ATOM   4728  H2  WAT  1564     -11.055  -7.539   9.946  1.00  0.00
TER
ATOM   4729  O   WAT  1565     -14.621   8.555  13.007  1.00  0.00
ATOM   4730  H1  WAT  1565     -14.781   8.265  13.905  1.00  0.00
ATOM   4731  H2  WAT  1565     -14.786   7.779  12.471  1.00  0.00
TER
ATOM   4732  O   WAT  1566     -14.918   6.064  11.566  1.00  0.00
ATOM   4733  H1  WAT  1566     -15.612   6.061  10.907  1.00  0.00
ATOM   4734  H2  WAT  1566     -14.176   5.639  11.136  1.00  0.00
TER
ATOM   4735  O   WAT  1567     -15.353   7.690  15.641  1.00  0.00
ATOM   4736  H1  WAT  1567     -14.898   6.909  15.955  1.00  0.00
ATOM   4737  H2  WAT  1567     -15.014   8.400  16.185  1.00  0.00
TER
ATOM   4738  O   WAT  1568     -15.810  -2.278  14.164  1.00  0.00
ATOM   4739  H1  WAT  1568     -16.409  -1.555  13.980  1.00  0.00
ATOM   4740  H2  WAT  1568     -15.262  -2.341  13.381  1.00  0.00
TER
ATOM   4741  O   WAT  1569     -17.204  -3.642  16.194  1.00  0.00
ATOM   4742  H1  WAT  1569     -16.811  -3.325  15.381  1.00  0.00
ATOM   4743  H2  WAT  1569     -16.842  -4.521  16.308  1.00  0.00
TER
ATOM   4744  O   WAT  1570     -12.803   1.928  19.149  1.00  0.00
ATOM   4745  H1  WAT  1570     -12.083   2.423  18.758  1.00  0.00
ATOM   4746  H2  WAT  1570     -13.004   1.250  18.504  1.00  0.00
TER
ATOM   4747  O   WAT  1571     -17.342  -6.678  13.291  1.00  0.00
ATOM   4748  H1  WAT  1571     -18.155  -7.177  13.216  1.00  0.00
ATOM   4749  H2  WAT  1571     -17.535  -5.839  12.875  1.00  0.00
TER
ATOM   4750  O   WAT  1572     -14.627  -2.307  11.588  1.00  0.00
ATOM   4751  H1  WAT  1572     -13.739  -1.995  11.413  1.00  0.00
ATOM   4752  H2  WAT  1572     -14.656  -3.179  11.196  1.00  0.00
TER
ATOM   4753  O   WAT  1573     -12.355  -0.995  11.056  1.00  0.00
ATOM   4754  H1  WAT  1573     -12.439  -0.564  10.205  1.00  0.00
ATOM   4755  H2  WAT  1573     -11.636  -0.535  11.488  1.00  0.00
TER
ATOM   4756  O   WAT  1574     -11.327   5.859  13.784  1.00  0.00
ATOM   4757  H1  WAT  1574     -11.969   5.204  14.058  1.00  0.00
ATOM   4758  H2  WAT  1574     -11.714   6.264  13.008  1.00  0.00
TER
ATOM   4759  O   WAT  1575     -15.748   3.187  17.631  1.00  0.00
ATOM   4760  H1  WAT  1575     -15.396   2.590  16.971  1.00  0.00
ATOM   4761  H2  WAT  1575     -16.632   2.862  17.802  1.00  0.00
TER
ATOM   4762  O   WAT  1576     -12.937   4.751  10.321  1.00  0.00
ATOM   4763  H1  WAT  1576     -13.163   4.034  10.914  1.00  0.00
ATOM   4764  H2  WAT  1576     -13.327   4.502   9.484  1.00  0.00
TER
ATOM   4765  O   WAT  1577     -13.355   2.668  11.983  1.00  0.00
ATOM   4766  H1  WAT  1577     -13.643   3.129  12.771  1.00  0.00
ATOM   4767  H2  WAT  1577     -12.560   2.208  12.251  1.00  0.00
TER
ATOM   4768  O   WAT  1578     -12.598  -5.497  13.142  1.00  0.00
ATOM   4769  H1  WAT  1578     -13.227  -5.393  12.428  1.00  0.00
ATOM   4770  H2  WAT  1578     -13.093  -5.278  13.932  1.00  0.00
TER
ATOM   4771  O   WAT  1579     -18.153   6.223  10.576  1.00  0.00
ATOM   4772  H1  WAT  1579     -18.051   6.020   9.646  1.00  0.00
ATOM   4773  H2  WAT  1579     -19.052   5.969  10.781  1.00  0.00
TER
ATOM   4774  O   WAT  1580     -16.598  -6.494  15.998  1.00  0.00
ATOM   4775  H1  WAT  1580     -16.722  -6.475  15.049  1.00  0.00
ATOM   4776  H2  WAT  1580     -15.650  -6.446  16.118  1.00  0.00
TER
ATOM   4777  O   WAT  1581     -13.505  -0.339  16.846  1.00  0.00
ATOM   4778  H1  WAT  1581     -14.446  -0.324  17.021  1.00  0.00
ATOM   4779  H2  WAT  1581     -13.191  -1.125  17.292  1.00  0.00
TER
ATOM   4780  O   WAT  1582     -11.503   6.832  18.522  1.00  0.00
ATOM   4781  H1  WAT  1582     -11.378   7.655  18.994  1.00  0.00
ATOM   4782  H2  WAT  1582     -10.636   6.621  18.174  1.00  0.00
TER
ATOM   4783  O   WAT  1583     -11.868   7.325  11.440  1.00  0.00
ATOM   4784  H1  WAT  1583     -12.154   6.912  10.625  1.00  0.00
ATOM   4785  H2  WAT  1583     -12.066   8.254  11.320  1.00  0.00
TER
ATOM   4786  O   WAT  1584     -17.163   2.380  10.485  1.00  0.00
ATOM   4787  H1  WAT  1584     -17.712   2.827  11.129  1.00  0.00
ATOM   4788  H2  WAT  1584     -16.541   1.875  11.008  1.00  0.00
TER
ATOM   4789  O   WAT  1585     -18.983   0.363   9.629  1.00  0.00
ATOM   4790  H1  WAT  1585     -18.462  -0.352   9.263  1.00  0.00
ATOM   4791  H2  WAT  1585     -18.336   1.002   9.929  1.00  0.00
TER
ATOM   4792  O   WAT  1586     -15.121  -7.776  11.856  1.00  0.00
ATOM   4793  H1  WAT  1586     -14.840  -8.620  12.212  1.00  0.00
ATOM   4794  H2  WAT  1586     -15.894  -7.544  12.369  1.00  0.00
TER
ATOM   4795  O   WAT  1587     -18.418   8.444  11.919  1.00  0.00
ATOM   4796  H1  WAT  1587     -17.523   8.783  11.941  1.00  0.00
ATOM   4797  H2  WAT  1587     -18.386   7.722  11.291  1.00  0.00
TER
ATOM   4798  O   WAT  1588     -10.198   4.717   9.963  1.00  0.00
ATOM   4799  H1  WAT  1588     -11.029   4.784  10.433  1.00  0.00
ATOM   4800  H2  WAT  1588     -10.021   5.607   9.659  1.00  0.00
TER
ATOM   4801  O   WAT  1589     -10.743   1.461  12.466  1.00  0.00
ATOM   4802  H1  WAT  1589      -9.981   2.031  12.572  1.00  0.00
ATOM   4803  H2  WAT  1589     -10.727   0.894  13.237  1.00  0.00
TER
ATOM   4804  O   WAT  1590      -9.737   2.316  17.310  1.00  0.00
ATOM   4805  H1  WAT  1590      -9.366   1.533  16.904  1.00  0.00
ATOM   4806  H2  WAT  1590      -9.096   3.005  17.132  1.00  0.00
TER
ATOM   4807  O   WAT  1591     -10.691   1.755   9.623  1.00  0.00
ATOM   4808  H1  WAT  1591     -10.416   2.663   9.495  1.00  0.00
ATOM   4809  H2  WAT  1591     -10.880   1.691  10.559  1.00  0.00
TER
ATOM   4810  O   WAT  1592     -14.293  -5.221  10.919  1.00  0.00
ATOM   4811  H1  WAT  1592     -13.875  -5.408  10.078  1.00  0.00
ATOM   4812  H2  WAT  1592     -14.600  -6.073  11.229  1.00  0.00
TER
ATOM   4813  O   WAT  1593     -10.794  -0.308  14.616  1.00  0.00
ATOM   4814  H1  WAT  1593     -11.170  -1.076  14.184  1.00  0.00
ATOM   4815  H2  WAT  1593     -11.524   0.074  15.104  1.00  0.00
TER
ATOM   4816  O   WAT  1594     -11.519  -2.083  17.917  1.00  0.00
ATOM   4817  H1  WAT  1594     -10.995  -2.576  17.286  1.00  0.00
ATOM   4818  H2  WAT  1594     -10.933  -1.948  18.662  1.00  0.00
TER
ATOM   4819  O   WAT  1595     -12.029  -2.825  13.856  1.00  0.00
ATOM   4820  H1  WAT  1595     -11.533  -3.058  14.641  1.00  0.00
ATOM   4821  H2  WAT  1595     -12.227  -3.664  13.440  1.00  0.00
TER
ATOM   4822  O   WAT  1596     -10.600  -4.189  16.390  1.00  0.00
ATOM   4823  H1  WAT  1596     -10.710  -4.344  17.328  1.00  0.00
ATOM   4824  H2  WAT  1596      -9.840  -4.717  16.147  1.00  0.00
TER
ATOM   4825  O   WAT  1597      -9.711  -6.358   9.631  1.00  0.00
ATOM   4826  H1  WAT  1597      -8.786  -6.490   9.422  1.00  0.00
ATOM   4827  H2  WAT  1597      -9.734  -6.279  10.584  1.00  0.00
TER
ATOM   4828  O   WAT  1598      -9.637  -5.587  12.256  1.00  0.00
ATOM   4829  H1  WAT  1598     -10.432  -5.653  12.785  1.00  0.00
ATOM   4830  H2  WAT  1598      -9.433  -4.652  12.245  1.00  0.00
TER
ATOM   4831  O   WAT  1599     -12.696   8.452  16.250  1.00  0.00
ATOM   4832  H1  WAT  1599     -12.100   8.130  15.573  1.00  0.00
ATOM   4833  H2  WAT  1599     -12.438   7.979  17.041  1.00  0.00
TER
ATOM   4834  O   WAT  1600     -13.205  -7.258  18.706  1.00  0.00
ATOM   4835  H1  WAT  1600     -12.765  -7.313  17.858  1.00  0.00
ATOM   4836  H2  WAT  1600     -13.475  -6.342  18.777  1.00  0.00
TER
ATOM   4837  O   WAT  1601     -11.342  -7.626  16.717  1.00  0.00
ATOM   4838  H1  WAT  1601     -11.403  -8.570  16.570  1.00  0.00
ATOM   4839  H2  WAT  1601     -10.562  -7.518  17.262  1.00  0.00
TER
ATOM   4840  O   WAT  1602     -15.370  -8.877  17.411  1.00  0.00
ATOM   4841  H1  WAT  1602     -14.767  -8.305  17.886  1.00  0.00
ATOM   4842  H2  WAT  1602     -16.110  -8.313  17.188  1.00  0.00
TER
ATOM   4843  O   WAT  1603     -12.226  -8.475  12.685  1.00  0.00
ATOM   4844  H1  WAT  1603     -12.031  -7.577  12.952  1.00  0.00
ATOM   4845  H2  WAT  1603     -13.013  -8.706  13.178  1.00  0.00
TER
ATOM   4846  O   WAT  1604     -10.674   8.765  14.446  1.00  0.00
ATOM   4847  H1  WAT  1604     -10.498   8.079  13.802  1.00  0.00
ATOM   4848  H2  WAT  1604     -11.371   9.290  14.053  1.00  0.00
TER
ATOM   4849  O   WAT  1605     -16.214  -0.678  -1.846  1.00  0.00
ATOM   4850  H1  WAT  1605     -16.295  -1.593  -2.117  1.00  0.00
ATOM   4851  H2  WAT  1605     -16.628  -0.182  -2.552  1.00  0.00
TER
ATOM   4852  O   WAT  1606     -18.083   1.100   0.035  1.00  0.00
ATOM   4853  H1  WAT  1606     -18.858   0.620   0.325  1.00  0.00
ATOM   4854  H2  WAT  1606     -17.431   0.420  -0.139  1.00  0.00
TER
ATOM   4855  O   WAT  1607     -14.062   5.506  -1.185  1.00  0.00
ATOM   4856  H1  WAT  1607     -14.524   4.734  -0.856  1.00  0.00
ATOM   4857  H2  WAT  1607     -13.249   5.532  -0.680  1.00  0.00
TER
ATOM   4858  O   WAT  1608     -17.835   7.791  -1.565  1.00  0.00
ATOM   4859  H1  WAT  1608     -18.454   8.247  -2.135  1.00  0.00
ATOM   4860  H2  WAT  1608     -16.980   7.947  -1.966  1.00  0.00
TER
ATOM   4861  O   WAT  1609     -18.642   3.775   0.042  1.00  0.00
ATOM   4862  H1  WAT  1609     -18.711   2.834  -0.119  1.00  0.00
ATOM   4863  H2  WAT  1609     -17.880   3.865   0.614  1.00  0.00
TER
ATOM   4864  O   WAT  1610     -17.611  -3.418   0.269  1.00  0.00
ATOM   4865  H1  WAT  1610     -17.235  -4.290   0.156  1.00  0.00
ATOM   4866  H2  WAT  1610     -17.709  -3.082  -0.622  1.00  0.00
TER
ATOM   4867  O   WAT  1611     -13.829  -5.923  -2.798  1.00  0.00
ATOM   4868  H1  WAT  1611     -13.008  -6.413  -2.756  1.00  0.00
ATOM   4869  H2  WAT  1611     -13.795  -5.333  -2.045  1.00  0.00
TER
ATOM   4870  O   WAT  1612      -9.539  -3.906   3.766  1.00  0.00
ATOM   4871  H1  WAT  1612     -10.244  -3.518   3.248  1.00  0.00
ATOM   4872  H2  WAT  1612      -9.273  -3.211   4.368  1.00  0.00
TER
ATOM   4873  O   WAT  1613     -16.969   2.675  -4.172  1.00  0.00
ATOM   4874  H1  WAT  1613     -17.587   3.140  -4.735  1.00  0.00
ATOM   4875  H2  WAT  1613     -16.457   3.368  -3.755  1.00  0.00
TER
ATOM   4876  O   WAT  1614     -13.593  -3.983  -0.026  1.00  0.00
ATOM   4877  H1  WAT  1614     -14.297  -3.694   0.555  1.00  0.00
ATOM   4878  H2  WAT  1614     -13.231  -3.173  -0.386  1.00  0.00
TER
ATOM   4879  O   WAT  1615     -11.976   5.635   2.237  1.00  0.00
ATOM   4880  H1  WAT  1615     -12.660   6.305   2.229  1.00  0.00
ATOM   4881  H2  WAT  1615     -11.437   5.833   1.472  1.00  0.00
TER
ATOM   4882  O   WAT  1616     -10.524  -4.537   0.365  1.00  0.00
ATOM   4883  H1  WAT  1616     -11.471  -4.503   0.497  1.00  0.00
ATOM   4884  H2  WAT  1616     -10.199  -3.723   0.750  1.00  0.00
TER
ATOM   4885  O   WAT  1617     -14.440   7.479   0.952  1.00  0.00
ATOM   4886  H1  WAT  1617     -14.428   7.076   0.084  1.00  0.00
ATOM   4887  H2  WAT  1617     -14.993   8.254   0.848  1.00  0.00
TER
ATOM   4888  O   WAT  1618     -13.146   4.201  -3.959  1.00  0.00
ATOM   4889  H1  WAT  1618     -13.256   3.258  -3.834  1.00  0.00
ATOM   4890  H2  WAT  1618     -13.149   4.563  -3.073  1.00  0.00
TER
ATOM   4891  O   WAT  1619     -15.042   2.382   2.280  1.00  0.00
ATOM   4892  H1  WAT  1619     -14.625   2.168   1.445  1.00  0.00
ATOM   4893  H2  WAT  1619     -14.318   2.640   2.851  1.00  0.00
TER
ATOM   4894  O   WAT  1620     -17.604  -0.172  -4.603  1.00  0.00
ATOM   4895  H1  WAT  1620     -18.531  -0.239  -4.374  1.00  0.00
ATOM   4896  H2  WAT  1620     -17.451   0.766  -4.717  1.00  0.00
TER
ATOM   4897  O   WAT  1621     -17.617  -3.901  -7.606  1.00  0.00
ATOM   4898  H1  WAT  1621     -18.557  -3.739  -7.521  1.00  0.00
ATOM   4899  H2  WAT  1621     -17.299  -3.182  -8.153  1.00  0.00
TER
ATOM   4900  O   WAT  1622     -11.096   0.781   2.372  1.00  0.00
ATOM   4901  H1  WAT  1622     -11.924   0.850   1.897  1.00  0.00
ATOM   4902  H2  WAT  1622     -10.501   1.367   1.903  1.00  0.00
TER
ATOM   4903  O   WAT  1623     -13.574   1.390  -4.099  1.00  0.00
ATOM   4904  H1  WAT  1623     -14.193   1.052  -4.747  1.00  0.00
ATOM   4905  H2  WAT  1623     -13.592   0.746  -3.392  1.00  0.00
TER
ATOM   4906  O   WAT  1624     -14.131  -2.432   3.317  1.00  0.00
ATOM   4907  H1  WAT  1624     -14.544  -1.607   3.571  1.00  0.00
ATOM   4908  H2  WAT  1624     -14.864  -3.017   3.125  1.00  0.00
TER
ATOM   4909  O   WAT  1625     -13.441   7.614   4.005  1.00  0.00
ATOM   4910  H1  WAT  1625     -13.918   8.421   3.812  1.00  0.00
ATOM   4911  H2  WAT  1625     -14.125   6.962   4.158  1.00  0.00
TER
ATOM   4912  O   WAT  1626     -15.398   0.628  -7.092  1.00  0.00
ATOM   4913  H1  WAT  1626     -14.958  -0.210  -7.238  1.00  0.00
ATOM   4914  H2  WAT  1626     -14.685   1.261  -7.006  1.00  0.00
TER
ATOM   4915  O   WAT  1627     -17.288   5.568  -3.124  1.00  0.00
ATOM   4916  H1  WAT  1627     -16.848   6.310  -3.539  1.00  0.00
ATOM   4917  H2  WAT  1627     -17.349   5.811  -2.200  1.00  0.00
TER
ATOM   4918  O   WAT  1628     -11.816  -8.117  -8.778  1.00  0.00
ATOM   4919  H1  WAT  1628     -12.129  -8.025  -7.878  1.00  0.00
ATOM   4920  H2  WAT  1628     -11.055  -7.539  -8.828  1.00  0.00
TER
ATOM   4921  O   WAT  1629      -9.862   7.375   9.074  1.00  0.00
ATOM   4922  H1  WAT  1629      -9.386   7.853   9.753  1.00  0.00
ATOM   4923  H2  WAT  1629      -9.241   7.307   8.349  1.00  0.00
TER
ATOM   4924  O   WAT  1630     -10.458   4.566   6.234  1.00  0.00
ATOM   4925  H1  WAT  1630     -10.332   4.328   5.316  1.00  0.00
ATOM   4926  H2  WAT  1630     -10.416   3.735   6.707  1.00  0.00
TER
ATOM   4927  O   WAT  1631     -16.597   8.269   4.804  1.00  0.00
ATOM   4928  H1  WAT  1631     -16.082   8.180   5.606  1.00  0.00
ATOM   4929  H2  WAT  1631     -17.440   8.615   5.097  1.00  0.00
TER
ATOM   4930  O   WAT  1632     -14.621   8.555  -5.768  1.00  0.00
ATOM   4931  H1  WAT  1632     -14.781   8.265  -4.870  1.00  0.00
ATOM   4932  H2  WAT  1632     -14.786   7.779  -6.303  1.00  0.00
TER
ATOM   4933  O   WAT  1633     -14.918   6.064  -7.208  1.00  0.00
ATOM   4934  H1  WAT  1633     -15.612   6.061  -7.868  1.00  0.00
ATOM   4935  H2  WAT  1633     -14.176   5.639  -7.639  1.00  0.00
TER
ATOM   4936  O   WAT  1634     -15.353   7.690  -3.133  1.00  0.00
ATOM   4937  H1  WAT  1634     -14.898   6.909  -2.819  1.00  0.00
ATOM   4938  H2  WAT  1634     -15.014   8.400  -2.589  1.00  0.00
TER
ATOM   4939  O   WAT  1635     -10.606  -3.380   7.199  1.00  0.00
ATOM   4940  H1  WAT  1635     -11.221  -2.872   6.671  1.00  0.00
ATOM   4941  H2  WAT  1635     -10.926  -4.280   7.142  1.00  0.00
TER
ATOM   4942  O   WAT  1636     -18.544  -4.541   4.666  1.00  0.00
ATOM   4943  H1  WAT  1636     -19.006  -4.333   5.478  1.00  0.00
ATOM   4944  H2  WAT  1636     -18.947  -5.355   4.363  1.00  0.00
TER
ATOM   4945  O   WAT  1637     -13.544  -3.320   5.795  1.00  0.00
ATOM   4946  H1  WAT  1637     -14.395  -3.620   6.116  1.00  0.00
ATOM   4947  H2  WAT  1637     -13.704  -3.076   4.884  1.00  0.00
TER
ATOM   4948  O   WAT  1638     -16.449  -1.820   7.895  1.00  0.00
ATOM   4949  H1  WAT  1638     -16.124  -2.654   7.555  1.00  0.00
ATOM   4950  H2  WAT  1638     -15.661  -1.297   8.043  1.00  0.00
TER
ATOM   4951  O   WAT  1639     -15.810  -2.278  -4.611  1.00  0.00
ATOM   4952  H1  WAT  1639     -16.409  -1.555  -4.794  1.00  0.00
ATOM   4953  H2  WAT  1639     -15.262  -2.341  -5.393  1.00  0.00
TER
ATOM   4954  O   WAT  1640     -17.204  -3.642  -2.580  1.00  0.00
ATOM   4955  H1  WAT  1640     -16.811  -3.325  -3.394  1.00  0.00
ATOM   4956  H2  WAT  1640     -16.842  -4.521  -2.466  1.00  0.00
TER
ATOM   4957  O   WAT  1641     -16.618  -1.051   1.515  1.00  0.00
ATOM   4958  H1  WAT  1641     -17.350  -0.543   1.864  1.00  0.00
ATOM   4959  H2  WAT  1641     -17.016  -1.868   1.213  1.00  0.00
TER
ATOM   4960  O   WAT  1642     -16.156  -5.598   0.927  1.00  0.00
ATOM   4961  H1  WAT  1642     -16.138  -5.147   1.771  1.00  0.00
ATOM   4962  H2  WAT  1642     -16.404  -6.497   1.140  1.00  0.00
TER
ATOM   4963  O   WAT  1643     -12.728  -8.185   6.766  1.00  0.00
ATOM   4964  H1  WAT  1643     -12.404  -8.916   7.291  1.00  0.00
ATOM   4965  H2  WAT  1643     -12.693  -8.503   5.864  1.00  0.00
TER
ATOM   4966  O   WAT  1644     -12.803   1.928   0.374  1.00  0.00
ATOM   4967  H1  WAT  1644     -12.083   2.423  -0.016  1.00  0.00
ATOM   4968  H2  WAT  1644     -13.004   1.250  -0.270  1.00  0.00
TER
ATOM   4969  O   WAT  1645     -17.342  -6.678  -5.483  1.00  0.00
ATOM   4970  H1  WAT  1645     -18.155  -7.177  -5.558  1.00  0.00
ATOM   4971  H2  WAT  1645     -17.535  -5.839  -5.899  1.00  0.00
TER
ATOM   4972  O   WAT  1646     -17.421   1.999   6.261  1.00  0.00
ATOM   4973  H1  WAT  1646     -17.487   1.078   6.007  1.00  0.00
ATOM   4974  H2  WAT  1646     -18.050   2.096   6.976  1.00  0.00
TER
ATOM   4975  O   WAT  1647     -14.627  -2.307  -7.187  1.00  0.00
ATOM   4976  H1  WAT  1647     -13.739  -1.995  -7.362  1.00  0.00
ATOM   4977  H2  WAT  1647     -14.656  -3.179  -7.579  1.00  0.00
TER
ATOM   4978  O   WAT  1648     -17.489   4.821   6.011  1.00  0.00
ATOM   4979  H1  WAT  1648     -17.475   3.889   5.793  1.00  0.00
ATOM   4980  H2  WAT  1648     -18.197   4.907   6.650  1.00  0.00
TER
ATOM   4981  O   WAT  1649     -12.355  -0.995  -7.719  1.00  0.00
ATOM   4982  H1  WAT  1649     -12.439  -0.564  -8.569  1.00  0.00
ATOM   4983  H2  WAT  1649     -11.636  -0.535  -7.286  1.00  0.00
TER
ATOM   4984  O   WAT  1650     -11.278   1.461   5.358  1.00  0.00
ATOM   4985  H1  WAT  1650     -12.003   2.054   5.161  1.00  0.00
ATOM   4986  H2  WAT  1650     -10.750   1.454   4.560  1.00  0.00
TER
ATOM   4987  O   WAT  1651     -11.327   5.859  -4.990  1.00  0.00
ATOM   4988  H1  WAT  1651     -11.969   5.204  -4.716  1.00  0.00
ATOM   4989  H2  WAT  1651     -11.714   6.264  -5.766  1.00  0.00
TER
ATOM   4990  O   WAT  1652     -15.748   3.187  -1.143  1.00  0.00
ATOM   4991  H1  WAT  1652     -15.396   2.590  -1.803  1.00  0.00
ATOM   4992  H2  WAT  1652     -16.632   2.862  -0.973  1.00  0.00
TER
ATOM   4993  O   WAT  1653     -18.056   6.462   3.105  1.00  0.00
ATOM   4994  H1  WAT  1653     -17.412   6.668   3.783  1.00  0.00
ATOM   4995  H2  WAT  1653     -17.693   5.701   2.653  1.00  0.00
TER
ATOM   4996  O   WAT  1654     -16.783   4.466   1.823  1.00  0.00
ATOM   4997  H1  WAT  1654     -16.140   3.765   1.936  1.00  0.00
ATOM   4998  H2  WAT  1654     -16.258   5.246   1.643  1.00  0.00
TER
ATOM   4999  O   WAT  1655     -12.937   4.751  -8.453  1.00  0.00
ATOM   5000  H1  WAT  1655     -13.163   4.034  -7.860  1.00  0.00
ATOM   5001  H2  WAT  1655     -13.327   4.502  -9.291  1.00  0.00
TER
ATOM   5002  O   WAT  1656     -15.009   5.265   5.027  1.00  0.00
ATOM   5003  H1  WAT  1656     -14.673   5.852   5.705  1.00  0.00
ATOM   5004  H2  WAT  1656     -15.929   5.134   5.257  1.00  0.00
TER
ATOM   5005  O   WAT  1657     -13.355   2.668  -6.791  1.00  0.00
ATOM   5006  H1  WAT  1657     -13.643   3.129  -6.004  1.00  0.00
ATOM   5007  H2  WAT  1657     -12.560   2.208  -6.523  1.00  0.00
TER
ATOM   5008  O   WAT  1658     -15.965  -4.453   3.559  1.00  0.00
ATOM   5009  H1  WAT  1658     -15.596  -5.274   3.887  1.00  0.00
ATOM   5010  H2  WAT  1658     -16.825  -4.393   3.975  1.00  0.00
TER
ATOM   5011  O   WAT  1659     -12.598  -5.497  -5.632  1.00  0.00
ATOM   5012  H1  WAT  1659     -13.227  -5.393  -6.346  1.00  0.00
ATOM   5013  H2  WAT  1659     -13.093  -5.278  -4.843  1.00  0.00
TER
ATOM   5014  O   WAT  1660     -18.153   6.223  -8.199  1.00  0.00
ATOM   5015  H1  WAT  1660     -18.051   6.020  -9.128  1.00  0.00
ATOM   5016  H2  WAT  1660     -19.052   5.969  -7.994  1.00  0.00
TER
ATOM   5017  O   WAT  1661     -19.004  -1.799   3.783  1.00  0.00
ATOM   5018  H1  WAT  1661     -18.506  -1.325   4.448  1.00  0.00
ATOM   5019  H2  WAT  1661     -18.862  -2.723   3.990  1.00  0.00
TER
ATOM   5020  O   WAT  1662     -16.598  -6.494  -2.777  1.00  0.00
ATOM   5021  H1  WAT  1662     -16.722  -6.475  -3.726  1.00  0.00
ATOM   5022  H2  WAT  1662     -15.650  -6.446  -2.657  1.00  0.00
TER
ATOM   5023  O   WAT  1663     -11.798  -5.582   4.626  1.00  0.00
ATOM   5024  H1  WAT  1663     -12.300  -4.842   4.965  1.00  0.00
ATOM   5025  H2  WAT  1663     -10.982  -5.194   4.310  1.00  0.00
TER
ATOM   5026  O   WAT  1664     -13.505  -0.339  -1.928  1.00  0.00
ATOM   5027  H1  WAT  1664     -14.446  -0.324  -1.753  1.00  0.00
ATOM   5028  H2  WAT  1664     -13.191  -1.125  -1.482  1.00  0.00
TER
ATOM   5029  O   WAT  1665     -11.503   6.832  -0.252  1.00  0.00
ATOM   5030  H1  WAT  1665     -11.378   7.655   0.220  1.00  0.00
ATOM   5031  H2  WAT  1665     -10.636   6.621  -0.600  1.00  0.00
TER
ATOM   5032  O   WAT  1666     -16.189   4.218   8.555  1.00  0.00
ATOM   5033  H1  WAT  1666     -16.795   4.241   7.815  1.00  0.00
ATOM   5034  H2  WAT  1666     -16.493   3.486   9.092  1.00  0.00
TER
ATOM   5035  O   WAT  1667     -14.759   7.946   7.166  1.00  0.00
ATOM   5036  H1  WAT  1667     -13.807   7.861   7.116  1.00  0.00
ATOM   5037  H2  WAT  1667     -14.906   8.610   7.840  1.00  0.00
TER
ATOM   5038  O   WAT  1668     -11.868   7.325  -7.335  1.00  0.00
ATOM   5039  H1  WAT  1668     -12.154   6.912  -8.149  1.00  0.00
ATOM   5040  H2  WAT  1668     -12.066   8.254  -7.454  1.00  0.00
TER
ATOM   5041  O   WAT  1669     -17.163   2.380  -8.290  1.00  0.00
ATOM   5042  H1  WAT  1669     -17.712   2.827  -7.646  1.00  0.00
ATOM   5043  H2  WAT  1669     -16.541   1.875  -7.766  1.00  0.00
TER
ATOM   5044  O   WAT  1670     -13.109   3.735   7.642  1.00  0.00
ATOM   5045  H1  WAT  1670     -12.368   4.072   7.139  1.00  0.00
ATOM   5046  H2  WAT  1670     -13.872   3.904   7.089  1.00  0.00
TER
ATOM   5047  O   WAT  1671     -18.983   0.363  -9.146  1.00  0.00
ATOM   5048  H1  WAT  1671     -18.462  -0.352  -9.511  1.00  0.00
ATOM   5049  H2  WAT  1671     -18.336   1.002  -8.845  1.00  0.00
TER
ATOM   5050  O   WAT  1672     -14.435   1.786   6.178  1.00  0.00
ATOM   5051  H1  WAT  1672     -14.021   1.941   7.027  1.00  0.00
ATOM   5052  H2  WAT  1672     -15.370   1.912   6.341  1.00  0.00
TER
ATOM   5053  O   WAT  1673     -13.963  -0.874   8.182  1.00  0.00
ATOM   5054  H1  WAT  1673     -13.381  -1.629   8.094  1.00  0.00
ATOM   5055  H2  WAT  1673     -13.786  -0.344   7.405  1.00  0.00
TER
ATOM   5056  O   WAT  1674     -17.337  -0.530   5.531  1.00  0.00
ATOM   5057  H1  WAT  1674     -17.217  -1.126   6.271  1.00  0.00
ATOM   5058  H2  WAT  1674     -16.478  -0.493   5.111  1.00  0.00
TER
ATOM   5059  O   WAT  1675     -14.998   0.023   4.108  1.00  0.00
ATOM   5060  H1  WAT  1675     -15.525   0.548   3.504  1.00  0.00
ATOM   5061  H2  WAT  1675     -14.655   0.656   4.739  1.00  0.00
TER
ATOM   5062  O   WAT  1676     -15.751  -4.372   7.022  1.00  0.00
ATOM   5063  H1  WAT  1676     -16.439  -5.033   6.957  1.00  0.00
ATOM   5064  H2  WAT  1676     -15.030  -4.818   7.467  1.00  0.00
TER
ATOM   5065  O   WAT  1677     -15.121  -7.776  -6.919  1.00  0.00
ATOM   5066  H1  WAT  1677     -14.840  -8.620  -6.563  1.00  0.00
ATOM   5067  H2  WAT  1677     -15.894  -7.544  -6.405  1.00  0.00
TER
ATOM   5068  O   WAT  1678     -18.418   8.444  -6.855  1.00  0.00
ATOM   5069  H1  WAT  1678     -17.523   8.783  -6.833  1.00  0.00
ATOM   5070  H2  WAT  1678     -18.386   7.722  -7.483  1.00  0.00
TER
ATOM   5071  O   WAT  1679     -11.438   6.975   5.851  1.00  0.00
ATOM   5072  H1  WAT  1679     -12.038   7.034   5.108  1.00  0.00
ATOM   5073  H2  WAT  1679     -11.309   6.035   5.981  1.00  0.00
TER
ATOM   5074  O   WAT  1680     -10.198   4.717  -8.812  1.00  0.00
ATOM   5075  H1  WAT  1680     -11.029   4.784  -8.341  1.00  0.00
ATOM   5076  H2  WAT  1680     -10.021   5.607  -9.115  1.00  0.00
TER
ATOM   5077  O   WAT  1681     -10.743   1.461  -6.308  1.00  0.00
ATOM   5078  H1  WAT  1681      -9.981   2.031  -6.202  1.00  0.00
ATOM   5079  H2  WAT  1681     -10.727   0.894  -5.538  1.00  0.00
TER
ATOM   5080  O   WAT  1682      -9.737   2.316  -1.464  1.00  0.00
ATOM   5081  H1  WAT  1682      -9.366   1.533  -1.871  1.00  0.00
ATOM   5082  H2  WAT  1682      -9.096   3.005  -1.642  1.00  0.00
TER
ATOM   5083  O   WAT  1683     -12.753   3.700   3.949  1.00  0.00
ATOM   5084  H1  WAT  1683     -13.567   4.130   4.211  1.00  0.00
ATOM   5085  H2  WAT  1683     -12.346   4.312   3.336  1.00  0.00
TER
ATOM   5086  O   WAT  1684     -10.691   1.755  -9.151  1.00  0.00
ATOM   5087  H1  WAT  1684     -10.416   2.663  -9.279  1.00  0.00
ATOM   5088  H2  WAT  1684     -10.880   1.691  -8.215  1.00  0.00
TER
ATOM   5089  O   WAT  1685     -14.293  -5.221  -7.856  1.00  0.00
ATOM   5090  H1  WAT  1685     -13.875  -5.408  -8.696  1.00  0.00
ATOM   5091  H2  WAT  1685     -14.600  -6.073  -7.545  1.00  0.00
TER
ATOM   5092  O   WAT  1686     -10.794  -0.308  -4.158  1.00  0.00
ATOM   5093  H1  WAT  1686     -11.170  -1.076  -4.590  1.00  0.00
ATOM   5094  H2  WAT  1686     -11.524   0.074  -3.671  1.00  0.00
TER
ATOM   5095  O   WAT  1687     -11.404  -1.161   5.476  1.00  0.00
ATOM   5096  H1  WAT  1687     -11.636  -1.390   4.576  1.00  0.00
ATOM   5097  H2  WAT  1687     -11.144  -0.241   5.430  1.00  0.00
TER
ATOM   5098  O   WAT  1688     -12.965  -5.936   8.254  1.00  0.00
ATOM   5099  H1  WAT  1688     -12.088  -5.927   8.637  1.00  0.00
ATOM   5100  H2  WAT  1688     -12.953  -6.672   7.643  1.00  0.00
TER
ATOM   5101  O   WAT  1689     -11.519  -2.083  -0.857  1.00  0.00
ATOM   5102  H1  WAT  1689     -10.995  -2.576  -1.488  1.00  0.00
ATOM   5103  H2  WAT  1689     -10.933  -1.948  -0.113  1.00  0.00
TER
ATOM   5104  O   WAT  1690     -11.340  -1.999   2.665  1.00  0.00
ATOM   5105  H1  WAT  1690     -12.290  -2.032   2.779  1.00  0.00
ATOM   5106  H2  WAT  1690     -11.159  -1.089   2.429  1.00  0.00
TER
ATOM   5107  O   WAT  1691     -12.029  -2.825  -4.918  1.00  0.00
ATOM   5108  H1  WAT  1691     -11.533  -3.058  -4.133  1.00  0.00
ATOM   5109  H2  WAT  1691     -12.227  -3.664  -5.334  1.00  0.00
TER
ATOM   5110  O   WAT  1692     -10.600  -4.189  -2.384  1.00  0.00
ATOM   5111  H1  WAT  1692     -10.710  -4.344  -1.446  1.00  0.00
ATOM   5112  H2  WAT  1692      -9.840  -4.717  -2.627  1.00  0.00
TER
ATOM   5113  O   WAT  1693     -12.254  -8.250   4.074  1.00  0.00
ATOM   5114  H1  WAT  1693     -11.617  -7.636   4.440  1.00  0.00
ATOM   5115  H2  WAT  1693     -12.106  -8.214   3.129  1.00  0.00
TER
ATOM   5116  O   WAT  1694      -9.711  -6.358  -9.144  1.00  0.00
ATOM   5117  H1  WAT  1694      -8.786  -6.490  -9.352  1.00  0.00
ATOM   5118  H2  WAT  1694      -9.734  -6.279  -8.190  1.00  0.00
TER
ATOM   5119  O   WAT  1695      -9.637  -5.587  -6.518  1.00  0.00
ATOM   5120  H1  WAT  1695     -10.432  -5.653  -5.989  1.00  0.00
ATOM   5121  H2  WAT  1695      -9.433  -4.652  -6.530  1.00  0.00
TER
ATOM   5122  O   WAT  1696     -12.696   8.452  -2.524  1.00  0.00
ATOM   5123  H1  WAT  1696     -12.100   8.130  -3.201  1.00  0.00
ATOM   5124  H2  WAT  1696     -12.438   7.979  -1.733  1.00  0.00
TER
ATOM   5125  O   WAT  1697     -18.883  -7.097   6.981  1.00  0.00
ATOM   5126  H1  WAT  1697     -18.944  -6.505   7.731  1.00  0.00
ATOM   5127  H2  WAT  1697     -17.943  -7.205   6.836  1.00  0.00
TER
ATOM   5128  O   WAT  1698     -16.246  -7.440   6.621  1.00  0.00
ATOM   5129  H1  WAT  1698     -15.632  -7.122   5.959  1.00  0.00
ATOM   5130  H2  WAT  1698     -15.701  -7.925   7.240  1.00  0.00
TER
ATOM   5131  O   WAT  1699      -9.828   8.459   4.027  1.00  0.00
ATOM   5132  H1  WAT  1699     -10.323   8.856   3.310  1.00  0.00
ATOM   5133  H2  WAT  1699     -10.437   7.834   4.421  1.00  0.00
TER
ATOM   5134  O   WAT  1700     -15.505  -8.877   2.948  1.00  0.00
ATOM   5135  H1  WAT  1700     -16.379  -8.543   2.745  1.00  0.00
ATOM   5136  H2  WAT  1700     -15.614  -9.350   3.773  1.00  0.00
TER
ATOM   5137  O   WAT  1701     -14.598  -6.670   4.332  1.00  0.00
ATOM   5138  H1  WAT  1701     -14.927  -7.485   3.952  1.00  0.00
ATOM   5139  H2  WAT  1701     -13.650  -6.713   4.208  1.00  0.00
TER
ATOM   5140  O   WAT  1702     -12.144   9.101   1.305  1.00  0.00
ATOM   5141  H1  WAT  1702     -12.604   9.853   0.931  1.00  0.00
ATOM   5142  H2  WAT  1702     -12.773   8.382   1.247  1.00  0.00
TER
ATOM   5143  O   WAT  1703     -18.975   8.301   1.307  1.00  0.00
ATOM   5144  H1  WAT  1703     -18.688   8.046   0.430  1.00  0.00
ATOM   5145  H2  WAT  1703     -18.463   7.749   1.898  1.00  0.00
TER
ATOM   5146  O   WAT  1704     -17.758  -7.960   1.887  1.00  0.00
ATOM   5147  H1  WAT  1704     -18.540  -7.485   2.167  1.00  0.00
ATOM   5148  H2  WAT  1704     -18.051  -8.864   1.778  1.00  0.00
TER
ATOM   5149  O   WAT  1705     -13.205  -7.258  -0.068  1.00  0.00
ATOM   5150  H1  WAT  1705     -12.765  -7.313  -0.916  1.00  0.00
ATOM   5151  H2  WAT  1705     -13.475  -6.342   0.003  1.00  0.00
TER
ATOM   5152  O   WAT  1706     -11.342  -7.626  -2.057  1.00  0.00
ATOM   5153  H1  WAT  1706     -11.403  -8.570  -2.204  1.00  0.00
ATOM   5154  H2  WAT  1706     -10.562  -7.518  -1.512  1.00  0.00
TER
ATOM   5155  O   WAT  1707     -15.370  -8.877  -1.363  1.00  0.00
ATOM   5156  H1  WAT  1707     -14.767  -8.305  -0.888  1.00  0.00
ATOM   5157  H2  WAT  1707     -16.110  -8.313  -1.586  1.00  0.00
TER
ATOM   5158  O   WAT  1708     -12.226  -8.475  -6.089  1.00  0.00
ATOM   5159  H1  WAT  1708     -12.031  -7.577  -5.822  1.00  0.00
ATOM   5160  H2  WAT  1708     -13.013  -8.706  -5.596  1.00  0.00
TER
ATOM   5161  O   WAT  1709     -18.908   9.223   8.674  1.00  0.00
ATOM   5162  H1  WAT  1709     -17.981   8.987   8.718  1.00  0.00
ATOM   5163  H2  WAT  1709     -18.923  10.050   8.193  1.00  0.00
TER
ATOM   5164  O   WAT  1710     -10.674   8.765  -4.329  1.00  0.00
ATOM   5165  H1  WAT  1710     -10.498   8.079  -4.972  1.00  0.00
ATOM   5166  H2  WAT  1710     -11.371   9.290  -4.721  1.00  0.00
TER
ATOM   5167  O   WAT  1711     -15.120  -8.698   9.016  1.00  0.00
ATOM   5168  H1  WAT  1711     -15.234  -8.378   9.911  1.00  0.00
ATOM   5169  H2  WAT  1711     -14.303  -8.296   8.720  1.00  0.00
TER
ATOM   5170  O   WAT  1712     -12.340   8.450   8.498  1.00  0.00
ATOM   5171  H1  WAT  1712     -11.548   7.955   8.291  1.00  0.00
ATOM   5172  H2  WAT  1712     -12.047   9.129   9.106  1.00  0.00
TER
ATOM   5173  O   WAT  1713     -18.083   1.100 -18.739  1.00  0.00
ATOM   5174  H1  WAT  1713     -18.858   0.620 -18.450  1.00  0.00
ATOM   5175  H2  WAT  1713     -17.431   0.420 -18.914  1.00  0.00
TER
ATOM   5176  O   WAT  1714     -18.642   3.775 -18.732  1.00  0.00
ATOM   5177  H1  WAT  1714     -18.711   2.834 -18.893  1.00  0.00
ATOM   5178  H2  WAT  1714     -17.880   3.865 -18.160  1.00  0.00
TER
ATOM   5179  O   WAT  1715     -17.611  -3.418 -18.505  1.00  0.00
ATOM   5180  H1  WAT  1715     -17.235  -4.290 -18.618  1.00  0.00
ATOM   5181  H2  WAT  1715     -17.709  -3.082 -19.396  1.00  0.00
TER
ATOM   5182  O   WAT  1716      -9.539  -3.906 -15.008  1.00  0.00
ATOM   5183  H1  WAT  1716     -10.244  -3.518 -15.527  1.00  0.00
ATOM   5184  H2  WAT  1716      -9.273  -3.211 -14.406  1.00  0.00
TER
ATOM   5185  O   WAT  1717     -13.593  -3.983 -18.800  1.00  0.00
ATOM   5186  H1  WAT  1717     -14.297  -3.694 -18.220  1.00  0.00
ATOM   5187  H2  WAT  1717     -13.231  -3.173 -19.160  1.00  0.00
TER
ATOM   5188  O   WAT  1718     -11.976   5.635 -16.537  1.00  0.00
ATOM   5189  H1  WAT  1718     -12.660   6.305 -16.545  1.00  0.00
ATOM   5190  H2  WAT  1718     -11.437   5.833 -17.303  1.00  0.00
TER
ATOM   5191  O   WAT  1719     -10.524  -4.537 -18.409  1.00  0.00
ATOM   5192  H1  WAT  1719     -11.471  -4.503 -18.277  1.00  0.00
ATOM   5193  H2  WAT  1719     -10.199  -3.723 -18.024  1.00  0.00
TER
ATOM   5194  O   WAT  1720     -14.440   7.479 -17.823  1.00  0.00
ATOM   5195  H1  WAT  1720     -14.428   7.076 -18.690  1.00  0.00
ATOM   5196  H2  WAT  1720     -14.993   8.254 -17.926  1.00  0.00
TER
ATOM   5197  O   WAT  1721     -15.042   2.382 -16.494  1.00  0.00
ATOM   5198  H1  WAT  1721     -14.625   2.168 -17.329  1.00  0.00
ATOM   5199  H2  WAT  1721     -14.318   2.640 -15.923  1.00  0.00
TER
ATOM   5200  O   WAT  1722     -11.096   0.781 -16.403  1.00  0.00
ATOM   5201  H1  WAT  1722     -11.924   0.850 -16.878  1.00  0.00
ATOM   5202  H2  WAT  1722     -10.501   1.367 -16.871  1.00  0.00
TER
ATOM   5203  O   WAT  1723     -14.131  -2.432 -15.457  1.00  0.00
ATOM   5204  H1  WAT  1723     -14.544  -1.607 -15.203  1.00  0.00
ATOM   5205  H2  WAT  1723     -14.864  -3.017 -15.650  1.00  0.00
TER
ATOM   5206  O   WAT  1724     -13.441   7.614 -14.769  1.00  0.00
ATOM   5207  H1  WAT  1724     -13.918   8.421 -14.962  1.00  0.00
ATOM   5208  H2  WAT  1724     -14.125   6.962 -14.617  1.00  0.00
TER
ATOM   5209  O   WAT  1725      -9.862   7.375  -9.700  1.00  0.00
ATOM   5210  H1  WAT  1725      -9.386   7.853  -9.021  1.00  0.00
ATOM   5211  H2  WAT  1725      -9.241   7.307 -10.425  1.00  0.00
TER
ATOM   5212  O   WAT  1726     -10.458   4.566 -12.540  1.00  0.00
ATOM   5213  H1  WAT  1726     -10.332   4.328 -13.458  1.00  0.00
ATOM   5214  H2  WAT  1726     -10.416   3.735 -12.068  1.00  0.00
TER
ATOM   5215  O   WAT  1727     -16.597   8.269 -13.971  1.00  0.00
ATOM   5216  H1  WAT  1727     -16.082   8.180 -13.168  1.00  0.00
ATOM   5217  H2  WAT  1727     -17.440   8.615 -13.678  1.00  0.00
TER
ATOM   5218  O   WAT  1728     -10.606  -3.380 -11.575  1.00  0.00
ATOM   5219  H1  WAT  1728     -11.221  -2.872 -12.103  1.00  0.00
ATOM   5220  H2  WAT  1728     -10.926  -4.280 -11.632  1.00  0.00
TER
ATOM   5221  O   WAT  1729     -18.544  -4.541 -14.109  1.00  0.00
ATOM   5222  H1  WAT  1729     -19.006  -4.333 -13.297  1.00  0.00
ATOM   5223  H2  WAT  1729     -18.947  -5.355 -14.412  1.00  0.00
TER
ATOM   5224  O   WAT  1730     -13.544  -3.320 -12.979  1.00  0.00
ATOM   5225  H1  WAT  1730     -14.395  -3.620 -12.658  1.00  0.00
ATOM   5226  H2  WAT  1730     -13.704  -3.076 -13.891  1.00  0.00
TER
ATOM   5227  O   WAT  1731     -16.449  -1.820 -10.879  1.00  0.00
ATOM   5228  H1  WAT  1731     -16.124  -2.654 -11.219  1.00  0.00
ATOM   5229  H2  WAT  1731     -15.661  -1.297 -10.731  1.00  0.00
TER
ATOM   5230  O   WAT  1732     -16.618  -1.051 -17.260  1.00  0.00
ATOM   5231  H1  WAT  1732     -17.350  -0.543 -16.911  1.00  0.00
ATOM   5232  H2  WAT  1732     -17.016  -1.868 -17.561  1.00  0.00
TER
ATOM   5233  O   WAT  1733     -16.156  -5.598 -17.847  1.00  0.00
ATOM   5234  H1  WAT  1733     -16.138  -5.147 -17.003  1.00  0.00
ATOM   5235  H2  WAT  1733     -16.404  -6.497 -17.634  1.00  0.00
TER
ATOM   5236  O   WAT  1734     -12.728  -8.185 -12.009  1.00  0.00
ATOM   5237  H1  WAT  1734     -12.404  -8.916 -11.483  1.00  0.00
ATOM   5238  H2  WAT  1734     -12.693  -8.503 -12.911  1.00  0.00
TER
ATOM   5239  O   WAT  1735     -12.803   1.928 -18.400  1.00  0.00
ATOM   5240  H1  WAT  1735     -12.083   2.423 -18.791  1.00  0.00
ATOM   5241  H2  WAT  1735     -13.004   1.250 -19.045  1.00  0.00
TER
ATOM   5242  O   WAT  1736     -17.421   1.999 -12.513  1.00  0.00
ATOM   5243  H1  WAT  1736     -17.487   1.078 -12.768  1.00  0.00
ATOM   5244  H2  WAT  1736     -18.050   2.096 -11.799  1.00  0.00
TER
ATOM   5245  O   WAT  1737     -17.489   4.821 -12.763  1.00  0.00
ATOM   5246  H1  WAT  1737     -17.475   3.889 -12.981  1.00  0.00
ATOM   5247  H2  WAT  1737     -18.197   4.907 -12.124  1.00  0.00
TER
ATOM   5248  O   WAT  1738     -11.278   1.461 -13.416  1.00  0.00
ATOM   5249  H1  WAT  1738     -12.003   2.054 -13.613  1.00  0.00
ATOM   5250  H2  WAT  1738     -10.750   1.454 -14.215  1.00  0.00
TER
ATOM   5251  O   WAT  1739     -18.056   6.462 -15.669  1.00  0.00
ATOM   5252  H1  WAT  1739     -17.412   6.668 -14.992  1.00  0.00
ATOM   5253  H2  WAT  1739     -17.693   5.701 -16.122  1.00  0.00
TER
ATOM   5254  O   WAT  1740     -16.783   4.466 -16.951  1.00  0.00
ATOM   5255  H1  WAT  1740     -16.140   3.765 -16.838  1.00  0.00
ATOM   5256  H2  WAT  1740     -16.258   5.246 -17.131  1.00  0.00
TER
ATOM   5257  O   WAT  1741     -15.009   5.265 -13.748  1.00  0.00
ATOM   5258  H1  WAT  1741     -14.673   5.852 -13.070  1.00  0.00
ATOM   5259  H2  WAT  1741     -15.929   5.134 -13.518  1.00  0.00
TER
ATOM   5260  O   WAT  1742     -15.965  -4.453 -15.215  1.00  0.00
ATOM   5261  H1  WAT  1742     -15.596  -5.274 -14.887  1.00  0.00
ATOM   5262  H2  WAT  1742     -16.825  -4.393 -14.799  1.00  0.00
TER
ATOM   5263  O   WAT  1743     -19.004  -1.799 -14.991  1.00  0.00
ATOM   5264  H1  WAT  1743     -18.506  -1.325 -14.326  1.00  0.00
ATOM   5265  H2  WAT  1743     -18.862  -2.723 -14.784  1.00  0.00
TER
ATOM   5266  O   WAT  1744     -11.798  -5.582 -14.148  1.00  0.00
ATOM   5267  H1  WAT  1744     -12.300  -4.842 -13.809  1.00  0.00
ATOM   5268  H2  WAT  1744     -10.982  -5.194 -14.465  1.00  0.00
TER
ATOM   5269  O   WAT  1745     -11.503   6.832 -19.027  1.00  0.00
ATOM   5270  H1  WAT  1745     -11.378   7.655 -18.554  1.00  0.00
ATOM   5271  H2  WAT  1745     -10.636   6.621 -19.374  1.00  0.00
TER
ATOM   5272  O   WAT  1746     -16.189   4.218 -10.219  1.00  0.00
ATOM   5273  H1  WAT  1746     -16.795   4.241 -10.959  1.00  0.00
ATOM   5274  H2  WAT  1746     -16.493   3.486  -9.682  1.00  0.00
TER
ATOM   5275  O   WAT  1747     -14.759   7.946 -11.608  1.00  0.00
ATOM   5276  H1  WAT  1747     -13.807   7.861 -11.658  1.00  0.00
ATOM   5277  H2  WAT  1747     -14.906   8.610 -10.935  1.00  0.00
TER
ATOM   5278  O   WAT  1748     -13.109   3.735 -11.132  1.00  0.00
ATOM   5279  H1  WAT  1748     -12.368   4.072 -11.635  1.00  0.00
ATOM   5280  H2  WAT  1748     -13.872   3.904 -11.685  1.00  0.00
TER
ATOM   5281  O   WAT  1749     -14.435   1.786 -12.596  1.00  0.00
ATOM   5282  H1  WAT  1749     -14.021   1.941 -11.747  1.00  0.00
ATOM   5283  H2  WAT  1749     -15.370   1.912 -12.434  1.00  0.00
TER
ATOM   5284  O   WAT  1750     -13.963  -0.874 -10.592  1.00  0.00
ATOM   5285  H1  WAT  1750     -13.381  -1.629 -10.680  1.00  0.00
ATOM   5286  H2  WAT  1750     -13.786  -0.344 -11.369  1.00  0.00
TER
ATOM   5287  O   WAT  1751     -17.337  -0.530 -13.243  1.00  0.00
ATOM   5288  H1  WAT  1751     -17.217  -1.126 -12.504  1.00  0.00
ATOM   5289  H2  WAT  1751     -16.478  -0.493 -13.663  1.00  0.00
TER
ATOM   5290  O   WAT  1752     -14.998   0.023 -14.667  1.00  0.00
ATOM   5291  H1  WAT  1752     -15.525   0.548 -15.270  1.00  0.00
ATOM   5292  H2  WAT  1752     -14.655   0.656 -14.036  1.00  0.00
TER
ATOM   5293  O   WAT  1753     -15.751  -4.372 -11.752  1.00  0.00
ATOM   5294  H1  WAT  1753     -16.439  -5.033 -11.817  1.00  0.00
ATOM   5295  H2  WAT  1753     -15.030  -4.818 -11.307  1.00  0.00
TER
ATOM   5296  O   WAT  1754     -11.438   6.975 -12.923  1.00  0.00
ATOM   5297  H1  WAT  1754     -12.038   7.034 -13.667  1.00  0.00
ATOM   5298  H2  WAT  1754     -11.309   6.035 -12.793  1.00  0.00
TER
ATOM   5299  O   WAT  1755     -12.753   3.700 -14.825  1.00  0.00
ATOM   5300  H1  WAT  1755     -13.567   4.130 -14.563  1.00  0.00
ATOM   5301  H2  WAT  1755     -12.346   4.312 -15.439  1.00  0.00
TER
ATOM   5302  O   WAT  1756     -11.404  -1.161 -13.299  1.00  0.00
ATOM   5303  H1  WAT  1756     -11.636  -1.390 -14.199  1.00  0.00
ATOM   5304  H2  WAT  1756     -11.144  -0.241 -13.344  1.00  0.00
TER
ATOM   5305  O   WAT  1757     -12.965  -5.936 -10.521  1.00  0.00
ATOM   5306  H1  WAT  1757     -12.088  -5.927 -10.137  1.00  0.00
ATOM   5307  H2  WAT  1757     -12.953  -6.672 -11.131  1.00  0.00
TER
ATOM   5308  O   WAT  1758     -11.340  -1.999 -16.110  1.00  0.00
ATOM   5309  H1  WAT  1758     -12.290  -2.032 -15.995  1.00  0.00
ATOM   5310  H2  WAT  1758     -11.159  -1.089 -16.345  1.00  0.00
TER
ATOM   5311  O   WAT  1759     -12.254  -8.250 -14.700  1.00  0.00
ATOM   5312  H1  WAT  1759     -11.617  -7.636 -14.335  1.00  0.00
ATOM   5313  H2  WAT  1759     -12.106  -8.214 -15.646  1.00  0.00
TER
ATOM   5314  O   WAT  1760     -18.883  -7.097 -11.793  1.00  0.00
ATOM   5315  H1  WAT  1760     -18.944  -6.505 -11.043  1.00  0.00
ATOM   5316  H2  WAT  1760     -17.943  -7.205 -11.938  1.00  0.00
TER
ATOM   5317  O   WAT  1761     -16.246  -7.440 -12.154  1.00  0.00
ATOM   5318  H1  WAT  1761     -15.632  -7.122 -12.816  1.00  0.00
ATOM   5319  H2  WAT  1761     -15.701  -7.925 -11.534  1.00  0.00
TER
ATOM   5320  O   WAT  1762      -9.828   8.459 -14.748  1.00  0.00
ATOM   5321  H1  WAT  1762     -10.323   8.856 -15.465  1.00  0.00
ATOM   5322  H2  WAT  1762     -10.437   7.834 -14.354  1.00  0.00
TER
ATOM   5323  O   WAT  1763     -15.505  -8.877 -15.827  1.00  0.00
ATOM   5324  H1  WAT  1763     -16.379  -8.543 -16.030  1.00  0.00
ATOM   5325  H2  WAT  1763     -15.614  -9.350 -15.002  1.00  0.00
TER
ATOM   5326  O   WAT  1764     -14.598  -6.670 -14.443  1.00  0.00
ATOM   5327  H1  WAT  1764     -14.927  -7.485 -14.822  1.00  0.00
ATOM   5328  H2  WAT  1764     -13.650  -6.713 -14.566  1.00  0.00
TER
ATOM   5329  O   WAT  1765     -12.144   9.101 -17.469  1.00  0.00
ATOM   5330  H1  WAT  1765     -12.604   9.853 -17.843  1.00  0.00
ATOM   5331  H2  WAT  1765     -12.773   8.382 -17.527  1.00  0.00
TER
ATOM   5332  O   WAT  1766     -18.975   8.301 -17.467  1.00  0.00
ATOM   5333  H1  WAT  1766     -18.688   8.046 -18.344  1.00  0.00
ATOM   5334  H2  WAT  1766     -18.463   7.749 -16.877  1.00  0.00
TER
ATOM   5335  O   WAT  1767     -17.758  -7.960 -16.888  1.00  0.00
ATOM   5336  H1  WAT  1767     -18.540  -7.485 -16.608  1.00  0.00
ATOM   5337  H2  WAT  1767     -18.051  -8.864 -16.996  1.00  0.00
TER
ATOM   5338  O   WAT  1768     -13.205  -7.258 -18.843  1.00  0.00
ATOM   5339  H1  WAT  1768     -12.765  -7.313 -19.690  1.00  0.00
ATOM   5340  H2  WAT  1768     -13.475  -6.342 -18.772  1.00  0.00
TER
ATOM   5341  O   WAT  1769     -18.908   9.223 -10.100  1.00  0.00
ATOM   5342  H1  WAT  1769     -17.981   8.987 -10.057  1.00  0.00
ATOM   5343  H2  WAT  1769     -18.923  10.050 -10.582  1.00  0.00
TER
ATOM   5344  O   WAT  1770     -15.120  -8.698  -9.758  1.00  0.00
ATOM   5345  H1  WAT  1770     -15.234  -8.378  -8.863  1.00  0.00
ATOM   5346  H2  WAT  1770     -14.303  -8.296 -10.054  1.00  0.00
TER
ATOM   5347  O   WAT  1771     -12.340   8.450 -10.276  1.00  0.00
ATOM   5348  H1  WAT  1771     -11.548   7.955 -10.484  1.00  0.00
ATOM   5349  H2  WAT  1771     -12.047   9.129  -9.669  1.00  0.00
TER
ATOM   5350  O   WAT  1772     -16.214 -19.453  16.928  1.00  0.00
ATOM   5351  H1  WAT  1772     -16.295 -20.367  16.658  1.00  0.00
ATOM   5352  H2  WAT  1772     -16.628 -18.956  16.222  1.00  0.00
TER
ATOM   5353  O   WAT  1773     -18.083 -17.675  18.809  1.00  0.00
ATOM   5354  H1  WAT  1773     -18.858 -18.155  19.099  1.00  0.00
ATOM   5355  H2  WAT  1773     -17.431 -18.354  18.635  1.00  0.00
TER
ATOM   5356  O   WAT  1774     -14.062 -13.269  17.589  1.00  0.00
ATOM   5357  H1  WAT  1774     -14.524 -14.040  17.918  1.00  0.00
ATOM   5358  H2  WAT  1774     -13.249 -13.242  18.094  1.00  0.00
TER
ATOM   5359  O   WAT  1775     -17.835 -10.983  17.210  1.00  0.00
ATOM   5360  H1  WAT  1775     -18.454 -10.527  16.639  1.00  0.00
ATOM   5361  H2  WAT  1775     -16.980 -10.828  16.809  1.00  0.00
TER
ATOM   5362  O   WAT  1776     -18.642 -14.999  18.816  1.00  0.00
ATOM   5363  H1  WAT  1776     -18.711 -15.940  18.655  1.00  0.00
ATOM   5364  H2  WAT  1776     -17.880 -14.909  19.389  1.00  0.00
TER
ATOM   5365  O   WAT  1777     -16.969 -16.099  14.603  1.00  0.00
ATOM   5366  H1  WAT  1777     -17.587 -15.634  14.039  1.00  0.00
ATOM   5367  H2  WAT  1777     -16.457 -15.406  15.020  1.00  0.00
TER
ATOM   5368  O   WAT  1778     -13.146 -14.573  14.815  1.00  0.00
ATOM   5369  H1  WAT  1778     -13.256 -15.516  14.940  1.00  0.00
ATOM   5370  H2  WAT  1778     -13.149 -14.212  15.701  1.00  0.00
TER
ATOM   5371  O   WAT  1779     -17.604 -18.947  14.171  1.00  0.00
ATOM   5372  H1  WAT  1779     -18.531 -19.013  14.400  1.00  0.00
ATOM   5373  H2  WAT  1779     -17.451 -18.009  14.057  1.00  0.00
TER
ATOM   5374  O   WAT  1780     -13.574 -17.385  14.675  1.00  0.00
ATOM   5375  H1  WAT  1780     -14.193 -17.723  14.028  1.00  0.00
ATOM   5376  H2  WAT  1780     -13.592 -18.029  15.383  1.00  0.00
TER
ATOM   5377  O   WAT  1781     -15.398 -18.146  11.682  1.00  0.00
ATOM   5378  H1  WAT  1781     -14.958 -18.984  11.536  1.00  0.00
ATOM   5379  H2  WAT  1781     -14.685 -17.513  11.769  1.00  0.00
TER
ATOM   5380  O   WAT  1782     -17.288 -13.206  15.650  1.00  0.00
ATOM   5381  H1  WAT  1782     -16.848 -12.464  15.236  1.00  0.00
ATOM   5382  H2  WAT  1782     -17.349 -12.964  16.574  1.00  0.00
TER
ATOM   5383  O   WAT  1783     -14.621 -10.220  13.007  1.00  0.00
ATOM   5384  H1  WAT  1783     -14.781 -10.509  13.905  1.00  0.00
ATOM   5385  H2  WAT  1783     -14.786 -10.996  12.471  1.00  0.00
TER
ATOM   5386  O   WAT  1784     -14.918 -12.711  11.566  1.00  0.00
ATOM   5387  H1  WAT  1784     -15.612 -12.713  10.907  1.00  0.00
ATOM   5388  H2  WAT  1784     -14.176 -13.135  11.136  1.00  0.00
TER
ATOM   5389  O   WAT  1785     -15.353 -11.085  15.641  1.00  0.00
ATOM   5390  H1  WAT  1785     -14.898 -11.866  15.955  1.00  0.00
ATOM   5391  H2  WAT  1785     -15.014 -10.374  16.185  1.00  0.00
TER
ATOM   5392  O   WAT  1786     -12.803 -16.847  19.149  1.00  0.00
ATOM   5393  H1  WAT  1786     -12.083 -16.351  18.758  1.00  0.00
ATOM   5394  H2  WAT  1786     -13.004 -17.525  18.504  1.00  0.00
TER
ATOM   5395  O   WAT  1787     -12.355 -19.770  11.056  1.00  0.00
ATOM   5396  H1  WAT  1787     -12.439 -19.338  10.205  1.00  0.00
ATOM   5397  H2  WAT  1787     -11.636 -19.310  11.488  1.00  0.00
TER
ATOM   5398  O   WAT  1788     -11.327 -12.915  13.784  1.00  0.00
ATOM   5399  H1  WAT  1788     -11.969 -13.570  14.058  1.00  0.00
ATOM   5400  H2  WAT  1788     -11.714 -12.510  13.008  1.00  0.00
TER
ATOM   5401  O   WAT  1789     -15.748 -15.587  17.631  1.00  0.00
ATOM   5402  H1  WAT  1789     -15.396 -16.184  16.971  1.00  0.00
ATOM   5403  H2  WAT  1789     -16.632 -15.912  17.802  1.00  0.00
TER
ATOM   5404  O   WAT  1790     -12.937 -14.024  10.321  1.00  0.00
ATOM   5405  H1  WAT  1790     -13.163 -14.741  10.914  1.00  0.00
ATOM   5406  H2  WAT  1790     -13.327 -14.273   9.484  1.00  0.00
TER
ATOM   5407  O   WAT  1791     -13.355 -16.107  11.983  1.00  0.00
ATOM   5408  H1  WAT  1791     -13.643 -15.645  12.771  1.00  0.00
ATOM   5409  H2  WAT  1791     -12.560 -16.567  12.251  1.00  0.00
TER
ATOM   5410  O   WAT  1792     -18.153 -12.551  10.576  1.00  0.00
ATOM   5411  H1  WAT  1792     -18.051 -12.755   9.646  1.00  0.00
ATOM   5412  H2  WAT  1792     -19.052 -12.805  10.781  1.00  0.00
TER
ATOM   5413  O   WAT  1793     -13.505 -19.113  16.846  1.00  0.00
ATOM   5414  H1  WAT  1793     -14.446 -19.098  17.021  1.00  0.00
ATOM   5415  H2  WAT  1793     -13.191 -19.900  17.292  1.00  0.00
TER
ATOM   5416  O   WAT  1794     -11.503 -11.942  18.522  1.00  0.00
ATOM   5417  H1  WAT  1794     -11.378 -11.119  18.994  1.00  0.00
ATOM   5418  H2  WAT  1794     -10.636 -12.153  18.174  1.00  0.00
TER
ATOM   5419  O   WAT  1795     -11.868 -11.449  11.440  1.00  0.00
ATOM   5420  H1  WAT  1795     -12.154 -11.863  10.625  1.00  0.00
ATOM   5421  H2  WAT  1795     -12.066 -10.521  11.320  1.00  0.00
TER
ATOM   5422  O   WAT  1796     -17.163 -16.394  10.485  1.00  0.00
ATOM   5423  H1  WAT  1796     -17.712 -15.947  11.129  1.00  0.00
ATOM   5424  H2  WAT  1796     -16.541 -16.899  11.008  1.00  0.00
TER
ATOM   5425  O   WAT  1797     -18.983 -18.411   9.629  1.00  0.00
ATOM   5426  H1  WAT  1797     -18.462 -19.126   9.263  1.00  0.00
ATOM   5427  H2  WAT  1797     -18.336 -17.773   9.929  1.00  0.00
TER
ATOM   5428  O   WAT  1798     -18.418 -10.330  11.919  1.00  0.00
ATOM   5429  H1  WAT  1798     -17.523  -9.991  11.941  1.00  0.00
ATOM   5430  H2  WAT  1798     -18.386 -11.052  11.291  1.00  0.00
TER
ATOM   5431  O   WAT  1799     -10.198 -14.058   9.963  1.00  0.00
ATOM   5432  H1  WAT  1799     -11.029 -13.990  10.433  1.00  0.00
ATOM   5433  H2  WAT  1799     -10.021 -13.167   9.659  1.00  0.00
TER
ATOM   5434  O   WAT  1800     -10.743 -17.313  12.466  1.00  0.00
ATOM   5435  H1  WAT  1800      -9.981 -16.743  12.572  1.00  0.00
ATOM   5436  H2  WAT  1800     -10.727 -17.880  13.237  1.00  0.00
TER
ATOM   5437  O   WAT  1801      -9.737 -16.458  17.310  1.00  0.00
ATOM   5438  H1  WAT  1801      -9.366 -17.241  16.904  1.00  0.00
ATOM   5439  H2  WAT  1801      -9.096 -15.769  17.132  1.00  0.00
TER
ATOM   5440  O   WAT  1802     -10.691 -17.020   9.623  1.00  0.00
ATOM   5441  H1  WAT  1802     -10.416 -16.112   9.495  1.00  0.00
ATOM   5442  H2  WAT  1802     -10.880 -17.083  10.559  1.00  0.00
TER
ATOM   5443  O   WAT  1803     -10.794 -19.083  14.616  1.00  0.00
ATOM   5444  H1  WAT  1803     -11.170 -19.850  14.184  1.00  0.00
ATOM   5445  H2  WAT  1803     -11.524 -18.700  15.104  1.00  0.00
TER
ATOM   5446  O   WAT  1804     -12.696 -10.323  16.250  1.00  0.00
ATOM   5447  H1  WAT  1804     -12.100 -10.644  15.573  1.00  0.00
ATOM   5448  H2  WAT  1804     -12.438 -10.795  17.041  1.00  0.00
TER
ATOM   5449  O   WAT  1805     -10.674 -10.009  14.446  1.00  0.00
ATOM   5450  H1  WAT  1805     -10.498 -10.695  13.802  1.00  0.00
ATOM   5451  H2  WAT  1805     -11.371  -9.484  14.053  1.00  0.00
TER
ATOM   5452  O   WAT  1806     -16.214 -19.453  -1.846  1.00  0.00
ATOM   5453  H1  WAT  1806     -16.295 -20.367  -2.117  1.00  0.00
ATOM   5454  H2  WAT  1806     -16.628 -18.956  -2.552  1.00  0.00
TER
ATOM   5455  O   WAT  1807     -18.083 -17.675   0.035  1.00  0.00
ATOM   5456  H1  WAT  1807     -18.858 -18.155   0.325  1.00  0.00
ATOM   5457  H2  WAT  1807     -17.431 -18.354  -0.139  1.00  0.00
TER
ATOM   5458  O   WAT  1808     -14.062 -13.269  -1.185  1.00  0.00
ATOM   5459  H1  WAT  1808     -14.524 -14.040  -0.856  1.00  0.00
ATOM   5460  H2  WAT  1808     -13.249 -13.242  -0.680  1.00  0.00
TER
ATOM   5461  O   WAT  1809     -17.835 -10.983  -1.565  1.00  0.00
ATOM   5462  H1  WAT  1809     -18.454 -10.527  -2.135  1.00  0.00
ATOM   5463  H2  WAT  1809     -16.980 -10.828  -1.966  1.00  0.00
TER
ATOM   5464  O   WAT  1810     -18.642 -14.999   0.042  1.00  0.00
ATOM   5465  H1  WAT  1810     -18.711 -15.940  -0.119  1.00  0.00
ATOM   5466  H2  WAT  1810     -17.880 -14.909   0.614  1.00  0.00
TER
ATOM   5467  O   WAT  1811     -16.969 -16.099  -4.172  1.00  0.00
ATOM   5468  H1  WAT  1811     -17.587 -15.634  -4.735  1.00  0.00
ATOM   5469  H2  WAT  1811     -16.457 -15.406  -3.755  1.00  0.00
TER
ATOM   5470  O   WAT  1812     -11.976 -13.139   2.237  1.00  0.00
ATOM   5471  H1  WAT  1812     -12.660 -12.469   2.229  1.00  0.00
ATOM   5472  H2  WAT  1812     -11.437 -12.941   1.472  1.00  0.00
TER
ATOM   5473  O   WAT  1813     -14.440 -11.295   0.952  1.00  0.00
ATOM   5474  H1  WAT  1813     -14.428 -11.699   0.084  1.00  0.00
ATOM   5475  H2  WAT  1813     -14.993 -10.520   0.848  1.00  0.00
TER
ATOM   5476  O   WAT  1814     -13.146 -14.573  -3.959  1.00  0.00
ATOM   5477  H1  WAT  1814     -13.256 -15.516  -3.834  1.00  0.00
ATOM   5478  H2  WAT  1814     -13.149 -14.212  -3.073  1.00  0.00
TER
ATOM   5479  O   WAT  1815     -15.042 -16.392   2.280  1.00  0.00
ATOM   5480  H1  WAT  1815     -14.625 -16.606   1.445  1.00  0.00
ATOM   5481  H2  WAT  1815     -14.318 -16.135   2.851  1.00  0.00
TER
ATOM   5482  O   WAT  1816     -17.604 -18.947  -4.603  1.00  0.00
ATOM   5483  H1  WAT  1816     -18.531 -19.013  -4.374  1.00  0.00
ATOM   5484  H2  WAT  1816     -17.451 -18.009  -4.717  1.00  0.00
TER
ATOM   5485  O   WAT  1817     -11.096 -17.993   2.372  1.00  0.00
ATOM   5486  H1  WAT  1817     -11.924 -17.924   1.897  1.00  0.00
ATOM   5487  H2  WAT  1817     -10.501 -17.408   1.903  1.00  0.00
TER
ATOM   5488  O   WAT  1818     -13.574 -17.385  -4.099  1.00  0.00
ATOM   5489  H1  WAT  1818     -14.193 -17.723  -4.747  1.00  0.00
ATOM   5490  H2  WAT  1818     -13.592 -18.029  -3.392  1.00  0.00
TER
ATOM   5491  O   WAT  1819     -13.441 -11.160   4.005  1.00  0.00
ATOM   5492  H1  WAT  1819     -13.918 -10.353   3.812  1.00  0.00
ATOM   5493  H2  WAT  1819     -14.125 -11.813   4.158  1.00  0.00
TER
ATOM   5494  O   WAT  1820     -15.398 -18.146  -7.092  1.00  0.00
ATOM   5495  H1  WAT  1820     -14.958 -18.984  -7.238  1.00  0.00
ATOM   5496  H2  WAT  1820     -14.685 -17.513  -7.006  1.00  0.00
TER
ATOM   5497  O   WAT  1821     -17.288 -13.206  -3.124  1.00  0.00
ATOM   5498  H1  WAT  1821     -16.848 -12.464  -3.539  1.00  0.00
ATOM   5499  H2  WAT  1821     -17.349 -12.964  -2.200  1.00  0.00
TER
ATOM   5500  O   WAT  1822      -9.862 -11.399   9.074  1.00  0.00
ATOM   5501  H1  WAT  1822      -9.386 -10.921   9.753  1.00  0.00
ATOM   5502  H2  WAT  1822      -9.241 -11.467   8.349  1.00  0.00
TER
ATOM   5503  O   WAT  1823     -10.458 -14.208   6.234  1.00  0.00
ATOM   5504  H1  WAT  1823     -10.332 -14.447   5.316  1.00  0.00
ATOM   5505  H2  WAT  1823     -10.416 -15.039   6.707  1.00  0.00
TER
ATOM   5506  O   WAT  1824     -16.597 -10.505   4.804  1.00  0.00
ATOM   5507  H1  WAT  1824     -16.082 -10.594   5.606  1.00  0.00
ATOM   5508  H2  WAT  1824     -17.440 -10.159   5.097  1.00  0.00
TER
ATOM   5509  O   WAT  1825     -14.621 -10.220  -5.768  1.00  0.00
ATOM   5510  H1  WAT  1825     -14.781 -10.509  -4.870  1.00  0.00
ATOM   5511  H2  WAT  1825     -14.786 -10.996  -6.303  1.00  0.00
TER
ATOM   5512  O   WAT  1826     -14.918 -12.711  -7.208  1.00  0.00
ATOM   5513  H1  WAT  1826     -15.612 -12.713  -7.868  1.00  0.00
ATOM   5514  H2  WAT  1826     -14.176 -13.135  -7.639  1.00  0.00
TER
ATOM   5515  O   WAT  1827     -15.353 -11.085  -3.133  1.00  0.00
ATOM   5516  H1  WAT  1827     -14.898 -11.866  -2.819  1.00  0.00
ATOM   5517  H2  WAT  1827     -15.014 -10.374  -2.589  1.00  0.00
TER
ATOM   5518  O   WAT  1828     -16.618 -19.826   1.515  1.00  0.00
ATOM   5519  H1  WAT  1828     -17.350 -19.317   1.864  1.00  0.00
ATOM   5520  H2  WAT  1828     -17.016 -20.643   1.213  1.00  0.00
TER
ATOM   5521  O   WAT  1829     -12.803 -16.847   0.374  1.00  0.00
ATOM   5522  H1  WAT  1829     -12.083 -16.351  -0.016  1.00  0.00
ATOM   5523  H2  WAT  1829     -13.004 -17.525  -0.270  1.00  0.00
TER
ATOM   5524  O   WAT  1830     -17.421 -16.776   6.261  1.00  0.00
ATOM   5525  H1  WAT  1830     -17.487 -17.696   6.007  1.00  0.00
ATOM   5526  H2  WAT  1830     -18.050 -16.678   6.976  1.00  0.00
TER
ATOM   5527  O   WAT  1831     -17.489 -13.954   6.011  1.00  0.00
ATOM   5528  H1  WAT  1831     -17.475 -14.886   5.793  1.00  0.00
ATOM   5529  H2  WAT  1831     -18.197 -13.868   6.650  1.00  0.00
TER
ATOM   5530  O   WAT  1832     -12.355 -19.770  -7.719  1.00  0.00
ATOM   5531  H1  WAT  1832     -12.439 -19.338  -8.569  1.00  0.00
ATOM   5532  H2  WAT  1832     -11.636 -19.310  -7.286  1.00  0.00
TER
ATOM   5533  O   WAT  1833     -11.278 -17.313   5.358  1.00  0.00
ATOM   5534  H1  WAT  1833     -12.003 -16.720   5.161  1.00  0.00
ATOM   5535  H2  WAT  1833     -10.750 -17.321   4.560  1.00  0.00
TER
ATOM   5536  O   WAT  1834     -11.327 -12.915  -4.990  1.00  0.00
ATOM   5537  H1  WAT  1834     -11.969 -13.570  -4.716  1.00  0.00
ATOM   5538  H2  WAT  1834     -11.714 -12.510  -5.766  1.00  0.00
TER
ATOM   5539  O   WAT  1835     -15.748 -15.587  -1.143  1.00  0.00
ATOM   5540  H1  WAT  1835     -15.396 -16.184  -1.803  1.00  0.00
ATOM   5541  H2  WAT  1835     -16.632 -15.912  -0.973  1.00  0.00
TER
ATOM   5542  O   WAT  1836     -18.056 -12.312   3.105  1.00  0.00
ATOM   5543  H1  WAT  1836     -17.412 -12.106   3.783  1.00  0.00
ATOM   5544  H2  WAT  1836     -17.693 -13.073   2.653  1.00  0.00
TER
ATOM   5545  O   WAT  1837     -16.783 -14.309   1.823  1.00  0.00
ATOM   5546  H1  WAT  1837     -16.140 -15.009   1.936  1.00  0.00
ATOM   5547  H2  WAT  1837     -16.258 -13.529   1.643  1.00  0.00
TER
ATOM   5548  O   WAT  1838     -12.937 -14.024  -8.453  1.00  0.00
ATOM   5549  H1  WAT  1838     -13.163 -14.741  -7.860  1.00  0.00
ATOM   5550  H2  WAT  1838     -13.327 -14.273  -9.291  1.00  0.00
TER
ATOM   5551  O   WAT  1839     -15.009 -13.509   5.027  1.00  0.00
ATOM   5552  H1  WAT  1839     -14.673 -12.923   5.705  1.00  0.00
ATOM   5553  H2  WAT  1839     -15.929 -13.640   5.257  1.00  0.00
TER
ATOM   5554  O   WAT  1840     -13.355 -16.107  -6.791  1.00  0.00
ATOM   5555  H1  WAT  1840     -13.643 -15.645  -6.004  1.00  0.00
ATOM   5556  H2  WAT  1840     -12.560 -16.567  -6.523  1.00  0.00
TER
ATOM   5557  O   WAT  1841     -18.153 -12.551  -8.199  1.00  0.00
ATOM   5558  H1  WAT  1841     -18.051 -12.755  -9.128  1.00  0.00
ATOM   5559  H2  WAT  1841     -19.052 -12.805  -7.994  1.00  0.00
TER
ATOM   5560  O   WAT  1842     -13.505 -19.113  -1.928  1.00  0.00
ATOM   5561  H1  WAT  1842     -14.446 -19.098  -1.753  1.00  0.00
ATOM   5562  H2  WAT  1842     -13.191 -19.900  -1.482  1.00  0.00
TER
ATOM   5563  O   WAT  1843     -11.503 -11.942  -0.252  1.00  0.00
ATOM   5564  H1  WAT  1843     -11.378 -11.119   0.220  1.00  0.00
ATOM   5565  H2  WAT  1843     -10.636 -12.153  -0.600  1.00  0.00
TER
ATOM   5566  O   WAT  1844     -16.189 -14.557   8.555  1.00  0.00
ATOM   5567  H1  WAT  1844     -16.795 -14.534   7.815  1.00  0.00
ATOM   5568  H2  WAT  1844     -16.493 -15.288   9.092  1.00  0.00
TER
ATOM   5569  O   WAT  1845     -14.759 -10.829   7.166  1.00  0.00
ATOM   5570  H1  WAT  1845     -13.807 -10.913   7.116  1.00  0.00
ATOM   5571  H2  WAT  1845     -14.906 -10.165   7.840  1.00  0.00
TER
ATOM   5572  O   WAT  1846     -11.868 -11.449  -7.335  1.00  0.00
ATOM   5573  H1  WAT  1846     -12.154 -11.863  -8.149  1.00  0.00
ATOM   5574  H2  WAT  1846     -12.066 -10.521  -7.454  1.00  0.00
TER
ATOM   5575  O   WAT  1847     -17.163 -16.394  -8.290  1.00  0.00
ATOM   5576  H1  WAT  1847     -17.712 -15.947  -7.646  1.00  0.00
ATOM   5577  H2  WAT  1847     -16.541 -16.899  -7.766  1.00  0.00
TER
ATOM   5578  O   WAT  1848     -13.109 -15.040   7.642  1.00  0.00
ATOM   5579  H1  WAT  1848     -12.368 -14.702   7.139  1.00  0.00
ATOM   5580  H2  WAT  1848     -13.872 -14.871   7.089  1.00  0.00
TER
ATOM   5581  O   WAT  1849     -18.983 -18.411  -9.146  1.00  0.00
ATOM   5582  H1  WAT  1849     -18.462 -19.126  -9.511  1.00  0.00
ATOM   5583  H2  WAT  1849     -18.336 -17.773  -8.845  1.00  0.00
TER
ATOM   5584  O   WAT  1850     -14.435 -16.988   6.178  1.00  0.00
ATOM   5585  H1  WAT  1850     -14.021 -16.834   7.027  1.00  0.00
ATOM   5586  H2  WAT  1850     -15.370 -16.863   6.341  1.00  0.00
TER
ATOM   5587  O   WAT  1851     -13.963 -19.649   8.182  1.00  0.00
ATOM   5588  H1  WAT  1851     -13.381 -20.403   8.094  1.00  0.00
ATOM   5589  H2  WAT  1851     -13.786 -19.118   7.405  1.00  0.00
TER
ATOM   5590  O   WAT  1852     -17.337 -19.305   5.531  1.00  0.00
ATOM   5591  H1  WAT  1852     -17.217 -19.900   6.271  1.00  0.00
ATOM   5592  H2  WAT  1852     -16.478 -19.268   5.111  1.00  0.00
TER
ATOM   5593  O   WAT  1853     -14.998 -18.751   4.108  1.00  0.00
ATOM   5594  H1  WAT  1853     -15.525 -18.227   3.504  1.00  0.00
ATOM   5595  H2  WAT  1853     -14.655 -18.118   4.739  1.00  0.00
TER
ATOM   5596  O   WAT  1854     -18.418 -10.330  -6.855  1.00  0.00
ATOM   5597  H1  WAT  1854     -17.523  -9.991  -6.833  1.00  0.00
ATOM   5598  H2  WAT  1854     -18.386 -11.052  -7.483  1.00  0.00
TER
ATOM   5599  O   WAT  1855     -11.438 -11.800   5.851  1.00  0.00
ATOM   5600  H1  WAT  1855     -12.038 -11.740   5.108  1.00  0.00
ATOM   5601  H2  WAT  1855     -11.309 -12.739   5.981  1.00  0.00
TER
ATOM   5602  O   WAT  1856     -10.198 -14.058  -8.812  1.00  0.00
ATOM   5603  H1  WAT  1856     -11.029 -13.990  -8.341  1.00  0.00
ATOM   5604  H2  WAT  1856     -10.021 -13.167  -9.115  1.00  0.00
TER
ATOM   5605  O   WAT  1857     -10.743 -17.313  -6.308  1.00  0.00
ATOM   5606  H1  WAT  1857      -9.981 -16.743  -6.202  1.00  0.00
ATOM   5607  H2  WAT  1857     -10.727 -17.880  -5.538  1.00  0.00
TER
ATOM   5608  O   WAT  1858      -9.737 -16.458  -1.464  1.00  0.00
ATOM   5609  H1  WAT  1858      -9.366 -17.241  -1.871  1.00  0.00
ATOM   5610  H2  WAT  1858      -9.096 -15.769  -1.642  1.00  0.00
TER
ATOM   5611  O   WAT  1859     -12.753 -15.074   3.949  1.00  0.00
ATOM   5612  H1  WAT  1859     -13.567 -14.645   4.211  1.00  0.00
ATOM   5613  H2  WAT  1859     -12.346 -14.463   3.336  1.00  0.00
TER
ATOM   5614  O   WAT  1860     -10.691 -17.020  -9.151  1.00  0.00
ATOM   5615  H1  WAT  1860     -10.416 -16.112  -9.279  1.00  0.00
ATOM   5616  H2  WAT  1860     -10.880 -17.083  -8.215  1.00  0.00
TER
ATOM   5617  O   WAT  1861     -10.794 -19.083  -4.158  1.00  0.00
ATOM   5618  H1  WAT  1861     -11.170 -19.850  -4.590  1.00  0.00
ATOM   5619  H2  WAT  1861     -11.524 -18.700  -3.671  1.00  0.00
TER
ATOM   5620  O   WAT  1862     -11.404 -19.936   5.476  1.00  0.00
ATOM   5621  H1  WAT  1862     -11.636 -20.164   4.576  1.00  0.00
ATOM   5622  H2  WAT  1862     -11.144 -19.016   5.430  1.00  0.00
TER
ATOM   5623  O   WAT  1863     -11.340 -20.773   2.665  1.00  0.00
ATOM   5624  H1  WAT  1863     -12.290 -20.807   2.779  1.00  0.00
ATOM   5625  H2  WAT  1863     -11.159 -19.863   2.429  1.00  0.00
TER
ATOM   5626  O   WAT  1864     -12.696 -10.323  -2.524  1.00  0.00
ATOM   5627  H1  WAT  1864     -12.100 -10.644  -3.201  1.00  0.00
ATOM   5628  H2  WAT  1864     -12.438 -10.795  -1.733  1.00  0.00
TER
ATOM   5629  O   WAT  1865      -9.828 -10.315   4.027  1.00  0.00
ATOM   5630  H1  WAT  1865     -10.323  -9.918   3.310  1.00  0.00
ATOM   5631  H2  WAT  1865     -10.437 -10.940   4.421  1.00  0.00
TER
ATOM   5632  O   WAT  1866     -12.144  -9.673   1.305  1.00  0.00
ATOM   5633  H1  WAT  1866     -12.604  -8.921   0.931  1.00  0.00
ATOM   5634  H2  WAT  1866     -12.773 -10.392   1.247  1.00  0.00
TER
ATOM   5635  O   WAT  1867     -18.975 -10.473   1.307  1.00  0.00
ATOM   5636  H1  WAT  1867     -18.688 -10.728   0.430  1.00  0.00
ATOM   5637  H2  WAT  1867     -18.463 -11.026   1.898  1.00  0.00
TER
ATOM   5638  O   WAT  1868     -18.908  -9.552   8.674  1.00  0.00
ATOM   5639  H1  WAT  1868     -17.981  -9.787   8.718  1.00  0.00
ATOM   5640  H2  WAT  1868     -18.923  -8.725   8.193  1.00  0.00
TER
ATOM   5641  O   WAT  1869     -10.674 -10.009  -4.329  1.00  0.00
ATOM   5642  H1  WAT  1869     -10.498 -10.695  -4.972  1.00  0.00
ATOM   5643  H2  WAT  1869     -11.371  -9.484  -4.721  1.00  0.00
TER
ATOM   5644  O   WAT  1870     -12.340 -10.325   8.498  1.00  0.00
ATOM   5645  H1  WAT  1870     -11.548 -10.820   8.291  1.00  0.00
ATOM   5646  H2  WAT  1870     -12.047  -9.646   9.106  1.00  0.00
TER
ATOM   5647  O   WAT  1871     -18.083 -17.675 -18.739  1.00  0.00
ATOM   5648  H1  WAT  1871     -18.858 -18.155 -18.450  1.00  0.00
ATOM   5649  H2  WAT  1871     -17.431 -18.354 -18.914  1.00  0.00
TER
ATOM   5650  O   WAT  1872     -18.642 -14.999 -18.732  1.00  0.00
ATOM   5651  H1  WAT  1872     -18.711 -15.940 -18.893  1.00  0.00
ATOM   5652  H2  WAT  1872     -17.880 -14.909 -18.160  1.00  0.00
TER
ATOM   5653  O   WAT  1873     -11.976 -13.139 -16.537  1.00  0.00
ATOM   5654  H1  WAT  1873     -12.660 -12.469 -16.545  1.00  0.00
ATOM   5655  H2  WAT  1873     -11.437 -12.941 -17.303  1.00  0.00
TER
ATOM   5656  O   WAT  1874     -14.440 -11.295 -17.823  1.00  0.00
ATOM   5657  H1  WAT  1874     -14.428 -11.699 -18.690  1.00  0.00
ATOM   5658  H2  WAT  1874     -14.993 -10.520 -17.926  1.00  0.00
TER
ATOM   5659  O   WAT  1875     -15.042 -16.392 -16.494  1.00  0.00
ATOM   5660  H1  WAT  1875     -14.625 -16.606 -17.329  1.00  0.00
ATOM   5661  H2  WAT  1875     -14.318 -16.135 -15.923  1.00  0.00
TER
ATOM   5662  O   WAT  1876     -11.096 -17.993 -16.403  1.00  0.00
ATOM   5663  H1  WAT  1876     -11.924 -17.924 -16.878  1.00  0.00
ATOM   5664  H2  WAT  1876     -10.501 -17.408 -16.871  1.00  0.00
TER
ATOM   5665  O   WAT  1877     -13.441 -11.160 -14.769  1.00  0.00
ATOM   5666  H1  WAT  1877     -13.918 -10.353 -14.962  1.00  0.00
ATOM   5667  H2  WAT  1877     -14.125 -11.813 -14.617  1.00  0.00
TER
ATOM   5668  O   WAT  1878      -9.862 -11.399  -9.700  1.00  0.00
ATOM   5669  H1  WAT  1878      -9.386 -10.921  -9.021  1.00  0.00
ATOM   5670  H2  WAT  1878      -9.241 -11.467 -10.425  1.00  0.00
TER
ATOM   5671  O   WAT  1879     -10.458 -14.208 -12.540  1.00  0.00
ATOM   5672  H1  WAT  1879     -10.332 -14.447 -13.458  1.00  0.00
ATOM   5673  H2  WAT  1879     -10.416 -15.039 -12.068  1.00  0.00
TER
ATOM   5674  O   WAT  1880     -16.597 -10.505 -13.971  1.00  0.00
ATOM   5675  H1  WAT  1880     -16.082 -10.594 -13.168  1.00  0.00
ATOM   5676  H2  WAT  1880     -17.440 -10.159 -13.678  1.00  0.00
TER
ATOM   5677  O   WAT  1881     -16.618 -19.826 -17.260  1.00  0.00
ATOM   5678  H1  WAT  1881     -17.350 -19.317 -16.911  1.00  0.00
ATOM   5679  H2  WAT  1881     -17.016 -20.643 -17.561  1.00  0.00
TER
ATOM   5680  O   WAT  1882     -12.803 -16.847 -18.400  1.00  0.00
ATOM   5681  H1  WAT  1882     -12.083 -16.351 -18.791  1.00  0.00
ATOM   5682  H2  WAT  1882     -13.004 -17.525 -19.045  1.00  0.00
TER
ATOM   5683  O   WAT  1883     -17.421 -16.776 -12.513  1.00  0.00
ATOM   5684  H1  WAT  1883     -17.487 -17.696 -12.768  1.00  0.00
ATOM   5685  H2  WAT  1883     -18.050 -16.678 -11.799  1.00  0.00
TER
ATOM   5686  O   WAT  1884     -17.489 -13.954 -12.763  1.00  0.00
ATOM   5687  H1  WAT  1884     -17.475 -14.886 -12.981  1.00  0.00
ATOM   5688  H2  WAT  1884     -18.197 -13.868 -12.124  1.00  0.00
TER
ATOM   5689  O   WAT  1885     -11.278 -17.313 -13.416  1.00  0.00
ATOM   5690  H1  WAT  1885     -12.003 -16.720 -13.613  1.00  0.00
ATOM   5691  H2  WAT  1885     -10.750 -17.321 -14.215  1.00  0.00
TER
ATOM   5692  O   WAT  1886     -18.056 -12.312 -15.669  1.00  0.00
ATOM   5693  H1  WAT  1886     -17.412 -12.106 -14.992  1.00  0.00
ATOM   5694  H2  WAT  1886     -17.693 -13.073 -16.122  1.00  0.00
TER
ATOM   5695  O   WAT  1887     -16.783 -14.309 -16.951  1.00  0.00
ATOM   5696  H1  WAT  1887     -16.140 -15.009 -16.838  1.00  0.00
ATOM   5697  H2  WAT  1887     -16.258 -13.529 -17.131  1.00  0.00
TER
ATOM   5698  O   WAT  1888     -15.009 -13.509 -13.748  1.00  0.00
ATOM   5699  H1  WAT  1888     -14.673 -12.923 -13.070  1.00  0.00
ATOM   5700  H2  WAT  1888     -15.929 -13.640 -13.518  1.00  0.00
TER
ATOM   5701  O   WAT  1889     -11.503 -11.942 -19.027  1.00  0.00
ATOM   5702  H1  WAT  1889     -11.378 -11.119 -18.554  1.00  0.00
ATOM   5703  H2  WAT  1889     -10.636 -12.153 -19.374  1.00  0.00
TER
ATOM   5704  O   WAT  1890     -16.189 -14.557 -10.219  1.00  0.00
ATOM   5705  H1  WAT  1890     -16.795 -14.534 -10.959  1.00  0.00
ATOM   5706  H2  WAT  1890     -16.493 -15.288  -9.682  1.00  0.00
TER
ATOM   5707  O   WAT  1891     -14.759 -10.829 -11.608  1.00  0.00
ATOM   5708  H1  WAT  1891     -13.807 -10.913 -11.658  1.00  0.00
ATOM   5709  H2  WAT  1891     -14.906 -10.165 -10.935  1.00  0.00
TER
ATOM   5710  O   WAT  1892     -13.109 -15.040 -11.132  1.00  0.00
ATOM   5711  H1  WAT  1892     -12.368 -14.702 -11.635  1.00  0.00
ATOM   5712  H2  WAT  1892     -13.872 -14.871 -11.685  1.00  0.00
TER
ATOM   5713  O   WAT  1893     -14.435 -16.988 -12.596  1.00  0.00
ATOM   5714  H1  WAT  1893     -14.021 -16.834 -11.747  1.00  0.00
ATOM   5715  H2  WAT  1893     -15.370 -16.863 -12.434  1.00  0.00
TER
ATOM   5716  O   WAT  1894     -13.963 -19.649 -10.592  1.00  0.00
ATOM   5717  H1  WAT  1894     -13.381 -20.403 -10.680  1.00  0.00
ATOM   5718  H2  WAT  1894     -13.786 -19.118 -11.369  1.00  0.00
TER
ATOM   5719  O   WAT  1895     -17.337 -19.305 -13.243  1.00  0.00
ATOM   5720  H1  WAT  1895     -17.217 -19.900 -12.504  1.00  0.00
ATOM   5721  H2  WAT  1895     -16.478 -19.268 -13.663  1.00  0.00
TER
ATOM   5722  O   WAT  1896     -14.998 -18.751 -14.667  1.00  0.00
ATOM   5723  H1  WAT  1896     -15.525 -18.227 -15.270  1.00  0.00
ATOM   5724  H2  WAT  1896     -14.655 -18.118 -14.036  1.00  0.00
TER
ATOM   5725  O   WAT  1897     -11.438 -11.800 -12.923  1.00  0.00
ATOM   5726  H1  WAT  1897     -12.038 -11.740 -13.667  1.00  0.00
ATOM   5727  H2  WAT  1897     -11.309 -12.739 -12.793  1.00  0.00
TER
ATOM   5728  O   WAT  1898     -12.753 -15.074 -14.825  1.00  0.00
ATOM   5729  H1  WAT  1898     -13.567 -14.645 -14.563  1.00  0.00
ATOM   5730  H2  WAT  1898     -12.346 -14.463 -15.439  1.00  0.00
TER
ATOM   5731  O   WAT  1899     -11.404 -19.936 -13.299  1.00  0.00
ATOM   5732  H1  WAT  1899     -11.636 -20.164 -14.199  1.00  0.00
ATOM   5733  H2  WAT  1899     -11.144 -19.016 -13.344  1.00  0.00
TER
ATOM   5734  O   WAT  1900     -11.340 -20.773 -16.110  1.00  0.00
ATOM   5735  H1  WAT  1900     -12.290 -20.807 -15.995  1.00  0.00
ATOM   5736  H2  WAT  1900     -11.159 -19.863 -16.345  1.00  0.00
TER
ATOM   5737  O   WAT  1901      -9.828 -10.315 -14.748  1.00  0.00
ATOM   5738  H1  WAT  1901     -10.323  -9.918 -15.465  1.00  0.00
ATOM   5739  H2  WAT  1901     -10.437 -10.940 -14.354  1.00  0.00
TER
ATOM   5740  O   WAT  1902     -12.144  -9.673 -17.469  1.00  0.00
ATOM   5741  H1  WAT  1902     -12.604  -8.921 -17.843  1.00  0.00
ATOM   5742  H2  WAT  1902     -12.773 -10.392 -17.527  1.00  0.00
TER
ATOM   5743  O   WAT  1903     -18.975 -10.473 -17.467  1.00  0.00
ATOM   5744  H1  WAT  1903     -18.688 -10.728 -18.344  1.00  0.00
ATOM   5745  H2  WAT  1903     -18.463 -11.026 -16.877  1.00  0.00
TER
ATOM   5746  O   WAT  1904     -18.908  -9.552 -10.100  1.00  0.00
ATOM   5747  H1  WAT  1904     -17.981  -9.787 -10.057  1.00  0.00
ATOM   5748  H2  WAT  1904     -18.923  -8.725 -10.582  1.00  0.00
TER
ATOM   5749  O   WAT  1905     -12.340 -10.325 -10.276  1.00  0.00
ATOM   5750  H1  WAT  1905     -11.548 -10.820 -10.484  1.00  0.00
ATOM   5751  H2  WAT  1905     -12.047  -9.646  -9.669  1.00  0.00
TER
END
