# Supplementary material for: Accuracy and Precision of Alchemical Relative Free Energy Predictions with and without Replica‐Exchange
Source: Adv Theory Simul. 2019 Nov 27;3(1):1900195. doi: 10.1002/adts.201900195 (PMC8427472; doi:10.1002/adts.201900195)
Supplement: Supplementary file 1 — Supporting Information [file ADTS-3-1900195-s001.gz › TYK2/ligand/l1-l3/build/complex.pdb]

ATOM      1  O2  L1      1      -0.728  -3.131  -1.707  1.00  0.00
ATOM      2  C13 L1      1      -1.851  -3.603  -1.760  1.00  0.00
ATOM      3  C14 L1      1      -2.276  -4.444  -2.938  1.00  0.00
ATOM      4  H1  L1      1      -3.351  -4.550  -3.036  1.00  0.00
ATOM      5  H10 L1      1      -1.821  -5.432  -2.859  1.00  0.00
ATOM      6  H11 L1      1      -1.870  -4.016  -3.854  1.00  0.00
ATOM      7  N3  L1      1      -2.788  -3.394  -0.797  1.00  0.00
ATOM      8  H9  L1      1      -3.661  -3.866  -0.987  1.00  0.00
ATOM      9  C11 L1      1      -2.644  -2.626   0.364  1.00  0.00
ATOM     10  C12 L1      1      -1.795  -1.517   0.390  1.00  0.00
ATOM     11  H8  L1      1      -1.230  -1.256  -0.494  1.00  0.00
ATOM     12  N2  L1      1      -3.413  -2.891   1.419  1.00  0.00
ATOM     13  C10 L1      1      -3.365  -2.160   2.529  1.00  0.00
ATOM     14  H7  L1      1      -4.011  -2.419   3.355  1.00  0.00
ATOM     15  C9  L1      1      -2.499  -1.077   2.637  1.00  0.00
ATOM     16  H6  L1      1      -2.454  -0.487   3.542  1.00  0.00
ATOM     17  C8  L1      1      -1.672  -0.750   1.544  1.00  0.00
ATOM     18  N1  L1      1      -0.827   0.360   1.458  1.00  0.00
ATOM     19  H5  L1      1      -0.509   0.500   0.509  1.00  0.00
ATOM     20  C7  L1      1      -0.424   1.199   2.433  1.00  0.00
ATOM     21  O1  L1      1      -0.757   1.070   3.599  1.00  0.00
ATOM     22  C4  L1      1       0.424   2.354   2.058  1.00  0.00
ATOM     23  C3  L1      1       1.803   2.223   1.811  1.00  0.00
ATOM     24 CL2  L1      1       2.567   0.672   1.885  1.00  0.00
ATOM     25  C2  L1      1       2.564   3.340   1.483  1.00  0.00
ATOM     26  H3  L1      1       3.623   3.233   1.302  1.00  0.00
ATOM     27  C1  L1      1       1.965   4.593   1.388  1.00  0.00
ATOM     28  H2  L1      1       2.559   5.459   1.134  1.00  0.00
ATOM     29  C6  L1      1       0.602   4.728   1.619  1.00  0.00
ATOM     30  H4  L1      1       0.135   5.699   1.545  1.00  0.00
ATOM     31  C5  L1      1      -0.174   3.624   1.946  1.00  0.00
ATOM     32 CL1  L1      1      -1.882   3.813   2.220  1.00  0.00
ATOM     33  C28 L1      1      -2.276  -4.444  -2.938  1.00  0.00
ATOM     34  H12 L1      1      -2.884  -5.302  -2.667  1.00  0.00
ATOM     35  H21 L1      1      -2.822  -3.824  -3.647  1.00  0.00
ATOM     36  O5  L1      1      -1.053  -4.941  -3.722  1.00  0.00
ATOM     37  H22 L1      1      -1.364  -5.520  -4.532  1.00  0.00
TER
ATOM     38  O   WAT     2      11.892  15.146  13.574  1.00  0.00
ATOM     39  H1  WAT     2      11.004  15.488  13.472  1.00  0.00
ATOM     40  H2  WAT     2      12.176  14.946  12.683  1.00  0.00
TER
ATOM     41  O   WAT     3      14.068  13.729  14.608  1.00  0.00
ATOM     42  H1  WAT     3      14.175  14.630  14.915  1.00  0.00
ATOM     43  H2  WAT     3      13.157  13.681  14.318  1.00  0.00
TER
ATOM     44  O   WAT     4      17.557  10.537  17.539  1.00  0.00
ATOM     45  H1  WAT     4      17.864   9.982  16.822  1.00  0.00
ATOM     46  H2  WAT     4      16.627  10.671  17.356  1.00  0.00
TER
ATOM     47  O   WAT     5      15.551  19.128  17.057  1.00  0.00
ATOM     48  H1  WAT     5      15.146  18.416  16.561  1.00  0.00
ATOM     49  H2  WAT     5      15.637  18.784  17.945  1.00  0.00
TER
ATOM     50  O   WAT     6      12.251  18.023  14.557  1.00  0.00
ATOM     51  H1  WAT     6      12.131  18.749  13.945  1.00  0.00
ATOM     52  H2  WAT     6      11.941  17.253  14.080  1.00  0.00
TER
ATOM     53  O   WAT     7      14.717  11.366  17.940  1.00  0.00
ATOM     54  H1  WAT     7      14.274  12.147  17.608  1.00  0.00
ATOM     55  H2  WAT     7      15.276  11.689  18.647  1.00  0.00
TER
ATOM     56  O   WAT     8      17.833  10.987  12.820  1.00  0.00
ATOM     57  H1  WAT     8      17.209  10.983  13.546  1.00  0.00
ATOM     58  H2  WAT     8      17.746  10.121  12.424  1.00  0.00
TER
ATOM     59  O   WAT     9      14.509  16.490  15.668  1.00  0.00
ATOM     60  H1  WAT     9      14.283  16.273  16.572  1.00  0.00
ATOM     61  H2  WAT     9      13.728  16.923  15.322  1.00  0.00
TER
ATOM     62  O   WAT    10       9.381  11.722  18.520  1.00  0.00
ATOM     63  H1  WAT    10       9.093  12.293  19.233  1.00  0.00
ATOM     64  H2  WAT    10      10.126  11.243  18.883  1.00  0.00
TER
ATOM     65  O   WAT    11       9.568  15.665   9.730  1.00  0.00
ATOM     66  H1  WAT    11       9.486  16.608   9.872  1.00  0.00
ATOM     67  H2  WAT    11       9.217  15.522   8.852  1.00  0.00
TER
ATOM     68  O   WAT    12      17.368  14.398  18.798  1.00  0.00
ATOM     69  H1  WAT    12      17.372  13.957  17.948  1.00  0.00
ATOM     70  H2  WAT    12      18.263  14.720  18.905  1.00  0.00
TER
ATOM     71  O   WAT    13      13.219  14.281  17.757  1.00  0.00
ATOM     72  H1  WAT    13      12.879  14.759  18.514  1.00  0.00
ATOM     73  H2  WAT    13      12.456  13.828  17.397  1.00  0.00
TER
ATOM     74  O   WAT    14      17.430  15.400  11.788  1.00  0.00
ATOM     75  H1  WAT    14      17.552  15.358  12.737  1.00  0.00
ATOM     76  H2  WAT    14      17.045  16.262  11.633  1.00  0.00
TER
ATOM     77  O   WAT    15      16.442  17.710  11.187  1.00  0.00
ATOM     78  H1  WAT    15      15.874  17.262  10.560  1.00  0.00
ATOM     79  H2  WAT    15      17.151  18.069  10.653  1.00  0.00
TER
ATOM     80  O   WAT    16      10.533  13.203  16.673  1.00  0.00
ATOM     81  H1  WAT    16      10.248  12.839  17.511  1.00  0.00
ATOM     82  H2  WAT    16      10.471  12.471  16.060  1.00  0.00
TER
ATOM     83  O   WAT    17      10.026  18.339  10.633  1.00  0.00
ATOM     84  H1  WAT    17      10.896  18.621  10.917  1.00  0.00
ATOM     85  H2  WAT    17       9.535  19.152  10.518  1.00  0.00
TER
ATOM     86  O   WAT    18      17.190  19.726  14.754  1.00  0.00
ATOM     87  H1  WAT    18      17.646  20.537  14.980  1.00  0.00
ATOM     88  H2  WAT    18      16.839  19.408  15.586  1.00  0.00
TER
ATOM     89  O   WAT    19      13.091  10.070  15.226  1.00  0.00
ATOM     90  H1  WAT    19      12.962  10.062  16.175  1.00  0.00
ATOM     91  H2  WAT    19      12.267  10.408  14.875  1.00  0.00
TER
ATOM     92  O   WAT    20      12.011  20.156  12.761  1.00  0.00
ATOM     93  H1  WAT    20      11.404  20.896  12.771  1.00  0.00
ATOM     94  H2  WAT    20      12.486  20.246  11.935  1.00  0.00
TER
ATOM     95  O   WAT    21      16.919  15.556  14.662  1.00  0.00
ATOM     96  H1  WAT    21      16.210  16.024  15.103  1.00  0.00
ATOM     97  H2  WAT    21      17.203  14.898  15.296  1.00  0.00
TER
ATOM     98  O   WAT    22      15.122  13.864  12.037  1.00  0.00
ATOM     99  H1  WAT    22      15.971  14.301  11.971  1.00  0.00
ATOM    100  H2  WAT    22      14.755  14.176  12.864  1.00  0.00
TER
ATOM    101  O   WAT    23      14.021  20.117  10.510  1.00  0.00
ATOM    102  H1  WAT    23      14.788  20.005  11.073  1.00  0.00
ATOM    103  H2  WAT    23      14.099  19.421   9.858  1.00  0.00
TER
ATOM    104  O   WAT    24      12.716  17.550  11.193  1.00  0.00
ATOM    105  H1  WAT    24      12.796  16.603  11.305  1.00  0.00
ATOM    106  H2  WAT    24      13.608  17.881  11.299  1.00  0.00
TER
ATOM    107  O   WAT    25      16.053  20.114  12.484  1.00  0.00
ATOM    108  H1  WAT    25      16.475  19.948  13.328  1.00  0.00
ATOM    109  H2  WAT    25      16.178  19.304  11.990  1.00  0.00
TER
ATOM    110  O   WAT    26      14.949  16.187   9.430  1.00  0.00
ATOM    111  H1  WAT    26      14.748  15.324   9.792  1.00  0.00
ATOM    112  H2  WAT    26      14.778  16.100   8.492  1.00  0.00
TER
ATOM    113  O   WAT    27      13.747  13.287   9.418  1.00  0.00
ATOM    114  H1  WAT    27      14.050  13.294   8.510  1.00  0.00
ATOM    115  H2  WAT    27      14.487  12.937   9.915  1.00  0.00
TER
ATOM    116  O   WAT    28      16.966  12.231  10.404  1.00  0.00
ATOM    117  H1  WAT    28      16.618  11.553   9.824  1.00  0.00
ATOM    118  H2  WAT    28      17.167  11.770  11.218  1.00  0.00
TER
ATOM    119  O   WAT    29      10.307  18.759  16.800  1.00  0.00
ATOM    120  H1  WAT    29       9.651  18.491  16.156  1.00  0.00
ATOM    121  H2  WAT    29      11.144  18.650  16.350  1.00  0.00
TER
ATOM    122  O   WAT    30       9.520  15.969  12.743  1.00  0.00
ATOM    123  H1  WAT    30       8.617  16.232  12.568  1.00  0.00
ATOM    124  H2  WAT    30      10.004  16.240  11.963  1.00  0.00
TER
ATOM    125  O   WAT    31      12.063  15.026  10.652  1.00  0.00
ATOM    126  H1  WAT    31      12.772  14.604  10.167  1.00  0.00
ATOM    127  H2  WAT    31      11.347  15.093  10.020  1.00  0.00
TER
ATOM    128  O   WAT    32      11.710  11.080   9.692  1.00  0.00
ATOM    129  H1  WAT    32      12.433  11.621  10.010  1.00  0.00
ATOM    130  H2  WAT    32      11.983  10.806   8.816  1.00  0.00
TER
ATOM    131  O   WAT    33      11.135  11.119  13.286  1.00  0.00
ATOM    132  H1  WAT    33      11.893  11.232  12.712  1.00  0.00
ATOM    133  H2  WAT    33      10.673  11.956  13.240  1.00  0.00
TER
ATOM    134  O   WAT    34      17.677  13.233  16.276  1.00  0.00
ATOM    135  H1  WAT    34      16.864  12.859  15.936  1.00  0.00
ATOM    136  H2  WAT    34      18.181  12.478  16.578  1.00  0.00
TER
ATOM    137  O   WAT    35      13.508  11.646  11.826  1.00  0.00
ATOM    138  H1  WAT    35      14.037  10.859  11.697  1.00  0.00
ATOM    139  H2  WAT    35      14.141  12.325  12.060  1.00  0.00
TER
ATOM    140  O   WAT    36      15.701  11.383  14.881  1.00  0.00
ATOM    141  H1  WAT    36      15.072  10.682  15.048  1.00  0.00
ATOM    142  H2  WAT    36      15.162  12.143  14.664  1.00  0.00
TER
ATOM    143  O   WAT    37      13.483  20.186   1.016  1.00  0.00
ATOM    144  H1  WAT    37      12.651  19.931   1.416  1.00  0.00
ATOM    145  H2  WAT    37      14.091  20.257   1.752  1.00  0.00
TER
ATOM    146  O   WAT    38      11.892  15.146  -5.200  1.00  0.00
ATOM    147  H1  WAT    38      11.004  15.488  -5.302  1.00  0.00
ATOM    148  H2  WAT    38      12.176  14.946  -6.092  1.00  0.00
TER
ATOM    149  O   WAT    39       9.855  17.747   0.684  1.00  0.00
ATOM    150  H1  WAT    39      10.427  16.979   0.684  1.00  0.00
ATOM    151  H2  WAT    39       9.855  18.046  -0.225  1.00  0.00
TER
ATOM    152  O   WAT    40      11.098  13.155   2.471  1.00  0.00
ATOM    153  H1  WAT    40      10.918  12.258   2.751  1.00  0.00
ATOM    154  H2  WAT    40      10.696  13.702   3.146  1.00  0.00
TER
ATOM    155  O   WAT    41      14.068  13.729  -4.166  1.00  0.00
ATOM    156  H1  WAT    41      14.175  14.630  -3.859  1.00  0.00
ATOM    157  H2  WAT    41      13.157  13.681  -4.457  1.00  0.00
TER
ATOM    158  O   WAT    42      11.716  15.651   1.079  1.00  0.00
ATOM    159  H1  WAT    42      12.397  15.915   1.698  1.00  0.00
ATOM    160  H2  WAT    42      11.401  14.811   1.413  1.00  0.00
TER
ATOM    161  O   WAT    43      15.909  16.698   0.166  1.00  0.00
ATOM    162  H1  WAT    43      16.417  17.196   0.807  1.00  0.00
ATOM    163  H2  WAT    43      16.440  15.921  -0.010  1.00  0.00
TER
ATOM    164  O   WAT    44      14.192  11.338   4.433  1.00  0.00
ATOM    165  H1  WAT    44      14.194  11.855   3.627  1.00  0.00
ATOM    166  H2  WAT    44      13.363  10.861   4.410  1.00  0.00
TER
ATOM    167  O   WAT    45      13.874  13.049   2.440  1.00  0.00
ATOM    168  H1  WAT    45      14.216  13.893   2.145  1.00  0.00
ATOM    169  H2  WAT    45      12.936  13.197   2.556  1.00  0.00
TER
ATOM    170  O   WAT    46      17.557  10.537  -1.236  1.00  0.00
ATOM    171  H1  WAT    46      17.864   9.982  -1.952  1.00  0.00
ATOM    172  H2  WAT    46      16.627  10.671  -1.418  1.00  0.00
TER
ATOM    173  O   WAT    47      15.551  19.128  -1.718  1.00  0.00
ATOM    174  H1  WAT    47      15.146  18.416  -2.213  1.00  0.00
ATOM    175  H2  WAT    47      15.637  18.784  -0.829  1.00  0.00
TER
ATOM    176  O   WAT    48      14.263  15.903   2.062  1.00  0.00
ATOM    177  H1  WAT    48      14.815  16.012   1.288  1.00  0.00
ATOM    178  H2  WAT    48      14.778  16.276   2.778  1.00  0.00
TER
ATOM    179  O   WAT    49      13.938  19.425   5.673  1.00  0.00
ATOM    180  H1  WAT    49      13.798  20.297   6.041  1.00  0.00
ATOM    181  H2  WAT    49      13.056  19.082   5.528  1.00  0.00
TER
ATOM    182  O   WAT    50      12.251  18.023  -4.217  1.00  0.00
ATOM    183  H1  WAT    50      12.131  18.749  -4.829  1.00  0.00
ATOM    184  H2  WAT    50      11.941  17.253  -4.694  1.00  0.00
TER
ATOM    185  O   WAT    51      14.717  11.366  -0.835  1.00  0.00
ATOM    186  H1  WAT    51      14.274  12.147  -1.166  1.00  0.00
ATOM    187  H2  WAT    51      15.276  11.689  -0.128  1.00  0.00
TER
ATOM    188  O   WAT    52      19.004  14.233   4.769  1.00  0.00
ATOM    189  H1  WAT    52      18.542  14.442   5.581  1.00  0.00
ATOM    190  H2  WAT    52      18.602  13.419   4.466  1.00  0.00
TER
ATOM    191  O   WAT    53      17.833  10.987  -5.954  1.00  0.00
ATOM    192  H1  WAT    53      17.209  10.983  -5.229  1.00  0.00
ATOM    193  H2  WAT    53      17.746  10.121  -6.350  1.00  0.00
TER
ATOM    194  O   WAT    54      16.755  11.911   1.024  1.00  0.00
ATOM    195  H1  WAT    54      17.052  12.817   0.943  1.00  0.00
ATOM    196  H2  WAT    54      17.304  11.423   0.410  1.00  0.00
TER
ATOM    197  O   WAT    55      14.509  16.490  -3.107  1.00  0.00
ATOM    198  H1  WAT    55      14.283  16.273  -2.202  1.00  0.00
ATOM    199  H2  WAT    55      13.728  16.923  -3.452  1.00  0.00
TER
ATOM    200  O   WAT    56      16.949  17.388   7.559  1.00  0.00
ATOM    201  H1  WAT    56      16.853  16.448   7.410  1.00  0.00
ATOM    202  H2  WAT    56      17.792  17.610   7.164  1.00  0.00
TER
ATOM    203  O   WAT    57      12.080  13.800   5.713  1.00  0.00
ATOM    204  H1  WAT    57      11.686  14.647   5.920  1.00  0.00
ATOM    205  H2  WAT    57      11.392  13.162   5.904  1.00  0.00
TER
ATOM    206  O   WAT    58       9.381  11.722  -0.254  1.00  0.00
ATOM    207  H1  WAT    58       9.093  12.293   0.458  1.00  0.00
ATOM    208  H2  WAT    58      10.126  11.243   0.109  1.00  0.00
TER
ATOM    209  O   WAT    59       9.568  15.665  -9.044  1.00  0.00
ATOM    210  H1  WAT    59       9.486  16.608  -8.902  1.00  0.00
ATOM    211  H2  WAT    59       9.217  15.522  -9.923  1.00  0.00
TER
ATOM    212  O   WAT    60      17.368  14.398   0.023  1.00  0.00
ATOM    213  H1  WAT    60      17.372  13.957  -0.826  1.00  0.00
ATOM    214  H2  WAT    60      18.263  14.720   0.130  1.00  0.00
TER
ATOM    215  O   WAT    61      13.219  14.281  -1.017  1.00  0.00
ATOM    216  H1  WAT    61      12.879  14.759  -0.261  1.00  0.00
ATOM    217  H2  WAT    61      12.456  13.828  -1.377  1.00  0.00
TER
ATOM    218  O   WAT    62      17.430  15.400  -6.986  1.00  0.00
ATOM    219  H1  WAT    62      17.552  15.358  -6.038  1.00  0.00
ATOM    220  H2  WAT    62      17.045  16.262  -7.141  1.00  0.00
TER
ATOM    221  O   WAT    63      16.442  17.710  -7.588  1.00  0.00
ATOM    222  H1  WAT    63      15.874  17.262  -8.214  1.00  0.00
ATOM    223  H2  WAT    63      17.151  18.069  -8.121  1.00  0.00
TER
ATOM    224  O   WAT    64      17.669  18.459   1.770  1.00  0.00
ATOM    225  H1  WAT    64      18.036  17.984   2.516  1.00  0.00
ATOM    226  H2  WAT    64      17.480  19.333   2.111  1.00  0.00
TER
ATOM    227  O   WAT    65      10.533  13.203  -2.101  1.00  0.00
ATOM    228  H1  WAT    65      10.248  12.839  -1.263  1.00  0.00
ATOM    229  H2  WAT    65      10.471  12.471  -2.715  1.00  0.00
TER
ATOM    230  O   WAT    66      15.459  17.499   4.088  1.00  0.00
ATOM    231  H1  WAT    66      15.155  18.379   4.313  1.00  0.00
ATOM    232  H2  WAT    66      16.414  17.559   4.124  1.00  0.00
TER
ATOM    233  O   WAT    67      11.515  18.340   5.235  1.00  0.00
ATOM    234  H1  WAT    67      11.157  19.005   5.823  1.00  0.00
ATOM    235  H2  WAT    67      11.221  17.508   5.607  1.00  0.00
TER
ATOM    236  O   WAT    68      14.717  18.798   8.119  1.00  0.00
ATOM    237  H1  WAT    68      14.417  18.944   7.222  1.00  0.00
ATOM    238  H2  WAT    68      15.488  18.239   8.027  1.00  0.00
TER
ATOM    239  O   WAT    69      10.026  18.339  -8.141  1.00  0.00
ATOM    240  H1  WAT    69      10.896  18.621  -7.858  1.00  0.00
ATOM    241  H2  WAT    69       9.535  19.152  -8.256  1.00  0.00
TER
ATOM    242  O   WAT    70      17.190  19.726  -4.020  1.00  0.00
ATOM    243  H1  WAT    70      17.646  20.537  -3.794  1.00  0.00
ATOM    244  H2  WAT    70      16.839  19.408  -3.189  1.00  0.00
TER
ATOM    245  O   WAT    71      13.091  10.070  -3.548  1.00  0.00
ATOM    246  H1  WAT    71      12.962  10.062  -2.600  1.00  0.00
ATOM    247  H2  WAT    71      12.267  10.408  -3.899  1.00  0.00
TER
ATOM    248  O   WAT    72      10.090  11.829   5.912  1.00  0.00
ATOM    249  H1  WAT    72       9.376  12.029   6.518  1.00  0.00
ATOM    250  H2  WAT    72      10.510  11.053   6.284  1.00  0.00
TER
ATOM    251  O   WAT    73      12.011  20.156  -6.013  1.00  0.00
ATOM    252  H1  WAT    73      11.404  20.896  -6.004  1.00  0.00
ATOM    253  H2  WAT    73      12.486  20.246  -6.839  1.00  0.00
TER
ATOM    254  O   WAT    74      16.919  15.556  -4.113  1.00  0.00
ATOM    255  H1  WAT    74      16.210  16.024  -3.671  1.00  0.00
ATOM    256  H2  WAT    74      17.203  14.898  -3.478  1.00  0.00
TER
ATOM    257  O   WAT    75      18.544  16.975   3.886  1.00  0.00
ATOM    258  H1  WAT    75      19.043  17.450   4.552  1.00  0.00
ATOM    259  H2  WAT    75      18.687  16.052   4.093  1.00  0.00
TER
ATOM    260  O   WAT    76      15.122  13.864  -6.738  1.00  0.00
ATOM    261  H1  WAT    76      15.971  14.301  -6.804  1.00  0.00
ATOM    262  H2  WAT    76      14.755  14.176  -5.911  1.00  0.00
TER
ATOM    263  O   WAT    77      14.021  20.117  -8.264  1.00  0.00
ATOM    264  H1  WAT    77      14.788  20.005  -7.702  1.00  0.00
ATOM    265  H2  WAT    77      14.099  19.421  -8.917  1.00  0.00
TER
ATOM    266  O   WAT    78      12.716  17.550  -7.581  1.00  0.00
ATOM    267  H1  WAT    78      12.796  16.603  -7.469  1.00  0.00
ATOM    268  H2  WAT    78      13.608  17.881  -7.475  1.00  0.00
TER
ATOM    269  O   WAT    79      10.243  19.371   7.655  1.00  0.00
ATOM    270  H1  WAT    79      10.747  18.792   8.226  1.00  0.00
ATOM    271  H2  WAT    79       9.504  19.655   8.192  1.00  0.00
TER
ATOM    272  O   WAT    80      12.275  17.514   8.550  1.00  0.00
ATOM    273  H1  WAT    80      12.316  17.216   9.458  1.00  0.00
ATOM    274  H2  WAT    80      13.130  17.915   8.390  1.00  0.00
TER
ATOM    275  O   WAT    81      16.053  20.114  -6.290  1.00  0.00
ATOM    276  H1  WAT    81      16.475  19.948  -5.447  1.00  0.00
ATOM    277  H2  WAT    81      16.178  19.304  -6.784  1.00  0.00
TER
ATOM    278  O   WAT    82      14.216  16.093   6.517  1.00  0.00
ATOM    279  H1  WAT    82      13.686  15.603   5.889  1.00  0.00
ATOM    280  H2  WAT    82      14.885  16.522   5.983  1.00  0.00
TER
ATOM    281  O   WAT    83      14.703  13.060   6.597  1.00  0.00
ATOM    282  H1  WAT    83      14.609  12.442   5.872  1.00  0.00
ATOM    283  H2  WAT    83      14.123  13.786   6.370  1.00  0.00
TER
ATOM    284  O   WAT    84      17.469  11.617   3.630  1.00  0.00
ATOM    285  H1  WAT    84      17.021  11.639   2.784  1.00  0.00
ATOM    286  H2  WAT    84      16.836  11.219   4.227  1.00  0.00
TER
ATOM    287  O   WAT    85      14.949  16.187  -9.344  1.00  0.00
ATOM    288  H1  WAT    85      14.748  15.324  -8.983  1.00  0.00
ATOM    289  H2  WAT    85      14.778  16.100 -10.282  1.00  0.00
TER
ATOM    290  O   WAT    86      16.979  14.786   6.892  1.00  0.00
ATOM    291  H1  WAT    86      17.569  14.478   7.580  1.00  0.00
ATOM    292  H2  WAT    86      16.161  14.314   7.048  1.00  0.00
TER
ATOM    293  O   WAT    87      13.747  13.287  -9.356  1.00  0.00
ATOM    294  H1  WAT    87      14.050  13.294 -10.264  1.00  0.00
ATOM    295  H2  WAT    87      14.487  12.937  -8.860  1.00  0.00
TER
ATOM    296  O   WAT    88      16.966  12.231  -8.371  1.00  0.00
ATOM    297  H1  WAT    88      16.618  11.553  -8.950  1.00  0.00
ATOM    298  H2  WAT    88      17.167  11.770  -7.556  1.00  0.00
TER
ATOM    299  O   WAT    89      10.307  18.759  -1.974  1.00  0.00
ATOM    300  H1  WAT    89       9.651  18.491  -2.618  1.00  0.00
ATOM    301  H2  WAT    89      11.144  18.650  -2.424  1.00  0.00
TER
ATOM    302  O   WAT    90      11.344  19.145   2.566  1.00  0.00
ATOM    303  H1  WAT    90      11.711  19.057   3.446  1.00  0.00
ATOM    304  H2  WAT    90      10.775  18.381   2.467  1.00  0.00
TER
ATOM    305  O   WAT    91      10.896  16.056   6.472  1.00  0.00
ATOM    306  H1  WAT    91      10.001  16.022   6.811  1.00  0.00
ATOM    307  H2  WAT    91      11.435  16.254   7.237  1.00  0.00
TER
ATOM    308  O   WAT    92       9.520  15.969  -6.032  1.00  0.00
ATOM    309  H1  WAT    92       8.617  16.232  -6.207  1.00  0.00
ATOM    310  H2  WAT    92      10.004  16.240  -6.812  1.00  0.00
TER
ATOM    311  O   WAT    93      12.063  15.026  -8.122  1.00  0.00
ATOM    312  H1  WAT    93      12.772  14.604  -8.608  1.00  0.00
ATOM    313  H2  WAT    93      11.347  15.093  -8.754  1.00  0.00
TER
ATOM    314  O   WAT    94      11.710  11.080  -9.082  1.00  0.00
ATOM    315  H1  WAT    94      12.433  11.621  -8.764  1.00  0.00
ATOM    316  H2  WAT    94      11.983  10.806  -9.958  1.00  0.00
TER
ATOM    317  O   WAT    95      11.400  10.330   0.820  1.00  0.00
ATOM    318  H1  WAT    95      12.047   9.780   0.380  1.00  0.00
ATOM    319  H2  WAT    95      11.820  10.585   1.642  1.00  0.00
TER
ATOM    320  O   WAT    96      11.153  10.486   3.563  1.00  0.00
ATOM    321  H1  WAT    96      10.804  10.942   4.329  1.00  0.00
ATOM    322  H2  WAT    96      10.822   9.592   3.645  1.00  0.00
TER
ATOM    323  O   WAT    97      11.825  10.014   6.838  1.00  0.00
ATOM    324  H1  WAT    97      12.373   9.832   6.074  1.00  0.00
ATOM    325  H2  WAT    97      11.890   9.223   7.373  1.00  0.00
TER
ATOM    326  O   WAT    98      11.135  11.119  -5.488  1.00  0.00
ATOM    327  H1  WAT    98      11.893  11.232  -6.062  1.00  0.00
ATOM    328  H2  WAT    98      10.673  11.956  -5.534  1.00  0.00
TER
ATOM    329  O   WAT    99      17.677  13.233  -2.498  1.00  0.00
ATOM    330  H1  WAT    99      16.864  12.859  -2.839  1.00  0.00
ATOM    331  H2  WAT    99      18.181  12.478  -2.196  1.00  0.00
TER
ATOM    332  O   WAT   100      13.508  11.646  -6.948  1.00  0.00
ATOM    333  H1  WAT   100      14.037  10.859  -7.077  1.00  0.00
ATOM    334  H2  WAT   100      14.141  12.325  -6.715  1.00  0.00
TER
ATOM    335  O   WAT   101      15.701  11.383  -3.894  1.00  0.00
ATOM    336  H1  WAT   101      15.072  10.682  -3.727  1.00  0.00
ATOM    337  H2  WAT   101      15.162  12.143  -4.110  1.00  0.00
TER
ATOM    338  O   WAT   102      15.827  10.661   8.541  1.00  0.00
ATOM    339  H1  WAT   102      15.545  11.165   7.778  1.00  0.00
ATOM    340  H2  WAT   102      16.209   9.864   8.176  1.00  0.00
TER
ATOM    341  O   WAT   103      13.483  20.186 -17.758  1.00  0.00
ATOM    342  H1  WAT   103      12.651  19.931 -17.359  1.00  0.00
ATOM    343  H2  WAT   103      14.091  20.257 -17.023  1.00  0.00
TER
ATOM    344  O   WAT   104       9.855  17.747 -18.090  1.00  0.00
ATOM    345  H1  WAT   104      10.427  16.979 -18.090  1.00  0.00
ATOM    346  H2  WAT   104       9.855  18.046 -19.000  1.00  0.00
TER
ATOM    347  O   WAT   105      11.098  13.155 -16.303  1.00  0.00
ATOM    348  H1  WAT   105      10.918  12.258 -16.023  1.00  0.00
ATOM    349  H2  WAT   105      10.696  13.702 -15.629  1.00  0.00
TER
ATOM    350  O   WAT   106      11.716  15.651 -17.695  1.00  0.00
ATOM    351  H1  WAT   106      12.397  15.915 -17.076  1.00  0.00
ATOM    352  H2  WAT   106      11.401  14.811 -17.361  1.00  0.00
TER
ATOM    353  O   WAT   107      15.909  16.698 -18.608  1.00  0.00
ATOM    354  H1  WAT   107      16.417  17.196 -17.967  1.00  0.00
ATOM    355  H2  WAT   107      16.440  15.921 -18.784  1.00  0.00
TER
ATOM    356  O   WAT   108      14.192  11.338 -14.342  1.00  0.00
ATOM    357  H1  WAT   108      14.194  11.855 -15.147  1.00  0.00
ATOM    358  H2  WAT   108      13.363  10.861 -14.365  1.00  0.00
TER
ATOM    359  O   WAT   109      13.874  13.049 -16.334  1.00  0.00
ATOM    360  H1  WAT   109      14.216  13.893 -16.629  1.00  0.00
ATOM    361  H2  WAT   109      12.936  13.197 -16.218  1.00  0.00
TER
ATOM    362  O   WAT   110      14.263  15.903 -16.712  1.00  0.00
ATOM    363  H1  WAT   110      14.815  16.012 -17.487  1.00  0.00
ATOM    364  H2  WAT   110      14.778  16.276 -15.997  1.00  0.00
TER
ATOM    365  O   WAT   111      13.938  19.425 -13.102  1.00  0.00
ATOM    366  H1  WAT   111      13.798  20.297 -12.733  1.00  0.00
ATOM    367  H2  WAT   111      13.056  19.082 -13.247  1.00  0.00
TER
ATOM    368  O   WAT   112      19.004  14.233 -14.005  1.00  0.00
ATOM    369  H1  WAT   112      18.542  14.442 -13.193  1.00  0.00
ATOM    370  H2  WAT   112      18.602  13.419 -14.308  1.00  0.00
TER
ATOM    371  O   WAT   113      16.755  11.911 -17.750  1.00  0.00
ATOM    372  H1  WAT   113      17.052  12.817 -17.831  1.00  0.00
ATOM    373  H2  WAT   113      17.304  11.423 -18.364  1.00  0.00
TER
ATOM    374  O   WAT   114      16.949  17.388 -11.215  1.00  0.00
ATOM    375  H1  WAT   114      16.853  16.448 -11.365  1.00  0.00
ATOM    376  H2  WAT   114      17.792  17.610 -11.610  1.00  0.00
TER
ATOM    377  O   WAT   115      12.080  13.800 -13.061  1.00  0.00
ATOM    378  H1  WAT   115      11.686  14.647 -12.854  1.00  0.00
ATOM    379  H2  WAT   115      11.392  13.162 -12.871  1.00  0.00
TER
ATOM    380  O   WAT   116       9.381  11.722 -19.028  1.00  0.00
ATOM    381  H1  WAT   116       9.093  12.293 -18.316  1.00  0.00
ATOM    382  H2  WAT   116      10.126  11.243 -18.665  1.00  0.00
TER
ATOM    383  O   WAT   117      17.669  18.459 -17.005  1.00  0.00
ATOM    384  H1  WAT   117      18.036  17.984 -16.258  1.00  0.00
ATOM    385  H2  WAT   117      17.480  19.333 -16.664  1.00  0.00
TER
ATOM    386  O   WAT   118      15.459  17.499 -14.686  1.00  0.00
ATOM    387  H1  WAT   118      15.155  18.379 -14.461  1.00  0.00
ATOM    388  H2  WAT   118      16.414  17.559 -14.650  1.00  0.00
TER
ATOM    389  O   WAT   119      11.515  18.340 -13.539  1.00  0.00
ATOM    390  H1  WAT   119      11.157  19.005 -12.952  1.00  0.00
ATOM    391  H2  WAT   119      11.221  17.508 -13.168  1.00  0.00
TER
ATOM    392  O   WAT   120      14.717  18.798 -10.655  1.00  0.00
ATOM    393  H1  WAT   120      14.417  18.944 -11.552  1.00  0.00
ATOM    394  H2  WAT   120      15.488  18.239 -10.748  1.00  0.00
TER
ATOM    395  O   WAT   121      10.090  11.829 -12.862  1.00  0.00
ATOM    396  H1  WAT   121       9.376  12.029 -12.257  1.00  0.00
ATOM    397  H2  WAT   121      10.510  11.053 -12.490  1.00  0.00
TER
ATOM    398  O   WAT   122      18.544  16.975 -14.888  1.00  0.00
ATOM    399  H1  WAT   122      19.043  17.450 -14.223  1.00  0.00
ATOM    400  H2  WAT   122      18.687  16.052 -14.681  1.00  0.00
TER
ATOM    401  O   WAT   123      10.243  19.371 -11.120  1.00  0.00
ATOM    402  H1  WAT   123      10.747  18.792 -10.548  1.00  0.00
ATOM    403  H2  WAT   123       9.504  19.655 -10.582  1.00  0.00
TER
ATOM    404  O   WAT   124      12.275  17.514 -10.225  1.00  0.00
ATOM    405  H1  WAT   124      12.316  17.216  -9.316  1.00  0.00
ATOM    406  H2  WAT   124      13.130  17.915 -10.384  1.00  0.00
TER
ATOM    407  O   WAT   125      14.216  16.093 -12.257  1.00  0.00
ATOM    408  H1  WAT   125      13.686  15.603 -12.885  1.00  0.00
ATOM    409  H2  WAT   125      14.885  16.522 -12.791  1.00  0.00
TER
ATOM    410  O   WAT   126      14.703  13.060 -12.177  1.00  0.00
ATOM    411  H1  WAT   126      14.609  12.442 -12.902  1.00  0.00
ATOM    412  H2  WAT   126      14.123  13.786 -12.404  1.00  0.00
TER
ATOM    413  O   WAT   127      17.469  11.617 -15.145  1.00  0.00
ATOM    414  H1  WAT   127      17.021  11.639 -15.990  1.00  0.00
ATOM    415  H2  WAT   127      16.836  11.219 -14.548  1.00  0.00
TER
ATOM    416  O   WAT   128      16.979  14.786 -11.882  1.00  0.00
ATOM    417  H1  WAT   128      17.569  14.478 -11.194  1.00  0.00
ATOM    418  H2  WAT   128      16.161  14.314 -11.726  1.00  0.00
TER
ATOM    419  O   WAT   129      11.344  19.145 -16.208  1.00  0.00
ATOM    420  H1  WAT   129      11.711  19.057 -15.329  1.00  0.00
ATOM    421  H2  WAT   129      10.775  18.381 -16.308  1.00  0.00
TER
ATOM    422  O   WAT   130      10.896  16.056 -12.302  1.00  0.00
ATOM    423  H1  WAT   130      10.001  16.022 -11.963  1.00  0.00
ATOM    424  H2  WAT   130      11.435  16.254 -11.537  1.00  0.00
TER
ATOM    425  O   WAT   131      11.400  10.330 -17.954  1.00  0.00
ATOM    426  H1  WAT   131      12.047   9.780 -18.395  1.00  0.00
ATOM    427  H2  WAT   131      11.820  10.585 -17.133  1.00  0.00
TER
ATOM    428  O   WAT   132      11.153  10.486 -15.212  1.00  0.00
ATOM    429  H1  WAT   132      10.804  10.942 -14.446  1.00  0.00
ATOM    430  H2  WAT   132      10.822   9.592 -15.129  1.00  0.00
TER
ATOM    431  O   WAT   133      11.825  10.014 -11.937  1.00  0.00
ATOM    432  H1  WAT   133      12.373   9.832 -12.700  1.00  0.00
ATOM    433  H2  WAT   133      11.890   9.223 -11.401  1.00  0.00
TER
ATOM    434  O   WAT   134      15.827  10.661 -10.233  1.00  0.00
ATOM    435  H1  WAT   134      15.545  11.165 -10.997  1.00  0.00
ATOM    436  H2  WAT   134      16.209   9.864 -10.599  1.00  0.00
TER
ATOM    437  O   WAT   135      11.892  -3.628  13.574  1.00  0.00
ATOM    438  H1  WAT   135      11.004  -3.287  13.472  1.00  0.00
ATOM    439  H2  WAT   135      12.176  -3.828  12.683  1.00  0.00
TER
ATOM    440  O   WAT   136      14.068  -5.045  14.608  1.00  0.00
ATOM    441  H1  WAT   136      14.175  -4.145  14.915  1.00  0.00
ATOM    442  H2  WAT   136      13.157  -5.093  14.318  1.00  0.00
TER
ATOM    443  O   WAT   137       9.948   3.361  12.080  1.00  0.00
ATOM    444  H1  WAT   137       9.571   3.850  11.349  1.00  0.00
ATOM    445  H2  WAT   137      10.205   4.034  12.711  1.00  0.00
TER
ATOM    446  O   WAT   138      17.557  -8.237  17.539  1.00  0.00
ATOM    447  H1  WAT   138      17.864  -8.793  16.822  1.00  0.00
ATOM    448  H2  WAT   138      16.627  -8.103  17.356  1.00  0.00
TER
ATOM    449  O   WAT   139      15.551   0.354  17.057  1.00  0.00
ATOM    450  H1  WAT   139      15.146  -0.358  16.561  1.00  0.00
ATOM    451  H2  WAT   139      15.637   0.009  17.945  1.00  0.00
TER
ATOM    452  O   WAT   140      16.019   4.041  19.221  1.00  0.00
ATOM    453  H1  WAT   140      15.722   3.435  18.541  1.00  0.00
ATOM    454  H2  WAT   140      16.969   4.078  19.110  1.00  0.00
TER
ATOM    455  O   WAT   141      12.251  -0.751  14.557  1.00  0.00
ATOM    456  H1  WAT   141      12.131  -0.025  13.945  1.00  0.00
ATOM    457  H2  WAT   141      11.941  -1.521  14.080  1.00  0.00
TER
ATOM    458  O   WAT   142      11.134   4.120  16.775  1.00  0.00
ATOM    459  H1  WAT   142      10.727   4.261  15.920  1.00  0.00
ATOM    460  H2  WAT   142      12.026   3.836  16.572  1.00  0.00
TER
ATOM    461  O   WAT   143      15.406   8.335  14.887  1.00  0.00
ATOM    462  H1  WAT   143      15.231   7.418  14.674  1.00  0.00
ATOM    463  H2  WAT   143      14.552   8.693  15.127  1.00  0.00
TER
ATOM    464  O   WAT   144      14.717  -7.408  17.940  1.00  0.00
ATOM    465  H1  WAT   144      14.274  -6.627  17.608  1.00  0.00
ATOM    466  H2  WAT   144      15.276  -7.085  18.647  1.00  0.00
TER
ATOM    467  O   WAT   145      17.833  -7.787  12.820  1.00  0.00
ATOM    468  H1  WAT   145      17.209  -7.791  13.546  1.00  0.00
ATOM    469  H2  WAT   145      17.746  -8.654  12.424  1.00  0.00
TER
ATOM    470  O   WAT   146      14.509  -2.285  15.668  1.00  0.00
ATOM    471  H1  WAT   146      14.283  -2.501  16.572  1.00  0.00
ATOM    472  H2  WAT   146      13.728  -1.852  15.322  1.00  0.00
TER
ATOM    473  O   WAT   147       9.381  -7.052  18.520  1.00  0.00
ATOM    474  H1  WAT   147       9.093  -6.482  19.233  1.00  0.00
ATOM    475  H2  WAT   147      10.126  -7.531  18.883  1.00  0.00
TER
ATOM    476  O   WAT   148       9.568  -3.110   9.730  1.00  0.00
ATOM    477  H1  WAT   148       9.486  -2.167   9.872  1.00  0.00
ATOM    478  H2  WAT   148       9.217  -3.252   8.852  1.00  0.00
TER
ATOM    479  O   WAT   149      17.368  -4.376  18.798  1.00  0.00
ATOM    480  H1  WAT   149      17.372  -4.817  17.948  1.00  0.00
ATOM    481  H2  WAT   149      18.263  -4.054  18.905  1.00  0.00
TER
ATOM    482  O   WAT   150      13.219  -4.493  17.757  1.00  0.00
ATOM    483  H1  WAT   150      12.879  -4.016  18.514  1.00  0.00
ATOM    484  H2  WAT   150      12.456  -4.947  17.397  1.00  0.00
TER
ATOM    485  O   WAT   151      17.430  -3.375  11.788  1.00  0.00
ATOM    486  H1  WAT   151      17.552  -3.416  12.737  1.00  0.00
ATOM    487  H2  WAT   151      17.045  -2.512  11.633  1.00  0.00
TER
ATOM    488  O   WAT   152      16.442  -1.065  11.187  1.00  0.00
ATOM    489  H1  WAT   152      15.874  -1.513  10.560  1.00  0.00
ATOM    490  H2  WAT   152      17.151  -0.705  10.653  1.00  0.00
TER
ATOM    491  O   WAT   153      10.533  -5.571  16.673  1.00  0.00
ATOM    492  H1  WAT   153      10.248  -5.936  17.511  1.00  0.00
ATOM    493  H2  WAT   153      10.471  -6.303  16.060  1.00  0.00
TER
ATOM    494  O   WAT   154      13.987   2.931  13.459  1.00  0.00
ATOM    495  H1  WAT   154      13.213   2.391  13.299  1.00  0.00
ATOM    496  H2  WAT   154      14.717   2.412  13.121  1.00  0.00
TER
ATOM    497  O   WAT   155      14.031   2.599  17.097  1.00  0.00
ATOM    498  H1  WAT   155      14.549   1.796  17.043  1.00  0.00
ATOM    499  H2  WAT   155      13.579   2.537  17.939  1.00  0.00
TER
ATOM    500  O   WAT   156      17.887   3.947  15.141  1.00  0.00
ATOM    501  H1  WAT   156      18.574   4.494  15.522  1.00  0.00
ATOM    502  H2  WAT   156      17.100   4.491  15.176  1.00  0.00
TER
ATOM    503  O   WAT   157      10.026  -0.436  10.633  1.00  0.00
ATOM    504  H1  WAT   157      10.896  -0.153  10.917  1.00  0.00
ATOM    505  H2  WAT   157       9.535   0.378  10.518  1.00  0.00
TER
ATOM    506  O   WAT   158      17.190   0.952  14.754  1.00  0.00
ATOM    507  H1  WAT   158      17.646   1.762  14.980  1.00  0.00
ATOM    508  H2  WAT   158      16.839   0.634  15.586  1.00  0.00
TER
ATOM    509  O   WAT   159      13.091  -8.704  15.226  1.00  0.00
ATOM    510  H1  WAT   159      12.962  -8.713  16.175  1.00  0.00
ATOM    511  H2  WAT   159      12.267  -8.366  14.875  1.00  0.00
TER
ATOM    512  O   WAT   160      10.393   8.777  11.199  1.00  0.00
ATOM    513  H1  WAT   160      10.753   9.376  10.545  1.00  0.00
ATOM    514  H2  WAT   160      10.253   9.323  11.973  1.00  0.00
TER
ATOM    515  O   WAT   161      16.410   6.160  12.017  1.00  0.00
ATOM    516  H1  WAT   161      16.401   6.893  11.401  1.00  0.00
ATOM    517  H2  WAT   161      15.490   5.914  12.109  1.00  0.00
TER
ATOM    518  O   WAT   162      12.011   1.382  12.761  1.00  0.00
ATOM    519  H1  WAT   162      11.404   2.122  12.771  1.00  0.00
ATOM    520  H2  WAT   162      12.486   1.472  11.935  1.00  0.00
TER
ATOM    521  O   WAT   163      16.919  -3.219  14.662  1.00  0.00
ATOM    522  H1  WAT   163      16.210  -2.750  15.103  1.00  0.00
ATOM    523  H2  WAT   163      17.203  -3.877  15.296  1.00  0.00
TER
ATOM    524  O   WAT   164      18.038   8.742  15.374  1.00  0.00
ATOM    525  H1  WAT   164      18.292   8.704  14.452  1.00  0.00
ATOM    526  H2  WAT   164      17.089   8.615  15.367  1.00  0.00
TER
ATOM    527  O   WAT   165      15.122  -4.910  12.037  1.00  0.00
ATOM    528  H1  WAT   165      15.971  -4.473  11.971  1.00  0.00
ATOM    529  H2  WAT   165      14.755  -4.598  12.864  1.00  0.00
TER
ATOM    530  O   WAT   166      14.021   1.343  10.510  1.00  0.00
ATOM    531  H1  WAT   166      14.788   1.231  11.073  1.00  0.00
ATOM    532  H2  WAT   166      14.099   0.647   9.858  1.00  0.00
TER
ATOM    533  O   WAT   167      12.716  -1.225  11.193  1.00  0.00
ATOM    534  H1  WAT   167      12.796  -2.172  11.305  1.00  0.00
ATOM    535  H2  WAT   167      13.608  -0.894  11.299  1.00  0.00
TER
ATOM    536  O   WAT   168      13.518   8.925  18.297  1.00  0.00
ATOM    537  H1  WAT   168      14.254   8.377  18.568  1.00  0.00
ATOM    538  H2  WAT   168      13.902   9.791  18.157  1.00  0.00
TER
ATOM    539  O   WAT   169      10.402   4.992  14.171  1.00  0.00
ATOM    540  H1  WAT   169       9.476   5.234  14.162  1.00  0.00
ATOM    541  H2  WAT   169      10.868   5.820  14.050  1.00  0.00
TER
ATOM    542  O   WAT   170      16.628   8.098  10.119  1.00  0.00
ATOM    543  H1  WAT   170      17.421   8.387   9.668  1.00  0.00
ATOM    544  H2  WAT   170      16.108   7.667   9.441  1.00  0.00
TER
ATOM    545  O   WAT   171      17.146   3.318   9.984  1.00  0.00
ATOM    546  H1  WAT   171      17.041   2.704  10.710  1.00  0.00
ATOM    547  H2  WAT   171      16.978   2.795   9.200  1.00  0.00
TER
ATOM    548  O   WAT   172      16.053   1.339  12.484  1.00  0.00
ATOM    549  H1  WAT   172      16.475   1.173  13.328  1.00  0.00
ATOM    550  H2  WAT   172      16.178   0.529  11.990  1.00  0.00
TER
ATOM    551  O   WAT   173      14.949  -2.587   9.430  1.00  0.00
ATOM    552  H1  WAT   173      14.748  -3.450   9.792  1.00  0.00
ATOM    553  H2  WAT   173      14.778  -2.674   8.492  1.00  0.00
TER
ATOM    554  O   WAT   174      13.747  -5.487   9.418  1.00  0.00
ATOM    555  H1  WAT   174      14.050  -5.480   8.510  1.00  0.00
ATOM    556  H2  WAT   174      14.487  -5.837   9.915  1.00  0.00
TER
ATOM    557  O   WAT   175      16.966  -6.544  10.404  1.00  0.00
ATOM    558  H1  WAT   175      16.618  -7.221   9.824  1.00  0.00
ATOM    559  H2  WAT   175      17.167  -7.005  11.218  1.00  0.00
TER
ATOM    560  O   WAT   176      12.770   3.817  10.251  1.00  0.00
ATOM    561  H1  WAT   176      13.208   4.360  10.907  1.00  0.00
ATOM    562  H2  WAT   176      13.255   2.992  10.261  1.00  0.00
TER
ATOM    563  O   WAT   177       9.985   6.606  17.703  1.00  0.00
ATOM    564  H1  WAT   177      10.315   5.738  17.471  1.00  0.00
ATOM    565  H2  WAT   177      10.414   6.812  18.534  1.00  0.00
TER
ATOM    566  O   WAT   178      14.581   4.937  15.363  1.00  0.00
ATOM    567  H1  WAT   178      14.281   4.813  16.264  1.00  0.00
ATOM    568  H2  WAT   178      14.475   4.078  14.955  1.00  0.00
TER
ATOM    569  O   WAT   179      10.307  -0.015  16.800  1.00  0.00
ATOM    570  H1  WAT   179       9.651  -0.284  16.156  1.00  0.00
ATOM    571  H2  WAT   179      11.144  -0.124  16.350  1.00  0.00
TER
ATOM    572  O   WAT   180       9.520  -2.805  12.743  1.00  0.00
ATOM    573  H1  WAT   180       8.617  -2.542  12.568  1.00  0.00
ATOM    574  H2  WAT   180      10.004  -2.534  11.963  1.00  0.00
TER
ATOM    575  O   WAT   181      12.063  -3.748  10.652  1.00  0.00
ATOM    576  H1  WAT   181      12.772  -4.170  10.167  1.00  0.00
ATOM    577  H2  WAT   181      11.347  -3.681  10.020  1.00  0.00
TER
ATOM    578  O   WAT   182      11.710  -7.695   9.692  1.00  0.00
ATOM    579  H1  WAT   182      12.433  -7.154  10.010  1.00  0.00
ATOM    580  H2  WAT   182      11.983  -7.968   8.816  1.00  0.00
TER
ATOM    581  O   WAT   183      10.512   8.513  15.783  1.00  0.00
ATOM    582  H1  WAT   183      10.345   7.880  16.481  1.00  0.00
ATOM    583  H2  WAT   183       9.646   8.719  15.432  1.00  0.00
TER
ATOM    584  O   WAT   184      11.135  -7.655  13.286  1.00  0.00
ATOM    585  H1  WAT   184      11.893  -7.542  12.712  1.00  0.00
ATOM    586  H2  WAT   184      10.673  -6.818  13.240  1.00  0.00
TER
ATOM    587  O   WAT   185      17.677  -5.541  16.276  1.00  0.00
ATOM    588  H1  WAT   185      16.864  -5.916  15.936  1.00  0.00
ATOM    589  H2  WAT   185      18.181  -6.297  16.578  1.00  0.00
TER
ATOM    590  O   WAT   186      12.119   7.206  13.228  1.00  0.00
ATOM    591  H1  WAT   186      11.593   7.587  12.524  1.00  0.00
ATOM    592  H2  WAT   186      12.043   7.832  13.949  1.00  0.00
TER
ATOM    593  O   WAT   187      13.508  -7.129  11.826  1.00  0.00
ATOM    594  H1  WAT   187      14.037  -7.916  11.697  1.00  0.00
ATOM    595  H2  WAT   187      14.141  -6.450  12.060  1.00  0.00
TER
ATOM    596  O   WAT   188      15.701  -7.391  14.881  1.00  0.00
ATOM    597  H1  WAT   188      15.072  -8.093  15.048  1.00  0.00
ATOM    598  H2  WAT   188      15.162  -6.631  14.664  1.00  0.00
TER
ATOM    599  O   WAT   189      14.718   9.155  12.103  1.00  0.00
ATOM    600  H1  WAT   189      15.450   8.871  11.555  1.00  0.00
ATOM    601  H2  WAT   189      14.977   8.916  12.993  1.00  0.00
TER
ATOM    602  O   WAT   190      13.879   5.271  12.107  1.00  0.00
ATOM    603  H1  WAT   190      13.250   5.740  12.656  1.00  0.00
ATOM    604  H2  WAT   190      13.994   4.426  12.542  1.00  0.00
TER
ATOM    605  O   WAT   191      13.483   1.412   1.016  1.00  0.00
ATOM    606  H1  WAT   191      12.651   1.156   1.416  1.00  0.00
ATOM    607  H2  WAT   191      14.091   1.483   1.752  1.00  0.00
TER
ATOM    608  O   WAT   192      13.463   5.446   1.212  1.00  0.00
ATOM    609  H1  WAT   192      13.766   4.555   1.033  1.00  0.00
ATOM    610  H2  WAT   192      14.207   6.003   0.984  1.00  0.00
TER
ATOM    611  O   WAT   193      11.892  -3.628  -5.200  1.00  0.00
ATOM    612  H1  WAT   193      11.004  -3.287  -5.302  1.00  0.00
ATOM    613  H2  WAT   193      12.176  -3.828  -6.092  1.00  0.00
TER
ATOM    614  O   WAT   194       9.855  -1.028   0.684  1.00  0.00
ATOM    615  H1  WAT   194      10.427  -1.795   0.684  1.00  0.00
ATOM    616  H2  WAT   194       9.855  -0.729  -0.225  1.00  0.00
TER
ATOM    617  O   WAT   195      11.098  -5.619   2.471  1.00  0.00
ATOM    618  H1  WAT   195      10.918  -6.517   2.751  1.00  0.00
ATOM    619  H2  WAT   195      10.696  -5.072   3.146  1.00  0.00
TER
ATOM    620  O   WAT   196      14.068  -5.045  -4.166  1.00  0.00
ATOM    621  H1  WAT   196      14.175  -4.145  -3.859  1.00  0.00
ATOM    622  H2  WAT   196      13.157  -5.093  -4.457  1.00  0.00
TER
ATOM    623  O   WAT   197      11.716  -3.123   1.079  1.00  0.00
ATOM    624  H1  WAT   197      12.397  -2.859   1.698  1.00  0.00
ATOM    625  H2  WAT   197      11.401  -3.963   1.413  1.00  0.00
TER
ATOM    626  O   WAT   198      15.909  -2.076   0.166  1.00  0.00
ATOM    627  H1  WAT   198      16.417  -1.578   0.807  1.00  0.00
ATOM    628  H2  WAT   198      16.440  -2.853  -0.010  1.00  0.00
TER
ATOM    629  O   WAT   199      14.192  -7.437   4.433  1.00  0.00
ATOM    630  H1  WAT   199      14.194  -6.919   3.627  1.00  0.00
ATOM    631  H2  WAT   199      13.363  -7.914   4.410  1.00  0.00
TER
ATOM    632  O   WAT   200      15.443   2.203   2.610  1.00  0.00
ATOM    633  H1  WAT   200      15.110   2.830   3.252  1.00  0.00
ATOM    634  H2  WAT   200      15.619   2.729   1.830  1.00  0.00
TER
ATOM    635  O   WAT   201      13.874  -5.726   2.440  1.00  0.00
ATOM    636  H1  WAT   201      14.216  -4.881   2.145  1.00  0.00
ATOM    637  H2  WAT   201      12.936  -5.577   2.556  1.00  0.00
TER
ATOM    638  O   WAT   202      14.655   4.171   4.425  1.00  0.00
ATOM    639  H1  WAT   202      15.272   4.846   4.144  1.00  0.00
ATOM    640  H2  WAT   202      13.794   4.580   4.334  1.00  0.00
TER
ATOM    641  O   WAT   203       9.948   3.361  -6.694  1.00  0.00
ATOM    642  H1  WAT   203       9.571   3.850  -7.426  1.00  0.00
ATOM    643  H2  WAT   203      10.205   4.034  -6.064  1.00  0.00
TER
ATOM    644  O   WAT   204      17.557  -8.237  -1.236  1.00  0.00
ATOM    645  H1  WAT   204      17.864  -8.793  -1.952  1.00  0.00
ATOM    646  H2  WAT   204      16.627  -8.103  -1.418  1.00  0.00
TER
ATOM    647  O   WAT   205      15.551   0.354  -1.718  1.00  0.00
ATOM    648  H1  WAT   205      15.146  -0.358  -2.213  1.00  0.00
ATOM    649  H2  WAT   205      15.637   0.009  -0.829  1.00  0.00
TER
ATOM    650  O   WAT   206      16.019   4.041   0.446  1.00  0.00
ATOM    651  H1  WAT   206      15.722   3.435  -0.233  1.00  0.00
ATOM    652  H2  WAT   206      16.969   4.078   0.335  1.00  0.00
TER
ATOM    653  O   WAT   207      14.263  -2.872   2.062  1.00  0.00
ATOM    654  H1  WAT   207      14.815  -2.762   1.288  1.00  0.00
ATOM    655  H2  WAT   207      14.778  -2.498   2.778  1.00  0.00
TER
ATOM    656  O   WAT   208      15.111   3.779   7.097  1.00  0.00
ATOM    657  H1  WAT   208      14.213   4.003   7.344  1.00  0.00
ATOM    658  H2  WAT   208      15.136   3.902   6.148  1.00  0.00
TER
ATOM    659  O   WAT   209      13.938   0.650   5.673  1.00  0.00
ATOM    660  H1  WAT   209      13.798   1.523   6.041  1.00  0.00
ATOM    661  H2  WAT   209      13.056   0.308   5.528  1.00  0.00
TER
ATOM    662  O   WAT   210      15.736   6.592   7.881  1.00  0.00
ATOM    663  H1  WAT   210      15.707   6.997   7.014  1.00  0.00
ATOM    664  H2  WAT   210      15.572   5.663   7.718  1.00  0.00
TER
ATOM    665  O   WAT   211      12.251  -0.751  -4.217  1.00  0.00
ATOM    666  H1  WAT   211      12.131  -0.025  -4.829  1.00  0.00
ATOM    667  H2  WAT   211      11.941  -1.521  -4.694  1.00  0.00
TER
ATOM    668  O   WAT   212       9.890   2.420   1.590  1.00  0.00
ATOM    669  H1  WAT   212       9.968   2.555   0.645  1.00  0.00
ATOM    670  H2  WAT   212      10.504   1.712   1.783  1.00  0.00
TER
ATOM    671  O   WAT   213      11.134   4.120  -2.000  1.00  0.00
ATOM    672  H1  WAT   213      10.727   4.261  -2.854  1.00  0.00
ATOM    673  H2  WAT   213      12.026   3.836  -2.202  1.00  0.00
TER
ATOM    674  O   WAT   214      15.406   8.335  -3.887  1.00  0.00
ATOM    675  H1  WAT   214      15.231   7.418  -4.101  1.00  0.00
ATOM    676  H2  WAT   214      14.552   8.693  -3.648  1.00  0.00
TER
ATOM    677  O   WAT   215       9.945   3.461   4.129  1.00  0.00
ATOM    678  H1  WAT   215      10.109   2.992   3.311  1.00  0.00
ATOM    679  H2  WAT   215      10.411   2.954   4.794  1.00  0.00
TER
ATOM    680  O   WAT   216      14.717  -7.408  -0.835  1.00  0.00
ATOM    681  H1  WAT   216      14.274  -6.627  -1.166  1.00  0.00
ATOM    682  H2  WAT   216      15.276  -7.085  -0.128  1.00  0.00
TER
ATOM    683  O   WAT   217      19.004  -4.541   4.769  1.00  0.00
ATOM    684  H1  WAT   217      18.542  -4.333   5.581  1.00  0.00
ATOM    685  H2  WAT   217      18.602  -5.355   4.466  1.00  0.00
TER
ATOM    686  O   WAT   218      17.833  -7.787  -5.954  1.00  0.00
ATOM    687  H1  WAT   218      17.209  -7.791  -5.229  1.00  0.00
ATOM    688  H2  WAT   218      17.746  -8.654  -6.350  1.00  0.00
TER
ATOM    689  O   WAT   219      16.755  -6.863   1.024  1.00  0.00
ATOM    690  H1  WAT   219      17.052  -5.957   0.943  1.00  0.00
ATOM    691  H2  WAT   219      17.304  -7.351   0.410  1.00  0.00
TER
ATOM    692  O   WAT   220      14.509  -2.285  -3.107  1.00  0.00
ATOM    693  H1  WAT   220      14.283  -2.501  -2.202  1.00  0.00
ATOM    694  H2  WAT   220      13.728  -1.852  -3.452  1.00  0.00
TER
ATOM    695  O   WAT   221      16.949  -1.386   7.559  1.00  0.00
ATOM    696  H1  WAT   221      16.853  -2.327   7.410  1.00  0.00
ATOM    697  H2  WAT   221      17.792  -1.165   7.164  1.00  0.00
TER
ATOM    698  O   WAT   222      12.080  -4.975   5.713  1.00  0.00
ATOM    699  H1  WAT   222      11.686  -4.127   5.920  1.00  0.00
ATOM    700  H2  WAT   222      11.392  -5.612   5.904  1.00  0.00
TER
ATOM    701  O   WAT   223       9.381  -7.052  -0.254  1.00  0.00
ATOM    702  H1  WAT   223       9.093  -6.482   0.458  1.00  0.00
ATOM    703  H2  WAT   223      10.126  -7.531   0.109  1.00  0.00
TER
ATOM    704  O   WAT   224       9.568  -3.110  -9.044  1.00  0.00
ATOM    705  H1  WAT   224       9.486  -2.167  -8.902  1.00  0.00
ATOM    706  H2  WAT   224       9.217  -3.252  -9.923  1.00  0.00
TER
ATOM    707  O   WAT   225      17.368  -4.376   0.023  1.00  0.00
ATOM    708  H1  WAT   225      17.372  -4.817  -0.826  1.00  0.00
ATOM    709  H2  WAT   225      18.263  -4.054   0.130  1.00  0.00
TER
ATOM    710  O   WAT   226      13.219  -4.493  -1.017  1.00  0.00
ATOM    711  H1  WAT   226      12.879  -4.016  -0.261  1.00  0.00
ATOM    712  H2  WAT   226      12.456  -4.947  -1.377  1.00  0.00
TER
ATOM    713  O   WAT   227      17.430  -3.375  -6.986  1.00  0.00
ATOM    714  H1  WAT   227      17.552  -3.416  -6.038  1.00  0.00
ATOM    715  H2  WAT   227      17.045  -2.512  -7.141  1.00  0.00
TER
ATOM    716  O   WAT   228      16.442  -1.065  -7.588  1.00  0.00
ATOM    717  H1  WAT   228      15.874  -1.513  -8.214  1.00  0.00
ATOM    718  H2  WAT   228      17.151  -0.705  -8.121  1.00  0.00
TER
ATOM    719  O   WAT   229      11.519   2.837   6.289  1.00  0.00
ATOM    720  H1  WAT   229      11.135   2.196   6.887  1.00  0.00
ATOM    721  H2  WAT   229      11.831   3.540   6.858  1.00  0.00
TER
ATOM    722  O   WAT   230      17.669  -0.316   1.770  1.00  0.00
ATOM    723  H1  WAT   230      18.036  -0.790   2.516  1.00  0.00
ATOM    724  H2  WAT   230      17.480   0.558   2.111  1.00  0.00
TER
ATOM    725  O   WAT   231      10.533  -5.571  -2.101  1.00  0.00
ATOM    726  H1  WAT   231      10.248  -5.936  -1.263  1.00  0.00
ATOM    727  H2  WAT   231      10.471  -6.303  -2.715  1.00  0.00
TER
ATOM    728  O   WAT   232      15.459  -1.275   4.088  1.00  0.00
ATOM    729  H1  WAT   232      15.155  -0.396   4.313  1.00  0.00
ATOM    730  H2  WAT   232      16.414  -1.215   4.124  1.00  0.00
TER
ATOM    731  O   WAT   233      13.987   2.931  -5.315  1.00  0.00
ATOM    732  H1  WAT   233      13.213   2.391  -5.475  1.00  0.00
ATOM    733  H2  WAT   233      14.717   2.412  -5.653  1.00  0.00
TER
ATOM    734  O   WAT   234      14.031   2.599  -1.677  1.00  0.00
ATOM    735  H1  WAT   234      14.549   1.796  -1.732  1.00  0.00
ATOM    736  H2  WAT   234      13.579   2.537  -0.836  1.00  0.00
TER
ATOM    737  O   WAT   235      11.515  -0.435   5.235  1.00  0.00
ATOM    738  H1  WAT   235      11.157   0.231   5.823  1.00  0.00
ATOM    739  H2  WAT   235      11.221  -1.266   5.607  1.00  0.00
TER
ATOM    740  O   WAT   236      14.717   0.024   8.119  1.00  0.00
ATOM    741  H1  WAT   236      14.417   0.170   7.222  1.00  0.00
ATOM    742  H2  WAT   236      15.488  -0.536   8.027  1.00  0.00
TER
ATOM    743  O   WAT   237      17.887   3.947  -3.633  1.00  0.00
ATOM    744  H1  WAT   237      18.574   4.494  -3.252  1.00  0.00
ATOM    745  H2  WAT   237      17.100   4.491  -3.598  1.00  0.00
TER
ATOM    746  O   WAT   238      10.026  -0.436  -8.141  1.00  0.00
ATOM    747  H1  WAT   238      10.896  -0.153  -7.858  1.00  0.00
ATOM    748  H2  WAT   238       9.535   0.378  -8.256  1.00  0.00
TER
ATOM    749  O   WAT   239      17.190   0.952  -4.020  1.00  0.00
ATOM    750  H1  WAT   239      17.646   1.762  -3.794  1.00  0.00
ATOM    751  H2  WAT   239      16.839   0.634  -3.189  1.00  0.00
TER
ATOM    752  O   WAT   240      13.091  -8.704  -3.548  1.00  0.00
ATOM    753  H1  WAT   240      12.962  -8.713  -2.600  1.00  0.00
ATOM    754  H2  WAT   240      12.267  -8.366  -3.899  1.00  0.00
TER
ATOM    755  O   WAT   241      10.393   8.777  -7.575  1.00  0.00
ATOM    756  H1  WAT   241      10.753   9.376  -8.229  1.00  0.00
ATOM    757  H2  WAT   241      10.253   9.323  -6.802  1.00  0.00
TER
ATOM    758  O   WAT   242      10.090  -6.945   5.912  1.00  0.00
ATOM    759  H1  WAT   242       9.376  -6.746   6.518  1.00  0.00
ATOM    760  H2  WAT   242      10.510  -7.721   6.284  1.00  0.00
TER
ATOM    761  O   WAT   243      10.378   7.043   6.899  1.00  0.00
ATOM    762  H1  WAT   243      10.487   6.102   6.759  1.00  0.00
ATOM    763  H2  WAT   243       9.726   7.308   6.251  1.00  0.00
TER
ATOM    764  O   WAT   244      18.369   5.314   8.299  1.00  0.00
ATOM    765  H1  WAT   244      18.048   4.595   8.844  1.00  0.00
ATOM    766  H2  WAT   244      17.695   5.990   8.373  1.00  0.00
TER
ATOM    767  O   WAT   245      16.410   6.160  -6.758  1.00  0.00
ATOM    768  H1  WAT   245      16.401   6.893  -7.373  1.00  0.00
ATOM    769  H2  WAT   245      15.490   5.914  -6.665  1.00  0.00
TER
ATOM    770  O   WAT   246      12.011   1.382  -6.013  1.00  0.00
ATOM    771  H1  WAT   246      11.404   2.122  -6.004  1.00  0.00
ATOM    772  H2  WAT   246      12.486   1.472  -6.839  1.00  0.00
TER
ATOM    773  O   WAT   247      16.919  -3.219  -4.113  1.00  0.00
ATOM    774  H1  WAT   247      16.210  -2.750  -3.671  1.00  0.00
ATOM    775  H2  WAT   247      17.203  -3.877  -3.478  1.00  0.00
TER
ATOM    776  O   WAT   248      18.544  -1.799   3.886  1.00  0.00
ATOM    777  H1  WAT   248      19.043  -1.325   4.552  1.00  0.00
ATOM    778  H2  WAT   248      18.687  -2.723   4.093  1.00  0.00
TER
ATOM    779  O   WAT   249      18.038   8.742  -3.400  1.00  0.00
ATOM    780  H1  WAT   249      18.292   8.704  -4.323  1.00  0.00
ATOM    781  H2  WAT   249      17.089   8.615  -3.408  1.00  0.00
TER
ATOM    782  O   WAT   250      15.122  -4.910  -6.738  1.00  0.00
ATOM    783  H1  WAT   250      15.971  -4.473  -6.804  1.00  0.00
ATOM    784  H2  WAT   250      14.755  -4.598  -5.911  1.00  0.00
TER
ATOM    785  O   WAT   251      14.021   1.343  -8.264  1.00  0.00
ATOM    786  H1  WAT   251      14.788   1.231  -7.702  1.00  0.00
ATOM    787  H2  WAT   251      14.099   0.647  -8.917  1.00  0.00
TER
ATOM    788  O   WAT   252      12.716  -1.225  -7.581  1.00  0.00
ATOM    789  H1  WAT   252      12.796  -2.172  -7.469  1.00  0.00
ATOM    790  H2  WAT   252      13.608  -0.894  -7.475  1.00  0.00
TER
ATOM    791  O   WAT   253      13.518   8.925  -0.477  1.00  0.00
ATOM    792  H1  WAT   253      14.254   8.377  -0.207  1.00  0.00
ATOM    793  H2  WAT   253      13.902   9.791  -0.617  1.00  0.00
TER
ATOM    794  O   WAT   254      10.402   4.992  -4.603  1.00  0.00
ATOM    795  H1  WAT   254       9.476   5.234  -4.613  1.00  0.00
ATOM    796  H2  WAT   254      10.868   5.820  -4.725  1.00  0.00
TER
ATOM    797  O   WAT   255      12.523   8.110   8.711  1.00  0.00
ATOM    798  H1  WAT   255      13.325   8.431   9.125  1.00  0.00
ATOM    799  H2  WAT   255      12.009   7.749   9.433  1.00  0.00
TER
ATOM    800  O   WAT   256      16.628   8.098  -8.655  1.00  0.00
ATOM    801  H1  WAT   256      17.421   8.387  -9.107  1.00  0.00
ATOM    802  H2  WAT   256      16.108   7.667  -9.334  1.00  0.00
TER
ATOM    803  O   WAT   257      10.243   0.597   7.655  1.00  0.00
ATOM    804  H1  WAT   257      10.747   0.018   8.226  1.00  0.00
ATOM    805  H2  WAT   257       9.504   0.881   8.192  1.00  0.00
TER
ATOM    806  O   WAT   258      17.146   3.318  -8.791  1.00  0.00
ATOM    807  H1  WAT   258      17.041   2.704  -8.065  1.00  0.00
ATOM    808  H2  WAT   258      16.978   2.795  -9.574  1.00  0.00
TER
ATOM    809  O   WAT   259      17.297   2.004   7.188  1.00  0.00
ATOM    810  H1  WAT   259      16.532   2.573   7.104  1.00  0.00
ATOM    811  H2  WAT   259      17.479   1.712   6.295  1.00  0.00
TER
ATOM    812  O   WAT   260      12.275  -1.260   8.550  1.00  0.00
ATOM    813  H1  WAT   260      12.316  -1.559   9.458  1.00  0.00
ATOM    814  H2  WAT   260      13.130  -0.859   8.390  1.00  0.00
TER
ATOM    815  O   WAT   261      16.053   1.339  -6.290  1.00  0.00
ATOM    816  H1  WAT   261      16.475   1.173  -5.447  1.00  0.00
ATOM    817  H2  WAT   261      16.178   0.529  -6.784  1.00  0.00
TER
ATOM    818  O   WAT   262      14.216  -2.681   6.517  1.00  0.00
ATOM    819  H1  WAT   262      13.686  -3.172   5.889  1.00  0.00
ATOM    820  H2  WAT   262      14.885  -2.252   5.983  1.00  0.00
TER
ATOM    821  O   WAT   263      14.703  -5.715   6.597  1.00  0.00
ATOM    822  H1  WAT   263      14.609  -6.333   5.872  1.00  0.00
ATOM    823  H2  WAT   263      14.123  -4.988   6.370  1.00  0.00
TER
ATOM    824  O   WAT   264      17.469  -7.157   3.630  1.00  0.00
ATOM    825  H1  WAT   264      17.021  -7.135   2.784  1.00  0.00
ATOM    826  H2  WAT   264      16.836  -7.555   4.227  1.00  0.00
TER
ATOM    827  O   WAT   265      17.875   1.738   4.251  1.00  0.00
ATOM    828  H1  WAT   265      18.294   2.581   4.078  1.00  0.00
ATOM    829  H2  WAT   265      16.956   1.875   4.022  1.00  0.00
TER
ATOM    830  O   WAT   266      14.949  -2.587  -9.344  1.00  0.00
ATOM    831  H1  WAT   266      14.748  -3.450  -8.983  1.00  0.00
ATOM    832  H2  WAT   266      14.778  -2.674 -10.282  1.00  0.00
TER
ATOM    833  O   WAT   267      15.726   8.043   5.367  1.00  0.00
ATOM    834  H1  WAT   267      15.188   8.768   5.048  1.00  0.00
ATOM    835  H2  WAT   267      15.980   7.566   4.576  1.00  0.00
TER
ATOM    836  O   WAT   268      16.979  -3.988   6.892  1.00  0.00
ATOM    837  H1  WAT   268      17.569  -4.297   7.580  1.00  0.00
ATOM    838  H2  WAT   268      16.161  -4.460   7.048  1.00  0.00
TER
ATOM    839  O   WAT   269      13.747  -5.487  -9.356  1.00  0.00
ATOM    840  H1  WAT   269      14.050  -5.480 -10.264  1.00  0.00
ATOM    841  H2  WAT   269      14.487  -5.837  -8.860  1.00  0.00
TER
ATOM    842  O   WAT   270      18.582   9.279   5.625  1.00  0.00
ATOM    843  H1  WAT   270      18.508  10.182   5.933  1.00  0.00
ATOM    844  H2  WAT   270      17.680   8.960   5.598  1.00  0.00
TER
ATOM    845  O   WAT   271      16.966  -6.544  -8.371  1.00  0.00
ATOM    846  H1  WAT   271      16.618  -7.221  -8.950  1.00  0.00
ATOM    847  H2  WAT   271      17.167  -7.005  -7.556  1.00  0.00
TER
ATOM    848  O   WAT   272      12.770   3.817  -8.523  1.00  0.00
ATOM    849  H1  WAT   272      13.208   4.360  -7.868  1.00  0.00
ATOM    850  H2  WAT   272      13.255   2.992  -8.514  1.00  0.00
TER
ATOM    851  O   WAT   273       9.985   6.606  -1.071  1.00  0.00
ATOM    852  H1  WAT   273      10.315   5.738  -1.303  1.00  0.00
ATOM    853  H2  WAT   273      10.414   6.812  -0.241  1.00  0.00
TER
ATOM    854  O   WAT   274      14.581   4.937  -3.411  1.00  0.00
ATOM    855  H1  WAT   274      14.281   4.813  -2.511  1.00  0.00
ATOM    856  H2  WAT   274      14.475   4.078  -3.820  1.00  0.00
TER
ATOM    857  O   WAT   275      10.474   7.473   1.667  1.00  0.00
ATOM    858  H1  WAT   275      10.037   7.653   2.499  1.00  0.00
ATOM    859  H2  WAT   275      11.042   8.231   1.525  1.00  0.00
TER
ATOM    860  O   WAT   276      10.307  -0.015  -1.974  1.00  0.00
ATOM    861  H1  WAT   276       9.651  -0.284  -2.618  1.00  0.00
ATOM    862  H2  WAT   276      11.144  -0.124  -2.424  1.00  0.00
TER
ATOM    863  O   WAT   277      11.344   0.370   2.566  1.00  0.00
ATOM    864  H1  WAT   277      11.711   0.283   3.446  1.00  0.00
ATOM    865  H2  WAT   277      10.775  -0.393   2.467  1.00  0.00
TER
ATOM    866  O   WAT   278      10.896  -2.719   6.472  1.00  0.00
ATOM    867  H1  WAT   278      10.001  -2.752   6.811  1.00  0.00
ATOM    868  H2  WAT   278      11.435  -2.520   7.237  1.00  0.00
TER
ATOM    869  O   WAT   279       9.520  -2.805  -6.032  1.00  0.00
ATOM    870  H1  WAT   279       8.617  -2.542  -6.207  1.00  0.00
ATOM    871  H2  WAT   279      10.004  -2.534  -6.812  1.00  0.00
TER
ATOM    872  O   WAT   280      12.063  -3.748  -8.122  1.00  0.00
ATOM    873  H1  WAT   280      12.772  -4.170  -8.608  1.00  0.00
ATOM    874  H2  WAT   280      11.347  -3.681  -8.754  1.00  0.00
TER
ATOM    875  O   WAT   281      11.710  -7.695  -9.082  1.00  0.00
ATOM    876  H1  WAT   281      12.433  -7.154  -8.764  1.00  0.00
ATOM    877  H2  WAT   281      11.983  -7.968  -9.958  1.00  0.00
TER
ATOM    878  O   WAT   282      11.400  -8.444   0.820  1.00  0.00
ATOM    879  H1  WAT   282      12.047  -8.994   0.380  1.00  0.00
ATOM    880  H2  WAT   282      11.820  -8.190   1.642  1.00  0.00
TER
ATOM    881  O   WAT   283      11.153  -8.288   3.563  1.00  0.00
ATOM    882  H1  WAT   283      10.804  -7.832   4.329  1.00  0.00
ATOM    883  H2  WAT   283      10.822  -9.183   3.645  1.00  0.00
TER
ATOM    884  O   WAT   284      12.759   4.884   7.728  1.00  0.00
ATOM    885  H1  WAT   284      12.716   4.513   8.610  1.00  0.00
ATOM    886  H2  WAT   284      12.890   5.821   7.868  1.00  0.00
TER
ATOM    887  O   WAT   285      16.460   6.440   3.329  1.00  0.00
ATOM    888  H1  WAT   285      16.219   6.707   2.442  1.00  0.00
ATOM    889  H2  WAT   285      17.400   6.610   3.384  1.00  0.00
TER
ATOM    890  O   WAT   286      11.825  -8.761   6.838  1.00  0.00
ATOM    891  H1  WAT   286      12.373  -8.942   6.074  1.00  0.00
ATOM    892  H2  WAT   286      11.890  -9.551   7.373  1.00  0.00
TER
ATOM    893  O   WAT   287      12.598   7.830   4.848  1.00  0.00
ATOM    894  H1  WAT   287      12.004   7.698   5.587  1.00  0.00
ATOM    895  H2  WAT   287      12.591   6.994   4.382  1.00  0.00
TER
ATOM    896  O   WAT   288      12.229   5.196   3.799  1.00  0.00
ATOM    897  H1  WAT   288      11.503   4.576   3.731  1.00  0.00
ATOM    898  H2  WAT   288      12.290   5.590   2.928  1.00  0.00
TER
ATOM    899  O   WAT   289      15.834   7.410   0.584  1.00  0.00
ATOM    900  H1  WAT   289      16.350   6.799   0.058  1.00  0.00
ATOM    901  H2  WAT   289      16.484   7.913   1.075  1.00  0.00
TER
ATOM    902  O   WAT   290      10.512   8.513  -2.992  1.00  0.00
ATOM    903  H1  WAT   290      10.345   7.880  -2.293  1.00  0.00
ATOM    904  H2  WAT   290       9.646   8.719  -3.342  1.00  0.00
TER
ATOM    905  O   WAT   291      11.135  -7.655  -5.488  1.00  0.00
ATOM    906  H1  WAT   291      11.893  -7.542  -6.062  1.00  0.00
ATOM    907  H2  WAT   291      10.673  -6.818  -5.534  1.00  0.00
TER
ATOM    908  O   WAT   292      17.677  -5.541  -2.498  1.00  0.00
ATOM    909  H1  WAT   292      16.864  -5.916  -2.839  1.00  0.00
ATOM    910  H2  WAT   292      18.181  -6.297  -2.196  1.00  0.00
TER
ATOM    911  O   WAT   293      12.119   7.206  -5.547  1.00  0.00
ATOM    912  H1  WAT   293      11.593   7.587  -6.250  1.00  0.00
ATOM    913  H2  WAT   293      12.043   7.832  -4.826  1.00  0.00
TER
ATOM    914  O   WAT   294      13.508  -7.129  -6.948  1.00  0.00
ATOM    915  H1  WAT   294      14.037  -7.916  -7.077  1.00  0.00
ATOM    916  H2  WAT   294      14.141  -6.450  -6.715  1.00  0.00
TER
ATOM    917  O   WAT   295      15.701  -7.391  -3.894  1.00  0.00
ATOM    918  H1  WAT   295      15.072  -8.093  -3.727  1.00  0.00
ATOM    919  H2  WAT   295      15.162  -6.631  -4.110  1.00  0.00
TER
ATOM    920  O   WAT   296      15.827  -8.113   8.541  1.00  0.00
ATOM    921  H1  WAT   296      15.545  -7.610   7.778  1.00  0.00
ATOM    922  H2  WAT   296      16.209  -8.911   8.176  1.00  0.00
TER
ATOM    923  O   WAT   297      14.718   9.155  -6.672  1.00  0.00
ATOM    924  H1  WAT   297      15.450   8.871  -7.219  1.00  0.00
ATOM    925  H2  WAT   297      14.977   8.916  -5.782  1.00  0.00
TER
ATOM    926  O   WAT   298      13.879   5.271  -6.667  1.00  0.00
ATOM    927  H1  WAT   298      13.250   5.740  -6.119  1.00  0.00
ATOM    928  H2  WAT   298      13.994   4.426  -6.232  1.00  0.00
TER
ATOM    929  O   WAT   299      13.483   1.412 -17.758  1.00  0.00
ATOM    930  H1  WAT   299      12.651   1.156 -17.359  1.00  0.00
ATOM    931  H2  WAT   299      14.091   1.483 -17.023  1.00  0.00
TER
ATOM    932  O   WAT   300      13.463   5.446 -17.563  1.00  0.00
ATOM    933  H1  WAT   300      13.766   4.555 -17.742  1.00  0.00
ATOM    934  H2  WAT   300      14.207   6.003 -17.790  1.00  0.00
TER
ATOM    935  O   WAT   301       9.855  -1.028 -18.090  1.00  0.00
ATOM    936  H1  WAT   301      10.427  -1.795 -18.090  1.00  0.00
ATOM    937  H2  WAT   301       9.855  -0.729 -19.000  1.00  0.00
TER
ATOM    938  O   WAT   302      11.098  -5.619 -16.303  1.00  0.00
ATOM    939  H1  WAT   302      10.918  -6.517 -16.023  1.00  0.00
ATOM    940  H2  WAT   302      10.696  -5.072 -15.629  1.00  0.00
TER
ATOM    941  O   WAT   303      11.716  -3.123 -17.695  1.00  0.00
ATOM    942  H1  WAT   303      12.397  -2.859 -17.076  1.00  0.00
ATOM    943  H2  WAT   303      11.401  -3.963 -17.361  1.00  0.00
TER
ATOM    944  O   WAT   304      15.909  -2.076 -18.608  1.00  0.00
ATOM    945  H1  WAT   304      16.417  -1.578 -17.967  1.00  0.00
ATOM    946  H2  WAT   304      16.440  -2.853 -18.784  1.00  0.00
TER
ATOM    947  O   WAT   305      14.192  -7.437 -14.342  1.00  0.00
ATOM    948  H1  WAT   305      14.194  -6.919 -15.147  1.00  0.00
ATOM    949  H2  WAT   305      13.363  -7.914 -14.365  1.00  0.00
TER
ATOM    950  O   WAT   306      15.443   2.203 -16.164  1.00  0.00
ATOM    951  H1  WAT   306      15.110   2.830 -15.522  1.00  0.00
ATOM    952  H2  WAT   306      15.619   2.729 -16.944  1.00  0.00
TER
ATOM    953  O   WAT   307      13.874  -5.726 -16.334  1.00  0.00
ATOM    954  H1  WAT   307      14.216  -4.881 -16.629  1.00  0.00
ATOM    955  H2  WAT   307      12.936  -5.577 -16.218  1.00  0.00
TER
ATOM    956  O   WAT   308      14.655   4.171 -14.349  1.00  0.00
ATOM    957  H1  WAT   308      15.272   4.846 -14.631  1.00  0.00
ATOM    958  H2  WAT   308      13.794   4.580 -14.441  1.00  0.00
TER
ATOM    959  O   WAT   309      16.019   4.041 -18.328  1.00  0.00
ATOM    960  H1  WAT   309      15.722   3.435 -19.007  1.00  0.00
ATOM    961  H2  WAT   309      16.969   4.078 -18.439  1.00  0.00
TER
ATOM    962  O   WAT   310      14.263  -2.872 -16.712  1.00  0.00
ATOM    963  H1  WAT   310      14.815  -2.762 -17.487  1.00  0.00
ATOM    964  H2  WAT   310      14.778  -2.498 -15.997  1.00  0.00
TER
ATOM    965  O   WAT   311      15.111   3.779 -11.677  1.00  0.00
ATOM    966  H1  WAT   311      14.213   4.003 -11.430  1.00  0.00
ATOM    967  H2  WAT   311      15.136   3.902 -12.626  1.00  0.00
TER
ATOM    968  O   WAT   312      13.938   0.650 -13.102  1.00  0.00
ATOM    969  H1  WAT   312      13.798   1.523 -12.733  1.00  0.00
ATOM    970  H2  WAT   312      13.056   0.308 -13.247  1.00  0.00
TER
ATOM    971  O   WAT   313      15.736   6.592 -10.893  1.00  0.00
ATOM    972  H1  WAT   313      15.707   6.997 -11.760  1.00  0.00
ATOM    973  H2  WAT   313      15.572   5.663 -11.056  1.00  0.00
TER
ATOM    974  O   WAT   314       9.890   2.420 -17.185  1.00  0.00
ATOM    975  H1  WAT   314       9.968   2.555 -18.129  1.00  0.00
ATOM    976  H2  WAT   314      10.504   1.712 -16.992  1.00  0.00
TER
ATOM    977  O   WAT   315       9.945   3.461 -14.645  1.00  0.00
ATOM    978  H1  WAT   315      10.109   2.992 -15.463  1.00  0.00
ATOM    979  H2  WAT   315      10.411   2.954 -13.980  1.00  0.00
TER
ATOM    980  O   WAT   316      19.004  -4.541 -14.005  1.00  0.00
ATOM    981  H1  WAT   316      18.542  -4.333 -13.193  1.00  0.00
ATOM    982  H2  WAT   316      18.602  -5.355 -14.308  1.00  0.00
TER
ATOM    983  O   WAT   317      16.755  -6.863 -17.750  1.00  0.00
ATOM    984  H1  WAT   317      17.052  -5.957 -17.831  1.00  0.00
ATOM    985  H2  WAT   317      17.304  -7.351 -18.364  1.00  0.00
TER
ATOM    986  O   WAT   318      16.949  -1.386 -11.215  1.00  0.00
ATOM    987  H1  WAT   318      16.853  -2.327 -11.365  1.00  0.00
ATOM    988  H2  WAT   318      17.792  -1.165 -11.610  1.00  0.00
TER
ATOM    989  O   WAT   319      12.080  -4.975 -13.061  1.00  0.00
ATOM    990  H1  WAT   319      11.686  -4.127 -12.854  1.00  0.00
ATOM    991  H2  WAT   319      11.392  -5.612 -12.871  1.00  0.00
TER
ATOM    992  O   WAT   320       9.381  -7.052 -19.028  1.00  0.00
ATOM    993  H1  WAT   320       9.093  -6.482 -18.316  1.00  0.00
ATOM    994  H2  WAT   320      10.126  -7.531 -18.665  1.00  0.00
TER
ATOM    995  O   WAT   321      11.519   2.837 -12.485  1.00  0.00
ATOM    996  H1  WAT   321      11.135   2.196 -11.887  1.00  0.00
ATOM    997  H2  WAT   321      11.831   3.540 -11.916  1.00  0.00
TER
ATOM    998  O   WAT   322      17.669  -0.316 -17.005  1.00  0.00
ATOM    999  H1  WAT   322      18.036  -0.790 -16.258  1.00  0.00
ATOM   1000  H2  WAT   322      17.480   0.558 -16.664  1.00  0.00
TER
ATOM   1001  O   WAT   323      15.459  -1.275 -14.686  1.00  0.00
ATOM   1002  H1  WAT   323      15.155  -0.396 -14.461  1.00  0.00
ATOM   1003  H2  WAT   323      16.414  -1.215 -14.650  1.00  0.00
TER
ATOM   1004  O   WAT   324      11.515  -0.435 -13.539  1.00  0.00
ATOM   1005  H1  WAT   324      11.157   0.231 -12.952  1.00  0.00
ATOM   1006  H2  WAT   324      11.221  -1.266 -13.168  1.00  0.00
TER
ATOM   1007  O   WAT   325      14.717   0.024 -10.655  1.00  0.00
ATOM   1008  H1  WAT   325      14.417   0.170 -11.552  1.00  0.00
ATOM   1009  H2  WAT   325      15.488  -0.536 -10.748  1.00  0.00
TER
ATOM   1010  O   WAT   326      10.090  -6.945 -12.862  1.00  0.00
ATOM   1011  H1  WAT   326       9.376  -6.746 -12.257  1.00  0.00
ATOM   1012  H2  WAT   326      10.510  -7.721 -12.490  1.00  0.00
TER
ATOM   1013  O   WAT   327      10.378   7.043 -11.875  1.00  0.00
ATOM   1014  H1  WAT   327      10.487   6.102 -12.016  1.00  0.00
ATOM   1015  H2  WAT   327       9.726   7.308 -12.524  1.00  0.00
TER
ATOM   1016  O   WAT   328      18.369   5.314 -10.475  1.00  0.00
ATOM   1017  H1  WAT   328      18.048   4.595  -9.931  1.00  0.00
ATOM   1018  H2  WAT   328      17.695   5.990 -10.402  1.00  0.00
TER
ATOM   1019  O   WAT   329      18.544  -1.799 -14.888  1.00  0.00
ATOM   1020  H1  WAT   329      19.043  -1.325 -14.223  1.00  0.00
ATOM   1021  H2  WAT   329      18.687  -2.723 -14.681  1.00  0.00
TER
ATOM   1022  O   WAT   330      13.518   8.925 -19.252  1.00  0.00
ATOM   1023  H1  WAT   330      14.254   8.377 -18.981  1.00  0.00
ATOM   1024  H2  WAT   330      13.902   9.791 -19.391  1.00  0.00
TER
ATOM   1025  O   WAT   331      12.523   8.110 -10.063  1.00  0.00
ATOM   1026  H1  WAT   331      13.325   8.431  -9.650  1.00  0.00
ATOM   1027  H2  WAT   331      12.009   7.749  -9.341  1.00  0.00
TER
ATOM   1028  O   WAT   332      10.243   0.597 -11.120  1.00  0.00
ATOM   1029  H1  WAT   332      10.747   0.018 -10.548  1.00  0.00
ATOM   1030  H2  WAT   332       9.504   0.881 -10.582  1.00  0.00
TER
ATOM   1031  O   WAT   333      17.297   2.004 -11.586  1.00  0.00
ATOM   1032  H1  WAT   333      16.532   2.573 -11.671  1.00  0.00
ATOM   1033  H2  WAT   333      17.479   1.712 -12.479  1.00  0.00
TER
ATOM   1034  O   WAT   334      12.275  -1.260 -10.225  1.00  0.00
ATOM   1035  H1  WAT   334      12.316  -1.559  -9.316  1.00  0.00
ATOM   1036  H2  WAT   334      13.130  -0.859 -10.384  1.00  0.00
TER
ATOM   1037  O   WAT   335      14.216  -2.681 -12.257  1.00  0.00
ATOM   1038  H1  WAT   335      13.686  -3.172 -12.885  1.00  0.00
ATOM   1039  H2  WAT   335      14.885  -2.252 -12.791  1.00  0.00
TER
ATOM   1040  O   WAT   336      14.703  -5.715 -12.177  1.00  0.00
ATOM   1041  H1  WAT   336      14.609  -6.333 -12.902  1.00  0.00
ATOM   1042  H2  WAT   336      14.123  -4.988 -12.404  1.00  0.00
TER
ATOM   1043  O   WAT   337      17.469  -7.157 -15.145  1.00  0.00
ATOM   1044  H1  WAT   337      17.021  -7.135 -15.990  1.00  0.00
ATOM   1045  H2  WAT   337      16.836  -7.555 -14.548  1.00  0.00
TER
ATOM   1046  O   WAT   338      17.875   1.738 -14.523  1.00  0.00
ATOM   1047  H1  WAT   338      18.294   2.581 -14.696  1.00  0.00
ATOM   1048  H2  WAT   338      16.956   1.875 -14.753  1.00  0.00
TER
ATOM   1049  O   WAT   339      15.726   8.043 -13.408  1.00  0.00
ATOM   1050  H1  WAT   339      15.188   8.768 -13.727  1.00  0.00
ATOM   1051  H2  WAT   339      15.980   7.566 -14.198  1.00  0.00
TER
ATOM   1052  O   WAT   340      16.979  -3.988 -11.882  1.00  0.00
ATOM   1053  H1  WAT   340      17.569  -4.297 -11.194  1.00  0.00
ATOM   1054  H2  WAT   340      16.161  -4.460 -11.726  1.00  0.00
TER
ATOM   1055  O   WAT   341      18.582   9.279 -13.149  1.00  0.00
ATOM   1056  H1  WAT   341      18.508  10.182 -12.842  1.00  0.00
ATOM   1057  H2  WAT   341      17.680   8.960 -13.177  1.00  0.00
TER
ATOM   1058  O   WAT   342      10.474   7.473 -17.108  1.00  0.00
ATOM   1059  H1  WAT   342      10.037   7.653 -16.275  1.00  0.00
ATOM   1060  H2  WAT   342      11.042   8.231 -17.249  1.00  0.00
TER
ATOM   1061  O   WAT   343      11.344   0.370 -16.208  1.00  0.00
ATOM   1062  H1  WAT   343      11.711   0.283 -15.329  1.00  0.00
ATOM   1063  H2  WAT   343      10.775  -0.393 -16.308  1.00  0.00
TER
ATOM   1064  O   WAT   344      10.896  -2.719 -12.302  1.00  0.00
ATOM   1065  H1  WAT   344      10.001  -2.752 -11.963  1.00  0.00
ATOM   1066  H2  WAT   344      11.435  -2.520 -11.537  1.00  0.00
TER
ATOM   1067  O   WAT   345      11.400  -8.444 -17.954  1.00  0.00
ATOM   1068  H1  WAT   345      12.047  -8.994 -18.395  1.00  0.00
ATOM   1069  H2  WAT   345      11.820  -8.190 -17.133  1.00  0.00
TER
ATOM   1070  O   WAT   346      11.153  -8.288 -15.212  1.00  0.00
ATOM   1071  H1  WAT   346      10.804  -7.832 -14.446  1.00  0.00
ATOM   1072  H2  WAT   346      10.822  -9.183 -15.129  1.00  0.00
TER
ATOM   1073  O   WAT   347      12.759   4.884 -11.046  1.00  0.00
ATOM   1074  H1  WAT   347      12.716   4.513 -10.165  1.00  0.00
ATOM   1075  H2  WAT   347      12.890   5.821 -10.906  1.00  0.00
TER
ATOM   1076  O   WAT   348      16.460   6.440 -15.445  1.00  0.00
ATOM   1077  H1  WAT   348      16.219   6.707 -16.332  1.00  0.00
ATOM   1078  H2  WAT   348      17.400   6.610 -15.390  1.00  0.00
TER
ATOM   1079  O   WAT   349      11.825  -8.761 -11.937  1.00  0.00
ATOM   1080  H1  WAT   349      12.373  -8.942 -12.700  1.00  0.00
ATOM   1081  H2  WAT   349      11.890  -9.551 -11.401  1.00  0.00
TER
ATOM   1082  O   WAT   350      12.598   7.830 -13.927  1.00  0.00
ATOM   1083  H1  WAT   350      12.004   7.698 -13.187  1.00  0.00
ATOM   1084  H2  WAT   350      12.591   6.994 -14.392  1.00  0.00
TER
ATOM   1085  O   WAT   351      12.229   5.196 -14.976  1.00  0.00
ATOM   1086  H1  WAT   351      11.503   4.576 -15.043  1.00  0.00
ATOM   1087  H2  WAT   351      12.290   5.590 -15.846  1.00  0.00
TER
ATOM   1088  O   WAT   352      15.834   7.410 -18.191  1.00  0.00
ATOM   1089  H1  WAT   352      16.350   6.799 -18.716  1.00  0.00
ATOM   1090  H2  WAT   352      16.484   7.913 -17.700  1.00  0.00
TER
ATOM   1091  O   WAT   353      15.827  -8.113 -10.233  1.00  0.00
ATOM   1092  H1  WAT   353      15.545  -7.610 -10.997  1.00  0.00
ATOM   1093  H2  WAT   353      16.209  -8.911 -10.599  1.00  0.00
TER
ATOM   1094  O   WAT   354       9.948 -15.413  12.080  1.00  0.00
ATOM   1095  H1  WAT   354       9.571 -14.925  11.349  1.00  0.00
ATOM   1096  H2  WAT   354      10.205 -14.741  12.711  1.00  0.00
TER
ATOM   1097  O   WAT   355      15.551 -18.420  17.057  1.00  0.00
ATOM   1098  H1  WAT   355      15.146 -19.133  16.561  1.00  0.00
ATOM   1099  H2  WAT   355      15.637 -18.765  17.945  1.00  0.00
TER
ATOM   1100  O   WAT   356      16.019 -14.734  19.221  1.00  0.00
ATOM   1101  H1  WAT   356      15.722 -15.339  18.541  1.00  0.00
ATOM   1102  H2  WAT   356      16.969 -14.696  19.110  1.00  0.00
TER
ATOM   1103  O   WAT   357      12.251 -19.526  14.557  1.00  0.00
ATOM   1104  H1  WAT   357      12.131 -18.800  13.945  1.00  0.00
ATOM   1105  H2  WAT   357      11.941 -20.296  14.080  1.00  0.00
TER
ATOM   1106  O   WAT   358      11.134 -14.654  16.775  1.00  0.00
ATOM   1107  H1  WAT   358      10.727 -14.513  15.920  1.00  0.00
ATOM   1108  H2  WAT   358      12.026 -14.938  16.572  1.00  0.00
TER
ATOM   1109  O   WAT   359      15.406 -10.440  14.887  1.00  0.00
ATOM   1110  H1  WAT   359      15.231 -11.356  14.674  1.00  0.00
ATOM   1111  H2  WAT   359      14.552 -10.081  15.127  1.00  0.00
TER
ATOM   1112  O   WAT   360      16.442 -19.839  11.187  1.00  0.00
ATOM   1113  H1  WAT   360      15.874 -20.287  10.560  1.00  0.00
ATOM   1114  H2  WAT   360      17.151 -19.480  10.653  1.00  0.00
TER
ATOM   1115  O   WAT   361      13.987 -15.843  13.459  1.00  0.00
ATOM   1116  H1  WAT   361      13.213 -16.383  13.299  1.00  0.00
ATOM   1117  H2  WAT   361      14.717 -16.362  13.121  1.00  0.00
TER
ATOM   1118  O   WAT   362      14.031 -16.175  17.097  1.00  0.00
ATOM   1119  H1  WAT   362      14.549 -16.978  17.043  1.00  0.00
ATOM   1120  H2  WAT   362      13.579 -16.237  17.939  1.00  0.00
TER
ATOM   1121  O   WAT   363      17.887 -14.827  15.141  1.00  0.00
ATOM   1122  H1  WAT   363      18.574 -14.280  15.522  1.00  0.00
ATOM   1123  H2  WAT   363      17.100 -14.283  15.176  1.00  0.00
TER
ATOM   1124  O   WAT   364      10.026 -19.210  10.633  1.00  0.00
ATOM   1125  H1  WAT   364      10.896 -18.927  10.917  1.00  0.00
ATOM   1126  H2  WAT   364       9.535 -18.396  10.518  1.00  0.00
TER
ATOM   1127  O   WAT   365      17.190 -17.823  14.754  1.00  0.00
ATOM   1128  H1  WAT   365      17.646 -17.012  14.980  1.00  0.00
ATOM   1129  H2  WAT   365      16.839 -18.140  15.586  1.00  0.00
TER
ATOM   1130  O   WAT   366      10.393  -9.997  11.199  1.00  0.00
ATOM   1131  H1  WAT   366      10.753  -9.398  10.545  1.00  0.00
ATOM   1132  H2  WAT   366      10.253  -9.451  11.973  1.00  0.00
TER
ATOM   1133  O   WAT   367      16.410 -12.614  12.017  1.00  0.00
ATOM   1134  H1  WAT   367      16.401 -11.881  11.401  1.00  0.00
ATOM   1135  H2  WAT   367      15.490 -12.861  12.109  1.00  0.00
TER
ATOM   1136  O   WAT   368      12.011 -17.393  12.761  1.00  0.00
ATOM   1137  H1  WAT   368      11.404 -16.653  12.771  1.00  0.00
ATOM   1138  H2  WAT   368      12.486 -17.303  11.935  1.00  0.00
TER
ATOM   1139  O   WAT   369      18.038 -10.033  15.374  1.00  0.00
ATOM   1140  H1  WAT   369      18.292 -10.070  14.452  1.00  0.00
ATOM   1141  H2  WAT   369      17.089 -10.159  15.367  1.00  0.00
TER
ATOM   1142  O   WAT   370      14.021 -17.431  10.510  1.00  0.00
ATOM   1143  H1  WAT   370      14.788 -17.543  11.073  1.00  0.00
ATOM   1144  H2  WAT   370      14.099 -18.128   9.858  1.00  0.00
TER
ATOM   1145  O   WAT   371      13.518  -9.849  18.297  1.00  0.00
ATOM   1146  H1  WAT   371      14.254 -10.398  18.568  1.00  0.00
ATOM   1147  H2  WAT   371      13.902  -8.984  18.157  1.00  0.00
TER
ATOM   1148  O   WAT   372      10.402 -13.782  14.171  1.00  0.00
ATOM   1149  H1  WAT   372       9.476 -13.540  14.162  1.00  0.00
ATOM   1150  H2  WAT   372      10.868 -12.955  14.050  1.00  0.00
TER
ATOM   1151  O   WAT   373      16.628 -10.676  10.119  1.00  0.00
ATOM   1152  H1  WAT   373      17.421 -10.387   9.668  1.00  0.00
ATOM   1153  H2  WAT   373      16.108 -11.107   9.441  1.00  0.00
TER
ATOM   1154  O   WAT   374      17.146 -15.456   9.984  1.00  0.00
ATOM   1155  H1  WAT   374      17.041 -16.071  10.710  1.00  0.00
ATOM   1156  H2  WAT   374      16.978 -15.979   9.200  1.00  0.00
TER
ATOM   1157  O   WAT   375      16.053 -17.435  12.484  1.00  0.00
ATOM   1158  H1  WAT   375      16.475 -17.601  13.328  1.00  0.00
ATOM   1159  H2  WAT   375      16.178 -18.245  11.990  1.00  0.00
TER
ATOM   1160  O   WAT   376      12.770 -14.957  10.251  1.00  0.00
ATOM   1161  H1  WAT   376      13.208 -14.414  10.907  1.00  0.00
ATOM   1162  H2  WAT   376      13.255 -15.783  10.261  1.00  0.00
TER
ATOM   1163  O   WAT   377       9.985 -12.168  17.703  1.00  0.00
ATOM   1164  H1  WAT   377      10.315 -13.036  17.471  1.00  0.00
ATOM   1165  H2  WAT   377      10.414 -11.962  18.534  1.00  0.00
TER
ATOM   1166  O   WAT   378      14.581 -13.837  15.363  1.00  0.00
ATOM   1167  H1  WAT   378      14.281 -13.961  16.264  1.00  0.00
ATOM   1168  H2  WAT   378      14.475 -14.697  14.955  1.00  0.00
TER
ATOM   1169  O   WAT   379      10.307 -18.789  16.800  1.00  0.00
ATOM   1170  H1  WAT   379       9.651 -19.058  16.156  1.00  0.00
ATOM   1171  H2  WAT   379      11.144 -18.899  16.350  1.00  0.00
TER
ATOM   1172  O   WAT   380      10.512 -10.261  15.783  1.00  0.00
ATOM   1173  H1  WAT   380      10.345 -10.894  16.481  1.00  0.00
ATOM   1174  H2  WAT   380       9.646 -10.055  15.432  1.00  0.00
TER
ATOM   1175  O   WAT   381      12.119 -11.568  13.228  1.00  0.00
ATOM   1176  H1  WAT   381      11.593 -11.187  12.524  1.00  0.00
ATOM   1177  H2  WAT   381      12.043 -10.943  13.949  1.00  0.00
TER
ATOM   1178  O   WAT   382      14.718  -9.620  12.103  1.00  0.00
ATOM   1179  H1  WAT   382      15.450  -9.904  11.555  1.00  0.00
ATOM   1180  H2  WAT   382      14.977  -9.858  12.993  1.00  0.00
TER
ATOM   1181  O   WAT   383      13.879 -13.503  12.107  1.00  0.00
ATOM   1182  H1  WAT   383      13.250 -13.035  12.656  1.00  0.00
ATOM   1183  H2  WAT   383      13.994 -14.348  12.542  1.00  0.00
TER
ATOM   1184  O   WAT   384      13.483 -17.363   1.016  1.00  0.00
ATOM   1185  H1  WAT   384      12.651 -17.618   1.416  1.00  0.00
ATOM   1186  H2  WAT   384      14.091 -17.292   1.752  1.00  0.00
TER
ATOM   1187  O   WAT   385      13.463 -13.329   1.212  1.00  0.00
ATOM   1188  H1  WAT   385      13.766 -14.219   1.033  1.00  0.00
ATOM   1189  H2  WAT   385      14.207 -12.772   0.984  1.00  0.00
TER
ATOM   1190  O   WAT   386       9.855 -19.802   0.684  1.00  0.00
ATOM   1191  H1  WAT   386      10.427 -20.570   0.684  1.00  0.00
ATOM   1192  H2  WAT   386       9.855 -19.503  -0.225  1.00  0.00
TER
ATOM   1193  O   WAT   387      15.443 -16.571   2.610  1.00  0.00
ATOM   1194  H1  WAT   387      15.110 -15.945   3.252  1.00  0.00
ATOM   1195  H2  WAT   387      15.619 -16.045   1.830  1.00  0.00
TER
ATOM   1196  O   WAT   388      14.655 -14.603   4.425  1.00  0.00
ATOM   1197  H1  WAT   388      15.272 -13.928   4.144  1.00  0.00
ATOM   1198  H2  WAT   388      13.794 -14.195   4.334  1.00  0.00
TER
ATOM   1199  O   WAT   389       9.948 -15.413  -6.694  1.00  0.00
ATOM   1200  H1  WAT   389       9.571 -14.925  -7.426  1.00  0.00
ATOM   1201  H2  WAT   389      10.205 -14.741  -6.064  1.00  0.00
TER
ATOM   1202  O   WAT   390      15.551 -18.420  -1.718  1.00  0.00
ATOM   1203  H1  WAT   390      15.146 -19.133  -2.213  1.00  0.00
ATOM   1204  H2  WAT   390      15.637 -18.765  -0.829  1.00  0.00
TER
ATOM   1205  O   WAT   391      16.019 -14.734   0.446  1.00  0.00
ATOM   1206  H1  WAT   391      15.722 -15.339  -0.233  1.00  0.00
ATOM   1207  H2  WAT   391      16.969 -14.696   0.335  1.00  0.00
TER
ATOM   1208  O   WAT   392      15.111 -14.995   7.097  1.00  0.00
ATOM   1209  H1  WAT   392      14.213 -14.771   7.344  1.00  0.00
ATOM   1210  H2  WAT   392      15.136 -14.872   6.148  1.00  0.00
TER
ATOM   1211  O   WAT   393      13.938 -18.124   5.673  1.00  0.00
ATOM   1212  H1  WAT   393      13.798 -17.252   6.041  1.00  0.00
ATOM   1213  H2  WAT   393      13.056 -18.467   5.528  1.00  0.00
TER
ATOM   1214  O   WAT   394      15.736 -12.182   7.881  1.00  0.00
ATOM   1215  H1  WAT   394      15.707 -11.778   7.014  1.00  0.00
ATOM   1216  H2  WAT   394      15.572 -13.111   7.718  1.00  0.00
TER
ATOM   1217  O   WAT   395      12.251 -19.526  -4.217  1.00  0.00
ATOM   1218  H1  WAT   395      12.131 -18.800  -4.829  1.00  0.00
ATOM   1219  H2  WAT   395      11.941 -20.296  -4.694  1.00  0.00
TER
ATOM   1220  O   WAT   396       9.890 -16.354   1.590  1.00  0.00
ATOM   1221  H1  WAT   396       9.968 -16.219   0.645  1.00  0.00
ATOM   1222  H2  WAT   396      10.504 -17.063   1.783  1.00  0.00
TER
ATOM   1223  O   WAT   397      11.134 -14.654  -2.000  1.00  0.00
ATOM   1224  H1  WAT   397      10.727 -14.513  -2.854  1.00  0.00
ATOM   1225  H2  WAT   397      12.026 -14.938  -2.202  1.00  0.00
TER
ATOM   1226  O   WAT   398      15.406 -10.440  -3.887  1.00  0.00
ATOM   1227  H1  WAT   398      15.231 -11.356  -4.101  1.00  0.00
ATOM   1228  H2  WAT   398      14.552 -10.081  -3.648  1.00  0.00
TER
ATOM   1229  O   WAT   399       9.945 -15.313   4.129  1.00  0.00
ATOM   1230  H1  WAT   399      10.109 -15.782   3.311  1.00  0.00
ATOM   1231  H2  WAT   399      10.411 -15.821   4.794  1.00  0.00
TER
ATOM   1232  O   WAT   400      16.442 -19.839  -7.588  1.00  0.00
ATOM   1233  H1  WAT   400      15.874 -20.287  -8.214  1.00  0.00
ATOM   1234  H2  WAT   400      17.151 -19.480  -8.121  1.00  0.00
TER
ATOM   1235  O   WAT   401      11.519 -15.938   6.289  1.00  0.00
ATOM   1236  H1  WAT   401      11.135 -16.578   6.887  1.00  0.00
ATOM   1237  H2  WAT   401      11.831 -15.234   6.858  1.00  0.00
TER
ATOM   1238  O   WAT   402      17.669 -19.090   1.770  1.00  0.00
ATOM   1239  H1  WAT   402      18.036 -19.564   2.516  1.00  0.00
ATOM   1240  H2  WAT   402      17.480 -18.216   2.111  1.00  0.00
TER
ATOM   1241  O   WAT   403      15.459 -20.049   4.088  1.00  0.00
ATOM   1242  H1  WAT   403      15.155 -19.170   4.313  1.00  0.00
ATOM   1243  H2  WAT   403      16.414 -19.989   4.124  1.00  0.00
TER
ATOM   1244  O   WAT   404      13.987 -15.843  -5.315  1.00  0.00
ATOM   1245  H1  WAT   404      13.213 -16.383  -5.475  1.00  0.00
ATOM   1246  H2  WAT   404      14.717 -16.362  -5.653  1.00  0.00
TER
ATOM   1247  O   WAT   405      14.031 -16.175  -1.677  1.00  0.00
ATOM   1248  H1  WAT   405      14.549 -16.978  -1.732  1.00  0.00
ATOM   1249  H2  WAT   405      13.579 -16.237  -0.836  1.00  0.00
TER
ATOM   1250  O   WAT   406      11.515 -19.209   5.235  1.00  0.00
ATOM   1251  H1  WAT   406      11.157 -18.544   5.823  1.00  0.00
ATOM   1252  H2  WAT   406      11.221 -20.041   5.607  1.00  0.00
TER
ATOM   1253  O   WAT   407      14.717 -18.751   8.119  1.00  0.00
ATOM   1254  H1  WAT   407      14.417 -18.605   7.222  1.00  0.00
ATOM   1255  H2  WAT   407      15.488 -19.310   8.027  1.00  0.00
TER
ATOM   1256  O   WAT   408      17.887 -14.827  -3.633  1.00  0.00
ATOM   1257  H1  WAT   408      18.574 -14.280  -3.252  1.00  0.00
ATOM   1258  H2  WAT   408      17.100 -14.283  -3.598  1.00  0.00
TER
ATOM   1259  O   WAT   409      10.026 -19.210  -8.141  1.00  0.00
ATOM   1260  H1  WAT   409      10.896 -18.927  -7.858  1.00  0.00
ATOM   1261  H2  WAT   409       9.535 -18.396  -8.256  1.00  0.00
TER
ATOM   1262  O   WAT   410      17.190 -17.823  -4.020  1.00  0.00
ATOM   1263  H1  WAT   410      17.646 -17.012  -3.794  1.00  0.00
ATOM   1264  H2  WAT   410      16.839 -18.140  -3.189  1.00  0.00
TER
ATOM   1265  O   WAT   411      10.393  -9.997  -7.575  1.00  0.00
ATOM   1266  H1  WAT   411      10.753  -9.398  -8.229  1.00  0.00
ATOM   1267  H2  WAT   411      10.253  -9.451  -6.802  1.00  0.00
TER
ATOM   1268  O   WAT   412      10.378 -11.732   6.899  1.00  0.00
ATOM   1269  H1  WAT   412      10.487 -12.672   6.759  1.00  0.00
ATOM   1270  H2  WAT   412       9.726 -11.466   6.251  1.00  0.00
TER
ATOM   1271  O   WAT   413      18.369 -13.460   8.299  1.00  0.00
ATOM   1272  H1  WAT   413      18.048 -14.179   8.844  1.00  0.00
ATOM   1273  H2  WAT   413      17.695 -12.785   8.373  1.00  0.00
TER
ATOM   1274  O   WAT   414      16.410 -12.614  -6.758  1.00  0.00
ATOM   1275  H1  WAT   414      16.401 -11.881  -7.373  1.00  0.00
ATOM   1276  H2  WAT   414      15.490 -12.861  -6.665  1.00  0.00
TER
ATOM   1277  O   WAT   415      12.011 -17.393  -6.013  1.00  0.00
ATOM   1278  H1  WAT   415      11.404 -16.653  -6.004  1.00  0.00
ATOM   1279  H2  WAT   415      12.486 -17.303  -6.839  1.00  0.00
TER
ATOM   1280  O   WAT   416      18.038 -10.033  -3.400  1.00  0.00
ATOM   1281  H1  WAT   416      18.292 -10.070  -4.323  1.00  0.00
ATOM   1282  H2  WAT   416      17.089 -10.159  -3.408  1.00  0.00
TER
ATOM   1283  O   WAT   417      14.021 -17.431  -8.264  1.00  0.00
ATOM   1284  H1  WAT   417      14.788 -17.543  -7.702  1.00  0.00
ATOM   1285  H2  WAT   417      14.099 -18.128  -8.917  1.00  0.00
TER
ATOM   1286  O   WAT   418      13.518  -9.849  -0.477  1.00  0.00
ATOM   1287  H1  WAT   418      14.254 -10.398  -0.207  1.00  0.00
ATOM   1288  H2  WAT   418      13.902  -8.984  -0.617  1.00  0.00
TER
ATOM   1289  O   WAT   419      10.402 -13.782  -4.603  1.00  0.00
ATOM   1290  H1  WAT   419       9.476 -13.540  -4.613  1.00  0.00
ATOM   1291  H2  WAT   419      10.868 -12.955  -4.725  1.00  0.00
TER
ATOM   1292  O   WAT   420      12.523 -10.665   8.711  1.00  0.00
ATOM   1293  H1  WAT   420      13.325 -10.344   9.125  1.00  0.00
ATOM   1294  H2  WAT   420      12.009 -11.025   9.433  1.00  0.00
TER
ATOM   1295  O   WAT   421      16.628 -10.676  -8.655  1.00  0.00
ATOM   1296  H1  WAT   421      17.421 -10.387  -9.107  1.00  0.00
ATOM   1297  H2  WAT   421      16.108 -11.107  -9.334  1.00  0.00
TER
ATOM   1298  O   WAT   422      10.243 -18.177   7.655  1.00  0.00
ATOM   1299  H1  WAT   422      10.747 -18.757   8.226  1.00  0.00
ATOM   1300  H2  WAT   422       9.504 -17.893   8.192  1.00  0.00
TER
ATOM   1301  O   WAT   423      17.146 -15.456  -8.791  1.00  0.00
ATOM   1302  H1  WAT   423      17.041 -16.071  -8.065  1.00  0.00
ATOM   1303  H2  WAT   423      16.978 -15.979  -9.574  1.00  0.00
TER
ATOM   1304  O   WAT   424      17.297 -16.770   7.188  1.00  0.00
ATOM   1305  H1  WAT   424      16.532 -16.202   7.104  1.00  0.00
ATOM   1306  H2  WAT   424      17.479 -17.063   6.295  1.00  0.00
TER
ATOM   1307  O   WAT   425      12.275 -20.034   8.550  1.00  0.00
ATOM   1308  H1  WAT   425      12.316 -20.333   9.458  1.00  0.00
ATOM   1309  H2  WAT   425      13.130 -19.634   8.390  1.00  0.00
TER
ATOM   1310  O   WAT   426      16.053 -17.435  -6.290  1.00  0.00
ATOM   1311  H1  WAT   426      16.475 -17.601  -5.447  1.00  0.00
ATOM   1312  H2  WAT   426      16.178 -18.245  -6.784  1.00  0.00
TER
ATOM   1313  O   WAT   427      17.875 -17.036   4.251  1.00  0.00
ATOM   1314  H1  WAT   427      18.294 -16.193   4.078  1.00  0.00
ATOM   1315  H2  WAT   427      16.956 -16.899   4.022  1.00  0.00
TER
ATOM   1316  O   WAT   428      15.726 -10.731   5.367  1.00  0.00
ATOM   1317  H1  WAT   428      15.188 -10.006   5.048  1.00  0.00
ATOM   1318  H2  WAT   428      15.980 -11.208   4.576  1.00  0.00
TER
ATOM   1319  O   WAT   429      18.582  -9.496   5.625  1.00  0.00
ATOM   1320  H1  WAT   429      18.508  -8.592   5.933  1.00  0.00
ATOM   1321  H2  WAT   429      17.680  -9.815   5.598  1.00  0.00
TER
ATOM   1322  O   WAT   430      12.770 -14.957  -8.523  1.00  0.00
ATOM   1323  H1  WAT   430      13.208 -14.414  -7.868  1.00  0.00
ATOM   1324  H2  WAT   430      13.255 -15.783  -8.514  1.00  0.00
TER
ATOM   1325  O   WAT   431       9.985 -12.168  -1.071  1.00  0.00
ATOM   1326  H1  WAT   431      10.315 -13.036  -1.303  1.00  0.00
ATOM   1327  H2  WAT   431      10.414 -11.962  -0.241  1.00  0.00
TER
ATOM   1328  O   WAT   432      14.581 -13.837  -3.411  1.00  0.00
ATOM   1329  H1  WAT   432      14.281 -13.961  -2.511  1.00  0.00
ATOM   1330  H2  WAT   432      14.475 -14.697  -3.820  1.00  0.00
TER
ATOM   1331  O   WAT   433      10.474 -11.301   1.667  1.00  0.00
ATOM   1332  H1  WAT   433      10.037 -11.121   2.499  1.00  0.00
ATOM   1333  H2  WAT   433      11.042 -10.544   1.525  1.00  0.00
TER
ATOM   1334  O   WAT   434      10.307 -18.789  -1.974  1.00  0.00
ATOM   1335  H1  WAT   434       9.651 -19.058  -2.618  1.00  0.00
ATOM   1336  H2  WAT   434      11.144 -18.899  -2.424  1.00  0.00
TER
ATOM   1337  O   WAT   435      11.344 -18.404   2.566  1.00  0.00
ATOM   1338  H1  WAT   435      11.711 -18.491   3.446  1.00  0.00
ATOM   1339  H2  WAT   435      10.775 -19.167   2.467  1.00  0.00
TER
ATOM   1340  O   WAT   436      12.759 -13.891   7.728  1.00  0.00
ATOM   1341  H1  WAT   436      12.716 -14.261   8.610  1.00  0.00
ATOM   1342  H2  WAT   436      12.890 -12.953   7.868  1.00  0.00
TER
ATOM   1343  O   WAT   437      16.460 -12.335   3.329  1.00  0.00
ATOM   1344  H1  WAT   437      16.219 -12.067   2.442  1.00  0.00
ATOM   1345  H2  WAT   437      17.400 -12.164   3.384  1.00  0.00
TER
ATOM   1346  O   WAT   438      12.598 -10.945   4.848  1.00  0.00
ATOM   1347  H1  WAT   438      12.004 -11.076   5.587  1.00  0.00
ATOM   1348  H2  WAT   438      12.591 -11.781   4.382  1.00  0.00
TER
ATOM   1349  O   WAT   439      12.229 -13.579   3.799  1.00  0.00
ATOM   1350  H1  WAT   439      11.503 -14.198   3.731  1.00  0.00
ATOM   1351  H2  WAT   439      12.290 -13.185   2.928  1.00  0.00
TER
ATOM   1352  O   WAT   440      15.834 -11.364   0.584  1.00  0.00
ATOM   1353  H1  WAT   440      16.350 -11.975   0.058  1.00  0.00
ATOM   1354  H2  WAT   440      16.484 -10.861   1.075  1.00  0.00
TER
ATOM   1355  O   WAT   441      10.512 -10.261  -2.992  1.00  0.00
ATOM   1356  H1  WAT   441      10.345 -10.894  -2.293  1.00  0.00
ATOM   1357  H2  WAT   441       9.646 -10.055  -3.342  1.00  0.00
TER
ATOM   1358  O   WAT   442      12.119 -11.568  -5.547  1.00  0.00
ATOM   1359  H1  WAT   442      11.593 -11.187  -6.250  1.00  0.00
ATOM   1360  H2  WAT   442      12.043 -10.943  -4.826  1.00  0.00
TER
ATOM   1361  O   WAT   443      14.718  -9.620  -6.672  1.00  0.00
ATOM   1362  H1  WAT   443      15.450  -9.904  -7.219  1.00  0.00
ATOM   1363  H2  WAT   443      14.977  -9.858  -5.782  1.00  0.00
TER
ATOM   1364  O   WAT   444      13.879 -13.503  -6.667  1.00  0.00
ATOM   1365  H1  WAT   444      13.250 -13.035  -6.119  1.00  0.00
ATOM   1366  H2  WAT   444      13.994 -14.348  -6.232  1.00  0.00
TER
ATOM   1367  O   WAT   445      13.483 -17.363 -17.758  1.00  0.00
ATOM   1368  H1  WAT   445      12.651 -17.618 -17.359  1.00  0.00
ATOM   1369  H2  WAT   445      14.091 -17.292 -17.023  1.00  0.00
TER
ATOM   1370  O   WAT   446      13.463 -13.329 -17.563  1.00  0.00
ATOM   1371  H1  WAT   446      13.766 -14.219 -17.742  1.00  0.00
ATOM   1372  H2  WAT   446      14.207 -12.772 -17.790  1.00  0.00
TER
ATOM   1373  O   WAT   447       9.855 -19.802 -18.090  1.00  0.00
ATOM   1374  H1  WAT   447      10.427 -20.570 -18.090  1.00  0.00
ATOM   1375  H2  WAT   447       9.855 -19.503 -19.000  1.00  0.00
TER
ATOM   1376  O   WAT   448      15.443 -16.571 -16.164  1.00  0.00
ATOM   1377  H1  WAT   448      15.110 -15.945 -15.522  1.00  0.00
ATOM   1378  H2  WAT   448      15.619 -16.045 -16.944  1.00  0.00
TER
ATOM   1379  O   WAT   449      14.655 -14.603 -14.349  1.00  0.00
ATOM   1380  H1  WAT   449      15.272 -13.928 -14.631  1.00  0.00
ATOM   1381  H2  WAT   449      13.794 -14.195 -14.441  1.00  0.00
TER
ATOM   1382  O   WAT   450      16.019 -14.734 -18.328  1.00  0.00
ATOM   1383  H1  WAT   450      15.722 -15.339 -19.007  1.00  0.00
ATOM   1384  H2  WAT   450      16.969 -14.696 -18.439  1.00  0.00
TER
ATOM   1385  O   WAT   451      15.111 -14.995 -11.677  1.00  0.00
ATOM   1386  H1  WAT   451      14.213 -14.771 -11.430  1.00  0.00
ATOM   1387  H2  WAT   451      15.136 -14.872 -12.626  1.00  0.00
TER
ATOM   1388  O   WAT   452      13.938 -18.124 -13.102  1.00  0.00
ATOM   1389  H1  WAT   452      13.798 -17.252 -12.733  1.00  0.00
ATOM   1390  H2  WAT   452      13.056 -18.467 -13.247  1.00  0.00
TER
ATOM   1391  O   WAT   453      15.736 -12.182 -10.893  1.00  0.00
ATOM   1392  H1  WAT   453      15.707 -11.778 -11.760  1.00  0.00
ATOM   1393  H2  WAT   453      15.572 -13.111 -11.056  1.00  0.00
TER
ATOM   1394  O   WAT   454       9.890 -16.354 -17.185  1.00  0.00
ATOM   1395  H1  WAT   454       9.968 -16.219 -18.129  1.00  0.00
ATOM   1396  H2  WAT   454      10.504 -17.063 -16.992  1.00  0.00
TER
ATOM   1397  O   WAT   455       9.945 -15.313 -14.645  1.00  0.00
ATOM   1398  H1  WAT   455      10.109 -15.782 -15.463  1.00  0.00
ATOM   1399  H2  WAT   455      10.411 -15.821 -13.980  1.00  0.00
TER
ATOM   1400  O   WAT   456      11.519 -15.938 -12.485  1.00  0.00
ATOM   1401  H1  WAT   456      11.135 -16.578 -11.887  1.00  0.00
ATOM   1402  H2  WAT   456      11.831 -15.234 -11.916  1.00  0.00
TER
ATOM   1403  O   WAT   457      17.669 -19.090 -17.005  1.00  0.00
ATOM   1404  H1  WAT   457      18.036 -19.564 -16.258  1.00  0.00
ATOM   1405  H2  WAT   457      17.480 -18.216 -16.664  1.00  0.00
TER
ATOM   1406  O   WAT   458      15.459 -20.049 -14.686  1.00  0.00
ATOM   1407  H1  WAT   458      15.155 -19.170 -14.461  1.00  0.00
ATOM   1408  H2  WAT   458      16.414 -19.989 -14.650  1.00  0.00
TER
ATOM   1409  O   WAT   459      11.515 -19.209 -13.539  1.00  0.00
ATOM   1410  H1  WAT   459      11.157 -18.544 -12.952  1.00  0.00
ATOM   1411  H2  WAT   459      11.221 -20.041 -13.168  1.00  0.00
TER
ATOM   1412  O   WAT   460      14.717 -18.751 -10.655  1.00  0.00
ATOM   1413  H1  WAT   460      14.417 -18.605 -11.552  1.00  0.00
ATOM   1414  H2  WAT   460      15.488 -19.310 -10.748  1.00  0.00
TER
ATOM   1415  O   WAT   461      10.378 -11.732 -11.875  1.00  0.00
ATOM   1416  H1  WAT   461      10.487 -12.672 -12.016  1.00  0.00
ATOM   1417  H2  WAT   461       9.726 -11.466 -12.524  1.00  0.00
TER
ATOM   1418  O   WAT   462      18.369 -13.460 -10.475  1.00  0.00
ATOM   1419  H1  WAT   462      18.048 -14.179  -9.931  1.00  0.00
ATOM   1420  H2  WAT   462      17.695 -12.785 -10.402  1.00  0.00
TER
ATOM   1421  O   WAT   463      13.518  -9.849 -19.252  1.00  0.00
ATOM   1422  H1  WAT   463      14.254 -10.398 -18.981  1.00  0.00
ATOM   1423  H2  WAT   463      13.902  -8.984 -19.391  1.00  0.00
TER
ATOM   1424  O   WAT   464      12.523 -10.665 -10.063  1.00  0.00
ATOM   1425  H1  WAT   464      13.325 -10.344  -9.650  1.00  0.00
ATOM   1426  H2  WAT   464      12.009 -11.025  -9.341  1.00  0.00
TER
ATOM   1427  O   WAT   465      10.243 -18.177 -11.120  1.00  0.00
ATOM   1428  H1  WAT   465      10.747 -18.757 -10.548  1.00  0.00
ATOM   1429  H2  WAT   465       9.504 -17.893 -10.582  1.00  0.00
TER
ATOM   1430  O   WAT   466      17.297 -16.770 -11.586  1.00  0.00
ATOM   1431  H1  WAT   466      16.532 -16.202 -11.671  1.00  0.00
ATOM   1432  H2  WAT   466      17.479 -17.063 -12.479  1.00  0.00
TER
ATOM   1433  O   WAT   467      12.275 -20.034 -10.225  1.00  0.00
ATOM   1434  H1  WAT   467      12.316 -20.333  -9.316  1.00  0.00
ATOM   1435  H2  WAT   467      13.130 -19.634 -10.384  1.00  0.00
TER
ATOM   1436  O   WAT   468      17.875 -17.036 -14.523  1.00  0.00
ATOM   1437  H1  WAT   468      18.294 -16.193 -14.696  1.00  0.00
ATOM   1438  H2  WAT   468      16.956 -16.899 -14.753  1.00  0.00
TER
ATOM   1439  O   WAT   469      15.726 -10.731 -13.408  1.00  0.00
ATOM   1440  H1  WAT   469      15.188 -10.006 -13.727  1.00  0.00
ATOM   1441  H2  WAT   469      15.980 -11.208 -14.198  1.00  0.00
TER
ATOM   1442  O   WAT   470      18.582  -9.496 -13.149  1.00  0.00
ATOM   1443  H1  WAT   470      18.508  -8.592 -12.842  1.00  0.00
ATOM   1444  H2  WAT   470      17.680  -9.815 -13.177  1.00  0.00
TER
ATOM   1445  O   WAT   471      10.474 -11.301 -17.108  1.00  0.00
ATOM   1446  H1  WAT   471      10.037 -11.121 -16.275  1.00  0.00
ATOM   1447  H2  WAT   471      11.042 -10.544 -17.249  1.00  0.00
TER
ATOM   1448  O   WAT   472      11.344 -18.404 -16.208  1.00  0.00
ATOM   1449  H1  WAT   472      11.711 -18.491 -15.329  1.00  0.00
ATOM   1450  H2  WAT   472      10.775 -19.167 -16.308  1.00  0.00
TER
ATOM   1451  O   WAT   473      12.759 -13.891 -11.046  1.00  0.00
ATOM   1452  H1  WAT   473      12.716 -14.261 -10.165  1.00  0.00
ATOM   1453  H2  WAT   473      12.890 -12.953 -10.906  1.00  0.00
TER
ATOM   1454  O   WAT   474      16.460 -12.335 -15.445  1.00  0.00
ATOM   1455  H1  WAT   474      16.219 -12.067 -16.332  1.00  0.00
ATOM   1456  H2  WAT   474      17.400 -12.164 -15.390  1.00  0.00
TER
ATOM   1457  O   WAT   475      12.598 -10.945 -13.927  1.00  0.00
ATOM   1458  H1  WAT   475      12.004 -11.076 -13.187  1.00  0.00
ATOM   1459  H2  WAT   475      12.591 -11.781 -14.392  1.00  0.00
TER
ATOM   1460  O   WAT   476      12.229 -13.579 -14.976  1.00  0.00
ATOM   1461  H1  WAT   476      11.503 -14.198 -15.043  1.00  0.00
ATOM   1462  H2  WAT   476      12.290 -13.185 -15.846  1.00  0.00
TER
ATOM   1463  O   WAT   477      15.834 -11.364 -18.191  1.00  0.00
ATOM   1464  H1  WAT   477      16.350 -11.975 -18.716  1.00  0.00
ATOM   1465  H2  WAT   477      16.484 -10.861 -17.700  1.00  0.00
TER
ATOM   1466  O   WAT   478       2.560  18.096  17.032  1.00  0.00
ATOM   1467  H1  WAT   478       2.479  17.182  16.761  1.00  0.00
ATOM   1468  H2  WAT   478       2.146  18.593  16.326  1.00  0.00
TER
ATOM   1469  O   WAT   479       0.692  19.874  18.913  1.00  0.00
ATOM   1470  H1  WAT   479      -0.084  19.394  19.203  1.00  0.00
ATOM   1471  H2  WAT   479       1.343  19.195  18.738  1.00  0.00
TER
ATOM   1472  O   WAT   480      -6.882  15.146  13.574  1.00  0.00
ATOM   1473  H1  WAT   480      -7.771  15.488  13.472  1.00  0.00
ATOM   1474  H2  WAT   480      -6.598  14.946  12.683  1.00  0.00
TER
ATOM   1475  O   WAT   481       1.163  15.357  19.147  1.00  0.00
ATOM   1476  H1  WAT   481       1.540  14.484  19.034  1.00  0.00
ATOM   1477  H2  WAT   481       1.065  15.693  18.256  1.00  0.00
TER
ATOM   1478  O   WAT   482      -4.706  13.729  14.608  1.00  0.00
ATOM   1479  H1  WAT   482      -4.600  14.630  14.915  1.00  0.00
ATOM   1480  H2  WAT   482      -5.617  13.681  14.318  1.00  0.00
TER
ATOM   1481  O   WAT   483       4.946  12.852  16.079  1.00  0.00
ATOM   1482  H1  WAT   483       5.767  12.361  16.122  1.00  0.00
ATOM   1483  H2  WAT   483       4.979  13.442  16.833  1.00  0.00
TER
ATOM   1484  O   WAT   484      -1.218  10.537  17.539  1.00  0.00
ATOM   1485  H1  WAT   484      -0.910   9.982  16.822  1.00  0.00
ATOM   1486  H2  WAT   484      -2.147  10.671  17.356  1.00  0.00
TER
ATOM   1487  O   WAT   485       1.171  18.602  14.275  1.00  0.00
ATOM   1488  H1  WAT   485       0.243  18.536  14.504  1.00  0.00
ATOM   1489  H2  WAT   485       1.323  19.540  14.160  1.00  0.00
TER
ATOM   1490  O   WAT   486       1.157  14.874  11.271  1.00  0.00
ATOM   1491  H1  WAT   486       0.218  15.035  11.357  1.00  0.00
ATOM   1492  H2  WAT   486       1.476  15.592  10.725  1.00  0.00
TER
ATOM   1493  O   WAT   487       5.200  20.164  14.778  1.00  0.00
ATOM   1494  H1  WAT   487       4.581  19.826  14.131  1.00  0.00
ATOM   1495  H2  WAT   487       5.183  19.520  15.486  1.00  0.00
TER
ATOM   1496  O   WAT   488      -3.224  19.128  17.057  1.00  0.00
ATOM   1497  H1  WAT   488      -3.628  18.416  16.561  1.00  0.00
ATOM   1498  H2  WAT   488      -3.137  18.784  17.945  1.00  0.00
TER
ATOM   1499  O   WAT   489       3.377  19.403  11.785  1.00  0.00
ATOM   1500  H1  WAT   489       3.816  18.565  11.639  1.00  0.00
ATOM   1501  H2  WAT   489       4.090  20.036  11.872  1.00  0.00
TER
ATOM   1502  O   WAT   490       6.958  10.657  10.100  1.00  0.00
ATOM   1503  H1  WAT   490       6.646  10.750  10.999  1.00  0.00
ATOM   1504  H2  WAT   490       7.720  11.235  10.049  1.00  0.00
TER
ATOM   1505  O   WAT   491      -6.523  18.023  14.557  1.00  0.00
ATOM   1506  H1  WAT   491      -6.644  18.749  13.945  1.00  0.00
ATOM   1507  H2  WAT   491      -6.833  17.253  14.080  1.00  0.00
TER
ATOM   1508  O   WAT   492      -4.057  11.366  17.940  1.00  0.00
ATOM   1509  H1  WAT   492      -4.500  12.147  17.608  1.00  0.00
ATOM   1510  H2  WAT   492      -3.498  11.689  18.647  1.00  0.00
TER
ATOM   1511  O   WAT   493      -0.941  10.987  12.820  1.00  0.00
ATOM   1512  H1  WAT   493      -1.566  10.983  13.546  1.00  0.00
ATOM   1513  H2  WAT   493      -1.028  10.121  12.424  1.00  0.00
TER
ATOM   1514  O   WAT   494      -4.266  16.490  15.668  1.00  0.00
ATOM   1515  H1  WAT   494      -4.491  16.273  16.572  1.00  0.00
ATOM   1516  H2  WAT   494      -5.046  16.923  15.322  1.00  0.00
TER
ATOM   1517  O   WAT   495       2.964  16.496  14.267  1.00  0.00
ATOM   1518  H1  WAT   495       2.365  17.220  14.083  1.00  0.00
ATOM   1519  H2  WAT   495       3.512  16.434  13.485  1.00  0.00
TER
ATOM   1520  O   WAT   496       1.571  15.132  16.297  1.00  0.00
ATOM   1521  H1  WAT   496       1.964  15.450  15.484  1.00  0.00
ATOM   1522  H2  WAT   496       1.932  14.254  16.412  1.00  0.00
TER
ATOM   1523  O   WAT   497      -9.393  11.722  18.520  1.00  0.00
ATOM   1524  H1  WAT   497      -9.682  12.293  19.233  1.00  0.00
ATOM   1525  H2  WAT   497      -8.648  11.243  18.883  1.00  0.00
TER
ATOM   1526  O   WAT   498      -9.206  15.665   9.730  1.00  0.00
ATOM   1527  H1  WAT   498      -9.288  16.608   9.872  1.00  0.00
ATOM   1528  H2  WAT   498      -9.558  15.522   8.852  1.00  0.00
TER
ATOM   1529  O   WAT   499      -1.406  14.398  18.798  1.00  0.00
ATOM   1530  H1  WAT   499      -1.402  13.957  17.948  1.00  0.00
ATOM   1531  H2  WAT   499      -0.511  14.720  18.905  1.00  0.00
TER
ATOM   1532  O   WAT   500      -5.556  14.281  17.757  1.00  0.00
ATOM   1533  H1  WAT   500      -5.896  14.759  18.514  1.00  0.00
ATOM   1534  H2  WAT   500      -6.318  13.828  17.397  1.00  0.00
TER
ATOM   1535  O   WAT   501      -1.344  15.400  11.788  1.00  0.00
ATOM   1536  H1  WAT   501      -1.223  15.358  12.737  1.00  0.00
ATOM   1537  H2  WAT   501      -1.729  16.262  11.633  1.00  0.00
TER
ATOM   1538  O   WAT   502      -2.332  17.710  11.187  1.00  0.00
ATOM   1539  H1  WAT   502      -2.900  17.262  10.560  1.00  0.00
ATOM   1540  H2  WAT   502      -1.623  18.069  10.653  1.00  0.00
TER
ATOM   1541  O   WAT   503      -8.241  13.203  16.673  1.00  0.00
ATOM   1542  H1  WAT   503      -8.527  12.839  17.511  1.00  0.00
ATOM   1543  H2  WAT   503      -8.303  12.471  16.060  1.00  0.00
TER
ATOM   1544  O   WAT   504       1.433  12.096  13.395  1.00  0.00
ATOM   1545  H1  WAT   504       0.619  11.597  13.319  1.00  0.00
ATOM   1546  H2  WAT   504       1.239  12.936  12.978  1.00  0.00
TER
ATOM   1547  O   WAT   505       4.148  16.468  11.691  1.00  0.00
ATOM   1548  H1  WAT   505       5.035  16.780  11.516  1.00  0.00
ATOM   1549  H2  WAT   505       4.118  15.595  11.299  1.00  0.00
TER
ATOM   1550  O   WAT   506       6.419  17.779  11.159  1.00  0.00
ATOM   1551  H1  WAT   506       6.335  18.210  10.309  1.00  0.00
ATOM   1552  H2  WAT   506       7.138  18.239  11.592  1.00  0.00
TER
ATOM   1553  O   WAT   507      -8.748  18.339  10.633  1.00  0.00
ATOM   1554  H1  WAT   507      -7.879  18.621  10.917  1.00  0.00
ATOM   1555  H2  WAT   507      -9.239  19.152  10.518  1.00  0.00
TER
ATOM   1556  O   WAT   508      -1.585  19.726  14.754  1.00  0.00
ATOM   1557  H1  WAT   508      -1.128  20.537  14.980  1.00  0.00
ATOM   1558  H2  WAT   508      -1.936  19.408  15.586  1.00  0.00
TER
ATOM   1559  O   WAT   509      -5.683  10.070  15.226  1.00  0.00
ATOM   1560  H1  WAT   509      -5.812  10.062  16.175  1.00  0.00
ATOM   1561  H2  WAT   509      -6.507  10.408  14.875  1.00  0.00
TER
ATOM   1562  O   WAT   510      -6.763  20.156  12.761  1.00  0.00
ATOM   1563  H1  WAT   510      -7.371  20.896  12.771  1.00  0.00
ATOM   1564  H2  WAT   510      -6.289  20.246  11.935  1.00  0.00
TER
ATOM   1565  O   WAT   511       6.176  13.277  13.246  1.00  0.00
ATOM   1566  H1  WAT   511       5.547  13.382  12.532  1.00  0.00
ATOM   1567  H2  WAT   511       5.681  13.497  14.035  1.00  0.00
TER
ATOM   1568  O   WAT   512      -1.856  15.556  14.662  1.00  0.00
ATOM   1569  H1  WAT   512      -2.564  16.024  15.103  1.00  0.00
ATOM   1570  H2  WAT   512      -1.571  14.898  15.296  1.00  0.00
TER
ATOM   1571  O   WAT   513       2.176  12.281  16.101  1.00  0.00
ATOM   1572  H1  WAT   513       2.053  12.299  15.152  1.00  0.00
ATOM   1573  H2  WAT   513       3.124  12.329  16.221  1.00  0.00
TER
ATOM   1574  O   WAT   514      -3.652  13.864  12.037  1.00  0.00
ATOM   1575  H1  WAT   514      -2.803  14.301  11.971  1.00  0.00
ATOM   1576  H2  WAT   514      -4.019  14.176  12.864  1.00  0.00
TER
ATOM   1577  O   WAT   515       5.269  18.435  16.950  1.00  0.00
ATOM   1578  H1  WAT   515       4.328  18.450  17.125  1.00  0.00
ATOM   1579  H2  WAT   515       5.583  17.649  17.396  1.00  0.00
TER
ATOM   1580  O   WAT   516      -4.753  20.117  10.510  1.00  0.00
ATOM   1581  H1  WAT   516      -3.987  20.005  11.073  1.00  0.00
ATOM   1582  H2  WAT   516      -4.675  19.421   9.858  1.00  0.00
TER
ATOM   1583  O   WAT   517      -6.058  17.550  11.193  1.00  0.00
ATOM   1584  H1  WAT   517      -5.978  16.603  11.305  1.00  0.00
ATOM   1585  H2  WAT   517      -5.166  17.881  11.299  1.00  0.00
TER
ATOM   1586  O   WAT   518      -2.721  20.114  12.484  1.00  0.00
ATOM   1587  H1  WAT   518      -2.299  19.948  13.328  1.00  0.00
ATOM   1588  H2  WAT   518      -2.596  19.304  11.990  1.00  0.00
TER
ATOM   1589  O   WAT   519      -0.208  19.138   9.732  1.00  0.00
ATOM   1590  H1  WAT   519       0.312  18.422   9.366  1.00  0.00
ATOM   1591  H2  WAT   519       0.439  19.776  10.032  1.00  0.00
TER
ATOM   1592  O   WAT   520      -3.825  16.187   9.430  1.00  0.00
ATOM   1593  H1  WAT   520      -4.026  15.324   9.792  1.00  0.00
ATOM   1594  H2  WAT   520      -3.996  16.100   8.492  1.00  0.00
TER
ATOM   1595  O   WAT   521       3.654  10.998  11.959  1.00  0.00
ATOM   1596  H1  WAT   521       3.934  10.155  12.315  1.00  0.00
ATOM   1597  H2  WAT   521       2.880  11.230  12.473  1.00  0.00
TER
ATOM   1598  O   WAT   522      -5.027  13.287   9.418  1.00  0.00
ATOM   1599  H1  WAT   522      -4.724  13.294   8.510  1.00  0.00
ATOM   1600  H2  WAT   522      -4.287  12.937   9.915  1.00  0.00
TER
ATOM   1601  O   WAT   523      -1.808  12.231  10.404  1.00  0.00
ATOM   1602  H1  WAT   523      -2.156  11.553   9.824  1.00  0.00
ATOM   1603  H2  WAT   523      -1.607  11.770  11.218  1.00  0.00
TER
ATOM   1604  O   WAT   524       8.032  20.236  12.569  1.00  0.00
ATOM   1605  H1  WAT   524       8.794  20.805  12.675  1.00  0.00
ATOM   1606  H2  WAT   524       8.047  19.668  13.340  1.00  0.00
TER
ATOM   1607  O   WAT   525      -8.468  18.759  16.800  1.00  0.00
ATOM   1608  H1  WAT   525      -9.123  18.491  16.156  1.00  0.00
ATOM   1609  H2  WAT   525      -7.630  18.650  16.350  1.00  0.00
TER
ATOM   1610  O   WAT   526       4.481  13.554  11.022  1.00  0.00
ATOM   1611  H1  WAT   526       4.900  13.367  10.182  1.00  0.00
ATOM   1612  H2  WAT   526       4.175  12.701  11.332  1.00  0.00
TER
ATOM   1613  O   WAT   527       7.980  18.466  14.719  1.00  0.00
ATOM   1614  H1  WAT   527       7.605  17.699  14.288  1.00  0.00
ATOM   1615  H2  WAT   527       7.251  18.848  15.207  1.00  0.00
TER
ATOM   1616  O   WAT   528      -9.254  15.969  12.743  1.00  0.00
ATOM   1617  H1  WAT   528     -10.158  16.232  12.568  1.00  0.00
ATOM   1618  H2  WAT   528      -8.770  16.240  11.963  1.00  0.00
TER
ATOM   1619  O   WAT   529       7.255  16.692  18.020  1.00  0.00
ATOM   1620  H1  WAT   529       7.779  16.198  17.389  1.00  0.00
ATOM   1621  H2  WAT   529       7.841  16.827  18.765  1.00  0.00
TER
ATOM   1622  O   WAT   530      -6.711  15.026  10.652  1.00  0.00
ATOM   1623  H1  WAT   530      -6.002  14.604  10.167  1.00  0.00
ATOM   1624  H2  WAT   530      -7.427  15.093  10.020  1.00  0.00
TER
ATOM   1625  O   WAT   531      -7.064  11.080   9.692  1.00  0.00
ATOM   1626  H1  WAT   531      -6.341  11.621  10.010  1.00  0.00
ATOM   1627  H2  WAT   531      -6.791  10.806   8.816  1.00  0.00
TER
ATOM   1628  O   WAT   532       6.745  15.949  13.959  1.00  0.00
ATOM   1629  H1  WAT   532       7.241  15.716  14.744  1.00  0.00
ATOM   1630  H2  WAT   532       6.547  15.110  13.543  1.00  0.00
TER
ATOM   1631  O   WAT   533       8.174  14.585  16.493  1.00  0.00
ATOM   1632  H1  WAT   533       8.064  14.431  17.431  1.00  0.00
ATOM   1633  H2  WAT   533       8.935  14.057  16.251  1.00  0.00
TER
ATOM   1634  O   WAT   534       9.063  12.416   9.734  1.00  0.00
ATOM   1635  H1  WAT   534       9.988  12.284   9.526  1.00  0.00
ATOM   1636  H2  WAT   534       9.041  12.495  10.687  1.00  0.00
TER
ATOM   1637  O   WAT   535       9.137  13.187  12.360  1.00  0.00
ATOM   1638  H1  WAT   535       8.342  13.122  12.889  1.00  0.00
ATOM   1639  H2  WAT   535       9.341  14.122  12.348  1.00  0.00
TER
ATOM   1640  O   WAT   536       5.569  11.517  18.809  1.00  0.00
ATOM   1641  H1  WAT   536       6.010  11.461  17.962  1.00  0.00
ATOM   1642  H2  WAT   536       5.300  12.433  18.880  1.00  0.00
TER
ATOM   1643  O   WAT   537       7.433  11.148  16.820  1.00  0.00
ATOM   1644  H1  WAT   537       7.372  10.204  16.673  1.00  0.00
ATOM   1645  H2  WAT   537       8.212  11.256  17.366  1.00  0.00
TER
ATOM   1646  O   WAT   538      -7.639  11.119  13.286  1.00  0.00
ATOM   1647  H1  WAT   538      -6.881  11.232  12.712  1.00  0.00
ATOM   1648  H2  WAT   538      -8.101  11.956  13.240  1.00  0.00
TER
ATOM   1649  O   WAT   539      -1.098  13.233  16.276  1.00  0.00
ATOM   1650  H1  WAT   539      -1.910  12.859  15.936  1.00  0.00
ATOM   1651  H2  WAT   539      -0.594  12.478  16.578  1.00  0.00
TER
ATOM   1652  O   WAT   540       3.405   9.897  17.514  1.00  0.00
ATOM   1653  H1  WAT   540       4.008  10.469  17.989  1.00  0.00
ATOM   1654  H2  WAT   540       2.664  10.461  17.292  1.00  0.00
TER
ATOM   1655  O   WAT   541       6.548  10.299  12.788  1.00  0.00
ATOM   1656  H1  WAT   541       6.743  11.198  13.055  1.00  0.00
ATOM   1657  H2  WAT   541       5.761  10.068  13.282  1.00  0.00
TER
ATOM   1658  O   WAT   542      -5.267  11.646  11.826  1.00  0.00
ATOM   1659  H1  WAT   542      -4.737  10.859  11.697  1.00  0.00
ATOM   1660  H2  WAT   542      -4.634  12.325  12.060  1.00  0.00
TER
ATOM   1661  O   WAT   543      -3.073  11.383  14.881  1.00  0.00
ATOM   1662  H1  WAT   543      -3.703  10.682  15.048  1.00  0.00
ATOM   1663  H2  WAT   543      -3.612  12.143  14.664  1.00  0.00
TER
ATOM   1664  O   WAT   544       2.560  18.096  -1.743  1.00  0.00
ATOM   1665  H1  WAT   544       2.479  17.182  -2.013  1.00  0.00
ATOM   1666  H2  WAT   544       2.146  18.593  -2.449  1.00  0.00
TER
ATOM   1667  O   WAT   545       0.692  19.874   0.138  1.00  0.00
ATOM   1668  H1  WAT   545      -0.084  19.394   0.428  1.00  0.00
ATOM   1669  H2  WAT   545       1.343  19.195  -0.036  1.00  0.00
TER
ATOM   1670  O   WAT   546      -5.292  20.186   1.016  1.00  0.00
ATOM   1671  H1  WAT   546      -6.123  19.931   1.416  1.00  0.00
ATOM   1672  H2  WAT   546      -4.683  20.257   1.752  1.00  0.00
TER
ATOM   1673  O   WAT   547      -6.882  15.146  -5.200  1.00  0.00
ATOM   1674  H1  WAT   547      -7.771  15.488  -5.302  1.00  0.00
ATOM   1675  H2  WAT   547      -6.598  14.946  -6.092  1.00  0.00
TER
ATOM   1676  O   WAT   548      -8.919  17.747   0.684  1.00  0.00
ATOM   1677  H1  WAT   548      -8.347  16.979   0.684  1.00  0.00
ATOM   1678  H2  WAT   548      -8.919  18.046  -0.225  1.00  0.00
TER
ATOM   1679  O   WAT   549      -7.677  13.155   2.471  1.00  0.00
ATOM   1680  H1  WAT   549      -7.856  12.258   2.751  1.00  0.00
ATOM   1681  H2  WAT   549      -8.079  13.702   3.146  1.00  0.00
TER
ATOM   1682  O   WAT   550       1.163  15.357   0.372  1.00  0.00
ATOM   1683  H1  WAT   550       1.540  14.484   0.260  1.00  0.00
ATOM   1684  H2  WAT   550       1.065  15.693  -0.519  1.00  0.00
TER
ATOM   1685  O   WAT   551      -4.706  13.729  -4.166  1.00  0.00
ATOM   1686  H1  WAT   551      -4.600  14.630  -3.859  1.00  0.00
ATOM   1687  H2  WAT   551      -5.617  13.681  -4.457  1.00  0.00
TER
ATOM   1688  O   WAT   552       4.946  12.852  -2.695  1.00  0.00
ATOM   1689  H1  WAT   552       5.767  12.361  -2.652  1.00  0.00
ATOM   1690  H2  WAT   552       4.979  13.442  -1.942  1.00  0.00
TER
ATOM   1691  O   WAT   553      -7.058  15.651   1.079  1.00  0.00
ATOM   1692  H1  WAT   553      -6.377  15.915   1.698  1.00  0.00
ATOM   1693  H2  WAT   553      -7.373  14.811   1.413  1.00  0.00
TER
ATOM   1694  O   WAT   554      -2.865  16.698   0.166  1.00  0.00
ATOM   1695  H1  WAT   554      -2.358  17.196   0.807  1.00  0.00
ATOM   1696  H2  WAT   554      -2.334  15.921  -0.010  1.00  0.00
TER
ATOM   1697  O   WAT   555       9.236  14.868   3.869  1.00  0.00
ATOM   1698  H1  WAT   555       8.531  15.257   3.351  1.00  0.00
ATOM   1699  H2  WAT   555       9.501  15.563   4.471  1.00  0.00
TER
ATOM   1700  O   WAT   556      -4.582  11.338   4.433  1.00  0.00
ATOM   1701  H1  WAT   556      -4.580  11.855   3.627  1.00  0.00
ATOM   1702  H2  WAT   556      -5.411  10.861   4.410  1.00  0.00
TER
ATOM   1703  O   WAT   557       5.182  14.792   0.078  1.00  0.00
ATOM   1704  H1  WAT   557       4.477  15.080   0.658  1.00  0.00
ATOM   1705  H2  WAT   557       5.543  15.602  -0.282  1.00  0.00
TER
ATOM   1706  O   WAT   558      -4.900  13.049   2.440  1.00  0.00
ATOM   1707  H1  WAT   558      -4.559  13.893   2.145  1.00  0.00
ATOM   1708  H2  WAT   558      -5.839  13.197   2.556  1.00  0.00
TER
ATOM   1709  O   WAT   559       8.250  14.237   0.469  1.00  0.00
ATOM   1710  H1  WAT   559       7.303  14.271   0.600  1.00  0.00
ATOM   1711  H2  WAT   559       8.575  15.051   0.854  1.00  0.00
TER
ATOM   1712  O   WAT   560      -1.218  10.537  -1.236  1.00  0.00
ATOM   1713  H1  WAT   560      -0.910   9.982  -1.952  1.00  0.00
ATOM   1714  H2  WAT   560      -2.147  10.671  -1.418  1.00  0.00
TER
ATOM   1715  O   WAT   561       1.171  18.602  -4.500  1.00  0.00
ATOM   1716  H1  WAT   561       0.243  18.536  -4.271  1.00  0.00
ATOM   1717  H2  WAT   561       1.323  19.540  -4.614  1.00  0.00
TER
ATOM   1718  O   WAT   562       1.157  14.874  -7.503  1.00  0.00
ATOM   1719  H1  WAT   562       0.218  15.035  -7.418  1.00  0.00
ATOM   1720  H2  WAT   562       1.476  15.592  -8.049  1.00  0.00
TER
ATOM   1721  O   WAT   563       7.679  19.555   2.475  1.00  0.00
ATOM   1722  H1  WAT   563       6.851  19.625   2.000  1.00  0.00
ATOM   1723  H2  WAT   563       8.274  20.141   2.007  1.00  0.00
TER
ATOM   1724  O   WAT   564       5.200  20.164  -3.996  1.00  0.00
ATOM   1725  H1  WAT   564       4.581  19.826  -4.644  1.00  0.00
ATOM   1726  H2  WAT   564       5.183  19.520  -3.288  1.00  0.00
TER
ATOM   1727  O   WAT   565       4.643  16.342   3.420  1.00  0.00
ATOM   1728  H1  WAT   565       4.230  17.168   3.674  1.00  0.00
ATOM   1729  H2  WAT   565       3.911  15.757   3.228  1.00  0.00
TER
ATOM   1730  O   WAT   566      -3.224  19.128  -1.718  1.00  0.00
ATOM   1731  H1  WAT   566      -3.628  18.416  -2.213  1.00  0.00
ATOM   1732  H2  WAT   566      -3.137  18.784  -0.829  1.00  0.00
TER
ATOM   1733  O   WAT   567      -4.511  15.903   2.062  1.00  0.00
ATOM   1734  H1  WAT   567      -3.959  16.012   1.288  1.00  0.00
ATOM   1735  H2  WAT   567      -3.997  16.276   2.778  1.00  0.00
TER
ATOM   1736  O   WAT   568       3.377  19.403  -6.989  1.00  0.00
ATOM   1737  H1  WAT   568       3.816  18.565  -7.135  1.00  0.00
ATOM   1738  H2  WAT   568       4.090  20.036  -6.902  1.00  0.00
TER
ATOM   1739  O   WAT   569      -4.837  19.425   5.673  1.00  0.00
ATOM   1740  H1  WAT   569      -4.976  20.297   6.041  1.00  0.00
ATOM   1741  H2  WAT   569      -5.719  19.082   5.528  1.00  0.00
TER
ATOM   1742  O   WAT   570       6.958  10.657  -8.675  1.00  0.00
ATOM   1743  H1  WAT   570       6.646  10.750  -7.775  1.00  0.00
ATOM   1744  H2  WAT   570       7.720  11.235  -8.725  1.00  0.00
TER
ATOM   1745  O   WAT   571      -6.523  18.023  -4.217  1.00  0.00
ATOM   1746  H1  WAT   571      -6.644  18.749  -4.829  1.00  0.00
ATOM   1747  H2  WAT   571      -6.833  17.253  -4.694  1.00  0.00
TER
ATOM   1748  O   WAT   572       8.169  15.394   7.303  1.00  0.00
ATOM   1749  H1  WAT   572       7.553  15.902   6.774  1.00  0.00
ATOM   1750  H2  WAT   572       7.848  14.494   7.245  1.00  0.00
TER
ATOM   1751  O   WAT   573      -4.057  11.366  -0.835  1.00  0.00
ATOM   1752  H1  WAT   573      -4.500  12.147  -1.166  1.00  0.00
ATOM   1753  H2  WAT   573      -3.498  11.689  -0.128  1.00  0.00
TER
ATOM   1754  O   WAT   574       0.230  14.233   4.769  1.00  0.00
ATOM   1755  H1  WAT   574      -0.232  14.442   5.581  1.00  0.00
ATOM   1756  H2  WAT   574      -0.172  13.419   4.466  1.00  0.00
TER
ATOM   1757  O   WAT   575       5.230  15.454   5.899  1.00  0.00
ATOM   1758  H1  WAT   575       4.380  15.155   6.219  1.00  0.00
ATOM   1759  H2  WAT   575       5.071  15.698   4.987  1.00  0.00
TER
ATOM   1760  O   WAT   576       2.325  16.954   7.998  1.00  0.00
ATOM   1761  H1  WAT   576       2.651  16.121   7.659  1.00  0.00
ATOM   1762  H2  WAT   576       3.113  17.477   8.146  1.00  0.00
TER
ATOM   1763  O   WAT   577      -0.941  10.987  -5.954  1.00  0.00
ATOM   1764  H1  WAT   577      -1.566  10.983  -5.229  1.00  0.00
ATOM   1765  H2  WAT   577      -1.028  10.121  -6.350  1.00  0.00
TER
ATOM   1766  O   WAT   578      -2.019  11.911   1.024  1.00  0.00
ATOM   1767  H1  WAT   578      -1.722  12.817   0.943  1.00  0.00
ATOM   1768  H2  WAT   578      -1.471  11.423   0.410  1.00  0.00
TER
ATOM   1769  O   WAT   579      -4.266  16.490  -3.107  1.00  0.00
ATOM   1770  H1  WAT   579      -4.491  16.273  -2.202  1.00  0.00
ATOM   1771  H2  WAT   579      -5.046  16.923  -3.452  1.00  0.00
TER
ATOM   1772  O   WAT   580       2.964  16.496  -4.507  1.00  0.00
ATOM   1773  H1  WAT   580       2.365  17.220  -4.691  1.00  0.00
ATOM   1774  H2  WAT   580       3.512  16.434  -5.290  1.00  0.00
TER
ATOM   1775  O   WAT   581      -1.826  17.388   7.559  1.00  0.00
ATOM   1776  H1  WAT   581      -1.921  16.448   7.410  1.00  0.00
ATOM   1777  H2  WAT   581      -0.982  17.610   7.164  1.00  0.00
TER
ATOM   1778  O   WAT   582       1.571  15.132  -2.477  1.00  0.00
ATOM   1779  H1  WAT   582       1.964  15.450  -3.290  1.00  0.00
ATOM   1780  H2  WAT   582       1.932  14.254  -2.363  1.00  0.00
TER
ATOM   1781  O   WAT   583      -6.695  13.800   5.713  1.00  0.00
ATOM   1782  H1  WAT   583      -7.088  14.647   5.920  1.00  0.00
ATOM   1783  H2  WAT   583      -7.383  13.162   5.904  1.00  0.00
TER
ATOM   1784  O   WAT   584      -0.120  13.883   8.783  1.00  0.00
ATOM   1785  H1  WAT   584      -0.810  13.690   9.417  1.00  0.00
ATOM   1786  H2  WAT   584       0.623  14.167   9.315  1.00  0.00
TER
ATOM   1787  O   WAT   585      -9.393  11.722  -0.254  1.00  0.00
ATOM   1788  H1  WAT   585      -9.682  12.293   0.458  1.00  0.00
ATOM   1789  H2  WAT   585      -8.648  11.243   0.109  1.00  0.00
TER
ATOM   1790  O   WAT   586      -9.206  15.665  -9.044  1.00  0.00
ATOM   1791  H1  WAT   586      -9.288  16.608  -8.902  1.00  0.00
ATOM   1792  H2  WAT   586      -9.558  15.522  -9.923  1.00  0.00
TER
ATOM   1793  O   WAT   587       2.156  17.723   1.618  1.00  0.00
ATOM   1794  H1  WAT   587       1.424  18.232   1.967  1.00  0.00
ATOM   1795  H2  WAT   587       1.759  16.906   1.317  1.00  0.00
TER
ATOM   1796  O   WAT   588      -1.406  14.398   0.023  1.00  0.00
ATOM   1797  H1  WAT   588      -1.402  13.957  -0.826  1.00  0.00
ATOM   1798  H2  WAT   588      -0.511  14.720   0.130  1.00  0.00
TER
ATOM   1799  O   WAT   589      -5.556  14.281  -1.017  1.00  0.00
ATOM   1800  H1  WAT   589      -5.896  14.759  -0.261  1.00  0.00
ATOM   1801  H2  WAT   589      -6.318  13.828  -1.377  1.00  0.00
TER
ATOM   1802  O   WAT   590      -1.344  15.400  -6.986  1.00  0.00
ATOM   1803  H1  WAT   590      -1.223  15.358  -6.038  1.00  0.00
ATOM   1804  H2  WAT   590      -1.729  16.262  -7.141  1.00  0.00
TER
ATOM   1805  O   WAT   591       2.619  13.176   1.030  1.00  0.00
ATOM   1806  H1  WAT   591       2.636  13.627   1.874  1.00  0.00
ATOM   1807  H2  WAT   591       2.370  12.277   1.244  1.00  0.00
TER
ATOM   1808  O   WAT   592      -2.332  17.710  -7.588  1.00  0.00
ATOM   1809  H1  WAT   592      -2.900  17.262  -8.214  1.00  0.00
ATOM   1810  H2  WAT   592      -1.623  18.069  -8.121  1.00  0.00
TER
ATOM   1811  O   WAT   593       6.046  10.590   6.869  1.00  0.00
ATOM   1812  H1  WAT   593       6.370   9.859   7.395  1.00  0.00
ATOM   1813  H2  WAT   593       6.082  10.271   5.967  1.00  0.00
TER
ATOM   1814  O   WAT   594      -1.105  18.459   1.770  1.00  0.00
ATOM   1815  H1  WAT   594      -0.738  17.984   2.516  1.00  0.00
ATOM   1816  H2  WAT   594      -1.295  19.333   2.111  1.00  0.00
TER
ATOM   1817  O   WAT   595      -8.241  13.203  -2.101  1.00  0.00
ATOM   1818  H1  WAT   595      -8.527  12.839  -1.263  1.00  0.00
ATOM   1819  H2  WAT   595      -8.303  12.471  -2.715  1.00  0.00
TER
ATOM   1820  O   WAT   596      -3.315  17.499   4.088  1.00  0.00
ATOM   1821  H1  WAT   596      -3.620  18.379   4.313  1.00  0.00
ATOM   1822  H2  WAT   596      -2.361  17.559   4.124  1.00  0.00
TER
ATOM   1823  O   WAT   597       1.433  12.096  -5.380  1.00  0.00
ATOM   1824  H1  WAT   597       0.619  11.597  -5.455  1.00  0.00
ATOM   1825  H2  WAT   597       1.239  12.936  -5.796  1.00  0.00
TER
ATOM   1826  O   WAT   598       1.354  20.773   6.364  1.00  0.00
ATOM   1827  H1  WAT   598       1.287  19.853   6.110  1.00  0.00
ATOM   1828  H2  WAT   598       0.724  20.871   7.079  1.00  0.00
TER
ATOM   1829  O   WAT   599       4.148  16.468  -7.083  1.00  0.00
ATOM   1830  H1  WAT   599       5.035  16.780  -7.258  1.00  0.00
ATOM   1831  H2  WAT   599       4.118  15.595  -7.475  1.00  0.00
TER
ATOM   1832  O   WAT   600      -7.259  18.340   5.235  1.00  0.00
ATOM   1833  H1  WAT   600      -7.617  19.005   5.823  1.00  0.00
ATOM   1834  H2  WAT   600      -7.553  17.508   5.607  1.00  0.00
TER
ATOM   1835  O   WAT   601      -4.058  18.798   8.119  1.00  0.00
ATOM   1836  H1  WAT   601      -4.358  18.944   7.222  1.00  0.00
ATOM   1837  H2  WAT   601      -3.286  18.239   8.027  1.00  0.00
TER
ATOM   1838  O   WAT   602       6.419  17.779  -7.615  1.00  0.00
ATOM   1839  H1  WAT   602       6.335  18.210  -8.466  1.00  0.00
ATOM   1840  H2  WAT   602       7.138  18.239  -7.183  1.00  0.00
TER
ATOM   1841  O   WAT   603       7.496  20.236   5.462  1.00  0.00
ATOM   1842  H1  WAT   603       6.771  20.829   5.265  1.00  0.00
ATOM   1843  H2  WAT   603       8.024  20.228   4.663  1.00  0.00
TER
ATOM   1844  O   WAT   604      -8.748  18.339  -8.141  1.00  0.00
ATOM   1845  H1  WAT   604      -7.879  18.621  -7.858  1.00  0.00
ATOM   1846  H2  WAT   604      -9.239  19.152  -8.256  1.00  0.00
TER
ATOM   1847  O   WAT   605      -1.585  19.726  -4.020  1.00  0.00
ATOM   1848  H1  WAT   605      -1.128  20.537  -3.794  1.00  0.00
ATOM   1849  H2  WAT   605      -1.936  19.408  -3.189  1.00  0.00
TER
ATOM   1850  O   WAT   606      -5.683  10.070  -3.548  1.00  0.00
ATOM   1851  H1  WAT   606      -5.812  10.062  -2.600  1.00  0.00
ATOM   1852  H2  WAT   606      -6.507  10.408  -3.899  1.00  0.00
TER
ATOM   1853  O   WAT   607      -8.684  11.829   5.912  1.00  0.00
ATOM   1854  H1  WAT   607      -9.398  12.029   6.518  1.00  0.00
ATOM   1855  H2  WAT   607      -8.265  11.053   6.284  1.00  0.00
TER
ATOM   1856  O   WAT   608      -6.763  20.156  -6.013  1.00  0.00
ATOM   1857  H1  WAT   608      -7.371  20.896  -6.004  1.00  0.00
ATOM   1858  H2  WAT   608      -6.289  20.246  -6.839  1.00  0.00
TER
ATOM   1859  O   WAT   609       2.810  14.321   3.663  1.00  0.00
ATOM   1860  H1  WAT   609       3.178  13.501   3.991  1.00  0.00
ATOM   1861  H2  WAT   609       1.950  14.381   4.078  1.00  0.00
TER
ATOM   1862  O   WAT   610       6.176  13.277  -5.529  1.00  0.00
ATOM   1863  H1  WAT   610       5.547  13.382  -6.243  1.00  0.00
ATOM   1864  H2  WAT   610       5.681  13.497  -4.739  1.00  0.00
TER
ATOM   1865  O   WAT   611      -1.856  15.556  -4.113  1.00  0.00
ATOM   1866  H1  WAT   611      -2.564  16.024  -3.671  1.00  0.00
ATOM   1867  H2  WAT   611      -1.571  14.898  -3.478  1.00  0.00
TER
ATOM   1868  O   WAT   612      -0.230  16.975   3.886  1.00  0.00
ATOM   1869  H1  WAT   612       0.269  17.450   4.552  1.00  0.00
ATOM   1870  H2  WAT   612      -0.088  16.052   4.093  1.00  0.00
TER
ATOM   1871  O   WAT   613       2.176  12.281  -2.673  1.00  0.00
ATOM   1872  H1  WAT   613       2.053  12.299  -3.622  1.00  0.00
ATOM   1873  H2  WAT   613       3.124  12.329  -2.553  1.00  0.00
TER
ATOM   1874  O   WAT   614      -3.652  13.864  -6.738  1.00  0.00
ATOM   1875  H1  WAT   614      -2.803  14.301  -6.804  1.00  0.00
ATOM   1876  H2  WAT   614      -4.019  14.176  -5.911  1.00  0.00
TER
ATOM   1877  O   WAT   615       6.977  13.192   4.729  1.00  0.00
ATOM   1878  H1  WAT   615       6.474  13.933   5.069  1.00  0.00
ATOM   1879  H2  WAT   615       7.792  13.580   4.413  1.00  0.00
TER
ATOM   1880  O   WAT   616       5.269  18.435  -1.825  1.00  0.00
ATOM   1881  H1  WAT   616       4.328  18.450  -1.650  1.00  0.00
ATOM   1882  H2  WAT   616       5.583  17.649  -1.379  1.00  0.00
TER
ATOM   1883  O   WAT   617      -4.753  20.117  -8.264  1.00  0.00
ATOM   1884  H1  WAT   617      -3.987  20.005  -7.702  1.00  0.00
ATOM   1885  H2  WAT   617      -4.675  19.421  -8.917  1.00  0.00
TER
ATOM   1886  O   WAT   618      -6.058  17.550  -7.581  1.00  0.00
ATOM   1887  H1  WAT   618      -5.978  16.603  -7.469  1.00  0.00
ATOM   1888  H2  WAT   618      -5.166  17.881  -7.475  1.00  0.00
TER
ATOM   1889  O   WAT   619      -8.531  19.371   7.655  1.00  0.00
ATOM   1890  H1  WAT   619      -8.027  18.792   8.226  1.00  0.00
ATOM   1891  H2  WAT   619      -9.270  19.655   8.192  1.00  0.00
TER
ATOM   1892  O   WAT   620      -6.499  17.514   8.550  1.00  0.00
ATOM   1893  H1  WAT   620      -6.458  17.216   9.458  1.00  0.00
ATOM   1894  H2  WAT   620      -5.644  17.915   8.390  1.00  0.00
TER
ATOM   1895  O   WAT   621      -2.721  20.114  -6.290  1.00  0.00
ATOM   1896  H1  WAT   621      -2.299  19.948  -5.447  1.00  0.00
ATOM   1897  H2  WAT   621      -2.596  19.304  -6.784  1.00  0.00
TER
ATOM   1898  O   WAT   622      -4.558  16.093   6.517  1.00  0.00
ATOM   1899  H1  WAT   622      -5.089  15.603   5.889  1.00  0.00
ATOM   1900  H2  WAT   622      -3.889  16.522   5.983  1.00  0.00
TER
ATOM   1901  O   WAT   623      -0.208  19.138  -9.042  1.00  0.00
ATOM   1902  H1  WAT   623       0.312  18.422  -9.408  1.00  0.00
ATOM   1903  H2  WAT   623       0.439  19.776  -8.742  1.00  0.00
TER
ATOM   1904  O   WAT   624       4.340  20.560   6.281  1.00  0.00
ATOM   1905  H1  WAT   624       4.754  20.715   7.130  1.00  0.00
ATOM   1906  H2  WAT   624       3.405  20.686   6.444  1.00  0.00
TER
ATOM   1907  O   WAT   625       4.812  17.900   8.285  1.00  0.00
ATOM   1908  H1  WAT   625       5.394  17.145   8.197  1.00  0.00
ATOM   1909  H2  WAT   625       4.988  18.431   7.508  1.00  0.00
TER
ATOM   1910  O   WAT   626      -4.071  13.060   6.597  1.00  0.00
ATOM   1911  H1  WAT   626      -4.165  12.442   5.872  1.00  0.00
ATOM   1912  H2  WAT   626      -4.651  13.786   6.370  1.00  0.00
TER
ATOM   1913  O   WAT   627      -1.305  11.617   3.630  1.00  0.00
ATOM   1914  H1  WAT   627      -1.753  11.639   2.784  1.00  0.00
ATOM   1915  H2  WAT   627      -1.938  11.219   4.227  1.00  0.00
TER
ATOM   1916  O   WAT   628       1.437  18.244   5.635  1.00  0.00
ATOM   1917  H1  WAT   628       1.557  17.648   6.374  1.00  0.00
ATOM   1918  H2  WAT   628       2.297  18.281   5.215  1.00  0.00
TER
ATOM   1919  O   WAT   629       3.776  18.798   4.211  1.00  0.00
ATOM   1920  H1  WAT   629       3.250  19.322   3.607  1.00  0.00
ATOM   1921  H2  WAT   629       4.119  19.431   4.842  1.00  0.00
TER
ATOM   1922  O   WAT   630      -3.825  16.187  -9.344  1.00  0.00
ATOM   1923  H1  WAT   630      -4.026  15.324  -8.983  1.00  0.00
ATOM   1924  H2  WAT   630      -3.996  16.100 -10.282  1.00  0.00
TER
ATOM   1925  O   WAT   631      -1.796  14.786   6.892  1.00  0.00
ATOM   1926  H1  WAT   631      -1.206  14.478   7.580  1.00  0.00
ATOM   1927  H2  WAT   631      -2.614  14.314   7.048  1.00  0.00
TER
ATOM   1928  O   WAT   632       3.024  14.403   7.126  1.00  0.00
ATOM   1929  H1  WAT   632       2.335  13.741   7.061  1.00  0.00
ATOM   1930  H2  WAT   632       3.744  13.957   7.570  1.00  0.00
TER
ATOM   1931  O   WAT   633       3.654  10.998  -6.815  1.00  0.00
ATOM   1932  H1  WAT   633       3.934  10.155  -6.459  1.00  0.00
ATOM   1933  H2  WAT   633       2.880  11.230  -6.302  1.00  0.00
TER
ATOM   1934  O   WAT   634      -5.027  13.287  -9.356  1.00  0.00
ATOM   1935  H1  WAT   634      -4.724  13.294 -10.264  1.00  0.00
ATOM   1936  H2  WAT   634      -4.287  12.937  -8.860  1.00  0.00
TER
ATOM   1937  O   WAT   635      -1.808  12.231  -8.371  1.00  0.00
ATOM   1938  H1  WAT   635      -2.156  11.553  -8.950  1.00  0.00
ATOM   1939  H2  WAT   635      -1.607  11.770  -7.556  1.00  0.00
TER
ATOM   1940  O   WAT   636       8.032  20.236  -6.205  1.00  0.00
ATOM   1941  H1  WAT   636       8.794  20.805  -6.099  1.00  0.00
ATOM   1942  H2  WAT   636       8.047  19.668  -5.434  1.00  0.00
TER
ATOM   1943  O   WAT   637      -8.468  18.759  -1.974  1.00  0.00
ATOM   1944  H1  WAT   637      -9.123  18.491  -2.618  1.00  0.00
ATOM   1945  H2  WAT   637      -7.630  18.650  -2.424  1.00  0.00
TER
ATOM   1946  O   WAT   638       4.481  13.554  -7.752  1.00  0.00
ATOM   1947  H1  WAT   638       4.900  13.367  -8.593  1.00  0.00
ATOM   1948  H2  WAT   638       4.175  12.701  -7.442  1.00  0.00
TER
ATOM   1949  O   WAT   639       7.980  18.466  -4.055  1.00  0.00
ATOM   1950  H1  WAT   639       7.605  17.699  -4.487  1.00  0.00
ATOM   1951  H2  WAT   639       7.251  18.848  -3.567  1.00  0.00
TER
ATOM   1952  O   WAT   640      -7.430  19.145   2.566  1.00  0.00
ATOM   1953  H1  WAT   640      -7.063  19.057   3.446  1.00  0.00
ATOM   1954  H2  WAT   640      -7.999  18.381   2.467  1.00  0.00
TER
ATOM   1955  O   WAT   641       7.370  17.613   5.579  1.00  0.00
ATOM   1956  H1  WAT   641       7.139  17.384   4.679  1.00  0.00
ATOM   1957  H2  WAT   641       7.631  18.533   5.534  1.00  0.00
TER
ATOM   1958  O   WAT   642      -7.879  16.056   6.472  1.00  0.00
ATOM   1959  H1  WAT   642      -8.773  16.022   6.811  1.00  0.00
ATOM   1960  H2  WAT   642      -7.339  16.254   7.237  1.00  0.00
TER
ATOM   1961  O   WAT   643       5.809  12.839   8.357  1.00  0.00
ATOM   1962  H1  WAT   643       6.686  12.847   8.740  1.00  0.00
ATOM   1963  H2  WAT   643       5.821  12.102   7.746  1.00  0.00
TER
ATOM   1964  O   WAT   644      -9.254  15.969  -6.032  1.00  0.00
ATOM   1965  H1  WAT   644     -10.158  16.232  -6.207  1.00  0.00
ATOM   1966  H2  WAT   644      -8.770  16.240  -6.812  1.00  0.00
TER
ATOM   1967  O   WAT   645       7.255  16.692  -0.754  1.00  0.00
ATOM   1968  H1  WAT   645       7.779  16.198  -1.385  1.00  0.00
ATOM   1969  H2  WAT   645       7.841  16.827  -0.009  1.00  0.00
TER
ATOM   1970  O   WAT   646       7.434  16.776   2.768  1.00  0.00
ATOM   1971  H1  WAT   646       6.485  16.742   2.882  1.00  0.00
ATOM   1972  H2  WAT   646       7.616  17.686   2.533  1.00  0.00
TER
ATOM   1973  O   WAT   647      -6.711  15.026  -8.122  1.00  0.00
ATOM   1974  H1  WAT   647      -6.002  14.604  -8.608  1.00  0.00
ATOM   1975  H2  WAT   647      -7.427  15.093  -8.754  1.00  0.00
TER
ATOM   1976  O   WAT   648      -7.064  11.080  -9.082  1.00  0.00
ATOM   1977  H1  WAT   648      -6.341  11.621  -8.764  1.00  0.00
ATOM   1978  H2  WAT   648      -6.791  10.806  -9.958  1.00  0.00
TER
ATOM   1979  O   WAT   649       6.745  15.949  -4.815  1.00  0.00
ATOM   1980  H1  WAT   649       7.241  15.716  -4.030  1.00  0.00
ATOM   1981  H2  WAT   649       6.547  15.110  -5.231  1.00  0.00
TER
ATOM   1982  O   WAT   650      -7.375  10.330   0.820  1.00  0.00
ATOM   1983  H1  WAT   650      -6.727   9.780   0.380  1.00  0.00
ATOM   1984  H2  WAT   650      -6.954  10.585   1.642  1.00  0.00
TER
ATOM   1985  O   WAT   651       8.174  14.585  -2.281  1.00  0.00
ATOM   1986  H1  WAT   651       8.064  14.431  -1.343  1.00  0.00
ATOM   1987  H2  WAT   651       8.935  14.057  -2.524  1.00  0.00
TER
ATOM   1988  O   WAT   652       6.521  10.525   4.177  1.00  0.00
ATOM   1989  H1  WAT   652       7.158  11.138   4.543  1.00  0.00
ATOM   1990  H2  WAT   652       6.668  10.561   3.232  1.00  0.00
TER
ATOM   1991  O   WAT   653       9.063  12.416  -9.041  1.00  0.00
ATOM   1992  H1  WAT   653       9.988  12.284  -9.249  1.00  0.00
ATOM   1993  H2  WAT   653       9.041  12.495  -8.087  1.00  0.00
TER
ATOM   1994  O   WAT   654       9.137  13.187  -6.415  1.00  0.00
ATOM   1995  H1  WAT   654       8.342  13.122  -5.886  1.00  0.00
ATOM   1996  H2  WAT   654       9.341  14.122  -6.426  1.00  0.00
TER
ATOM   1997  O   WAT   655      -7.621  10.486   3.563  1.00  0.00
ATOM   1998  H1  WAT   655      -7.970  10.942   4.329  1.00  0.00
ATOM   1999  H2  WAT   655      -7.953   9.592   3.645  1.00  0.00
TER
ATOM   2000  O   WAT   656      -0.109  11.677   7.085  1.00  0.00
ATOM   2001  H1  WAT   656      -0.170  12.269   7.834  1.00  0.00
ATOM   2002  H2  WAT   656       0.831  11.570   6.940  1.00  0.00
TER
ATOM   2003  O   WAT   657       2.528  11.334   6.724  1.00  0.00
ATOM   2004  H1  WAT   657       3.143  11.652   6.062  1.00  0.00
ATOM   2005  H2  WAT   657       3.073  10.849   7.344  1.00  0.00
TER
ATOM   2006  O   WAT   658      -6.949  10.014   6.838  1.00  0.00
ATOM   2007  H1  WAT   658      -6.401   9.832   6.074  1.00  0.00
ATOM   2008  H2  WAT   658      -6.884   9.223   7.373  1.00  0.00
TER
ATOM   2009  O   WAT   659       3.269   9.897   3.051  1.00  0.00
ATOM   2010  H1  WAT   659       2.395  10.231   2.848  1.00  0.00
ATOM   2011  H2  WAT   659       3.160   9.425   3.876  1.00  0.00
TER
ATOM   2012  O   WAT   660       4.176  12.104   4.435  1.00  0.00
ATOM   2013  H1  WAT   660       3.848  11.290   4.055  1.00  0.00
ATOM   2014  H2  WAT   660       5.125  12.061   4.312  1.00  0.00
TER
ATOM   2015  O   WAT   661       1.017  10.814   1.990  1.00  0.00
ATOM   2016  H1  WAT   661       0.234  11.289   2.270  1.00  0.00
ATOM   2017  H2  WAT   661       0.723   9.910   1.881  1.00  0.00
TER
ATOM   2018  O   WAT   662       5.569  11.517   0.035  1.00  0.00
ATOM   2019  H1  WAT   662       6.010  11.461  -0.813  1.00  0.00
ATOM   2020  H2  WAT   662       5.300  12.433   0.106  1.00  0.00
TER
ATOM   2021  O   WAT   663       7.433  11.148  -1.954  1.00  0.00
ATOM   2022  H1  WAT   663       7.372  10.204  -2.101  1.00  0.00
ATOM   2023  H2  WAT   663       8.212  11.256  -1.409  1.00  0.00
TER
ATOM   2024  O   WAT   664      -7.639  11.119  -5.488  1.00  0.00
ATOM   2025  H1  WAT   664      -6.881  11.232  -6.062  1.00  0.00
ATOM   2026  H2  WAT   664      -8.101  11.956  -5.534  1.00  0.00
TER
ATOM   2027  O   WAT   665      -1.098  13.233  -2.498  1.00  0.00
ATOM   2028  H1  WAT   665      -1.910  12.859  -2.839  1.00  0.00
ATOM   2029  H2  WAT   665      -0.594  12.478  -2.196  1.00  0.00
TER
ATOM   2030  O   WAT   666       3.405   9.897  -1.260  1.00  0.00
ATOM   2031  H1  WAT   666       4.008  10.469  -0.785  1.00  0.00
ATOM   2032  H2  WAT   666       2.664  10.461  -1.483  1.00  0.00
TER
ATOM   2033  O   WAT   667       6.548  10.299  -5.986  1.00  0.00
ATOM   2034  H1  WAT   667       6.743  11.198  -5.719  1.00  0.00
ATOM   2035  H2  WAT   667       5.761  10.068  -5.493  1.00  0.00
TER
ATOM   2036  O   WAT   668      -5.267  11.646  -6.948  1.00  0.00
ATOM   2037  H1  WAT   668      -4.737  10.859  -7.077  1.00  0.00
ATOM   2038  H2  WAT   668      -4.634  12.325  -6.715  1.00  0.00
TER
ATOM   2039  O   WAT   669      -3.073  11.383  -3.894  1.00  0.00
ATOM   2040  H1  WAT   669      -3.703  10.682  -3.727  1.00  0.00
ATOM   2041  H2  WAT   669      -3.612  12.143  -4.110  1.00  0.00
TER
ATOM   2042  O   WAT   670      -2.947  10.661   8.541  1.00  0.00
ATOM   2043  H1  WAT   670      -3.229  11.165   7.778  1.00  0.00
ATOM   2044  H2  WAT   670      -2.565   9.864   8.176  1.00  0.00
TER
ATOM   2045  O   WAT   671       3.654  10.077   9.120  1.00  0.00
ATOM   2046  H1  WAT   671       3.541  10.396  10.015  1.00  0.00
ATOM   2047  H2  WAT   671       4.471  10.478   8.823  1.00  0.00
TER
ATOM   2048  O   WAT   672       0.692  19.874 -18.636  1.00  0.00
ATOM   2049  H1  WAT   672      -0.084  19.394 -18.346  1.00  0.00
ATOM   2050  H2  WAT   672       1.343  19.195 -18.810  1.00  0.00
TER
ATOM   2051  O   WAT   673      -5.292  20.186 -17.758  1.00  0.00
ATOM   2052  H1  WAT   673      -6.123  19.931 -17.359  1.00  0.00
ATOM   2053  H2  WAT   673      -4.683  20.257 -17.023  1.00  0.00
TER
ATOM   2054  O   WAT   674      -8.919  17.747 -18.090  1.00  0.00
ATOM   2055  H1  WAT   674      -8.347  16.979 -18.090  1.00  0.00
ATOM   2056  H2  WAT   674      -8.919  18.046 -19.000  1.00  0.00
TER
ATOM   2057  O   WAT   675      -7.677  13.155 -16.303  1.00  0.00
ATOM   2058  H1  WAT   675      -7.856  12.258 -16.023  1.00  0.00
ATOM   2059  H2  WAT   675      -8.079  13.702 -15.629  1.00  0.00
TER
ATOM   2060  O   WAT   676       1.163  15.357 -18.402  1.00  0.00
ATOM   2061  H1  WAT   676       1.540  14.484 -18.515  1.00  0.00
ATOM   2062  H2  WAT   676       1.065  15.693 -19.293  1.00  0.00
TER
ATOM   2063  O   WAT   677      -7.058  15.651 -17.695  1.00  0.00
ATOM   2064  H1  WAT   677      -6.377  15.915 -17.076  1.00  0.00
ATOM   2065  H2  WAT   677      -7.373  14.811 -17.361  1.00  0.00
TER
ATOM   2066  O   WAT   678      -2.865  16.698 -18.608  1.00  0.00
ATOM   2067  H1  WAT   678      -2.358  17.196 -17.967  1.00  0.00
ATOM   2068  H2  WAT   678      -2.334  15.921 -18.784  1.00  0.00
TER
ATOM   2069  O   WAT   679       9.236  14.868 -14.905  1.00  0.00
ATOM   2070  H1  WAT   679       8.531  15.257 -15.423  1.00  0.00
ATOM   2071  H2  WAT   679       9.501  15.563 -14.303  1.00  0.00
TER
ATOM   2072  O   WAT   680      -4.582  11.338 -14.342  1.00  0.00
ATOM   2073  H1  WAT   680      -4.580  11.855 -15.147  1.00  0.00
ATOM   2074  H2  WAT   680      -5.411  10.861 -14.365  1.00  0.00
TER
ATOM   2075  O   WAT   681       5.182  14.792 -18.697  1.00  0.00
ATOM   2076  H1  WAT   681       4.477  15.080 -18.116  1.00  0.00
ATOM   2077  H2  WAT   681       5.543  15.602 -19.057  1.00  0.00
TER
ATOM   2078  O   WAT   682      -4.900  13.049 -16.334  1.00  0.00
ATOM   2079  H1  WAT   682      -4.559  13.893 -16.629  1.00  0.00
ATOM   2080  H2  WAT   682      -5.839  13.197 -16.218  1.00  0.00
TER
ATOM   2081  O   WAT   683       8.250  14.237 -18.306  1.00  0.00
ATOM   2082  H1  WAT   683       7.303  14.271 -18.174  1.00  0.00
ATOM   2083  H2  WAT   683       8.575  15.051 -17.921  1.00  0.00
TER
ATOM   2084  O   WAT   684       7.679  19.555 -16.299  1.00  0.00
ATOM   2085  H1  WAT   684       6.851  19.625 -16.774  1.00  0.00
ATOM   2086  H2  WAT   684       8.274  20.141 -16.768  1.00  0.00
TER
ATOM   2087  O   WAT   685       4.643  16.342 -15.354  1.00  0.00
ATOM   2088  H1  WAT   685       4.230  17.168 -15.100  1.00  0.00
ATOM   2089  H2  WAT   685       3.911  15.757 -15.546  1.00  0.00
TER
ATOM   2090  O   WAT   686      -4.511  15.903 -16.712  1.00  0.00
ATOM   2091  H1  WAT   686      -3.959  16.012 -17.487  1.00  0.00
ATOM   2092  H2  WAT   686      -3.997  16.276 -15.997  1.00  0.00
TER
ATOM   2093  O   WAT   687      -4.837  19.425 -13.102  1.00  0.00
ATOM   2094  H1  WAT   687      -4.976  20.297 -12.733  1.00  0.00
ATOM   2095  H2  WAT   687      -5.719  19.082 -13.247  1.00  0.00
TER
ATOM   2096  O   WAT   688       8.169  15.394 -11.472  1.00  0.00
ATOM   2097  H1  WAT   688       7.553  15.902 -12.000  1.00  0.00
ATOM   2098  H2  WAT   688       7.848  14.494 -11.529  1.00  0.00
TER
ATOM   2099  O   WAT   689       0.230  14.233 -14.005  1.00  0.00
ATOM   2100  H1  WAT   689      -0.232  14.442 -13.193  1.00  0.00
ATOM   2101  H2  WAT   689      -0.172  13.419 -14.308  1.00  0.00
TER
ATOM   2102  O   WAT   690       5.230  15.454 -12.876  1.00  0.00
ATOM   2103  H1  WAT   690       4.380  15.155 -12.555  1.00  0.00
ATOM   2104  H2  WAT   690       5.071  15.698 -13.787  1.00  0.00
TER
ATOM   2105  O   WAT   691       2.325  16.954 -10.776  1.00  0.00
ATOM   2106  H1  WAT   691       2.651  16.121 -11.116  1.00  0.00
ATOM   2107  H2  WAT   691       3.113  17.477 -10.628  1.00  0.00
TER
ATOM   2108  O   WAT   692      -2.019  11.911 -17.750  1.00  0.00
ATOM   2109  H1  WAT   692      -1.722  12.817 -17.831  1.00  0.00
ATOM   2110  H2  WAT   692      -1.471  11.423 -18.364  1.00  0.00
TER
ATOM   2111  O   WAT   693      -1.826  17.388 -11.215  1.00  0.00
ATOM   2112  H1  WAT   693      -1.921  16.448 -11.365  1.00  0.00
ATOM   2113  H2  WAT   693      -0.982  17.610 -11.610  1.00  0.00
TER
ATOM   2114  O   WAT   694      -6.695  13.800 -13.061  1.00  0.00
ATOM   2115  H1  WAT   694      -7.088  14.647 -12.854  1.00  0.00
ATOM   2116  H2  WAT   694      -7.383  13.162 -12.871  1.00  0.00
TER
ATOM   2117  O   WAT   695      -0.120  13.883  -9.992  1.00  0.00
ATOM   2118  H1  WAT   695      -0.810  13.690  -9.357  1.00  0.00
ATOM   2119  H2  WAT   695       0.623  14.167  -9.459  1.00  0.00
TER
ATOM   2120  O   WAT   696      -9.393  11.722 -19.028  1.00  0.00
ATOM   2121  H1  WAT   696      -9.682  12.293 -18.316  1.00  0.00
ATOM   2122  H2  WAT   696      -8.648  11.243 -18.665  1.00  0.00
TER
ATOM   2123  O   WAT   697       2.156  17.723 -17.156  1.00  0.00
ATOM   2124  H1  WAT   697       1.424  18.232 -16.807  1.00  0.00
ATOM   2125  H2  WAT   697       1.759  16.906 -17.458  1.00  0.00
TER
ATOM   2126  O   WAT   698       2.619  13.176 -17.744  1.00  0.00
ATOM   2127  H1  WAT   698       2.636  13.627 -16.900  1.00  0.00
ATOM   2128  H2  WAT   698       2.370  12.277 -17.531  1.00  0.00
TER
ATOM   2129  O   WAT   699       6.046  10.590 -11.905  1.00  0.00
ATOM   2130  H1  WAT   699       6.370   9.859 -11.380  1.00  0.00
ATOM   2131  H2  WAT   699       6.082  10.271 -12.807  1.00  0.00
TER
ATOM   2132  O   WAT   700      -1.105  18.459 -17.005  1.00  0.00
ATOM   2133  H1  WAT   700      -0.738  17.984 -16.258  1.00  0.00
ATOM   2134  H2  WAT   700      -1.295  19.333 -16.664  1.00  0.00
TER
ATOM   2135  O   WAT   701      -3.315  17.499 -14.686  1.00  0.00
ATOM   2136  H1  WAT   701      -3.620  18.379 -14.461  1.00  0.00
ATOM   2137  H2  WAT   701      -2.361  17.559 -14.650  1.00  0.00
TER
ATOM   2138  O   WAT   702       1.354  20.773 -12.410  1.00  0.00
ATOM   2139  H1  WAT   702       1.287  19.853 -12.664  1.00  0.00
ATOM   2140  H2  WAT   702       0.724  20.871 -11.696  1.00  0.00
TER
ATOM   2141  O   WAT   703      -7.259  18.340 -13.539  1.00  0.00
ATOM   2142  H1  WAT   703      -7.617  19.005 -12.952  1.00  0.00
ATOM   2143  H2  WAT   703      -7.553  17.508 -13.168  1.00  0.00
TER
ATOM   2144  O   WAT   704      -4.058  18.798 -10.655  1.00  0.00
ATOM   2145  H1  WAT   704      -4.358  18.944 -11.552  1.00  0.00
ATOM   2146  H2  WAT   704      -3.286  18.239 -10.748  1.00  0.00
TER
ATOM   2147  O   WAT   705       7.496  20.236 -13.313  1.00  0.00
ATOM   2148  H1  WAT   705       6.771  20.829 -13.510  1.00  0.00
ATOM   2149  H2  WAT   705       8.024  20.228 -14.111  1.00  0.00
TER
ATOM   2150  O   WAT   706      -8.684  11.829 -12.862  1.00  0.00
ATOM   2151  H1  WAT   706      -9.398  12.029 -12.257  1.00  0.00
ATOM   2152  H2  WAT   706      -8.265  11.053 -12.490  1.00  0.00
TER
ATOM   2153  O   WAT   707       2.810  14.321 -15.112  1.00  0.00
ATOM   2154  H1  WAT   707       3.178  13.501 -14.784  1.00  0.00
ATOM   2155  H2  WAT   707       1.950  14.381 -14.696  1.00  0.00
TER
ATOM   2156  O   WAT   708      -0.230  16.975 -14.888  1.00  0.00
ATOM   2157  H1  WAT   708       0.269  17.450 -14.223  1.00  0.00
ATOM   2158  H2  WAT   708      -0.088  16.052 -14.681  1.00  0.00
TER
ATOM   2159  O   WAT   709       6.977  13.192 -14.045  1.00  0.00
ATOM   2160  H1  WAT   709       6.474  13.933 -13.706  1.00  0.00
ATOM   2161  H2  WAT   709       7.792  13.580 -14.361  1.00  0.00
TER
ATOM   2162  O   WAT   710      -8.531  19.371 -11.120  1.00  0.00
ATOM   2163  H1  WAT   710      -8.027  18.792 -10.548  1.00  0.00
ATOM   2164  H2  WAT   710      -9.270  19.655 -10.582  1.00  0.00
TER
ATOM   2165  O   WAT   711      -6.499  17.514 -10.225  1.00  0.00
ATOM   2166  H1  WAT   711      -6.458  17.216  -9.316  1.00  0.00
ATOM   2167  H2  WAT   711      -5.644  17.915 -10.384  1.00  0.00
TER
ATOM   2168  O   WAT   712      -4.558  16.093 -12.257  1.00  0.00
ATOM   2169  H1  WAT   712      -5.089  15.603 -12.885  1.00  0.00
ATOM   2170  H2  WAT   712      -3.889  16.522 -12.791  1.00  0.00
TER
ATOM   2171  O   WAT   713       4.340  20.560 -12.493  1.00  0.00
ATOM   2172  H1  WAT   713       4.754  20.715 -11.644  1.00  0.00
ATOM   2173  H2  WAT   713       3.405  20.686 -12.330  1.00  0.00
TER
ATOM   2174  O   WAT   714       4.812  17.900 -10.489  1.00  0.00
ATOM   2175  H1  WAT   714       5.394  17.145 -10.577  1.00  0.00
ATOM   2176  H2  WAT   714       4.988  18.431 -11.266  1.00  0.00
TER
ATOM   2177  O   WAT   715      -4.071  13.060 -12.177  1.00  0.00
ATOM   2178  H1  WAT   715      -4.165  12.442 -12.902  1.00  0.00
ATOM   2179  H2  WAT   715      -4.651  13.786 -12.404  1.00  0.00
TER
ATOM   2180  O   WAT   716      -1.305  11.617 -15.145  1.00  0.00
ATOM   2181  H1  WAT   716      -1.753  11.639 -15.990  1.00  0.00
ATOM   2182  H2  WAT   716      -1.938  11.219 -14.548  1.00  0.00
TER
ATOM   2183  O   WAT   717       1.437  18.244 -13.140  1.00  0.00
ATOM   2184  H1  WAT   717       1.557  17.648 -12.400  1.00  0.00
ATOM   2185  H2  WAT   717       2.297  18.281 -13.560  1.00  0.00
TER
ATOM   2186  O   WAT   718       3.776  18.798 -14.563  1.00  0.00
ATOM   2187  H1  WAT   718       3.250  19.322 -15.167  1.00  0.00
ATOM   2188  H2  WAT   718       4.119  19.431 -13.932  1.00  0.00
TER
ATOM   2189  O   WAT   719      -1.796  14.786 -11.882  1.00  0.00
ATOM   2190  H1  WAT   719      -1.206  14.478 -11.194  1.00  0.00
ATOM   2191  H2  WAT   719      -2.614  14.314 -11.726  1.00  0.00
TER
ATOM   2192  O   WAT   720       3.024  14.403 -11.649  1.00  0.00
ATOM   2193  H1  WAT   720       2.335  13.741 -11.714  1.00  0.00
ATOM   2194  H2  WAT   720       3.744  13.957 -11.204  1.00  0.00
TER
ATOM   2195  O   WAT   721      -7.430  19.145 -16.208  1.00  0.00
ATOM   2196  H1  WAT   721      -7.063  19.057 -15.329  1.00  0.00
ATOM   2197  H2  WAT   721      -7.999  18.381 -16.308  1.00  0.00
TER
ATOM   2198  O   WAT   722       7.370  17.613 -13.195  1.00  0.00
ATOM   2199  H1  WAT   722       7.139  17.384 -14.095  1.00  0.00
ATOM   2200  H2  WAT   722       7.631  18.533 -13.241  1.00  0.00
TER
ATOM   2201  O   WAT   723      -7.879  16.056 -12.302  1.00  0.00
ATOM   2202  H1  WAT   723      -8.773  16.022 -11.963  1.00  0.00
ATOM   2203  H2  WAT   723      -7.339  16.254 -11.537  1.00  0.00
TER
ATOM   2204  O   WAT   724       5.809  12.839 -10.417  1.00  0.00
ATOM   2205  H1  WAT   724       6.686  12.847 -10.034  1.00  0.00
ATOM   2206  H2  WAT   724       5.821  12.102 -11.028  1.00  0.00
TER
ATOM   2207  O   WAT   725       7.434  16.776 -16.007  1.00  0.00
ATOM   2208  H1  WAT   725       6.485  16.742 -15.892  1.00  0.00
ATOM   2209  H2  WAT   725       7.616  17.686 -16.242  1.00  0.00
TER
ATOM   2210  O   WAT   726      -7.375  10.330 -17.954  1.00  0.00
ATOM   2211  H1  WAT   726      -6.727   9.780 -18.395  1.00  0.00
ATOM   2212  H2  WAT   726      -6.954  10.585 -17.133  1.00  0.00
TER
ATOM   2213  O   WAT   727       6.521  10.525 -14.597  1.00  0.00
ATOM   2214  H1  WAT   727       7.158  11.138 -14.231  1.00  0.00
ATOM   2215  H2  WAT   727       6.668  10.561 -15.542  1.00  0.00
TER
ATOM   2216  O   WAT   728      -7.621  10.486 -15.212  1.00  0.00
ATOM   2217  H1  WAT   728      -7.970  10.942 -14.446  1.00  0.00
ATOM   2218  H2  WAT   728      -7.953   9.592 -15.129  1.00  0.00
TER
ATOM   2219  O   WAT   729      -0.109  11.677 -11.690  1.00  0.00
ATOM   2220  H1  WAT   729      -0.170  12.269 -10.940  1.00  0.00
ATOM   2221  H2  WAT   729       0.831  11.570 -11.835  1.00  0.00
TER
ATOM   2222  O   WAT   730       2.528  11.334 -12.050  1.00  0.00
ATOM   2223  H1  WAT   730       3.143  11.652 -12.712  1.00  0.00
ATOM   2224  H2  WAT   730       3.073  10.849 -11.431  1.00  0.00
TER
ATOM   2225  O   WAT   731      -6.949  10.014 -11.937  1.00  0.00
ATOM   2226  H1  WAT   731      -6.401   9.832 -12.700  1.00  0.00
ATOM   2227  H2  WAT   731      -6.884   9.223 -11.401  1.00  0.00
TER
ATOM   2228  O   WAT   732       3.269   9.897 -15.723  1.00  0.00
ATOM   2229  H1  WAT   732       2.395  10.231 -15.926  1.00  0.00
ATOM   2230  H2  WAT   732       3.160   9.425 -14.898  1.00  0.00
TER
ATOM   2231  O   WAT   733       4.176  12.104 -14.339  1.00  0.00
ATOM   2232  H1  WAT   733       3.848  11.290 -14.719  1.00  0.00
ATOM   2233  H2  WAT   733       5.125  12.061 -14.463  1.00  0.00
TER
ATOM   2234  O   WAT   734       1.017  10.814 -16.784  1.00  0.00
ATOM   2235  H1  WAT   734       0.234  11.289 -16.505  1.00  0.00
ATOM   2236  H2  WAT   734       0.723   9.910 -16.893  1.00  0.00
TER
ATOM   2237  O   WAT   735      -2.947  10.661 -10.233  1.00  0.00
ATOM   2238  H1  WAT   735      -3.229  11.165 -10.997  1.00  0.00
ATOM   2239  H2  WAT   735      -2.565   9.864 -10.599  1.00  0.00
TER
ATOM   2240  O   WAT   736       3.654  10.077  -9.655  1.00  0.00
ATOM   2241  H1  WAT   736       3.541  10.396  -8.760  1.00  0.00
ATOM   2242  H2  WAT   736       4.471  10.478  -9.951  1.00  0.00
TER
ATOM   2243  O   WAT   737       2.560  -0.678  17.032  1.00  0.00
ATOM   2244  H1  WAT   737       2.479  -1.593  16.761  1.00  0.00
ATOM   2245  H2  WAT   737       2.146  -0.182  16.326  1.00  0.00
TER
ATOM   2246  O   WAT   738       0.692   1.100  18.913  1.00  0.00
ATOM   2247  H1  WAT   738      -0.084   0.620  19.203  1.00  0.00
ATOM   2248  H2  WAT   738       1.343   0.420  18.738  1.00  0.00
TER
ATOM   2249  O   WAT   739       4.713   5.506  17.693  1.00  0.00
ATOM   2250  H1  WAT   739       4.251   4.734  18.021  1.00  0.00
ATOM   2251  H2  WAT   739       5.525   5.532  18.198  1.00  0.00
TER
ATOM   2252  O   WAT   740      -6.882  -3.628  13.574  1.00  0.00
ATOM   2253  H1  WAT   740      -7.771  -3.287  13.472  1.00  0.00
ATOM   2254  H2  WAT   740      -6.598  -3.828  12.683  1.00  0.00
TER
ATOM   2255  O   WAT   741       0.939   7.791  17.313  1.00  0.00
ATOM   2256  H1  WAT   741       0.320   8.247  16.742  1.00  0.00
ATOM   2257  H2  WAT   741       1.794   7.947  16.912  1.00  0.00
TER
ATOM   2258  O   WAT   742       1.163  -3.418  19.147  1.00  0.00
ATOM   2259  H1  WAT   742       1.540  -4.290  19.034  1.00  0.00
ATOM   2260  H2  WAT   742       1.065  -3.082  18.256  1.00  0.00
TER
ATOM   2261  O   WAT   743      -4.706  -5.045  14.608  1.00  0.00
ATOM   2262  H1  WAT   743      -4.600  -4.145  14.915  1.00  0.00
ATOM   2263  H2  WAT   743      -5.617  -5.093  14.318  1.00  0.00
TER
ATOM   2264  O   WAT   744       4.946  -5.923  16.079  1.00  0.00
ATOM   2265  H1  WAT   744       5.767  -6.413  16.122  1.00  0.00
ATOM   2266  H2  WAT   744       4.979  -5.333  16.833  1.00  0.00
TER
ATOM   2267  O   WAT   745       1.805   2.675  14.706  1.00  0.00
ATOM   2268  H1  WAT   745       1.187   3.140  14.142  1.00  0.00
ATOM   2269  H2  WAT   745       2.318   3.368  15.123  1.00  0.00
TER
ATOM   2270  O   WAT   746      -8.826   3.361  12.080  1.00  0.00
ATOM   2271  H1  WAT   746      -9.204   3.850  11.349  1.00  0.00
ATOM   2272  H2  WAT   746      -8.569   4.034  12.711  1.00  0.00
TER
ATOM   2273  O   WAT   747      -1.218  -8.237  17.539  1.00  0.00
ATOM   2274  H1  WAT   747      -0.910  -8.793  16.822  1.00  0.00
ATOM   2275  H2  WAT   747      -2.147  -8.103  17.356  1.00  0.00
TER
ATOM   2276  O   WAT   748       5.628   4.201  14.918  1.00  0.00
ATOM   2277  H1  WAT   748       5.518   3.258  15.043  1.00  0.00
ATOM   2278  H2  WAT   748       5.625   4.563  15.805  1.00  0.00
TER
ATOM   2279  O   WAT   749       1.171  -0.172  14.275  1.00  0.00
ATOM   2280  H1  WAT   749       0.243  -0.239  14.504  1.00  0.00
ATOM   2281  H2  WAT   749       1.323   0.766  14.160  1.00  0.00
TER
ATOM   2282  O   WAT   750       1.157  -3.901  11.271  1.00  0.00
ATOM   2283  H1  WAT   750       0.218  -3.739  11.357  1.00  0.00
ATOM   2284  H2  WAT   750       1.476  -3.182  10.725  1.00  0.00
TER
ATOM   2285  O   WAT   751       5.200   1.390  14.778  1.00  0.00
ATOM   2286  H1  WAT   751       4.581   1.052  14.131  1.00  0.00
ATOM   2287  H2  WAT   751       5.183   0.746  15.486  1.00  0.00
TER
ATOM   2288  O   WAT   752      -3.224   0.354  17.057  1.00  0.00
ATOM   2289  H1  WAT   752      -3.628  -0.358  16.561  1.00  0.00
ATOM   2290  H2  WAT   752      -3.137   0.009  17.945  1.00  0.00
TER
ATOM   2291  O   WAT   753      -2.756   4.041  19.221  1.00  0.00
ATOM   2292  H1  WAT   753      -3.053   3.435  18.541  1.00  0.00
ATOM   2293  H2  WAT   753      -1.806   4.078  19.110  1.00  0.00
TER
ATOM   2294  O   WAT   754       3.377   0.628  11.785  1.00  0.00
ATOM   2295  H1  WAT   754       3.816  -0.210  11.639  1.00  0.00
ATOM   2296  H2  WAT   754       4.090   1.261  11.872  1.00  0.00
TER
ATOM   2297  O   WAT   755       1.486   5.568  15.754  1.00  0.00
ATOM   2298  H1  WAT   755       1.926   6.310  15.339  1.00  0.00
ATOM   2299  H2  WAT   755       1.425   5.811  16.677  1.00  0.00
TER
ATOM   2300  O   WAT   756       6.958  -8.117  10.100  1.00  0.00
ATOM   2301  H1  WAT   756       6.646  -8.025  10.999  1.00  0.00
ATOM   2302  H2  WAT   756       7.720  -7.539  10.049  1.00  0.00
TER
ATOM   2303  O   WAT   757      -6.523  -0.751  14.557  1.00  0.00
ATOM   2304  H1  WAT   757      -6.644  -0.025  13.945  1.00  0.00
ATOM   2305  H2  WAT   757      -6.833  -1.521  14.080  1.00  0.00
TER
ATOM   2306  O   WAT   758      -7.640   4.120  16.775  1.00  0.00
ATOM   2307  H1  WAT   758      -8.047   4.261  15.920  1.00  0.00
ATOM   2308  H2  WAT   758      -6.749   3.836  16.572  1.00  0.00
TER
ATOM   2309  O   WAT   759       4.153   8.555  13.110  1.00  0.00
ATOM   2310  H1  WAT   759       3.993   8.265  14.008  1.00  0.00
ATOM   2311  H2  WAT   759       3.988   7.779  12.574  1.00  0.00
TER
ATOM   2312  O   WAT   760      -3.368   8.335  14.887  1.00  0.00
ATOM   2313  H1  WAT   760      -3.544   7.418  14.674  1.00  0.00
ATOM   2314  H2  WAT   760      -4.222   8.693  15.127  1.00  0.00
TER
ATOM   2315  O   WAT   761       3.856   6.064  11.670  1.00  0.00
ATOM   2316  H1  WAT   761       3.162   6.061  11.010  1.00  0.00
ATOM   2317  H2  WAT   761       4.598   5.639  11.239  1.00  0.00
TER
ATOM   2318  O   WAT   762       3.421   7.690  15.745  1.00  0.00
ATOM   2319  H1  WAT   762       3.877   6.909  16.058  1.00  0.00
ATOM   2320  H2  WAT   762       3.760   8.400  16.289  1.00  0.00
TER
ATOM   2321  O   WAT   763      -4.057  -7.408  17.940  1.00  0.00
ATOM   2322  H1  WAT   763      -4.500  -6.627  17.608  1.00  0.00
ATOM   2323  H2  WAT   763      -3.498  -7.085  18.647  1.00  0.00
TER
ATOM   2324  O   WAT   764      -0.941  -7.787  12.820  1.00  0.00
ATOM   2325  H1  WAT   764      -1.566  -7.791  13.546  1.00  0.00
ATOM   2326  H2  WAT   764      -1.028  -8.654  12.424  1.00  0.00
TER
ATOM   2327  O   WAT   765      -4.266  -2.285  15.668  1.00  0.00
ATOM   2328  H1  WAT   765      -4.491  -2.501  16.572  1.00  0.00
ATOM   2329  H2  WAT   765      -5.046  -1.852  15.322  1.00  0.00
TER
ATOM   2330  O   WAT   766       2.964  -2.278  14.267  1.00  0.00
ATOM   2331  H1  WAT   766       2.365  -1.555  14.083  1.00  0.00
ATOM   2332  H2  WAT   766       3.512  -2.341  13.485  1.00  0.00
TER
ATOM   2333  O   WAT   767       1.571  -3.642  16.297  1.00  0.00
ATOM   2334  H1  WAT   767       1.964  -3.325  15.484  1.00  0.00
ATOM   2335  H2  WAT   767       1.932  -4.521  16.412  1.00  0.00
TER
ATOM   2336  O   WAT   768      -9.393  -7.052  18.520  1.00  0.00
ATOM   2337  H1  WAT   768      -9.682  -6.482  19.233  1.00  0.00
ATOM   2338  H2  WAT   768      -8.648  -7.531  18.883  1.00  0.00
TER
ATOM   2339  O   WAT   769      -9.206  -3.110   9.730  1.00  0.00
ATOM   2340  H1  WAT   769      -9.288  -2.167   9.872  1.00  0.00
ATOM   2341  H2  WAT   769      -9.558  -3.252   8.852  1.00  0.00
TER
ATOM   2342  O   WAT   770      -1.406  -4.376  18.798  1.00  0.00
ATOM   2343  H1  WAT   770      -1.402  -4.817  17.948  1.00  0.00
ATOM   2344  H2  WAT   770      -0.511  -4.054  18.905  1.00  0.00
TER
ATOM   2345  O   WAT   771      -5.556  -4.493  17.757  1.00  0.00
ATOM   2346  H1  WAT   771      -5.896  -4.016  18.514  1.00  0.00
ATOM   2347  H2  WAT   771      -6.318  -4.947  17.397  1.00  0.00
TER
ATOM   2348  O   WAT   772      -1.344  -3.375  11.788  1.00  0.00
ATOM   2349  H1  WAT   772      -1.223  -3.416  12.737  1.00  0.00
ATOM   2350  H2  WAT   772      -1.729  -2.512  11.633  1.00  0.00
TER
ATOM   2351  O   WAT   773      -2.332  -1.065  11.187  1.00  0.00
ATOM   2352  H1  WAT   773      -2.900  -1.513  10.560  1.00  0.00
ATOM   2353  H2  WAT   773      -1.623  -0.705  10.653  1.00  0.00
TER
ATOM   2354  O   WAT   774      -8.241  -5.571  16.673  1.00  0.00
ATOM   2355  H1  WAT   774      -8.527  -5.936  17.511  1.00  0.00
ATOM   2356  H2  WAT   774      -8.303  -6.303  16.060  1.00  0.00
TER
ATOM   2357  O   WAT   775      -4.787   2.931  13.459  1.00  0.00
ATOM   2358  H1  WAT   775      -5.561   2.391  13.299  1.00  0.00
ATOM   2359  H2  WAT   775      -4.058   2.412  13.121  1.00  0.00
TER
ATOM   2360  O   WAT   776       5.972   1.928  19.252  1.00  0.00
ATOM   2361  H1  WAT   776       6.692   2.423  18.861  1.00  0.00
ATOM   2362  H2  WAT   776       5.770   1.250  18.607  1.00  0.00
TER
ATOM   2363  O   WAT   777       1.433  -6.678  13.395  1.00  0.00
ATOM   2364  H1  WAT   777       0.619  -7.177  13.319  1.00  0.00
ATOM   2365  H2  WAT   777       1.239  -5.839  12.978  1.00  0.00
TER
ATOM   2366  O   WAT   778       4.148  -2.307  11.691  1.00  0.00
ATOM   2367  H1  WAT   778       5.035  -1.995  11.516  1.00  0.00
ATOM   2368  H2  WAT   778       4.118  -3.179  11.299  1.00  0.00
TER
ATOM   2369  O   WAT   779      -4.743   2.599  17.097  1.00  0.00
ATOM   2370  H1  WAT   779      -4.226   1.796  17.043  1.00  0.00
ATOM   2371  H2  WAT   779      -5.195   2.537  17.939  1.00  0.00
TER
ATOM   2372  O   WAT   780       0.144   3.866  12.370  1.00  0.00
ATOM   2373  H1  WAT   780       0.485   4.610  11.874  1.00  0.00
ATOM   2374  H2  WAT   780      -0.685   4.179  12.732  1.00  0.00
TER
ATOM   2375  O   WAT   781       6.419  -0.995  11.159  1.00  0.00
ATOM   2376  H1  WAT   781       6.335  -0.564  10.309  1.00  0.00
ATOM   2377  H2  WAT   781       7.138  -0.535  11.592  1.00  0.00
TER
ATOM   2378  O   WAT   782       7.448   5.859  13.887  1.00  0.00
ATOM   2379  H1  WAT   782       6.805   5.204  14.162  1.00  0.00
ATOM   2380  H2  WAT   782       7.061   6.264  13.111  1.00  0.00
TER
ATOM   2381  O   WAT   783       3.026   3.187  17.734  1.00  0.00
ATOM   2382  H1  WAT   783       3.379   2.590  17.074  1.00  0.00
ATOM   2383  H2  WAT   783       2.143   2.862  17.905  1.00  0.00
TER
ATOM   2384  O   WAT   784      -0.887   3.947  15.141  1.00  0.00
ATOM   2385  H1  WAT   784      -0.200   4.494  15.522  1.00  0.00
ATOM   2386  H2  WAT   784      -1.674   4.491  15.176  1.00  0.00
TER
ATOM   2387  O   WAT   785      -8.748  -0.436  10.633  1.00  0.00
ATOM   2388  H1  WAT   785      -7.879  -0.153  10.917  1.00  0.00
ATOM   2389  H2  WAT   785      -9.239   0.378  10.518  1.00  0.00
TER
ATOM   2390  O   WAT   786      -1.585   0.952  14.754  1.00  0.00
ATOM   2391  H1  WAT   786      -1.128   1.762  14.980  1.00  0.00
ATOM   2392  H2  WAT   786      -1.936   0.634  15.586  1.00  0.00
TER
ATOM   2393  O   WAT   787      -5.683  -8.704  15.226  1.00  0.00
ATOM   2394  H1  WAT   787      -5.812  -8.713  16.175  1.00  0.00
ATOM   2395  H2  WAT   787      -6.507  -8.366  14.875  1.00  0.00
TER
ATOM   2396  O   WAT   788       5.837   4.751  10.425  1.00  0.00
ATOM   2397  H1  WAT   788       5.611   4.034  11.017  1.00  0.00
ATOM   2398  H2  WAT   788       5.447   4.502   9.587  1.00  0.00
TER
ATOM   2399  O   WAT   789      -8.381   8.777  11.199  1.00  0.00
ATOM   2400  H1  WAT   789      -8.021   9.376  10.545  1.00  0.00
ATOM   2401  H2  WAT   789      -8.522   9.323  11.973  1.00  0.00
TER
ATOM   2402  O   WAT   790       5.419   2.668  12.086  1.00  0.00
ATOM   2403  H1  WAT   790       5.131   3.129  12.874  1.00  0.00
ATOM   2404  H2  WAT   790       6.214   2.208  12.355  1.00  0.00
TER
ATOM   2405  O   WAT   791      -2.364   6.160  12.017  1.00  0.00
ATOM   2406  H1  WAT   791      -2.373   6.893  11.401  1.00  0.00
ATOM   2407  H2  WAT   791      -3.284   5.914  12.109  1.00  0.00
TER
ATOM   2408  O   WAT   792      -6.763   1.382  12.761  1.00  0.00
ATOM   2409  H1  WAT   792      -7.371   2.122  12.771  1.00  0.00
ATOM   2410  H2  WAT   792      -6.289   1.472  11.935  1.00  0.00
TER
ATOM   2411  O   WAT   793       6.176  -5.497  13.246  1.00  0.00
ATOM   2412  H1  WAT   793       5.547  -5.393  12.532  1.00  0.00
ATOM   2413  H2  WAT   793       5.681  -5.278  14.035  1.00  0.00
TER
ATOM   2414  O   WAT   794       0.622   6.223  10.679  1.00  0.00
ATOM   2415  H1  WAT   794       0.723   6.020   9.749  1.00  0.00
ATOM   2416  H2  WAT   794      -0.278   5.969  10.884  1.00  0.00
TER
ATOM   2417  O   WAT   795      -1.856  -3.219  14.662  1.00  0.00
ATOM   2418  H1  WAT   795      -2.564  -2.750  15.103  1.00  0.00
ATOM   2419  H2  WAT   795      -1.571  -3.877  15.296  1.00  0.00
TER
ATOM   2420  O   WAT   796       2.176  -6.494  16.101  1.00  0.00
ATOM   2421  H1  WAT   796       2.053  -6.475  15.152  1.00  0.00
ATOM   2422  H2  WAT   796       3.124  -6.446  16.221  1.00  0.00
TER
ATOM   2423  O   WAT   797      -0.736   8.742  15.374  1.00  0.00
ATOM   2424  H1  WAT   797      -0.482   8.704  14.452  1.00  0.00
ATOM   2425  H2  WAT   797      -1.685   8.615  15.367  1.00  0.00
TER
ATOM   2426  O   WAT   798      -3.652  -4.910  12.037  1.00  0.00
ATOM   2427  H1  WAT   798      -2.803  -4.473  11.971  1.00  0.00
ATOM   2428  H2  WAT   798      -4.019  -4.598  12.864  1.00  0.00
TER
ATOM   2429  O   WAT   799       5.269  -0.339  16.950  1.00  0.00
ATOM   2430  H1  WAT   799       4.328  -0.324  17.125  1.00  0.00
ATOM   2431  H2  WAT   799       5.583  -1.125  17.396  1.00  0.00
TER
ATOM   2432  O   WAT   800      -4.753   1.343  10.510  1.00  0.00
ATOM   2433  H1  WAT   800      -3.987   1.231  11.073  1.00  0.00
ATOM   2434  H2  WAT   800      -4.675   0.647   9.858  1.00  0.00
TER
ATOM   2435  O   WAT   801      -6.058  -1.225  11.193  1.00  0.00
ATOM   2436  H1  WAT   801      -5.978  -2.172  11.305  1.00  0.00
ATOM   2437  H2  WAT   801      -5.166  -0.894  11.299  1.00  0.00
TER
ATOM   2438  O   WAT   802       7.271   6.832  18.625  1.00  0.00
ATOM   2439  H1  WAT   802       7.396   7.655  19.098  1.00  0.00
ATOM   2440  H2  WAT   802       8.138   6.621  18.278  1.00  0.00
TER
ATOM   2441  O   WAT   803      -5.257   8.925  18.297  1.00  0.00
ATOM   2442  H1  WAT   803      -4.521   8.377  18.568  1.00  0.00
ATOM   2443  H2  WAT   803      -4.873   9.791  18.157  1.00  0.00
TER
ATOM   2444  O   WAT   804      -8.372   4.992  14.171  1.00  0.00
ATOM   2445  H1  WAT   804      -9.298   5.234  14.162  1.00  0.00
ATOM   2446  H2  WAT   804      -7.907   5.820  14.050  1.00  0.00
TER
ATOM   2447  O   WAT   805      -2.147   8.098  10.119  1.00  0.00
ATOM   2448  H1  WAT   805      -1.354   8.387   9.668  1.00  0.00
ATOM   2449  H2  WAT   805      -2.666   7.667   9.441  1.00  0.00
TER
ATOM   2450  O   WAT   806       6.906   7.325  11.543  1.00  0.00
ATOM   2451  H1  WAT   806       6.621   6.912  10.729  1.00  0.00
ATOM   2452  H2  WAT   806       6.708   8.254  11.423  1.00  0.00
TER
ATOM   2453  O   WAT   807      -1.629   3.318   9.984  1.00  0.00
ATOM   2454  H1  WAT   807      -1.734   2.704  10.710  1.00  0.00
ATOM   2455  H2  WAT   807      -1.796   2.795   9.200  1.00  0.00
TER
ATOM   2456  O   WAT   808       1.611   2.380  10.588  1.00  0.00
ATOM   2457  H1  WAT   808       1.062   2.827  11.232  1.00  0.00
ATOM   2458  H2  WAT   808       2.233   1.875  11.112  1.00  0.00
TER
ATOM   2459  O   WAT   809      -2.721   1.339  12.484  1.00  0.00
ATOM   2460  H1  WAT   809      -2.299   1.173  13.328  1.00  0.00
ATOM   2461  H2  WAT   809      -2.596   0.529  11.990  1.00  0.00
TER
ATOM   2462  O   WAT   810      -0.208   0.363   9.732  1.00  0.00
ATOM   2463  H1  WAT   810       0.312  -0.352   9.366  1.00  0.00
ATOM   2464  H2  WAT   810       0.439   1.002  10.032  1.00  0.00
TER
ATOM   2465  O   WAT   811      -3.825  -2.587   9.430  1.00  0.00
ATOM   2466  H1  WAT   811      -4.026  -3.450   9.792  1.00  0.00
ATOM   2467  H2  WAT   811      -3.996  -2.674   8.492  1.00  0.00
TER
ATOM   2468  O   WAT   812       3.654  -7.776  11.959  1.00  0.00
ATOM   2469  H1  WAT   812       3.934  -8.620  12.315  1.00  0.00
ATOM   2470  H2  WAT   812       2.880  -7.544  12.473  1.00  0.00
TER
ATOM   2471  O   WAT   813      -5.027  -5.487   9.418  1.00  0.00
ATOM   2472  H1  WAT   813      -4.724  -5.480   8.510  1.00  0.00
ATOM   2473  H2  WAT   813      -4.287  -5.837   9.915  1.00  0.00
TER
ATOM   2474  O   WAT   814      -1.808  -6.544  10.404  1.00  0.00
ATOM   2475  H1  WAT   814      -2.156  -7.221   9.824  1.00  0.00
ATOM   2476  H2  WAT   814      -1.607  -7.005  11.218  1.00  0.00
TER
ATOM   2477  O   WAT   815       0.357   8.444  12.022  1.00  0.00
ATOM   2478  H1  WAT   815       1.252   8.783  12.044  1.00  0.00
ATOM   2479  H2  WAT   815       0.388   7.722  11.395  1.00  0.00
TER
ATOM   2480  O   WAT   816      -6.004   3.817  10.251  1.00  0.00
ATOM   2481  H1  WAT   816      -5.566   4.360  10.907  1.00  0.00
ATOM   2482  H2  WAT   816      -5.519   2.992  10.261  1.00  0.00
TER
ATOM   2483  O   WAT   817      -8.789   6.606  17.703  1.00  0.00
ATOM   2484  H1  WAT   817      -8.459   5.738  17.471  1.00  0.00
ATOM   2485  H2  WAT   817      -8.360   6.812  18.534  1.00  0.00
TER
ATOM   2486  O   WAT   818      -4.193   4.937  15.363  1.00  0.00
ATOM   2487  H1  WAT   818      -4.494   4.813  16.264  1.00  0.00
ATOM   2488  H2  WAT   818      -4.299   4.078  14.955  1.00  0.00
TER
ATOM   2489  O   WAT   819       8.576   4.717  10.066  1.00  0.00
ATOM   2490  H1  WAT   819       7.745   4.784  10.537  1.00  0.00
ATOM   2491  H2  WAT   819       8.753   5.607   9.763  1.00  0.00
TER
ATOM   2492  O   WAT   820       8.032   1.461  12.569  1.00  0.00
ATOM   2493  H1  WAT   820       8.794   2.031  12.675  1.00  0.00
ATOM   2494  H2  WAT   820       8.047   0.894  13.340  1.00  0.00
TER
ATOM   2495  O   WAT   821      -8.468  -0.015  16.800  1.00  0.00
ATOM   2496  H1  WAT   821      -9.123  -0.284  16.156  1.00  0.00
ATOM   2497  H2  WAT   821      -7.630  -0.124  16.350  1.00  0.00
TER
ATOM   2498  O   WAT   822       9.038   2.316  17.413  1.00  0.00
ATOM   2499  H1  WAT   822       9.409   1.533  17.007  1.00  0.00
ATOM   2500  H2  WAT   822       9.678   3.005  17.235  1.00  0.00
TER
ATOM   2501  O   WAT   823       8.084   1.755   9.727  1.00  0.00
ATOM   2502  H1  WAT   823       8.359   2.663   9.598  1.00  0.00
ATOM   2503  H2  WAT   823       7.895   1.691  10.663  1.00  0.00
TER
ATOM   2504  O   WAT   824       4.481  -5.221  11.022  1.00  0.00
ATOM   2505  H1  WAT   824       4.900  -5.408  10.182  1.00  0.00
ATOM   2506  H2  WAT   824       4.175  -6.073  11.332  1.00  0.00
TER
ATOM   2507  O   WAT   825       7.980  -0.308  14.719  1.00  0.00
ATOM   2508  H1  WAT   825       7.605  -1.076  14.288  1.00  0.00
ATOM   2509  H2  WAT   825       7.251   0.074  15.207  1.00  0.00
TER
ATOM   2510  O   WAT   826      -9.254  -2.805  12.743  1.00  0.00
ATOM   2511  H1  WAT   826     -10.158  -2.542  12.568  1.00  0.00
ATOM   2512  H2  WAT   826      -8.770  -2.534  11.963  1.00  0.00
TER
ATOM   2513  O   WAT   827       7.255  -2.083  18.020  1.00  0.00
ATOM   2514  H1  WAT   827       7.779  -2.576  17.389  1.00  0.00
ATOM   2515  H2  WAT   827       7.841  -1.948  18.765  1.00  0.00
TER
ATOM   2516  O   WAT   828      -6.711  -3.748  10.652  1.00  0.00
ATOM   2517  H1  WAT   828      -6.002  -4.170  10.167  1.00  0.00
ATOM   2518  H2  WAT   828      -7.427  -3.681  10.020  1.00  0.00
TER
ATOM   2519  O   WAT   829      -7.064  -7.695   9.692  1.00  0.00
ATOM   2520  H1  WAT   829      -6.341  -7.154  10.010  1.00  0.00
ATOM   2521  H2  WAT   829      -6.791  -7.968   8.816  1.00  0.00
TER
ATOM   2522  O   WAT   830       6.745  -2.825  13.959  1.00  0.00
ATOM   2523  H1  WAT   830       7.241  -3.058  14.744  1.00  0.00
ATOM   2524  H2  WAT   830       6.547  -3.664  13.543  1.00  0.00
TER
ATOM   2525  O   WAT   831       8.174  -4.189  16.493  1.00  0.00
ATOM   2526  H1  WAT   831       8.064  -4.344  17.431  1.00  0.00
ATOM   2527  H2  WAT   831       8.935  -4.717  16.251  1.00  0.00
TER
ATOM   2528  O   WAT   832       9.063  -6.358   9.734  1.00  0.00
ATOM   2529  H1  WAT   832       9.988  -6.490   9.526  1.00  0.00
ATOM   2530  H2  WAT   832       9.041  -6.279  10.687  1.00  0.00
TER
ATOM   2531  O   WAT   833       9.137  -5.587  12.360  1.00  0.00
ATOM   2532  H1  WAT   833       8.342  -5.653  12.889  1.00  0.00
ATOM   2533  H2  WAT   833       9.341  -4.652  12.348  1.00  0.00
TER
ATOM   2534  O   WAT   834       6.079   8.452  16.353  1.00  0.00
ATOM   2535  H1  WAT   834       6.675   8.130  15.677  1.00  0.00
ATOM   2536  H2  WAT   834       6.337   7.979  17.145  1.00  0.00
TER
ATOM   2537  O   WAT   835       5.569  -7.258  18.809  1.00  0.00
ATOM   2538  H1  WAT   835       6.010  -7.313  17.962  1.00  0.00
ATOM   2539  H2  WAT   835       5.300  -6.342  18.880  1.00  0.00
TER
ATOM   2540  O   WAT   836       7.433  -7.626  16.820  1.00  0.00
ATOM   2541  H1  WAT   836       7.372  -8.570  16.673  1.00  0.00
ATOM   2542  H2  WAT   836       8.212  -7.518  17.366  1.00  0.00
TER
ATOM   2543  O   WAT   837      -8.262   8.513  15.783  1.00  0.00
ATOM   2544  H1  WAT   837      -8.430   7.880  16.481  1.00  0.00
ATOM   2545  H2  WAT   837      -9.129   8.719  15.432  1.00  0.00
TER
ATOM   2546  O   WAT   838      -7.639  -7.655  13.286  1.00  0.00
ATOM   2547  H1  WAT   838      -6.881  -7.542  12.712  1.00  0.00
ATOM   2548  H2  WAT   838      -8.101  -6.818  13.240  1.00  0.00
TER
ATOM   2549  O   WAT   839      -1.098  -5.541  16.276  1.00  0.00
ATOM   2550  H1  WAT   839      -1.910  -5.916  15.936  1.00  0.00
ATOM   2551  H2  WAT   839      -0.594  -6.297  16.578  1.00  0.00
TER
ATOM   2552  O   WAT   840       3.405  -8.877  17.514  1.00  0.00
ATOM   2553  H1  WAT   840       4.008  -8.305  17.989  1.00  0.00
ATOM   2554  H2  WAT   840       2.664  -8.313  17.292  1.00  0.00
TER
ATOM   2555  O   WAT   841       6.548  -8.475  12.788  1.00  0.00
ATOM   2556  H1  WAT   841       6.743  -7.577  13.055  1.00  0.00
ATOM   2557  H2  WAT   841       5.761  -8.706  13.282  1.00  0.00
TER
ATOM   2558  O   WAT   842      -6.656   7.206  13.228  1.00  0.00
ATOM   2559  H1  WAT   842      -7.181   7.587  12.524  1.00  0.00
ATOM   2560  H2  WAT   842      -6.731   7.832  13.949  1.00  0.00
TER
ATOM   2561  O   WAT   843      -5.267  -7.129  11.826  1.00  0.00
ATOM   2562  H1  WAT   843      -4.737  -7.916  11.697  1.00  0.00
ATOM   2563  H2  WAT   843      -4.634  -6.450  12.060  1.00  0.00
TER
ATOM   2564  O   WAT   844      -3.073  -7.391  14.881  1.00  0.00
ATOM   2565  H1  WAT   844      -3.703  -8.093  15.048  1.00  0.00
ATOM   2566  H2  WAT   844      -3.612  -6.631  14.664  1.00  0.00
TER
ATOM   2567  O   WAT   845       8.101   8.765  14.549  1.00  0.00
ATOM   2568  H1  WAT   845       8.276   8.079  13.905  1.00  0.00
ATOM   2569  H2  WAT   845       7.403   9.290  14.157  1.00  0.00
TER
ATOM   2570  O   WAT   846      -4.056   9.155  12.103  1.00  0.00
ATOM   2571  H1  WAT   846      -3.325   8.871  11.555  1.00  0.00
ATOM   2572  H2  WAT   846      -3.797   8.916  12.993  1.00  0.00
TER
ATOM   2573  O   WAT   847      -4.895   5.271  12.107  1.00  0.00
ATOM   2574  H1  WAT   847      -5.524   5.740  12.656  1.00  0.00
ATOM   2575  H2  WAT   847      -4.780   4.426  12.542  1.00  0.00
TER
ATOM   2576  O   WAT   848       2.560  -0.678  -1.743  1.00  0.00
ATOM   2577  H1  WAT   848       2.479  -1.593  -2.013  1.00  0.00
ATOM   2578  H2  WAT   848       2.146  -0.182  -2.449  1.00  0.00
TER
ATOM   2579  O   WAT   849      -5.292   1.412   1.016  1.00  0.00
ATOM   2580  H1  WAT   849      -6.123   1.156   1.416  1.00  0.00
ATOM   2581  H2  WAT   849      -4.683   1.483   1.752  1.00  0.00
TER
ATOM   2582  O   WAT   850      -5.311   5.446   1.212  1.00  0.00
ATOM   2583  H1  WAT   850      -5.009   4.555   1.033  1.00  0.00
ATOM   2584  H2  WAT   850      -4.567   6.003   0.984  1.00  0.00
TER
ATOM   2585  O   WAT   851      -6.882  -3.628  -5.200  1.00  0.00
ATOM   2586  H1  WAT   851      -7.771  -3.287  -5.302  1.00  0.00
ATOM   2587  H2  WAT   851      -6.598  -3.828  -6.092  1.00  0.00
TER
ATOM   2588  O   WAT   852      -8.919  -1.028   0.684  1.00  0.00
ATOM   2589  H1  WAT   852      -8.347  -1.795   0.684  1.00  0.00
ATOM   2590  H2  WAT   852      -8.919  -0.729  -0.225  1.00  0.00
TER
ATOM   2591  O   WAT   853       0.939   7.791  -1.461  1.00  0.00
ATOM   2592  H1  WAT   853       0.320   8.247  -2.032  1.00  0.00
ATOM   2593  H2  WAT   853       1.794   7.947  -1.862  1.00  0.00
TER
ATOM   2594  O   WAT   854      -7.677  -5.619   2.471  1.00  0.00
ATOM   2595  H1  WAT   854      -7.856  -6.517   2.751  1.00  0.00
ATOM   2596  H2  WAT   854      -8.079  -5.072   3.146  1.00  0.00
TER
ATOM   2597  O   WAT   855       4.946  -5.923  -2.695  1.00  0.00
ATOM   2598  H1  WAT   855       5.767  -6.413  -2.652  1.00  0.00
ATOM   2599  H2  WAT   855       4.979  -5.333  -1.942  1.00  0.00
TER
ATOM   2600  O   WAT   856      -7.058  -3.123   1.079  1.00  0.00
ATOM   2601  H1  WAT   856      -6.377  -2.859   1.698  1.00  0.00
ATOM   2602  H2  WAT   856      -7.373  -3.963   1.413  1.00  0.00
TER
ATOM   2603  O   WAT   857       9.236  -3.906   3.869  1.00  0.00
ATOM   2604  H1  WAT   857       8.531  -3.518   3.351  1.00  0.00
ATOM   2605  H2  WAT   857       9.501  -3.211   4.471  1.00  0.00
TER
ATOM   2606  O   WAT   858      -4.582  -7.437   4.433  1.00  0.00
ATOM   2607  H1  WAT   858      -4.580  -6.919   3.627  1.00  0.00
ATOM   2608  H2  WAT   858      -5.411  -7.914   4.410  1.00  0.00
TER
ATOM   2609  O   WAT   859       1.805   2.675  -4.068  1.00  0.00
ATOM   2610  H1  WAT   859       1.187   3.140  -4.632  1.00  0.00
ATOM   2611  H2  WAT   859       2.318   3.368  -3.651  1.00  0.00
TER
ATOM   2612  O   WAT   860       5.182  -3.983   0.078  1.00  0.00
ATOM   2613  H1  WAT   860       4.477  -3.694   0.658  1.00  0.00
ATOM   2614  H2  WAT   860       5.543  -3.173  -0.282  1.00  0.00
TER
ATOM   2615  O   WAT   861      -8.826   3.361  -6.694  1.00  0.00
ATOM   2616  H1  WAT   861      -9.204   3.850  -7.426  1.00  0.00
ATOM   2617  H2  WAT   861      -8.569   4.034  -6.064  1.00  0.00
TER
ATOM   2618  O   WAT   862       6.798   5.635   2.341  1.00  0.00
ATOM   2619  H1  WAT   862       6.114   6.305   2.332  1.00  0.00
ATOM   2620  H2  WAT   862       7.338   5.833   1.575  1.00  0.00
TER
ATOM   2621  O   WAT   863       8.250  -4.537   0.469  1.00  0.00
ATOM   2622  H1  WAT   863       7.303  -4.503   0.600  1.00  0.00
ATOM   2623  H2  WAT   863       8.575  -3.723   0.854  1.00  0.00
TER
ATOM   2624  O   WAT   864      -1.218  -8.237  -1.236  1.00  0.00
ATOM   2625  H1  WAT   864      -0.910  -8.793  -1.952  1.00  0.00
ATOM   2626  H2  WAT   864      -2.147  -8.103  -1.418  1.00  0.00
TER
ATOM   2627  O   WAT   865       5.628   4.201  -3.856  1.00  0.00
ATOM   2628  H1  WAT   865       5.518   3.258  -3.731  1.00  0.00
ATOM   2629  H2  WAT   865       5.625   4.563  -2.970  1.00  0.00
TER
ATOM   2630  O   WAT   866       1.171  -0.172  -4.500  1.00  0.00
ATOM   2631  H1  WAT   866       0.243  -0.239  -4.271  1.00  0.00
ATOM   2632  H2  WAT   866       1.323   0.766  -4.614  1.00  0.00
TER
ATOM   2633  O   WAT   867       1.157  -3.901  -7.503  1.00  0.00
ATOM   2634  H1  WAT   867       0.218  -3.739  -7.418  1.00  0.00
ATOM   2635  H2  WAT   867       1.476  -3.182  -8.049  1.00  0.00
TER
ATOM   2636  O   WAT   868       7.679   0.781   2.475  1.00  0.00
ATOM   2637  H1  WAT   868       6.851   0.850   2.000  1.00  0.00
ATOM   2638  H2  WAT   868       8.274   1.367   2.007  1.00  0.00
TER
ATOM   2639  O   WAT   869       5.200   1.390  -3.996  1.00  0.00
ATOM   2640  H1  WAT   869       4.581   1.052  -4.644  1.00  0.00
ATOM   2641  H2  WAT   869       5.183   0.746  -3.288  1.00  0.00
TER
ATOM   2642  O   WAT   870       4.643  -2.432   3.420  1.00  0.00
ATOM   2643  H1  WAT   870       4.230  -1.607   3.674  1.00  0.00
ATOM   2644  H2  WAT   870       3.911  -3.017   3.228  1.00  0.00
TER
ATOM   2645  O   WAT   871       5.333   7.614   4.109  1.00  0.00
ATOM   2646  H1  WAT   871       4.856   8.421   3.916  1.00  0.00
ATOM   2647  H2  WAT   871       4.649   6.962   4.261  1.00  0.00
TER
ATOM   2648  O   WAT   872      -3.664   3.779   7.097  1.00  0.00
ATOM   2649  H1  WAT   872      -4.561   4.003   7.344  1.00  0.00
ATOM   2650  H2  WAT   872      -3.639   3.902   6.148  1.00  0.00
TER
ATOM   2651  O   WAT   873       3.377   0.628  -6.989  1.00  0.00
ATOM   2652  H1  WAT   873       3.816  -0.210  -7.135  1.00  0.00
ATOM   2653  H2  WAT   873       4.090   1.261  -6.902  1.00  0.00
TER
ATOM   2654  O   WAT   874      -4.837   0.650   5.673  1.00  0.00
ATOM   2655  H1  WAT   874      -4.976   1.523   6.041  1.00  0.00
ATOM   2656  H2  WAT   874      -5.719   0.308   5.528  1.00  0.00
TER
ATOM   2657  O   WAT   875       1.486   5.568  -3.021  1.00  0.00
ATOM   2658  H1  WAT   875       1.926   6.310  -3.435  1.00  0.00
ATOM   2659  H2  WAT   875       1.425   5.811  -2.097  1.00  0.00
TER
ATOM   2660  O   WAT   876      -3.039   6.592   7.881  1.00  0.00
ATOM   2661  H1  WAT   876      -3.067   6.997   7.014  1.00  0.00
ATOM   2662  H2  WAT   876      -3.202   5.663   7.718  1.00  0.00
TER
ATOM   2663  O   WAT   877       6.958  -8.117  -8.675  1.00  0.00
ATOM   2664  H1  WAT   877       6.646  -8.025  -7.775  1.00  0.00
ATOM   2665  H2  WAT   877       7.720  -7.539  -8.725  1.00  0.00
TER
ATOM   2666  O   WAT   878      -6.523  -0.751  -4.217  1.00  0.00
ATOM   2667  H1  WAT   878      -6.644  -0.025  -4.829  1.00  0.00
ATOM   2668  H2  WAT   878      -6.833  -1.521  -4.694  1.00  0.00
TER
ATOM   2669  O   WAT   879       8.913   7.375   9.178  1.00  0.00
ATOM   2670  H1  WAT   879       9.389   7.853   9.857  1.00  0.00
ATOM   2671  H2  WAT   879       9.534   7.307   8.452  1.00  0.00
TER
ATOM   2672  O   WAT   880      -8.885   2.420   1.590  1.00  0.00
ATOM   2673  H1  WAT   880      -8.807   2.555   0.645  1.00  0.00
ATOM   2674  H2  WAT   880      -8.271   1.712   1.783  1.00  0.00
TER
ATOM   2675  O   WAT   881      -7.640   4.120  -2.000  1.00  0.00
ATOM   2676  H1  WAT   881      -8.047   4.261  -2.854  1.00  0.00
ATOM   2677  H2  WAT   881      -6.749   3.836  -2.202  1.00  0.00
TER
ATOM   2678  O   WAT   882       8.316   4.566   6.338  1.00  0.00
ATOM   2679  H1  WAT   882       8.442   4.328   5.419  1.00  0.00
ATOM   2680  H2  WAT   882       8.358   3.735   6.810  1.00  0.00
TER
ATOM   2681  O   WAT   883       2.178   8.269   4.907  1.00  0.00
ATOM   2682  H1  WAT   883       2.692   8.180   5.709  1.00  0.00
ATOM   2683  H2  WAT   883       1.335   8.615   5.200  1.00  0.00
TER
ATOM   2684  O   WAT   884       4.153   8.555  -5.664  1.00  0.00
ATOM   2685  H1  WAT   884       3.993   8.265  -4.766  1.00  0.00
ATOM   2686  H2  WAT   884       3.988   7.779  -6.200  1.00  0.00
TER
ATOM   2687  O   WAT   885      -3.368   8.335  -3.887  1.00  0.00
ATOM   2688  H1  WAT   885      -3.544   7.418  -4.101  1.00  0.00
ATOM   2689  H2  WAT   885      -4.222   8.693  -3.648  1.00  0.00
TER
ATOM   2690  O   WAT   886       3.856   6.064  -7.105  1.00  0.00
ATOM   2691  H1  WAT   886       3.162   6.061  -7.764  1.00  0.00
ATOM   2692  H2  WAT   886       4.598   5.639  -7.535  1.00  0.00
TER
ATOM   2693  O   WAT   887       3.421   7.690  -3.030  1.00  0.00
ATOM   2694  H1  WAT   887       3.877   6.909  -2.716  1.00  0.00
ATOM   2695  H2  WAT   887       3.760   8.400  -2.486  1.00  0.00
TER
ATOM   2696  O   WAT   888       8.169  -3.380   7.303  1.00  0.00
ATOM   2697  H1  WAT   888       7.553  -2.872   6.774  1.00  0.00
ATOM   2698  H2  WAT   888       7.848  -4.280   7.245  1.00  0.00
TER
ATOM   2699  O   WAT   889      -8.829   3.461   4.129  1.00  0.00
ATOM   2700  H1  WAT   889      -8.666   2.992   3.311  1.00  0.00
ATOM   2701  H2  WAT   889      -8.364   2.954   4.794  1.00  0.00
TER
ATOM   2702  O   WAT   890       0.230  -4.541   4.769  1.00  0.00
ATOM   2703  H1  WAT   890      -0.232  -4.333   5.581  1.00  0.00
ATOM   2704  H2  WAT   890      -0.172  -5.355   4.466  1.00  0.00
TER
ATOM   2705  O   WAT   891       5.230  -3.320   5.899  1.00  0.00
ATOM   2706  H1  WAT   891       4.380  -3.620   6.219  1.00  0.00
ATOM   2707  H2  WAT   891       5.071  -3.076   4.987  1.00  0.00
TER
ATOM   2708  O   WAT   892       2.325  -1.820   7.998  1.00  0.00
ATOM   2709  H1  WAT   892       2.651  -2.654   7.659  1.00  0.00
ATOM   2710  H2  WAT   892       3.113  -1.297   8.146  1.00  0.00
TER
ATOM   2711  O   WAT   893      -2.019  -6.863   1.024  1.00  0.00
ATOM   2712  H1  WAT   893      -1.722  -5.957   0.943  1.00  0.00
ATOM   2713  H2  WAT   893      -1.471  -7.351   0.410  1.00  0.00
TER
ATOM   2714  O   WAT   894       2.964  -2.278  -4.507  1.00  0.00
ATOM   2715  H1  WAT   894       2.365  -1.555  -4.691  1.00  0.00
ATOM   2716  H2  WAT   894       3.512  -2.341  -5.290  1.00  0.00
TER
ATOM   2717  O   WAT   895      -1.826  -1.386   7.559  1.00  0.00
ATOM   2718  H1  WAT   895      -1.921  -2.327   7.410  1.00  0.00
ATOM   2719  H2  WAT   895      -0.982  -1.165   7.164  1.00  0.00
TER
ATOM   2720  O   WAT   896      -6.695  -4.975   5.713  1.00  0.00
ATOM   2721  H1  WAT   896      -7.088  -4.127   5.920  1.00  0.00
ATOM   2722  H2  WAT   896      -7.383  -5.612   5.904  1.00  0.00
TER
ATOM   2723  O   WAT   897      -0.120  -4.891   8.783  1.00  0.00
ATOM   2724  H1  WAT   897      -0.810  -5.084   9.417  1.00  0.00
ATOM   2725  H2  WAT   897       0.623  -4.608   9.315  1.00  0.00
TER
ATOM   2726  O   WAT   898      -9.393  -7.052  -0.254  1.00  0.00
ATOM   2727  H1  WAT   898      -9.682  -6.482   0.458  1.00  0.00
ATOM   2728  H2  WAT   898      -8.648  -7.531   0.109  1.00  0.00
TER
ATOM   2729  O   WAT   899      -9.206  -3.110  -9.044  1.00  0.00
ATOM   2730  H1  WAT   899      -9.288  -2.167  -8.902  1.00  0.00
ATOM   2731  H2  WAT   899      -9.558  -3.252  -9.923  1.00  0.00
TER
ATOM   2732  O   WAT   900       2.619  -5.598   1.030  1.00  0.00
ATOM   2733  H1  WAT   900       2.636  -5.147   1.874  1.00  0.00
ATOM   2734  H2  WAT   900       2.370  -6.497   1.244  1.00  0.00
TER
ATOM   2735  O   WAT   901      -2.332  -1.065  -7.588  1.00  0.00
ATOM   2736  H1  WAT   901      -2.900  -1.513  -8.214  1.00  0.00
ATOM   2737  H2  WAT   901      -1.623  -0.705  -8.121  1.00  0.00
TER
ATOM   2738  O   WAT   902       6.046  -8.185   6.869  1.00  0.00
ATOM   2739  H1  WAT   902       6.370  -8.916   7.395  1.00  0.00
ATOM   2740  H2  WAT   902       6.082  -8.503   5.967  1.00  0.00
TER
ATOM   2741  O   WAT   903      -7.255   2.837   6.289  1.00  0.00
ATOM   2742  H1  WAT   903      -7.639   2.196   6.887  1.00  0.00
ATOM   2743  H2  WAT   903      -6.944   3.540   6.858  1.00  0.00
TER
ATOM   2744  O   WAT   904      -8.241  -5.571  -2.101  1.00  0.00
ATOM   2745  H1  WAT   904      -8.527  -5.936  -1.263  1.00  0.00
ATOM   2746  H2  WAT   904      -8.303  -6.303  -2.715  1.00  0.00
TER
ATOM   2747  O   WAT   905      -4.787   2.931  -5.315  1.00  0.00
ATOM   2748  H1  WAT   905      -5.561   2.391  -5.475  1.00  0.00
ATOM   2749  H2  WAT   905      -4.058   2.412  -5.653  1.00  0.00
TER
ATOM   2750  O   WAT   906       1.354   1.999   6.364  1.00  0.00
ATOM   2751  H1  WAT   906       1.287   1.078   6.110  1.00  0.00
ATOM   2752  H2  WAT   906       0.724   2.096   7.079  1.00  0.00
TER
ATOM   2753  O   WAT   907       4.148  -2.307  -7.083  1.00  0.00
ATOM   2754  H1  WAT   907       5.035  -1.995  -7.258  1.00  0.00
ATOM   2755  H2  WAT   907       4.118  -3.179  -7.475  1.00  0.00
TER
ATOM   2756  O   WAT   908      -4.743   2.599  -1.677  1.00  0.00
ATOM   2757  H1  WAT   908      -4.226   1.796  -1.732  1.00  0.00
ATOM   2758  H2  WAT   908      -5.195   2.537  -0.836  1.00  0.00
TER
ATOM   2759  O   WAT   909       0.144   3.866  -6.405  1.00  0.00
ATOM   2760  H1  WAT   909       0.485   4.610  -6.900  1.00  0.00
ATOM   2761  H2  WAT   909      -0.685   4.179  -6.042  1.00  0.00
TER
ATOM   2762  O   WAT   910      -7.259  -0.435   5.235  1.00  0.00
ATOM   2763  H1  WAT   910      -7.617   0.231   5.823  1.00  0.00
ATOM   2764  H2  WAT   910      -7.553  -1.266   5.607  1.00  0.00
TER
ATOM   2765  O   WAT   911      -4.058   0.024   8.119  1.00  0.00
ATOM   2766  H1  WAT   911      -4.358   0.170   7.222  1.00  0.00
ATOM   2767  H2  WAT   911      -3.286  -0.536   8.027  1.00  0.00
TER
ATOM   2768  O   WAT   912       1.285   4.821   6.115  1.00  0.00
ATOM   2769  H1  WAT   912       1.300   3.889   5.897  1.00  0.00
ATOM   2770  H2  WAT   912       0.578   4.907   6.754  1.00  0.00
TER
ATOM   2771  O   WAT   913       6.419  -0.995  -7.615  1.00  0.00
ATOM   2772  H1  WAT   913       6.335  -0.564  -8.466  1.00  0.00
ATOM   2773  H2  WAT   913       7.138  -0.535  -7.183  1.00  0.00
TER
ATOM   2774  O   WAT   914       7.496   1.461   5.462  1.00  0.00
ATOM   2775  H1  WAT   914       6.771   2.054   5.265  1.00  0.00
ATOM   2776  H2  WAT   914       8.024   1.454   4.663  1.00  0.00
TER
ATOM   2777  O   WAT   915       7.448   5.859  -4.887  1.00  0.00
ATOM   2778  H1  WAT   915       6.805   5.204  -4.613  1.00  0.00
ATOM   2779  H2  WAT   915       7.061   6.264  -5.663  1.00  0.00
TER
ATOM   2780  O   WAT   916      -0.887   3.947  -3.633  1.00  0.00
ATOM   2781  H1  WAT   916      -0.200   4.494  -3.252  1.00  0.00
ATOM   2782  H2  WAT   916      -1.674   4.491  -3.598  1.00  0.00
TER
ATOM   2783  O   WAT   917      -8.748  -0.436  -8.141  1.00  0.00
ATOM   2784  H1  WAT   917      -7.879  -0.153  -7.858  1.00  0.00
ATOM   2785  H2  WAT   917      -9.239   0.378  -8.256  1.00  0.00
TER
ATOM   2786  O   WAT   918      -1.585   0.952  -4.020  1.00  0.00
ATOM   2787  H1  WAT   918      -1.128   1.762  -3.794  1.00  0.00
ATOM   2788  H2  WAT   918      -1.936   0.634  -3.189  1.00  0.00
TER
ATOM   2789  O   WAT   919      -5.683  -8.704  -3.548  1.00  0.00
ATOM   2790  H1  WAT   919      -5.812  -8.713  -2.600  1.00  0.00
ATOM   2791  H2  WAT   919      -6.507  -8.366  -3.899  1.00  0.00
TER
ATOM   2792  O   WAT   920       5.837   4.751  -8.350  1.00  0.00
ATOM   2793  H1  WAT   920       5.611   4.034  -7.757  1.00  0.00
ATOM   2794  H2  WAT   920       5.447   4.502  -9.187  1.00  0.00
TER
ATOM   2795  O   WAT   921       3.766   5.265   5.130  1.00  0.00
ATOM   2796  H1  WAT   921       4.101   5.852   5.808  1.00  0.00
ATOM   2797  H2  WAT   921       2.846   5.134   5.360  1.00  0.00
TER
ATOM   2798  O   WAT   922      -8.381   8.777  -7.575  1.00  0.00
ATOM   2799  H1  WAT   922      -8.021   9.376  -8.229  1.00  0.00
ATOM   2800  H2  WAT   922      -8.522   9.323  -6.802  1.00  0.00
TER
ATOM   2801  O   WAT   923      -8.684  -6.945   5.912  1.00  0.00
ATOM   2802  H1  WAT   923      -9.398  -6.746   6.518  1.00  0.00
ATOM   2803  H2  WAT   923      -8.265  -7.721   6.284  1.00  0.00
TER
ATOM   2804  O   WAT   924       5.419   2.668  -6.688  1.00  0.00
ATOM   2805  H1  WAT   924       5.131   3.129  -5.900  1.00  0.00
ATOM   2806  H2  WAT   924       6.214   2.208  -6.420  1.00  0.00
TER
ATOM   2807  O   WAT   925      -8.397   7.043   6.899  1.00  0.00
ATOM   2808  H1  WAT   925      -8.288   6.102   6.759  1.00  0.00
ATOM   2809  H2  WAT   925      -9.049   7.308   6.251  1.00  0.00
TER
ATOM   2810  O   WAT   926      -0.406   5.314   8.299  1.00  0.00
ATOM   2811  H1  WAT   926      -0.726   4.595   8.844  1.00  0.00
ATOM   2812  H2  WAT   926      -1.080   5.990   8.373  1.00  0.00
TER
ATOM   2813  O   WAT   927      -2.364   6.160  -6.758  1.00  0.00
ATOM   2814  H1  WAT   927      -2.373   6.893  -7.373  1.00  0.00
ATOM   2815  H2  WAT   927      -3.284   5.914  -6.665  1.00  0.00
TER
ATOM   2816  O   WAT   928      -6.763   1.382  -6.013  1.00  0.00
ATOM   2817  H1  WAT   928      -7.371   2.122  -6.004  1.00  0.00
ATOM   2818  H2  WAT   928      -6.289   1.472  -6.839  1.00  0.00
TER
ATOM   2819  O   WAT   929       2.810  -4.453   3.663  1.00  0.00
ATOM   2820  H1  WAT   929       3.178  -5.274   3.991  1.00  0.00
ATOM   2821  H2  WAT   929       1.950  -4.393   4.078  1.00  0.00
TER
ATOM   2822  O   WAT   930       6.176  -5.497  -5.529  1.00  0.00
ATOM   2823  H1  WAT   930       5.547  -5.393  -6.243  1.00  0.00
ATOM   2824  H2  WAT   930       5.681  -5.278  -4.739  1.00  0.00
TER
ATOM   2825  O   WAT   931       0.622   6.223  -8.095  1.00  0.00
ATOM   2826  H1  WAT   931       0.723   6.020  -9.025  1.00  0.00
ATOM   2827  H2  WAT   931      -0.278   5.969  -7.890  1.00  0.00
TER
ATOM   2828  O   WAT   932       2.176  -6.494  -2.673  1.00  0.00
ATOM   2829  H1  WAT   932       2.053  -6.475  -3.622  1.00  0.00
ATOM   2830  H2  WAT   932       3.124  -6.446  -2.553  1.00  0.00
TER
ATOM   2831  O   WAT   933      -0.736   8.742  -3.400  1.00  0.00
ATOM   2832  H1  WAT   933      -0.482   8.704  -4.323  1.00  0.00
ATOM   2833  H2  WAT   933      -1.685   8.615  -3.408  1.00  0.00
TER
ATOM   2834  O   WAT   934      -3.652  -4.910  -6.738  1.00  0.00
ATOM   2835  H1  WAT   934      -2.803  -4.473  -6.804  1.00  0.00
ATOM   2836  H2  WAT   934      -4.019  -4.598  -5.911  1.00  0.00
TER
ATOM   2837  O   WAT   935       6.977  -5.582   4.729  1.00  0.00
ATOM   2838  H1  WAT   935       6.474  -4.842   5.069  1.00  0.00
ATOM   2839  H2  WAT   935       7.792  -5.194   4.413  1.00  0.00
TER
ATOM   2840  O   WAT   936       5.269  -0.339  -1.825  1.00  0.00
ATOM   2841  H1  WAT   936       4.328  -0.324  -1.650  1.00  0.00
ATOM   2842  H2  WAT   936       5.583  -1.125  -1.379  1.00  0.00
TER
ATOM   2843  O   WAT   937      -4.753   1.343  -8.264  1.00  0.00
ATOM   2844  H1  WAT   937      -3.987   1.231  -7.702  1.00  0.00
ATOM   2845  H2  WAT   937      -4.675   0.647  -8.917  1.00  0.00
TER
ATOM   2846  O   WAT   938      -6.058  -1.225  -7.581  1.00  0.00
ATOM   2847  H1  WAT   938      -5.978  -2.172  -7.469  1.00  0.00
ATOM   2848  H2  WAT   938      -5.166  -0.894  -7.475  1.00  0.00
TER
ATOM   2849  O   WAT   939       7.271   6.832  -0.149  1.00  0.00
ATOM   2850  H1  WAT   939       7.396   7.655   0.323  1.00  0.00
ATOM   2851  H2  WAT   939       8.138   6.621  -0.497  1.00  0.00
TER
ATOM   2852  O   WAT   940      -5.257   8.925  -0.477  1.00  0.00
ATOM   2853  H1  WAT   940      -4.521   8.377  -0.207  1.00  0.00
ATOM   2854  H2  WAT   940      -4.873   9.791  -0.617  1.00  0.00
TER
ATOM   2855  O   WAT   941      -8.372   4.992  -4.603  1.00  0.00
ATOM   2856  H1  WAT   941      -9.298   5.234  -4.613  1.00  0.00
ATOM   2857  H2  WAT   941      -7.907   5.820  -4.725  1.00  0.00
TER
ATOM   2858  O   WAT   942      -6.251   8.110   8.711  1.00  0.00
ATOM   2859  H1  WAT   942      -5.450   8.431   9.125  1.00  0.00
ATOM   2860  H2  WAT   942      -6.766   7.749   9.433  1.00  0.00
TER
ATOM   2861  O   WAT   943      -2.147   8.098  -8.655  1.00  0.00
ATOM   2862  H1  WAT   943      -1.354   8.387  -9.107  1.00  0.00
ATOM   2863  H2  WAT   943      -2.666   7.667  -9.334  1.00  0.00
TER
ATOM   2864  O   WAT   944       2.585   4.218   8.659  1.00  0.00
ATOM   2865  H1  WAT   944       1.979   4.241   7.918  1.00  0.00
ATOM   2866  H2  WAT   944       2.281   3.486   9.195  1.00  0.00
TER
ATOM   2867  O   WAT   945       4.016   7.946   7.270  1.00  0.00
ATOM   2868  H1  WAT   945       4.968   7.861   7.220  1.00  0.00
ATOM   2869  H2  WAT   945       3.868   8.610   7.943  1.00  0.00
TER
ATOM   2870  O   WAT   946       6.906   7.325  -7.231  1.00  0.00
ATOM   2871  H1  WAT   946       6.621   6.912  -8.046  1.00  0.00
ATOM   2872  H2  WAT   946       6.708   8.254  -7.351  1.00  0.00
TER
ATOM   2873  O   WAT   947      -8.531   0.597   7.655  1.00  0.00
ATOM   2874  H1  WAT   947      -8.027   0.018   8.226  1.00  0.00
ATOM   2875  H2  WAT   947      -9.270   0.881   8.192  1.00  0.00
TER
ATOM   2876  O   WAT   948      -1.629   3.318  -8.791  1.00  0.00
ATOM   2877  H1  WAT   948      -1.734   2.704  -8.065  1.00  0.00
ATOM   2878  H2  WAT   948      -1.796   2.795  -9.574  1.00  0.00
TER
ATOM   2879  O   WAT   949      -1.477   2.004   7.188  1.00  0.00
ATOM   2880  H1  WAT   949      -2.243   2.573   7.104  1.00  0.00
ATOM   2881  H2  WAT   949      -1.296   1.712   6.295  1.00  0.00
TER
ATOM   2882  O   WAT   950       1.611   2.380  -8.186  1.00  0.00
ATOM   2883  H1  WAT   950       1.062   2.827  -7.542  1.00  0.00
ATOM   2884  H2  WAT   950       2.233   1.875  -7.663  1.00  0.00
TER
ATOM   2885  O   WAT   951       5.665   3.735   7.746  1.00  0.00
ATOM   2886  H1  WAT   951       6.406   4.072   7.243  1.00  0.00
ATOM   2887  H2  WAT   951       4.902   3.904   7.193  1.00  0.00
TER
ATOM   2888  O   WAT   952      -6.499  -1.260   8.550  1.00  0.00
ATOM   2889  H1  WAT   952      -6.458  -1.559   9.458  1.00  0.00
ATOM   2890  H2  WAT   952      -5.644  -0.859   8.390  1.00  0.00
TER
ATOM   2891  O   WAT   953      -2.721   1.339  -6.290  1.00  0.00
ATOM   2892  H1  WAT   953      -2.299   1.173  -5.447  1.00  0.00
ATOM   2893  H2  WAT   953      -2.596   0.529  -6.784  1.00  0.00
TER
ATOM   2894  O   WAT   954      -4.558  -2.681   6.517  1.00  0.00
ATOM   2895  H1  WAT   954      -5.089  -3.172   5.889  1.00  0.00
ATOM   2896  H2  WAT   954      -3.889  -2.252   5.983  1.00  0.00
TER
ATOM   2897  O   WAT   955      -0.208   0.363  -9.042  1.00  0.00
ATOM   2898  H1  WAT   955       0.312  -0.352  -9.408  1.00  0.00
ATOM   2899  H2  WAT   955       0.439   1.002  -8.742  1.00  0.00
TER
ATOM   2900  O   WAT   956       4.340   1.786   6.281  1.00  0.00
ATOM   2901  H1  WAT   956       4.754   1.941   7.130  1.00  0.00
ATOM   2902  H2  WAT   956       3.405   1.912   6.444  1.00  0.00
TER
ATOM   2903  O   WAT   957       4.812  -0.874   8.285  1.00  0.00
ATOM   2904  H1  WAT   957       5.394  -1.629   8.197  1.00  0.00
ATOM   2905  H2  WAT   957       4.988  -0.344   7.508  1.00  0.00
TER
ATOM   2906  O   WAT   958      -4.071  -5.715   6.597  1.00  0.00
ATOM   2907  H1  WAT   958      -4.165  -6.333   5.872  1.00  0.00
ATOM   2908  H2  WAT   958      -4.651  -4.988   6.370  1.00  0.00
TER
ATOM   2909  O   WAT   959      -1.305  -7.157   3.630  1.00  0.00
ATOM   2910  H1  WAT   959      -1.753  -7.135   2.784  1.00  0.00
ATOM   2911  H2  WAT   959      -1.938  -7.555   4.227  1.00  0.00
TER
ATOM   2912  O   WAT   960      -3.825  -2.587  -9.344  1.00  0.00
ATOM   2913  H1  WAT   960      -4.026  -3.450  -8.983  1.00  0.00
ATOM   2914  H2  WAT   960      -3.996  -2.674 -10.282  1.00  0.00
TER
ATOM   2915  O   WAT   961      -3.048   8.043   5.367  1.00  0.00
ATOM   2916  H1  WAT   961      -3.586   8.768   5.048  1.00  0.00
ATOM   2917  H2  WAT   961      -2.795   7.566   4.576  1.00  0.00
TER
ATOM   2918  O   WAT   962      -1.796  -3.988   6.892  1.00  0.00
ATOM   2919  H1  WAT   962      -1.206  -4.297   7.580  1.00  0.00
ATOM   2920  H2  WAT   962      -2.614  -4.460   7.048  1.00  0.00
TER
ATOM   2921  O   WAT   963       3.024  -4.372   7.126  1.00  0.00
ATOM   2922  H1  WAT   963       2.335  -5.033   7.061  1.00  0.00
ATOM   2923  H2  WAT   963       3.744  -4.818   7.570  1.00  0.00
TER
ATOM   2924  O   WAT   964       3.654  -7.776  -6.815  1.00  0.00
ATOM   2925  H1  WAT   964       3.934  -8.620  -6.459  1.00  0.00
ATOM   2926  H2  WAT   964       2.880  -7.544  -6.302  1.00  0.00
TER
ATOM   2927  O   WAT   965      -5.027  -5.487  -9.356  1.00  0.00
ATOM   2928  H1  WAT   965      -4.724  -5.480 -10.264  1.00  0.00
ATOM   2929  H2  WAT   965      -4.287  -5.837  -8.860  1.00  0.00
TER
ATOM   2930  O   WAT   966      -0.192   9.279   5.625  1.00  0.00
ATOM   2931  H1  WAT   966      -0.266  10.182   5.933  1.00  0.00
ATOM   2932  H2  WAT   966      -1.094   8.960   5.598  1.00  0.00
TER
ATOM   2933  O   WAT   967      -1.808  -6.544  -8.371  1.00  0.00
ATOM   2934  H1  WAT   967      -2.156  -7.221  -8.950  1.00  0.00
ATOM   2935  H2  WAT   967      -1.607  -7.005  -7.556  1.00  0.00
TER
ATOM   2936  O   WAT   968       0.357   8.444  -6.752  1.00  0.00
ATOM   2937  H1  WAT   968       1.252   8.783  -6.730  1.00  0.00
ATOM   2938  H2  WAT   968       0.388   7.722  -7.380  1.00  0.00
TER
ATOM   2939  O   WAT   969      -6.004   3.817  -8.523  1.00  0.00
ATOM   2940  H1  WAT   969      -5.566   4.360  -7.868  1.00  0.00
ATOM   2941  H2  WAT   969      -5.519   2.992  -8.514  1.00  0.00
TER
ATOM   2942  O   WAT   970      -8.789   6.606  -1.071  1.00  0.00
ATOM   2943  H1  WAT   970      -8.459   5.738  -1.303  1.00  0.00
ATOM   2944  H2  WAT   970      -8.360   6.812  -0.241  1.00  0.00
TER
ATOM   2945  O   WAT   971      -4.193   4.937  -3.411  1.00  0.00
ATOM   2946  H1  WAT   971      -4.494   4.813  -2.511  1.00  0.00
ATOM   2947  H2  WAT   971      -4.299   4.078  -3.820  1.00  0.00
TER
ATOM   2948  O   WAT   972      -8.300   7.473   1.667  1.00  0.00
ATOM   2949  H1  WAT   972      -8.737   7.653   2.499  1.00  0.00
ATOM   2950  H2  WAT   972      -7.732   8.231   1.525  1.00  0.00
TER
ATOM   2951  O   WAT   973       7.336   6.975   5.955  1.00  0.00
ATOM   2952  H1  WAT   973       6.736   7.034   5.211  1.00  0.00
ATOM   2953  H2  WAT   973       7.465   6.035   6.084  1.00  0.00
TER
ATOM   2954  O   WAT   974       8.576   4.717  -8.708  1.00  0.00
ATOM   2955  H1  WAT   974       7.745   4.784  -8.238  1.00  0.00
ATOM   2956  H2  WAT   974       8.753   5.607  -9.012  1.00  0.00
TER
ATOM   2957  O   WAT   975       8.032   1.461  -6.205  1.00  0.00
ATOM   2958  H1  WAT   975       8.794   2.031  -6.099  1.00  0.00
ATOM   2959  H2  WAT   975       8.047   0.894  -5.434  1.00  0.00
TER
ATOM   2960  O   WAT   976      -8.468  -0.015  -1.974  1.00  0.00
ATOM   2961  H1  WAT   976      -9.123  -0.284  -2.618  1.00  0.00
ATOM   2962  H2  WAT   976      -7.630  -0.124  -2.424  1.00  0.00
TER
ATOM   2963  O   WAT   977       9.038   2.316  -1.361  1.00  0.00
ATOM   2964  H1  WAT   977       9.409   1.533  -1.767  1.00  0.00
ATOM   2965  H2  WAT   977       9.678   3.005  -1.539  1.00  0.00
TER
ATOM   2966  O   WAT   978       6.021   3.700   4.052  1.00  0.00
ATOM   2967  H1  WAT   978       5.207   4.130   4.315  1.00  0.00
ATOM   2968  H2  WAT   978       6.429   4.312   3.439  1.00  0.00
TER
ATOM   2969  O   WAT   979       8.084   1.755  -9.048  1.00  0.00
ATOM   2970  H1  WAT   979       8.359   2.663  -9.176  1.00  0.00
ATOM   2971  H2  WAT   979       7.895   1.691  -8.112  1.00  0.00
TER
ATOM   2972  O   WAT   980       4.481  -5.221  -7.752  1.00  0.00
ATOM   2973  H1  WAT   980       4.900  -5.408  -8.593  1.00  0.00
ATOM   2974  H2  WAT   980       4.175  -6.073  -7.442  1.00  0.00
TER
ATOM   2975  O   WAT   981       7.980  -0.308  -4.055  1.00  0.00
ATOM   2976  H1  WAT   981       7.605  -1.076  -4.487  1.00  0.00
ATOM   2977  H2  WAT   981       7.251   0.074  -3.567  1.00  0.00
TER
ATOM   2978  O   WAT   982      -7.430   0.370   2.566  1.00  0.00
ATOM   2979  H1  WAT   982      -7.063   0.283   3.446  1.00  0.00
ATOM   2980  H2  WAT   982      -7.999  -0.393   2.467  1.00  0.00
TER
ATOM   2981  O   WAT   983       7.370  -1.161   5.579  1.00  0.00
ATOM   2982  H1  WAT   983       7.139  -1.390   4.679  1.00  0.00
ATOM   2983  H2  WAT   983       7.631  -0.241   5.534  1.00  0.00
TER
ATOM   2984  O   WAT   984      -7.879  -2.719   6.472  1.00  0.00
ATOM   2985  H1  WAT   984      -8.773  -2.752   6.811  1.00  0.00
ATOM   2986  H2  WAT   984      -7.339  -2.520   7.237  1.00  0.00
TER
ATOM   2987  O   WAT   985       5.809  -5.936   8.357  1.00  0.00
ATOM   2988  H1  WAT   985       6.686  -5.927   8.740  1.00  0.00
ATOM   2989  H2  WAT   985       5.821  -6.672   7.746  1.00  0.00
TER
ATOM   2990  O   WAT   986      -9.254  -2.805  -6.032  1.00  0.00
ATOM   2991  H1  WAT   986     -10.158  -2.542  -6.207  1.00  0.00
ATOM   2992  H2  WAT   986      -8.770  -2.534  -6.812  1.00  0.00
TER
ATOM   2993  O   WAT   987       7.255  -2.083  -0.754  1.00  0.00
ATOM   2994  H1  WAT   987       7.779  -2.576  -1.385  1.00  0.00
ATOM   2995  H2  WAT   987       7.841  -1.948  -0.009  1.00  0.00
TER
ATOM   2996  O   WAT   988       7.434  -1.999   2.768  1.00  0.00
ATOM   2997  H1  WAT   988       6.485  -2.032   2.882  1.00  0.00
ATOM   2998  H2  WAT   988       7.616  -1.089   2.533  1.00  0.00
TER
ATOM   2999  O   WAT   989      -6.711  -3.748  -8.122  1.00  0.00
ATOM   3000  H1  WAT   989      -6.002  -4.170  -8.608  1.00  0.00
ATOM   3001  H2  WAT   989      -7.427  -3.681  -8.754  1.00  0.00
TER
ATOM   3002  O   WAT   990      -7.064  -7.695  -9.082  1.00  0.00
ATOM   3003  H1  WAT   990      -6.341  -7.154  -8.764  1.00  0.00
ATOM   3004  H2  WAT   990      -6.791  -7.968  -9.958  1.00  0.00
TER
ATOM   3005  O   WAT   991       6.745  -2.825  -4.815  1.00  0.00
ATOM   3006  H1  WAT   991       7.241  -3.058  -4.030  1.00  0.00
ATOM   3007  H2  WAT   991       6.547  -3.664  -5.231  1.00  0.00
TER
ATOM   3008  O   WAT   992      -7.375  -8.444   0.820  1.00  0.00
ATOM   3009  H1  WAT   992      -6.727  -8.994   0.380  1.00  0.00
ATOM   3010  H2  WAT   992      -6.954  -8.190   1.642  1.00  0.00
TER
ATOM   3011  O   WAT   993       8.174  -4.189  -2.281  1.00  0.00
ATOM   3012  H1  WAT   993       8.064  -4.344  -1.343  1.00  0.00
ATOM   3013  H2  WAT   993       8.935  -4.717  -2.524  1.00  0.00
TER
ATOM   3014  O   WAT   994       6.521  -8.250   4.177  1.00  0.00
ATOM   3015  H1  WAT   994       7.158  -7.636   4.543  1.00  0.00
ATOM   3016  H2  WAT   994       6.668  -8.214   3.232  1.00  0.00
TER
ATOM   3017  O   WAT   995       9.063  -6.358  -9.041  1.00  0.00
ATOM   3018  H1  WAT   995       9.988  -6.490  -9.249  1.00  0.00
ATOM   3019  H2  WAT   995       9.041  -6.279  -8.087  1.00  0.00
TER
ATOM   3020  O   WAT   996       9.137  -5.587  -6.415  1.00  0.00
ATOM   3021  H1  WAT   996       8.342  -5.653  -5.886  1.00  0.00
ATOM   3022  H2  WAT   996       9.341  -4.652  -6.426  1.00  0.00
TER
ATOM   3023  O   WAT   997       6.079   8.452  -2.421  1.00  0.00
ATOM   3024  H1  WAT   997       6.675   8.130  -3.098  1.00  0.00
ATOM   3025  H2  WAT   997       6.337   7.979  -1.630  1.00  0.00
TER
ATOM   3026  O   WAT   998      -7.621  -8.288   3.563  1.00  0.00
ATOM   3027  H1  WAT   998      -7.970  -7.832   4.329  1.00  0.00
ATOM   3028  H2  WAT   998      -7.953  -9.183   3.645  1.00  0.00
TER
ATOM   3029  O   WAT   999      -6.015   4.884   7.728  1.00  0.00
ATOM   3030  H1  WAT   999      -6.058   4.513   8.610  1.00  0.00
ATOM   3031  H2  WAT   999      -5.884   5.821   7.868  1.00  0.00
TER
ATOM   3032  O   WAT  1000      -0.109  -7.097   7.085  1.00  0.00
ATOM   3033  H1  WAT  1000      -0.170  -6.505   7.834  1.00  0.00
ATOM   3034  H2  WAT  1000       0.831  -7.205   6.940  1.00  0.00
TER
ATOM   3035  O   WAT  1001       2.528  -7.440   6.724  1.00  0.00
ATOM   3036  H1  WAT  1001       3.143  -7.122   6.062  1.00  0.00
ATOM   3037  H2  WAT  1001       3.073  -7.925   7.344  1.00  0.00
TER
ATOM   3038  O   WAT  1002       8.946   8.459   4.130  1.00  0.00
ATOM   3039  H1  WAT  1002       8.452   8.856   3.413  1.00  0.00
ATOM   3040  H2  WAT  1002       8.337   7.834   4.524  1.00  0.00
TER
ATOM   3041  O   WAT  1003      -6.949  -8.761   6.838  1.00  0.00
ATOM   3042  H1  WAT  1003      -6.401  -8.942   6.074  1.00  0.00
ATOM   3043  H2  WAT  1003      -6.884  -9.551   7.373  1.00  0.00
TER
ATOM   3044  O   WAT  1004      -6.176   7.830   4.848  1.00  0.00
ATOM   3045  H1  WAT  1004      -6.770   7.698   5.587  1.00  0.00
ATOM   3046  H2  WAT  1004      -6.184   6.994   4.382  1.00  0.00
TER
ATOM   3047  O   WAT  1005       3.269  -8.877   3.051  1.00  0.00
ATOM   3048  H1  WAT  1005       2.395  -8.543   2.848  1.00  0.00
ATOM   3049  H2  WAT  1005       3.160  -9.350   3.876  1.00  0.00
TER
ATOM   3050  O   WAT  1006       4.176  -6.670   4.435  1.00  0.00
ATOM   3051  H1  WAT  1006       3.848  -7.485   4.055  1.00  0.00
ATOM   3052  H2  WAT  1006       5.125  -6.713   4.312  1.00  0.00
TER
ATOM   3053  O   WAT  1007       6.630   9.101   1.409  1.00  0.00
ATOM   3054  H1  WAT  1007       6.170   9.853   1.035  1.00  0.00
ATOM   3055  H2  WAT  1007       6.001   8.382   1.350  1.00  0.00
TER
ATOM   3056  O   WAT  1008      -6.545   5.196   3.799  1.00  0.00
ATOM   3057  H1  WAT  1008      -7.272   4.576   3.731  1.00  0.00
ATOM   3058  H2  WAT  1008      -6.484   5.590   2.928  1.00  0.00
TER
ATOM   3059  O   WAT  1009      -2.940   7.410   0.584  1.00  0.00
ATOM   3060  H1  WAT  1009      -2.424   6.799   0.058  1.00  0.00
ATOM   3061  H2  WAT  1009      -2.291   7.913   1.075  1.00  0.00
TER
ATOM   3062  O   WAT  1010       1.017  -7.960   1.990  1.00  0.00
ATOM   3063  H1  WAT  1010       0.234  -7.485   2.270  1.00  0.00
ATOM   3064  H2  WAT  1010       0.723  -8.864   1.881  1.00  0.00
TER
ATOM   3065  O   WAT  1011       5.569  -7.258   0.035  1.00  0.00
ATOM   3066  H1  WAT  1011       6.010  -7.313  -0.813  1.00  0.00
ATOM   3067  H2  WAT  1011       5.300  -6.342   0.106  1.00  0.00
TER
ATOM   3068  O   WAT  1012       7.433  -7.626  -1.954  1.00  0.00
ATOM   3069  H1  WAT  1012       7.372  -8.570  -2.101  1.00  0.00
ATOM   3070  H2  WAT  1012       8.212  -7.518  -1.409  1.00  0.00
TER
ATOM   3071  O   WAT  1013      -8.262   8.513  -2.992  1.00  0.00
ATOM   3072  H1  WAT  1013      -8.430   7.880  -2.293  1.00  0.00
ATOM   3073  H2  WAT  1013      -9.129   8.719  -3.342  1.00  0.00
TER
ATOM   3074  O   WAT  1014      -7.639  -7.655  -5.488  1.00  0.00
ATOM   3075  H1  WAT  1014      -6.881  -7.542  -6.062  1.00  0.00
ATOM   3076  H2  WAT  1014      -8.101  -6.818  -5.534  1.00  0.00
TER
ATOM   3077  O   WAT  1015       3.405  -8.877  -1.260  1.00  0.00
ATOM   3078  H1  WAT  1015       4.008  -8.305  -0.785  1.00  0.00
ATOM   3079  H2  WAT  1015       2.664  -8.313  -1.483  1.00  0.00
TER
ATOM   3080  O   WAT  1016       6.548  -8.475  -5.986  1.00  0.00
ATOM   3081  H1  WAT  1016       6.743  -7.577  -5.719  1.00  0.00
ATOM   3082  H2  WAT  1016       5.761  -8.706  -5.493  1.00  0.00
TER
ATOM   3083  O   WAT  1017      -6.656   7.206  -5.547  1.00  0.00
ATOM   3084  H1  WAT  1017      -7.181   7.587  -6.250  1.00  0.00
ATOM   3085  H2  WAT  1017      -6.731   7.832  -4.826  1.00  0.00
TER
ATOM   3086  O   WAT  1018      -5.267  -7.129  -6.948  1.00  0.00
ATOM   3087  H1  WAT  1018      -4.737  -7.916  -7.077  1.00  0.00
ATOM   3088  H2  WAT  1018      -4.634  -6.450  -6.715  1.00  0.00
TER
ATOM   3089  O   WAT  1019      -0.134   9.223   8.777  1.00  0.00
ATOM   3090  H1  WAT  1019       0.793   8.987   8.821  1.00  0.00
ATOM   3091  H2  WAT  1019      -0.149  10.050   8.296  1.00  0.00
TER
ATOM   3092  O   WAT  1020       8.101   8.765  -4.225  1.00  0.00
ATOM   3093  H1  WAT  1020       8.276   8.079  -4.869  1.00  0.00
ATOM   3094  H2  WAT  1020       7.403   9.290  -4.618  1.00  0.00
TER
ATOM   3095  O   WAT  1021      -2.947  -8.113   8.541  1.00  0.00
ATOM   3096  H1  WAT  1021      -3.229  -7.610   7.778  1.00  0.00
ATOM   3097  H2  WAT  1021      -2.565  -8.911   8.176  1.00  0.00
TER
ATOM   3098  O   WAT  1022      -4.056   9.155  -6.672  1.00  0.00
ATOM   3099  H1  WAT  1022      -3.325   8.871  -7.219  1.00  0.00
ATOM   3100  H2  WAT  1022      -3.797   8.916  -5.782  1.00  0.00
TER
ATOM   3101  O   WAT  1023      -4.895   5.271  -6.667  1.00  0.00
ATOM   3102  H1  WAT  1023      -5.524   5.740  -6.119  1.00  0.00
ATOM   3103  H2  WAT  1023      -4.780   4.426  -6.232  1.00  0.00
TER
ATOM   3104  O   WAT  1024       3.654  -8.698   9.120  1.00  0.00
ATOM   3105  H1  WAT  1024       3.541  -8.378  10.015  1.00  0.00
ATOM   3106  H2  WAT  1024       4.471  -8.296   8.823  1.00  0.00
TER
ATOM   3107  O   WAT  1025       6.434   8.450   8.601  1.00  0.00
ATOM   3108  H1  WAT  1025       7.227   7.955   8.394  1.00  0.00
ATOM   3109  H2  WAT  1025       6.727   9.129   9.209  1.00  0.00
TER
ATOM   3110  O   WAT  1026       0.692   1.100 -18.636  1.00  0.00
ATOM   3111  H1  WAT  1026      -0.084   0.620 -18.346  1.00  0.00
ATOM   3112  H2  WAT  1026       1.343   0.420 -18.810  1.00  0.00
TER
ATOM   3113  O   WAT  1027      -5.292   1.412 -17.758  1.00  0.00
ATOM   3114  H1  WAT  1027      -6.123   1.156 -17.359  1.00  0.00
ATOM   3115  H2  WAT  1027      -4.683   1.483 -17.023  1.00  0.00
TER
ATOM   3116  O   WAT  1028      -5.311   5.446 -17.563  1.00  0.00
ATOM   3117  H1  WAT  1028      -5.009   4.555 -17.742  1.00  0.00
ATOM   3118  H2  WAT  1028      -4.567   6.003 -17.790  1.00  0.00
TER
ATOM   3119  O   WAT  1029      -8.919  -1.028 -18.090  1.00  0.00
ATOM   3120  H1  WAT  1029      -8.347  -1.795 -18.090  1.00  0.00
ATOM   3121  H2  WAT  1029      -8.919  -0.729 -19.000  1.00  0.00
TER
ATOM   3122  O   WAT  1030       0.133   3.775 -18.629  1.00  0.00
ATOM   3123  H1  WAT  1030       0.064   2.834 -18.790  1.00  0.00
ATOM   3124  H2  WAT  1030       0.895   3.865 -18.057  1.00  0.00
TER
ATOM   3125  O   WAT  1031      -7.677  -5.619 -16.303  1.00  0.00
ATOM   3126  H1  WAT  1031      -7.856  -6.517 -16.023  1.00  0.00
ATOM   3127  H2  WAT  1031      -8.079  -5.072 -15.629  1.00  0.00
TER
ATOM   3128  O   WAT  1032       1.163  -3.418 -18.402  1.00  0.00
ATOM   3129  H1  WAT  1032       1.540  -4.290 -18.515  1.00  0.00
ATOM   3130  H2  WAT  1032       1.065  -3.082 -19.293  1.00  0.00
TER
ATOM   3131  O   WAT  1033      -7.058  -3.123 -17.695  1.00  0.00
ATOM   3132  H1  WAT  1033      -6.377  -2.859 -17.076  1.00  0.00
ATOM   3133  H2  WAT  1033      -7.373  -3.963 -17.361  1.00  0.00
TER
ATOM   3134  O   WAT  1034      -2.865  -2.076 -18.608  1.00  0.00
ATOM   3135  H1  WAT  1034      -2.358  -1.578 -17.967  1.00  0.00
ATOM   3136  H2  WAT  1034      -2.334  -2.853 -18.784  1.00  0.00
TER
ATOM   3137  O   WAT  1035       9.236  -3.906 -14.905  1.00  0.00
ATOM   3138  H1  WAT  1035       8.531  -3.518 -15.423  1.00  0.00
ATOM   3139  H2  WAT  1035       9.501  -3.211 -14.303  1.00  0.00
TER
ATOM   3140  O   WAT  1036      -4.582  -7.437 -14.342  1.00  0.00
ATOM   3141  H1  WAT  1036      -4.580  -6.919 -15.147  1.00  0.00
ATOM   3142  H2  WAT  1036      -5.411  -7.914 -14.365  1.00  0.00
TER
ATOM   3143  O   WAT  1037      -3.332   2.203 -16.164  1.00  0.00
ATOM   3144  H1  WAT  1037      -3.665   2.830 -15.522  1.00  0.00
ATOM   3145  H2  WAT  1037      -3.155   2.729 -16.944  1.00  0.00
TER
ATOM   3146  O   WAT  1038       5.182  -3.983 -18.697  1.00  0.00
ATOM   3147  H1  WAT  1038       4.477  -3.694 -18.116  1.00  0.00
ATOM   3148  H2  WAT  1038       5.543  -3.173 -19.057  1.00  0.00
TER
ATOM   3149  O   WAT  1039      -4.900  -5.726 -16.334  1.00  0.00
ATOM   3150  H1  WAT  1039      -4.559  -4.881 -16.629  1.00  0.00
ATOM   3151  H2  WAT  1039      -5.839  -5.577 -16.218  1.00  0.00
TER
ATOM   3152  O   WAT  1040      -4.120   4.171 -14.349  1.00  0.00
ATOM   3153  H1  WAT  1040      -3.502   4.846 -14.631  1.00  0.00
ATOM   3154  H2  WAT  1040      -4.980   4.580 -14.441  1.00  0.00
TER
ATOM   3155  O   WAT  1041       6.798   5.635 -16.434  1.00  0.00
ATOM   3156  H1  WAT  1041       6.114   6.305 -16.442  1.00  0.00
ATOM   3157  H2  WAT  1041       7.338   5.833 -17.199  1.00  0.00
TER
ATOM   3158  O   WAT  1042       8.250  -4.537 -18.306  1.00  0.00
ATOM   3159  H1  WAT  1042       7.303  -4.503 -18.174  1.00  0.00
ATOM   3160  H2  WAT  1042       8.575  -3.723 -17.921  1.00  0.00
TER
ATOM   3161  O   WAT  1043       4.334   7.479 -17.719  1.00  0.00
ATOM   3162  H1  WAT  1043       4.347   7.076 -18.587  1.00  0.00
ATOM   3163  H2  WAT  1043       3.781   8.254 -17.823  1.00  0.00
TER
ATOM   3164  O   WAT  1044       3.733   2.382 -16.391  1.00  0.00
ATOM   3165  H1  WAT  1044       4.149   2.168 -17.226  1.00  0.00
ATOM   3166  H2  WAT  1044       4.456   2.640 -15.820  1.00  0.00
TER
ATOM   3167  O   WAT  1045       7.679   0.781 -16.299  1.00  0.00
ATOM   3168  H1  WAT  1045       6.851   0.850 -16.774  1.00  0.00
ATOM   3169  H2  WAT  1045       8.274   1.367 -16.768  1.00  0.00
TER
ATOM   3170  O   WAT  1046       4.643  -2.432 -15.354  1.00  0.00
ATOM   3171  H1  WAT  1046       4.230  -1.607 -15.100  1.00  0.00
ATOM   3172  H2  WAT  1046       3.911  -3.017 -15.546  1.00  0.00
TER
ATOM   3173  O   WAT  1047      -2.756   4.041 -18.328  1.00  0.00
ATOM   3174  H1  WAT  1047      -3.053   3.435 -19.007  1.00  0.00
ATOM   3175  H2  WAT  1047      -1.806   4.078 -18.439  1.00  0.00
TER
ATOM   3176  O   WAT  1048      -4.511  -2.872 -16.712  1.00  0.00
ATOM   3177  H1  WAT  1048      -3.959  -2.762 -17.487  1.00  0.00
ATOM   3178  H2  WAT  1048      -3.997  -2.498 -15.997  1.00  0.00
TER
ATOM   3179  O   WAT  1049       5.333   7.614 -14.666  1.00  0.00
ATOM   3180  H1  WAT  1049       4.856   8.421 -14.859  1.00  0.00
ATOM   3181  H2  WAT  1049       4.649   6.962 -14.513  1.00  0.00
TER
ATOM   3182  O   WAT  1050      -3.664   3.779 -11.677  1.00  0.00
ATOM   3183  H1  WAT  1050      -4.561   4.003 -11.430  1.00  0.00
ATOM   3184  H2  WAT  1050      -3.639   3.902 -12.626  1.00  0.00
TER
ATOM   3185  O   WAT  1051      -4.837   0.650 -13.102  1.00  0.00
ATOM   3186  H1  WAT  1051      -4.976   1.523 -12.733  1.00  0.00
ATOM   3187  H2  WAT  1051      -5.719   0.308 -13.247  1.00  0.00
TER
ATOM   3188  O   WAT  1052      -3.039   6.592 -10.893  1.00  0.00
ATOM   3189  H1  WAT  1052      -3.067   6.997 -11.760  1.00  0.00
ATOM   3190  H2  WAT  1052      -3.202   5.663 -11.056  1.00  0.00
TER
ATOM   3191  O   WAT  1053       8.913   7.375  -9.597  1.00  0.00
ATOM   3192  H1  WAT  1053       9.389   7.853  -8.918  1.00  0.00
ATOM   3193  H2  WAT  1053       9.534   7.307 -10.322  1.00  0.00
TER
ATOM   3194  O   WAT  1054      -8.885   2.420 -17.185  1.00  0.00
ATOM   3195  H1  WAT  1054      -8.807   2.555 -18.129  1.00  0.00
ATOM   3196  H2  WAT  1054      -8.271   1.712 -16.992  1.00  0.00
TER
ATOM   3197  O   WAT  1055       8.316   4.566 -12.437  1.00  0.00
ATOM   3198  H1  WAT  1055       8.442   4.328 -13.355  1.00  0.00
ATOM   3199  H2  WAT  1055       8.358   3.735 -11.964  1.00  0.00
TER
ATOM   3200  O   WAT  1056       2.178   8.269 -13.867  1.00  0.00
ATOM   3201  H1  WAT  1056       2.692   8.180 -13.065  1.00  0.00
ATOM   3202  H2  WAT  1056       1.335   8.615 -13.574  1.00  0.00
TER
ATOM   3203  O   WAT  1057       8.169  -3.380 -11.472  1.00  0.00
ATOM   3204  H1  WAT  1057       7.553  -2.872 -12.000  1.00  0.00
ATOM   3205  H2  WAT  1057       7.848  -4.280 -11.529  1.00  0.00
TER
ATOM   3206  O   WAT  1058      -8.829   3.461 -14.645  1.00  0.00
ATOM   3207  H1  WAT  1058      -8.666   2.992 -15.463  1.00  0.00
ATOM   3208  H2  WAT  1058      -8.364   2.954 -13.980  1.00  0.00
TER
ATOM   3209  O   WAT  1059       0.230  -4.541 -14.005  1.00  0.00
ATOM   3210  H1  WAT  1059      -0.232  -4.333 -13.193  1.00  0.00
ATOM   3211  H2  WAT  1059      -0.172  -5.355 -14.308  1.00  0.00
TER
ATOM   3212  O   WAT  1060       5.230  -3.320 -12.876  1.00  0.00
ATOM   3213  H1  WAT  1060       4.380  -3.620 -12.555  1.00  0.00
ATOM   3214  H2  WAT  1060       5.071  -3.076 -13.787  1.00  0.00
TER
ATOM   3215  O   WAT  1061       2.325  -1.820 -10.776  1.00  0.00
ATOM   3216  H1  WAT  1061       2.651  -2.654 -11.116  1.00  0.00
ATOM   3217  H2  WAT  1061       3.113  -1.297 -10.628  1.00  0.00
TER
ATOM   3218  O   WAT  1062      -2.019  -6.863 -17.750  1.00  0.00
ATOM   3219  H1  WAT  1062      -1.722  -5.957 -17.831  1.00  0.00
ATOM   3220  H2  WAT  1062      -1.471  -7.351 -18.364  1.00  0.00
TER
ATOM   3221  O   WAT  1063      -1.826  -1.386 -11.215  1.00  0.00
ATOM   3222  H1  WAT  1063      -1.921  -2.327 -11.365  1.00  0.00
ATOM   3223  H2  WAT  1063      -0.982  -1.165 -11.610  1.00  0.00
TER
ATOM   3224  O   WAT  1064      -6.695  -4.975 -13.061  1.00  0.00
ATOM   3225  H1  WAT  1064      -7.088  -4.127 -12.854  1.00  0.00
ATOM   3226  H2  WAT  1064      -7.383  -5.612 -12.871  1.00  0.00
TER
ATOM   3227  O   WAT  1065      -0.120  -4.891  -9.992  1.00  0.00
ATOM   3228  H1  WAT  1065      -0.810  -5.084  -9.357  1.00  0.00
ATOM   3229  H2  WAT  1065       0.623  -4.608  -9.459  1.00  0.00
TER
ATOM   3230  O   WAT  1066      -9.393  -7.052 -19.028  1.00  0.00
ATOM   3231  H1  WAT  1066      -9.682  -6.482 -18.316  1.00  0.00
ATOM   3232  H2  WAT  1066      -8.648  -7.531 -18.665  1.00  0.00
TER
ATOM   3233  O   WAT  1067       2.156  -1.051 -17.156  1.00  0.00
ATOM   3234  H1  WAT  1067       1.424  -0.543 -16.807  1.00  0.00
ATOM   3235  H2  WAT  1067       1.759  -1.868 -17.458  1.00  0.00
TER
ATOM   3236  O   WAT  1068       2.619  -5.598 -17.744  1.00  0.00
ATOM   3237  H1  WAT  1068       2.636  -5.147 -16.900  1.00  0.00
ATOM   3238  H2  WAT  1068       2.370  -6.497 -17.531  1.00  0.00
TER
ATOM   3239  O   WAT  1069       6.046  -8.185 -11.905  1.00  0.00
ATOM   3240  H1  WAT  1069       6.370  -8.916 -11.380  1.00  0.00
ATOM   3241  H2  WAT  1069       6.082  -8.503 -12.807  1.00  0.00
TER
ATOM   3242  O   WAT  1070      -7.255   2.837 -12.485  1.00  0.00
ATOM   3243  H1  WAT  1070      -7.639   2.196 -11.887  1.00  0.00
ATOM   3244  H2  WAT  1070      -6.944   3.540 -11.916  1.00  0.00
TER
ATOM   3245  O   WAT  1071      -1.105  -0.316 -17.005  1.00  0.00
ATOM   3246  H1  WAT  1071      -0.738  -0.790 -16.258  1.00  0.00
ATOM   3247  H2  WAT  1071      -1.295   0.558 -16.664  1.00  0.00
TER
ATOM   3248  O   WAT  1072      -3.315  -1.275 -14.686  1.00  0.00
ATOM   3249  H1  WAT  1072      -3.620  -0.396 -14.461  1.00  0.00
ATOM   3250  H2  WAT  1072      -2.361  -1.215 -14.650  1.00  0.00
TER
ATOM   3251  O   WAT  1073       5.972   1.928 -18.297  1.00  0.00
ATOM   3252  H1  WAT  1073       6.692   2.423 -18.687  1.00  0.00
ATOM   3253  H2  WAT  1073       5.770   1.250 -18.942  1.00  0.00
TER
ATOM   3254  O   WAT  1074       1.354   1.999 -12.410  1.00  0.00
ATOM   3255  H1  WAT  1074       1.287   1.078 -12.664  1.00  0.00
ATOM   3256  H2  WAT  1074       0.724   2.096 -11.696  1.00  0.00
TER
ATOM   3257  O   WAT  1075      -7.259  -0.435 -13.539  1.00  0.00
ATOM   3258  H1  WAT  1075      -7.617   0.231 -12.952  1.00  0.00
ATOM   3259  H2  WAT  1075      -7.553  -1.266 -13.168  1.00  0.00
TER
ATOM   3260  O   WAT  1076      -4.058   0.024 -10.655  1.00  0.00
ATOM   3261  H1  WAT  1076      -4.358   0.170 -11.552  1.00  0.00
ATOM   3262  H2  WAT  1076      -3.286  -0.536 -10.748  1.00  0.00
TER
ATOM   3263  O   WAT  1077       1.285   4.821 -12.660  1.00  0.00
ATOM   3264  H1  WAT  1077       1.300   3.889 -12.878  1.00  0.00
ATOM   3265  H2  WAT  1077       0.578   4.907 -12.021  1.00  0.00
TER
ATOM   3266  O   WAT  1078       7.496   1.461 -13.313  1.00  0.00
ATOM   3267  H1  WAT  1078       6.771   2.054 -13.510  1.00  0.00
ATOM   3268  H2  WAT  1078       8.024   1.454 -14.111  1.00  0.00
TER
ATOM   3269  O   WAT  1079       0.719   6.462 -15.566  1.00  0.00
ATOM   3270  H1  WAT  1079       1.363   6.668 -14.888  1.00  0.00
ATOM   3271  H2  WAT  1079       1.082   5.701 -16.018  1.00  0.00
TER
ATOM   3272  O   WAT  1080       1.992   4.466 -16.848  1.00  0.00
ATOM   3273  H1  WAT  1080       2.634   3.765 -16.735  1.00  0.00
ATOM   3274  H2  WAT  1080       2.517   5.246 -17.028  1.00  0.00
TER
ATOM   3275  O   WAT  1081       3.766   5.265 -13.644  1.00  0.00
ATOM   3276  H1  WAT  1081       4.101   5.852 -12.966  1.00  0.00
ATOM   3277  H2  WAT  1081       2.846   5.134 -13.414  1.00  0.00
TER
ATOM   3278  O   WAT  1082      -8.684  -6.945 -12.862  1.00  0.00
ATOM   3279  H1  WAT  1082      -9.398  -6.746 -12.257  1.00  0.00
ATOM   3280  H2  WAT  1082      -8.265  -7.721 -12.490  1.00  0.00
TER
ATOM   3281  O   WAT  1083      -8.397   7.043 -11.875  1.00  0.00
ATOM   3282  H1  WAT  1083      -8.288   6.102 -12.016  1.00  0.00
ATOM   3283  H2  WAT  1083      -9.049   7.308 -12.524  1.00  0.00
TER
ATOM   3284  O   WAT  1084      -0.406   5.314 -10.475  1.00  0.00
ATOM   3285  H1  WAT  1084      -0.726   4.595  -9.931  1.00  0.00
ATOM   3286  H2  WAT  1084      -1.080   5.990 -10.402  1.00  0.00
TER
ATOM   3287  O   WAT  1085       2.810  -4.453 -15.112  1.00  0.00
ATOM   3288  H1  WAT  1085       3.178  -5.274 -14.784  1.00  0.00
ATOM   3289  H2  WAT  1085       1.950  -4.393 -14.696  1.00  0.00
TER
ATOM   3290  O   WAT  1086      -0.230  -1.799 -14.888  1.00  0.00
ATOM   3291  H1  WAT  1086       0.269  -1.325 -14.223  1.00  0.00
ATOM   3292  H2  WAT  1086      -0.088  -2.723 -14.681  1.00  0.00
TER
ATOM   3293  O   WAT  1087       6.977  -5.582 -14.045  1.00  0.00
ATOM   3294  H1  WAT  1087       6.474  -4.842 -13.706  1.00  0.00
ATOM   3295  H2  WAT  1087       7.792  -5.194 -14.361  1.00  0.00
TER
ATOM   3296  O   WAT  1088       7.271   6.832 -18.924  1.00  0.00
ATOM   3297  H1  WAT  1088       7.396   7.655 -18.451  1.00  0.00
ATOM   3298  H2  WAT  1088       8.138   6.621 -19.271  1.00  0.00
TER
ATOM   3299  O   WAT  1089      -5.257   8.925 -19.252  1.00  0.00
ATOM   3300  H1  WAT  1089      -4.521   8.377 -18.981  1.00  0.00
ATOM   3301  H2  WAT  1089      -4.873   9.791 -19.391  1.00  0.00
TER
ATOM   3302  O   WAT  1090      -6.251   8.110 -10.063  1.00  0.00
ATOM   3303  H1  WAT  1090      -5.450   8.431  -9.650  1.00  0.00
ATOM   3304  H2  WAT  1090      -6.766   7.749  -9.341  1.00  0.00
TER
ATOM   3305  O   WAT  1091       2.585   4.218 -10.116  1.00  0.00
ATOM   3306  H1  WAT  1091       1.979   4.241 -10.856  1.00  0.00
ATOM   3307  H2  WAT  1091       2.281   3.486  -9.579  1.00  0.00
TER
ATOM   3308  O   WAT  1092       4.016   7.946 -11.505  1.00  0.00
ATOM   3309  H1  WAT  1092       4.968   7.861 -11.555  1.00  0.00
ATOM   3310  H2  WAT  1092       3.868   8.610 -10.831  1.00  0.00
TER
ATOM   3311  O   WAT  1093      -8.531   0.597 -11.120  1.00  0.00
ATOM   3312  H1  WAT  1093      -8.027   0.018 -10.548  1.00  0.00
ATOM   3313  H2  WAT  1093      -9.270   0.881 -10.582  1.00  0.00
TER
ATOM   3314  O   WAT  1094      -1.477   2.004 -11.586  1.00  0.00
ATOM   3315  H1  WAT  1094      -2.243   2.573 -11.671  1.00  0.00
ATOM   3316  H2  WAT  1094      -1.296   1.712 -12.479  1.00  0.00
TER
ATOM   3317  O   WAT  1095       5.665   3.735 -11.029  1.00  0.00
ATOM   3318  H1  WAT  1095       6.406   4.072 -11.532  1.00  0.00
ATOM   3319  H2  WAT  1095       4.902   3.904 -11.582  1.00  0.00
TER
ATOM   3320  O   WAT  1096      -6.499  -1.260 -10.225  1.00  0.00
ATOM   3321  H1  WAT  1096      -6.458  -1.559  -9.316  1.00  0.00
ATOM   3322  H2  WAT  1096      -5.644  -0.859 -10.384  1.00  0.00
TER
ATOM   3323  O   WAT  1097      -4.558  -2.681 -12.257  1.00  0.00
ATOM   3324  H1  WAT  1097      -5.089  -3.172 -12.885  1.00  0.00
ATOM   3325  H2  WAT  1097      -3.889  -2.252 -12.791  1.00  0.00
TER
ATOM   3326  O   WAT  1098       4.340   1.786 -12.493  1.00  0.00
ATOM   3327  H1  WAT  1098       4.754   1.941 -11.644  1.00  0.00
ATOM   3328  H2  WAT  1098       3.405   1.912 -12.330  1.00  0.00
TER
ATOM   3329  O   WAT  1099       4.812  -0.874 -10.489  1.00  0.00
ATOM   3330  H1  WAT  1099       5.394  -1.629 -10.577  1.00  0.00
ATOM   3331  H2  WAT  1099       4.988  -0.344 -11.266  1.00  0.00
TER
ATOM   3332  O   WAT  1100      -4.071  -5.715 -12.177  1.00  0.00
ATOM   3333  H1  WAT  1100      -4.165  -6.333 -12.902  1.00  0.00
ATOM   3334  H2  WAT  1100      -4.651  -4.988 -12.404  1.00  0.00
TER
ATOM   3335  O   WAT  1101      -1.305  -7.157 -15.145  1.00  0.00
ATOM   3336  H1  WAT  1101      -1.753  -7.135 -15.990  1.00  0.00
ATOM   3337  H2  WAT  1101      -1.938  -7.555 -14.548  1.00  0.00
TER
ATOM   3338  O   WAT  1102      -0.899   1.738 -14.523  1.00  0.00
ATOM   3339  H1  WAT  1102      -0.480   2.581 -14.696  1.00  0.00
ATOM   3340  H2  WAT  1102      -1.818   1.875 -14.753  1.00  0.00
TER
ATOM   3341  O   WAT  1103       1.437  -0.530 -13.140  1.00  0.00
ATOM   3342  H1  WAT  1103       1.557  -1.126 -12.400  1.00  0.00
ATOM   3343  H2  WAT  1103       2.297  -0.493 -13.560  1.00  0.00
TER
ATOM   3344  O   WAT  1104       3.776   0.023 -14.563  1.00  0.00
ATOM   3345  H1  WAT  1104       3.250   0.548 -15.167  1.00  0.00
ATOM   3346  H2  WAT  1104       4.119   0.656 -13.932  1.00  0.00
TER
ATOM   3347  O   WAT  1105      -3.048   8.043 -13.408  1.00  0.00
ATOM   3348  H1  WAT  1105      -3.586   8.768 -13.727  1.00  0.00
ATOM   3349  H2  WAT  1105      -2.795   7.566 -14.198  1.00  0.00
TER
ATOM   3350  O   WAT  1106      -1.796  -3.988 -11.882  1.00  0.00
ATOM   3351  H1  WAT  1106      -1.206  -4.297 -11.194  1.00  0.00
ATOM   3352  H2  WAT  1106      -2.614  -4.460 -11.726  1.00  0.00
TER
ATOM   3353  O   WAT  1107       3.024  -4.372 -11.649  1.00  0.00
ATOM   3354  H1  WAT  1107       2.335  -5.033 -11.714  1.00  0.00
ATOM   3355  H2  WAT  1107       3.744  -4.818 -11.204  1.00  0.00
TER
ATOM   3356  O   WAT  1108      -0.192   9.279 -13.149  1.00  0.00
ATOM   3357  H1  WAT  1108      -0.266  10.182 -12.842  1.00  0.00
ATOM   3358  H2  WAT  1108      -1.094   8.960 -13.177  1.00  0.00
TER
ATOM   3359  O   WAT  1109      -8.300   7.473 -17.108  1.00  0.00
ATOM   3360  H1  WAT  1109      -8.737   7.653 -16.275  1.00  0.00
ATOM   3361  H2  WAT  1109      -7.732   8.231 -17.249  1.00  0.00
TER
ATOM   3362  O   WAT  1110       7.336   6.975 -12.820  1.00  0.00
ATOM   3363  H1  WAT  1110       6.736   7.034 -13.563  1.00  0.00
ATOM   3364  H2  WAT  1110       7.465   6.035 -12.690  1.00  0.00
TER
ATOM   3365  O   WAT  1111       6.021   3.700 -14.722  1.00  0.00
ATOM   3366  H1  WAT  1111       5.207   4.130 -14.460  1.00  0.00
ATOM   3367  H2  WAT  1111       6.429   4.312 -15.335  1.00  0.00
TER
ATOM   3368  O   WAT  1112      -7.430   0.370 -16.208  1.00  0.00
ATOM   3369  H1  WAT  1112      -7.063   0.283 -15.329  1.00  0.00
ATOM   3370  H2  WAT  1112      -7.999  -0.393 -16.308  1.00  0.00
TER
ATOM   3371  O   WAT  1113       7.370  -1.161 -13.195  1.00  0.00
ATOM   3372  H1  WAT  1113       7.139  -1.390 -14.095  1.00  0.00
ATOM   3373  H2  WAT  1113       7.631  -0.241 -13.241  1.00  0.00
TER
ATOM   3374  O   WAT  1114      -7.879  -2.719 -12.302  1.00  0.00
ATOM   3375  H1  WAT  1114      -8.773  -2.752 -11.963  1.00  0.00
ATOM   3376  H2  WAT  1114      -7.339  -2.520 -11.537  1.00  0.00
TER
ATOM   3377  O   WAT  1115       5.809  -5.936 -10.417  1.00  0.00
ATOM   3378  H1  WAT  1115       6.686  -5.927 -10.034  1.00  0.00
ATOM   3379  H2  WAT  1115       5.821  -6.672 -11.028  1.00  0.00
TER
ATOM   3380  O   WAT  1116       7.434  -1.999 -16.007  1.00  0.00
ATOM   3381  H1  WAT  1116       6.485  -2.032 -15.892  1.00  0.00
ATOM   3382  H2  WAT  1116       7.616  -1.089 -16.242  1.00  0.00
TER
ATOM   3383  O   WAT  1117      -7.375  -8.444 -17.954  1.00  0.00
ATOM   3384  H1  WAT  1117      -6.727  -8.994 -18.395  1.00  0.00
ATOM   3385  H2  WAT  1117      -6.954  -8.190 -17.133  1.00  0.00
TER
ATOM   3386  O   WAT  1118       6.521  -8.250 -14.597  1.00  0.00
ATOM   3387  H1  WAT  1118       7.158  -7.636 -14.231  1.00  0.00
ATOM   3388  H2  WAT  1118       6.668  -8.214 -15.542  1.00  0.00
TER
ATOM   3389  O   WAT  1119      -7.621  -8.288 -15.212  1.00  0.00
ATOM   3390  H1  WAT  1119      -7.970  -7.832 -14.446  1.00  0.00
ATOM   3391  H2  WAT  1119      -7.953  -9.183 -15.129  1.00  0.00
TER
ATOM   3392  O   WAT  1120      -6.015   4.884 -11.046  1.00  0.00
ATOM   3393  H1  WAT  1120      -6.058   4.513 -10.165  1.00  0.00
ATOM   3394  H2  WAT  1120      -5.884   5.821 -10.906  1.00  0.00
TER
ATOM   3395  O   WAT  1121      -2.314   6.440 -15.445  1.00  0.00
ATOM   3396  H1  WAT  1121      -2.555   6.707 -16.332  1.00  0.00
ATOM   3397  H2  WAT  1121      -1.374   6.610 -15.390  1.00  0.00
TER
ATOM   3398  O   WAT  1122      -0.109  -7.097 -11.690  1.00  0.00
ATOM   3399  H1  WAT  1122      -0.170  -6.505 -10.940  1.00  0.00
ATOM   3400  H2  WAT  1122       0.831  -7.205 -11.835  1.00  0.00
TER
ATOM   3401  O   WAT  1123       2.528  -7.440 -12.050  1.00  0.00
ATOM   3402  H1  WAT  1123       3.143  -7.122 -12.712  1.00  0.00
ATOM   3403  H2  WAT  1123       3.073  -7.925 -11.431  1.00  0.00
TER
ATOM   3404  O   WAT  1124       8.946   8.459 -14.644  1.00  0.00
ATOM   3405  H1  WAT  1124       8.452   8.856 -15.362  1.00  0.00
ATOM   3406  H2  WAT  1124       8.337   7.834 -14.251  1.00  0.00
TER
ATOM   3407  O   WAT  1125      -6.949  -8.761 -11.937  1.00  0.00
ATOM   3408  H1  WAT  1125      -6.401  -8.942 -12.700  1.00  0.00
ATOM   3409  H2  WAT  1125      -6.884  -9.551 -11.401  1.00  0.00
TER
ATOM   3410  O   WAT  1126      -6.176   7.830 -13.927  1.00  0.00
ATOM   3411  H1  WAT  1126      -6.770   7.698 -13.187  1.00  0.00
ATOM   3412  H2  WAT  1126      -6.184   6.994 -14.392  1.00  0.00
TER
ATOM   3413  O   WAT  1127       3.269  -8.877 -15.723  1.00  0.00
ATOM   3414  H1  WAT  1127       2.395  -8.543 -15.926  1.00  0.00
ATOM   3415  H2  WAT  1127       3.160  -9.350 -14.898  1.00  0.00
TER
ATOM   3416  O   WAT  1128       4.176  -6.670 -14.339  1.00  0.00
ATOM   3417  H1  WAT  1128       3.848  -7.485 -14.719  1.00  0.00
ATOM   3418  H2  WAT  1128       5.125  -6.713 -14.463  1.00  0.00
TER
ATOM   3419  O   WAT  1129       6.630   9.101 -17.366  1.00  0.00
ATOM   3420  H1  WAT  1129       6.170   9.853 -17.740  1.00  0.00
ATOM   3421  H2  WAT  1129       6.001   8.382 -17.424  1.00  0.00
TER
ATOM   3422  O   WAT  1130      -6.545   5.196 -14.976  1.00  0.00
ATOM   3423  H1  WAT  1130      -7.272   4.576 -15.043  1.00  0.00
ATOM   3424  H2  WAT  1130      -6.484   5.590 -15.846  1.00  0.00
TER
ATOM   3425  O   WAT  1131      -2.940   7.410 -18.191  1.00  0.00
ATOM   3426  H1  WAT  1131      -2.424   6.799 -18.716  1.00  0.00
ATOM   3427  H2  WAT  1131      -2.291   7.913 -17.700  1.00  0.00
TER
ATOM   3428  O   WAT  1132      -0.201   8.301 -17.364  1.00  0.00
ATOM   3429  H1  WAT  1132       0.087   8.046 -18.241  1.00  0.00
ATOM   3430  H2  WAT  1132       0.311   7.749 -16.773  1.00  0.00
TER
ATOM   3431  O   WAT  1133       1.017  -7.960 -16.784  1.00  0.00
ATOM   3432  H1  WAT  1133       0.234  -7.485 -16.505  1.00  0.00
ATOM   3433  H2  WAT  1133       0.723  -8.864 -16.893  1.00  0.00
TER
ATOM   3434  O   WAT  1134      -0.134   9.223  -9.997  1.00  0.00
ATOM   3435  H1  WAT  1134       0.793   8.987  -9.953  1.00  0.00
ATOM   3436  H2  WAT  1134      -0.149  10.050 -10.478  1.00  0.00
TER
ATOM   3437  O   WAT  1135      -2.947  -8.113 -10.233  1.00  0.00
ATOM   3438  H1  WAT  1135      -3.229  -7.610 -10.997  1.00  0.00
ATOM   3439  H2  WAT  1135      -2.565  -8.911 -10.599  1.00  0.00
TER
ATOM   3440  O   WAT  1136       3.654  -8.698  -9.655  1.00  0.00
ATOM   3441  H1  WAT  1136       3.541  -8.378  -8.760  1.00  0.00
ATOM   3442  H2  WAT  1136       4.471  -8.296  -9.951  1.00  0.00
TER
ATOM   3443  O   WAT  1137       6.434   8.450 -10.173  1.00  0.00
ATOM   3444  H1  WAT  1137       7.227   7.955 -10.380  1.00  0.00
ATOM   3445  H2  WAT  1137       6.727   9.129  -9.565  1.00  0.00
TER
ATOM   3446  O   WAT  1138       2.560 -19.453  17.032  1.00  0.00
ATOM   3447  H1  WAT  1138       2.479 -20.367  16.761  1.00  0.00
ATOM   3448  H2  WAT  1138       2.146 -18.956  16.326  1.00  0.00
TER
ATOM   3449  O   WAT  1139       0.692 -17.675  18.913  1.00  0.00
ATOM   3450  H1  WAT  1139      -0.084 -18.155  19.203  1.00  0.00
ATOM   3451  H2  WAT  1139       1.343 -18.354  18.738  1.00  0.00
TER
ATOM   3452  O   WAT  1140       4.713 -13.269  17.693  1.00  0.00
ATOM   3453  H1  WAT  1140       4.251 -14.040  18.021  1.00  0.00
ATOM   3454  H2  WAT  1140       5.525 -13.242  18.198  1.00  0.00
TER
ATOM   3455  O   WAT  1141       0.939 -10.983  17.313  1.00  0.00
ATOM   3456  H1  WAT  1141       0.320 -10.527  16.742  1.00  0.00
ATOM   3457  H2  WAT  1141       1.794 -10.828  16.912  1.00  0.00
TER
ATOM   3458  O   WAT  1142       1.805 -16.099  14.706  1.00  0.00
ATOM   3459  H1  WAT  1142       1.187 -15.634  14.142  1.00  0.00
ATOM   3460  H2  WAT  1142       2.318 -15.406  15.123  1.00  0.00
TER
ATOM   3461  O   WAT  1143      -8.826 -15.413  12.080  1.00  0.00
ATOM   3462  H1  WAT  1143      -9.204 -14.925  11.349  1.00  0.00
ATOM   3463  H2  WAT  1143      -8.569 -14.741  12.711  1.00  0.00
TER
ATOM   3464  O   WAT  1144       5.628 -14.573  14.918  1.00  0.00
ATOM   3465  H1  WAT  1144       5.518 -15.516  15.043  1.00  0.00
ATOM   3466  H2  WAT  1144       5.625 -14.212  15.805  1.00  0.00
TER
ATOM   3467  O   WAT  1145       1.171 -18.947  14.275  1.00  0.00
ATOM   3468  H1  WAT  1145       0.243 -19.013  14.504  1.00  0.00
ATOM   3469  H2  WAT  1145       1.323 -18.009  14.160  1.00  0.00
TER
ATOM   3470  O   WAT  1146       5.200 -17.385  14.778  1.00  0.00
ATOM   3471  H1  WAT  1146       4.581 -17.723  14.131  1.00  0.00
ATOM   3472  H2  WAT  1146       5.183 -18.029  15.486  1.00  0.00
TER
ATOM   3473  O   WAT  1147      -3.224 -18.420  17.057  1.00  0.00
ATOM   3474  H1  WAT  1147      -3.628 -19.133  16.561  1.00  0.00
ATOM   3475  H2  WAT  1147      -3.137 -18.765  17.945  1.00  0.00
TER
ATOM   3476  O   WAT  1148      -2.756 -14.734  19.221  1.00  0.00
ATOM   3477  H1  WAT  1148      -3.053 -15.339  18.541  1.00  0.00
ATOM   3478  H2  WAT  1148      -1.806 -14.696  19.110  1.00  0.00
TER
ATOM   3479  O   WAT  1149       3.377 -18.146  11.785  1.00  0.00
ATOM   3480  H1  WAT  1149       3.816 -18.984  11.639  1.00  0.00
ATOM   3481  H2  WAT  1149       4.090 -17.513  11.872  1.00  0.00
TER
ATOM   3482  O   WAT  1150       1.486 -13.206  15.754  1.00  0.00
ATOM   3483  H1  WAT  1150       1.926 -12.464  15.339  1.00  0.00
ATOM   3484  H2  WAT  1150       1.425 -12.964  16.677  1.00  0.00
TER
ATOM   3485  O   WAT  1151      -6.523 -19.526  14.557  1.00  0.00
ATOM   3486  H1  WAT  1151      -6.644 -18.800  13.945  1.00  0.00
ATOM   3487  H2  WAT  1151      -6.833 -20.296  14.080  1.00  0.00
TER
ATOM   3488  O   WAT  1152      -7.640 -14.654  16.775  1.00  0.00
ATOM   3489  H1  WAT  1152      -8.047 -14.513  15.920  1.00  0.00
ATOM   3490  H2  WAT  1152      -6.749 -14.938  16.572  1.00  0.00
TER
ATOM   3491  O   WAT  1153       4.153 -10.220  13.110  1.00  0.00
ATOM   3492  H1  WAT  1153       3.993 -10.509  14.008  1.00  0.00
ATOM   3493  H2  WAT  1153       3.988 -10.996  12.574  1.00  0.00
TER
ATOM   3494  O   WAT  1154      -3.368 -10.440  14.887  1.00  0.00
ATOM   3495  H1  WAT  1154      -3.544 -11.356  14.674  1.00  0.00
ATOM   3496  H2  WAT  1154      -4.222 -10.081  15.127  1.00  0.00
TER
ATOM   3497  O   WAT  1155       3.856 -12.711  11.670  1.00  0.00
ATOM   3498  H1  WAT  1155       3.162 -12.713  11.010  1.00  0.00
ATOM   3499  H2  WAT  1155       4.598 -13.135  11.239  1.00  0.00
TER
ATOM   3500  O   WAT  1156       3.421 -11.085  15.745  1.00  0.00
ATOM   3501  H1  WAT  1156       3.877 -11.866  16.058  1.00  0.00
ATOM   3502  H2  WAT  1156       3.760 -10.374  16.289  1.00  0.00
TER
ATOM   3503  O   WAT  1157      -2.332 -19.839  11.187  1.00  0.00
ATOM   3504  H1  WAT  1157      -2.900 -20.287  10.560  1.00  0.00
ATOM   3505  H2  WAT  1157      -1.623 -19.480  10.653  1.00  0.00
TER
ATOM   3506  O   WAT  1158      -4.787 -15.843  13.459  1.00  0.00
ATOM   3507  H1  WAT  1158      -5.561 -16.383  13.299  1.00  0.00
ATOM   3508  H2  WAT  1158      -4.058 -16.362  13.121  1.00  0.00
TER
ATOM   3509  O   WAT  1159       5.972 -16.847  19.252  1.00  0.00
ATOM   3510  H1  WAT  1159       6.692 -16.351  18.861  1.00  0.00
ATOM   3511  H2  WAT  1159       5.770 -17.525  18.607  1.00  0.00
TER
ATOM   3512  O   WAT  1160      -4.743 -16.175  17.097  1.00  0.00
ATOM   3513  H1  WAT  1160      -4.226 -16.978  17.043  1.00  0.00
ATOM   3514  H2  WAT  1160      -5.195 -16.237  17.939  1.00  0.00
TER
ATOM   3515  O   WAT  1161       0.144 -14.908  12.370  1.00  0.00
ATOM   3516  H1  WAT  1161       0.485 -14.164  11.874  1.00  0.00
ATOM   3517  H2  WAT  1161      -0.685 -14.595  12.732  1.00  0.00
TER
ATOM   3518  O   WAT  1162       6.419 -19.770  11.159  1.00  0.00
ATOM   3519  H1  WAT  1162       6.335 -19.338  10.309  1.00  0.00
ATOM   3520  H2  WAT  1162       7.138 -19.310  11.592  1.00  0.00
TER
ATOM   3521  O   WAT  1163       7.448 -12.915  13.887  1.00  0.00
ATOM   3522  H1  WAT  1163       6.805 -13.570  14.162  1.00  0.00
ATOM   3523  H2  WAT  1163       7.061 -12.510  13.111  1.00  0.00
TER
ATOM   3524  O   WAT  1164       3.026 -15.587  17.734  1.00  0.00
ATOM   3525  H1  WAT  1164       3.379 -16.184  17.074  1.00  0.00
ATOM   3526  H2  WAT  1164       2.143 -15.912  17.905  1.00  0.00
TER
ATOM   3527  O   WAT  1165      -0.887 -14.827  15.141  1.00  0.00
ATOM   3528  H1  WAT  1165      -0.200 -14.280  15.522  1.00  0.00
ATOM   3529  H2  WAT  1165      -1.674 -14.283  15.176  1.00  0.00
TER
ATOM   3530  O   WAT  1166      -8.748 -19.210  10.633  1.00  0.00
ATOM   3531  H1  WAT  1166      -7.879 -18.927  10.917  1.00  0.00
ATOM   3532  H2  WAT  1166      -9.239 -18.396  10.518  1.00  0.00
TER
ATOM   3533  O   WAT  1167      -1.585 -17.823  14.754  1.00  0.00
ATOM   3534  H1  WAT  1167      -1.128 -17.012  14.980  1.00  0.00
ATOM   3535  H2  WAT  1167      -1.936 -18.140  15.586  1.00  0.00
TER
ATOM   3536  O   WAT  1168       5.837 -14.024  10.425  1.00  0.00
ATOM   3537  H1  WAT  1168       5.611 -14.741  11.017  1.00  0.00
ATOM   3538  H2  WAT  1168       5.447 -14.273   9.587  1.00  0.00
TER
ATOM   3539  O   WAT  1169      -8.381  -9.997  11.199  1.00  0.00
ATOM   3540  H1  WAT  1169      -8.021  -9.398  10.545  1.00  0.00
ATOM   3541  H2  WAT  1169      -8.522  -9.451  11.973  1.00  0.00
TER
ATOM   3542  O   WAT  1170       5.419 -16.107  12.086  1.00  0.00
ATOM   3543  H1  WAT  1170       5.131 -15.645  12.874  1.00  0.00
ATOM   3544  H2  WAT  1170       6.214 -16.567  12.355  1.00  0.00
TER
ATOM   3545  O   WAT  1171      -2.364 -12.614  12.017  1.00  0.00
ATOM   3546  H1  WAT  1171      -2.373 -11.881  11.401  1.00  0.00
ATOM   3547  H2  WAT  1171      -3.284 -12.861  12.109  1.00  0.00
TER
ATOM   3548  O   WAT  1172      -6.763 -17.393  12.761  1.00  0.00
ATOM   3549  H1  WAT  1172      -7.371 -16.653  12.771  1.00  0.00
ATOM   3550  H2  WAT  1172      -6.289 -17.303  11.935  1.00  0.00
TER
ATOM   3551  O   WAT  1173       0.622 -12.551  10.679  1.00  0.00
ATOM   3552  H1  WAT  1173       0.723 -12.755   9.749  1.00  0.00
ATOM   3553  H2  WAT  1173      -0.278 -12.805  10.884  1.00  0.00
TER
ATOM   3554  O   WAT  1174      -0.736 -10.033  15.374  1.00  0.00
ATOM   3555  H1  WAT  1174      -0.482 -10.070  14.452  1.00  0.00
ATOM   3556  H2  WAT  1174      -1.685 -10.159  15.367  1.00  0.00
TER
ATOM   3557  O   WAT  1175       5.269 -19.113  16.950  1.00  0.00
ATOM   3558  H1  WAT  1175       4.328 -19.098  17.125  1.00  0.00
ATOM   3559  H2  WAT  1175       5.583 -19.900  17.396  1.00  0.00
TER
ATOM   3560  O   WAT  1176      -4.753 -17.431  10.510  1.00  0.00
ATOM   3561  H1  WAT  1176      -3.987 -17.543  11.073  1.00  0.00
ATOM   3562  H2  WAT  1176      -4.675 -18.128   9.858  1.00  0.00
TER
ATOM   3563  O   WAT  1177       7.271 -11.942  18.625  1.00  0.00
ATOM   3564  H1  WAT  1177       7.396 -11.119  19.098  1.00  0.00
ATOM   3565  H2  WAT  1177       8.138 -12.153  18.278  1.00  0.00
TER
ATOM   3566  O   WAT  1178      -5.257  -9.849  18.297  1.00  0.00
ATOM   3567  H1  WAT  1178      -4.521 -10.398  18.568  1.00  0.00
ATOM   3568  H2  WAT  1178      -4.873  -8.984  18.157  1.00  0.00
TER
ATOM   3569  O   WAT  1179      -8.372 -13.782  14.171  1.00  0.00
ATOM   3570  H1  WAT  1179      -9.298 -13.540  14.162  1.00  0.00
ATOM   3571  H2  WAT  1179      -7.907 -12.955  14.050  1.00  0.00
TER
ATOM   3572  O   WAT  1180      -2.147 -10.676  10.119  1.00  0.00
ATOM   3573  H1  WAT  1180      -1.354 -10.387   9.668  1.00  0.00
ATOM   3574  H2  WAT  1180      -2.666 -11.107   9.441  1.00  0.00
TER
ATOM   3575  O   WAT  1181       6.906 -11.449  11.543  1.00  0.00
ATOM   3576  H1  WAT  1181       6.621 -11.863  10.729  1.00  0.00
ATOM   3577  H2  WAT  1181       6.708 -10.521  11.423  1.00  0.00
TER
ATOM   3578  O   WAT  1182      -1.629 -15.456   9.984  1.00  0.00
ATOM   3579  H1  WAT  1182      -1.734 -16.071  10.710  1.00  0.00
ATOM   3580  H2  WAT  1182      -1.796 -15.979   9.200  1.00  0.00
TER
ATOM   3581  O   WAT  1183       1.611 -16.394  10.588  1.00  0.00
ATOM   3582  H1  WAT  1183       1.062 -15.947  11.232  1.00  0.00
ATOM   3583  H2  WAT  1183       2.233 -16.899  11.112  1.00  0.00
TER
ATOM   3584  O   WAT  1184      -2.721 -17.435  12.484  1.00  0.00
ATOM   3585  H1  WAT  1184      -2.299 -17.601  13.328  1.00  0.00
ATOM   3586  H2  WAT  1184      -2.596 -18.245  11.990  1.00  0.00
TER
ATOM   3587  O   WAT  1185      -0.208 -18.411   9.732  1.00  0.00
ATOM   3588  H1  WAT  1185       0.312 -19.126   9.366  1.00  0.00
ATOM   3589  H2  WAT  1185       0.439 -17.773  10.032  1.00  0.00
TER
ATOM   3590  O   WAT  1186       0.357 -10.330  12.022  1.00  0.00
ATOM   3591  H1  WAT  1186       1.252  -9.991  12.044  1.00  0.00
ATOM   3592  H2  WAT  1186       0.388 -11.052  11.395  1.00  0.00
TER
ATOM   3593  O   WAT  1187      -6.004 -14.957  10.251  1.00  0.00
ATOM   3594  H1  WAT  1187      -5.566 -14.414  10.907  1.00  0.00
ATOM   3595  H2  WAT  1187      -5.519 -15.783  10.261  1.00  0.00
TER
ATOM   3596  O   WAT  1188      -8.789 -12.168  17.703  1.00  0.00
ATOM   3597  H1  WAT  1188      -8.459 -13.036  17.471  1.00  0.00
ATOM   3598  H2  WAT  1188      -8.360 -11.962  18.534  1.00  0.00
TER
ATOM   3599  O   WAT  1189      -4.193 -13.837  15.363  1.00  0.00
ATOM   3600  H1  WAT  1189      -4.494 -13.961  16.264  1.00  0.00
ATOM   3601  H2  WAT  1189      -4.299 -14.697  14.955  1.00  0.00
TER
ATOM   3602  O   WAT  1190       8.576 -14.058  10.066  1.00  0.00
ATOM   3603  H1  WAT  1190       7.745 -13.990  10.537  1.00  0.00
ATOM   3604  H2  WAT  1190       8.753 -13.167   9.763  1.00  0.00
TER
ATOM   3605  O   WAT  1191       8.032 -17.313  12.569  1.00  0.00
ATOM   3606  H1  WAT  1191       8.794 -16.743  12.675  1.00  0.00
ATOM   3607  H2  WAT  1191       8.047 -17.880  13.340  1.00  0.00
TER
ATOM   3608  O   WAT  1192      -8.468 -18.789  16.800  1.00  0.00
ATOM   3609  H1  WAT  1192      -9.123 -19.058  16.156  1.00  0.00
ATOM   3610  H2  WAT  1192      -7.630 -18.899  16.350  1.00  0.00
TER
ATOM   3611  O   WAT  1193       9.038 -16.458  17.413  1.00  0.00
ATOM   3612  H1  WAT  1193       9.409 -17.241  17.007  1.00  0.00
ATOM   3613  H2  WAT  1193       9.678 -15.769  17.235  1.00  0.00
TER
ATOM   3614  O   WAT  1194       8.084 -17.020   9.727  1.00  0.00
ATOM   3615  H1  WAT  1194       8.359 -16.112   9.598  1.00  0.00
ATOM   3616  H2  WAT  1194       7.895 -17.083  10.663  1.00  0.00
TER
ATOM   3617  O   WAT  1195       7.980 -19.083  14.719  1.00  0.00
ATOM   3618  H1  WAT  1195       7.605 -19.850  14.288  1.00  0.00
ATOM   3619  H2  WAT  1195       7.251 -18.700  15.207  1.00  0.00
TER
ATOM   3620  O   WAT  1196       6.079 -10.323  16.353  1.00  0.00
ATOM   3621  H1  WAT  1196       6.675 -10.644  15.677  1.00  0.00
ATOM   3622  H2  WAT  1196       6.337 -10.795  17.145  1.00  0.00
TER
ATOM   3623  O   WAT  1197      -8.262 -10.261  15.783  1.00  0.00
ATOM   3624  H1  WAT  1197      -8.430 -10.894  16.481  1.00  0.00
ATOM   3625  H2  WAT  1197      -9.129 -10.055  15.432  1.00  0.00
TER
ATOM   3626  O   WAT  1198      -6.656 -11.568  13.228  1.00  0.00
ATOM   3627  H1  WAT  1198      -7.181 -11.187  12.524  1.00  0.00
ATOM   3628  H2  WAT  1198      -6.731 -10.943  13.949  1.00  0.00
TER
ATOM   3629  O   WAT  1199       8.101 -10.009  14.549  1.00  0.00
ATOM   3630  H1  WAT  1199       8.276 -10.695  13.905  1.00  0.00
ATOM   3631  H2  WAT  1199       7.403  -9.484  14.157  1.00  0.00
TER
ATOM   3632  O   WAT  1200      -4.056  -9.620  12.103  1.00  0.00
ATOM   3633  H1  WAT  1200      -3.325  -9.904  11.555  1.00  0.00
ATOM   3634  H2  WAT  1200      -3.797  -9.858  12.993  1.00  0.00
TER
ATOM   3635  O   WAT  1201      -4.895 -13.503  12.107  1.00  0.00
ATOM   3636  H1  WAT  1201      -5.524 -13.035  12.656  1.00  0.00
ATOM   3637  H2  WAT  1201      -4.780 -14.348  12.542  1.00  0.00
TER
ATOM   3638  O   WAT  1202       2.560 -19.453  -1.743  1.00  0.00
ATOM   3639  H1  WAT  1202       2.479 -20.367  -2.013  1.00  0.00
ATOM   3640  H2  WAT  1202       2.146 -18.956  -2.449  1.00  0.00
TER
ATOM   3641  O   WAT  1203       0.692 -17.675   0.138  1.00  0.00
ATOM   3642  H1  WAT  1203      -0.084 -18.155   0.428  1.00  0.00
ATOM   3643  H2  WAT  1203       1.343 -18.354  -0.036  1.00  0.00
TER
ATOM   3644  O   WAT  1204      -5.292 -17.363   1.016  1.00  0.00
ATOM   3645  H1  WAT  1204      -6.123 -17.618   1.416  1.00  0.00
ATOM   3646  H2  WAT  1204      -4.683 -17.292   1.752  1.00  0.00
TER
ATOM   3647  O   WAT  1205       4.713 -13.269  -1.082  1.00  0.00
ATOM   3648  H1  WAT  1205       4.251 -14.040  -0.753  1.00  0.00
ATOM   3649  H2  WAT  1205       5.525 -13.242  -0.577  1.00  0.00
TER
ATOM   3650  O   WAT  1206      -5.311 -13.329   1.212  1.00  0.00
ATOM   3651  H1  WAT  1206      -5.009 -14.219   1.033  1.00  0.00
ATOM   3652  H2  WAT  1206      -4.567 -12.772   0.984  1.00  0.00
TER
ATOM   3653  O   WAT  1207      -8.919 -19.802   0.684  1.00  0.00
ATOM   3654  H1  WAT  1207      -8.347 -20.570   0.684  1.00  0.00
ATOM   3655  H2  WAT  1207      -8.919 -19.503  -0.225  1.00  0.00
TER
ATOM   3656  O   WAT  1208       0.939 -10.983  -1.461  1.00  0.00
ATOM   3657  H1  WAT  1208       0.320 -10.527  -2.032  1.00  0.00
ATOM   3658  H2  WAT  1208       1.794 -10.828  -1.862  1.00  0.00
TER
ATOM   3659  O   WAT  1209       0.133 -14.999   0.145  1.00  0.00
ATOM   3660  H1  WAT  1209       0.064 -15.940  -0.016  1.00  0.00
ATOM   3661  H2  WAT  1209       0.895 -14.909   0.718  1.00  0.00
TER
ATOM   3662  O   WAT  1210       1.805 -16.099  -4.068  1.00  0.00
ATOM   3663  H1  WAT  1210       1.187 -15.634  -4.632  1.00  0.00
ATOM   3664  H2  WAT  1210       2.318 -15.406  -3.651  1.00  0.00
TER
ATOM   3665  O   WAT  1211      -3.332 -16.571   2.610  1.00  0.00
ATOM   3666  H1  WAT  1211      -3.665 -15.945   3.252  1.00  0.00
ATOM   3667  H2  WAT  1211      -3.155 -16.045   1.830  1.00  0.00
TER
ATOM   3668  O   WAT  1212      -4.120 -14.603   4.425  1.00  0.00
ATOM   3669  H1  WAT  1212      -3.502 -13.928   4.144  1.00  0.00
ATOM   3670  H2  WAT  1212      -4.980 -14.195   4.334  1.00  0.00
TER
ATOM   3671  O   WAT  1213      -8.826 -15.413  -6.694  1.00  0.00
ATOM   3672  H1  WAT  1213      -9.204 -14.925  -7.426  1.00  0.00
ATOM   3673  H2  WAT  1213      -8.569 -14.741  -6.064  1.00  0.00
TER
ATOM   3674  O   WAT  1214       6.798 -13.139   2.341  1.00  0.00
ATOM   3675  H1  WAT  1214       6.114 -12.469   2.332  1.00  0.00
ATOM   3676  H2  WAT  1214       7.338 -12.941   1.575  1.00  0.00
TER
ATOM   3677  O   WAT  1215       4.334 -11.295   1.055  1.00  0.00
ATOM   3678  H1  WAT  1215       4.347 -11.699   0.187  1.00  0.00
ATOM   3679  H2  WAT  1215       3.781 -10.520   0.951  1.00  0.00
TER
ATOM   3680  O   WAT  1216       5.628 -14.573  -3.856  1.00  0.00
ATOM   3681  H1  WAT  1216       5.518 -15.516  -3.731  1.00  0.00
ATOM   3682  H2  WAT  1216       5.625 -14.212  -2.970  1.00  0.00
TER
ATOM   3683  O   WAT  1217       3.733 -16.392   2.383  1.00  0.00
ATOM   3684  H1  WAT  1217       4.149 -16.606   1.549  1.00  0.00
ATOM   3685  H2  WAT  1217       4.456 -16.135   2.954  1.00  0.00
TER
ATOM   3686  O   WAT  1218       1.171 -18.947  -4.500  1.00  0.00
ATOM   3687  H1  WAT  1218       0.243 -19.013  -4.271  1.00  0.00
ATOM   3688  H2  WAT  1218       1.323 -18.009  -4.614  1.00  0.00
TER
ATOM   3689  O   WAT  1219       7.679 -17.993   2.475  1.00  0.00
ATOM   3690  H1  WAT  1219       6.851 -17.924   2.000  1.00  0.00
ATOM   3691  H2  WAT  1219       8.274 -17.408   2.007  1.00  0.00
TER
ATOM   3692  O   WAT  1220       5.200 -17.385  -3.996  1.00  0.00
ATOM   3693  H1  WAT  1220       4.581 -17.723  -4.644  1.00  0.00
ATOM   3694  H2  WAT  1220       5.183 -18.029  -3.288  1.00  0.00
TER
ATOM   3695  O   WAT  1221      -3.224 -18.420  -1.718  1.00  0.00
ATOM   3696  H1  WAT  1221      -3.628 -19.133  -2.213  1.00  0.00
ATOM   3697  H2  WAT  1221      -3.137 -18.765  -0.829  1.00  0.00
TER
ATOM   3698  O   WAT  1222      -2.756 -14.734   0.446  1.00  0.00
ATOM   3699  H1  WAT  1222      -3.053 -15.339  -0.233  1.00  0.00
ATOM   3700  H2  WAT  1222      -1.806 -14.696   0.335  1.00  0.00
TER
ATOM   3701  O   WAT  1223       5.333 -11.160   4.109  1.00  0.00
ATOM   3702  H1  WAT  1223       4.856 -10.353   3.916  1.00  0.00
ATOM   3703  H2  WAT  1223       4.649 -11.813   4.261  1.00  0.00
TER
ATOM   3704  O   WAT  1224      -3.664 -14.995   7.097  1.00  0.00
ATOM   3705  H1  WAT  1224      -4.561 -14.771   7.344  1.00  0.00
ATOM   3706  H2  WAT  1224      -3.639 -14.872   6.148  1.00  0.00
TER
ATOM   3707  O   WAT  1225       3.377 -18.146  -6.989  1.00  0.00
ATOM   3708  H1  WAT  1225       3.816 -18.984  -7.135  1.00  0.00
ATOM   3709  H2  WAT  1225       4.090 -17.513  -6.902  1.00  0.00
TER
ATOM   3710  O   WAT  1226      -4.837 -18.124   5.673  1.00  0.00
ATOM   3711  H1  WAT  1226      -4.976 -17.252   6.041  1.00  0.00
ATOM   3712  H2  WAT  1226      -5.719 -18.467   5.528  1.00  0.00
TER
ATOM   3713  O   WAT  1227       1.486 -13.206  -3.021  1.00  0.00
ATOM   3714  H1  WAT  1227       1.926 -12.464  -3.435  1.00  0.00
ATOM   3715  H2  WAT  1227       1.425 -12.964  -2.097  1.00  0.00
TER
ATOM   3716  O   WAT  1228      -3.039 -12.182   7.881  1.00  0.00
ATOM   3717  H1  WAT  1228      -3.067 -11.778   7.014  1.00  0.00
ATOM   3718  H2  WAT  1228      -3.202 -13.111   7.718  1.00  0.00
TER
ATOM   3719  O   WAT  1229      -6.523 -19.526  -4.217  1.00  0.00
ATOM   3720  H1  WAT  1229      -6.644 -18.800  -4.829  1.00  0.00
ATOM   3721  H2  WAT  1229      -6.833 -20.296  -4.694  1.00  0.00
TER
ATOM   3722  O   WAT  1230       8.913 -11.399   9.178  1.00  0.00
ATOM   3723  H1  WAT  1230       9.389 -10.921   9.857  1.00  0.00
ATOM   3724  H2  WAT  1230       9.534 -11.467   8.452  1.00  0.00
TER
ATOM   3725  O   WAT  1231      -8.885 -16.354   1.590  1.00  0.00
ATOM   3726  H1  WAT  1231      -8.807 -16.219   0.645  1.00  0.00
ATOM   3727  H2  WAT  1231      -8.271 -17.063   1.783  1.00  0.00
TER
ATOM   3728  O   WAT  1232      -7.640 -14.654  -2.000  1.00  0.00
ATOM   3729  H1  WAT  1232      -8.047 -14.513  -2.854  1.00  0.00
ATOM   3730  H2  WAT  1232      -6.749 -14.938  -2.202  1.00  0.00
TER
ATOM   3731  O   WAT  1233       8.316 -14.208   6.338  1.00  0.00
ATOM   3732  H1  WAT  1233       8.442 -14.447   5.419  1.00  0.00
ATOM   3733  H2  WAT  1233       8.358 -15.039   6.810  1.00  0.00
TER
ATOM   3734  O   WAT  1234       2.178 -10.505   4.907  1.00  0.00
ATOM   3735  H1  WAT  1234       2.692 -10.594   5.709  1.00  0.00
ATOM   3736  H2  WAT  1234       1.335 -10.159   5.200  1.00  0.00
TER
ATOM   3737  O   WAT  1235       4.153 -10.220  -5.664  1.00  0.00
ATOM   3738  H1  WAT  1235       3.993 -10.509  -4.766  1.00  0.00
ATOM   3739  H2  WAT  1235       3.988 -10.996  -6.200  1.00  0.00
TER
ATOM   3740  O   WAT  1236      -3.368 -10.440  -3.887  1.00  0.00
ATOM   3741  H1  WAT  1236      -3.544 -11.356  -4.101  1.00  0.00
ATOM   3742  H2  WAT  1236      -4.222 -10.081  -3.648  1.00  0.00
TER
ATOM   3743  O   WAT  1237       3.856 -12.711  -7.105  1.00  0.00
ATOM   3744  H1  WAT  1237       3.162 -12.713  -7.764  1.00  0.00
ATOM   3745  H2  WAT  1237       4.598 -13.135  -7.535  1.00  0.00
TER
ATOM   3746  O   WAT  1238       3.421 -11.085  -3.030  1.00  0.00
ATOM   3747  H1  WAT  1238       3.877 -11.866  -2.716  1.00  0.00
ATOM   3748  H2  WAT  1238       3.760 -10.374  -2.486  1.00  0.00
TER
ATOM   3749  O   WAT  1239      -8.829 -15.313   4.129  1.00  0.00
ATOM   3750  H1  WAT  1239      -8.666 -15.782   3.311  1.00  0.00
ATOM   3751  H2  WAT  1239      -8.364 -15.821   4.794  1.00  0.00
TER
ATOM   3752  O   WAT  1240       2.156 -19.826   1.618  1.00  0.00
ATOM   3753  H1  WAT  1240       1.424 -19.317   1.967  1.00  0.00
ATOM   3754  H2  WAT  1240       1.759 -20.643   1.317  1.00  0.00
TER
ATOM   3755  O   WAT  1241      -2.332 -19.839  -7.588  1.00  0.00
ATOM   3756  H1  WAT  1241      -2.900 -20.287  -8.214  1.00  0.00
ATOM   3757  H2  WAT  1241      -1.623 -19.480  -8.121  1.00  0.00
TER
ATOM   3758  O   WAT  1242      -7.255 -15.938   6.289  1.00  0.00
ATOM   3759  H1  WAT  1242      -7.639 -16.578   6.887  1.00  0.00
ATOM   3760  H2  WAT  1242      -6.944 -15.234   6.858  1.00  0.00
TER
ATOM   3761  O   WAT  1243      -1.105 -19.090   1.770  1.00  0.00
ATOM   3762  H1  WAT  1243      -0.738 -19.564   2.516  1.00  0.00
ATOM   3763  H2  WAT  1243      -1.295 -18.216   2.111  1.00  0.00
TER
ATOM   3764  O   WAT  1244      -3.315 -20.049   4.088  1.00  0.00
ATOM   3765  H1  WAT  1244      -3.620 -19.170   4.313  1.00  0.00
ATOM   3766  H2  WAT  1244      -2.361 -19.989   4.124  1.00  0.00
TER
ATOM   3767  O   WAT  1245      -4.787 -15.843  -5.315  1.00  0.00
ATOM   3768  H1  WAT  1245      -5.561 -16.383  -5.475  1.00  0.00
ATOM   3769  H2  WAT  1245      -4.058 -16.362  -5.653  1.00  0.00
TER
ATOM   3770  O   WAT  1246       5.972 -16.847   0.477  1.00  0.00
ATOM   3771  H1  WAT  1246       6.692 -16.351   0.087  1.00  0.00
ATOM   3772  H2  WAT  1246       5.770 -17.525  -0.167  1.00  0.00
TER
ATOM   3773  O   WAT  1247       1.354 -16.776   6.364  1.00  0.00
ATOM   3774  H1  WAT  1247       1.287 -17.696   6.110  1.00  0.00
ATOM   3775  H2  WAT  1247       0.724 -16.678   7.079  1.00  0.00
TER
ATOM   3776  O   WAT  1248      -4.743 -16.175  -1.677  1.00  0.00
ATOM   3777  H1  WAT  1248      -4.226 -16.978  -1.732  1.00  0.00
ATOM   3778  H2  WAT  1248      -5.195 -16.237  -0.836  1.00  0.00
TER
ATOM   3779  O   WAT  1249       0.144 -14.908  -6.405  1.00  0.00
ATOM   3780  H1  WAT  1249       0.485 -14.164  -6.900  1.00  0.00
ATOM   3781  H2  WAT  1249      -0.685 -14.595  -6.042  1.00  0.00
TER
ATOM   3782  O   WAT  1250      -7.259 -19.209   5.235  1.00  0.00
ATOM   3783  H1  WAT  1250      -7.617 -18.544   5.823  1.00  0.00
ATOM   3784  H2  WAT  1250      -7.553 -20.041   5.607  1.00  0.00
TER
ATOM   3785  O   WAT  1251      -4.058 -18.751   8.119  1.00  0.00
ATOM   3786  H1  WAT  1251      -4.358 -18.605   7.222  1.00  0.00
ATOM   3787  H2  WAT  1251      -3.286 -19.310   8.027  1.00  0.00
TER
ATOM   3788  O   WAT  1252       1.285 -13.954   6.115  1.00  0.00
ATOM   3789  H1  WAT  1252       1.300 -14.886   5.897  1.00  0.00
ATOM   3790  H2  WAT  1252       0.578 -13.868   6.754  1.00  0.00
TER
ATOM   3791  O   WAT  1253       6.419 -19.770  -7.615  1.00  0.00
ATOM   3792  H1  WAT  1253       6.335 -19.338  -8.466  1.00  0.00
ATOM   3793  H2  WAT  1253       7.138 -19.310  -7.183  1.00  0.00
TER
ATOM   3794  O   WAT  1254       7.496 -17.313   5.462  1.00  0.00
ATOM   3795  H1  WAT  1254       6.771 -16.720   5.265  1.00  0.00
ATOM   3796  H2  WAT  1254       8.024 -17.321   4.663  1.00  0.00
TER
ATOM   3797  O   WAT  1255       7.448 -12.915  -4.887  1.00  0.00
ATOM   3798  H1  WAT  1255       6.805 -13.570  -4.613  1.00  0.00
ATOM   3799  H2  WAT  1255       7.061 -12.510  -5.663  1.00  0.00
TER
ATOM   3800  O   WAT  1256       3.026 -15.587  -1.040  1.00  0.00
ATOM   3801  H1  WAT  1256       3.379 -16.184  -1.700  1.00  0.00
ATOM   3802  H2  WAT  1256       2.143 -15.912  -0.869  1.00  0.00
TER
ATOM   3803  O   WAT  1257      -0.887 -14.827  -3.633  1.00  0.00
ATOM   3804  H1  WAT  1257      -0.200 -14.280  -3.252  1.00  0.00
ATOM   3805  H2  WAT  1257      -1.674 -14.283  -3.598  1.00  0.00
TER
ATOM   3806  O   WAT  1258      -8.748 -19.210  -8.141  1.00  0.00
ATOM   3807  H1  WAT  1258      -7.879 -18.927  -7.858  1.00  0.00
ATOM   3808  H2  WAT  1258      -9.239 -18.396  -8.256  1.00  0.00
TER
ATOM   3809  O   WAT  1259      -1.585 -17.823  -4.020  1.00  0.00
ATOM   3810  H1  WAT  1259      -1.128 -17.012  -3.794  1.00  0.00
ATOM   3811  H2  WAT  1259      -1.936 -18.140  -3.189  1.00  0.00
TER
ATOM   3812  O   WAT  1260       0.719 -12.312   3.209  1.00  0.00
ATOM   3813  H1  WAT  1260       1.363 -12.106   3.886  1.00  0.00
ATOM   3814  H2  WAT  1260       1.082 -13.073   2.756  1.00  0.00
TER
ATOM   3815  O   WAT  1261       1.992 -14.309   1.927  1.00  0.00
ATOM   3816  H1  WAT  1261       2.634 -15.009   2.040  1.00  0.00
ATOM   3817  H2  WAT  1261       2.517 -13.529   1.746  1.00  0.00
TER
ATOM   3818  O   WAT  1262       5.837 -14.024  -8.350  1.00  0.00
ATOM   3819  H1  WAT  1262       5.611 -14.741  -7.757  1.00  0.00
ATOM   3820  H2  WAT  1262       5.447 -14.273  -9.187  1.00  0.00
TER
ATOM   3821  O   WAT  1263       3.766 -13.509   5.130  1.00  0.00
ATOM   3822  H1  WAT  1263       4.101 -12.923   5.808  1.00  0.00
ATOM   3823  H2  WAT  1263       2.846 -13.640   5.360  1.00  0.00
TER
ATOM   3824  O   WAT  1264      -8.381  -9.997  -7.575  1.00  0.00
ATOM   3825  H1  WAT  1264      -8.021  -9.398  -8.229  1.00  0.00
ATOM   3826  H2  WAT  1264      -8.522  -9.451  -6.802  1.00  0.00
TER
ATOM   3827  O   WAT  1265       5.419 -16.107  -6.688  1.00  0.00
ATOM   3828  H1  WAT  1265       5.131 -15.645  -5.900  1.00  0.00
ATOM   3829  H2  WAT  1265       6.214 -16.567  -6.420  1.00  0.00
TER
ATOM   3830  O   WAT  1266      -8.397 -11.732   6.899  1.00  0.00
ATOM   3831  H1  WAT  1266      -8.288 -12.672   6.759  1.00  0.00
ATOM   3832  H2  WAT  1266      -9.049 -11.466   6.251  1.00  0.00
TER
ATOM   3833  O   WAT  1267      -0.406 -13.460   8.299  1.00  0.00
ATOM   3834  H1  WAT  1267      -0.726 -14.179   8.844  1.00  0.00
ATOM   3835  H2  WAT  1267      -1.080 -12.785   8.373  1.00  0.00
TER
ATOM   3836  O   WAT  1268      -2.364 -12.614  -6.758  1.00  0.00
ATOM   3837  H1  WAT  1268      -2.373 -11.881  -7.373  1.00  0.00
ATOM   3838  H2  WAT  1268      -3.284 -12.861  -6.665  1.00  0.00
TER
ATOM   3839  O   WAT  1269      -6.763 -17.393  -6.013  1.00  0.00
ATOM   3840  H1  WAT  1269      -7.371 -16.653  -6.004  1.00  0.00
ATOM   3841  H2  WAT  1269      -6.289 -17.303  -6.839  1.00  0.00
TER
ATOM   3842  O   WAT  1270       0.622 -12.551  -8.095  1.00  0.00
ATOM   3843  H1  WAT  1270       0.723 -12.755  -9.025  1.00  0.00
ATOM   3844  H2  WAT  1270      -0.278 -12.805  -7.890  1.00  0.00
TER
ATOM   3845  O   WAT  1271      -0.736 -10.033  -3.400  1.00  0.00
ATOM   3846  H1  WAT  1271      -0.482 -10.070  -4.323  1.00  0.00
ATOM   3847  H2  WAT  1271      -1.685 -10.159  -3.408  1.00  0.00
TER
ATOM   3848  O   WAT  1272       5.269 -19.113  -1.825  1.00  0.00
ATOM   3849  H1  WAT  1272       4.328 -19.098  -1.650  1.00  0.00
ATOM   3850  H2  WAT  1272       5.583 -19.900  -1.379  1.00  0.00
TER
ATOM   3851  O   WAT  1273      -4.753 -17.431  -8.264  1.00  0.00
ATOM   3852  H1  WAT  1273      -3.987 -17.543  -7.702  1.00  0.00
ATOM   3853  H2  WAT  1273      -4.675 -18.128  -8.917  1.00  0.00
TER
ATOM   3854  O   WAT  1274       7.271 -11.942  -0.149  1.00  0.00
ATOM   3855  H1  WAT  1274       7.396 -11.119   0.323  1.00  0.00
ATOM   3856  H2  WAT  1274       8.138 -12.153  -0.497  1.00  0.00
TER
ATOM   3857  O   WAT  1275      -5.257  -9.849  -0.477  1.00  0.00
ATOM   3858  H1  WAT  1275      -4.521 -10.398  -0.207  1.00  0.00
ATOM   3859  H2  WAT  1275      -4.873  -8.984  -0.617  1.00  0.00
TER
ATOM   3860  O   WAT  1276      -8.372 -13.782  -4.603  1.00  0.00
ATOM   3861  H1  WAT  1276      -9.298 -13.540  -4.613  1.00  0.00
ATOM   3862  H2  WAT  1276      -7.907 -12.955  -4.725  1.00  0.00
TER
ATOM   3863  O   WAT  1277      -6.251 -10.665   8.711  1.00  0.00
ATOM   3864  H1  WAT  1277      -5.450 -10.344   9.125  1.00  0.00
ATOM   3865  H2  WAT  1277      -6.766 -11.025   9.433  1.00  0.00
TER
ATOM   3866  O   WAT  1278      -2.147 -10.676  -8.655  1.00  0.00
ATOM   3867  H1  WAT  1278      -1.354 -10.387  -9.107  1.00  0.00
ATOM   3868  H2  WAT  1278      -2.666 -11.107  -9.334  1.00  0.00
TER
ATOM   3869  O   WAT  1279       2.585 -14.557   8.659  1.00  0.00
ATOM   3870  H1  WAT  1279       1.979 -14.534   7.918  1.00  0.00
ATOM   3871  H2  WAT  1279       2.281 -15.288   9.195  1.00  0.00
TER
ATOM   3872  O   WAT  1280       4.016 -10.829   7.270  1.00  0.00
ATOM   3873  H1  WAT  1280       4.968 -10.913   7.220  1.00  0.00
ATOM   3874  H2  WAT  1280       3.868 -10.165   7.943  1.00  0.00
TER
ATOM   3875  O   WAT  1281       6.906 -11.449  -7.231  1.00  0.00
ATOM   3876  H1  WAT  1281       6.621 -11.863  -8.046  1.00  0.00
ATOM   3877  H2  WAT  1281       6.708 -10.521  -7.351  1.00  0.00
TER
ATOM   3878  O   WAT  1282      -8.531 -18.177   7.655  1.00  0.00
ATOM   3879  H1  WAT  1282      -8.027 -18.757   8.226  1.00  0.00
ATOM   3880  H2  WAT  1282      -9.270 -17.893   8.192  1.00  0.00
TER
ATOM   3881  O   WAT  1283      -1.629 -15.456  -8.791  1.00  0.00
ATOM   3882  H1  WAT  1283      -1.734 -16.071  -8.065  1.00  0.00
ATOM   3883  H2  WAT  1283      -1.796 -15.979  -9.574  1.00  0.00
TER
ATOM   3884  O   WAT  1284      -1.477 -16.770   7.188  1.00  0.00
ATOM   3885  H1  WAT  1284      -2.243 -16.202   7.104  1.00  0.00
ATOM   3886  H2  WAT  1284      -1.296 -17.063   6.295  1.00  0.00
TER
ATOM   3887  O   WAT  1285       1.611 -16.394  -8.186  1.00  0.00
ATOM   3888  H1  WAT  1285       1.062 -15.947  -7.542  1.00  0.00
ATOM   3889  H2  WAT  1285       2.233 -16.899  -7.663  1.00  0.00
TER
ATOM   3890  O   WAT  1286       5.665 -15.040   7.746  1.00  0.00
ATOM   3891  H1  WAT  1286       6.406 -14.702   7.243  1.00  0.00
ATOM   3892  H2  WAT  1286       4.902 -14.871   7.193  1.00  0.00
TER
ATOM   3893  O   WAT  1287      -6.499 -20.034   8.550  1.00  0.00
ATOM   3894  H1  WAT  1287      -6.458 -20.333   9.458  1.00  0.00
ATOM   3895  H2  WAT  1287      -5.644 -19.634   8.390  1.00  0.00
TER
ATOM   3896  O   WAT  1288      -2.721 -17.435  -6.290  1.00  0.00
ATOM   3897  H1  WAT  1288      -2.299 -17.601  -5.447  1.00  0.00
ATOM   3898  H2  WAT  1288      -2.596 -18.245  -6.784  1.00  0.00
TER
ATOM   3899  O   WAT  1289      -0.208 -18.411  -9.042  1.00  0.00
ATOM   3900  H1  WAT  1289       0.312 -19.126  -9.408  1.00  0.00
ATOM   3901  H2  WAT  1289       0.439 -17.773  -8.742  1.00  0.00
TER
ATOM   3902  O   WAT  1290       4.340 -16.988   6.281  1.00  0.00
ATOM   3903  H1  WAT  1290       4.754 -16.834   7.130  1.00  0.00
ATOM   3904  H2  WAT  1290       3.405 -16.863   6.444  1.00  0.00
TER
ATOM   3905  O   WAT  1291       4.812 -19.649   8.285  1.00  0.00
ATOM   3906  H1  WAT  1291       5.394 -20.403   8.197  1.00  0.00
ATOM   3907  H2  WAT  1291       4.988 -19.118   7.508  1.00  0.00
TER
ATOM   3908  O   WAT  1292      -0.899 -17.036   4.251  1.00  0.00
ATOM   3909  H1  WAT  1292      -0.480 -16.193   4.078  1.00  0.00
ATOM   3910  H2  WAT  1292      -1.818 -16.899   4.022  1.00  0.00
TER
ATOM   3911  O   WAT  1293       1.437 -19.305   5.635  1.00  0.00
ATOM   3912  H1  WAT  1293       1.557 -19.900   6.374  1.00  0.00
ATOM   3913  H2  WAT  1293       2.297 -19.268   5.215  1.00  0.00
TER
ATOM   3914  O   WAT  1294       3.776 -18.751   4.211  1.00  0.00
ATOM   3915  H1  WAT  1294       3.250 -18.227   3.607  1.00  0.00
ATOM   3916  H2  WAT  1294       4.119 -18.118   4.842  1.00  0.00
TER
ATOM   3917  O   WAT  1295      -3.048 -10.731   5.367  1.00  0.00
ATOM   3918  H1  WAT  1295      -3.586 -10.006   5.048  1.00  0.00
ATOM   3919  H2  WAT  1295      -2.795 -11.208   4.576  1.00  0.00
TER
ATOM   3920  O   WAT  1296      -0.192  -9.496   5.625  1.00  0.00
ATOM   3921  H1  WAT  1296      -0.266  -8.592   5.933  1.00  0.00
ATOM   3922  H2  WAT  1296      -1.094  -9.815   5.598  1.00  0.00
TER
ATOM   3923  O   WAT  1297       0.357 -10.330  -6.752  1.00  0.00
ATOM   3924  H1  WAT  1297       1.252  -9.991  -6.730  1.00  0.00
ATOM   3925  H2  WAT  1297       0.388 -11.052  -7.380  1.00  0.00
TER
ATOM   3926  O   WAT  1298      -6.004 -14.957  -8.523  1.00  0.00
ATOM   3927  H1  WAT  1298      -5.566 -14.414  -7.868  1.00  0.00
ATOM   3928  H2  WAT  1298      -5.519 -15.783  -8.514  1.00  0.00
TER
ATOM   3929  O   WAT  1299      -8.789 -12.168  -1.071  1.00  0.00
ATOM   3930  H1  WAT  1299      -8.459 -13.036  -1.303  1.00  0.00
ATOM   3931  H2  WAT  1299      -8.360 -11.962  -0.241  1.00  0.00
TER
ATOM   3932  O   WAT  1300      -4.193 -13.837  -3.411  1.00  0.00
ATOM   3933  H1  WAT  1300      -4.494 -13.961  -2.511  1.00  0.00
ATOM   3934  H2  WAT  1300      -4.299 -14.697  -3.820  1.00  0.00
TER
ATOM   3935  O   WAT  1301      -8.300 -11.301   1.667  1.00  0.00
ATOM   3936  H1  WAT  1301      -8.737 -11.121   2.499  1.00  0.00
ATOM   3937  H2  WAT  1301      -7.732 -10.544   1.525  1.00  0.00
TER
ATOM   3938  O   WAT  1302       7.336 -11.800   5.955  1.00  0.00
ATOM   3939  H1  WAT  1302       6.736 -11.740   5.211  1.00  0.00
ATOM   3940  H2  WAT  1302       7.465 -12.739   6.084  1.00  0.00
TER
ATOM   3941  O   WAT  1303       8.576 -14.058  -8.708  1.00  0.00
ATOM   3942  H1  WAT  1303       7.745 -13.990  -8.238  1.00  0.00
ATOM   3943  H2  WAT  1303       8.753 -13.167  -9.012  1.00  0.00
TER
ATOM   3944  O   WAT  1304       8.032 -17.313  -6.205  1.00  0.00
ATOM   3945  H1  WAT  1304       8.794 -16.743  -6.099  1.00  0.00
ATOM   3946  H2  WAT  1304       8.047 -17.880  -5.434  1.00  0.00
TER
ATOM   3947  O   WAT  1305      -8.468 -18.789  -1.974  1.00  0.00
ATOM   3948  H1  WAT  1305      -9.123 -19.058  -2.618  1.00  0.00
ATOM   3949  H2  WAT  1305      -7.630 -18.899  -2.424  1.00  0.00
TER
ATOM   3950  O   WAT  1306       9.038 -16.458  -1.361  1.00  0.00
ATOM   3951  H1  WAT  1306       9.409 -17.241  -1.767  1.00  0.00
ATOM   3952  H2  WAT  1306       9.678 -15.769  -1.539  1.00  0.00
TER
ATOM   3953  O   WAT  1307       6.021 -15.074   4.052  1.00  0.00
ATOM   3954  H1  WAT  1307       5.207 -14.645   4.315  1.00  0.00
ATOM   3955  H2  WAT  1307       6.429 -14.463   3.439  1.00  0.00
TER
ATOM   3956  O   WAT  1308       8.084 -17.020  -9.048  1.00  0.00
ATOM   3957  H1  WAT  1308       8.359 -16.112  -9.176  1.00  0.00
ATOM   3958  H2  WAT  1308       7.895 -17.083  -8.112  1.00  0.00
TER
ATOM   3959  O   WAT  1309       7.980 -19.083  -4.055  1.00  0.00
ATOM   3960  H1  WAT  1309       7.605 -19.850  -4.487  1.00  0.00
ATOM   3961  H2  WAT  1309       7.251 -18.700  -3.567  1.00  0.00
TER
ATOM   3962  O   WAT  1310      -7.430 -18.404   2.566  1.00  0.00
ATOM   3963  H1  WAT  1310      -7.063 -18.491   3.446  1.00  0.00
ATOM   3964  H2  WAT  1310      -7.999 -19.167   2.467  1.00  0.00
TER
ATOM   3965  O   WAT  1311       7.370 -19.936   5.579  1.00  0.00
ATOM   3966  H1  WAT  1311       7.139 -20.164   4.679  1.00  0.00
ATOM   3967  H2  WAT  1311       7.631 -19.016   5.534  1.00  0.00
TER
ATOM   3968  O   WAT  1312       7.434 -20.773   2.768  1.00  0.00
ATOM   3969  H1  WAT  1312       6.485 -20.807   2.882  1.00  0.00
ATOM   3970  H2  WAT  1312       7.616 -19.863   2.533  1.00  0.00
TER
ATOM   3971  O   WAT  1313       6.079 -10.323  -2.421  1.00  0.00
ATOM   3972  H1  WAT  1313       6.675 -10.644  -3.098  1.00  0.00
ATOM   3973  H2  WAT  1313       6.337 -10.795  -1.630  1.00  0.00
TER
ATOM   3974  O   WAT  1314      -6.015 -13.891   7.728  1.00  0.00
ATOM   3975  H1  WAT  1314      -6.058 -14.261   8.610  1.00  0.00
ATOM   3976  H2  WAT  1314      -5.884 -12.953   7.868  1.00  0.00
TER
ATOM   3977  O   WAT  1315      -2.314 -12.335   3.329  1.00  0.00
ATOM   3978  H1  WAT  1315      -2.555 -12.067   2.442  1.00  0.00
ATOM   3979  H2  WAT  1315      -1.374 -12.164   3.384  1.00  0.00
TER
ATOM   3980  O   WAT  1316       8.946 -10.315   4.130  1.00  0.00
ATOM   3981  H1  WAT  1316       8.452  -9.918   3.413  1.00  0.00
ATOM   3982  H2  WAT  1316       8.337 -10.940   4.524  1.00  0.00
TER
ATOM   3983  O   WAT  1317      -6.176 -10.945   4.848  1.00  0.00
ATOM   3984  H1  WAT  1317      -6.770 -11.076   5.587  1.00  0.00
ATOM   3985  H2  WAT  1317      -6.184 -11.781   4.382  1.00  0.00
TER
ATOM   3986  O   WAT  1318       6.630  -9.673   1.409  1.00  0.00
ATOM   3987  H1  WAT  1318       6.170  -8.921   1.035  1.00  0.00
ATOM   3988  H2  WAT  1318       6.001 -10.392   1.350  1.00  0.00
TER
ATOM   3989  O   WAT  1319      -6.545 -13.579   3.799  1.00  0.00
ATOM   3990  H1  WAT  1319      -7.272 -14.198   3.731  1.00  0.00
ATOM   3991  H2  WAT  1319      -6.484 -13.185   2.928  1.00  0.00
TER
ATOM   3992  O   WAT  1320      -2.940 -11.364   0.584  1.00  0.00
ATOM   3993  H1  WAT  1320      -2.424 -11.975   0.058  1.00  0.00
ATOM   3994  H2  WAT  1320      -2.291 -10.861   1.075  1.00  0.00
TER
ATOM   3995  O   WAT  1321      -0.201 -10.473   1.410  1.00  0.00
ATOM   3996  H1  WAT  1321       0.087 -10.728   0.534  1.00  0.00
ATOM   3997  H2  WAT  1321       0.311 -11.026   2.001  1.00  0.00
TER
ATOM   3998  O   WAT  1322      -8.262 -10.261  -2.992  1.00  0.00
ATOM   3999  H1  WAT  1322      -8.430 -10.894  -2.293  1.00  0.00
ATOM   4000  H2  WAT  1322      -9.129 -10.055  -3.342  1.00  0.00
TER
ATOM   4001  O   WAT  1323      -6.656 -11.568  -5.547  1.00  0.00
ATOM   4002  H1  WAT  1323      -7.181 -11.187  -6.250  1.00  0.00
ATOM   4003  H2  WAT  1323      -6.731 -10.943  -4.826  1.00  0.00
TER
ATOM   4004  O   WAT  1324      -0.134  -9.552   8.777  1.00  0.00
ATOM   4005  H1  WAT  1324       0.793  -9.787   8.821  1.00  0.00
ATOM   4006  H2  WAT  1324      -0.149  -8.725   8.296  1.00  0.00
TER
ATOM   4007  O   WAT  1325       8.101 -10.009  -4.225  1.00  0.00
ATOM   4008  H1  WAT  1325       8.276 -10.695  -4.869  1.00  0.00
ATOM   4009  H2  WAT  1325       7.403  -9.484  -4.618  1.00  0.00
TER
ATOM   4010  O   WAT  1326      -4.056  -9.620  -6.672  1.00  0.00
ATOM   4011  H1  WAT  1326      -3.325  -9.904  -7.219  1.00  0.00
ATOM   4012  H2  WAT  1326      -3.797  -9.858  -5.782  1.00  0.00
TER
ATOM   4013  O   WAT  1327      -4.895 -13.503  -6.667  1.00  0.00
ATOM   4014  H1  WAT  1327      -5.524 -13.035  -6.119  1.00  0.00
ATOM   4015  H2  WAT  1327      -4.780 -14.348  -6.232  1.00  0.00
TER
ATOM   4016  O   WAT  1328       6.434 -10.325   8.601  1.00  0.00
ATOM   4017  H1  WAT  1328       7.227 -10.820   8.394  1.00  0.00
ATOM   4018  H2  WAT  1328       6.727  -9.646   9.209  1.00  0.00
TER
ATOM   4019  O   WAT  1329       0.692 -17.675 -18.636  1.00  0.00
ATOM   4020  H1  WAT  1329      -0.084 -18.155 -18.346  1.00  0.00
ATOM   4021  H2  WAT  1329       1.343 -18.354 -18.810  1.00  0.00
TER
ATOM   4022  O   WAT  1330      -5.292 -17.363 -17.758  1.00  0.00
ATOM   4023  H1  WAT  1330      -6.123 -17.618 -17.359  1.00  0.00
ATOM   4024  H2  WAT  1330      -4.683 -17.292 -17.023  1.00  0.00
TER
ATOM   4025  O   WAT  1331      -5.311 -13.329 -17.563  1.00  0.00
ATOM   4026  H1  WAT  1331      -5.009 -14.219 -17.742  1.00  0.00
ATOM   4027  H2  WAT  1331      -4.567 -12.772 -17.790  1.00  0.00
TER
ATOM   4028  O   WAT  1332      -8.919 -19.802 -18.090  1.00  0.00
ATOM   4029  H1  WAT  1332      -8.347 -20.570 -18.090  1.00  0.00
ATOM   4030  H2  WAT  1332      -8.919 -19.503 -19.000  1.00  0.00
TER
ATOM   4031  O   WAT  1333       0.133 -14.999 -18.629  1.00  0.00
ATOM   4032  H1  WAT  1333       0.064 -15.940 -18.790  1.00  0.00
ATOM   4033  H2  WAT  1333       0.895 -14.909 -18.057  1.00  0.00
TER
ATOM   4034  O   WAT  1334      -3.332 -16.571 -16.164  1.00  0.00
ATOM   4035  H1  WAT  1334      -3.665 -15.945 -15.522  1.00  0.00
ATOM   4036  H2  WAT  1334      -3.155 -16.045 -16.944  1.00  0.00
TER
ATOM   4037  O   WAT  1335      -4.120 -14.603 -14.349  1.00  0.00
ATOM   4038  H1  WAT  1335      -3.502 -13.928 -14.631  1.00  0.00
ATOM   4039  H2  WAT  1335      -4.980 -14.195 -14.441  1.00  0.00
TER
ATOM   4040  O   WAT  1336       6.798 -13.139 -16.434  1.00  0.00
ATOM   4041  H1  WAT  1336       6.114 -12.469 -16.442  1.00  0.00
ATOM   4042  H2  WAT  1336       7.338 -12.941 -17.199  1.00  0.00
TER
ATOM   4043  O   WAT  1337       4.334 -11.295 -17.719  1.00  0.00
ATOM   4044  H1  WAT  1337       4.347 -11.699 -18.587  1.00  0.00
ATOM   4045  H2  WAT  1337       3.781 -10.520 -17.823  1.00  0.00
TER
ATOM   4046  O   WAT  1338       3.733 -16.392 -16.391  1.00  0.00
ATOM   4047  H1  WAT  1338       4.149 -16.606 -17.226  1.00  0.00
ATOM   4048  H2  WAT  1338       4.456 -16.135 -15.820  1.00  0.00
TER
ATOM   4049  O   WAT  1339       7.679 -17.993 -16.299  1.00  0.00
ATOM   4050  H1  WAT  1339       6.851 -17.924 -16.774  1.00  0.00
ATOM   4051  H2  WAT  1339       8.274 -17.408 -16.768  1.00  0.00
TER
ATOM   4052  O   WAT  1340      -2.756 -14.734 -18.328  1.00  0.00
ATOM   4053  H1  WAT  1340      -3.053 -15.339 -19.007  1.00  0.00
ATOM   4054  H2  WAT  1340      -1.806 -14.696 -18.439  1.00  0.00
TER
ATOM   4055  O   WAT  1341       5.333 -11.160 -14.666  1.00  0.00
ATOM   4056  H1  WAT  1341       4.856 -10.353 -14.859  1.00  0.00
ATOM   4057  H2  WAT  1341       4.649 -11.813 -14.513  1.00  0.00
TER
ATOM   4058  O   WAT  1342      -3.664 -14.995 -11.677  1.00  0.00
ATOM   4059  H1  WAT  1342      -4.561 -14.771 -11.430  1.00  0.00
ATOM   4060  H2  WAT  1342      -3.639 -14.872 -12.626  1.00  0.00
TER
ATOM   4061  O   WAT  1343      -4.837 -18.124 -13.102  1.00  0.00
ATOM   4062  H1  WAT  1343      -4.976 -17.252 -12.733  1.00  0.00
ATOM   4063  H2  WAT  1343      -5.719 -18.467 -13.247  1.00  0.00
TER
ATOM   4064  O   WAT  1344      -3.039 -12.182 -10.893  1.00  0.00
ATOM   4065  H1  WAT  1344      -3.067 -11.778 -11.760  1.00  0.00
ATOM   4066  H2  WAT  1344      -3.202 -13.111 -11.056  1.00  0.00
TER
ATOM   4067  O   WAT  1345       8.913 -11.399  -9.597  1.00  0.00
ATOM   4068  H1  WAT  1345       9.389 -10.921  -8.918  1.00  0.00
ATOM   4069  H2  WAT  1345       9.534 -11.467 -10.322  1.00  0.00
TER
ATOM   4070  O   WAT  1346      -8.885 -16.354 -17.185  1.00  0.00
ATOM   4071  H1  WAT  1346      -8.807 -16.219 -18.129  1.00  0.00
ATOM   4072  H2  WAT  1346      -8.271 -17.063 -16.992  1.00  0.00
TER
ATOM   4073  O   WAT  1347       8.316 -14.208 -12.437  1.00  0.00
ATOM   4074  H1  WAT  1347       8.442 -14.447 -13.355  1.00  0.00
ATOM   4075  H2  WAT  1347       8.358 -15.039 -11.964  1.00  0.00
TER
ATOM   4076  O   WAT  1348       2.178 -10.505 -13.867  1.00  0.00
ATOM   4077  H1  WAT  1348       2.692 -10.594 -13.065  1.00  0.00
ATOM   4078  H2  WAT  1348       1.335 -10.159 -13.574  1.00  0.00
TER
ATOM   4079  O   WAT  1349      -8.829 -15.313 -14.645  1.00  0.00
ATOM   4080  H1  WAT  1349      -8.666 -15.782 -15.463  1.00  0.00
ATOM   4081  H2  WAT  1349      -8.364 -15.821 -13.980  1.00  0.00
TER
ATOM   4082  O   WAT  1350       2.156 -19.826 -17.156  1.00  0.00
ATOM   4083  H1  WAT  1350       1.424 -19.317 -16.807  1.00  0.00
ATOM   4084  H2  WAT  1350       1.759 -20.643 -17.458  1.00  0.00
TER
ATOM   4085  O   WAT  1351      -7.255 -15.938 -12.485  1.00  0.00
ATOM   4086  H1  WAT  1351      -7.639 -16.578 -11.887  1.00  0.00
ATOM   4087  H2  WAT  1351      -6.944 -15.234 -11.916  1.00  0.00
TER
ATOM   4088  O   WAT  1352      -1.105 -19.090 -17.005  1.00  0.00
ATOM   4089  H1  WAT  1352      -0.738 -19.564 -16.258  1.00  0.00
ATOM   4090  H2  WAT  1352      -1.295 -18.216 -16.664  1.00  0.00
TER
ATOM   4091  O   WAT  1353      -3.315 -20.049 -14.686  1.00  0.00
ATOM   4092  H1  WAT  1353      -3.620 -19.170 -14.461  1.00  0.00
ATOM   4093  H2  WAT  1353      -2.361 -19.989 -14.650  1.00  0.00
TER
ATOM   4094  O   WAT  1354       5.972 -16.847 -18.297  1.00  0.00
ATOM   4095  H1  WAT  1354       6.692 -16.351 -18.687  1.00  0.00
ATOM   4096  H2  WAT  1354       5.770 -17.525 -18.942  1.00  0.00
TER
ATOM   4097  O   WAT  1355       1.354 -16.776 -12.410  1.00  0.00
ATOM   4098  H1  WAT  1355       1.287 -17.696 -12.664  1.00  0.00
ATOM   4099  H2  WAT  1355       0.724 -16.678 -11.696  1.00  0.00
TER
ATOM   4100  O   WAT  1356      -7.259 -19.209 -13.539  1.00  0.00
ATOM   4101  H1  WAT  1356      -7.617 -18.544 -12.952  1.00  0.00
ATOM   4102  H2  WAT  1356      -7.553 -20.041 -13.168  1.00  0.00
TER
ATOM   4103  O   WAT  1357      -4.058 -18.751 -10.655  1.00  0.00
ATOM   4104  H1  WAT  1357      -4.358 -18.605 -11.552  1.00  0.00
ATOM   4105  H2  WAT  1357      -3.286 -19.310 -10.748  1.00  0.00
TER
ATOM   4106  O   WAT  1358       1.285 -13.954 -12.660  1.00  0.00
ATOM   4107  H1  WAT  1358       1.300 -14.886 -12.878  1.00  0.00
ATOM   4108  H2  WAT  1358       0.578 -13.868 -12.021  1.00  0.00
TER
ATOM   4109  O   WAT  1359       7.496 -17.313 -13.313  1.00  0.00
ATOM   4110  H1  WAT  1359       6.771 -16.720 -13.510  1.00  0.00
ATOM   4111  H2  WAT  1359       8.024 -17.321 -14.111  1.00  0.00
TER
ATOM   4112  O   WAT  1360       0.719 -12.312 -15.566  1.00  0.00
ATOM   4113  H1  WAT  1360       1.363 -12.106 -14.888  1.00  0.00
ATOM   4114  H2  WAT  1360       1.082 -13.073 -16.018  1.00  0.00
TER
ATOM   4115  O   WAT  1361       1.992 -14.309 -16.848  1.00  0.00
ATOM   4116  H1  WAT  1361       2.634 -15.009 -16.735  1.00  0.00
ATOM   4117  H2  WAT  1361       2.517 -13.529 -17.028  1.00  0.00
TER
ATOM   4118  O   WAT  1362       3.766 -13.509 -13.644  1.00  0.00
ATOM   4119  H1  WAT  1362       4.101 -12.923 -12.966  1.00  0.00
ATOM   4120  H2  WAT  1362       2.846 -13.640 -13.414  1.00  0.00
TER
ATOM   4121  O   WAT  1363      -8.397 -11.732 -11.875  1.00  0.00
ATOM   4122  H1  WAT  1363      -8.288 -12.672 -12.016  1.00  0.00
ATOM   4123  H2  WAT  1363      -9.049 -11.466 -12.524  1.00  0.00
TER
ATOM   4124  O   WAT  1364      -0.406 -13.460 -10.475  1.00  0.00
ATOM   4125  H1  WAT  1364      -0.726 -14.179  -9.931  1.00  0.00
ATOM   4126  H2  WAT  1364      -1.080 -12.785 -10.402  1.00  0.00
TER
ATOM   4127  O   WAT  1365       7.271 -11.942 -18.924  1.00  0.00
ATOM   4128  H1  WAT  1365       7.396 -11.119 -18.451  1.00  0.00
ATOM   4129  H2  WAT  1365       8.138 -12.153 -19.271  1.00  0.00
TER
ATOM   4130  O   WAT  1366      -5.257  -9.849 -19.252  1.00  0.00
ATOM   4131  H1  WAT  1366      -4.521 -10.398 -18.981  1.00  0.00
ATOM   4132  H2  WAT  1366      -4.873  -8.984 -19.391  1.00  0.00
TER
ATOM   4133  O   WAT  1367      -6.251 -10.665 -10.063  1.00  0.00
ATOM   4134  H1  WAT  1367      -5.450 -10.344  -9.650  1.00  0.00
ATOM   4135  H2  WAT  1367      -6.766 -11.025  -9.341  1.00  0.00
TER
ATOM   4136  O   WAT  1368       2.585 -14.557 -10.116  1.00  0.00
ATOM   4137  H1  WAT  1368       1.979 -14.534 -10.856  1.00  0.00
ATOM   4138  H2  WAT  1368       2.281 -15.288  -9.579  1.00  0.00
TER
ATOM   4139  O   WAT  1369       4.016 -10.829 -11.505  1.00  0.00
ATOM   4140  H1  WAT  1369       4.968 -10.913 -11.555  1.00  0.00
ATOM   4141  H2  WAT  1369       3.868 -10.165 -10.831  1.00  0.00
TER
ATOM   4142  O   WAT  1370      -8.531 -18.177 -11.120  1.00  0.00
ATOM   4143  H1  WAT  1370      -8.027 -18.757 -10.548  1.00  0.00
ATOM   4144  H2  WAT  1370      -9.270 -17.893 -10.582  1.00  0.00
TER
ATOM   4145  O   WAT  1371      -1.477 -16.770 -11.586  1.00  0.00
ATOM   4146  H1  WAT  1371      -2.243 -16.202 -11.671  1.00  0.00
ATOM   4147  H2  WAT  1371      -1.296 -17.063 -12.479  1.00  0.00
TER
ATOM   4148  O   WAT  1372       5.665 -15.040 -11.029  1.00  0.00
ATOM   4149  H1  WAT  1372       6.406 -14.702 -11.532  1.00  0.00
ATOM   4150  H2  WAT  1372       4.902 -14.871 -11.582  1.00  0.00
TER
ATOM   4151  O   WAT  1373      -6.499 -20.034 -10.225  1.00  0.00
ATOM   4152  H1  WAT  1373      -6.458 -20.333  -9.316  1.00  0.00
ATOM   4153  H2  WAT  1373      -5.644 -19.634 -10.384  1.00  0.00
TER
ATOM   4154  O   WAT  1374       4.340 -16.988 -12.493  1.00  0.00
ATOM   4155  H1  WAT  1374       4.754 -16.834 -11.644  1.00  0.00
ATOM   4156  H2  WAT  1374       3.405 -16.863 -12.330  1.00  0.00
TER
ATOM   4157  O   WAT  1375       4.812 -19.649 -10.489  1.00  0.00
ATOM   4158  H1  WAT  1375       5.394 -20.403 -10.577  1.00  0.00
ATOM   4159  H2  WAT  1375       4.988 -19.118 -11.266  1.00  0.00
TER
ATOM   4160  O   WAT  1376      -0.899 -17.036 -14.523  1.00  0.00
ATOM   4161  H1  WAT  1376      -0.480 -16.193 -14.696  1.00  0.00
ATOM   4162  H2  WAT  1376      -1.818 -16.899 -14.753  1.00  0.00
TER
ATOM   4163  O   WAT  1377       1.437 -19.305 -13.140  1.00  0.00
ATOM   4164  H1  WAT  1377       1.557 -19.900 -12.400  1.00  0.00
ATOM   4165  H2  WAT  1377       2.297 -19.268 -13.560  1.00  0.00
TER
ATOM   4166  O   WAT  1378       3.776 -18.751 -14.563  1.00  0.00
ATOM   4167  H1  WAT  1378       3.250 -18.227 -15.167  1.00  0.00
ATOM   4168  H2  WAT  1378       4.119 -18.118 -13.932  1.00  0.00
TER
ATOM   4169  O   WAT  1379      -3.048 -10.731 -13.408  1.00  0.00
ATOM   4170  H1  WAT  1379      -3.586 -10.006 -13.727  1.00  0.00
ATOM   4171  H2  WAT  1379      -2.795 -11.208 -14.198  1.00  0.00
TER
ATOM   4172  O   WAT  1380      -0.192  -9.496 -13.149  1.00  0.00
ATOM   4173  H1  WAT  1380      -0.266  -8.592 -12.842  1.00  0.00
ATOM   4174  H2  WAT  1380      -1.094  -9.815 -13.177  1.00  0.00
TER
ATOM   4175  O   WAT  1381      -8.300 -11.301 -17.108  1.00  0.00
ATOM   4176  H1  WAT  1381      -8.737 -11.121 -16.275  1.00  0.00
ATOM   4177  H2  WAT  1381      -7.732 -10.544 -17.249  1.00  0.00
TER
ATOM   4178  O   WAT  1382       7.336 -11.800 -12.820  1.00  0.00
ATOM   4179  H1  WAT  1382       6.736 -11.740 -13.563  1.00  0.00
ATOM   4180  H2  WAT  1382       7.465 -12.739 -12.690  1.00  0.00
TER
ATOM   4181  O   WAT  1383       6.021 -15.074 -14.722  1.00  0.00
ATOM   4182  H1  WAT  1383       5.207 -14.645 -14.460  1.00  0.00
ATOM   4183  H2  WAT  1383       6.429 -14.463 -15.335  1.00  0.00
TER
ATOM   4184  O   WAT  1384      -7.430 -18.404 -16.208  1.00  0.00
ATOM   4185  H1  WAT  1384      -7.063 -18.491 -15.329  1.00  0.00
ATOM   4186  H2  WAT  1384      -7.999 -19.167 -16.308  1.00  0.00
TER
ATOM   4187  O   WAT  1385       7.370 -19.936 -13.195  1.00  0.00
ATOM   4188  H1  WAT  1385       7.139 -20.164 -14.095  1.00  0.00
ATOM   4189  H2  WAT  1385       7.631 -19.016 -13.241  1.00  0.00
TER
ATOM   4190  O   WAT  1386       7.434 -20.773 -16.007  1.00  0.00
ATOM   4191  H1  WAT  1386       6.485 -20.807 -15.892  1.00  0.00
ATOM   4192  H2  WAT  1386       7.616 -19.863 -16.242  1.00  0.00
TER
ATOM   4193  O   WAT  1387      -6.015 -13.891 -11.046  1.00  0.00
ATOM   4194  H1  WAT  1387      -6.058 -14.261 -10.165  1.00  0.00
ATOM   4195  H2  WAT  1387      -5.884 -12.953 -10.906  1.00  0.00
TER
ATOM   4196  O   WAT  1388      -2.314 -12.335 -15.445  1.00  0.00
ATOM   4197  H1  WAT  1388      -2.555 -12.067 -16.332  1.00  0.00
ATOM   4198  H2  WAT  1388      -1.374 -12.164 -15.390  1.00  0.00
TER
ATOM   4199  O   WAT  1389       8.946 -10.315 -14.644  1.00  0.00
ATOM   4200  H1  WAT  1389       8.452  -9.918 -15.362  1.00  0.00
ATOM   4201  H2  WAT  1389       8.337 -10.940 -14.251  1.00  0.00
TER
ATOM   4202  O   WAT  1390      -6.176 -10.945 -13.927  1.00  0.00
ATOM   4203  H1  WAT  1390      -6.770 -11.076 -13.187  1.00  0.00
ATOM   4204  H2  WAT  1390      -6.184 -11.781 -14.392  1.00  0.00
TER
ATOM   4205  O   WAT  1391       6.630  -9.673 -17.366  1.00  0.00
ATOM   4206  H1  WAT  1391       6.170  -8.921 -17.740  1.00  0.00
ATOM   4207  H2  WAT  1391       6.001 -10.392 -17.424  1.00  0.00
TER
ATOM   4208  O   WAT  1392      -6.545 -13.579 -14.976  1.00  0.00
ATOM   4209  H1  WAT  1392      -7.272 -14.198 -15.043  1.00  0.00
ATOM   4210  H2  WAT  1392      -6.484 -13.185 -15.846  1.00  0.00
TER
ATOM   4211  O   WAT  1393      -2.940 -11.364 -18.191  1.00  0.00
ATOM   4212  H1  WAT  1393      -2.424 -11.975 -18.716  1.00  0.00
ATOM   4213  H2  WAT  1393      -2.291 -10.861 -17.700  1.00  0.00
TER
ATOM   4214  O   WAT  1394      -0.201 -10.473 -17.364  1.00  0.00
ATOM   4215  H1  WAT  1394       0.087 -10.728 -18.241  1.00  0.00
ATOM   4216  H2  WAT  1394       0.311 -11.026 -16.773  1.00  0.00
TER
ATOM   4217  O   WAT  1395      -0.134  -9.552  -9.997  1.00  0.00
ATOM   4218  H1  WAT  1395       0.793  -9.787  -9.953  1.00  0.00
ATOM   4219  H2  WAT  1395      -0.149  -8.725 -10.478  1.00  0.00
TER
ATOM   4220  O   WAT  1396       6.434 -10.325 -10.173  1.00  0.00
ATOM   4221  H1  WAT  1396       7.227 -10.820 -10.380  1.00  0.00
ATOM   4222  H2  WAT  1396       6.727  -9.646  -9.565  1.00  0.00
TER
ATOM   4223  O   WAT  1397     -16.214  18.096  17.032  1.00  0.00
ATOM   4224  H1  WAT  1397     -16.295  17.182  16.761  1.00  0.00
ATOM   4225  H2  WAT  1397     -16.628  18.593  16.326  1.00  0.00
TER
ATOM   4226  O   WAT  1398     -18.083  19.874  18.913  1.00  0.00
ATOM   4227  H1  WAT  1398     -18.858  19.394  19.203  1.00  0.00
ATOM   4228  H2  WAT  1398     -17.431  19.195  18.738  1.00  0.00
TER
ATOM   4229  O   WAT  1399     -17.611  15.357  19.147  1.00  0.00
ATOM   4230  H1  WAT  1399     -17.235  14.484  19.034  1.00  0.00
ATOM   4231  H2  WAT  1399     -17.709  15.693  18.256  1.00  0.00
TER
ATOM   4232  O   WAT  1400     -13.829  12.852  16.079  1.00  0.00
ATOM   4233  H1  WAT  1400     -13.008  12.361  16.122  1.00  0.00
ATOM   4234  H2  WAT  1400     -13.795  13.442  16.833  1.00  0.00
TER
ATOM   4235  O   WAT  1401     -17.604  18.602  14.275  1.00  0.00
ATOM   4236  H1  WAT  1401     -18.531  18.536  14.504  1.00  0.00
ATOM   4237  H2  WAT  1401     -17.451  19.540  14.160  1.00  0.00
TER
ATOM   4238  O   WAT  1402     -17.617  14.874  11.271  1.00  0.00
ATOM   4239  H1  WAT  1402     -18.557  15.035  11.357  1.00  0.00
ATOM   4240  H2  WAT  1402     -17.299  15.592  10.725  1.00  0.00
TER
ATOM   4241  O   WAT  1403     -13.574  20.164  14.778  1.00  0.00
ATOM   4242  H1  WAT  1403     -14.193  19.826  14.131  1.00  0.00
ATOM   4243  H2  WAT  1403     -13.592  19.520  15.486  1.00  0.00
TER
ATOM   4244  O   WAT  1404     -15.398  19.403  11.785  1.00  0.00
ATOM   4245  H1  WAT  1404     -14.958  18.565  11.639  1.00  0.00
ATOM   4246  H2  WAT  1404     -14.685  20.036  11.872  1.00  0.00
TER
ATOM   4247  O   WAT  1405     -11.816  10.657  10.100  1.00  0.00
ATOM   4248  H1  WAT  1405     -12.129  10.750  10.999  1.00  0.00
ATOM   4249  H2  WAT  1405     -11.055  11.235  10.049  1.00  0.00
TER
ATOM   4250  O   WAT  1406     -15.810  16.496  14.267  1.00  0.00
ATOM   4251  H1  WAT  1406     -16.409  17.220  14.083  1.00  0.00
ATOM   4252  H2  WAT  1406     -15.262  16.434  13.485  1.00  0.00
TER
ATOM   4253  O   WAT  1407     -17.204  15.132  16.297  1.00  0.00
ATOM   4254  H1  WAT  1407     -16.811  15.450  15.484  1.00  0.00
ATOM   4255  H2  WAT  1407     -16.842  14.254  16.412  1.00  0.00
TER
ATOM   4256  O   WAT  1408     -17.342  12.096  13.395  1.00  0.00
ATOM   4257  H1  WAT  1408     -18.155  11.597  13.319  1.00  0.00
ATOM   4258  H2  WAT  1408     -17.535  12.936  12.978  1.00  0.00
TER
ATOM   4259  O   WAT  1409     -14.627  16.468  11.691  1.00  0.00
ATOM   4260  H1  WAT  1409     -13.739  16.780  11.516  1.00  0.00
ATOM   4261  H2  WAT  1409     -14.656  15.595  11.299  1.00  0.00
TER
ATOM   4262  O   WAT  1410     -12.355  17.779  11.159  1.00  0.00
ATOM   4263  H1  WAT  1410     -12.439  18.210  10.309  1.00  0.00
ATOM   4264  H2  WAT  1410     -11.636  18.239  11.592  1.00  0.00
TER
ATOM   4265  O   WAT  1411     -12.598  13.277  13.246  1.00  0.00
ATOM   4266  H1  WAT  1411     -13.227  13.382  12.532  1.00  0.00
ATOM   4267  H2  WAT  1411     -13.093  13.497  14.035  1.00  0.00
TER
ATOM   4268  O   WAT  1412     -16.598  12.281  16.101  1.00  0.00
ATOM   4269  H1  WAT  1412     -16.722  12.299  15.152  1.00  0.00
ATOM   4270  H2  WAT  1412     -15.650  12.329  16.221  1.00  0.00
TER
ATOM   4271  O   WAT  1413     -13.505  18.435  16.950  1.00  0.00
ATOM   4272  H1  WAT  1413     -14.446  18.450  17.125  1.00  0.00
ATOM   4273  H2  WAT  1413     -13.191  17.649  17.396  1.00  0.00
TER
ATOM   4274  O   WAT  1414     -18.983  19.138   9.732  1.00  0.00
ATOM   4275  H1  WAT  1414     -18.462  18.422   9.366  1.00  0.00
ATOM   4276  H2  WAT  1414     -18.336  19.776  10.032  1.00  0.00
TER
ATOM   4277  O   WAT  1415     -15.121  10.998  11.959  1.00  0.00
ATOM   4278  H1  WAT  1415     -14.840  10.155  12.315  1.00  0.00
ATOM   4279  H2  WAT  1415     -15.894  11.230  12.473  1.00  0.00
TER
ATOM   4280  O   WAT  1416     -10.743  20.236  12.569  1.00  0.00
ATOM   4281  H1  WAT  1416      -9.981  20.805  12.675  1.00  0.00
ATOM   4282  H2  WAT  1416     -10.727  19.668  13.340  1.00  0.00
TER
ATOM   4283  O   WAT  1417     -14.293  13.554  11.022  1.00  0.00
ATOM   4284  H1  WAT  1417     -13.875  13.367  10.182  1.00  0.00
ATOM   4285  H2  WAT  1417     -14.600  12.701  11.332  1.00  0.00
TER
ATOM   4286  O   WAT  1418     -10.794  18.466  14.719  1.00  0.00
ATOM   4287  H1  WAT  1418     -11.170  17.699  14.288  1.00  0.00
ATOM   4288  H2  WAT  1418     -11.524  18.848  15.207  1.00  0.00
TER
ATOM   4289  O   WAT  1419     -11.519  16.692  18.020  1.00  0.00
ATOM   4290  H1  WAT  1419     -10.995  16.198  17.389  1.00  0.00
ATOM   4291  H2  WAT  1419     -10.933  16.827  18.765  1.00  0.00
TER
ATOM   4292  O   WAT  1420     -12.029  15.949  13.959  1.00  0.00
ATOM   4293  H1  WAT  1420     -11.533  15.716  14.744  1.00  0.00
ATOM   4294  H2  WAT  1420     -12.227  15.110  13.543  1.00  0.00
TER
ATOM   4295  O   WAT  1421     -10.600  14.585  16.493  1.00  0.00
ATOM   4296  H1  WAT  1421     -10.710  14.431  17.431  1.00  0.00
ATOM   4297  H2  WAT  1421      -9.840  14.057  16.251  1.00  0.00
TER
ATOM   4298  O   WAT  1422      -9.711  12.416   9.734  1.00  0.00
ATOM   4299  H1  WAT  1422      -8.786  12.284   9.526  1.00  0.00
ATOM   4300  H2  WAT  1422      -9.734  12.495  10.687  1.00  0.00
TER
ATOM   4301  O   WAT  1423      -9.637  13.187  12.360  1.00  0.00
ATOM   4302  H1  WAT  1423     -10.432  13.122  12.889  1.00  0.00
ATOM   4303  H2  WAT  1423      -9.433  14.122  12.348  1.00  0.00
TER
ATOM   4304  O   WAT  1424     -13.205  11.517  18.809  1.00  0.00
ATOM   4305  H1  WAT  1424     -12.765  11.461  17.962  1.00  0.00
ATOM   4306  H2  WAT  1424     -13.475  12.433  18.880  1.00  0.00
TER
ATOM   4307  O   WAT  1425     -11.342  11.148  16.820  1.00  0.00
ATOM   4308  H1  WAT  1425     -11.403  10.204  16.673  1.00  0.00
ATOM   4309  H2  WAT  1425     -10.562  11.256  17.366  1.00  0.00
TER
ATOM   4310  O   WAT  1426     -15.370   9.897  17.514  1.00  0.00
ATOM   4311  H1  WAT  1426     -14.767  10.469  17.989  1.00  0.00
ATOM   4312  H2  WAT  1426     -16.110  10.461  17.292  1.00  0.00
TER
ATOM   4313  O   WAT  1427     -12.226  10.299  12.788  1.00  0.00
ATOM   4314  H1  WAT  1427     -12.031  11.198  13.055  1.00  0.00
ATOM   4315  H2  WAT  1427     -13.013  10.068  13.282  1.00  0.00
TER
ATOM   4316  O   WAT  1428     -16.214  18.096  -1.743  1.00  0.00
ATOM   4317  H1  WAT  1428     -16.295  17.182  -2.013  1.00  0.00
ATOM   4318  H2  WAT  1428     -16.628  18.593  -2.449  1.00  0.00
TER
ATOM   4319  O   WAT  1429     -18.083  19.874   0.138  1.00  0.00
ATOM   4320  H1  WAT  1429     -18.858  19.394   0.428  1.00  0.00
ATOM   4321  H2  WAT  1429     -17.431  19.195  -0.036  1.00  0.00
TER
ATOM   4322  O   WAT  1430     -17.611  15.357   0.372  1.00  0.00
ATOM   4323  H1  WAT  1430     -17.235  14.484   0.260  1.00  0.00
ATOM   4324  H2  WAT  1430     -17.709  15.693  -0.519  1.00  0.00
TER
ATOM   4325  O   WAT  1431     -13.829  12.852  -2.695  1.00  0.00
ATOM   4326  H1  WAT  1431     -13.008  12.361  -2.652  1.00  0.00
ATOM   4327  H2  WAT  1431     -13.795  13.442  -1.942  1.00  0.00
TER
ATOM   4328  O   WAT  1432      -9.539  14.868   3.869  1.00  0.00
ATOM   4329  H1  WAT  1432     -10.244  15.257   3.351  1.00  0.00
ATOM   4330  H2  WAT  1432      -9.273  15.563   4.471  1.00  0.00
TER
ATOM   4331  O   WAT  1433     -13.593  14.792   0.078  1.00  0.00
ATOM   4332  H1  WAT  1433     -14.297  15.080   0.658  1.00  0.00
ATOM   4333  H2  WAT  1433     -13.231  15.602  -0.282  1.00  0.00
TER
ATOM   4334  O   WAT  1434     -10.524  14.237   0.469  1.00  0.00
ATOM   4335  H1  WAT  1434     -11.471  14.271   0.600  1.00  0.00
ATOM   4336  H2  WAT  1434     -10.199  15.051   0.854  1.00  0.00
TER
ATOM   4337  O   WAT  1435     -17.604  18.602  -4.500  1.00  0.00
ATOM   4338  H1  WAT  1435     -18.531  18.536  -4.271  1.00  0.00
ATOM   4339  H2  WAT  1435     -17.451  19.540  -4.614  1.00  0.00
TER
ATOM   4340  O   WAT  1436     -17.617  14.874  -7.503  1.00  0.00
ATOM   4341  H1  WAT  1436     -18.557  15.035  -7.418  1.00  0.00
ATOM   4342  H2  WAT  1436     -17.299  15.592  -8.049  1.00  0.00
TER
ATOM   4343  O   WAT  1437     -11.096  19.555   2.475  1.00  0.00
ATOM   4344  H1  WAT  1437     -11.924  19.625   2.000  1.00  0.00
ATOM   4345  H2  WAT  1437     -10.501  20.141   2.007  1.00  0.00
TER
ATOM   4346  O   WAT  1438     -13.574  20.164  -3.996  1.00  0.00
ATOM   4347  H1  WAT  1438     -14.193  19.826  -4.644  1.00  0.00
ATOM   4348  H2  WAT  1438     -13.592  19.520  -3.288  1.00  0.00
TER
ATOM   4349  O   WAT  1439     -14.131  16.342   3.420  1.00  0.00
ATOM   4350  H1  WAT  1439     -14.544  17.168   3.674  1.00  0.00
ATOM   4351  H2  WAT  1439     -14.864  15.757   3.228  1.00  0.00
TER
ATOM   4352  O   WAT  1440     -15.398  19.403  -6.989  1.00  0.00
ATOM   4353  H1  WAT  1440     -14.958  18.565  -7.135  1.00  0.00
ATOM   4354  H2  WAT  1440     -14.685  20.036  -6.902  1.00  0.00
TER
ATOM   4355  O   WAT  1441     -11.816  10.657  -8.675  1.00  0.00
ATOM   4356  H1  WAT  1441     -12.129  10.750  -7.775  1.00  0.00
ATOM   4357  H2  WAT  1441     -11.055  11.235  -8.725  1.00  0.00
TER
ATOM   4358  O   WAT  1442     -10.606  15.394   7.303  1.00  0.00
ATOM   4359  H1  WAT  1442     -11.221  15.902   6.774  1.00  0.00
ATOM   4360  H2  WAT  1442     -10.926  14.494   7.245  1.00  0.00
TER
ATOM   4361  O   WAT  1443     -18.544  14.233   4.769  1.00  0.00
ATOM   4362  H1  WAT  1443     -19.006  14.442   5.581  1.00  0.00
ATOM   4363  H2  WAT  1443     -18.947  13.419   4.466  1.00  0.00
TER
ATOM   4364  O   WAT  1444     -13.544  15.454   5.899  1.00  0.00
ATOM   4365  H1  WAT  1444     -14.395  15.155   6.219  1.00  0.00
ATOM   4366  H2  WAT  1444     -13.704  15.698   4.987  1.00  0.00
TER
ATOM   4367  O   WAT  1445     -16.449  16.954   7.998  1.00  0.00
ATOM   4368  H1  WAT  1445     -16.124  16.121   7.659  1.00  0.00
ATOM   4369  H2  WAT  1445     -15.661  17.477   8.146  1.00  0.00
TER
ATOM   4370  O   WAT  1446     -15.810  16.496  -4.507  1.00  0.00
ATOM   4371  H1  WAT  1446     -16.409  17.220  -4.691  1.00  0.00
ATOM   4372  H2  WAT  1446     -15.262  16.434  -5.290  1.00  0.00
TER
ATOM   4373  O   WAT  1447     -17.204  15.132  -2.477  1.00  0.00
ATOM   4374  H1  WAT  1447     -16.811  15.450  -3.290  1.00  0.00
ATOM   4375  H2  WAT  1447     -16.842  14.254  -2.363  1.00  0.00
TER
ATOM   4376  O   WAT  1448     -16.618  17.723   1.618  1.00  0.00
ATOM   4377  H1  WAT  1448     -17.350  18.232   1.967  1.00  0.00
ATOM   4378  H2  WAT  1448     -17.016  16.906   1.317  1.00  0.00
TER
ATOM   4379  O   WAT  1449     -16.156  13.176   1.030  1.00  0.00
ATOM   4380  H1  WAT  1449     -16.138  13.627   1.874  1.00  0.00
ATOM   4381  H2  WAT  1449     -16.404  12.277   1.244  1.00  0.00
TER
ATOM   4382  O   WAT  1450     -12.728  10.590   6.869  1.00  0.00
ATOM   4383  H1  WAT  1450     -12.404   9.859   7.395  1.00  0.00
ATOM   4384  H2  WAT  1450     -12.693  10.271   5.967  1.00  0.00
TER
ATOM   4385  O   WAT  1451     -17.342  12.096  -5.380  1.00  0.00
ATOM   4386  H1  WAT  1451     -18.155  11.597  -5.455  1.00  0.00
ATOM   4387  H2  WAT  1451     -17.535  12.936  -5.796  1.00  0.00
TER
ATOM   4388  O   WAT  1452     -17.421  20.773   6.364  1.00  0.00
ATOM   4389  H1  WAT  1452     -17.487  19.853   6.110  1.00  0.00
ATOM   4390  H2  WAT  1452     -18.050  20.871   7.079  1.00  0.00
TER
ATOM   4391  O   WAT  1453     -14.627  16.468  -7.083  1.00  0.00
ATOM   4392  H1  WAT  1453     -13.739  16.780  -7.258  1.00  0.00
ATOM   4393  H2  WAT  1453     -14.656  15.595  -7.475  1.00  0.00
TER
ATOM   4394  O   WAT  1454     -12.355  17.779  -7.615  1.00  0.00
ATOM   4395  H1  WAT  1454     -12.439  18.210  -8.466  1.00  0.00
ATOM   4396  H2  WAT  1454     -11.636  18.239  -7.183  1.00  0.00
TER
ATOM   4397  O   WAT  1455     -11.278  20.236   5.462  1.00  0.00
ATOM   4398  H1  WAT  1455     -12.003  20.829   5.265  1.00  0.00
ATOM   4399  H2  WAT  1455     -10.750  20.228   4.663  1.00  0.00
TER
ATOM   4400  O   WAT  1456     -15.965  14.321   3.663  1.00  0.00
ATOM   4401  H1  WAT  1456     -15.596  13.501   3.991  1.00  0.00
ATOM   4402  H2  WAT  1456     -16.825  14.381   4.078  1.00  0.00
TER
ATOM   4403  O   WAT  1457     -12.598  13.277  -5.529  1.00  0.00
ATOM   4404  H1  WAT  1457     -13.227  13.382  -6.243  1.00  0.00
ATOM   4405  H2  WAT  1457     -13.093  13.497  -4.739  1.00  0.00
TER
ATOM   4406  O   WAT  1458     -19.004  16.975   3.886  1.00  0.00
ATOM   4407  H1  WAT  1458     -18.506  17.450   4.552  1.00  0.00
ATOM   4408  H2  WAT  1458     -18.862  16.052   4.093  1.00  0.00
TER
ATOM   4409  O   WAT  1459     -16.598  12.281  -2.673  1.00  0.00
ATOM   4410  H1  WAT  1459     -16.722  12.299  -3.622  1.00  0.00
ATOM   4411  H2  WAT  1459     -15.650  12.329  -2.553  1.00  0.00
TER
ATOM   4412  O   WAT  1460     -11.798  13.192   4.729  1.00  0.00
ATOM   4413  H1  WAT  1460     -12.300  13.933   5.069  1.00  0.00
ATOM   4414  H2  WAT  1460     -10.982  13.580   4.413  1.00  0.00
TER
ATOM   4415  O   WAT  1461     -13.505  18.435  -1.825  1.00  0.00
ATOM   4416  H1  WAT  1461     -14.446  18.450  -1.650  1.00  0.00
ATOM   4417  H2  WAT  1461     -13.191  17.649  -1.379  1.00  0.00
TER
ATOM   4418  O   WAT  1462     -18.983  19.138  -9.042  1.00  0.00
ATOM   4419  H1  WAT  1462     -18.462  18.422  -9.408  1.00  0.00
ATOM   4420  H2  WAT  1462     -18.336  19.776  -8.742  1.00  0.00
TER
ATOM   4421  O   WAT  1463     -14.435  20.560   6.281  1.00  0.00
ATOM   4422  H1  WAT  1463     -14.021  20.715   7.130  1.00  0.00
ATOM   4423  H2  WAT  1463     -15.370  20.686   6.444  1.00  0.00
TER
ATOM   4424  O   WAT  1464     -13.963  17.900   8.285  1.00  0.00
ATOM   4425  H1  WAT  1464     -13.381  17.145   8.197  1.00  0.00
ATOM   4426  H2  WAT  1464     -13.786  18.431   7.508  1.00  0.00
TER
ATOM   4427  O   WAT  1465     -17.337  18.244   5.635  1.00  0.00
ATOM   4428  H1  WAT  1465     -17.217  17.648   6.374  1.00  0.00
ATOM   4429  H2  WAT  1465     -16.478  18.281   5.215  1.00  0.00
TER
ATOM   4430  O   WAT  1466     -14.998  18.798   4.211  1.00  0.00
ATOM   4431  H1  WAT  1466     -15.525  19.322   3.607  1.00  0.00
ATOM   4432  H2  WAT  1466     -14.655  19.431   4.842  1.00  0.00
TER
ATOM   4433  O   WAT  1467     -15.751  14.403   7.126  1.00  0.00
ATOM   4434  H1  WAT  1467     -16.439  13.741   7.061  1.00  0.00
ATOM   4435  H2  WAT  1467     -15.030  13.957   7.570  1.00  0.00
TER
ATOM   4436  O   WAT  1468     -15.121  10.998  -6.815  1.00  0.00
ATOM   4437  H1  WAT  1468     -14.840  10.155  -6.459  1.00  0.00
ATOM   4438  H2  WAT  1468     -15.894  11.230  -6.302  1.00  0.00
TER
ATOM   4439  O   WAT  1469     -10.743  20.236  -6.205  1.00  0.00
ATOM   4440  H1  WAT  1469      -9.981  20.805  -6.099  1.00  0.00
ATOM   4441  H2  WAT  1469     -10.727  19.668  -5.434  1.00  0.00
TER
ATOM   4442  O   WAT  1470     -14.293  13.554  -7.752  1.00  0.00
ATOM   4443  H1  WAT  1470     -13.875  13.367  -8.593  1.00  0.00
ATOM   4444  H2  WAT  1470     -14.600  12.701  -7.442  1.00  0.00
TER
ATOM   4445  O   WAT  1471     -10.794  18.466  -4.055  1.00  0.00
ATOM   4446  H1  WAT  1471     -11.170  17.699  -4.487  1.00  0.00
ATOM   4447  H2  WAT  1471     -11.524  18.848  -3.567  1.00  0.00
TER
ATOM   4448  O   WAT  1472     -11.404  17.613   5.579  1.00  0.00
ATOM   4449  H1  WAT  1472     -11.636  17.384   4.679  1.00  0.00
ATOM   4450  H2  WAT  1472     -11.144  18.533   5.534  1.00  0.00
TER
ATOM   4451  O   WAT  1473     -12.965  12.839   8.357  1.00  0.00
ATOM   4452  H1  WAT  1473     -12.088  12.847   8.740  1.00  0.00
ATOM   4453  H2  WAT  1473     -12.953  12.102   7.746  1.00  0.00
TER
ATOM   4454  O   WAT  1474     -11.519  16.692  -0.754  1.00  0.00
ATOM   4455  H1  WAT  1474     -10.995  16.198  -1.385  1.00  0.00
ATOM   4456  H2  WAT  1474     -10.933  16.827  -0.009  1.00  0.00
TER
ATOM   4457  O   WAT  1475     -11.340  16.776   2.768  1.00  0.00
ATOM   4458  H1  WAT  1475     -12.290  16.742   2.882  1.00  0.00
ATOM   4459  H2  WAT  1475     -11.159  17.686   2.533  1.00  0.00
TER
ATOM   4460  O   WAT  1476     -12.029  15.949  -4.815  1.00  0.00
ATOM   4461  H1  WAT  1476     -11.533  15.716  -4.030  1.00  0.00
ATOM   4462  H2  WAT  1476     -12.227  15.110  -5.231  1.00  0.00
TER
ATOM   4463  O   WAT  1477     -10.600  14.585  -2.281  1.00  0.00
ATOM   4464  H1  WAT  1477     -10.710  14.431  -1.343  1.00  0.00
ATOM   4465  H2  WAT  1477      -9.840  14.057  -2.524  1.00  0.00
TER
ATOM   4466  O   WAT  1478     -12.254  10.525   4.177  1.00  0.00
ATOM   4467  H1  WAT  1478     -11.617  11.138   4.543  1.00  0.00
ATOM   4468  H2  WAT  1478     -12.106  10.561   3.232  1.00  0.00
TER
ATOM   4469  O   WAT  1479      -9.711  12.416  -9.041  1.00  0.00
ATOM   4470  H1  WAT  1479      -8.786  12.284  -9.249  1.00  0.00
ATOM   4471  H2  WAT  1479      -9.734  12.495  -8.087  1.00  0.00
TER
ATOM   4472  O   WAT  1480      -9.637  13.187  -6.415  1.00  0.00
ATOM   4473  H1  WAT  1480     -10.432  13.122  -5.886  1.00  0.00
ATOM   4474  H2  WAT  1480      -9.433  14.122  -6.426  1.00  0.00
TER
ATOM   4475  O   WAT  1481     -18.883  11.677   7.085  1.00  0.00
ATOM   4476  H1  WAT  1481     -18.944  12.269   7.834  1.00  0.00
ATOM   4477  H2  WAT  1481     -17.943  11.570   6.940  1.00  0.00
TER
ATOM   4478  O   WAT  1482     -16.246  11.334   6.724  1.00  0.00
ATOM   4479  H1  WAT  1482     -15.632  11.652   6.062  1.00  0.00
ATOM   4480  H2  WAT  1482     -15.701  10.849   7.344  1.00  0.00
TER
ATOM   4481  O   WAT  1483     -15.505   9.897   3.051  1.00  0.00
ATOM   4482  H1  WAT  1483     -16.379  10.231   2.848  1.00  0.00
ATOM   4483  H2  WAT  1483     -15.614   9.425   3.876  1.00  0.00
TER
ATOM   4484  O   WAT  1484     -14.598  12.104   4.435  1.00  0.00
ATOM   4485  H1  WAT  1484     -14.927  11.290   4.055  1.00  0.00
ATOM   4486  H2  WAT  1484     -13.650  12.061   4.312  1.00  0.00
TER
ATOM   4487  O   WAT  1485     -17.758  10.814   1.990  1.00  0.00
ATOM   4488  H1  WAT  1485     -18.540  11.289   2.270  1.00  0.00
ATOM   4489  H2  WAT  1485     -18.051   9.910   1.881  1.00  0.00
TER
ATOM   4490  O   WAT  1486     -13.205  11.517   0.035  1.00  0.00
ATOM   4491  H1  WAT  1486     -12.765  11.461  -0.813  1.00  0.00
ATOM   4492  H2  WAT  1486     -13.475  12.433   0.106  1.00  0.00
TER
ATOM   4493  O   WAT  1487     -11.342  11.148  -1.954  1.00  0.00
ATOM   4494  H1  WAT  1487     -11.403  10.204  -2.101  1.00  0.00
ATOM   4495  H2  WAT  1487     -10.562  11.256  -1.409  1.00  0.00
TER
ATOM   4496  O   WAT  1488     -15.370   9.897  -1.260  1.00  0.00
ATOM   4497  H1  WAT  1488     -14.767  10.469  -0.785  1.00  0.00
ATOM   4498  H2  WAT  1488     -16.110  10.461  -1.483  1.00  0.00
TER
ATOM   4499  O   WAT  1489     -12.226  10.299  -5.986  1.00  0.00
ATOM   4500  H1  WAT  1489     -12.031  11.198  -5.719  1.00  0.00
ATOM   4501  H2  WAT  1489     -13.013  10.068  -5.493  1.00  0.00
TER
ATOM   4502  O   WAT  1490     -15.120  10.077   9.120  1.00  0.00
ATOM   4503  H1  WAT  1490     -15.234  10.396  10.015  1.00  0.00
ATOM   4504  H2  WAT  1490     -14.303  10.478   8.823  1.00  0.00
TER
ATOM   4505  O   WAT  1491     -18.083  19.874 -18.636  1.00  0.00
ATOM   4506  H1  WAT  1491     -18.858  19.394 -18.346  1.00  0.00
ATOM   4507  H2  WAT  1491     -17.431  19.195 -18.810  1.00  0.00
TER
ATOM   4508  O   WAT  1492     -17.611  15.357 -18.402  1.00  0.00
ATOM   4509  H1  WAT  1492     -17.235  14.484 -18.515  1.00  0.00
ATOM   4510  H2  WAT  1492     -17.709  15.693 -19.293  1.00  0.00
TER
ATOM   4511  O   WAT  1493      -9.539  14.868 -14.905  1.00  0.00
ATOM   4512  H1  WAT  1493     -10.244  15.257 -15.423  1.00  0.00
ATOM   4513  H2  WAT  1493      -9.273  15.563 -14.303  1.00  0.00
TER
ATOM   4514  O   WAT  1494     -13.593  14.792 -18.697  1.00  0.00
ATOM   4515  H1  WAT  1494     -14.297  15.080 -18.116  1.00  0.00
ATOM   4516  H2  WAT  1494     -13.231  15.602 -19.057  1.00  0.00
TER
ATOM   4517  O   WAT  1495     -10.524  14.237 -18.306  1.00  0.00
ATOM   4518  H1  WAT  1495     -11.471  14.271 -18.174  1.00  0.00
ATOM   4519  H2  WAT  1495     -10.199  15.051 -17.921  1.00  0.00
TER
ATOM   4520  O   WAT  1496     -11.096  19.555 -16.299  1.00  0.00
ATOM   4521  H1  WAT  1496     -11.924  19.625 -16.774  1.00  0.00
ATOM   4522  H2  WAT  1496     -10.501  20.141 -16.768  1.00  0.00
TER
ATOM   4523  O   WAT  1497     -14.131  16.342 -15.354  1.00  0.00
ATOM   4524  H1  WAT  1497     -14.544  17.168 -15.100  1.00  0.00
ATOM   4525  H2  WAT  1497     -14.864  15.757 -15.546  1.00  0.00
TER
ATOM   4526  O   WAT  1498     -10.606  15.394 -11.472  1.00  0.00
ATOM   4527  H1  WAT  1498     -11.221  15.902 -12.000  1.00  0.00
ATOM   4528  H2  WAT  1498     -10.926  14.494 -11.529  1.00  0.00
TER
ATOM   4529  O   WAT  1499     -18.544  14.233 -14.005  1.00  0.00
ATOM   4530  H1  WAT  1499     -19.006  14.442 -13.193  1.00  0.00
ATOM   4531  H2  WAT  1499     -18.947  13.419 -14.308  1.00  0.00
TER
ATOM   4532  O   WAT  1500     -13.544  15.454 -12.876  1.00  0.00
ATOM   4533  H1  WAT  1500     -14.395  15.155 -12.555  1.00  0.00
ATOM   4534  H2  WAT  1500     -13.704  15.698 -13.787  1.00  0.00
TER
ATOM   4535  O   WAT  1501     -16.449  16.954 -10.776  1.00  0.00
ATOM   4536  H1  WAT  1501     -16.124  16.121 -11.116  1.00  0.00
ATOM   4537  H2  WAT  1501     -15.661  17.477 -10.628  1.00  0.00
TER
ATOM   4538  O   WAT  1502     -16.618  17.723 -17.156  1.00  0.00
ATOM   4539  H1  WAT  1502     -17.350  18.232 -16.807  1.00  0.00
ATOM   4540  H2  WAT  1502     -17.016  16.906 -17.458  1.00  0.00
TER
ATOM   4541  O   WAT  1503     -16.156  13.176 -17.744  1.00  0.00
ATOM   4542  H1  WAT  1503     -16.138  13.627 -16.900  1.00  0.00
ATOM   4543  H2  WAT  1503     -16.404  12.277 -17.531  1.00  0.00
TER
ATOM   4544  O   WAT  1504     -12.728  10.590 -11.905  1.00  0.00
ATOM   4545  H1  WAT  1504     -12.404   9.859 -11.380  1.00  0.00
ATOM   4546  H2  WAT  1504     -12.693  10.271 -12.807  1.00  0.00
TER
ATOM   4547  O   WAT  1505     -17.421  20.773 -12.410  1.00  0.00
ATOM   4548  H1  WAT  1505     -17.487  19.853 -12.664  1.00  0.00
ATOM   4549  H2  WAT  1505     -18.050  20.871 -11.696  1.00  0.00
TER
ATOM   4550  O   WAT  1506     -11.278  20.236 -13.313  1.00  0.00
ATOM   4551  H1  WAT  1506     -12.003  20.829 -13.510  1.00  0.00
ATOM   4552  H2  WAT  1506     -10.750  20.228 -14.111  1.00  0.00
TER
ATOM   4553  O   WAT  1507     -15.965  14.321 -15.112  1.00  0.00
ATOM   4554  H1  WAT  1507     -15.596  13.501 -14.784  1.00  0.00
ATOM   4555  H2  WAT  1507     -16.825  14.381 -14.696  1.00  0.00
TER
ATOM   4556  O   WAT  1508     -19.004  16.975 -14.888  1.00  0.00
ATOM   4557  H1  WAT  1508     -18.506  17.450 -14.223  1.00  0.00
ATOM   4558  H2  WAT  1508     -18.862  16.052 -14.681  1.00  0.00
TER
ATOM   4559  O   WAT  1509     -11.798  13.192 -14.045  1.00  0.00
ATOM   4560  H1  WAT  1509     -12.300  13.933 -13.706  1.00  0.00
ATOM   4561  H2  WAT  1509     -10.982  13.580 -14.361  1.00  0.00
TER
ATOM   4562  O   WAT  1510     -14.435  20.560 -12.493  1.00  0.00
ATOM   4563  H1  WAT  1510     -14.021  20.715 -11.644  1.00  0.00
ATOM   4564  H2  WAT  1510     -15.370  20.686 -12.330  1.00  0.00
TER
ATOM   4565  O   WAT  1511     -13.963  17.900 -10.489  1.00  0.00
ATOM   4566  H1  WAT  1511     -13.381  17.145 -10.577  1.00  0.00
ATOM   4567  H2  WAT  1511     -13.786  18.431 -11.266  1.00  0.00
TER
ATOM   4568  O   WAT  1512     -17.337  18.244 -13.140  1.00  0.00
ATOM   4569  H1  WAT  1512     -17.217  17.648 -12.400  1.00  0.00
ATOM   4570  H2  WAT  1512     -16.478  18.281 -13.560  1.00  0.00
TER
ATOM   4571  O   WAT  1513     -14.998  18.798 -14.563  1.00  0.00
ATOM   4572  H1  WAT  1513     -15.525  19.322 -15.167  1.00  0.00
ATOM   4573  H2  WAT  1513     -14.655  19.431 -13.932  1.00  0.00
TER
ATOM   4574  O   WAT  1514     -15.751  14.403 -11.649  1.00  0.00
ATOM   4575  H1  WAT  1514     -16.439  13.741 -11.714  1.00  0.00
ATOM   4576  H2  WAT  1514     -15.030  13.957 -11.204  1.00  0.00
TER
ATOM   4577  O   WAT  1515     -11.404  17.613 -13.195  1.00  0.00
ATOM   4578  H1  WAT  1515     -11.636  17.384 -14.095  1.00  0.00
ATOM   4579  H2  WAT  1515     -11.144  18.533 -13.241  1.00  0.00
TER
ATOM   4580  O   WAT  1516     -12.965  12.839 -10.417  1.00  0.00
ATOM   4581  H1  WAT  1516     -12.088  12.847 -10.034  1.00  0.00
ATOM   4582  H2  WAT  1516     -12.953  12.102 -11.028  1.00  0.00
TER
ATOM   4583  O   WAT  1517     -11.340  16.776 -16.007  1.00  0.00
ATOM   4584  H1  WAT  1517     -12.290  16.742 -15.892  1.00  0.00
ATOM   4585  H2  WAT  1517     -11.159  17.686 -16.242  1.00  0.00
TER
ATOM   4586  O   WAT  1518     -12.254  10.525 -14.597  1.00  0.00
ATOM   4587  H1  WAT  1518     -11.617  11.138 -14.231  1.00  0.00
ATOM   4588  H2  WAT  1518     -12.106  10.561 -15.542  1.00  0.00
TER
ATOM   4589  O   WAT  1519     -18.883  11.677 -11.690  1.00  0.00
ATOM   4590  H1  WAT  1519     -18.944  12.269 -10.940  1.00  0.00
ATOM   4591  H2  WAT  1519     -17.943  11.570 -11.835  1.00  0.00
TER
ATOM   4592  O   WAT  1520     -16.246  11.334 -12.050  1.00  0.00
ATOM   4593  H1  WAT  1520     -15.632  11.652 -12.712  1.00  0.00
ATOM   4594  H2  WAT  1520     -15.701  10.849 -11.431  1.00  0.00
TER
ATOM   4595  O   WAT  1521     -15.505   9.897 -15.723  1.00  0.00
ATOM   4596  H1  WAT  1521     -16.379  10.231 -15.926  1.00  0.00
ATOM   4597  H2  WAT  1521     -15.614   9.425 -14.898  1.00  0.00
TER
ATOM   4598  O   WAT  1522     -14.598  12.104 -14.339  1.00  0.00
ATOM   4599  H1  WAT  1522     -14.927  11.290 -14.719  1.00  0.00
ATOM   4600  H2  WAT  1522     -13.650  12.061 -14.463  1.00  0.00
TER
ATOM   4601  O   WAT  1523     -17.758  10.814 -16.784  1.00  0.00
ATOM   4602  H1  WAT  1523     -18.540  11.289 -16.505  1.00  0.00
ATOM   4603  H2  WAT  1523     -18.051   9.910 -16.893  1.00  0.00
TER
ATOM   4604  O   WAT  1524     -15.120  10.077  -9.655  1.00  0.00
ATOM   4605  H1  WAT  1524     -15.234  10.396  -8.760  1.00  0.00
ATOM   4606  H2  WAT  1524     -14.303  10.478  -9.951  1.00  0.00
TER
ATOM   4607  O   WAT  1525     -16.214  -0.678  17.032  1.00  0.00
ATOM   4608  H1  WAT  1525     -16.295  -1.593  16.761  1.00  0.00
ATOM   4609  H2  WAT  1525     -16.628  -0.182  16.326  1.00  0.00
TER
ATOM   4610  O   WAT  1526     -18.083   1.100  18.913  1.00  0.00
ATOM   4611  H1  WAT  1526     -18.858   0.620  19.203  1.00  0.00
ATOM   4612  H2  WAT  1526     -17.431   0.420  18.738  1.00  0.00
TER
ATOM   4613  O   WAT  1527     -14.062   5.506  17.693  1.00  0.00
ATOM   4614  H1  WAT  1527     -14.524   4.734  18.021  1.00  0.00
ATOM   4615  H2  WAT  1527     -13.249   5.532  18.198  1.00  0.00
TER
ATOM   4616  O   WAT  1528     -17.835   7.791  17.313  1.00  0.00
ATOM   4617  H1  WAT  1528     -18.454   8.247  16.742  1.00  0.00
ATOM   4618  H2  WAT  1528     -16.980   7.947  16.912  1.00  0.00
TER
ATOM   4619  O   WAT  1529     -17.611  -3.418  19.147  1.00  0.00
ATOM   4620  H1  WAT  1529     -17.235  -4.290  19.034  1.00  0.00
ATOM   4621  H2  WAT  1529     -17.709  -3.082  18.256  1.00  0.00
TER
ATOM   4622  O   WAT  1530     -13.829  -5.923  16.079  1.00  0.00
ATOM   4623  H1  WAT  1530     -13.008  -6.413  16.122  1.00  0.00
ATOM   4624  H2  WAT  1530     -13.795  -5.333  16.833  1.00  0.00
TER
ATOM   4625  O   WAT  1531     -16.969   2.675  14.706  1.00  0.00
ATOM   4626  H1  WAT  1531     -17.587   3.140  14.142  1.00  0.00
ATOM   4627  H2  WAT  1531     -16.457   3.368  15.123  1.00  0.00
TER
ATOM   4628  O   WAT  1532     -13.146   4.201  14.918  1.00  0.00
ATOM   4629  H1  WAT  1532     -13.256   3.258  15.043  1.00  0.00
ATOM   4630  H2  WAT  1532     -13.149   4.563  15.805  1.00  0.00
TER
ATOM   4631  O   WAT  1533     -17.604  -0.172  14.275  1.00  0.00
ATOM   4632  H1  WAT  1533     -18.531  -0.239  14.504  1.00  0.00
ATOM   4633  H2  WAT  1533     -17.451   0.766  14.160  1.00  0.00
TER
ATOM   4634  O   WAT  1534     -17.617  -3.901  11.271  1.00  0.00
ATOM   4635  H1  WAT  1534     -18.557  -3.739  11.357  1.00  0.00
ATOM   4636  H2  WAT  1534     -17.299  -3.182  10.725  1.00  0.00
TER
ATOM   4637  O   WAT  1535     -13.574   1.390  14.778  1.00  0.00
ATOM   4638  H1  WAT  1535     -14.193   1.052  14.131  1.00  0.00
ATOM   4639  H2  WAT  1535     -13.592   0.746  15.486  1.00  0.00
TER
ATOM   4640  O   WAT  1536     -15.398   0.628  11.785  1.00  0.00
ATOM   4641  H1  WAT  1536     -14.958  -0.210  11.639  1.00  0.00
ATOM   4642  H2  WAT  1536     -14.685   1.261  11.872  1.00  0.00
TER
ATOM   4643  O   WAT  1537     -17.288   5.568  15.754  1.00  0.00
ATOM   4644  H1  WAT  1537     -16.848   6.310  15.339  1.00  0.00
ATOM   4645  H2  WAT  1537     -17.349   5.811  16.677  1.00  0.00
TER
ATOM   4646  O   WAT  1538     -11.816  -8.117  10.100  1.00  0.00
ATOM   4647  H1  WAT  1538     -12.129  -8.025  10.999  1.00  0.00
ATOM   4648  H2  WAT  1538     -11.055  -7.539  10.049  1.00  0.00
TER
ATOM   4649  O   WAT  1539     -14.621   8.555  13.110  1.00  0.00
ATOM   4650  H1  WAT  1539     -14.781   8.265  14.008  1.00  0.00
ATOM   4651  H2  WAT  1539     -14.786   7.779  12.574  1.00  0.00
TER
ATOM   4652  O   WAT  1540     -14.918   6.064  11.670  1.00  0.00
ATOM   4653  H1  WAT  1540     -15.612   6.061  11.010  1.00  0.00
ATOM   4654  H2  WAT  1540     -14.176   5.639  11.239  1.00  0.00
TER
ATOM   4655  O   WAT  1541     -15.353   7.690  15.745  1.00  0.00
ATOM   4656  H1  WAT  1541     -14.898   6.909  16.058  1.00  0.00
ATOM   4657  H2  WAT  1541     -15.014   8.400  16.289  1.00  0.00
TER
ATOM   4658  O   WAT  1542     -15.810  -2.278  14.267  1.00  0.00
ATOM   4659  H1  WAT  1542     -16.409  -1.555  14.083  1.00  0.00
ATOM   4660  H2  WAT  1542     -15.262  -2.341  13.485  1.00  0.00
TER
ATOM   4661  O   WAT  1543     -17.204  -3.642  16.297  1.00  0.00
ATOM   4662  H1  WAT  1543     -16.811  -3.325  15.484  1.00  0.00
ATOM   4663  H2  WAT  1543     -16.842  -4.521  16.412  1.00  0.00
TER
ATOM   4664  O   WAT  1544     -12.803   1.928  19.252  1.00  0.00
ATOM   4665  H1  WAT  1544     -12.083   2.423  18.861  1.00  0.00
ATOM   4666  H2  WAT  1544     -13.004   1.250  18.607  1.00  0.00
TER
ATOM   4667  O   WAT  1545     -17.342  -6.678  13.395  1.00  0.00
ATOM   4668  H1  WAT  1545     -18.155  -7.177  13.319  1.00  0.00
ATOM   4669  H2  WAT  1545     -17.535  -5.839  12.978  1.00  0.00
TER
ATOM   4670  O   WAT  1546     -14.627  -2.307  11.691  1.00  0.00
ATOM   4671  H1  WAT  1546     -13.739  -1.995  11.516  1.00  0.00
ATOM   4672  H2  WAT  1546     -14.656  -3.179  11.299  1.00  0.00
TER
ATOM   4673  O   WAT  1547     -12.355  -0.995  11.159  1.00  0.00
ATOM   4674  H1  WAT  1547     -12.439  -0.564  10.309  1.00  0.00
ATOM   4675  H2  WAT  1547     -11.636  -0.535  11.592  1.00  0.00
TER
ATOM   4676  O   WAT  1548     -11.327   5.859  13.887  1.00  0.00
ATOM   4677  H1  WAT  1548     -11.969   5.204  14.162  1.00  0.00
ATOM   4678  H2  WAT  1548     -11.714   6.264  13.111  1.00  0.00
TER
ATOM   4679  O   WAT  1549     -15.748   3.187  17.734  1.00  0.00
ATOM   4680  H1  WAT  1549     -15.396   2.590  17.074  1.00  0.00
ATOM   4681  H2  WAT  1549     -16.632   2.862  17.905  1.00  0.00
TER
ATOM   4682  O   WAT  1550     -12.937   4.751  10.425  1.00  0.00
ATOM   4683  H1  WAT  1550     -13.163   4.034  11.017  1.00  0.00
ATOM   4684  H2  WAT  1550     -13.327   4.502   9.587  1.00  0.00
TER
ATOM   4685  O   WAT  1551     -13.355   2.668  12.086  1.00  0.00
ATOM   4686  H1  WAT  1551     -13.643   3.129  12.874  1.00  0.00
ATOM   4687  H2  WAT  1551     -12.560   2.208  12.355  1.00  0.00
TER
ATOM   4688  O   WAT  1552     -12.598  -5.497  13.246  1.00  0.00
ATOM   4689  H1  WAT  1552     -13.227  -5.393  12.532  1.00  0.00
ATOM   4690  H2  WAT  1552     -13.093  -5.278  14.035  1.00  0.00
TER
ATOM   4691  O   WAT  1553     -18.153   6.223  10.679  1.00  0.00
ATOM   4692  H1  WAT  1553     -18.051   6.020   9.749  1.00  0.00
ATOM   4693  H2  WAT  1553     -19.052   5.969  10.884  1.00  0.00
TER
ATOM   4694  O   WAT  1554     -16.598  -6.494  16.101  1.00  0.00
ATOM   4695  H1  WAT  1554     -16.722  -6.475  15.152  1.00  0.00
ATOM   4696  H2  WAT  1554     -15.650  -6.446  16.221  1.00  0.00
TER
ATOM   4697  O   WAT  1555     -13.505  -0.339  16.950  1.00  0.00
ATOM   4698  H1  WAT  1555     -14.446  -0.324  17.125  1.00  0.00
ATOM   4699  H2  WAT  1555     -13.191  -1.125  17.396  1.00  0.00
TER
ATOM   4700  O   WAT  1556     -11.503   6.832  18.625  1.00  0.00
ATOM   4701  H1  WAT  1556     -11.378   7.655  19.098  1.00  0.00
ATOM   4702  H2  WAT  1556     -10.636   6.621  18.278  1.00  0.00
TER
ATOM   4703  O   WAT  1557     -11.868   7.325  11.543  1.00  0.00
ATOM   4704  H1  WAT  1557     -12.154   6.912  10.729  1.00  0.00
ATOM   4705  H2  WAT  1557     -12.066   8.254  11.423  1.00  0.00
TER
ATOM   4706  O   WAT  1558     -17.163   2.380  10.588  1.00  0.00
ATOM   4707  H1  WAT  1558     -17.712   2.827  11.232  1.00  0.00
ATOM   4708  H2  WAT  1558     -16.541   1.875  11.112  1.00  0.00
TER
ATOM   4709  O   WAT  1559     -18.983   0.363   9.732  1.00  0.00
ATOM   4710  H1  WAT  1559     -18.462  -0.352   9.366  1.00  0.00
ATOM   4711  H2  WAT  1559     -18.336   1.002  10.032  1.00  0.00
TER
ATOM   4712  O   WAT  1560     -15.121  -7.776  11.959  1.00  0.00
ATOM   4713  H1  WAT  1560     -14.840  -8.620  12.315  1.00  0.00
ATOM   4714  H2  WAT  1560     -15.894  -7.544  12.473  1.00  0.00
TER
ATOM   4715  O   WAT  1561     -18.418   8.444  12.022  1.00  0.00
ATOM   4716  H1  WAT  1561     -17.523   8.783  12.044  1.00  0.00
ATOM   4717  H2  WAT  1561     -18.386   7.722  11.395  1.00  0.00
TER
ATOM   4718  O   WAT  1562     -10.198   4.717  10.066  1.00  0.00
ATOM   4719  H1  WAT  1562     -11.029   4.784  10.537  1.00  0.00
ATOM   4720  H2  WAT  1562     -10.021   5.607   9.763  1.00  0.00
TER
ATOM   4721  O   WAT  1563     -10.743   1.461  12.569  1.00  0.00
ATOM   4722  H1  WAT  1563      -9.981   2.031  12.675  1.00  0.00
ATOM   4723  H2  WAT  1563     -10.727   0.894  13.340  1.00  0.00
TER
ATOM   4724  O   WAT  1564      -9.737   2.316  17.413  1.00  0.00
ATOM   4725  H1  WAT  1564      -9.366   1.533  17.007  1.00  0.00
ATOM   4726  H2  WAT  1564      -9.096   3.005  17.235  1.00  0.00
TER
ATOM   4727  O   WAT  1565     -10.691   1.755   9.727  1.00  0.00
ATOM   4728  H1  WAT  1565     -10.416   2.663   9.598  1.00  0.00
ATOM   4729  H2  WAT  1565     -10.880   1.691  10.663  1.00  0.00
TER
ATOM   4730  O   WAT  1566     -14.293  -5.221  11.022  1.00  0.00
ATOM   4731  H1  WAT  1566     -13.875  -5.408  10.182  1.00  0.00
ATOM   4732  H2  WAT  1566     -14.600  -6.073  11.332  1.00  0.00
TER
ATOM   4733  O   WAT  1567     -10.794  -0.308  14.719  1.00  0.00
ATOM   4734  H1  WAT  1567     -11.170  -1.076  14.288  1.00  0.00
ATOM   4735  H2  WAT  1567     -11.524   0.074  15.207  1.00  0.00
TER
ATOM   4736  O   WAT  1568     -11.519  -2.083  18.020  1.00  0.00
ATOM   4737  H1  WAT  1568     -10.995  -2.576  17.389  1.00  0.00
ATOM   4738  H2  WAT  1568     -10.933  -1.948  18.765  1.00  0.00
TER
ATOM   4739  O   WAT  1569     -12.029  -2.825  13.959  1.00  0.00
ATOM   4740  H1  WAT  1569     -11.533  -3.058  14.744  1.00  0.00
ATOM   4741  H2  WAT  1569     -12.227  -3.664  13.543  1.00  0.00
TER
ATOM   4742  O   WAT  1570     -10.600  -4.189  16.493  1.00  0.00
ATOM   4743  H1  WAT  1570     -10.710  -4.344  17.431  1.00  0.00
ATOM   4744  H2  WAT  1570      -9.840  -4.717  16.251  1.00  0.00
TER
ATOM   4745  O   WAT  1571      -9.711  -6.358   9.734  1.00  0.00
ATOM   4746  H1  WAT  1571      -8.786  -6.490   9.526  1.00  0.00
ATOM   4747  H2  WAT  1571      -9.734  -6.279  10.687  1.00  0.00
TER
ATOM   4748  O   WAT  1572      -9.637  -5.587  12.360  1.00  0.00
ATOM   4749  H1  WAT  1572     -10.432  -5.653  12.889  1.00  0.00
ATOM   4750  H2  WAT  1572      -9.433  -4.652  12.348  1.00  0.00
TER
ATOM   4751  O   WAT  1573     -12.696   8.452  16.353  1.00  0.00
ATOM   4752  H1  WAT  1573     -12.100   8.130  15.677  1.00  0.00
ATOM   4753  H2  WAT  1573     -12.438   7.979  17.145  1.00  0.00
TER
ATOM   4754  O   WAT  1574     -13.205  -7.258  18.809  1.00  0.00
ATOM   4755  H1  WAT  1574     -12.765  -7.313  17.962  1.00  0.00
ATOM   4756  H2  WAT  1574     -13.475  -6.342  18.880  1.00  0.00
TER
ATOM   4757  O   WAT  1575     -11.342  -7.626  16.820  1.00  0.00
ATOM   4758  H1  WAT  1575     -11.403  -8.570  16.673  1.00  0.00
ATOM   4759  H2  WAT  1575     -10.562  -7.518  17.366  1.00  0.00
TER
ATOM   4760  O   WAT  1576     -15.370  -8.877  17.514  1.00  0.00
ATOM   4761  H1  WAT  1576     -14.767  -8.305  17.989  1.00  0.00
ATOM   4762  H2  WAT  1576     -16.110  -8.313  17.292  1.00  0.00
TER
ATOM   4763  O   WAT  1577     -12.226  -8.475  12.788  1.00  0.00
ATOM   4764  H1  WAT  1577     -12.031  -7.577  13.055  1.00  0.00
ATOM   4765  H2  WAT  1577     -13.013  -8.706  13.282  1.00  0.00
TER
ATOM   4766  O   WAT  1578     -10.674   8.765  14.549  1.00  0.00
ATOM   4767  H1  WAT  1578     -10.498   8.079  13.905  1.00  0.00
ATOM   4768  H2  WAT  1578     -11.371   9.290  14.157  1.00  0.00
TER
ATOM   4769  O   WAT  1579     -16.214  -0.678  -1.743  1.00  0.00
ATOM   4770  H1  WAT  1579     -16.295  -1.593  -2.013  1.00  0.00
ATOM   4771  H2  WAT  1579     -16.628  -0.182  -2.449  1.00  0.00
TER
ATOM   4772  O   WAT  1580     -18.083   1.100   0.138  1.00  0.00
ATOM   4773  H1  WAT  1580     -18.858   0.620   0.428  1.00  0.00
ATOM   4774  H2  WAT  1580     -17.431   0.420  -0.036  1.00  0.00
TER
ATOM   4775  O   WAT  1581     -14.062   5.506  -1.082  1.00  0.00
ATOM   4776  H1  WAT  1581     -14.524   4.734  -0.753  1.00  0.00
ATOM   4777  H2  WAT  1581     -13.249   5.532  -0.577  1.00  0.00
TER
ATOM   4778  O   WAT  1582     -17.835   7.791  -1.461  1.00  0.00
ATOM   4779  H1  WAT  1582     -18.454   8.247  -2.032  1.00  0.00
ATOM   4780  H2  WAT  1582     -16.980   7.947  -1.862  1.00  0.00
TER
ATOM   4781  O   WAT  1583     -18.642   3.775   0.145  1.00  0.00
ATOM   4782  H1  WAT  1583     -18.711   2.834  -0.016  1.00  0.00
ATOM   4783  H2  WAT  1583     -17.880   3.865   0.718  1.00  0.00
TER
ATOM   4784  O   WAT  1584     -17.611  -3.418   0.372  1.00  0.00
ATOM   4785  H1  WAT  1584     -17.235  -4.290   0.260  1.00  0.00
ATOM   4786  H2  WAT  1584     -17.709  -3.082  -0.519  1.00  0.00
TER
ATOM   4787  O   WAT  1585     -13.829  -5.923  -2.695  1.00  0.00
ATOM   4788  H1  WAT  1585     -13.008  -6.413  -2.652  1.00  0.00
ATOM   4789  H2  WAT  1585     -13.795  -5.333  -1.942  1.00  0.00
TER
ATOM   4790  O   WAT  1586      -9.539  -3.906   3.869  1.00  0.00
ATOM   4791  H1  WAT  1586     -10.244  -3.518   3.351  1.00  0.00
ATOM   4792  H2  WAT  1586      -9.273  -3.211   4.471  1.00  0.00
TER
ATOM   4793  O   WAT  1587     -16.969   2.675  -4.068  1.00  0.00
ATOM   4794  H1  WAT  1587     -17.587   3.140  -4.632  1.00  0.00
ATOM   4795  H2  WAT  1587     -16.457   3.368  -3.651  1.00  0.00
TER
ATOM   4796  O   WAT  1588     -13.593  -3.983   0.078  1.00  0.00
ATOM   4797  H1  WAT  1588     -14.297  -3.694   0.658  1.00  0.00
ATOM   4798  H2  WAT  1588     -13.231  -3.173  -0.282  1.00  0.00
TER
ATOM   4799  O   WAT  1589     -11.976   5.635   2.341  1.00  0.00
ATOM   4800  H1  WAT  1589     -12.660   6.305   2.332  1.00  0.00
ATOM   4801  H2  WAT  1589     -11.437   5.833   1.575  1.00  0.00
TER
ATOM   4802  O   WAT  1590     -10.524  -4.537   0.469  1.00  0.00
ATOM   4803  H1  WAT  1590     -11.471  -4.503   0.600  1.00  0.00
ATOM   4804  H2  WAT  1590     -10.199  -3.723   0.854  1.00  0.00
TER
ATOM   4805  O   WAT  1591     -14.440   7.479   1.055  1.00  0.00
ATOM   4806  H1  WAT  1591     -14.428   7.076   0.187  1.00  0.00
ATOM   4807  H2  WAT  1591     -14.993   8.254   0.951  1.00  0.00
TER
ATOM   4808  O   WAT  1592     -13.146   4.201  -3.856  1.00  0.00
ATOM   4809  H1  WAT  1592     -13.256   3.258  -3.731  1.00  0.00
ATOM   4810  H2  WAT  1592     -13.149   4.563  -2.970  1.00  0.00
TER
ATOM   4811  O   WAT  1593     -15.042   2.382   2.383  1.00  0.00
ATOM   4812  H1  WAT  1593     -14.625   2.168   1.549  1.00  0.00
ATOM   4813  H2  WAT  1593     -14.318   2.640   2.954  1.00  0.00
TER
ATOM   4814  O   WAT  1594     -17.604  -0.172  -4.500  1.00  0.00
ATOM   4815  H1  WAT  1594     -18.531  -0.239  -4.271  1.00  0.00
ATOM   4816  H2  WAT  1594     -17.451   0.766  -4.614  1.00  0.00
TER
ATOM   4817  O   WAT  1595     -17.617  -3.901  -7.503  1.00  0.00
ATOM   4818  H1  WAT  1595     -18.557  -3.739  -7.418  1.00  0.00
ATOM   4819  H2  WAT  1595     -17.299  -3.182  -8.049  1.00  0.00
TER
ATOM   4820  O   WAT  1596     -11.096   0.781   2.475  1.00  0.00
ATOM   4821  H1  WAT  1596     -11.924   0.850   2.000  1.00  0.00
ATOM   4822  H2  WAT  1596     -10.501   1.367   2.007  1.00  0.00
TER
ATOM   4823  O   WAT  1597     -13.574   1.390  -3.996  1.00  0.00
ATOM   4824  H1  WAT  1597     -14.193   1.052  -4.644  1.00  0.00
ATOM   4825  H2  WAT  1597     -13.592   0.746  -3.288  1.00  0.00
TER
ATOM   4826  O   WAT  1598     -14.131  -2.432   3.420  1.00  0.00
ATOM   4827  H1  WAT  1598     -14.544  -1.607   3.674  1.00  0.00
ATOM   4828  H2  WAT  1598     -14.864  -3.017   3.228  1.00  0.00
TER
ATOM   4829  O   WAT  1599     -13.441   7.614   4.109  1.00  0.00
ATOM   4830  H1  WAT  1599     -13.918   8.421   3.916  1.00  0.00
ATOM   4831  H2  WAT  1599     -14.125   6.962   4.261  1.00  0.00
TER
ATOM   4832  O   WAT  1600     -15.398   0.628  -6.989  1.00  0.00
ATOM   4833  H1  WAT  1600     -14.958  -0.210  -7.135  1.00  0.00
ATOM   4834  H2  WAT  1600     -14.685   1.261  -6.902  1.00  0.00
TER
ATOM   4835  O   WAT  1601     -17.288   5.568  -3.021  1.00  0.00
ATOM   4836  H1  WAT  1601     -16.848   6.310  -3.435  1.00  0.00
ATOM   4837  H2  WAT  1601     -17.349   5.811  -2.097  1.00  0.00
TER
ATOM   4838  O   WAT  1602     -11.816  -8.117  -8.675  1.00  0.00
ATOM   4839  H1  WAT  1602     -12.129  -8.025  -7.775  1.00  0.00
ATOM   4840  H2  WAT  1602     -11.055  -7.539  -8.725  1.00  0.00
TER
ATOM   4841  O   WAT  1603      -9.862   7.375   9.178  1.00  0.00
ATOM   4842  H1  WAT  1603      -9.386   7.853   9.857  1.00  0.00
ATOM   4843  H2  WAT  1603      -9.241   7.307   8.452  1.00  0.00
TER
ATOM   4844  O   WAT  1604     -10.458   4.566   6.338  1.00  0.00
ATOM   4845  H1  WAT  1604     -10.332   4.328   5.419  1.00  0.00
ATOM   4846  H2  WAT  1604     -10.416   3.735   6.810  1.00  0.00
TER
ATOM   4847  O   WAT  1605     -16.597   8.269   4.907  1.00  0.00
ATOM   4848  H1  WAT  1605     -16.082   8.180   5.709  1.00  0.00
ATOM   4849  H2  WAT  1605     -17.440   8.615   5.200  1.00  0.00
TER
ATOM   4850  O   WAT  1606     -14.621   8.555  -5.664  1.00  0.00
ATOM   4851  H1  WAT  1606     -14.781   8.265  -4.766  1.00  0.00
ATOM   4852  H2  WAT  1606     -14.786   7.779  -6.200  1.00  0.00
TER
ATOM   4853  O   WAT  1607     -14.918   6.064  -7.105  1.00  0.00
ATOM   4854  H1  WAT  1607     -15.612   6.061  -7.764  1.00  0.00
ATOM   4855  H2  WAT  1607     -14.176   5.639  -7.535  1.00  0.00
TER
ATOM   4856  O   WAT  1608     -15.353   7.690  -3.030  1.00  0.00
ATOM   4857  H1  WAT  1608     -14.898   6.909  -2.716  1.00  0.00
ATOM   4858  H2  WAT  1608     -15.014   8.400  -2.486  1.00  0.00
TER
ATOM   4859  O   WAT  1609     -10.606  -3.380   7.303  1.00  0.00
ATOM   4860  H1  WAT  1609     -11.221  -2.872   6.774  1.00  0.00
ATOM   4861  H2  WAT  1609     -10.926  -4.280   7.245  1.00  0.00
TER
ATOM   4862  O   WAT  1610     -18.544  -4.541   4.769  1.00  0.00
ATOM   4863  H1  WAT  1610     -19.006  -4.333   5.581  1.00  0.00
ATOM   4864  H2  WAT  1610     -18.947  -5.355   4.466  1.00  0.00
TER
ATOM   4865  O   WAT  1611     -13.544  -3.320   5.899  1.00  0.00
ATOM   4866  H1  WAT  1611     -14.395  -3.620   6.219  1.00  0.00
ATOM   4867  H2  WAT  1611     -13.704  -3.076   4.987  1.00  0.00
TER
ATOM   4868  O   WAT  1612     -16.449  -1.820   7.998  1.00  0.00
ATOM   4869  H1  WAT  1612     -16.124  -2.654   7.659  1.00  0.00
ATOM   4870  H2  WAT  1612     -15.661  -1.297   8.146  1.00  0.00
TER
ATOM   4871  O   WAT  1613     -15.810  -2.278  -4.507  1.00  0.00
ATOM   4872  H1  WAT  1613     -16.409  -1.555  -4.691  1.00  0.00
ATOM   4873  H2  WAT  1613     -15.262  -2.341  -5.290  1.00  0.00
TER
ATOM   4874  O   WAT  1614     -17.204  -3.642  -2.477  1.00  0.00
ATOM   4875  H1  WAT  1614     -16.811  -3.325  -3.290  1.00  0.00
ATOM   4876  H2  WAT  1614     -16.842  -4.521  -2.363  1.00  0.00
TER
ATOM   4877  O   WAT  1615     -16.618  -1.051   1.618  1.00  0.00
ATOM   4878  H1  WAT  1615     -17.350  -0.543   1.967  1.00  0.00
ATOM   4879  H2  WAT  1615     -17.016  -1.868   1.317  1.00  0.00
TER
ATOM   4880  O   WAT  1616     -16.156  -5.598   1.030  1.00  0.00
ATOM   4881  H1  WAT  1616     -16.138  -5.147   1.874  1.00  0.00
ATOM   4882  H2  WAT  1616     -16.404  -6.497   1.244  1.00  0.00
TER
ATOM   4883  O   WAT  1617     -12.728  -8.185   6.869  1.00  0.00
ATOM   4884  H1  WAT  1617     -12.404  -8.916   7.395  1.00  0.00
ATOM   4885  H2  WAT  1617     -12.693  -8.503   5.967  1.00  0.00
TER
ATOM   4886  O   WAT  1618     -12.803   1.928   0.477  1.00  0.00
ATOM   4887  H1  WAT  1618     -12.083   2.423   0.087  1.00  0.00
ATOM   4888  H2  WAT  1618     -13.004   1.250  -0.167  1.00  0.00
TER
ATOM   4889  O   WAT  1619     -17.342  -6.678  -5.380  1.00  0.00
ATOM   4890  H1  WAT  1619     -18.155  -7.177  -5.455  1.00  0.00
ATOM   4891  H2  WAT  1619     -17.535  -5.839  -5.796  1.00  0.00
TER
ATOM   4892  O   WAT  1620     -17.421   1.999   6.364  1.00  0.00
ATOM   4893  H1  WAT  1620     -17.487   1.078   6.110  1.00  0.00
ATOM   4894  H2  WAT  1620     -18.050   2.096   7.079  1.00  0.00
TER
ATOM   4895  O   WAT  1621     -14.627  -2.307  -7.083  1.00  0.00
ATOM   4896  H1  WAT  1621     -13.739  -1.995  -7.258  1.00  0.00
ATOM   4897  H2  WAT  1621     -14.656  -3.179  -7.475  1.00  0.00
TER
ATOM   4898  O   WAT  1622     -17.489   4.821   6.115  1.00  0.00
ATOM   4899  H1  WAT  1622     -17.475   3.889   5.897  1.00  0.00
ATOM   4900  H2  WAT  1622     -18.197   4.907   6.754  1.00  0.00
TER
ATOM   4901  O   WAT  1623     -12.355  -0.995  -7.615  1.00  0.00
ATOM   4902  H1  WAT  1623     -12.439  -0.564  -8.466  1.00  0.00
ATOM   4903  H2  WAT  1623     -11.636  -0.535  -7.183  1.00  0.00
TER
ATOM   4904  O   WAT  1624     -11.278   1.461   5.462  1.00  0.00
ATOM   4905  H1  WAT  1624     -12.003   2.054   5.265  1.00  0.00
ATOM   4906  H2  WAT  1624     -10.750   1.454   4.663  1.00  0.00
TER
ATOM   4907  O   WAT  1625     -11.327   5.859  -4.887  1.00  0.00
ATOM   4908  H1  WAT  1625     -11.969   5.204  -4.613  1.00  0.00
ATOM   4909  H2  WAT  1625     -11.714   6.264  -5.663  1.00  0.00
TER
ATOM   4910  O   WAT  1626     -15.748   3.187  -1.040  1.00  0.00
ATOM   4911  H1  WAT  1626     -15.396   2.590  -1.700  1.00  0.00
ATOM   4912  H2  WAT  1626     -16.632   2.862  -0.869  1.00  0.00
TER
ATOM   4913  O   WAT  1627     -18.056   6.462   3.209  1.00  0.00
ATOM   4914  H1  WAT  1627     -17.412   6.668   3.886  1.00  0.00
ATOM   4915  H2  WAT  1627     -17.693   5.701   2.756  1.00  0.00
TER
ATOM   4916  O   WAT  1628     -16.783   4.466   1.927  1.00  0.00
ATOM   4917  H1  WAT  1628     -16.140   3.765   2.040  1.00  0.00
ATOM   4918  H2  WAT  1628     -16.258   5.246   1.746  1.00  0.00
TER
ATOM   4919  O   WAT  1629     -12.937   4.751  -8.350  1.00  0.00
ATOM   4920  H1  WAT  1629     -13.163   4.034  -7.757  1.00  0.00
ATOM   4921  H2  WAT  1629     -13.327   4.502  -9.187  1.00  0.00
TER
ATOM   4922  O   WAT  1630     -15.009   5.265   5.130  1.00  0.00
ATOM   4923  H1  WAT  1630     -14.673   5.852   5.808  1.00  0.00
ATOM   4924  H2  WAT  1630     -15.929   5.134   5.360  1.00  0.00
TER
ATOM   4925  O   WAT  1631     -13.355   2.668  -6.688  1.00  0.00
ATOM   4926  H1  WAT  1631     -13.643   3.129  -5.900  1.00  0.00
ATOM   4927  H2  WAT  1631     -12.560   2.208  -6.420  1.00  0.00
TER
ATOM   4928  O   WAT  1632     -15.965  -4.453   3.663  1.00  0.00
ATOM   4929  H1  WAT  1632     -15.596  -5.274   3.991  1.00  0.00
ATOM   4930  H2  WAT  1632     -16.825  -4.393   4.078  1.00  0.00
TER
ATOM   4931  O   WAT  1633     -12.598  -5.497  -5.529  1.00  0.00
ATOM   4932  H1  WAT  1633     -13.227  -5.393  -6.243  1.00  0.00
ATOM   4933  H2  WAT  1633     -13.093  -5.278  -4.739  1.00  0.00
TER
ATOM   4934  O   WAT  1634     -18.153   6.223  -8.095  1.00  0.00
ATOM   4935  H1  WAT  1634     -18.051   6.020  -9.025  1.00  0.00
ATOM   4936  H2  WAT  1634     -19.052   5.969  -7.890  1.00  0.00
TER
ATOM   4937  O   WAT  1635     -19.004  -1.799   3.886  1.00  0.00
ATOM   4938  H1  WAT  1635     -18.506  -1.325   4.552  1.00  0.00
ATOM   4939  H2  WAT  1635     -18.862  -2.723   4.093  1.00  0.00
TER
ATOM   4940  O   WAT  1636     -16.598  -6.494  -2.673  1.00  0.00
ATOM   4941  H1  WAT  1636     -16.722  -6.475  -3.622  1.00  0.00
ATOM   4942  H2  WAT  1636     -15.650  -6.446  -2.553  1.00  0.00
TER
ATOM   4943  O   WAT  1637     -11.798  -5.582   4.729  1.00  0.00
ATOM   4944  H1  WAT  1637     -12.300  -4.842   5.069  1.00  0.00
ATOM   4945  H2  WAT  1637     -10.982  -5.194   4.413  1.00  0.00
TER
ATOM   4946  O   WAT  1638     -13.505  -0.339  -1.825  1.00  0.00
ATOM   4947  H1  WAT  1638     -14.446  -0.324  -1.650  1.00  0.00
ATOM   4948  H2  WAT  1638     -13.191  -1.125  -1.379  1.00  0.00
TER
ATOM   4949  O   WAT  1639     -11.503   6.832  -0.149  1.00  0.00
ATOM   4950  H1  WAT  1639     -11.378   7.655   0.323  1.00  0.00
ATOM   4951  H2  WAT  1639     -10.636   6.621  -0.497  1.00  0.00
TER
ATOM   4952  O   WAT  1640     -16.189   4.218   8.659  1.00  0.00
ATOM   4953  H1  WAT  1640     -16.795   4.241   7.918  1.00  0.00
ATOM   4954  H2  WAT  1640     -16.493   3.486   9.195  1.00  0.00
TER
ATOM   4955  O   WAT  1641     -14.759   7.946   7.270  1.00  0.00
ATOM   4956  H1  WAT  1641     -13.807   7.861   7.220  1.00  0.00
ATOM   4957  H2  WAT  1641     -14.906   8.610   7.943  1.00  0.00
TER
ATOM   4958  O   WAT  1642     -11.868   7.325  -7.231  1.00  0.00
ATOM   4959  H1  WAT  1642     -12.154   6.912  -8.046  1.00  0.00
ATOM   4960  H2  WAT  1642     -12.066   8.254  -7.351  1.00  0.00
TER
ATOM   4961  O   WAT  1643     -17.163   2.380  -8.186  1.00  0.00
ATOM   4962  H1  WAT  1643     -17.712   2.827  -7.542  1.00  0.00
ATOM   4963  H2  WAT  1643     -16.541   1.875  -7.663  1.00  0.00
TER
ATOM   4964  O   WAT  1644     -13.109   3.735   7.746  1.00  0.00
ATOM   4965  H1  WAT  1644     -12.368   4.072   7.243  1.00  0.00
ATOM   4966  H2  WAT  1644     -13.872   3.904   7.193  1.00  0.00
TER
ATOM   4967  O   WAT  1645     -18.983   0.363  -9.042  1.00  0.00
ATOM   4968  H1  WAT  1645     -18.462  -0.352  -9.408  1.00  0.00
ATOM   4969  H2  WAT  1645     -18.336   1.002  -8.742  1.00  0.00
TER
ATOM   4970  O   WAT  1646     -14.435   1.786   6.281  1.00  0.00
ATOM   4971  H1  WAT  1646     -14.021   1.941   7.130  1.00  0.00
ATOM   4972  H2  WAT  1646     -15.370   1.912   6.444  1.00  0.00
TER
ATOM   4973  O   WAT  1647     -13.963  -0.874   8.285  1.00  0.00
ATOM   4974  H1  WAT  1647     -13.381  -1.629   8.197  1.00  0.00
ATOM   4975  H2  WAT  1647     -13.786  -0.344   7.508  1.00  0.00
TER
ATOM   4976  O   WAT  1648     -17.337  -0.530   5.635  1.00  0.00
ATOM   4977  H1  WAT  1648     -17.217  -1.126   6.374  1.00  0.00
ATOM   4978  H2  WAT  1648     -16.478  -0.493   5.215  1.00  0.00
TER
ATOM   4979  O   WAT  1649     -14.998   0.023   4.211  1.00  0.00
ATOM   4980  H1  WAT  1649     -15.525   0.548   3.607  1.00  0.00
ATOM   4981  H2  WAT  1649     -14.655   0.656   4.842  1.00  0.00
TER
ATOM   4982  O   WAT  1650     -15.751  -4.372   7.126  1.00  0.00
ATOM   4983  H1  WAT  1650     -16.439  -5.033   7.061  1.00  0.00
ATOM   4984  H2  WAT  1650     -15.030  -4.818   7.570  1.00  0.00
TER
ATOM   4985  O   WAT  1651     -15.121  -7.776  -6.815  1.00  0.00
ATOM   4986  H1  WAT  1651     -14.840  -8.620  -6.459  1.00  0.00
ATOM   4987  H2  WAT  1651     -15.894  -7.544  -6.302  1.00  0.00
TER
ATOM   4988  O   WAT  1652     -18.418   8.444  -6.752  1.00  0.00
ATOM   4989  H1  WAT  1652     -17.523   8.783  -6.730  1.00  0.00
ATOM   4990  H2  WAT  1652     -18.386   7.722  -7.380  1.00  0.00
TER
ATOM   4991  O   WAT  1653     -11.438   6.975   5.955  1.00  0.00
ATOM   4992  H1  WAT  1653     -12.038   7.034   5.211  1.00  0.00
ATOM   4993  H2  WAT  1653     -11.309   6.035   6.084  1.00  0.00
TER
ATOM   4994  O   WAT  1654     -10.198   4.717  -8.708  1.00  0.00
ATOM   4995  H1  WAT  1654     -11.029   4.784  -8.238  1.00  0.00
ATOM   4996  H2  WAT  1654     -10.021   5.607  -9.012  1.00  0.00
TER
ATOM   4997  O   WAT  1655     -10.743   1.461  -6.205  1.00  0.00
ATOM   4998  H1  WAT  1655      -9.981   2.031  -6.099  1.00  0.00
ATOM   4999  H2  WAT  1655     -10.727   0.894  -5.434  1.00  0.00
TER
ATOM   5000  O   WAT  1656      -9.737   2.316  -1.361  1.00  0.00
ATOM   5001  H1  WAT  1656      -9.366   1.533  -1.767  1.00  0.00
ATOM   5002  H2  WAT  1656      -9.096   3.005  -1.539  1.00  0.00
TER
ATOM   5003  O   WAT  1657     -12.753   3.700   4.052  1.00  0.00
ATOM   5004  H1  WAT  1657     -13.567   4.130   4.315  1.00  0.00
ATOM   5005  H2  WAT  1657     -12.346   4.312   3.439  1.00  0.00
TER
ATOM   5006  O   WAT  1658     -10.691   1.755  -9.048  1.00  0.00
ATOM   5007  H1  WAT  1658     -10.416   2.663  -9.176  1.00  0.00
ATOM   5008  H2  WAT  1658     -10.880   1.691  -8.112  1.00  0.00
TER
ATOM   5009  O   WAT  1659     -14.293  -5.221  -7.752  1.00  0.00
ATOM   5010  H1  WAT  1659     -13.875  -5.408  -8.593  1.00  0.00
ATOM   5011  H2  WAT  1659     -14.600  -6.073  -7.442  1.00  0.00
TER
ATOM   5012  O   WAT  1660     -10.794  -0.308  -4.055  1.00  0.00
ATOM   5013  H1  WAT  1660     -11.170  -1.076  -4.487  1.00  0.00
ATOM   5014  H2  WAT  1660     -11.524   0.074  -3.567  1.00  0.00
TER
ATOM   5015  O   WAT  1661     -11.404  -1.161   5.579  1.00  0.00
ATOM   5016  H1  WAT  1661     -11.636  -1.390   4.679  1.00  0.00
ATOM   5017  H2  WAT  1661     -11.144  -0.241   5.534  1.00  0.00
TER
ATOM   5018  O   WAT  1662     -12.965  -5.936   8.357  1.00  0.00
ATOM   5019  H1  WAT  1662     -12.088  -5.927   8.740  1.00  0.00
ATOM   5020  H2  WAT  1662     -12.953  -6.672   7.746  1.00  0.00
TER
ATOM   5021  O   WAT  1663     -11.519  -2.083  -0.754  1.00  0.00
ATOM   5022  H1  WAT  1663     -10.995  -2.576  -1.385  1.00  0.00
ATOM   5023  H2  WAT  1663     -10.933  -1.948  -0.009  1.00  0.00
TER
ATOM   5024  O   WAT  1664     -11.340  -1.999   2.768  1.00  0.00
ATOM   5025  H1  WAT  1664     -12.290  -2.032   2.882  1.00  0.00
ATOM   5026  H2  WAT  1664     -11.159  -1.089   2.533  1.00  0.00
TER
ATOM   5027  O   WAT  1665     -12.029  -2.825  -4.815  1.00  0.00
ATOM   5028  H1  WAT  1665     -11.533  -3.058  -4.030  1.00  0.00
ATOM   5029  H2  WAT  1665     -12.227  -3.664  -5.231  1.00  0.00
TER
ATOM   5030  O   WAT  1666     -10.600  -4.189  -2.281  1.00  0.00
ATOM   5031  H1  WAT  1666     -10.710  -4.344  -1.343  1.00  0.00
ATOM   5032  H2  WAT  1666      -9.840  -4.717  -2.524  1.00  0.00
TER
ATOM   5033  O   WAT  1667     -12.254  -8.250   4.177  1.00  0.00
ATOM   5034  H1  WAT  1667     -11.617  -7.636   4.543  1.00  0.00
ATOM   5035  H2  WAT  1667     -12.106  -8.214   3.232  1.00  0.00
TER
ATOM   5036  O   WAT  1668      -9.711  -6.358  -9.041  1.00  0.00
ATOM   5037  H1  WAT  1668      -8.786  -6.490  -9.249  1.00  0.00
ATOM   5038  H2  WAT  1668      -9.734  -6.279  -8.087  1.00  0.00
TER
ATOM   5039  O   WAT  1669      -9.637  -5.587  -6.415  1.00  0.00
ATOM   5040  H1  WAT  1669     -10.432  -5.653  -5.886  1.00  0.00
ATOM   5041  H2  WAT  1669      -9.433  -4.652  -6.426  1.00  0.00
TER
ATOM   5042  O   WAT  1670     -12.696   8.452  -2.421  1.00  0.00
ATOM   5043  H1  WAT  1670     -12.100   8.130  -3.098  1.00  0.00
ATOM   5044  H2  WAT  1670     -12.438   7.979  -1.630  1.00  0.00
TER
ATOM   5045  O   WAT  1671     -18.883  -7.097   7.085  1.00  0.00
ATOM   5046  H1  WAT  1671     -18.944  -6.505   7.834  1.00  0.00
ATOM   5047  H2  WAT  1671     -17.943  -7.205   6.940  1.00  0.00
TER
ATOM   5048  O   WAT  1672     -16.246  -7.440   6.724  1.00  0.00
ATOM   5049  H1  WAT  1672     -15.632  -7.122   6.062  1.00  0.00
ATOM   5050  H2  WAT  1672     -15.701  -7.925   7.344  1.00  0.00
TER
ATOM   5051  O   WAT  1673      -9.828   8.459   4.130  1.00  0.00
ATOM   5052  H1  WAT  1673     -10.323   8.856   3.413  1.00  0.00
ATOM   5053  H2  WAT  1673     -10.437   7.834   4.524  1.00  0.00
TER
ATOM   5054  O   WAT  1674     -15.505  -8.877   3.051  1.00  0.00
ATOM   5055  H1  WAT  1674     -16.379  -8.543   2.848  1.00  0.00
ATOM   5056  H2  WAT  1674     -15.614  -9.350   3.876  1.00  0.00
TER
ATOM   5057  O   WAT  1675     -14.598  -6.670   4.435  1.00  0.00
ATOM   5058  H1  WAT  1675     -14.927  -7.485   4.055  1.00  0.00
ATOM   5059  H2  WAT  1675     -13.650  -6.713   4.312  1.00  0.00
TER
ATOM   5060  O   WAT  1676     -12.144   9.101   1.409  1.00  0.00
ATOM   5061  H1  WAT  1676     -12.604   9.853   1.035  1.00  0.00
ATOM   5062  H2  WAT  1676     -12.773   8.382   1.350  1.00  0.00
TER
ATOM   5063  O   WAT  1677     -18.975   8.301   1.410  1.00  0.00
ATOM   5064  H1  WAT  1677     -18.688   8.046   0.534  1.00  0.00
ATOM   5065  H2  WAT  1677     -18.463   7.749   2.001  1.00  0.00
TER
ATOM   5066  O   WAT  1678     -17.758  -7.960   1.990  1.00  0.00
ATOM   5067  H1  WAT  1678     -18.540  -7.485   2.270  1.00  0.00
ATOM   5068  H2  WAT  1678     -18.051  -8.864   1.881  1.00  0.00
TER
ATOM   5069  O   WAT  1679     -13.205  -7.258   0.035  1.00  0.00
ATOM   5070  H1  WAT  1679     -12.765  -7.313  -0.813  1.00  0.00
ATOM   5071  H2  WAT  1679     -13.475  -6.342   0.106  1.00  0.00
TER
ATOM   5072  O   WAT  1680     -11.342  -7.626  -1.954  1.00  0.00
ATOM   5073  H1  WAT  1680     -11.403  -8.570  -2.101  1.00  0.00
ATOM   5074  H2  WAT  1680     -10.562  -7.518  -1.409  1.00  0.00
TER
ATOM   5075  O   WAT  1681     -15.370  -8.877  -1.260  1.00  0.00
ATOM   5076  H1  WAT  1681     -14.767  -8.305  -0.785  1.00  0.00
ATOM   5077  H2  WAT  1681     -16.110  -8.313  -1.483  1.00  0.00
TER
ATOM   5078  O   WAT  1682     -12.226  -8.475  -5.986  1.00  0.00
ATOM   5079  H1  WAT  1682     -12.031  -7.577  -5.719  1.00  0.00
ATOM   5080  H2  WAT  1682     -13.013  -8.706  -5.493  1.00  0.00
TER
ATOM   5081  O   WAT  1683     -18.908   9.223   8.777  1.00  0.00
ATOM   5082  H1  WAT  1683     -17.981   8.987   8.821  1.00  0.00
ATOM   5083  H2  WAT  1683     -18.923  10.050   8.296  1.00  0.00
TER
ATOM   5084  O   WAT  1684     -10.674   8.765  -4.225  1.00  0.00
ATOM   5085  H1  WAT  1684     -10.498   8.079  -4.869  1.00  0.00
ATOM   5086  H2  WAT  1684     -11.371   9.290  -4.618  1.00  0.00
TER
ATOM   5087  O   WAT  1685     -15.120  -8.698   9.120  1.00  0.00
ATOM   5088  H1  WAT  1685     -15.234  -8.378  10.015  1.00  0.00
ATOM   5089  H2  WAT  1685     -14.303  -8.296   8.823  1.00  0.00
TER
ATOM   5090  O   WAT  1686     -12.340   8.450   8.601  1.00  0.00
ATOM   5091  H1  WAT  1686     -11.548   7.955   8.394  1.00  0.00
ATOM   5092  H2  WAT  1686     -12.047   9.129   9.209  1.00  0.00
TER
ATOM   5093  O   WAT  1687     -18.083   1.100 -18.636  1.00  0.00
ATOM   5094  H1  WAT  1687     -18.858   0.620 -18.346  1.00  0.00
ATOM   5095  H2  WAT  1687     -17.431   0.420 -18.810  1.00  0.00
TER
ATOM   5096  O   WAT  1688     -18.642   3.775 -18.629  1.00  0.00
ATOM   5097  H1  WAT  1688     -18.711   2.834 -18.790  1.00  0.00
ATOM   5098  H2  WAT  1688     -17.880   3.865 -18.057  1.00  0.00
TER
ATOM   5099  O   WAT  1689     -17.611  -3.418 -18.402  1.00  0.00
ATOM   5100  H1  WAT  1689     -17.235  -4.290 -18.515  1.00  0.00
ATOM   5101  H2  WAT  1689     -17.709  -3.082 -19.293  1.00  0.00
TER
ATOM   5102  O   WAT  1690      -9.539  -3.906 -14.905  1.00  0.00
ATOM   5103  H1  WAT  1690     -10.244  -3.518 -15.423  1.00  0.00
ATOM   5104  H2  WAT  1690      -9.273  -3.211 -14.303  1.00  0.00
TER
ATOM   5105  O   WAT  1691     -13.593  -3.983 -18.697  1.00  0.00
ATOM   5106  H1  WAT  1691     -14.297  -3.694 -18.116  1.00  0.00
ATOM   5107  H2  WAT  1691     -13.231  -3.173 -19.057  1.00  0.00
TER
ATOM   5108  O   WAT  1692     -11.976   5.635 -16.434  1.00  0.00
ATOM   5109  H1  WAT  1692     -12.660   6.305 -16.442  1.00  0.00
ATOM   5110  H2  WAT  1692     -11.437   5.833 -17.199  1.00  0.00
TER
ATOM   5111  O   WAT  1693     -10.524  -4.537 -18.306  1.00  0.00
ATOM   5112  H1  WAT  1693     -11.471  -4.503 -18.174  1.00  0.00
ATOM   5113  H2  WAT  1693     -10.199  -3.723 -17.921  1.00  0.00
TER
ATOM   5114  O   WAT  1694     -14.440   7.479 -17.719  1.00  0.00
ATOM   5115  H1  WAT  1694     -14.428   7.076 -18.587  1.00  0.00
ATOM   5116  H2  WAT  1694     -14.993   8.254 -17.823  1.00  0.00
TER
ATOM   5117  O   WAT  1695     -15.042   2.382 -16.391  1.00  0.00
ATOM   5118  H1  WAT  1695     -14.625   2.168 -17.226  1.00  0.00
ATOM   5119  H2  WAT  1695     -14.318   2.640 -15.820  1.00  0.00
TER
ATOM   5120  O   WAT  1696     -11.096   0.781 -16.299  1.00  0.00
ATOM   5121  H1  WAT  1696     -11.924   0.850 -16.774  1.00  0.00
ATOM   5122  H2  WAT  1696     -10.501   1.367 -16.768  1.00  0.00
TER
ATOM   5123  O   WAT  1697     -14.131  -2.432 -15.354  1.00  0.00
ATOM   5124  H1  WAT  1697     -14.544  -1.607 -15.100  1.00  0.00
ATOM   5125  H2  WAT  1697     -14.864  -3.017 -15.546  1.00  0.00
TER
ATOM   5126  O   WAT  1698     -13.441   7.614 -14.666  1.00  0.00
ATOM   5127  H1  WAT  1698     -13.918   8.421 -14.859  1.00  0.00
ATOM   5128  H2  WAT  1698     -14.125   6.962 -14.513  1.00  0.00
TER
ATOM   5129  O   WAT  1699      -9.862   7.375  -9.597  1.00  0.00
ATOM   5130  H1  WAT  1699      -9.386   7.853  -8.918  1.00  0.00
ATOM   5131  H2  WAT  1699      -9.241   7.307 -10.322  1.00  0.00
TER
ATOM   5132  O   WAT  1700     -10.458   4.566 -12.437  1.00  0.00
ATOM   5133  H1  WAT  1700     -10.332   4.328 -13.355  1.00  0.00
ATOM   5134  H2  WAT  1700     -10.416   3.735 -11.964  1.00  0.00
TER
ATOM   5135  O   WAT  1701     -16.597   8.269 -13.867  1.00  0.00
ATOM   5136  H1  WAT  1701     -16.082   8.180 -13.065  1.00  0.00
ATOM   5137  H2  WAT  1701     -17.440   8.615 -13.574  1.00  0.00
TER
ATOM   5138  O   WAT  1702     -10.606  -3.380 -11.472  1.00  0.00
ATOM   5139  H1  WAT  1702     -11.221  -2.872 -12.000  1.00  0.00
ATOM   5140  H2  WAT  1702     -10.926  -4.280 -11.529  1.00  0.00
TER
ATOM   5141  O   WAT  1703     -18.544  -4.541 -14.005  1.00  0.00
ATOM   5142  H1  WAT  1703     -19.006  -4.333 -13.193  1.00  0.00
ATOM   5143  H2  WAT  1703     -18.947  -5.355 -14.308  1.00  0.00
TER
ATOM   5144  O   WAT  1704     -13.544  -3.320 -12.876  1.00  0.00
ATOM   5145  H1  WAT  1704     -14.395  -3.620 -12.555  1.00  0.00
ATOM   5146  H2  WAT  1704     -13.704  -3.076 -13.787  1.00  0.00
TER
ATOM   5147  O   WAT  1705     -16.449  -1.820 -10.776  1.00  0.00
ATOM   5148  H1  WAT  1705     -16.124  -2.654 -11.116  1.00  0.00
ATOM   5149  H2  WAT  1705     -15.661  -1.297 -10.628  1.00  0.00
TER
ATOM   5150  O   WAT  1706     -16.618  -1.051 -17.156  1.00  0.00
ATOM   5151  H1  WAT  1706     -17.350  -0.543 -16.807  1.00  0.00
ATOM   5152  H2  WAT  1706     -17.016  -1.868 -17.458  1.00  0.00
TER
ATOM   5153  O   WAT  1707     -16.156  -5.598 -17.744  1.00  0.00
ATOM   5154  H1  WAT  1707     -16.138  -5.147 -16.900  1.00  0.00
ATOM   5155  H2  WAT  1707     -16.404  -6.497 -17.531  1.00  0.00
TER
ATOM   5156  O   WAT  1708     -12.728  -8.185 -11.905  1.00  0.00
ATOM   5157  H1  WAT  1708     -12.404  -8.916 -11.380  1.00  0.00
ATOM   5158  H2  WAT  1708     -12.693  -8.503 -12.807  1.00  0.00
TER
ATOM   5159  O   WAT  1709     -12.803   1.928 -18.297  1.00  0.00
ATOM   5160  H1  WAT  1709     -12.083   2.423 -18.687  1.00  0.00
ATOM   5161  H2  WAT  1709     -13.004   1.250 -18.942  1.00  0.00
TER
ATOM   5162  O   WAT  1710     -17.421   1.999 -12.410  1.00  0.00
ATOM   5163  H1  WAT  1710     -17.487   1.078 -12.664  1.00  0.00
ATOM   5164  H2  WAT  1710     -18.050   2.096 -11.696  1.00  0.00
TER
ATOM   5165  O   WAT  1711     -17.489   4.821 -12.660  1.00  0.00
ATOM   5166  H1  WAT  1711     -17.475   3.889 -12.878  1.00  0.00
ATOM   5167  H2  WAT  1711     -18.197   4.907 -12.021  1.00  0.00
TER
ATOM   5168  O   WAT  1712     -11.278   1.461 -13.313  1.00  0.00
ATOM   5169  H1  WAT  1712     -12.003   2.054 -13.510  1.00  0.00
ATOM   5170  H2  WAT  1712     -10.750   1.454 -14.111  1.00  0.00
TER
ATOM   5171  O   WAT  1713     -18.056   6.462 -15.566  1.00  0.00
ATOM   5172  H1  WAT  1713     -17.412   6.668 -14.888  1.00  0.00
ATOM   5173  H2  WAT  1713     -17.693   5.701 -16.018  1.00  0.00
TER
ATOM   5174  O   WAT  1714     -16.783   4.466 -16.848  1.00  0.00
ATOM   5175  H1  WAT  1714     -16.140   3.765 -16.735  1.00  0.00
ATOM   5176  H2  WAT  1714     -16.258   5.246 -17.028  1.00  0.00
TER
ATOM   5177  O   WAT  1715     -15.009   5.265 -13.644  1.00  0.00
ATOM   5178  H1  WAT  1715     -14.673   5.852 -12.966  1.00  0.00
ATOM   5179  H2  WAT  1715     -15.929   5.134 -13.414  1.00  0.00
TER
ATOM   5180  O   WAT  1716     -15.965  -4.453 -15.112  1.00  0.00
ATOM   5181  H1  WAT  1716     -15.596  -5.274 -14.784  1.00  0.00
ATOM   5182  H2  WAT  1716     -16.825  -4.393 -14.696  1.00  0.00
TER
ATOM   5183  O   WAT  1717     -19.004  -1.799 -14.888  1.00  0.00
ATOM   5184  H1  WAT  1717     -18.506  -1.325 -14.223  1.00  0.00
ATOM   5185  H2  WAT  1717     -18.862  -2.723 -14.681  1.00  0.00
TER
ATOM   5186  O   WAT  1718     -11.798  -5.582 -14.045  1.00  0.00
ATOM   5187  H1  WAT  1718     -12.300  -4.842 -13.706  1.00  0.00
ATOM   5188  H2  WAT  1718     -10.982  -5.194 -14.361  1.00  0.00
TER
ATOM   5189  O   WAT  1719     -11.503   6.832 -18.924  1.00  0.00
ATOM   5190  H1  WAT  1719     -11.378   7.655 -18.451  1.00  0.00
ATOM   5191  H2  WAT  1719     -10.636   6.621 -19.271  1.00  0.00
TER
ATOM   5192  O   WAT  1720     -16.189   4.218 -10.116  1.00  0.00
ATOM   5193  H1  WAT  1720     -16.795   4.241 -10.856  1.00  0.00
ATOM   5194  H2  WAT  1720     -16.493   3.486  -9.579  1.00  0.00
TER
ATOM   5195  O   WAT  1721     -14.759   7.946 -11.505  1.00  0.00
ATOM   5196  H1  WAT  1721     -13.807   7.861 -11.555  1.00  0.00
ATOM   5197  H2  WAT  1721     -14.906   8.610 -10.831  1.00  0.00
TER
ATOM   5198  O   WAT  1722     -13.109   3.735 -11.029  1.00  0.00
ATOM   5199  H1  WAT  1722     -12.368   4.072 -11.532  1.00  0.00
ATOM   5200  H2  WAT  1722     -13.872   3.904 -11.582  1.00  0.00
TER
ATOM   5201  O   WAT  1723     -14.435   1.786 -12.493  1.00  0.00
ATOM   5202  H1  WAT  1723     -14.021   1.941 -11.644  1.00  0.00
ATOM   5203  H2  WAT  1723     -15.370   1.912 -12.330  1.00  0.00
TER
ATOM   5204  O   WAT  1724     -13.963  -0.874 -10.489  1.00  0.00
ATOM   5205  H1  WAT  1724     -13.381  -1.629 -10.577  1.00  0.00
ATOM   5206  H2  WAT  1724     -13.786  -0.344 -11.266  1.00  0.00
TER
ATOM   5207  O   WAT  1725     -17.337  -0.530 -13.140  1.00  0.00
ATOM   5208  H1  WAT  1725     -17.217  -1.126 -12.400  1.00  0.00
ATOM   5209  H2  WAT  1725     -16.478  -0.493 -13.560  1.00  0.00
TER
ATOM   5210  O   WAT  1726     -14.998   0.023 -14.563  1.00  0.00
ATOM   5211  H1  WAT  1726     -15.525   0.548 -15.167  1.00  0.00
ATOM   5212  H2  WAT  1726     -14.655   0.656 -13.932  1.00  0.00
TER
ATOM   5213  O   WAT  1727     -15.751  -4.372 -11.649  1.00  0.00
ATOM   5214  H1  WAT  1727     -16.439  -5.033 -11.714  1.00  0.00
ATOM   5215  H2  WAT  1727     -15.030  -4.818 -11.204  1.00  0.00
TER
ATOM   5216  O   WAT  1728     -11.438   6.975 -12.820  1.00  0.00
ATOM   5217  H1  WAT  1728     -12.038   7.034 -13.563  1.00  0.00
ATOM   5218  H2  WAT  1728     -11.309   6.035 -12.690  1.00  0.00
TER
ATOM   5219  O   WAT  1729     -12.753   3.700 -14.722  1.00  0.00
ATOM   5220  H1  WAT  1729     -13.567   4.130 -14.460  1.00  0.00
ATOM   5221  H2  WAT  1729     -12.346   4.312 -15.335  1.00  0.00
TER
ATOM   5222  O   WAT  1730     -11.404  -1.161 -13.195  1.00  0.00
ATOM   5223  H1  WAT  1730     -11.636  -1.390 -14.095  1.00  0.00
ATOM   5224  H2  WAT  1730     -11.144  -0.241 -13.241  1.00  0.00
TER
ATOM   5225  O   WAT  1731     -12.965  -5.936 -10.417  1.00  0.00
ATOM   5226  H1  WAT  1731     -12.088  -5.927 -10.034  1.00  0.00
ATOM   5227  H2  WAT  1731     -12.953  -6.672 -11.028  1.00  0.00
TER
ATOM   5228  O   WAT  1732     -11.340  -1.999 -16.007  1.00  0.00
ATOM   5229  H1  WAT  1732     -12.290  -2.032 -15.892  1.00  0.00
ATOM   5230  H2  WAT  1732     -11.159  -1.089 -16.242  1.00  0.00
TER
ATOM   5231  O   WAT  1733     -12.254  -8.250 -14.597  1.00  0.00
ATOM   5232  H1  WAT  1733     -11.617  -7.636 -14.231  1.00  0.00
ATOM   5233  H2  WAT  1733     -12.106  -8.214 -15.542  1.00  0.00
TER
ATOM   5234  O   WAT  1734     -18.883  -7.097 -11.690  1.00  0.00
ATOM   5235  H1  WAT  1734     -18.944  -6.505 -10.940  1.00  0.00
ATOM   5236  H2  WAT  1734     -17.943  -7.205 -11.835  1.00  0.00
TER
ATOM   5237  O   WAT  1735     -16.246  -7.440 -12.050  1.00  0.00
ATOM   5238  H1  WAT  1735     -15.632  -7.122 -12.712  1.00  0.00
ATOM   5239  H2  WAT  1735     -15.701  -7.925 -11.431  1.00  0.00
TER
ATOM   5240  O   WAT  1736      -9.828   8.459 -14.644  1.00  0.00
ATOM   5241  H1  WAT  1736     -10.323   8.856 -15.362  1.00  0.00
ATOM   5242  H2  WAT  1736     -10.437   7.834 -14.251  1.00  0.00
TER
ATOM   5243  O   WAT  1737     -15.505  -8.877 -15.723  1.00  0.00
ATOM   5244  H1  WAT  1737     -16.379  -8.543 -15.926  1.00  0.00
ATOM   5245  H2  WAT  1737     -15.614  -9.350 -14.898  1.00  0.00
TER
ATOM   5246  O   WAT  1738     -14.598  -6.670 -14.339  1.00  0.00
ATOM   5247  H1  WAT  1738     -14.927  -7.485 -14.719  1.00  0.00
ATOM   5248  H2  WAT  1738     -13.650  -6.713 -14.463  1.00  0.00
TER
ATOM   5249  O   WAT  1739     -12.144   9.101 -17.366  1.00  0.00
ATOM   5250  H1  WAT  1739     -12.604   9.853 -17.740  1.00  0.00
ATOM   5251  H2  WAT  1739     -12.773   8.382 -17.424  1.00  0.00
TER
ATOM   5252  O   WAT  1740     -18.975   8.301 -17.364  1.00  0.00
ATOM   5253  H1  WAT  1740     -18.688   8.046 -18.241  1.00  0.00
ATOM   5254  H2  WAT  1740     -18.463   7.749 -16.773  1.00  0.00
TER
ATOM   5255  O   WAT  1741     -17.758  -7.960 -16.784  1.00  0.00
ATOM   5256  H1  WAT  1741     -18.540  -7.485 -16.505  1.00  0.00
ATOM   5257  H2  WAT  1741     -18.051  -8.864 -16.893  1.00  0.00
TER
ATOM   5258  O   WAT  1742     -18.908   9.223  -9.997  1.00  0.00
ATOM   5259  H1  WAT  1742     -17.981   8.987  -9.953  1.00  0.00
ATOM   5260  H2  WAT  1742     -18.923  10.050 -10.478  1.00  0.00
TER
ATOM   5261  O   WAT  1743     -15.120  -8.698  -9.655  1.00  0.00
ATOM   5262  H1  WAT  1743     -15.234  -8.378  -8.760  1.00  0.00
ATOM   5263  H2  WAT  1743     -14.303  -8.296  -9.951  1.00  0.00
TER
ATOM   5264  O   WAT  1744     -12.340   8.450 -10.173  1.00  0.00
ATOM   5265  H1  WAT  1744     -11.548   7.955 -10.380  1.00  0.00
ATOM   5266  H2  WAT  1744     -12.047   9.129  -9.565  1.00  0.00
TER
ATOM   5267  O   WAT  1745     -16.214 -19.453  17.032  1.00  0.00
ATOM   5268  H1  WAT  1745     -16.295 -20.367  16.761  1.00  0.00
ATOM   5269  H2  WAT  1745     -16.628 -18.956  16.326  1.00  0.00
TER
ATOM   5270  O   WAT  1746     -18.083 -17.675  18.913  1.00  0.00
ATOM   5271  H1  WAT  1746     -18.858 -18.155  19.203  1.00  0.00
ATOM   5272  H2  WAT  1746     -17.431 -18.354  18.738  1.00  0.00
TER
ATOM   5273  O   WAT  1747     -14.062 -13.269  17.693  1.00  0.00
ATOM   5274  H1  WAT  1747     -14.524 -14.040  18.021  1.00  0.00
ATOM   5275  H2  WAT  1747     -13.249 -13.242  18.198  1.00  0.00
TER
ATOM   5276  O   WAT  1748     -17.835 -10.983  17.313  1.00  0.00
ATOM   5277  H1  WAT  1748     -18.454 -10.527  16.742  1.00  0.00
ATOM   5278  H2  WAT  1748     -16.980 -10.828  16.912  1.00  0.00
TER
ATOM   5279  O   WAT  1749     -16.969 -16.099  14.706  1.00  0.00
ATOM   5280  H1  WAT  1749     -17.587 -15.634  14.142  1.00  0.00
ATOM   5281  H2  WAT  1749     -16.457 -15.406  15.123  1.00  0.00
TER
ATOM   5282  O   WAT  1750     -13.146 -14.573  14.918  1.00  0.00
ATOM   5283  H1  WAT  1750     -13.256 -15.516  15.043  1.00  0.00
ATOM   5284  H2  WAT  1750     -13.149 -14.212  15.805  1.00  0.00
TER
ATOM   5285  O   WAT  1751     -17.604 -18.947  14.275  1.00  0.00
ATOM   5286  H1  WAT  1751     -18.531 -19.013  14.504  1.00  0.00
ATOM   5287  H2  WAT  1751     -17.451 -18.009  14.160  1.00  0.00
TER
ATOM   5288  O   WAT  1752     -13.574 -17.385  14.778  1.00  0.00
ATOM   5289  H1  WAT  1752     -14.193 -17.723  14.131  1.00  0.00
ATOM   5290  H2  WAT  1752     -13.592 -18.029  15.486  1.00  0.00
TER
ATOM   5291  O   WAT  1753     -15.398 -18.146  11.785  1.00  0.00
ATOM   5292  H1  WAT  1753     -14.958 -18.984  11.639  1.00  0.00
ATOM   5293  H2  WAT  1753     -14.685 -17.513  11.872  1.00  0.00
TER
ATOM   5294  O   WAT  1754     -17.288 -13.206  15.754  1.00  0.00
ATOM   5295  H1  WAT  1754     -16.848 -12.464  15.339  1.00  0.00
ATOM   5296  H2  WAT  1754     -17.349 -12.964  16.677  1.00  0.00
TER
ATOM   5297  O   WAT  1755     -14.621 -10.220  13.110  1.00  0.00
ATOM   5298  H1  WAT  1755     -14.781 -10.509  14.008  1.00  0.00
ATOM   5299  H2  WAT  1755     -14.786 -10.996  12.574  1.00  0.00
TER
ATOM   5300  O   WAT  1756     -14.918 -12.711  11.670  1.00  0.00
ATOM   5301  H1  WAT  1756     -15.612 -12.713  11.010  1.00  0.00
ATOM   5302  H2  WAT  1756     -14.176 -13.135  11.239  1.00  0.00
TER
ATOM   5303  O   WAT  1757     -15.353 -11.085  15.745  1.00  0.00
ATOM   5304  H1  WAT  1757     -14.898 -11.866  16.058  1.00  0.00
ATOM   5305  H2  WAT  1757     -15.014 -10.374  16.289  1.00  0.00
TER
ATOM   5306  O   WAT  1758     -12.803 -16.847  19.252  1.00  0.00
ATOM   5307  H1  WAT  1758     -12.083 -16.351  18.861  1.00  0.00
ATOM   5308  H2  WAT  1758     -13.004 -17.525  18.607  1.00  0.00
TER
ATOM   5309  O   WAT  1759     -12.355 -19.770  11.159  1.00  0.00
ATOM   5310  H1  WAT  1759     -12.439 -19.338  10.309  1.00  0.00
ATOM   5311  H2  WAT  1759     -11.636 -19.310  11.592  1.00  0.00
TER
ATOM   5312  O   WAT  1760     -11.327 -12.915  13.887  1.00  0.00
ATOM   5313  H1  WAT  1760     -11.969 -13.570  14.162  1.00  0.00
ATOM   5314  H2  WAT  1760     -11.714 -12.510  13.111  1.00  0.00
TER
ATOM   5315  O   WAT  1761     -15.748 -15.587  17.734  1.00  0.00
ATOM   5316  H1  WAT  1761     -15.396 -16.184  17.074  1.00  0.00
ATOM   5317  H2  WAT  1761     -16.632 -15.912  17.905  1.00  0.00
TER
ATOM   5318  O   WAT  1762     -12.937 -14.024  10.425  1.00  0.00
ATOM   5319  H1  WAT  1762     -13.163 -14.741  11.017  1.00  0.00
ATOM   5320  H2  WAT  1762     -13.327 -14.273   9.587  1.00  0.00
TER
ATOM   5321  O   WAT  1763     -13.355 -16.107  12.086  1.00  0.00
ATOM   5322  H1  WAT  1763     -13.643 -15.645  12.874  1.00  0.00
ATOM   5323  H2  WAT  1763     -12.560 -16.567  12.355  1.00  0.00
TER
ATOM   5324  O   WAT  1764     -18.153 -12.551  10.679  1.00  0.00
ATOM   5325  H1  WAT  1764     -18.051 -12.755   9.749  1.00  0.00
ATOM   5326  H2  WAT  1764     -19.052 -12.805  10.884  1.00  0.00
TER
ATOM   5327  O   WAT  1765     -13.505 -19.113  16.950  1.00  0.00
ATOM   5328  H1  WAT  1765     -14.446 -19.098  17.125  1.00  0.00
ATOM   5329  H2  WAT  1765     -13.191 -19.900  17.396  1.00  0.00
TER
ATOM   5330  O   WAT  1766     -11.503 -11.942  18.625  1.00  0.00
ATOM   5331  H1  WAT  1766     -11.378 -11.119  19.098  1.00  0.00
ATOM   5332  H2  WAT  1766     -10.636 -12.153  18.278  1.00  0.00
TER
ATOM   5333  O   WAT  1767     -11.868 -11.449  11.543  1.00  0.00
ATOM   5334  H1  WAT  1767     -12.154 -11.863  10.729  1.00  0.00
ATOM   5335  H2  WAT  1767     -12.066 -10.521  11.423  1.00  0.00
TER
ATOM   5336  O   WAT  1768     -17.163 -16.394  10.588  1.00  0.00
ATOM   5337  H1  WAT  1768     -17.712 -15.947  11.232  1.00  0.00
ATOM   5338  H2  WAT  1768     -16.541 -16.899  11.112  1.00  0.00
TER
ATOM   5339  O   WAT  1769     -18.983 -18.411   9.732  1.00  0.00
ATOM   5340  H1  WAT  1769     -18.462 -19.126   9.366  1.00  0.00
ATOM   5341  H2  WAT  1769     -18.336 -17.773  10.032  1.00  0.00
TER
ATOM   5342  O   WAT  1770     -18.418 -10.330  12.022  1.00  0.00
ATOM   5343  H1  WAT  1770     -17.523  -9.991  12.044  1.00  0.00
ATOM   5344  H2  WAT  1770     -18.386 -11.052  11.395  1.00  0.00
TER
ATOM   5345  O   WAT  1771     -10.198 -14.058  10.066  1.00  0.00
ATOM   5346  H1  WAT  1771     -11.029 -13.990  10.537  1.00  0.00
ATOM   5347  H2  WAT  1771     -10.021 -13.167   9.763  1.00  0.00
TER
ATOM   5348  O   WAT  1772     -10.743 -17.313  12.569  1.00  0.00
ATOM   5349  H1  WAT  1772      -9.981 -16.743  12.675  1.00  0.00
ATOM   5350  H2  WAT  1772     -10.727 -17.880  13.340  1.00  0.00
TER
ATOM   5351  O   WAT  1773      -9.737 -16.458  17.413  1.00  0.00
ATOM   5352  H1  WAT  1773      -9.366 -17.241  17.007  1.00  0.00
ATOM   5353  H2  WAT  1773      -9.096 -15.769  17.235  1.00  0.00
TER
ATOM   5354  O   WAT  1774     -10.691 -17.020   9.727  1.00  0.00
ATOM   5355  H1  WAT  1774     -10.416 -16.112   9.598  1.00  0.00
ATOM   5356  H2  WAT  1774     -10.880 -17.083  10.663  1.00  0.00
TER
ATOM   5357  O   WAT  1775     -10.794 -19.083  14.719  1.00  0.00
ATOM   5358  H1  WAT  1775     -11.170 -19.850  14.288  1.00  0.00
ATOM   5359  H2  WAT  1775     -11.524 -18.700  15.207  1.00  0.00
TER
ATOM   5360  O   WAT  1776     -12.696 -10.323  16.353  1.00  0.00
ATOM   5361  H1  WAT  1776     -12.100 -10.644  15.677  1.00  0.00
ATOM   5362  H2  WAT  1776     -12.438 -10.795  17.145  1.00  0.00
TER
ATOM   5363  O   WAT  1777     -10.674 -10.009  14.549  1.00  0.00
ATOM   5364  H1  WAT  1777     -10.498 -10.695  13.905  1.00  0.00
ATOM   5365  H2  WAT  1777     -11.371  -9.484  14.157  1.00  0.00
TER
ATOM   5366  O   WAT  1778     -16.214 -19.453  -1.743  1.00  0.00
ATOM   5367  H1  WAT  1778     -16.295 -20.367  -2.013  1.00  0.00
ATOM   5368  H2  WAT  1778     -16.628 -18.956  -2.449  1.00  0.00
TER
ATOM   5369  O   WAT  1779     -18.083 -17.675   0.138  1.00  0.00
ATOM   5370  H1  WAT  1779     -18.858 -18.155   0.428  1.00  0.00
ATOM   5371  H2  WAT  1779     -17.431 -18.354  -0.036  1.00  0.00
TER
ATOM   5372  O   WAT  1780     -14.062 -13.269  -1.082  1.00  0.00
ATOM   5373  H1  WAT  1780     -14.524 -14.040  -0.753  1.00  0.00
ATOM   5374  H2  WAT  1780     -13.249 -13.242  -0.577  1.00  0.00
TER
ATOM   5375  O   WAT  1781     -17.835 -10.983  -1.461  1.00  0.00
ATOM   5376  H1  WAT  1781     -18.454 -10.527  -2.032  1.00  0.00
ATOM   5377  H2  WAT  1781     -16.980 -10.828  -1.862  1.00  0.00
TER
ATOM   5378  O   WAT  1782     -18.642 -14.999   0.145  1.00  0.00
ATOM   5379  H1  WAT  1782     -18.711 -15.940  -0.016  1.00  0.00
ATOM   5380  H2  WAT  1782     -17.880 -14.909   0.718  1.00  0.00
TER
ATOM   5381  O   WAT  1783     -16.969 -16.099  -4.068  1.00  0.00
ATOM   5382  H1  WAT  1783     -17.587 -15.634  -4.632  1.00  0.00
ATOM   5383  H2  WAT  1783     -16.457 -15.406  -3.651  1.00  0.00
TER
ATOM   5384  O   WAT  1784     -11.976 -13.139   2.341  1.00  0.00
ATOM   5385  H1  WAT  1784     -12.660 -12.469   2.332  1.00  0.00
ATOM   5386  H2  WAT  1784     -11.437 -12.941   1.575  1.00  0.00
TER
ATOM   5387  O   WAT  1785     -14.440 -11.295   1.055  1.00  0.00
ATOM   5388  H1  WAT  1785     -14.428 -11.699   0.187  1.00  0.00
ATOM   5389  H2  WAT  1785     -14.993 -10.520   0.951  1.00  0.00
TER
ATOM   5390  O   WAT  1786     -13.146 -14.573  -3.856  1.00  0.00
ATOM   5391  H1  WAT  1786     -13.256 -15.516  -3.731  1.00  0.00
ATOM   5392  H2  WAT  1786     -13.149 -14.212  -2.970  1.00  0.00
TER
ATOM   5393  O   WAT  1787     -15.042 -16.392   2.383  1.00  0.00
ATOM   5394  H1  WAT  1787     -14.625 -16.606   1.549  1.00  0.00
ATOM   5395  H2  WAT  1787     -14.318 -16.135   2.954  1.00  0.00
TER
ATOM   5396  O   WAT  1788     -17.604 -18.947  -4.500  1.00  0.00
ATOM   5397  H1  WAT  1788     -18.531 -19.013  -4.271  1.00  0.00
ATOM   5398  H2  WAT  1788     -17.451 -18.009  -4.614  1.00  0.00
TER
ATOM   5399  O   WAT  1789     -11.096 -17.993   2.475  1.00  0.00
ATOM   5400  H1  WAT  1789     -11.924 -17.924   2.000  1.00  0.00
ATOM   5401  H2  WAT  1789     -10.501 -17.408   2.007  1.00  0.00
TER
ATOM   5402  O   WAT  1790     -13.574 -17.385  -3.996  1.00  0.00
ATOM   5403  H1  WAT  1790     -14.193 -17.723  -4.644  1.00  0.00
ATOM   5404  H2  WAT  1790     -13.592 -18.029  -3.288  1.00  0.00
TER
ATOM   5405  O   WAT  1791     -13.441 -11.160   4.109  1.00  0.00
ATOM   5406  H1  WAT  1791     -13.918 -10.353   3.916  1.00  0.00
ATOM   5407  H2  WAT  1791     -14.125 -11.813   4.261  1.00  0.00
TER
ATOM   5408  O   WAT  1792     -15.398 -18.146  -6.989  1.00  0.00
ATOM   5409  H1  WAT  1792     -14.958 -18.984  -7.135  1.00  0.00
ATOM   5410  H2  WAT  1792     -14.685 -17.513  -6.902  1.00  0.00
TER
ATOM   5411  O   WAT  1793     -17.288 -13.206  -3.021  1.00  0.00
ATOM   5412  H1  WAT  1793     -16.848 -12.464  -3.435  1.00  0.00
ATOM   5413  H2  WAT  1793     -17.349 -12.964  -2.097  1.00  0.00
TER
ATOM   5414  O   WAT  1794      -9.862 -11.399   9.178  1.00  0.00
ATOM   5415  H1  WAT  1794      -9.386 -10.921   9.857  1.00  0.00
ATOM   5416  H2  WAT  1794      -9.241 -11.467   8.452  1.00  0.00
TER
ATOM   5417  O   WAT  1795     -10.458 -14.208   6.338  1.00  0.00
ATOM   5418  H1  WAT  1795     -10.332 -14.447   5.419  1.00  0.00
ATOM   5419  H2  WAT  1795     -10.416 -15.039   6.810  1.00  0.00
TER
ATOM   5420  O   WAT  1796     -16.597 -10.505   4.907  1.00  0.00
ATOM   5421  H1  WAT  1796     -16.082 -10.594   5.709  1.00  0.00
ATOM   5422  H2  WAT  1796     -17.440 -10.159   5.200  1.00  0.00
TER
ATOM   5423  O   WAT  1797     -14.621 -10.220  -5.664  1.00  0.00
ATOM   5424  H1  WAT  1797     -14.781 -10.509  -4.766  1.00  0.00
ATOM   5425  H2  WAT  1797     -14.786 -10.996  -6.200  1.00  0.00
TER
ATOM   5426  O   WAT  1798     -14.918 -12.711  -7.105  1.00  0.00
ATOM   5427  H1  WAT  1798     -15.612 -12.713  -7.764  1.00  0.00
ATOM   5428  H2  WAT  1798     -14.176 -13.135  -7.535  1.00  0.00
TER
ATOM   5429  O   WAT  1799     -15.353 -11.085  -3.030  1.00  0.00
ATOM   5430  H1  WAT  1799     -14.898 -11.866  -2.716  1.00  0.00
ATOM   5431  H2  WAT  1799     -15.014 -10.374  -2.486  1.00  0.00
TER
ATOM   5432  O   WAT  1800     -16.618 -19.826   1.618  1.00  0.00
ATOM   5433  H1  WAT  1800     -17.350 -19.317   1.967  1.00  0.00
ATOM   5434  H2  WAT  1800     -17.016 -20.643   1.317  1.00  0.00
TER
ATOM   5435  O   WAT  1801     -12.803 -16.847   0.477  1.00  0.00
ATOM   5436  H1  WAT  1801     -12.083 -16.351   0.087  1.00  0.00
ATOM   5437  H2  WAT  1801     -13.004 -17.525  -0.167  1.00  0.00
TER
ATOM   5438  O   WAT  1802     -17.421 -16.776   6.364  1.00  0.00
ATOM   5439  H1  WAT  1802     -17.487 -17.696   6.110  1.00  0.00
ATOM   5440  H2  WAT  1802     -18.050 -16.678   7.079  1.00  0.00
TER
ATOM   5441  O   WAT  1803     -17.489 -13.954   6.115  1.00  0.00
ATOM   5442  H1  WAT  1803     -17.475 -14.886   5.897  1.00  0.00
ATOM   5443  H2  WAT  1803     -18.197 -13.868   6.754  1.00  0.00
TER
ATOM   5444  O   WAT  1804     -12.355 -19.770  -7.615  1.00  0.00
ATOM   5445  H1  WAT  1804     -12.439 -19.338  -8.466  1.00  0.00
ATOM   5446  H2  WAT  1804     -11.636 -19.310  -7.183  1.00  0.00
TER
ATOM   5447  O   WAT  1805     -11.278 -17.313   5.462  1.00  0.00
ATOM   5448  H1  WAT  1805     -12.003 -16.720   5.265  1.00  0.00
ATOM   5449  H2  WAT  1805     -10.750 -17.321   4.663  1.00  0.00
TER
ATOM   5450  O   WAT  1806     -11.327 -12.915  -4.887  1.00  0.00
ATOM   5451  H1  WAT  1806     -11.969 -13.570  -4.613  1.00  0.00
ATOM   5452  H2  WAT  1806     -11.714 -12.510  -5.663  1.00  0.00
TER
ATOM   5453  O   WAT  1807     -15.748 -15.587  -1.040  1.00  0.00
ATOM   5454  H1  WAT  1807     -15.396 -16.184  -1.700  1.00  0.00
ATOM   5455  H2  WAT  1807     -16.632 -15.912  -0.869  1.00  0.00
TER
ATOM   5456  O   WAT  1808     -18.056 -12.312   3.209  1.00  0.00
ATOM   5457  H1  WAT  1808     -17.412 -12.106   3.886  1.00  0.00
ATOM   5458  H2  WAT  1808     -17.693 -13.073   2.756  1.00  0.00
TER
ATOM   5459  O   WAT  1809     -16.783 -14.309   1.927  1.00  0.00
ATOM   5460  H1  WAT  1809     -16.140 -15.009   2.040  1.00  0.00
ATOM   5461  H2  WAT  1809     -16.258 -13.529   1.746  1.00  0.00
TER
ATOM   5462  O   WAT  1810     -12.937 -14.024  -8.350  1.00  0.00
ATOM   5463  H1  WAT  1810     -13.163 -14.741  -7.757  1.00  0.00
ATOM   5464  H2  WAT  1810     -13.327 -14.273  -9.187  1.00  0.00
TER
ATOM   5465  O   WAT  1811     -15.009 -13.509   5.130  1.00  0.00
ATOM   5466  H1  WAT  1811     -14.673 -12.923   5.808  1.00  0.00
ATOM   5467  H2  WAT  1811     -15.929 -13.640   5.360  1.00  0.00
TER
ATOM   5468  O   WAT  1812     -13.355 -16.107  -6.688  1.00  0.00
ATOM   5469  H1  WAT  1812     -13.643 -15.645  -5.900  1.00  0.00
ATOM   5470  H2  WAT  1812     -12.560 -16.567  -6.420  1.00  0.00
TER
ATOM   5471  O   WAT  1813     -18.153 -12.551  -8.095  1.00  0.00
ATOM   5472  H1  WAT  1813     -18.051 -12.755  -9.025  1.00  0.00
ATOM   5473  H2  WAT  1813     -19.052 -12.805  -7.890  1.00  0.00
TER
ATOM   5474  O   WAT  1814     -13.505 -19.113  -1.825  1.00  0.00
ATOM   5475  H1  WAT  1814     -14.446 -19.098  -1.650  1.00  0.00
ATOM   5476  H2  WAT  1814     -13.191 -19.900  -1.379  1.00  0.00
TER
ATOM   5477  O   WAT  1815     -11.503 -11.942  -0.149  1.00  0.00
ATOM   5478  H1  WAT  1815     -11.378 -11.119   0.323  1.00  0.00
ATOM   5479  H2  WAT  1815     -10.636 -12.153  -0.497  1.00  0.00
TER
ATOM   5480  O   WAT  1816     -16.189 -14.557   8.659  1.00  0.00
ATOM   5481  H1  WAT  1816     -16.795 -14.534   7.918  1.00  0.00
ATOM   5482  H2  WAT  1816     -16.493 -15.288   9.195  1.00  0.00
TER
ATOM   5483  O   WAT  1817     -14.759 -10.829   7.270  1.00  0.00
ATOM   5484  H1  WAT  1817     -13.807 -10.913   7.220  1.00  0.00
ATOM   5485  H2  WAT  1817     -14.906 -10.165   7.943  1.00  0.00
TER
ATOM   5486  O   WAT  1818     -11.868 -11.449  -7.231  1.00  0.00
ATOM   5487  H1  WAT  1818     -12.154 -11.863  -8.046  1.00  0.00
ATOM   5488  H2  WAT  1818     -12.066 -10.521  -7.351  1.00  0.00
TER
ATOM   5489  O   WAT  1819     -17.163 -16.394  -8.186  1.00  0.00
ATOM   5490  H1  WAT  1819     -17.712 -15.947  -7.542  1.00  0.00
ATOM   5491  H2  WAT  1819     -16.541 -16.899  -7.663  1.00  0.00
TER
ATOM   5492  O   WAT  1820     -13.109 -15.040   7.746  1.00  0.00
ATOM   5493  H1  WAT  1820     -12.368 -14.702   7.243  1.00  0.00
ATOM   5494  H2  WAT  1820     -13.872 -14.871   7.193  1.00  0.00
TER
ATOM   5495  O   WAT  1821     -18.983 -18.411  -9.042  1.00  0.00
ATOM   5496  H1  WAT  1821     -18.462 -19.126  -9.408  1.00  0.00
ATOM   5497  H2  WAT  1821     -18.336 -17.773  -8.742  1.00  0.00
TER
ATOM   5498  O   WAT  1822     -14.435 -16.988   6.281  1.00  0.00
ATOM   5499  H1  WAT  1822     -14.021 -16.834   7.130  1.00  0.00
ATOM   5500  H2  WAT  1822     -15.370 -16.863   6.444  1.00  0.00
TER
ATOM   5501  O   WAT  1823     -13.963 -19.649   8.285  1.00  0.00
ATOM   5502  H1  WAT  1823     -13.381 -20.403   8.197  1.00  0.00
ATOM   5503  H2  WAT  1823     -13.786 -19.118   7.508  1.00  0.00
TER
ATOM   5504  O   WAT  1824     -17.337 -19.305   5.635  1.00  0.00
ATOM   5505  H1  WAT  1824     -17.217 -19.900   6.374  1.00  0.00
ATOM   5506  H2  WAT  1824     -16.478 -19.268   5.215  1.00  0.00
TER
ATOM   5507  O   WAT  1825     -14.998 -18.751   4.211  1.00  0.00
ATOM   5508  H1  WAT  1825     -15.525 -18.227   3.607  1.00  0.00
ATOM   5509  H2  WAT  1825     -14.655 -18.118   4.842  1.00  0.00
TER
ATOM   5510  O   WAT  1826     -18.418 -10.330  -6.752  1.00  0.00
ATOM   5511  H1  WAT  1826     -17.523  -9.991  -6.730  1.00  0.00
ATOM   5512  H2  WAT  1826     -18.386 -11.052  -7.380  1.00  0.00
TER
ATOM   5513  O   WAT  1827     -11.438 -11.800   5.955  1.00  0.00
ATOM   5514  H1  WAT  1827     -12.038 -11.740   5.211  1.00  0.00
ATOM   5515  H2  WAT  1827     -11.309 -12.739   6.084  1.00  0.00
TER
ATOM   5516  O   WAT  1828     -10.198 -14.058  -8.708  1.00  0.00
ATOM   5517  H1  WAT  1828     -11.029 -13.990  -8.238  1.00  0.00
ATOM   5518  H2  WAT  1828     -10.021 -13.167  -9.012  1.00  0.00
TER
ATOM   5519  O   WAT  1829     -10.743 -17.313  -6.205  1.00  0.00
ATOM   5520  H1  WAT  1829      -9.981 -16.743  -6.099  1.00  0.00
ATOM   5521  H2  WAT  1829     -10.727 -17.880  -5.434  1.00  0.00
TER
ATOM   5522  O   WAT  1830      -9.737 -16.458  -1.361  1.00  0.00
ATOM   5523  H1  WAT  1830      -9.366 -17.241  -1.767  1.00  0.00
ATOM   5524  H2  WAT  1830      -9.096 -15.769  -1.539  1.00  0.00
TER
ATOM   5525  O   WAT  1831     -12.753 -15.074   4.052  1.00  0.00
ATOM   5526  H1  WAT  1831     -13.567 -14.645   4.315  1.00  0.00
ATOM   5527  H2  WAT  1831     -12.346 -14.463   3.439  1.00  0.00
TER
ATOM   5528  O   WAT  1832     -10.691 -17.020  -9.048  1.00  0.00
ATOM   5529  H1  WAT  1832     -10.416 -16.112  -9.176  1.00  0.00
ATOM   5530  H2  WAT  1832     -10.880 -17.083  -8.112  1.00  0.00
TER
ATOM   5531  O   WAT  1833     -10.794 -19.083  -4.055  1.00  0.00
ATOM   5532  H1  WAT  1833     -11.170 -19.850  -4.487  1.00  0.00
ATOM   5533  H2  WAT  1833     -11.524 -18.700  -3.567  1.00  0.00
TER
ATOM   5534  O   WAT  1834     -11.404 -19.936   5.579  1.00  0.00
ATOM   5535  H1  WAT  1834     -11.636 -20.164   4.679  1.00  0.00
ATOM   5536  H2  WAT  1834     -11.144 -19.016   5.534  1.00  0.00
TER
ATOM   5537  O   WAT  1835     -11.340 -20.773   2.768  1.00  0.00
ATOM   5538  H1  WAT  1835     -12.290 -20.807   2.882  1.00  0.00
ATOM   5539  H2  WAT  1835     -11.159 -19.863   2.533  1.00  0.00
TER
ATOM   5540  O   WAT  1836     -12.696 -10.323  -2.421  1.00  0.00
ATOM   5541  H1  WAT  1836     -12.100 -10.644  -3.098  1.00  0.00
ATOM   5542  H2  WAT  1836     -12.438 -10.795  -1.630  1.00  0.00
TER
ATOM   5543  O   WAT  1837      -9.828 -10.315   4.130  1.00  0.00
ATOM   5544  H1  WAT  1837     -10.323  -9.918   3.413  1.00  0.00
ATOM   5545  H2  WAT  1837     -10.437 -10.940   4.524  1.00  0.00
TER
ATOM   5546  O   WAT  1838     -12.144  -9.673   1.409  1.00  0.00
ATOM   5547  H1  WAT  1838     -12.604  -8.921   1.035  1.00  0.00
ATOM   5548  H2  WAT  1838     -12.773 -10.392   1.350  1.00  0.00
TER
ATOM   5549  O   WAT  1839     -18.975 -10.473   1.410  1.00  0.00
ATOM   5550  H1  WAT  1839     -18.688 -10.728   0.534  1.00  0.00
ATOM   5551  H2  WAT  1839     -18.463 -11.026   2.001  1.00  0.00
TER
ATOM   5552  O   WAT  1840     -18.908  -9.552   8.777  1.00  0.00
ATOM   5553  H1  WAT  1840     -17.981  -9.787   8.821  1.00  0.00
ATOM   5554  H2  WAT  1840     -18.923  -8.725   8.296  1.00  0.00
TER
ATOM   5555  O   WAT  1841     -10.674 -10.009  -4.225  1.00  0.00
ATOM   5556  H1  WAT  1841     -10.498 -10.695  -4.869  1.00  0.00
ATOM   5557  H2  WAT  1841     -11.371  -9.484  -4.618  1.00  0.00
TER
ATOM   5558  O   WAT  1842     -12.340 -10.325   8.601  1.00  0.00
ATOM   5559  H1  WAT  1842     -11.548 -10.820   8.394  1.00  0.00
ATOM   5560  H2  WAT  1842     -12.047  -9.646   9.209  1.00  0.00
TER
ATOM   5561  O   WAT  1843     -18.083 -17.675 -18.636  1.00  0.00
ATOM   5562  H1  WAT  1843     -18.858 -18.155 -18.346  1.00  0.00
ATOM   5563  H2  WAT  1843     -17.431 -18.354 -18.810  1.00  0.00
TER
ATOM   5564  O   WAT  1844     -18.642 -14.999 -18.629  1.00  0.00
ATOM   5565  H1  WAT  1844     -18.711 -15.940 -18.790  1.00  0.00
ATOM   5566  H2  WAT  1844     -17.880 -14.909 -18.057  1.00  0.00
TER
ATOM   5567  O   WAT  1845     -11.976 -13.139 -16.434  1.00  0.00
ATOM   5568  H1  WAT  1845     -12.660 -12.469 -16.442  1.00  0.00
ATOM   5569  H2  WAT  1845     -11.437 -12.941 -17.199  1.00  0.00
TER
ATOM   5570  O   WAT  1846     -14.440 -11.295 -17.719  1.00  0.00
ATOM   5571  H1  WAT  1846     -14.428 -11.699 -18.587  1.00  0.00
ATOM   5572  H2  WAT  1846     -14.993 -10.520 -17.823  1.00  0.00
TER
ATOM   5573  O   WAT  1847     -15.042 -16.392 -16.391  1.00  0.00
ATOM   5574  H1  WAT  1847     -14.625 -16.606 -17.226  1.00  0.00
ATOM   5575  H2  WAT  1847     -14.318 -16.135 -15.820  1.00  0.00
TER
ATOM   5576  O   WAT  1848     -11.096 -17.993 -16.299  1.00  0.00
ATOM   5577  H1  WAT  1848     -11.924 -17.924 -16.774  1.00  0.00
ATOM   5578  H2  WAT  1848     -10.501 -17.408 -16.768  1.00  0.00
TER
ATOM   5579  O   WAT  1849     -13.441 -11.160 -14.666  1.00  0.00
ATOM   5580  H1  WAT  1849     -13.918 -10.353 -14.859  1.00  0.00
ATOM   5581  H2  WAT  1849     -14.125 -11.813 -14.513  1.00  0.00
TER
ATOM   5582  O   WAT  1850      -9.862 -11.399  -9.597  1.00  0.00
ATOM   5583  H1  WAT  1850      -9.386 -10.921  -8.918  1.00  0.00
ATOM   5584  H2  WAT  1850      -9.241 -11.467 -10.322  1.00  0.00
TER
ATOM   5585  O   WAT  1851     -10.458 -14.208 -12.437  1.00  0.00
ATOM   5586  H1  WAT  1851     -10.332 -14.447 -13.355  1.00  0.00
ATOM   5587  H2  WAT  1851     -10.416 -15.039 -11.964  1.00  0.00
TER
ATOM   5588  O   WAT  1852     -16.597 -10.505 -13.867  1.00  0.00
ATOM   5589  H1  WAT  1852     -16.082 -10.594 -13.065  1.00  0.00
ATOM   5590  H2  WAT  1852     -17.440 -10.159 -13.574  1.00  0.00
TER
ATOM   5591  O   WAT  1853     -16.618 -19.826 -17.156  1.00  0.00
ATOM   5592  H1  WAT  1853     -17.350 -19.317 -16.807  1.00  0.00
ATOM   5593  H2  WAT  1853     -17.016 -20.643 -17.458  1.00  0.00
TER
ATOM   5594  O   WAT  1854     -12.803 -16.847 -18.297  1.00  0.00
ATOM   5595  H1  WAT  1854     -12.083 -16.351 -18.687  1.00  0.00
ATOM   5596  H2  WAT  1854     -13.004 -17.525 -18.942  1.00  0.00
TER
ATOM   5597  O   WAT  1855     -17.421 -16.776 -12.410  1.00  0.00
ATOM   5598  H1  WAT  1855     -17.487 -17.696 -12.664  1.00  0.00
ATOM   5599  H2  WAT  1855     -18.050 -16.678 -11.696  1.00  0.00
TER
ATOM   5600  O   WAT  1856     -17.489 -13.954 -12.660  1.00  0.00
ATOM   5601  H1  WAT  1856     -17.475 -14.886 -12.878  1.00  0.00
ATOM   5602  H2  WAT  1856     -18.197 -13.868 -12.021  1.00  0.00
TER
ATOM   5603  O   WAT  1857     -11.278 -17.313 -13.313  1.00  0.00
ATOM   5604  H1  WAT  1857     -12.003 -16.720 -13.510  1.00  0.00
ATOM   5605  H2  WAT  1857     -10.750 -17.321 -14.111  1.00  0.00
TER
ATOM   5606  O   WAT  1858     -18.056 -12.312 -15.566  1.00  0.00
ATOM   5607  H1  WAT  1858     -17.412 -12.106 -14.888  1.00  0.00
ATOM   5608  H2  WAT  1858     -17.693 -13.073 -16.018  1.00  0.00
TER
ATOM   5609  O   WAT  1859     -16.783 -14.309 -16.848  1.00  0.00
ATOM   5610  H1  WAT  1859     -16.140 -15.009 -16.735  1.00  0.00
ATOM   5611  H2  WAT  1859     -16.258 -13.529 -17.028  1.00  0.00
TER
ATOM   5612  O   WAT  1860     -15.009 -13.509 -13.644  1.00  0.00
ATOM   5613  H1  WAT  1860     -14.673 -12.923 -12.966  1.00  0.00
ATOM   5614  H2  WAT  1860     -15.929 -13.640 -13.414  1.00  0.00
TER
ATOM   5615  O   WAT  1861     -11.503 -11.942 -18.924  1.00  0.00
ATOM   5616  H1  WAT  1861     -11.378 -11.119 -18.451  1.00  0.00
ATOM   5617  H2  WAT  1861     -10.636 -12.153 -19.271  1.00  0.00
TER
ATOM   5618  O   WAT  1862     -16.189 -14.557 -10.116  1.00  0.00
ATOM   5619  H1  WAT  1862     -16.795 -14.534 -10.856  1.00  0.00
ATOM   5620  H2  WAT  1862     -16.493 -15.288  -9.579  1.00  0.00
TER
ATOM   5621  O   WAT  1863     -14.759 -10.829 -11.505  1.00  0.00
ATOM   5622  H1  WAT  1863     -13.807 -10.913 -11.555  1.00  0.00
ATOM   5623  H2  WAT  1863     -14.906 -10.165 -10.831  1.00  0.00
TER
ATOM   5624  O   WAT  1864     -13.109 -15.040 -11.029  1.00  0.00
ATOM   5625  H1  WAT  1864     -12.368 -14.702 -11.532  1.00  0.00
ATOM   5626  H2  WAT  1864     -13.872 -14.871 -11.582  1.00  0.00
TER
ATOM   5627  O   WAT  1865     -14.435 -16.988 -12.493  1.00  0.00
ATOM   5628  H1  WAT  1865     -14.021 -16.834 -11.644  1.00  0.00
ATOM   5629  H2  WAT  1865     -15.370 -16.863 -12.330  1.00  0.00
TER
ATOM   5630  O   WAT  1866     -13.963 -19.649 -10.489  1.00  0.00
ATOM   5631  H1  WAT  1866     -13.381 -20.403 -10.577  1.00  0.00
ATOM   5632  H2  WAT  1866     -13.786 -19.118 -11.266  1.00  0.00
TER
ATOM   5633  O   WAT  1867     -17.337 -19.305 -13.140  1.00  0.00
ATOM   5634  H1  WAT  1867     -17.217 -19.900 -12.400  1.00  0.00
ATOM   5635  H2  WAT  1867     -16.478 -19.268 -13.560  1.00  0.00
TER
ATOM   5636  O   WAT  1868     -14.998 -18.751 -14.563  1.00  0.00
ATOM   5637  H1  WAT  1868     -15.525 -18.227 -15.167  1.00  0.00
ATOM   5638  H2  WAT  1868     -14.655 -18.118 -13.932  1.00  0.00
TER
ATOM   5639  O   WAT  1869     -11.438 -11.800 -12.820  1.00  0.00
ATOM   5640  H1  WAT  1869     -12.038 -11.740 -13.563  1.00  0.00
ATOM   5641  H2  WAT  1869     -11.309 -12.739 -12.690  1.00  0.00
TER
ATOM   5642  O   WAT  1870     -12.753 -15.074 -14.722  1.00  0.00
ATOM   5643  H1  WAT  1870     -13.567 -14.645 -14.460  1.00  0.00
ATOM   5644  H2  WAT  1870     -12.346 -14.463 -15.335  1.00  0.00
TER
ATOM   5645  O   WAT  1871     -11.404 -19.936 -13.195  1.00  0.00
ATOM   5646  H1  WAT  1871     -11.636 -20.164 -14.095  1.00  0.00
ATOM   5647  H2  WAT  1871     -11.144 -19.016 -13.241  1.00  0.00
TER
ATOM   5648  O   WAT  1872     -11.340 -20.773 -16.007  1.00  0.00
ATOM   5649  H1  WAT  1872     -12.290 -20.807 -15.892  1.00  0.00
ATOM   5650  H2  WAT  1872     -11.159 -19.863 -16.242  1.00  0.00
TER
ATOM   5651  O   WAT  1873      -9.828 -10.315 -14.644  1.00  0.00
ATOM   5652  H1  WAT  1873     -10.323  -9.918 -15.362  1.00  0.00
ATOM   5653  H2  WAT  1873     -10.437 -10.940 -14.251  1.00  0.00
TER
ATOM   5654  O   WAT  1874     -12.144  -9.673 -17.366  1.00  0.00
ATOM   5655  H1  WAT  1874     -12.604  -8.921 -17.740  1.00  0.00
ATOM   5656  H2  WAT  1874     -12.773 -10.392 -17.424  1.00  0.00
TER
ATOM   5657  O   WAT  1875     -18.975 -10.473 -17.364  1.00  0.00
ATOM   5658  H1  WAT  1875     -18.688 -10.728 -18.241  1.00  0.00
ATOM   5659  H2  WAT  1875     -18.463 -11.026 -16.773  1.00  0.00
TER
ATOM   5660  O   WAT  1876     -18.908  -9.552  -9.997  1.00  0.00
ATOM   5661  H1  WAT  1876     -17.981  -9.787  -9.953  1.00  0.00
ATOM   5662  H2  WAT  1876     -18.923  -8.725 -10.478  1.00  0.00
TER
ATOM   5663  O   WAT  1877     -12.340 -10.325 -10.173  1.00  0.00
ATOM   5664  H1  WAT  1877     -11.548 -10.820 -10.380  1.00  0.00
ATOM   5665  H2  WAT  1877     -12.047  -9.646  -9.565  1.00  0.00
TER
END
