# Supplementary material for: Accuracy and Precision of Alchemical Relative Free Energy Predictions with and without Replica‐Exchange
Source: Adv Theory Simul. 2019 Nov 27;3(1):1900195. doi: 10.1002/adts.201900195 (PMC8427472; doi:10.1002/adts.201900195)
Supplement: Supplementary file 1 — Supporting Information [file ADTS-3-1900195-s001.gz › TYK2/ligand/l1-l8/build/complex.pdb]

ATOM      1  O2  L1      1      -0.728  -2.397  -0.345  1.00  0.00
ATOM      2  C13 L1      1      -1.851  -2.869  -0.398  1.00  0.00
ATOM      3  C14 L1      1      -2.276  -3.710  -1.576  1.00  0.00
ATOM      4  H1  L1      1      -3.351  -3.816  -1.674  1.00  0.00
ATOM      5  H10 L1      1      -1.821  -4.698  -1.497  1.00  0.00
ATOM      6  H11 L1      1      -1.870  -3.282  -2.492  1.00  0.00
ATOM      7  N3  L1      1      -2.788  -2.660   0.565  1.00  0.00
ATOM      8  H9  L1      1      -3.661  -3.132   0.375  1.00  0.00
ATOM      9  C11 L1      1      -2.644  -1.892   1.726  1.00  0.00
ATOM     10  C12 L1      1      -1.795  -0.783   1.752  1.00  0.00
ATOM     11  H8  L1      1      -1.230  -0.522   0.868  1.00  0.00
ATOM     12  N2  L1      1      -3.413  -2.157   2.781  1.00  0.00
ATOM     13  C10 L1      1      -3.365  -1.426   3.891  1.00  0.00
ATOM     14  H7  L1      1      -4.011  -1.685   4.717  1.00  0.00
ATOM     15  C9  L1      1      -2.499  -0.343   3.999  1.00  0.00
ATOM     16  H6  L1      1      -2.454   0.247   4.904  1.00  0.00
ATOM     17  C8  L1      1      -1.672  -0.016   2.906  1.00  0.00
ATOM     18  N1  L1      1      -0.827   1.094   2.820  1.00  0.00
ATOM     19  H5  L1      1      -0.509   1.234   1.871  1.00  0.00
ATOM     20  C7  L1      1      -0.424   1.933   3.795  1.00  0.00
ATOM     21  O1  L1      1      -0.757   1.804   4.961  1.00  0.00
ATOM     22  C4  L1      1       0.424   3.088   3.420  1.00  0.00
ATOM     23  C3  L1      1       1.803   2.957   3.173  1.00  0.00
ATOM     24 CL2  L1      1       2.567   1.406   3.247  1.00  0.00
ATOM     25  C2  L1      1       2.564   4.074   2.845  1.00  0.00
ATOM     26  H3  L1      1       3.623   3.967   2.664  1.00  0.00
ATOM     27  C1  L1      1       1.965   5.327   2.750  1.00  0.00
ATOM     28  H2  L1      1       2.559   6.193   2.496  1.00  0.00
ATOM     29  C6  L1      1       0.602   5.462   2.981  1.00  0.00
ATOM     30  H4  L1      1       0.135   6.433   2.907  1.00  0.00
ATOM     31  C5  L1      1      -0.174   4.358   3.308  1.00  0.00
ATOM     32 CL1  L1      1      -1.882   4.547   3.582  1.00  0.00
ATOM     33  C31 L1      1      -2.217  -3.729  -1.605  1.00  0.00
ATOM     34  C30 L1      1      -2.947  -4.915  -1.427  1.00  0.00
ATOM     35  H22 L1      1      -3.257  -5.226  -0.414  1.00  0.00
ATOM     36  C29 L1      1      -3.283  -5.707  -2.537  1.00  0.00
ATOM     37  H21 L1      1      -3.857  -6.640  -2.398  1.00  0.00
ATOM     38  C28 L1      1      -2.889  -5.312  -3.826  1.00  0.00
ATOM     39  H20 L1      1      -3.153  -5.934  -4.699  1.00  0.00
ATOM     40  C33 L1      1      -2.158  -4.126  -4.005  1.00  0.00
ATOM     41  H24 L1      1      -1.848  -3.817  -5.018  1.00  0.00
ATOM     42  C32 L1      1      -1.822  -3.335  -2.894  1.00  0.00
ATOM     43  H23 L1      1      -1.249  -2.403  -3.034  1.00  0.00
TER
ATOM     44  O   WAT     2      11.892  14.923  13.782  1.00  0.00
ATOM     45  H1  WAT     2      11.004  15.264  13.680  1.00  0.00
ATOM     46  H2  WAT     2      12.176  14.723  12.890  1.00  0.00
TER
ATOM     47  O   WAT     3       9.855  17.523  19.666  1.00  0.00
ATOM     48  H1  WAT     3      10.427  16.756  19.667  1.00  0.00
ATOM     49  H2  WAT     3       9.855  17.822  18.757  1.00  0.00
TER
ATOM     50  O   WAT     4      14.068  13.506  14.816  1.00  0.00
ATOM     51  H1  WAT     4      14.175  14.406  15.123  1.00  0.00
ATOM     52  H2  WAT     4      13.157  13.458  14.526  1.00  0.00
TER
ATOM     53  O   WAT     5      15.909  16.475  19.149  1.00  0.00
ATOM     54  H1  WAT     5      16.417  16.973  19.789  1.00  0.00
ATOM     55  H2  WAT     5      16.440  15.698  18.973  1.00  0.00
TER
ATOM     56  O   WAT     6      17.557  10.314  17.747  1.00  0.00
ATOM     57  H1  WAT     6      17.864   9.758  17.030  1.00  0.00
ATOM     58  H2  WAT     6      16.627  10.448  17.564  1.00  0.00
TER
ATOM     59  O   WAT     7      15.551  18.905  17.265  1.00  0.00
ATOM     60  H1  WAT     7      15.146  18.193  16.769  1.00  0.00
ATOM     61  H2  WAT     7      15.637  18.560  18.153  1.00  0.00
TER
ATOM     62  O   WAT     8      12.251  17.800  14.765  1.00  0.00
ATOM     63  H1  WAT     8      12.131  18.526  14.153  1.00  0.00
ATOM     64  H2  WAT     8      11.941  17.030  14.288  1.00  0.00
TER
ATOM     65  O   WAT     9      14.717  11.143  18.148  1.00  0.00
ATOM     66  H1  WAT     9      14.274  11.924  17.816  1.00  0.00
ATOM     67  H2  WAT     9      15.276  11.466  18.855  1.00  0.00
TER
ATOM     68  O   WAT    10      17.833  10.764  13.028  1.00  0.00
ATOM     69  H1  WAT    10      17.209  10.760  13.754  1.00  0.00
ATOM     70  H2  WAT    10      17.746   9.897  12.632  1.00  0.00
TER
ATOM     71  O   WAT    11      16.755  11.688  20.007  1.00  0.00
ATOM     72  H1  WAT    11      17.052  12.594  19.926  1.00  0.00
ATOM     73  H2  WAT    11      17.304  11.200  19.393  1.00  0.00
TER
ATOM     74  O   WAT    12      14.509  16.266  15.876  1.00  0.00
ATOM     75  H1  WAT    12      14.283  16.050  16.780  1.00  0.00
ATOM     76  H2  WAT    12      13.728  16.699  15.530  1.00  0.00
TER
ATOM     77  O   WAT    13       9.381  11.499  18.728  1.00  0.00
ATOM     78  H1  WAT    13       9.093  12.069  19.441  1.00  0.00
ATOM     79  H2  WAT    13      10.126  11.020  19.091  1.00  0.00
TER
ATOM     80  O   WAT    14       9.568  15.441   9.938  1.00  0.00
ATOM     81  H1  WAT    14       9.486  16.384  10.080  1.00  0.00
ATOM     82  H2  WAT    14       9.217  15.299   9.060  1.00  0.00
TER
ATOM     83  O   WAT    15      17.368  14.175  19.005  1.00  0.00
ATOM     84  H1  WAT    15      17.372  13.734  18.156  1.00  0.00
ATOM     85  H2  WAT    15      18.263  14.497  19.113  1.00  0.00
TER
ATOM     86  O   WAT    16      13.219  14.058  17.965  1.00  0.00
ATOM     87  H1  WAT    16      12.879  14.535  18.722  1.00  0.00
ATOM     88  H2  WAT    16      12.456  13.604  17.605  1.00  0.00
TER
ATOM     89  O   WAT    17      17.430  15.176  11.996  1.00  0.00
ATOM     90  H1  WAT    17      17.552  15.135  12.945  1.00  0.00
ATOM     91  H2  WAT    17      17.045  16.039  11.841  1.00  0.00
TER
ATOM     92  O   WAT    18      16.442  17.486  11.394  1.00  0.00
ATOM     93  H1  WAT    18      15.874  17.038  10.768  1.00  0.00
ATOM     94  H2  WAT    18      17.151  17.846  10.861  1.00  0.00
TER
ATOM     95  O   WAT    19      10.533  12.980  16.881  1.00  0.00
ATOM     96  H1  WAT    19      10.248  12.615  17.719  1.00  0.00
ATOM     97  H2  WAT    19      10.471  12.248  16.268  1.00  0.00
TER
ATOM     98  O   WAT    20      13.987  21.482  13.667  1.00  0.00
ATOM     99  H1  WAT    20      13.213  20.942  13.507  1.00  0.00
ATOM    100  H2  WAT    20      14.717  20.963  13.329  1.00  0.00
TER
ATOM    101  O   WAT    21      14.031  21.150  17.305  1.00  0.00
ATOM    102  H1  WAT    21      14.549  20.347  17.251  1.00  0.00
ATOM    103  H2  WAT    21      13.579  21.088  18.147  1.00  0.00
TER
ATOM    104  O   WAT    22      10.026  18.115  10.841  1.00  0.00
ATOM    105  H1  WAT    22      10.896  18.398  11.125  1.00  0.00
ATOM    106  H2  WAT    22       9.535  18.929  10.726  1.00  0.00
TER
ATOM    107  O   WAT    23      17.190  19.503  14.962  1.00  0.00
ATOM    108  H1  WAT    23      17.646  20.313  15.188  1.00  0.00
ATOM    109  H2  WAT    23      16.839  19.185  15.794  1.00  0.00
TER
ATOM    110  O   WAT    24      13.091   9.847  15.434  1.00  0.00
ATOM    111  H1  WAT    24      12.962   9.838  16.383  1.00  0.00
ATOM    112  H2  WAT    24      12.267  10.185  15.083  1.00  0.00
TER
ATOM    113  O   WAT    25      12.011  19.933  12.969  1.00  0.00
ATOM    114  H1  WAT    25      11.404  20.673  12.979  1.00  0.00
ATOM    115  H2  WAT    25      12.486  20.023  12.143  1.00  0.00
TER
ATOM    116  O   WAT    26      16.919  15.332  14.869  1.00  0.00
ATOM    117  H1  WAT    26      16.210  15.801  15.311  1.00  0.00
ATOM    118  H2  WAT    26      17.203  14.674  15.504  1.00  0.00
TER
ATOM    119  O   WAT    27      15.122  13.641  12.245  1.00  0.00
ATOM    120  H1  WAT    27      15.971  14.078  12.179  1.00  0.00
ATOM    121  H2  WAT    27      14.755  13.953  13.072  1.00  0.00
TER
ATOM    122  O   WAT    28      14.021  19.894  10.718  1.00  0.00
ATOM    123  H1  WAT    28      14.788  19.782  11.281  1.00  0.00
ATOM    124  H2  WAT    28      14.099  19.198  10.066  1.00  0.00
TER
ATOM    125  O   WAT    29      12.716  17.326  11.401  1.00  0.00
ATOM    126  H1  WAT    29      12.796  16.379  11.513  1.00  0.00
ATOM    127  H2  WAT    29      13.608  17.657  11.507  1.00  0.00
TER
ATOM    128  O   WAT    30      17.146  21.869  10.192  1.00  0.00
ATOM    129  H1  WAT    30      17.041  21.255  10.918  1.00  0.00
ATOM    130  H2  WAT    30      16.978  21.346   9.408  1.00  0.00
TER
ATOM    131  O   WAT    31      16.053  19.890  12.692  1.00  0.00
ATOM    132  H1  WAT    31      16.475  19.724  13.535  1.00  0.00
ATOM    133  H2  WAT    31      16.178  19.080  12.198  1.00  0.00
TER
ATOM    134  O   WAT    32      14.949  15.964   9.638  1.00  0.00
ATOM    135  H1  WAT    32      14.748  15.101   9.999  1.00  0.00
ATOM    136  H2  WAT    32      14.778  15.877   8.700  1.00  0.00
TER
ATOM    137  O   WAT    33      13.747  13.064   9.626  1.00  0.00
ATOM    138  H1  WAT    33      14.050  13.071   8.718  1.00  0.00
ATOM    139  H2  WAT    33      14.487  12.714  10.123  1.00  0.00
TER
ATOM    140  O   WAT    34      16.966  12.007  10.612  1.00  0.00
ATOM    141  H1  WAT    34      16.618  11.330  10.032  1.00  0.00
ATOM    142  H2  WAT    34      17.167  11.546  11.426  1.00  0.00
TER
ATOM    143  O   WAT    35      10.307  18.536  17.008  1.00  0.00
ATOM    144  H1  WAT    35       9.651  18.267  16.364  1.00  0.00
ATOM    145  H2  WAT    35      11.144  18.427  16.558  1.00  0.00
TER
ATOM    146  O   WAT    36       9.520  15.746  12.951  1.00  0.00
ATOM    147  H1  WAT    36       8.617  16.009  12.776  1.00  0.00
ATOM    148  H2  WAT    36      10.004  16.017  12.171  1.00  0.00
TER
ATOM    149  O   WAT    37      12.063  14.803  10.860  1.00  0.00
ATOM    150  H1  WAT    37      12.772  14.381  10.375  1.00  0.00
ATOM    151  H2  WAT    37      11.347  14.870  10.228  1.00  0.00
TER
ATOM    152  O   WAT    38      11.710  10.856   9.900  1.00  0.00
ATOM    153  H1  WAT    38      12.433  11.397  10.218  1.00  0.00
ATOM    154  H2  WAT    38      11.983  10.583   9.024  1.00  0.00
TER
ATOM    155  O   WAT    39      11.135  10.896  13.494  1.00  0.00
ATOM    156  H1  WAT    39      11.893  11.009  12.920  1.00  0.00
ATOM    157  H2  WAT    39      10.673  11.733  13.448  1.00  0.00
TER
ATOM    158  O   WAT    40      17.677  13.010  16.484  1.00  0.00
ATOM    159  H1  WAT    40      16.864  12.635  16.144  1.00  0.00
ATOM    160  H2  WAT    40      18.181  12.254  16.786  1.00  0.00
TER
ATOM    161  O   WAT    41      13.508  11.422  12.034  1.00  0.00
ATOM    162  H1  WAT    41      14.037  10.635  11.905  1.00  0.00
ATOM    163  H2  WAT    41      14.141  12.101  12.268  1.00  0.00
TER
ATOM    164  O   WAT    42      15.701  11.160  15.089  1.00  0.00
ATOM    165  H1  WAT    42      15.072  10.458  15.256  1.00  0.00
ATOM    166  H2  WAT    42      15.162  11.920  14.872  1.00  0.00
TER
ATOM    167  O   WAT    43      13.483  19.963   1.224  1.00  0.00
ATOM    168  H1  WAT    43      12.651  19.707   1.623  1.00  0.00
ATOM    169  H2  WAT    43      14.091  20.034   1.960  1.00  0.00
TER
ATOM    170  O   WAT    44      11.892  14.923  -4.992  1.00  0.00
ATOM    171  H1  WAT    44      11.004  15.264  -5.094  1.00  0.00
ATOM    172  H2  WAT    44      12.176  14.723  -5.884  1.00  0.00
TER
ATOM    173  O   WAT    45       9.855  17.523   0.892  1.00  0.00
ATOM    174  H1  WAT    45      10.427  16.756   0.892  1.00  0.00
ATOM    175  H2  WAT    45       9.855  17.822  -0.017  1.00  0.00
TER
ATOM    176  O   WAT    46      11.098  12.932   2.679  1.00  0.00
ATOM    177  H1  WAT    46      10.918  12.034   2.959  1.00  0.00
ATOM    178  H2  WAT    46      10.696  13.479   3.354  1.00  0.00
TER
ATOM    179  O   WAT    47      14.068  13.506  -3.958  1.00  0.00
ATOM    180  H1  WAT    47      14.175  14.406  -3.651  1.00  0.00
ATOM    181  H2  WAT    47      13.157  13.458  -4.249  1.00  0.00
TER
ATOM    182  O   WAT    48      11.716  15.428   1.287  1.00  0.00
ATOM    183  H1  WAT    48      12.397  15.692   1.906  1.00  0.00
ATOM    184  H2  WAT    48      11.401  14.588   1.621  1.00  0.00
TER
ATOM    185  O   WAT    49      15.909  16.475   0.374  1.00  0.00
ATOM    186  H1  WAT    49      16.417  16.973   1.015  1.00  0.00
ATOM    187  H2  WAT    49      16.440  15.698   0.198  1.00  0.00
TER
ATOM    188  O   WAT    50      14.192  11.114   4.641  1.00  0.00
ATOM    189  H1  WAT    50      14.194  11.632   3.835  1.00  0.00
ATOM    190  H2  WAT    50      13.363  10.637   4.618  1.00  0.00
TER
ATOM    191  O   WAT    51      15.443  20.754   2.818  1.00  0.00
ATOM    192  H1  WAT    51      15.110  21.381   3.460  1.00  0.00
ATOM    193  H2  WAT    51      15.619  21.280   2.038  1.00  0.00
TER
ATOM    194  O   WAT    52      13.874  12.825   2.648  1.00  0.00
ATOM    195  H1  WAT    52      14.216  13.670   2.353  1.00  0.00
ATOM    196  H2  WAT    52      12.936  12.974   2.764  1.00  0.00
TER
ATOM    197  O   WAT    53      17.557  10.314  -1.028  1.00  0.00
ATOM    198  H1  WAT    53      17.864   9.758  -1.744  1.00  0.00
ATOM    199  H2  WAT    53      16.627  10.448  -1.210  1.00  0.00
TER
ATOM    200  O   WAT    54      15.551  18.905  -1.510  1.00  0.00
ATOM    201  H1  WAT    54      15.146  18.193  -2.005  1.00  0.00
ATOM    202  H2  WAT    54      15.637  18.560  -0.621  1.00  0.00
TER
ATOM    203  O   WAT    55      14.263  15.679   2.270  1.00  0.00
ATOM    204  H1  WAT    55      14.815  15.789   1.495  1.00  0.00
ATOM    205  H2  WAT    55      14.778  16.053   2.986  1.00  0.00
TER
ATOM    206  O   WAT    56      13.938  19.201   5.881  1.00  0.00
ATOM    207  H1  WAT    56      13.798  20.074   6.249  1.00  0.00
ATOM    208  H2  WAT    56      13.056  18.859   5.735  1.00  0.00
TER
ATOM    209  O   WAT    57      12.251  17.800  -4.009  1.00  0.00
ATOM    210  H1  WAT    57      12.131  18.526  -4.621  1.00  0.00
ATOM    211  H2  WAT    57      11.941  17.030  -4.486  1.00  0.00
TER
ATOM    212  O   WAT    58       9.890  20.971   1.798  1.00  0.00
ATOM    213  H1  WAT    58       9.968  21.106   0.853  1.00  0.00
ATOM    214  H2  WAT    58      10.504  20.263   1.991  1.00  0.00
TER
ATOM    215  O   WAT    59      14.717  11.143  -0.627  1.00  0.00
ATOM    216  H1  WAT    59      14.274  11.924  -0.958  1.00  0.00
ATOM    217  H2  WAT    59      15.276  11.466   0.080  1.00  0.00
TER
ATOM    218  O   WAT    60      19.004  14.010   4.977  1.00  0.00
ATOM    219  H1  WAT    60      18.542  14.218   5.789  1.00  0.00
ATOM    220  H2  WAT    60      18.602  13.196   4.674  1.00  0.00
TER
ATOM    221  O   WAT    61      17.833  10.764  -5.746  1.00  0.00
ATOM    222  H1  WAT    61      17.209  10.760  -5.021  1.00  0.00
ATOM    223  H2  WAT    61      17.746   9.897  -6.143  1.00  0.00
TER
ATOM    224  O   WAT    62      16.755  11.688   1.232  1.00  0.00
ATOM    225  H1  WAT    62      17.052  12.594   1.151  1.00  0.00
ATOM    226  H2  WAT    62      17.304  11.200   0.618  1.00  0.00
TER
ATOM    227  O   WAT    63      14.509  16.266  -2.899  1.00  0.00
ATOM    228  H1  WAT    63      14.283  16.050  -1.994  1.00  0.00
ATOM    229  H2  WAT    63      13.728  16.699  -3.244  1.00  0.00
TER
ATOM    230  O   WAT    64      16.949  17.165   7.767  1.00  0.00
ATOM    231  H1  WAT    64      16.853  16.224   7.617  1.00  0.00
ATOM    232  H2  WAT    64      17.792  17.386   7.372  1.00  0.00
TER
ATOM    233  O   WAT    65      12.080  13.576   5.921  1.00  0.00
ATOM    234  H1  WAT    65      11.686  14.424   6.128  1.00  0.00
ATOM    235  H2  WAT    65      11.392  12.939   6.112  1.00  0.00
TER
ATOM    236  O   WAT    66       9.381  11.499  -0.046  1.00  0.00
ATOM    237  H1  WAT    66       9.093  12.069   0.666  1.00  0.00
ATOM    238  H2  WAT    66      10.126  11.020   0.317  1.00  0.00
TER
ATOM    239  O   WAT    67       9.568  15.441  -8.836  1.00  0.00
ATOM    240  H1  WAT    67       9.486  16.384  -8.694  1.00  0.00
ATOM    241  H2  WAT    67       9.217  15.299  -9.715  1.00  0.00
TER
ATOM    242  O   WAT    68      17.368  14.175   0.231  1.00  0.00
ATOM    243  H1  WAT    68      17.372  13.734  -0.618  1.00  0.00
ATOM    244  H2  WAT    68      18.263  14.497   0.338  1.00  0.00
TER
ATOM    245  O   WAT    69      13.219  14.058  -0.809  1.00  0.00
ATOM    246  H1  WAT    69      12.879  14.535  -0.053  1.00  0.00
ATOM    247  H2  WAT    69      12.456  13.604  -1.169  1.00  0.00
TER
ATOM    248  O   WAT    70      17.430  15.176  -6.778  1.00  0.00
ATOM    249  H1  WAT    70      17.552  15.135  -5.830  1.00  0.00
ATOM    250  H2  WAT    70      17.045  16.039  -6.934  1.00  0.00
TER
ATOM    251  O   WAT    71      16.442  17.486  -7.380  1.00  0.00
ATOM    252  H1  WAT    71      15.874  17.038  -8.006  1.00  0.00
ATOM    253  H2  WAT    71      17.151  17.846  -7.913  1.00  0.00
TER
ATOM    254  O   WAT    72      17.669  18.235   1.978  1.00  0.00
ATOM    255  H1  WAT    72      18.036  17.761   2.724  1.00  0.00
ATOM    256  H2  WAT    72      17.480  19.109   2.318  1.00  0.00
TER
ATOM    257  O   WAT    73      10.533  12.980  -1.893  1.00  0.00
ATOM    258  H1  WAT    73      10.248  12.615  -1.055  1.00  0.00
ATOM    259  H2  WAT    73      10.471  12.248  -2.507  1.00  0.00
TER
ATOM    260  O   WAT    74      15.459  17.276   4.296  1.00  0.00
ATOM    261  H1  WAT    74      15.155  18.155   4.521  1.00  0.00
ATOM    262  H2  WAT    74      16.414  17.336   4.332  1.00  0.00
TER
ATOM    263  O   WAT    75      13.987  21.482  -5.107  1.00  0.00
ATOM    264  H1  WAT    75      13.213  20.942  -5.267  1.00  0.00
ATOM    265  H2  WAT    75      14.717  20.963  -5.445  1.00  0.00
TER
ATOM    266  O   WAT    76      14.031  21.150  -1.469  1.00  0.00
ATOM    267  H1  WAT    76      14.549  20.347  -1.524  1.00  0.00
ATOM    268  H2  WAT    76      13.579  21.088  -0.628  1.00  0.00
TER
ATOM    269  O   WAT    77      11.515  18.116   5.443  1.00  0.00
ATOM    270  H1  WAT    77      11.157  18.782   6.031  1.00  0.00
ATOM    271  H2  WAT    77      11.221  17.285   5.814  1.00  0.00
TER
ATOM    272  O   WAT    78      14.717  18.575   8.327  1.00  0.00
ATOM    273  H1  WAT    78      14.417  18.721   7.430  1.00  0.00
ATOM    274  H2  WAT    78      15.488  18.015   8.234  1.00  0.00
TER
ATOM    275  O   WAT    79      10.026  18.115  -7.933  1.00  0.00
ATOM    276  H1  WAT    79      10.896  18.398  -7.650  1.00  0.00
ATOM    277  H2  WAT    79       9.535  18.929  -8.048  1.00  0.00
TER
ATOM    278  O   WAT    80      17.190  19.503  -3.813  1.00  0.00
ATOM    279  H1  WAT    80      17.646  20.313  -3.587  1.00  0.00
ATOM    280  H2  WAT    80      16.839  19.185  -2.981  1.00  0.00
TER
ATOM    281  O   WAT    81      13.091   9.847  -3.340  1.00  0.00
ATOM    282  H1  WAT    81      12.962   9.838  -2.392  1.00  0.00
ATOM    283  H2  WAT    81      12.267  10.185  -3.691  1.00  0.00
TER
ATOM    284  O   WAT    82      10.090  11.606   6.120  1.00  0.00
ATOM    285  H1  WAT    82       9.376  11.805   6.726  1.00  0.00
ATOM    286  H2  WAT    82      10.510  10.830   6.492  1.00  0.00
TER
ATOM    287  O   WAT    83      12.011  19.933  -5.805  1.00  0.00
ATOM    288  H1  WAT    83      11.404  20.673  -5.796  1.00  0.00
ATOM    289  H2  WAT    83      12.486  20.023  -6.631  1.00  0.00
TER
ATOM    290  O   WAT    84      16.919  15.332  -3.905  1.00  0.00
ATOM    291  H1  WAT    84      16.210  15.801  -3.464  1.00  0.00
ATOM    292  H2  WAT    84      17.203  14.674  -3.270  1.00  0.00
TER
ATOM    293  O   WAT    85      18.544  16.752   4.094  1.00  0.00
ATOM    294  H1  WAT    85      19.043  17.226   4.760  1.00  0.00
ATOM    295  H2  WAT    85      18.687  15.828   4.301  1.00  0.00
TER
ATOM    296  O   WAT    86      15.122  13.641  -6.530  1.00  0.00
ATOM    297  H1  WAT    86      15.971  14.078  -6.596  1.00  0.00
ATOM    298  H2  WAT    86      14.755  13.953  -5.703  1.00  0.00
TER
ATOM    299  O   WAT    87      14.021  19.894  -8.056  1.00  0.00
ATOM    300  H1  WAT    87      14.788  19.782  -7.494  1.00  0.00
ATOM    301  H2  WAT    87      14.099  19.198  -8.709  1.00  0.00
TER
ATOM    302  O   WAT    88      12.716  17.326  -7.373  1.00  0.00
ATOM    303  H1  WAT    88      12.796  16.379  -7.261  1.00  0.00
ATOM    304  H2  WAT    88      13.608  17.657  -7.267  1.00  0.00
TER
ATOM    305  O   WAT    89      10.243  19.148   7.863  1.00  0.00
ATOM    306  H1  WAT    89      10.747  18.569   8.434  1.00  0.00
ATOM    307  H2  WAT    89       9.504  19.432   8.400  1.00  0.00
TER
ATOM    308  O   WAT    90      17.146  21.869  -8.583  1.00  0.00
ATOM    309  H1  WAT    90      17.041  21.255  -7.857  1.00  0.00
ATOM    310  H2  WAT    90      16.978  21.346  -9.366  1.00  0.00
TER
ATOM    311  O   WAT    91      17.297  20.555   7.396  1.00  0.00
ATOM    312  H1  WAT    91      16.532  21.124   7.312  1.00  0.00
ATOM    313  H2  WAT    91      17.479  20.263   6.503  1.00  0.00
TER
ATOM    314  O   WAT    92      12.275  17.291   8.758  1.00  0.00
ATOM    315  H1  WAT    92      12.316  16.992   9.666  1.00  0.00
ATOM    316  H2  WAT    92      13.130  17.692   8.598  1.00  0.00
TER
ATOM    317  O   WAT    93      16.053  19.890  -6.082  1.00  0.00
ATOM    318  H1  WAT    93      16.475  19.724  -5.239  1.00  0.00
ATOM    319  H2  WAT    93      16.178  19.080  -6.577  1.00  0.00
TER
ATOM    320  O   WAT    94      14.216  15.870   6.725  1.00  0.00
ATOM    321  H1  WAT    94      13.686  15.379   6.097  1.00  0.00
ATOM    322  H2  WAT    94      14.885  16.299   6.191  1.00  0.00
TER
ATOM    323  O   WAT    95      14.703  12.836   6.805  1.00  0.00
ATOM    324  H1  WAT    95      14.609  12.218   6.080  1.00  0.00
ATOM    325  H2  WAT    95      14.123  13.563   6.578  1.00  0.00
TER
ATOM    326  O   WAT    96      17.469  11.394   3.838  1.00  0.00
ATOM    327  H1  WAT    96      17.021  11.416   2.992  1.00  0.00
ATOM    328  H2  WAT    96      16.836  10.996   4.435  1.00  0.00
TER
ATOM    329  O   WAT    97      17.875  20.289   4.459  1.00  0.00
ATOM    330  H1  WAT    97      18.294  21.132   4.286  1.00  0.00
ATOM    331  H2  WAT    97      16.956  20.426   4.229  1.00  0.00
TER
ATOM    332  O   WAT    98      14.949  15.964  -9.136  1.00  0.00
ATOM    333  H1  WAT    98      14.748  15.101  -8.775  1.00  0.00
ATOM    334  H2  WAT    98      14.778  15.877 -10.074  1.00  0.00
TER
ATOM    335  O   WAT    99      16.979  14.563   7.100  1.00  0.00
ATOM    336  H1  WAT    99      17.569  14.254   7.788  1.00  0.00
ATOM    337  H2  WAT    99      16.161  14.091   7.256  1.00  0.00
TER
ATOM    338  O   WAT   100      13.747  13.064  -9.148  1.00  0.00
ATOM    339  H1  WAT   100      14.050  13.071 -10.057  1.00  0.00
ATOM    340  H2  WAT   100      14.487  12.714  -8.652  1.00  0.00
TER
ATOM    341  O   WAT   101      16.966  12.007  -8.163  1.00  0.00
ATOM    342  H1  WAT   101      16.618  11.330  -8.743  1.00  0.00
ATOM    343  H2  WAT   101      17.167  11.546  -7.348  1.00  0.00
TER
ATOM    344  O   WAT   102      10.307  18.536  -1.766  1.00  0.00
ATOM    345  H1  WAT   102       9.651  18.267  -2.410  1.00  0.00
ATOM    346  H2  WAT   102      11.144  18.427  -2.216  1.00  0.00
TER
ATOM    347  O   WAT   103      11.344  18.921   2.774  1.00  0.00
ATOM    348  H1  WAT   103      11.711  18.834   3.654  1.00  0.00
ATOM    349  H2  WAT   103      10.775  18.158   2.675  1.00  0.00
TER
ATOM    350  O   WAT   104      10.896  15.832   6.680  1.00  0.00
ATOM    351  H1  WAT   104      10.001  15.799   7.019  1.00  0.00
ATOM    352  H2  WAT   104      11.435  16.031   7.445  1.00  0.00
TER
ATOM    353  O   WAT   105       9.520  15.746  -5.824  1.00  0.00
ATOM    354  H1  WAT   105       8.617  16.009  -5.999  1.00  0.00
ATOM    355  H2  WAT   105      10.004  16.017  -6.604  1.00  0.00
TER
ATOM    356  O   WAT   106      12.063  14.803  -7.914  1.00  0.00
ATOM    357  H1  WAT   106      12.772  14.381  -8.400  1.00  0.00
ATOM    358  H2  WAT   106      11.347  14.870  -8.546  1.00  0.00
TER
ATOM    359  O   WAT   107      11.710  10.856  -8.874  1.00  0.00
ATOM    360  H1  WAT   107      12.433  11.397  -8.556  1.00  0.00
ATOM    361  H2  WAT   107      11.983  10.583  -9.750  1.00  0.00
TER
ATOM    362  O   WAT   108      11.400  10.107   1.028  1.00  0.00
ATOM    363  H1  WAT   108      12.047   9.557   0.588  1.00  0.00
ATOM    364  H2  WAT   108      11.820  10.361   1.850  1.00  0.00
TER
ATOM    365  O   WAT   109      11.153  10.263   3.771  1.00  0.00
ATOM    366  H1  WAT   109      10.804  10.719   4.536  1.00  0.00
ATOM    367  H2  WAT   109      10.822   9.368   3.853  1.00  0.00
TER
ATOM    368  O   WAT   110      11.825   9.790   7.046  1.00  0.00
ATOM    369  H1  WAT   110      12.373   9.609   6.282  1.00  0.00
ATOM    370  H2  WAT   110      11.890   9.000   7.581  1.00  0.00
TER
ATOM    371  O   WAT   111      11.135  10.896  -5.281  1.00  0.00
ATOM    372  H1  WAT   111      11.893  11.009  -5.854  1.00  0.00
ATOM    373  H2  WAT   111      10.673  11.733  -5.326  1.00  0.00
TER
ATOM    374  O   WAT   112      17.677  13.010  -2.290  1.00  0.00
ATOM    375  H1  WAT   112      16.864  12.635  -2.631  1.00  0.00
ATOM    376  H2  WAT   112      18.181  12.254  -1.988  1.00  0.00
TER
ATOM    377  O   WAT   113      13.508  11.422  -6.740  1.00  0.00
ATOM    378  H1  WAT   113      14.037  10.635  -6.870  1.00  0.00
ATOM    379  H2  WAT   113      14.141  12.101  -6.507  1.00  0.00
TER
ATOM    380  O   WAT   114      15.701  11.160  -3.686  1.00  0.00
ATOM    381  H1  WAT   114      15.072  10.458  -3.519  1.00  0.00
ATOM    382  H2  WAT   114      15.162  11.920  -3.903  1.00  0.00
TER
ATOM    383  O   WAT   115      15.827  10.438   8.749  1.00  0.00
ATOM    384  H1  WAT   115      15.545  10.941   7.985  1.00  0.00
ATOM    385  H2  WAT   115      16.209   9.640   8.384  1.00  0.00
TER
ATOM    386  O   WAT   116      13.483  19.963 -17.551  1.00  0.00
ATOM    387  H1  WAT   116      12.651  19.707 -17.151  1.00  0.00
ATOM    388  H2  WAT   116      14.091  20.034 -16.815  1.00  0.00
TER
ATOM    389  O   WAT   117       9.855  17.523 -17.882  1.00  0.00
ATOM    390  H1  WAT   117      10.427  16.756 -17.882  1.00  0.00
ATOM    391  H2  WAT   117       9.855  17.822 -18.792  1.00  0.00
TER
ATOM    392  O   WAT   118      11.098  12.932 -16.095  1.00  0.00
ATOM    393  H1  WAT   118      10.918  12.034 -15.815  1.00  0.00
ATOM    394  H2  WAT   118      10.696  13.479 -15.421  1.00  0.00
TER
ATOM    395  O   WAT   119      11.716  15.428 -17.487  1.00  0.00
ATOM    396  H1  WAT   119      12.397  15.692 -16.868  1.00  0.00
ATOM    397  H2  WAT   119      11.401  14.588 -17.153  1.00  0.00
TER
ATOM    398  O   WAT   120      15.909  16.475 -18.400  1.00  0.00
ATOM    399  H1  WAT   120      16.417  16.973 -17.759  1.00  0.00
ATOM    400  H2  WAT   120      16.440  15.698 -18.576  1.00  0.00
TER
ATOM    401  O   WAT   121      14.192  11.114 -14.134  1.00  0.00
ATOM    402  H1  WAT   121      14.194  11.632 -14.939  1.00  0.00
ATOM    403  H2  WAT   121      13.363  10.637 -14.157  1.00  0.00
TER
ATOM    404  O   WAT   122      15.443  20.754 -15.956  1.00  0.00
ATOM    405  H1  WAT   122      15.110  21.381 -15.314  1.00  0.00
ATOM    406  H2  WAT   122      15.619  21.280 -16.736  1.00  0.00
TER
ATOM    407  O   WAT   123      13.874  12.825 -16.127  1.00  0.00
ATOM    408  H1  WAT   123      14.216  13.670 -16.421  1.00  0.00
ATOM    409  H2  WAT   123      12.936  12.974 -16.010  1.00  0.00
TER
ATOM    410  O   WAT   124      14.263  15.679 -16.504  1.00  0.00
ATOM    411  H1  WAT   124      14.815  15.789 -17.279  1.00  0.00
ATOM    412  H2  WAT   124      14.778  16.053 -15.789  1.00  0.00
TER
ATOM    413  O   WAT   125      13.938  19.201 -12.894  1.00  0.00
ATOM    414  H1  WAT   125      13.798  20.074 -12.525  1.00  0.00
ATOM    415  H2  WAT   125      13.056  18.859 -13.039  1.00  0.00
TER
ATOM    416  O   WAT   126       9.890  20.971 -16.977  1.00  0.00
ATOM    417  H1  WAT   126       9.968  21.106 -17.921  1.00  0.00
ATOM    418  H2  WAT   126      10.504  20.263 -16.784  1.00  0.00
TER
ATOM    419  O   WAT   127      14.717  11.143 -19.401  1.00  0.00
ATOM    420  H1  WAT   127      14.274  11.924 -19.733  1.00  0.00
ATOM    421  H2  WAT   127      15.276  11.466 -18.694  1.00  0.00
TER
ATOM    422  O   WAT   128      19.004  14.010 -13.798  1.00  0.00
ATOM    423  H1  WAT   128      18.542  14.218 -12.986  1.00  0.00
ATOM    424  H2  WAT   128      18.602  13.196 -14.101  1.00  0.00
TER
ATOM    425  O   WAT   129      16.755  11.688 -17.542  1.00  0.00
ATOM    426  H1  WAT   129      17.052  12.594 -17.623  1.00  0.00
ATOM    427  H2  WAT   129      17.304  11.200 -18.156  1.00  0.00
TER
ATOM    428  O   WAT   130      16.949  17.165 -11.007  1.00  0.00
ATOM    429  H1  WAT   130      16.853  16.224 -11.157  1.00  0.00
ATOM    430  H2  WAT   130      17.792  17.386 -11.402  1.00  0.00
TER
ATOM    431  O   WAT   131      12.080  13.576 -12.854  1.00  0.00
ATOM    432  H1  WAT   131      11.686  14.424 -12.646  1.00  0.00
ATOM    433  H2  WAT   131      11.392  12.939 -12.663  1.00  0.00
TER
ATOM    434  O   WAT   132       9.381  11.499 -18.821  1.00  0.00
ATOM    435  H1  WAT   132       9.093  12.069 -18.108  1.00  0.00
ATOM    436  H2  WAT   132      10.126  11.020 -18.457  1.00  0.00
TER
ATOM    437  O   WAT   133      17.368  14.175 -18.543  1.00  0.00
ATOM    438  H1  WAT   133      17.372  13.734 -19.393  1.00  0.00
ATOM    439  H2  WAT   133      18.263  14.497 -18.436  1.00  0.00
TER
ATOM    440  O   WAT   134      13.219  14.058 -19.584  1.00  0.00
ATOM    441  H1  WAT   134      12.879  14.535 -18.827  1.00  0.00
ATOM    442  H2  WAT   134      12.456  13.604 -19.944  1.00  0.00
TER
ATOM    443  O   WAT   135      17.669  18.235 -16.797  1.00  0.00
ATOM    444  H1  WAT   135      18.036  17.761 -16.051  1.00  0.00
ATOM    445  H2  WAT   135      17.480  19.109 -16.456  1.00  0.00
TER
ATOM    446  O   WAT   136      15.459  17.276 -14.478  1.00  0.00
ATOM    447  H1  WAT   136      15.155  18.155 -14.253  1.00  0.00
ATOM    448  H2  WAT   136      16.414  17.336 -14.443  1.00  0.00
TER
ATOM    449  O   WAT   137      14.031  21.150 -20.244  1.00  0.00
ATOM    450  H1  WAT   137      14.549  20.347 -20.298  1.00  0.00
ATOM    451  H2  WAT   137      13.579  21.088 -19.402  1.00  0.00
TER
ATOM    452  O   WAT   138      11.515  18.116 -13.331  1.00  0.00
ATOM    453  H1  WAT   138      11.157  18.782 -12.744  1.00  0.00
ATOM    454  H2  WAT   138      11.221  17.285 -12.960  1.00  0.00
TER
ATOM    455  O   WAT   139      14.717  18.575 -10.447  1.00  0.00
ATOM    456  H1  WAT   139      14.417  18.721 -11.344  1.00  0.00
ATOM    457  H2  WAT   139      15.488  18.015 -10.540  1.00  0.00
TER
ATOM    458  O   WAT   140      10.090  11.606 -12.654  1.00  0.00
ATOM    459  H1  WAT   140       9.376  11.805 -12.049  1.00  0.00
ATOM    460  H2  WAT   140      10.510  10.830 -12.282  1.00  0.00
TER
ATOM    461  O   WAT   141      18.544  16.752 -14.680  1.00  0.00
ATOM    462  H1  WAT   141      19.043  17.226 -14.015  1.00  0.00
ATOM    463  H2  WAT   141      18.687  15.828 -14.473  1.00  0.00
TER
ATOM    464  O   WAT   142      10.243  19.148 -10.912  1.00  0.00
ATOM    465  H1  WAT   142      10.747  18.569 -10.340  1.00  0.00
ATOM    466  H2  WAT   142       9.504  19.432 -10.374  1.00  0.00
TER
ATOM    467  O   WAT   143      17.297  20.555 -11.378  1.00  0.00
ATOM    468  H1  WAT   143      16.532  21.124 -11.463  1.00  0.00
ATOM    469  H2  WAT   143      17.479  20.263 -12.271  1.00  0.00
TER
ATOM    470  O   WAT   144      12.275  17.291 -10.017  1.00  0.00
ATOM    471  H1  WAT   144      12.316  16.992  -9.108  1.00  0.00
ATOM    472  H2  WAT   144      13.130  17.692 -10.176  1.00  0.00
TER
ATOM    473  O   WAT   145      14.216  15.870 -12.049  1.00  0.00
ATOM    474  H1  WAT   145      13.686  15.379 -12.677  1.00  0.00
ATOM    475  H2  WAT   145      14.885  16.299 -12.583  1.00  0.00
TER
ATOM    476  O   WAT   146      14.703  12.836 -11.970  1.00  0.00
ATOM    477  H1  WAT   146      14.609  12.218 -12.694  1.00  0.00
ATOM    478  H2  WAT   146      14.123  13.563 -12.197  1.00  0.00
TER
ATOM    479  O   WAT   147      17.469  11.394 -14.937  1.00  0.00
ATOM    480  H1  WAT   147      17.021  11.416 -15.782  1.00  0.00
ATOM    481  H2  WAT   147      16.836  10.996 -14.340  1.00  0.00
TER
ATOM    482  O   WAT   148      17.875  20.289 -14.316  1.00  0.00
ATOM    483  H1  WAT   148      18.294  21.132 -14.488  1.00  0.00
ATOM    484  H2  WAT   148      16.956  20.426 -14.545  1.00  0.00
TER
ATOM    485  O   WAT   149      16.979  14.563 -11.674  1.00  0.00
ATOM    486  H1  WAT   149      17.569  14.254 -10.986  1.00  0.00
ATOM    487  H2  WAT   149      16.161  14.091 -11.518  1.00  0.00
TER
ATOM    488  O   WAT   150      11.344  18.921 -16.000  1.00  0.00
ATOM    489  H1  WAT   150      11.711  18.834 -15.121  1.00  0.00
ATOM    490  H2  WAT   150      10.775  18.158 -16.100  1.00  0.00
TER
ATOM    491  O   WAT   151      10.896  15.832 -12.095  1.00  0.00
ATOM    492  H1  WAT   151      10.001  15.799 -11.755  1.00  0.00
ATOM    493  H2  WAT   151      11.435  16.031 -11.329  1.00  0.00
TER
ATOM    494  O   WAT   152      11.400  10.107 -17.746  1.00  0.00
ATOM    495  H1  WAT   152      12.047   9.557 -18.187  1.00  0.00
ATOM    496  H2  WAT   152      11.820  10.361 -16.925  1.00  0.00
TER
ATOM    497  O   WAT   153      11.153  10.263 -15.004  1.00  0.00
ATOM    498  H1  WAT   153      10.804  10.719 -14.238  1.00  0.00
ATOM    499  H2  WAT   153      10.822   9.368 -14.921  1.00  0.00
TER
ATOM    500  O   WAT   154      11.825   9.790 -11.729  1.00  0.00
ATOM    501  H1  WAT   154      12.373   9.609 -12.492  1.00  0.00
ATOM    502  H2  WAT   154      11.890   9.000 -11.193  1.00  0.00
TER
ATOM    503  O   WAT   155      15.827  10.438 -10.025  1.00  0.00
ATOM    504  H1  WAT   155      15.545  10.941 -10.789  1.00  0.00
ATOM    505  H2  WAT   155      16.209   9.640 -10.391  1.00  0.00
TER
ATOM    506  O   WAT   156      13.463   5.222  20.194  1.00  0.00
ATOM    507  H1  WAT   156      13.766   4.332  20.015  1.00  0.00
ATOM    508  H2  WAT   156      14.207   5.779  19.966  1.00  0.00
TER
ATOM    509  O   WAT   157      11.892  -3.852  13.782  1.00  0.00
ATOM    510  H1  WAT   157      11.004  -3.510  13.680  1.00  0.00
ATOM    511  H2  WAT   157      12.176  -4.052  12.890  1.00  0.00
TER
ATOM    512  O   WAT   158       9.855  -1.251  19.666  1.00  0.00
ATOM    513  H1  WAT   158      10.427  -2.019  19.667  1.00  0.00
ATOM    514  H2  WAT   158       9.855  -0.952  18.757  1.00  0.00
TER
ATOM    515  O   WAT   159      14.068  -5.268  14.816  1.00  0.00
ATOM    516  H1  WAT   159      14.175  -4.368  15.123  1.00  0.00
ATOM    517  H2  WAT   159      13.157  -5.317  14.526  1.00  0.00
TER
ATOM    518  O   WAT   160      15.909  -2.300  19.149  1.00  0.00
ATOM    519  H1  WAT   160      16.417  -1.802  19.789  1.00  0.00
ATOM    520  H2  WAT   160      16.440  -3.076  18.973  1.00  0.00
TER
ATOM    521  O   WAT   161       9.948   3.138  12.288  1.00  0.00
ATOM    522  H1  WAT   161       9.571   3.626  11.557  1.00  0.00
ATOM    523  H2  WAT   161      10.205   3.810  12.919  1.00  0.00
TER
ATOM    524  O   WAT   162      17.557  -8.461  17.747  1.00  0.00
ATOM    525  H1  WAT   162      17.864  -9.016  17.030  1.00  0.00
ATOM    526  H2  WAT   162      16.627  -8.326  17.564  1.00  0.00
TER
ATOM    527  O   WAT   163      15.551   0.131  17.265  1.00  0.00
ATOM    528  H1  WAT   163      15.146  -0.582  16.769  1.00  0.00
ATOM    529  H2  WAT   163      15.637  -0.214  18.153  1.00  0.00
TER
ATOM    530  O   WAT   164      16.019   3.817  19.428  1.00  0.00
ATOM    531  H1  WAT   164      15.722   3.212  18.749  1.00  0.00
ATOM    532  H2  WAT   164      16.969   3.855  19.317  1.00  0.00
TER
ATOM    533  O   WAT   165      12.251  -0.975  14.765  1.00  0.00
ATOM    534  H1  WAT   165      12.131  -0.249  14.153  1.00  0.00
ATOM    535  H2  WAT   165      11.941  -1.745  14.288  1.00  0.00
TER
ATOM    536  O   WAT   166      11.134   3.897  16.983  1.00  0.00
ATOM    537  H1  WAT   166      10.727   4.038  16.128  1.00  0.00
ATOM    538  H2  WAT   166      12.026   3.613  16.780  1.00  0.00
TER
ATOM    539  O   WAT   167      15.406   8.111  15.095  1.00  0.00
ATOM    540  H1  WAT   167      15.231   7.195  14.882  1.00  0.00
ATOM    541  H2  WAT   167      14.552   8.470  15.335  1.00  0.00
TER
ATOM    542  O   WAT   168      14.717  -7.631  18.148  1.00  0.00
ATOM    543  H1  WAT   168      14.274  -6.850  17.816  1.00  0.00
ATOM    544  H2  WAT   168      15.276  -7.308  18.855  1.00  0.00
TER
ATOM    545  O   WAT   169      17.833  -8.010  13.028  1.00  0.00
ATOM    546  H1  WAT   169      17.209  -8.014  13.754  1.00  0.00
ATOM    547  H2  WAT   169      17.746  -8.877  12.632  1.00  0.00
TER
ATOM    548  O   WAT   170      16.755  -7.087  20.007  1.00  0.00
ATOM    549  H1  WAT   170      17.052  -6.180  19.926  1.00  0.00
ATOM    550  H2  WAT   170      17.304  -7.575  19.393  1.00  0.00
TER
ATOM    551  O   WAT   171      14.509  -2.508  15.876  1.00  0.00
ATOM    552  H1  WAT   171      14.283  -2.724  16.780  1.00  0.00
ATOM    553  H2  WAT   171      13.728  -2.075  15.530  1.00  0.00
TER
ATOM    554  O   WAT   172       9.381  -7.275  18.728  1.00  0.00
ATOM    555  H1  WAT   172       9.093  -6.705  19.441  1.00  0.00
ATOM    556  H2  WAT   172      10.126  -7.755  19.091  1.00  0.00
TER
ATOM    557  O   WAT   173       9.568  -3.333   9.938  1.00  0.00
ATOM    558  H1  WAT   173       9.486  -2.390  10.080  1.00  0.00
ATOM    559  H2  WAT   173       9.217  -3.476   9.060  1.00  0.00
TER
ATOM    560  O   WAT   174      17.368  -4.599  19.005  1.00  0.00
ATOM    561  H1  WAT   174      17.372  -5.040  18.156  1.00  0.00
ATOM    562  H2  WAT   174      18.263  -4.278  19.113  1.00  0.00
TER
ATOM    563  O   WAT   175      13.219  -4.717  17.965  1.00  0.00
ATOM    564  H1  WAT   175      12.879  -4.239  18.722  1.00  0.00
ATOM    565  H2  WAT   175      12.456  -5.170  17.605  1.00  0.00
TER
ATOM    566  O   WAT   176      17.430  -3.598  11.996  1.00  0.00
ATOM    567  H1  WAT   176      17.552  -3.639  12.945  1.00  0.00
ATOM    568  H2  WAT   176      17.045  -2.736  11.841  1.00  0.00
TER
ATOM    569  O   WAT   177      16.442  -1.288  11.394  1.00  0.00
ATOM    570  H1  WAT   177      15.874  -1.736  10.768  1.00  0.00
ATOM    571  H2  WAT   177      17.151  -0.929  10.861  1.00  0.00
TER
ATOM    572  O   WAT   178      10.533  -5.795  16.881  1.00  0.00
ATOM    573  H1  WAT   178      10.248  -6.159  17.719  1.00  0.00
ATOM    574  H2  WAT   178      10.471  -6.527  16.268  1.00  0.00
TER
ATOM    575  O   WAT   179      13.987   2.708  13.667  1.00  0.00
ATOM    576  H1  WAT   179      13.213   2.168  13.507  1.00  0.00
ATOM    577  H2  WAT   179      14.717   2.189  13.329  1.00  0.00
TER
ATOM    578  O   WAT   180      14.031   2.376  17.305  1.00  0.00
ATOM    579  H1  WAT   180      14.549   1.573  17.251  1.00  0.00
ATOM    580  H2  WAT   180      13.579   2.314  18.147  1.00  0.00
TER
ATOM    581  O   WAT   181      17.887   3.724  15.349  1.00  0.00
ATOM    582  H1  WAT   181      18.574   4.271  15.730  1.00  0.00
ATOM    583  H2  WAT   181      17.100   4.268  15.384  1.00  0.00
TER
ATOM    584  O   WAT   182      10.026  -0.659  10.841  1.00  0.00
ATOM    585  H1  WAT   182      10.896  -0.376  11.125  1.00  0.00
ATOM    586  H2  WAT   182       9.535   0.155  10.726  1.00  0.00
TER
ATOM    587  O   WAT   183      17.190   0.728  14.962  1.00  0.00
ATOM    588  H1  WAT   183      17.646   1.539  15.188  1.00  0.00
ATOM    589  H2  WAT   183      16.839   0.411  15.794  1.00  0.00
TER
ATOM    590  O   WAT   184      13.091  -8.928  15.434  1.00  0.00
ATOM    591  H1  WAT   184      12.962  -8.936  16.383  1.00  0.00
ATOM    592  H2  WAT   184      12.267  -8.589  15.083  1.00  0.00
TER
ATOM    593  O   WAT   185      10.393   8.554  11.407  1.00  0.00
ATOM    594  H1  WAT   185      10.753   9.153  10.753  1.00  0.00
ATOM    595  H2  WAT   185      10.253   9.100  12.181  1.00  0.00
TER
ATOM    596  O   WAT   186      16.410   5.937  12.225  1.00  0.00
ATOM    597  H1  WAT   186      16.401   6.670  11.609  1.00  0.00
ATOM    598  H2  WAT   186      15.490   5.690  12.317  1.00  0.00
TER
ATOM    599  O   WAT   187      12.011   1.158  12.969  1.00  0.00
ATOM    600  H1  WAT   187      11.404   1.898  12.979  1.00  0.00
ATOM    601  H2  WAT   187      12.486   1.248  12.143  1.00  0.00
TER
ATOM    602  O   WAT   188      16.919  -3.442  14.869  1.00  0.00
ATOM    603  H1  WAT   188      16.210  -2.974  15.311  1.00  0.00
ATOM    604  H2  WAT   188      17.203  -4.100  15.504  1.00  0.00
TER
ATOM    605  O   WAT   189      18.038   8.518  15.582  1.00  0.00
ATOM    606  H1  WAT   189      18.292   8.481  14.660  1.00  0.00
ATOM    607  H2  WAT   189      17.089   8.392  15.575  1.00  0.00
TER
ATOM    608  O   WAT   190      15.122  -5.134  12.245  1.00  0.00
ATOM    609  H1  WAT   190      15.971  -4.697  12.179  1.00  0.00
ATOM    610  H2  WAT   190      14.755  -4.822  13.072  1.00  0.00
TER
ATOM    611  O   WAT   191      14.021   1.120  10.718  1.00  0.00
ATOM    612  H1  WAT   191      14.788   1.008  11.281  1.00  0.00
ATOM    613  H2  WAT   191      14.099   0.423  10.066  1.00  0.00
TER
ATOM    614  O   WAT   192      12.716  -1.448  11.401  1.00  0.00
ATOM    615  H1  WAT   192      12.796  -2.395  11.513  1.00  0.00
ATOM    616  H2  WAT   192      13.608  -1.117  11.507  1.00  0.00
TER
ATOM    617  O   WAT   193      13.518   8.702  18.505  1.00  0.00
ATOM    618  H1  WAT   193      14.254   8.153  18.776  1.00  0.00
ATOM    619  H2  WAT   193      13.902   9.567  18.365  1.00  0.00
TER
ATOM    620  O   WAT   194      10.402   4.769  14.379  1.00  0.00
ATOM    621  H1  WAT   194       9.476   5.011  14.369  1.00  0.00
ATOM    622  H2  WAT   194      10.868   5.596  14.257  1.00  0.00
TER
ATOM    623  O   WAT   195      16.628   7.875  10.327  1.00  0.00
ATOM    624  H1  WAT   195      17.421   8.164   9.876  1.00  0.00
ATOM    625  H2  WAT   195      16.108   7.444   9.649  1.00  0.00
TER
ATOM    626  O   WAT   196      17.146   3.095  10.192  1.00  0.00
ATOM    627  H1  WAT   196      17.041   2.480  10.918  1.00  0.00
ATOM    628  H2  WAT   196      16.978   2.572   9.408  1.00  0.00
TER
ATOM    629  O   WAT   197      16.053   1.116  12.692  1.00  0.00
ATOM    630  H1  WAT   197      16.475   0.950  13.535  1.00  0.00
ATOM    631  H2  WAT   197      16.178   0.306  12.198  1.00  0.00
TER
ATOM    632  O   WAT   198      14.949  -2.811   9.638  1.00  0.00
ATOM    633  H1  WAT   198      14.748  -3.674   9.999  1.00  0.00
ATOM    634  H2  WAT   198      14.778  -2.897   8.700  1.00  0.00
TER
ATOM    635  O   WAT   199      13.747  -5.710   9.626  1.00  0.00
ATOM    636  H1  WAT   199      14.050  -5.704   8.718  1.00  0.00
ATOM    637  H2  WAT   199      14.487  -6.061  10.123  1.00  0.00
TER
ATOM    638  O   WAT   200      16.966  -6.767  10.612  1.00  0.00
ATOM    639  H1  WAT   200      16.618  -7.445  10.032  1.00  0.00
ATOM    640  H2  WAT   200      17.167  -7.228  11.426  1.00  0.00
TER
ATOM    641  O   WAT   201      12.770   3.594  10.459  1.00  0.00
ATOM    642  H1  WAT   201      13.208   4.137  11.115  1.00  0.00
ATOM    643  H2  WAT   201      13.255   2.768  10.469  1.00  0.00
TER
ATOM    644  O   WAT   202       9.985   6.383  17.911  1.00  0.00
ATOM    645  H1  WAT   202      10.315   5.515  17.679  1.00  0.00
ATOM    646  H2  WAT   202      10.414   6.589  18.741  1.00  0.00
TER
ATOM    647  O   WAT   203      14.581   4.714  15.571  1.00  0.00
ATOM    648  H1  WAT   203      14.281   4.590  16.472  1.00  0.00
ATOM    649  H2  WAT   203      14.475   3.854  15.163  1.00  0.00
TER
ATOM    650  O   WAT   204      10.307  -0.238  17.008  1.00  0.00
ATOM    651  H1  WAT   204       9.651  -0.507  16.364  1.00  0.00
ATOM    652  H2  WAT   204      11.144  -0.348  16.558  1.00  0.00
TER
ATOM    653  O   WAT   205       9.520  -3.028  12.951  1.00  0.00
ATOM    654  H1  WAT   205       8.617  -2.765  12.776  1.00  0.00
ATOM    655  H2  WAT   205      10.004  -2.757  12.171  1.00  0.00
TER
ATOM    656  O   WAT   206      12.063  -3.972  10.860  1.00  0.00
ATOM    657  H1  WAT   206      12.772  -4.393  10.375  1.00  0.00
ATOM    658  H2  WAT   206      11.347  -3.904  10.228  1.00  0.00
TER
ATOM    659  O   WAT   207      11.710  -7.918   9.900  1.00  0.00
ATOM    660  H1  WAT   207      12.433  -7.377  10.218  1.00  0.00
ATOM    661  H2  WAT   207      11.983  -8.192   9.024  1.00  0.00
TER
ATOM    662  O   WAT   208      15.834   7.187  19.566  1.00  0.00
ATOM    663  H1  WAT   208      16.350   6.576  19.041  1.00  0.00
ATOM    664  H2  WAT   208      16.484   7.690  20.057  1.00  0.00
TER
ATOM    665  O   WAT   209      10.512   8.290  15.991  1.00  0.00
ATOM    666  H1  WAT   209      10.345   7.657  16.689  1.00  0.00
ATOM    667  H2  WAT   209       9.646   8.496  15.640  1.00  0.00
TER
ATOM    668  O   WAT   210      11.135  -7.879  13.494  1.00  0.00
ATOM    669  H1  WAT   210      11.893  -7.766  12.920  1.00  0.00
ATOM    670  H2  WAT   210      10.673  -7.042  13.448  1.00  0.00
TER
ATOM    671  O   WAT   211      17.677  -5.765  16.484  1.00  0.00
ATOM    672  H1  WAT   211      16.864  -6.139  16.144  1.00  0.00
ATOM    673  H2  WAT   211      18.181  -6.520  16.786  1.00  0.00
TER
ATOM    674  O   WAT   212      12.119   6.983  13.436  1.00  0.00
ATOM    675  H1  WAT   212      11.593   7.364  12.732  1.00  0.00
ATOM    676  H2  WAT   212      12.043   7.608  14.157  1.00  0.00
TER
ATOM    677  O   WAT   213      13.508  -7.352  12.034  1.00  0.00
ATOM    678  H1  WAT   213      14.037  -8.139  11.905  1.00  0.00
ATOM    679  H2  WAT   213      14.141  -6.673  12.268  1.00  0.00
TER
ATOM    680  O   WAT   214      15.701  -7.615  15.089  1.00  0.00
ATOM    681  H1  WAT   214      15.072  -8.316  15.256  1.00  0.00
ATOM    682  H2  WAT   214      15.162  -6.854  14.872  1.00  0.00
TER
ATOM    683  O   WAT   215      14.718   8.931  12.311  1.00  0.00
ATOM    684  H1  WAT   215      15.450   8.647  11.763  1.00  0.00
ATOM    685  H2  WAT   215      14.977   8.693  13.200  1.00  0.00
TER
ATOM    686  O   WAT   216      13.879   5.048  12.315  1.00  0.00
ATOM    687  H1  WAT   216      13.250   5.516  12.864  1.00  0.00
ATOM    688  H2  WAT   216      13.994   4.203  12.750  1.00  0.00
TER
ATOM    689  O   WAT   217      13.483   1.188   1.224  1.00  0.00
ATOM    690  H1  WAT   217      12.651   0.933   1.623  1.00  0.00
ATOM    691  H2  WAT   217      14.091   1.259   1.960  1.00  0.00
TER
ATOM    692  O   WAT   218      13.463   5.222   1.420  1.00  0.00
ATOM    693  H1  WAT   218      13.766   4.332   1.241  1.00  0.00
ATOM    694  H2  WAT   218      14.207   5.779   1.192  1.00  0.00
TER
ATOM    695  O   WAT   219      11.892  -3.852  -4.992  1.00  0.00
ATOM    696  H1  WAT   219      11.004  -3.510  -5.094  1.00  0.00
ATOM    697  H2  WAT   219      12.176  -4.052  -5.884  1.00  0.00
TER
ATOM    698  O   WAT   220       9.855  -1.251   0.892  1.00  0.00
ATOM    699  H1  WAT   220      10.427  -2.019   0.892  1.00  0.00
ATOM    700  H2  WAT   220       9.855  -0.952  -0.017  1.00  0.00
TER
ATOM    701  O   WAT   221      11.098  -5.843   2.679  1.00  0.00
ATOM    702  H1  WAT   221      10.918  -6.740   2.959  1.00  0.00
ATOM    703  H2  WAT   221      10.696  -5.295   3.354  1.00  0.00
TER
ATOM    704  O   WAT   222      14.068  -5.268  -3.958  1.00  0.00
ATOM    705  H1  WAT   222      14.175  -4.368  -3.651  1.00  0.00
ATOM    706  H2  WAT   222      13.157  -5.317  -4.249  1.00  0.00
TER
ATOM    707  O   WAT   223      11.716  -3.347   1.287  1.00  0.00
ATOM    708  H1  WAT   223      12.397  -3.083   1.906  1.00  0.00
ATOM    709  H2  WAT   223      11.401  -4.186   1.621  1.00  0.00
TER
ATOM    710  O   WAT   224      15.909  -2.300   0.374  1.00  0.00
ATOM    711  H1  WAT   224      16.417  -1.802   1.015  1.00  0.00
ATOM    712  H2  WAT   224      16.440  -3.076   0.198  1.00  0.00
TER
ATOM    713  O   WAT   225      14.192  -7.660   4.641  1.00  0.00
ATOM    714  H1  WAT   225      14.194  -7.143   3.835  1.00  0.00
ATOM    715  H2  WAT   225      13.363  -8.137   4.618  1.00  0.00
TER
ATOM    716  O   WAT   226      15.443   1.980   2.818  1.00  0.00
ATOM    717  H1  WAT   226      15.110   2.606   3.460  1.00  0.00
ATOM    718  H2  WAT   226      15.619   2.506   2.038  1.00  0.00
TER
ATOM    719  O   WAT   227      13.874  -5.949   2.648  1.00  0.00
ATOM    720  H1  WAT   227      14.216  -5.105   2.353  1.00  0.00
ATOM    721  H2  WAT   227      12.936  -5.801   2.764  1.00  0.00
TER
ATOM    722  O   WAT   228      14.655   3.948   4.633  1.00  0.00
ATOM    723  H1  WAT   228      15.272   4.623   4.351  1.00  0.00
ATOM    724  H2  WAT   228      13.794   4.356   4.542  1.00  0.00
TER
ATOM    725  O   WAT   229       9.948   3.138  -6.486  1.00  0.00
ATOM    726  H1  WAT   229       9.571   3.626  -7.218  1.00  0.00
ATOM    727  H2  WAT   229      10.205   3.810  -5.856  1.00  0.00
TER
ATOM    728  O   WAT   230      17.557  -8.461  -1.028  1.00  0.00
ATOM    729  H1  WAT   230      17.864  -9.016  -1.744  1.00  0.00
ATOM    730  H2  WAT   230      16.627  -8.326  -1.210  1.00  0.00
TER
ATOM    731  O   WAT   231      15.551   0.131  -1.510  1.00  0.00
ATOM    732  H1  WAT   231      15.146  -0.582  -2.005  1.00  0.00
ATOM    733  H2  WAT   231      15.637  -0.214  -0.621  1.00  0.00
TER
ATOM    734  O   WAT   232      16.019   3.817   0.654  1.00  0.00
ATOM    735  H1  WAT   232      15.722   3.212  -0.025  1.00  0.00
ATOM    736  H2  WAT   232      16.969   3.855   0.543  1.00  0.00
TER
ATOM    737  O   WAT   233      14.263  -3.095   2.270  1.00  0.00
ATOM    738  H1  WAT   233      14.815  -2.985   1.495  1.00  0.00
ATOM    739  H2  WAT   233      14.778  -2.721   2.986  1.00  0.00
TER
ATOM    740  O   WAT   234      15.111   3.556   7.305  1.00  0.00
ATOM    741  H1  WAT   234      14.213   3.780   7.552  1.00  0.00
ATOM    742  H2  WAT   234      15.136   3.679   6.356  1.00  0.00
TER
ATOM    743  O   WAT   235      13.938   0.427   5.881  1.00  0.00
ATOM    744  H1  WAT   235      13.798   1.299   6.249  1.00  0.00
ATOM    745  H2  WAT   235      13.056   0.084   5.735  1.00  0.00
TER
ATOM    746  O   WAT   236      15.736   6.369   8.089  1.00  0.00
ATOM    747  H1  WAT   236      15.707   6.773   7.222  1.00  0.00
ATOM    748  H2  WAT   236      15.572   5.440   7.926  1.00  0.00
TER
ATOM    749  O   WAT   237      12.251  -0.975  -4.009  1.00  0.00
ATOM    750  H1  WAT   237      12.131  -0.249  -4.621  1.00  0.00
ATOM    751  H2  WAT   237      11.941  -1.745  -4.486  1.00  0.00
TER
ATOM    752  O   WAT   238       9.890   2.197   1.798  1.00  0.00
ATOM    753  H1  WAT   238       9.968   2.332   0.853  1.00  0.00
ATOM    754  H2  WAT   238      10.504   1.488   1.991  1.00  0.00
TER
ATOM    755  O   WAT   239      11.134   3.897  -1.792  1.00  0.00
ATOM    756  H1  WAT   239      10.727   4.038  -2.646  1.00  0.00
ATOM    757  H2  WAT   239      12.026   3.613  -1.995  1.00  0.00
TER
ATOM    758  O   WAT   240      15.406   8.111  -3.679  1.00  0.00
ATOM    759  H1  WAT   240      15.231   7.195  -3.893  1.00  0.00
ATOM    760  H2  WAT   240      14.552   8.470  -3.440  1.00  0.00
TER
ATOM    761  O   WAT   241       9.945   3.238   4.337  1.00  0.00
ATOM    762  H1  WAT   241      10.109   2.769   3.519  1.00  0.00
ATOM    763  H2  WAT   241      10.411   2.730   5.002  1.00  0.00
TER
ATOM    764  O   WAT   242      14.717  -7.631  -0.627  1.00  0.00
ATOM    765  H1  WAT   242      14.274  -6.850  -0.958  1.00  0.00
ATOM    766  H2  WAT   242      15.276  -7.308   0.080  1.00  0.00
TER
ATOM    767  O   WAT   243      19.004  -4.764   4.977  1.00  0.00
ATOM    768  H1  WAT   243      18.542  -4.556   5.789  1.00  0.00
ATOM    769  H2  WAT   243      18.602  -5.579   4.674  1.00  0.00
TER
ATOM    770  O   WAT   244      17.833  -8.010  -5.746  1.00  0.00
ATOM    771  H1  WAT   244      17.209  -8.014  -5.021  1.00  0.00
ATOM    772  H2  WAT   244      17.746  -8.877  -6.143  1.00  0.00
TER
ATOM    773  O   WAT   245      16.755  -7.087   1.232  1.00  0.00
ATOM    774  H1  WAT   245      17.052  -6.180   1.151  1.00  0.00
ATOM    775  H2  WAT   245      17.304  -7.575   0.618  1.00  0.00
TER
ATOM    776  O   WAT   246      14.509  -2.508  -2.899  1.00  0.00
ATOM    777  H1  WAT   246      14.283  -2.724  -1.994  1.00  0.00
ATOM    778  H2  WAT   246      13.728  -2.075  -3.244  1.00  0.00
TER
ATOM    779  O   WAT   247      16.949  -1.609   7.767  1.00  0.00
ATOM    780  H1  WAT   247      16.853  -2.550   7.617  1.00  0.00
ATOM    781  H2  WAT   247      17.792  -1.388   7.372  1.00  0.00
TER
ATOM    782  O   WAT   248      12.080  -5.198   5.921  1.00  0.00
ATOM    783  H1  WAT   248      11.686  -4.351   6.128  1.00  0.00
ATOM    784  H2  WAT   248      11.392  -5.835   6.112  1.00  0.00
TER
ATOM    785  O   WAT   249       9.381  -7.275  -0.046  1.00  0.00
ATOM    786  H1  WAT   249       9.093  -6.705   0.666  1.00  0.00
ATOM    787  H2  WAT   249      10.126  -7.755   0.317  1.00  0.00
TER
ATOM    788  O   WAT   250       9.568  -3.333  -8.836  1.00  0.00
ATOM    789  H1  WAT   250       9.486  -2.390  -8.694  1.00  0.00
ATOM    790  H2  WAT   250       9.217  -3.476  -9.715  1.00  0.00
TER
ATOM    791  O   WAT   251      17.368  -4.599   0.231  1.00  0.00
ATOM    792  H1  WAT   251      17.372  -5.040  -0.618  1.00  0.00
ATOM    793  H2  WAT   251      18.263  -4.278   0.338  1.00  0.00
TER
ATOM    794  O   WAT   252      13.219  -4.717  -0.809  1.00  0.00
ATOM    795  H1  WAT   252      12.879  -4.239  -0.053  1.00  0.00
ATOM    796  H2  WAT   252      12.456  -5.170  -1.169  1.00  0.00
TER
ATOM    797  O   WAT   253      17.430  -3.598  -6.778  1.00  0.00
ATOM    798  H1  WAT   253      17.552  -3.639  -5.830  1.00  0.00
ATOM    799  H2  WAT   253      17.045  -2.736  -6.934  1.00  0.00
TER
ATOM    800  O   WAT   254      16.442  -1.288  -7.380  1.00  0.00
ATOM    801  H1  WAT   254      15.874  -1.736  -8.006  1.00  0.00
ATOM    802  H2  WAT   254      17.151  -0.929  -7.913  1.00  0.00
TER
ATOM    803  O   WAT   255      11.519   2.613   6.497  1.00  0.00
ATOM    804  H1  WAT   255      11.135   1.973   7.095  1.00  0.00
ATOM    805  H2  WAT   255      11.831   3.317   7.066  1.00  0.00
TER
ATOM    806  O   WAT   256      17.669  -0.539   1.978  1.00  0.00
ATOM    807  H1  WAT   256      18.036  -1.013   2.724  1.00  0.00
ATOM    808  H2  WAT   256      17.480   0.335   2.318  1.00  0.00
TER
ATOM    809  O   WAT   257      10.533  -5.795  -1.893  1.00  0.00
ATOM    810  H1  WAT   257      10.248  -6.159  -1.055  1.00  0.00
ATOM    811  H2  WAT   257      10.471  -6.527  -2.507  1.00  0.00
TER
ATOM    812  O   WAT   258      15.459  -1.498   4.296  1.00  0.00
ATOM    813  H1  WAT   258      15.155  -0.619   4.521  1.00  0.00
ATOM    814  H2  WAT   258      16.414  -1.438   4.332  1.00  0.00
TER
ATOM    815  O   WAT   259      13.987   2.708  -5.107  1.00  0.00
ATOM    816  H1  WAT   259      13.213   2.168  -5.267  1.00  0.00
ATOM    817  H2  WAT   259      14.717   2.189  -5.445  1.00  0.00
TER
ATOM    818  O   WAT   260      14.031   2.376  -1.469  1.00  0.00
ATOM    819  H1  WAT   260      14.549   1.573  -1.524  1.00  0.00
ATOM    820  H2  WAT   260      13.579   2.314  -0.628  1.00  0.00
TER
ATOM    821  O   WAT   261      11.515  -0.658   5.443  1.00  0.00
ATOM    822  H1  WAT   261      11.157   0.007   6.031  1.00  0.00
ATOM    823  H2  WAT   261      11.221  -1.490   5.814  1.00  0.00
TER
ATOM    824  O   WAT   262      14.717  -0.200   8.327  1.00  0.00
ATOM    825  H1  WAT   262      14.417  -0.054   7.430  1.00  0.00
ATOM    826  H2  WAT   262      15.488  -0.759   8.234  1.00  0.00
TER
ATOM    827  O   WAT   263      17.887   3.724  -3.425  1.00  0.00
ATOM    828  H1  WAT   263      18.574   4.271  -3.044  1.00  0.00
ATOM    829  H2  WAT   263      17.100   4.268  -3.390  1.00  0.00
TER
ATOM    830  O   WAT   264      10.026  -0.659  -7.933  1.00  0.00
ATOM    831  H1  WAT   264      10.896  -0.376  -7.650  1.00  0.00
ATOM    832  H2  WAT   264       9.535   0.155  -8.048  1.00  0.00
TER
ATOM    833  O   WAT   265      17.190   0.728  -3.813  1.00  0.00
ATOM    834  H1  WAT   265      17.646   1.539  -3.587  1.00  0.00
ATOM    835  H2  WAT   265      16.839   0.411  -2.981  1.00  0.00
TER
ATOM    836  O   WAT   266      13.091  -8.928  -3.340  1.00  0.00
ATOM    837  H1  WAT   266      12.962  -8.936  -2.392  1.00  0.00
ATOM    838  H2  WAT   266      12.267  -8.589  -3.691  1.00  0.00
TER
ATOM    839  O   WAT   267      10.393   8.554  -7.367  1.00  0.00
ATOM    840  H1  WAT   267      10.753   9.153  -8.021  1.00  0.00
ATOM    841  H2  WAT   267      10.253   9.100  -6.594  1.00  0.00
TER
ATOM    842  O   WAT   268      10.090  -7.169   6.120  1.00  0.00
ATOM    843  H1  WAT   268       9.376  -6.969   6.726  1.00  0.00
ATOM    844  H2  WAT   268      10.510  -7.945   6.492  1.00  0.00
TER
ATOM    845  O   WAT   269      10.378   6.819   7.107  1.00  0.00
ATOM    846  H1  WAT   269      10.487   5.879   6.967  1.00  0.00
ATOM    847  H2  WAT   269       9.726   7.085   6.458  1.00  0.00
TER
ATOM    848  O   WAT   270      18.369   5.091   8.507  1.00  0.00
ATOM    849  H1  WAT   270      18.048   4.372   9.051  1.00  0.00
ATOM    850  H2  WAT   270      17.695   5.766   8.580  1.00  0.00
TER
ATOM    851  O   WAT   271      16.410   5.937  -6.550  1.00  0.00
ATOM    852  H1  WAT   271      16.401   6.670  -7.165  1.00  0.00
ATOM    853  H2  WAT   271      15.490   5.690  -6.457  1.00  0.00
TER
ATOM    854  O   WAT   272      12.011   1.158  -5.805  1.00  0.00
ATOM    855  H1  WAT   272      11.404   1.898  -5.796  1.00  0.00
ATOM    856  H2  WAT   272      12.486   1.248  -6.631  1.00  0.00
TER
ATOM    857  O   WAT   273      16.919  -3.442  -3.905  1.00  0.00
ATOM    858  H1  WAT   273      16.210  -2.974  -3.464  1.00  0.00
ATOM    859  H2  WAT   273      17.203  -4.100  -3.270  1.00  0.00
TER
ATOM    860  O   WAT   274      18.544  -2.022   4.094  1.00  0.00
ATOM    861  H1  WAT   274      19.043  -1.548   4.760  1.00  0.00
ATOM    862  H2  WAT   274      18.687  -2.946   4.301  1.00  0.00
TER
ATOM    863  O   WAT   275      18.038   8.518  -3.193  1.00  0.00
ATOM    864  H1  WAT   275      18.292   8.481  -4.115  1.00  0.00
ATOM    865  H2  WAT   275      17.089   8.392  -3.200  1.00  0.00
TER
ATOM    866  O   WAT   276      15.122  -5.134  -6.530  1.00  0.00
ATOM    867  H1  WAT   276      15.971  -4.697  -6.596  1.00  0.00
ATOM    868  H2  WAT   276      14.755  -4.822  -5.703  1.00  0.00
TER
ATOM    869  O   WAT   277      14.021   1.120  -8.056  1.00  0.00
ATOM    870  H1  WAT   277      14.788   1.008  -7.494  1.00  0.00
ATOM    871  H2  WAT   277      14.099   0.423  -8.709  1.00  0.00
TER
ATOM    872  O   WAT   278      12.716  -1.448  -7.373  1.00  0.00
ATOM    873  H1  WAT   278      12.796  -2.395  -7.261  1.00  0.00
ATOM    874  H2  WAT   278      13.608  -1.117  -7.267  1.00  0.00
TER
ATOM    875  O   WAT   279      13.518   8.702  -0.270  1.00  0.00
ATOM    876  H1  WAT   279      14.254   8.153   0.001  1.00  0.00
ATOM    877  H2  WAT   279      13.902   9.567  -0.409  1.00  0.00
TER
ATOM    878  O   WAT   280      10.402   4.769  -4.395  1.00  0.00
ATOM    879  H1  WAT   280       9.476   5.011  -4.405  1.00  0.00
ATOM    880  H2  WAT   280      10.868   5.596  -4.517  1.00  0.00
TER
ATOM    881  O   WAT   281      12.523   7.886   8.919  1.00  0.00
ATOM    882  H1  WAT   281      13.325   8.207   9.333  1.00  0.00
ATOM    883  H2  WAT   281      12.009   7.526   9.641  1.00  0.00
TER
ATOM    884  O   WAT   282      16.628   7.875  -8.447  1.00  0.00
ATOM    885  H1  WAT   282      17.421   8.164  -8.899  1.00  0.00
ATOM    886  H2  WAT   282      16.108   7.444  -9.126  1.00  0.00
TER
ATOM    887  O   WAT   283      10.243   0.374   7.863  1.00  0.00
ATOM    888  H1  WAT   283      10.747  -0.206   8.434  1.00  0.00
ATOM    889  H2  WAT   283       9.504   0.658   8.400  1.00  0.00
TER
ATOM    890  O   WAT   284      17.146   3.095  -8.583  1.00  0.00
ATOM    891  H1  WAT   284      17.041   2.480  -7.857  1.00  0.00
ATOM    892  H2  WAT   284      16.978   2.572  -9.366  1.00  0.00
TER
ATOM    893  O   WAT   285      17.297   1.781   7.396  1.00  0.00
ATOM    894  H1  WAT   285      16.532   2.349   7.312  1.00  0.00
ATOM    895  H2  WAT   285      17.479   1.488   6.503  1.00  0.00
TER
ATOM    896  O   WAT   286      12.275  -1.483   8.758  1.00  0.00
ATOM    897  H1  WAT   286      12.316  -1.782   9.666  1.00  0.00
ATOM    898  H2  WAT   286      13.130  -1.083   8.598  1.00  0.00
TER
ATOM    899  O   WAT   287      16.053   1.116  -6.082  1.00  0.00
ATOM    900  H1  WAT   287      16.475   0.950  -5.239  1.00  0.00
ATOM    901  H2  WAT   287      16.178   0.306  -6.577  1.00  0.00
TER
ATOM    902  O   WAT   288      14.216  -2.904   6.725  1.00  0.00
ATOM    903  H1  WAT   288      13.686  -3.395   6.097  1.00  0.00
ATOM    904  H2  WAT   288      14.885  -2.476   6.191  1.00  0.00
TER
ATOM    905  O   WAT   289      14.703  -5.938   6.805  1.00  0.00
ATOM    906  H1  WAT   289      14.609  -6.556   6.080  1.00  0.00
ATOM    907  H2  WAT   289      14.123  -5.211   6.578  1.00  0.00
TER
ATOM    908  O   WAT   290      17.469  -7.381   3.838  1.00  0.00
ATOM    909  H1  WAT   290      17.021  -7.358   2.992  1.00  0.00
ATOM    910  H2  WAT   290      16.836  -7.779   4.435  1.00  0.00
TER
ATOM    911  O   WAT   291      17.875   1.515   4.459  1.00  0.00
ATOM    912  H1  WAT   291      18.294   2.358   4.286  1.00  0.00
ATOM    913  H2  WAT   291      16.956   1.652   4.229  1.00  0.00
TER
ATOM    914  O   WAT   292      14.949  -2.811  -9.136  1.00  0.00
ATOM    915  H1  WAT   292      14.748  -3.674  -8.775  1.00  0.00
ATOM    916  H2  WAT   292      14.778  -2.897 -10.074  1.00  0.00
TER
ATOM    917  O   WAT   293      15.726   7.820   5.575  1.00  0.00
ATOM    918  H1  WAT   293      15.188   8.545   5.255  1.00  0.00
ATOM    919  H2  WAT   293      15.980   7.343   4.784  1.00  0.00
TER
ATOM    920  O   WAT   294      16.979  -4.211   7.100  1.00  0.00
ATOM    921  H1  WAT   294      17.569  -4.520   7.788  1.00  0.00
ATOM    922  H2  WAT   294      16.161  -4.684   7.256  1.00  0.00
TER
ATOM    923  O   WAT   295      13.747  -5.710  -9.148  1.00  0.00
ATOM    924  H1  WAT   295      14.050  -5.704 -10.057  1.00  0.00
ATOM    925  H2  WAT   295      14.487  -6.061  -8.652  1.00  0.00
TER
ATOM    926  O   WAT   296      18.582   9.055   5.833  1.00  0.00
ATOM    927  H1  WAT   296      18.508   9.959   6.140  1.00  0.00
ATOM    928  H2  WAT   296      17.680   8.736   5.805  1.00  0.00
TER
ATOM    929  O   WAT   297      16.966  -6.767  -8.163  1.00  0.00
ATOM    930  H1  WAT   297      16.618  -7.445  -8.743  1.00  0.00
ATOM    931  H2  WAT   297      17.167  -7.228  -7.348  1.00  0.00
TER
ATOM    932  O   WAT   298      12.770   3.594  -8.315  1.00  0.00
ATOM    933  H1  WAT   298      13.208   4.137  -7.660  1.00  0.00
ATOM    934  H2  WAT   298      13.255   2.768  -8.306  1.00  0.00
TER
ATOM    935  O   WAT   299       9.985   6.383  -0.863  1.00  0.00
ATOM    936  H1  WAT   299      10.315   5.515  -1.096  1.00  0.00
ATOM    937  H2  WAT   299      10.414   6.589  -0.033  1.00  0.00
TER
ATOM    938  O   WAT   300      14.581   4.714  -3.203  1.00  0.00
ATOM    939  H1  WAT   300      14.281   4.590  -2.303  1.00  0.00
ATOM    940  H2  WAT   300      14.475   3.854  -3.612  1.00  0.00
TER
ATOM    941  O   WAT   301      10.474   7.250   1.875  1.00  0.00
ATOM    942  H1  WAT   301      10.037   7.430   2.707  1.00  0.00
ATOM    943  H2  WAT   301      11.042   8.007   1.733  1.00  0.00
TER
ATOM    944  O   WAT   302      10.307  -0.238  -1.766  1.00  0.00
ATOM    945  H1  WAT   302       9.651  -0.507  -2.410  1.00  0.00
ATOM    946  H2  WAT   302      11.144  -0.348  -2.216  1.00  0.00
TER
ATOM    947  O   WAT   303      11.344   0.147   2.774  1.00  0.00
ATOM    948  H1  WAT   303      11.711   0.060   3.654  1.00  0.00
ATOM    949  H2  WAT   303      10.775  -0.616   2.675  1.00  0.00
TER
ATOM    950  O   WAT   304      10.896  -2.942   6.680  1.00  0.00
ATOM    951  H1  WAT   304      10.001  -2.975   7.019  1.00  0.00
ATOM    952  H2  WAT   304      11.435  -2.743   7.445  1.00  0.00
TER
ATOM    953  O   WAT   305       9.520  -3.028  -5.824  1.00  0.00
ATOM    954  H1  WAT   305       8.617  -2.765  -5.999  1.00  0.00
ATOM    955  H2  WAT   305      10.004  -2.757  -6.604  1.00  0.00
TER
ATOM    956  O   WAT   306      12.063  -3.972  -7.914  1.00  0.00
ATOM    957  H1  WAT   306      12.772  -4.393  -8.400  1.00  0.00
ATOM    958  H2  WAT   306      11.347  -3.904  -8.546  1.00  0.00
TER
ATOM    959  O   WAT   307      11.710  -7.918  -8.874  1.00  0.00
ATOM    960  H1  WAT   307      12.433  -7.377  -8.556  1.00  0.00
ATOM    961  H2  WAT   307      11.983  -8.192  -9.750  1.00  0.00
TER
ATOM    962  O   WAT   308      11.400  -8.667   1.028  1.00  0.00
ATOM    963  H1  WAT   308      12.047  -9.218   0.588  1.00  0.00
ATOM    964  H2  WAT   308      11.820  -8.413   1.850  1.00  0.00
TER
ATOM    965  O   WAT   309      11.153  -8.512   3.771  1.00  0.00
ATOM    966  H1  WAT   309      10.804  -8.055   4.536  1.00  0.00
ATOM    967  H2  WAT   309      10.822  -9.406   3.853  1.00  0.00
TER
ATOM    968  O   WAT   310      12.759   4.660   7.936  1.00  0.00
ATOM    969  H1  WAT   310      12.716   4.290   8.817  1.00  0.00
ATOM    970  H2  WAT   310      12.890   5.598   8.076  1.00  0.00
TER
ATOM    971  O   WAT   311      16.460   6.216   3.537  1.00  0.00
ATOM    972  H1  WAT   311      16.219   6.484   2.650  1.00  0.00
ATOM    973  H2  WAT   311      17.400   6.387   3.592  1.00  0.00
TER
ATOM    974  O   WAT   312      11.825  -8.984   7.046  1.00  0.00
ATOM    975  H1  WAT   312      12.373  -9.165   6.282  1.00  0.00
ATOM    976  H2  WAT   312      11.890  -9.775   7.581  1.00  0.00
TER
ATOM    977  O   WAT   313      12.598   7.606   5.056  1.00  0.00
ATOM    978  H1  WAT   313      12.004   7.475   5.795  1.00  0.00
ATOM    979  H2  WAT   313      12.591   6.770   4.590  1.00  0.00
TER
ATOM    980  O   WAT   314      12.229   4.972   4.007  1.00  0.00
ATOM    981  H1  WAT   314      11.503   4.353   3.939  1.00  0.00
ATOM    982  H2  WAT   314      12.290   5.366   3.136  1.00  0.00
TER
ATOM    983  O   WAT   315      15.834   7.187   0.792  1.00  0.00
ATOM    984  H1  WAT   315      16.350   6.576   0.266  1.00  0.00
ATOM    985  H2  WAT   315      16.484   7.690   1.283  1.00  0.00
TER
ATOM    986  O   WAT   316      10.512   8.290  -2.784  1.00  0.00
ATOM    987  H1  WAT   316      10.345   7.657  -2.086  1.00  0.00
ATOM    988  H2  WAT   316       9.646   8.496  -3.134  1.00  0.00
TER
ATOM    989  O   WAT   317      11.135  -7.879  -5.281  1.00  0.00
ATOM    990  H1  WAT   317      11.893  -7.766  -5.854  1.00  0.00
ATOM    991  H2  WAT   317      10.673  -7.042  -5.326  1.00  0.00
TER
ATOM    992  O   WAT   318      17.677  -5.765  -2.290  1.00  0.00
ATOM    993  H1  WAT   318      16.864  -6.139  -2.631  1.00  0.00
ATOM    994  H2  WAT   318      18.181  -6.520  -1.988  1.00  0.00
TER
ATOM    995  O   WAT   319      12.119   6.983  -5.339  1.00  0.00
ATOM    996  H1  WAT   319      11.593   7.364  -6.043  1.00  0.00
ATOM    997  H2  WAT   319      12.043   7.608  -4.618  1.00  0.00
TER
ATOM    998  O   WAT   320      13.508  -7.352  -6.740  1.00  0.00
ATOM    999  H1  WAT   320      14.037  -8.139  -6.870  1.00  0.00
ATOM   1000  H2  WAT   320      14.141  -6.673  -6.507  1.00  0.00
TER
ATOM   1001  O   WAT   321      15.701  -7.615  -3.686  1.00  0.00
ATOM   1002  H1  WAT   321      15.072  -8.316  -3.519  1.00  0.00
ATOM   1003  H2  WAT   321      15.162  -6.854  -3.903  1.00  0.00
TER
ATOM   1004  O   WAT   322      15.827  -8.336   8.749  1.00  0.00
ATOM   1005  H1  WAT   322      15.545  -7.833   7.985  1.00  0.00
ATOM   1006  H2  WAT   322      16.209  -9.134   8.384  1.00  0.00
TER
ATOM   1007  O   WAT   323      14.718   8.931  -6.464  1.00  0.00
ATOM   1008  H1  WAT   323      15.450   8.647  -7.011  1.00  0.00
ATOM   1009  H2  WAT   323      14.977   8.693  -5.574  1.00  0.00
TER
ATOM   1010  O   WAT   324      13.879   5.048  -6.459  1.00  0.00
ATOM   1011  H1  WAT   324      13.250   5.516  -5.911  1.00  0.00
ATOM   1012  H2  WAT   324      13.994   4.203  -6.025  1.00  0.00
TER
ATOM   1013  O   WAT   325      13.483   1.188 -17.551  1.00  0.00
ATOM   1014  H1  WAT   325      12.651   0.933 -17.151  1.00  0.00
ATOM   1015  H2  WAT   325      14.091   1.259 -16.815  1.00  0.00
TER
ATOM   1016  O   WAT   326      13.463   5.222 -17.355  1.00  0.00
ATOM   1017  H1  WAT   326      13.766   4.332 -17.534  1.00  0.00
ATOM   1018  H2  WAT   326      14.207   5.779 -17.583  1.00  0.00
TER
ATOM   1019  O   WAT   327       9.855  -1.251 -17.882  1.00  0.00
ATOM   1020  H1  WAT   327      10.427  -2.019 -17.882  1.00  0.00
ATOM   1021  H2  WAT   327       9.855  -0.952 -18.792  1.00  0.00
TER
ATOM   1022  O   WAT   328      11.098  -5.843 -16.095  1.00  0.00
ATOM   1023  H1  WAT   328      10.918  -6.740 -15.815  1.00  0.00
ATOM   1024  H2  WAT   328      10.696  -5.295 -15.421  1.00  0.00
TER
ATOM   1025  O   WAT   329      11.716  -3.347 -17.487  1.00  0.00
ATOM   1026  H1  WAT   329      12.397  -3.083 -16.868  1.00  0.00
ATOM   1027  H2  WAT   329      11.401  -4.186 -17.153  1.00  0.00
TER
ATOM   1028  O   WAT   330      15.909  -2.300 -18.400  1.00  0.00
ATOM   1029  H1  WAT   330      16.417  -1.802 -17.759  1.00  0.00
ATOM   1030  H2  WAT   330      16.440  -3.076 -18.576  1.00  0.00
TER
ATOM   1031  O   WAT   331      14.192  -7.660 -14.134  1.00  0.00
ATOM   1032  H1  WAT   331      14.194  -7.143 -14.939  1.00  0.00
ATOM   1033  H2  WAT   331      13.363  -8.137 -14.157  1.00  0.00
TER
ATOM   1034  O   WAT   332      15.443   1.980 -15.956  1.00  0.00
ATOM   1035  H1  WAT   332      15.110   2.606 -15.314  1.00  0.00
ATOM   1036  H2  WAT   332      15.619   2.506 -16.736  1.00  0.00
TER
ATOM   1037  O   WAT   333      13.874  -5.949 -16.127  1.00  0.00
ATOM   1038  H1  WAT   333      14.216  -5.105 -16.421  1.00  0.00
ATOM   1039  H2  WAT   333      12.936  -5.801 -16.010  1.00  0.00
TER
ATOM   1040  O   WAT   334      14.655   3.948 -14.141  1.00  0.00
ATOM   1041  H1  WAT   334      15.272   4.623 -14.423  1.00  0.00
ATOM   1042  H2  WAT   334      13.794   4.356 -14.233  1.00  0.00
TER
ATOM   1043  O   WAT   335      16.019   3.817 -18.120  1.00  0.00
ATOM   1044  H1  WAT   335      15.722   3.212 -18.799  1.00  0.00
ATOM   1045  H2  WAT   335      16.969   3.855 -18.231  1.00  0.00
TER
ATOM   1046  O   WAT   336      14.263  -3.095 -16.504  1.00  0.00
ATOM   1047  H1  WAT   336      14.815  -2.985 -17.279  1.00  0.00
ATOM   1048  H2  WAT   336      14.778  -2.721 -15.789  1.00  0.00
TER
ATOM   1049  O   WAT   337      15.111   3.556 -11.469  1.00  0.00
ATOM   1050  H1  WAT   337      14.213   3.780 -11.222  1.00  0.00
ATOM   1051  H2  WAT   337      15.136   3.679 -12.418  1.00  0.00
TER
ATOM   1052  O   WAT   338      13.938   0.427 -12.894  1.00  0.00
ATOM   1053  H1  WAT   338      13.798   1.299 -12.525  1.00  0.00
ATOM   1054  H2  WAT   338      13.056   0.084 -13.039  1.00  0.00
TER
ATOM   1055  O   WAT   339      15.736   6.369 -10.685  1.00  0.00
ATOM   1056  H1  WAT   339      15.707   6.773 -11.552  1.00  0.00
ATOM   1057  H2  WAT   339      15.572   5.440 -10.848  1.00  0.00
TER
ATOM   1058  O   WAT   340       9.890   2.197 -16.977  1.00  0.00
ATOM   1059  H1  WAT   340       9.968   2.332 -17.921  1.00  0.00
ATOM   1060  H2  WAT   340      10.504   1.488 -16.784  1.00  0.00
TER
ATOM   1061  O   WAT   341       9.945   3.238 -14.437  1.00  0.00
ATOM   1062  H1  WAT   341      10.109   2.769 -15.255  1.00  0.00
ATOM   1063  H2  WAT   341      10.411   2.730 -13.772  1.00  0.00
TER
ATOM   1064  O   WAT   342      14.717  -7.631 -19.401  1.00  0.00
ATOM   1065  H1  WAT   342      14.274  -6.850 -19.733  1.00  0.00
ATOM   1066  H2  WAT   342      15.276  -7.308 -18.694  1.00  0.00
TER
ATOM   1067  O   WAT   343      19.004  -4.764 -13.798  1.00  0.00
ATOM   1068  H1  WAT   343      18.542  -4.556 -12.986  1.00  0.00
ATOM   1069  H2  WAT   343      18.602  -5.579 -14.101  1.00  0.00
TER
ATOM   1070  O   WAT   344      16.755  -7.087 -17.542  1.00  0.00
ATOM   1071  H1  WAT   344      17.052  -6.180 -17.623  1.00  0.00
ATOM   1072  H2  WAT   344      17.304  -7.575 -18.156  1.00  0.00
TER
ATOM   1073  O   WAT   345      16.949  -1.609 -11.007  1.00  0.00
ATOM   1074  H1  WAT   345      16.853  -2.550 -11.157  1.00  0.00
ATOM   1075  H2  WAT   345      17.792  -1.388 -11.402  1.00  0.00
TER
ATOM   1076  O   WAT   346      12.080  -5.198 -12.854  1.00  0.00
ATOM   1077  H1  WAT   346      11.686  -4.351 -12.646  1.00  0.00
ATOM   1078  H2  WAT   346      11.392  -5.835 -12.663  1.00  0.00
TER
ATOM   1079  O   WAT   347       9.381  -7.275 -18.821  1.00  0.00
ATOM   1080  H1  WAT   347       9.093  -6.705 -18.108  1.00  0.00
ATOM   1081  H2  WAT   347      10.126  -7.755 -18.457  1.00  0.00
TER
ATOM   1082  O   WAT   348      17.368  -4.599 -18.543  1.00  0.00
ATOM   1083  H1  WAT   348      17.372  -5.040 -19.393  1.00  0.00
ATOM   1084  H2  WAT   348      18.263  -4.278 -18.436  1.00  0.00
TER
ATOM   1085  O   WAT   349      13.219  -4.717 -19.584  1.00  0.00
ATOM   1086  H1  WAT   349      12.879  -4.239 -18.827  1.00  0.00
ATOM   1087  H2  WAT   349      12.456  -5.170 -19.944  1.00  0.00
TER
ATOM   1088  O   WAT   350      11.519   2.613 -12.278  1.00  0.00
ATOM   1089  H1  WAT   350      11.135   1.973 -11.679  1.00  0.00
ATOM   1090  H2  WAT   350      11.831   3.317 -11.708  1.00  0.00
TER
ATOM   1091  O   WAT   351      17.669  -0.539 -16.797  1.00  0.00
ATOM   1092  H1  WAT   351      18.036  -1.013 -16.051  1.00  0.00
ATOM   1093  H2  WAT   351      17.480   0.335 -16.456  1.00  0.00
TER
ATOM   1094  O   WAT   352      15.459  -1.498 -14.478  1.00  0.00
ATOM   1095  H1  WAT   352      15.155  -0.619 -14.253  1.00  0.00
ATOM   1096  H2  WAT   352      16.414  -1.438 -14.443  1.00  0.00
TER
ATOM   1097  O   WAT   353      14.031   2.376 -20.244  1.00  0.00
ATOM   1098  H1  WAT   353      14.549   1.573 -20.298  1.00  0.00
ATOM   1099  H2  WAT   353      13.579   2.314 -19.402  1.00  0.00
TER
ATOM   1100  O   WAT   354      11.515  -0.658 -13.331  1.00  0.00
ATOM   1101  H1  WAT   354      11.157   0.007 -12.744  1.00  0.00
ATOM   1102  H2  WAT   354      11.221  -1.490 -12.960  1.00  0.00
TER
ATOM   1103  O   WAT   355      14.717  -0.200 -10.447  1.00  0.00
ATOM   1104  H1  WAT   355      14.417  -0.054 -11.344  1.00  0.00
ATOM   1105  H2  WAT   355      15.488  -0.759 -10.540  1.00  0.00
TER
ATOM   1106  O   WAT   356      10.090  -7.169 -12.654  1.00  0.00
ATOM   1107  H1  WAT   356       9.376  -6.969 -12.049  1.00  0.00
ATOM   1108  H2  WAT   356      10.510  -7.945 -12.282  1.00  0.00
TER
ATOM   1109  O   WAT   357      10.378   6.819 -11.667  1.00  0.00
ATOM   1110  H1  WAT   357      10.487   5.879 -11.808  1.00  0.00
ATOM   1111  H2  WAT   357       9.726   7.085 -12.316  1.00  0.00
TER
ATOM   1112  O   WAT   358      18.369   5.091 -10.267  1.00  0.00
ATOM   1113  H1  WAT   358      18.048   4.372  -9.723  1.00  0.00
ATOM   1114  H2  WAT   358      17.695   5.766 -10.194  1.00  0.00
TER
ATOM   1115  O   WAT   359      18.544  -2.022 -14.680  1.00  0.00
ATOM   1116  H1  WAT   359      19.043  -1.548 -14.015  1.00  0.00
ATOM   1117  H2  WAT   359      18.687  -2.946 -14.473  1.00  0.00
TER
ATOM   1118  O   WAT   360      13.518   8.702 -19.044  1.00  0.00
ATOM   1119  H1  WAT   360      14.254   8.153 -18.773  1.00  0.00
ATOM   1120  H2  WAT   360      13.902   9.567 -19.183  1.00  0.00
TER
ATOM   1121  O   WAT   361      12.523   7.886  -9.855  1.00  0.00
ATOM   1122  H1  WAT   361      13.325   8.207  -9.442  1.00  0.00
ATOM   1123  H2  WAT   361      12.009   7.526  -9.133  1.00  0.00
TER
ATOM   1124  O   WAT   362      10.243   0.374 -10.912  1.00  0.00
ATOM   1125  H1  WAT   362      10.747  -0.206 -10.340  1.00  0.00
ATOM   1126  H2  WAT   362       9.504   0.658 -10.374  1.00  0.00
TER
ATOM   1127  O   WAT   363      17.297   1.781 -11.378  1.00  0.00
ATOM   1128  H1  WAT   363      16.532   2.349 -11.463  1.00  0.00
ATOM   1129  H2  WAT   363      17.479   1.488 -12.271  1.00  0.00
TER
ATOM   1130  O   WAT   364      12.275  -1.483 -10.017  1.00  0.00
ATOM   1131  H1  WAT   364      12.316  -1.782  -9.108  1.00  0.00
ATOM   1132  H2  WAT   364      13.130  -1.083 -10.176  1.00  0.00
TER
ATOM   1133  O   WAT   365      14.216  -2.904 -12.049  1.00  0.00
ATOM   1134  H1  WAT   365      13.686  -3.395 -12.677  1.00  0.00
ATOM   1135  H2  WAT   365      14.885  -2.476 -12.583  1.00  0.00
TER
ATOM   1136  O   WAT   366      14.703  -5.938 -11.970  1.00  0.00
ATOM   1137  H1  WAT   366      14.609  -6.556 -12.694  1.00  0.00
ATOM   1138  H2  WAT   366      14.123  -5.211 -12.197  1.00  0.00
TER
ATOM   1139  O   WAT   367      17.469  -7.381 -14.937  1.00  0.00
ATOM   1140  H1  WAT   367      17.021  -7.358 -15.782  1.00  0.00
ATOM   1141  H2  WAT   367      16.836  -7.779 -14.340  1.00  0.00
TER
ATOM   1142  O   WAT   368      17.875   1.515 -14.316  1.00  0.00
ATOM   1143  H1  WAT   368      18.294   2.358 -14.488  1.00  0.00
ATOM   1144  H2  WAT   368      16.956   1.652 -14.545  1.00  0.00
TER
ATOM   1145  O   WAT   369      15.726   7.820 -13.200  1.00  0.00
ATOM   1146  H1  WAT   369      15.188   8.545 -13.519  1.00  0.00
ATOM   1147  H2  WAT   369      15.980   7.343 -13.990  1.00  0.00
TER
ATOM   1148  O   WAT   370      16.979  -4.211 -11.674  1.00  0.00
ATOM   1149  H1  WAT   370      17.569  -4.520 -10.986  1.00  0.00
ATOM   1150  H2  WAT   370      16.161  -4.684 -11.518  1.00  0.00
TER
ATOM   1151  O   WAT   371      18.582   9.055 -12.941  1.00  0.00
ATOM   1152  H1  WAT   371      18.508   9.959 -12.634  1.00  0.00
ATOM   1153  H2  WAT   371      17.680   8.736 -12.969  1.00  0.00
TER
ATOM   1154  O   WAT   372       9.985   6.383 -19.638  1.00  0.00
ATOM   1155  H1  WAT   372      10.315   5.515 -19.870  1.00  0.00
ATOM   1156  H2  WAT   372      10.414   6.589 -18.807  1.00  0.00
TER
ATOM   1157  O   WAT   373      10.474   7.250 -16.900  1.00  0.00
ATOM   1158  H1  WAT   373      10.037   7.430 -16.067  1.00  0.00
ATOM   1159  H2  WAT   373      11.042   8.007 -17.041  1.00  0.00
TER
ATOM   1160  O   WAT   374      11.344   0.147 -16.000  1.00  0.00
ATOM   1161  H1  WAT   374      11.711   0.060 -15.121  1.00  0.00
ATOM   1162  H2  WAT   374      10.775  -0.616 -16.100  1.00  0.00
TER
ATOM   1163  O   WAT   375      10.896  -2.942 -12.095  1.00  0.00
ATOM   1164  H1  WAT   375      10.001  -2.975 -11.755  1.00  0.00
ATOM   1165  H2  WAT   375      11.435  -2.743 -11.329  1.00  0.00
TER
ATOM   1166  O   WAT   376      11.400  -8.667 -17.746  1.00  0.00
ATOM   1167  H1  WAT   376      12.047  -9.218 -18.187  1.00  0.00
ATOM   1168  H2  WAT   376      11.820  -8.413 -16.925  1.00  0.00
TER
ATOM   1169  O   WAT   377      11.153  -8.512 -15.004  1.00  0.00
ATOM   1170  H1  WAT   377      10.804  -8.055 -14.238  1.00  0.00
ATOM   1171  H2  WAT   377      10.822  -9.406 -14.921  1.00  0.00
TER
ATOM   1172  O   WAT   378      12.759   4.660 -10.838  1.00  0.00
ATOM   1173  H1  WAT   378      12.716   4.290  -9.957  1.00  0.00
ATOM   1174  H2  WAT   378      12.890   5.598 -10.698  1.00  0.00
TER
ATOM   1175  O   WAT   379      16.460   6.216 -15.237  1.00  0.00
ATOM   1176  H1  WAT   379      16.219   6.484 -16.124  1.00  0.00
ATOM   1177  H2  WAT   379      17.400   6.387 -15.182  1.00  0.00
TER
ATOM   1178  O   WAT   380      11.825  -8.984 -11.729  1.00  0.00
ATOM   1179  H1  WAT   380      12.373  -9.165 -12.492  1.00  0.00
ATOM   1180  H2  WAT   380      11.890  -9.775 -11.193  1.00  0.00
TER
ATOM   1181  O   WAT   381      12.598   7.606 -13.719  1.00  0.00
ATOM   1182  H1  WAT   381      12.004   7.475 -12.980  1.00  0.00
ATOM   1183  H2  WAT   381      12.591   6.770 -14.184  1.00  0.00
TER
ATOM   1184  O   WAT   382      12.229   4.972 -14.768  1.00  0.00
ATOM   1185  H1  WAT   382      11.503   4.353 -14.835  1.00  0.00
ATOM   1186  H2  WAT   382      12.290   5.366 -15.638  1.00  0.00
TER
ATOM   1187  O   WAT   383      15.834   7.187 -17.983  1.00  0.00
ATOM   1188  H1  WAT   383      16.350   6.576 -18.508  1.00  0.00
ATOM   1189  H2  WAT   383      16.484   7.690 -17.492  1.00  0.00
TER
ATOM   1190  O   WAT   384      15.827  -8.336 -10.025  1.00  0.00
ATOM   1191  H1  WAT   384      15.545  -7.833 -10.789  1.00  0.00
ATOM   1192  H2  WAT   384      16.209  -9.134 -10.391  1.00  0.00
TER
ATOM   1193  O   WAT   385      13.463 -13.552  20.194  1.00  0.00
ATOM   1194  H1  WAT   385      13.766 -14.442  20.015  1.00  0.00
ATOM   1195  H2  WAT   385      14.207 -12.995  19.966  1.00  0.00
TER
ATOM   1196  O   WAT   386       9.855 -20.025  19.666  1.00  0.00
ATOM   1197  H1  WAT   386      10.427 -20.793  19.667  1.00  0.00
ATOM   1198  H2  WAT   386       9.855 -19.726  18.757  1.00  0.00
TER
ATOM   1199  O   WAT   387      15.909 -21.074  19.149  1.00  0.00
ATOM   1200  H1  WAT   387      16.417 -20.576  19.789  1.00  0.00
ATOM   1201  H2  WAT   387      16.440 -21.851  18.973  1.00  0.00
TER
ATOM   1202  O   WAT   388       9.948 -15.637  12.288  1.00  0.00
ATOM   1203  H1  WAT   388       9.571 -15.148  11.557  1.00  0.00
ATOM   1204  H2  WAT   388      10.205 -14.964  12.919  1.00  0.00
TER
ATOM   1205  O   WAT   389      15.551 -18.644  17.265  1.00  0.00
ATOM   1206  H1  WAT   389      15.146 -19.356  16.769  1.00  0.00
ATOM   1207  H2  WAT   389      15.637 -18.988  18.153  1.00  0.00
TER
ATOM   1208  O   WAT   390      16.019 -14.957  19.428  1.00  0.00
ATOM   1209  H1  WAT   390      15.722 -15.562  18.749  1.00  0.00
ATOM   1210  H2  WAT   390      16.969 -14.919  19.317  1.00  0.00
TER
ATOM   1211  O   WAT   391      12.251 -19.749  14.765  1.00  0.00
ATOM   1212  H1  WAT   391      12.131 -19.023  14.153  1.00  0.00
ATOM   1213  H2  WAT   391      11.941 -20.519  14.288  1.00  0.00
TER
ATOM   1214  O   WAT   392      11.134 -14.878  16.983  1.00  0.00
ATOM   1215  H1  WAT   392      10.727 -14.736  16.128  1.00  0.00
ATOM   1216  H2  WAT   392      12.026 -15.162  16.780  1.00  0.00
TER
ATOM   1217  O   WAT   393      15.406 -10.663  15.095  1.00  0.00
ATOM   1218  H1  WAT   393      15.231 -11.580  14.882  1.00  0.00
ATOM   1219  H2  WAT   393      14.552 -10.304  15.335  1.00  0.00
TER
ATOM   1220  O   WAT   394      14.509 -21.282  15.876  1.00  0.00
ATOM   1221  H1  WAT   394      14.283 -21.499  16.780  1.00  0.00
ATOM   1222  H2  WAT   394      13.728 -20.849  15.530  1.00  0.00
TER
ATOM   1223  O   WAT   395      16.442 -20.062  11.394  1.00  0.00
ATOM   1224  H1  WAT   395      15.874 -20.510  10.768  1.00  0.00
ATOM   1225  H2  WAT   395      17.151 -19.703  10.861  1.00  0.00
TER
ATOM   1226  O   WAT   396      13.987 -16.067  13.667  1.00  0.00
ATOM   1227  H1  WAT   396      13.213 -16.607  13.507  1.00  0.00
ATOM   1228  H2  WAT   396      14.717 -16.586  13.329  1.00  0.00
TER
ATOM   1229  O   WAT   397      14.031 -16.398  17.305  1.00  0.00
ATOM   1230  H1  WAT   397      14.549 -17.202  17.251  1.00  0.00
ATOM   1231  H2  WAT   397      13.579 -16.461  18.147  1.00  0.00
TER
ATOM   1232  O   WAT   398      17.887 -15.050  15.349  1.00  0.00
ATOM   1233  H1  WAT   398      18.574 -14.504  15.730  1.00  0.00
ATOM   1234  H2  WAT   398      17.100 -14.506  15.384  1.00  0.00
TER
ATOM   1235  O   WAT   399      10.026 -19.433  10.841  1.00  0.00
ATOM   1236  H1  WAT   399      10.896 -19.151  11.125  1.00  0.00
ATOM   1237  H2  WAT   399       9.535 -18.620  10.726  1.00  0.00
TER
ATOM   1238  O   WAT   400      17.190 -18.046  14.962  1.00  0.00
ATOM   1239  H1  WAT   400      17.646 -17.235  15.188  1.00  0.00
ATOM   1240  H2  WAT   400      16.839 -18.364  15.794  1.00  0.00
TER
ATOM   1241  O   WAT   401      10.393 -10.220  11.407  1.00  0.00
ATOM   1242  H1  WAT   401      10.753  -9.622  10.753  1.00  0.00
ATOM   1243  H2  WAT   401      10.253  -9.674  12.181  1.00  0.00
TER
ATOM   1244  O   WAT   402      16.410 -12.837  12.225  1.00  0.00
ATOM   1245  H1  WAT   402      16.401 -12.104  11.609  1.00  0.00
ATOM   1246  H2  WAT   402      15.490 -13.084  12.317  1.00  0.00
TER
ATOM   1247  O   WAT   403      12.011 -17.616  12.969  1.00  0.00
ATOM   1248  H1  WAT   403      11.404 -16.876  12.979  1.00  0.00
ATOM   1249  H2  WAT   403      12.486 -17.526  12.143  1.00  0.00
TER
ATOM   1250  O   WAT   404      18.038 -10.256  15.582  1.00  0.00
ATOM   1251  H1  WAT   404      18.292 -10.294  14.660  1.00  0.00
ATOM   1252  H2  WAT   404      17.089 -10.383  15.575  1.00  0.00
TER
ATOM   1253  O   WAT   405      14.021 -17.655  10.718  1.00  0.00
ATOM   1254  H1  WAT   405      14.788 -17.767  11.281  1.00  0.00
ATOM   1255  H2  WAT   405      14.099 -18.351  10.066  1.00  0.00
TER
ATOM   1256  O   WAT   406      12.716 -20.222  11.401  1.00  0.00
ATOM   1257  H1  WAT   406      12.796 -21.169  11.513  1.00  0.00
ATOM   1258  H2  WAT   406      13.608 -19.892  11.507  1.00  0.00
TER
ATOM   1259  O   WAT   407      13.518 -10.073  18.505  1.00  0.00
ATOM   1260  H1  WAT   407      14.254 -10.621  18.776  1.00  0.00
ATOM   1261  H2  WAT   407      13.902  -9.207  18.365  1.00  0.00
TER
ATOM   1262  O   WAT   408      10.402 -14.005  14.379  1.00  0.00
ATOM   1263  H1  WAT   408       9.476 -13.763  14.369  1.00  0.00
ATOM   1264  H2  WAT   408      10.868 -13.178  14.257  1.00  0.00
TER
ATOM   1265  O   WAT   409      16.628 -10.900  10.327  1.00  0.00
ATOM   1266  H1  WAT   409      17.421 -10.611   9.876  1.00  0.00
ATOM   1267  H2  WAT   409      16.108 -11.330   9.649  1.00  0.00
TER
ATOM   1268  O   WAT   410      17.146 -15.679  10.192  1.00  0.00
ATOM   1269  H1  WAT   410      17.041 -16.294  10.918  1.00  0.00
ATOM   1270  H2  WAT   410      16.978 -16.203   9.408  1.00  0.00
TER
ATOM   1271  O   WAT   411      16.053 -17.658  12.692  1.00  0.00
ATOM   1272  H1  WAT   411      16.475 -17.824  13.535  1.00  0.00
ATOM   1273  H2  WAT   411      16.178 -18.468  12.198  1.00  0.00
TER
ATOM   1274  O   WAT   412      12.770 -15.181  10.459  1.00  0.00
ATOM   1275  H1  WAT   412      13.208 -14.638  11.115  1.00  0.00
ATOM   1276  H2  WAT   412      13.255 -16.006  10.469  1.00  0.00
TER
ATOM   1277  O   WAT   413       9.985 -12.392  17.911  1.00  0.00
ATOM   1278  H1  WAT   413      10.315 -13.260  17.679  1.00  0.00
ATOM   1279  H2  WAT   413      10.414 -12.186  18.741  1.00  0.00
TER
ATOM   1280  O   WAT   414      14.581 -14.061  15.571  1.00  0.00
ATOM   1281  H1  WAT   414      14.281 -14.184  16.472  1.00  0.00
ATOM   1282  H2  WAT   414      14.475 -14.920  15.163  1.00  0.00
TER
ATOM   1283  O   WAT   415      10.307 -19.013  17.008  1.00  0.00
ATOM   1284  H1  WAT   415       9.651 -19.281  16.364  1.00  0.00
ATOM   1285  H2  WAT   415      11.144 -19.122  16.558  1.00  0.00
TER
ATOM   1286  O   WAT   416       9.520 -21.803  12.951  1.00  0.00
ATOM   1287  H1  WAT   416       8.617 -21.540  12.776  1.00  0.00
ATOM   1288  H2  WAT   416      10.004 -21.532  12.171  1.00  0.00
TER
ATOM   1289  O   WAT   417      15.834 -11.588  19.566  1.00  0.00
ATOM   1290  H1  WAT   417      16.350 -12.199  19.041  1.00  0.00
ATOM   1291  H2  WAT   417      16.484 -11.085  20.057  1.00  0.00
TER
ATOM   1292  O   WAT   418      10.512 -10.485  15.991  1.00  0.00
ATOM   1293  H1  WAT   418      10.345 -11.118  16.689  1.00  0.00
ATOM   1294  H2  WAT   418       9.646 -10.279  15.640  1.00  0.00
TER
ATOM   1295  O   WAT   419      12.119 -11.791  13.436  1.00  0.00
ATOM   1296  H1  WAT   419      11.593 -11.410  12.732  1.00  0.00
ATOM   1297  H2  WAT   419      12.043 -11.166  14.157  1.00  0.00
TER
ATOM   1298  O   WAT   420      14.718  -9.843  12.311  1.00  0.00
ATOM   1299  H1  WAT   420      15.450 -10.127  11.763  1.00  0.00
ATOM   1300  H2  WAT   420      14.977 -10.082  13.200  1.00  0.00
TER
ATOM   1301  O   WAT   421      13.879 -13.727  12.315  1.00  0.00
ATOM   1302  H1  WAT   421      13.250 -13.258  12.864  1.00  0.00
ATOM   1303  H2  WAT   421      13.994 -14.572  12.750  1.00  0.00
TER
ATOM   1304  O   WAT   422      13.483 -17.586   1.224  1.00  0.00
ATOM   1305  H1  WAT   422      12.651 -17.841   1.623  1.00  0.00
ATOM   1306  H2  WAT   422      14.091 -17.515   1.960  1.00  0.00
TER
ATOM   1307  O   WAT   423      13.463 -13.552   1.420  1.00  0.00
ATOM   1308  H1  WAT   423      13.766 -14.442   1.241  1.00  0.00
ATOM   1309  H2  WAT   423      14.207 -12.995   1.192  1.00  0.00
TER
ATOM   1310  O   WAT   424       9.855 -20.025   0.892  1.00  0.00
ATOM   1311  H1  WAT   424      10.427 -20.793   0.892  1.00  0.00
ATOM   1312  H2  WAT   424       9.855 -19.726  -0.017  1.00  0.00
TER
ATOM   1313  O   WAT   425      15.909 -21.074   0.374  1.00  0.00
ATOM   1314  H1  WAT   425      16.417 -20.576   1.015  1.00  0.00
ATOM   1315  H2  WAT   425      16.440 -21.851   0.198  1.00  0.00
TER
ATOM   1316  O   WAT   426      15.443 -16.795   2.818  1.00  0.00
ATOM   1317  H1  WAT   426      15.110 -16.168   3.460  1.00  0.00
ATOM   1318  H2  WAT   426      15.619 -16.269   2.038  1.00  0.00
TER
ATOM   1319  O   WAT   427      14.655 -14.827   4.633  1.00  0.00
ATOM   1320  H1  WAT   427      15.272 -14.152   4.351  1.00  0.00
ATOM   1321  H2  WAT   427      13.794 -14.418   4.542  1.00  0.00
TER
ATOM   1322  O   WAT   428       9.948 -15.637  -6.486  1.00  0.00
ATOM   1323  H1  WAT   428       9.571 -15.148  -7.218  1.00  0.00
ATOM   1324  H2  WAT   428      10.205 -14.964  -5.856  1.00  0.00
TER
ATOM   1325  O   WAT   429      15.551 -18.644  -1.510  1.00  0.00
ATOM   1326  H1  WAT   429      15.146 -19.356  -2.005  1.00  0.00
ATOM   1327  H2  WAT   429      15.637 -18.988  -0.621  1.00  0.00
TER
ATOM   1328  O   WAT   430      16.019 -14.957   0.654  1.00  0.00
ATOM   1329  H1  WAT   430      15.722 -15.562  -0.025  1.00  0.00
ATOM   1330  H2  WAT   430      16.969 -14.919   0.543  1.00  0.00
TER
ATOM   1331  O   WAT   431      14.263 -21.869   2.270  1.00  0.00
ATOM   1332  H1  WAT   431      14.815 -21.760   1.495  1.00  0.00
ATOM   1333  H2  WAT   431      14.778 -21.496   2.986  1.00  0.00
TER
ATOM   1334  O   WAT   432      15.111 -15.219   7.305  1.00  0.00
ATOM   1335  H1  WAT   432      14.213 -14.995   7.552  1.00  0.00
ATOM   1336  H2  WAT   432      15.136 -15.095   6.356  1.00  0.00
TER
ATOM   1337  O   WAT   433      13.938 -18.347   5.881  1.00  0.00
ATOM   1338  H1  WAT   433      13.798 -17.475   6.249  1.00  0.00
ATOM   1339  H2  WAT   433      13.056 -18.690   5.735  1.00  0.00
TER
ATOM   1340  O   WAT   434      15.736 -12.405   8.089  1.00  0.00
ATOM   1341  H1  WAT   434      15.707 -12.001   7.222  1.00  0.00
ATOM   1342  H2  WAT   434      15.572 -13.334   7.926  1.00  0.00
TER
ATOM   1343  O   WAT   435      12.251 -19.749  -4.009  1.00  0.00
ATOM   1344  H1  WAT   435      12.131 -19.023  -4.621  1.00  0.00
ATOM   1345  H2  WAT   435      11.941 -20.519  -4.486  1.00  0.00
TER
ATOM   1346  O   WAT   436       9.890 -16.578   1.798  1.00  0.00
ATOM   1347  H1  WAT   436       9.968 -16.443   0.853  1.00  0.00
ATOM   1348  H2  WAT   436      10.504 -17.286   1.991  1.00  0.00
TER
ATOM   1349  O   WAT   437      11.134 -14.878  -1.792  1.00  0.00
ATOM   1350  H1  WAT   437      10.727 -14.736  -2.646  1.00  0.00
ATOM   1351  H2  WAT   437      12.026 -15.162  -1.995  1.00  0.00
TER
ATOM   1352  O   WAT   438      15.406 -10.663  -3.679  1.00  0.00
ATOM   1353  H1  WAT   438      15.231 -11.580  -3.893  1.00  0.00
ATOM   1354  H2  WAT   438      14.552 -10.304  -3.440  1.00  0.00
TER
ATOM   1355  O   WAT   439       9.945 -15.536   4.337  1.00  0.00
ATOM   1356  H1  WAT   439      10.109 -16.006   3.519  1.00  0.00
ATOM   1357  H2  WAT   439      10.411 -16.044   5.002  1.00  0.00
TER
ATOM   1358  O   WAT   440      14.509 -21.282  -2.899  1.00  0.00
ATOM   1359  H1  WAT   440      14.283 -21.499  -1.994  1.00  0.00
ATOM   1360  H2  WAT   440      13.728 -20.849  -3.244  1.00  0.00
TER
ATOM   1361  O   WAT   441      16.949 -20.384   7.767  1.00  0.00
ATOM   1362  H1  WAT   441      16.853 -21.324   7.617  1.00  0.00
ATOM   1363  H2  WAT   441      17.792 -20.162   7.372  1.00  0.00
TER
ATOM   1364  O   WAT   442      16.442 -20.062  -7.380  1.00  0.00
ATOM   1365  H1  WAT   442      15.874 -20.510  -8.006  1.00  0.00
ATOM   1366  H2  WAT   442      17.151 -19.703  -7.913  1.00  0.00
TER
ATOM   1367  O   WAT   443      11.519 -16.161   6.497  1.00  0.00
ATOM   1368  H1  WAT   443      11.135 -16.802   7.095  1.00  0.00
ATOM   1369  H2  WAT   443      11.831 -15.458   7.066  1.00  0.00
TER
ATOM   1370  O   WAT   444      17.669 -19.313   1.978  1.00  0.00
ATOM   1371  H1  WAT   444      18.036 -19.788   2.724  1.00  0.00
ATOM   1372  H2  WAT   444      17.480 -18.439   2.318  1.00  0.00
TER
ATOM   1373  O   WAT   445      15.459 -20.273   4.296  1.00  0.00
ATOM   1374  H1  WAT   445      15.155 -19.393   4.521  1.00  0.00
ATOM   1375  H2  WAT   445      16.414 -20.213   4.332  1.00  0.00
TER
ATOM   1376  O   WAT   446      13.987 -16.067  -5.107  1.00  0.00
ATOM   1377  H1  WAT   446      13.213 -16.607  -5.267  1.00  0.00
ATOM   1378  H2  WAT   446      14.717 -16.586  -5.445  1.00  0.00
TER
ATOM   1379  O   WAT   447      14.031 -16.398  -1.469  1.00  0.00
ATOM   1380  H1  WAT   447      14.549 -17.202  -1.524  1.00  0.00
ATOM   1381  H2  WAT   447      13.579 -16.461  -0.628  1.00  0.00
TER
ATOM   1382  O   WAT   448      11.515 -19.432   5.443  1.00  0.00
ATOM   1383  H1  WAT   448      11.157 -18.767   6.031  1.00  0.00
ATOM   1384  H2  WAT   448      11.221 -20.264   5.814  1.00  0.00
TER
ATOM   1385  O   WAT   449      14.717 -18.974   8.327  1.00  0.00
ATOM   1386  H1  WAT   449      14.417 -18.828   7.430  1.00  0.00
ATOM   1387  H2  WAT   449      15.488 -19.533   8.234  1.00  0.00
TER
ATOM   1388  O   WAT   450      17.887 -15.050  -3.425  1.00  0.00
ATOM   1389  H1  WAT   450      18.574 -14.504  -3.044  1.00  0.00
ATOM   1390  H2  WAT   450      17.100 -14.506  -3.390  1.00  0.00
TER
ATOM   1391  O   WAT   451      10.026 -19.433  -7.933  1.00  0.00
ATOM   1392  H1  WAT   451      10.896 -19.151  -7.650  1.00  0.00
ATOM   1393  H2  WAT   451       9.535 -18.620  -8.048  1.00  0.00
TER
ATOM   1394  O   WAT   452      17.190 -18.046  -3.813  1.00  0.00
ATOM   1395  H1  WAT   452      17.646 -17.235  -3.587  1.00  0.00
ATOM   1396  H2  WAT   452      16.839 -18.364  -2.981  1.00  0.00
TER
ATOM   1397  O   WAT   453      10.393 -10.220  -7.367  1.00  0.00
ATOM   1398  H1  WAT   453      10.753  -9.622  -8.021  1.00  0.00
ATOM   1399  H2  WAT   453      10.253  -9.674  -6.594  1.00  0.00
TER
ATOM   1400  O   WAT   454      10.378 -11.955   7.107  1.00  0.00
ATOM   1401  H1  WAT   454      10.487 -12.896   6.967  1.00  0.00
ATOM   1402  H2  WAT   454       9.726 -11.690   6.458  1.00  0.00
TER
ATOM   1403  O   WAT   455      18.369 -13.683   8.507  1.00  0.00
ATOM   1404  H1  WAT   455      18.048 -14.402   9.051  1.00  0.00
ATOM   1405  H2  WAT   455      17.695 -13.008   8.580  1.00  0.00
TER
ATOM   1406  O   WAT   456      16.410 -12.837  -6.550  1.00  0.00
ATOM   1407  H1  WAT   456      16.401 -12.104  -7.165  1.00  0.00
ATOM   1408  H2  WAT   456      15.490 -13.084  -6.457  1.00  0.00
TER
ATOM   1409  O   WAT   457      12.011 -17.616  -5.805  1.00  0.00
ATOM   1410  H1  WAT   457      11.404 -16.876  -5.796  1.00  0.00
ATOM   1411  H2  WAT   457      12.486 -17.526  -6.631  1.00  0.00
TER
ATOM   1412  O   WAT   458      18.544 -20.797   4.094  1.00  0.00
ATOM   1413  H1  WAT   458      19.043 -20.322   4.760  1.00  0.00
ATOM   1414  H2  WAT   458      18.687 -21.720   4.301  1.00  0.00
TER
ATOM   1415  O   WAT   459      18.038 -10.256  -3.193  1.00  0.00
ATOM   1416  H1  WAT   459      18.292 -10.294  -4.115  1.00  0.00
ATOM   1417  H2  WAT   459      17.089 -10.383  -3.200  1.00  0.00
TER
ATOM   1418  O   WAT   460      14.021 -17.655  -8.056  1.00  0.00
ATOM   1419  H1  WAT   460      14.788 -17.767  -7.494  1.00  0.00
ATOM   1420  H2  WAT   460      14.099 -18.351  -8.709  1.00  0.00
TER
ATOM   1421  O   WAT   461      12.716 -20.222  -7.373  1.00  0.00
ATOM   1422  H1  WAT   461      12.796 -21.169  -7.261  1.00  0.00
ATOM   1423  H2  WAT   461      13.608 -19.892  -7.267  1.00  0.00
TER
ATOM   1424  O   WAT   462      13.518 -10.073  -0.270  1.00  0.00
ATOM   1425  H1  WAT   462      14.254 -10.621   0.001  1.00  0.00
ATOM   1426  H2  WAT   462      13.902  -9.207  -0.409  1.00  0.00
TER
ATOM   1427  O   WAT   463      10.402 -14.005  -4.395  1.00  0.00
ATOM   1428  H1  WAT   463       9.476 -13.763  -4.405  1.00  0.00
ATOM   1429  H2  WAT   463      10.868 -13.178  -4.517  1.00  0.00
TER
ATOM   1430  O   WAT   464      12.523 -10.888   8.919  1.00  0.00
ATOM   1431  H1  WAT   464      13.325 -10.567   9.333  1.00  0.00
ATOM   1432  H2  WAT   464      12.009 -11.249   9.641  1.00  0.00
TER
ATOM   1433  O   WAT   465      16.628 -10.900  -8.447  1.00  0.00
ATOM   1434  H1  WAT   465      17.421 -10.611  -8.899  1.00  0.00
ATOM   1435  H2  WAT   465      16.108 -11.330  -9.126  1.00  0.00
TER
ATOM   1436  O   WAT   466      10.243 -18.401   7.863  1.00  0.00
ATOM   1437  H1  WAT   466      10.747 -18.980   8.434  1.00  0.00
ATOM   1438  H2  WAT   466       9.504 -18.117   8.400  1.00  0.00
TER
ATOM   1439  O   WAT   467      17.146 -15.679  -8.583  1.00  0.00
ATOM   1440  H1  WAT   467      17.041 -16.294  -7.857  1.00  0.00
ATOM   1441  H2  WAT   467      16.978 -16.203  -9.366  1.00  0.00
TER
ATOM   1442  O   WAT   468      17.297 -16.994   7.396  1.00  0.00
ATOM   1443  H1  WAT   468      16.532 -16.425   7.312  1.00  0.00
ATOM   1444  H2  WAT   468      17.479 -17.286   6.503  1.00  0.00
TER
ATOM   1445  O   WAT   469      12.275 -20.258   8.758  1.00  0.00
ATOM   1446  H1  WAT   469      12.316 -20.556   9.666  1.00  0.00
ATOM   1447  H2  WAT   469      13.130 -19.857   8.598  1.00  0.00
TER
ATOM   1448  O   WAT   470      16.053 -17.658  -6.082  1.00  0.00
ATOM   1449  H1  WAT   470      16.475 -17.824  -5.239  1.00  0.00
ATOM   1450  H2  WAT   470      16.178 -18.468  -6.577  1.00  0.00
TER
ATOM   1451  O   WAT   471      17.875 -17.260   4.459  1.00  0.00
ATOM   1452  H1  WAT   471      18.294 -16.416   4.286  1.00  0.00
ATOM   1453  H2  WAT   471      16.956 -17.122   4.229  1.00  0.00
TER
ATOM   1454  O   WAT   472      15.726 -10.954   5.575  1.00  0.00
ATOM   1455  H1  WAT   472      15.188 -10.230   5.255  1.00  0.00
ATOM   1456  H2  WAT   472      15.980 -11.431   4.784  1.00  0.00
TER
ATOM   1457  O   WAT   473      18.582  -9.719   5.833  1.00  0.00
ATOM   1458  H1  WAT   473      18.508  -8.816   6.140  1.00  0.00
ATOM   1459  H2  WAT   473      17.680 -10.038   5.805  1.00  0.00
TER
ATOM   1460  O   WAT   474      12.770 -15.181  -8.315  1.00  0.00
ATOM   1461  H1  WAT   474      13.208 -14.638  -7.660  1.00  0.00
ATOM   1462  H2  WAT   474      13.255 -16.006  -8.306  1.00  0.00
TER
ATOM   1463  O   WAT   475       9.985 -12.392  -0.863  1.00  0.00
ATOM   1464  H1  WAT   475      10.315 -13.260  -1.096  1.00  0.00
ATOM   1465  H2  WAT   475      10.414 -12.186  -0.033  1.00  0.00
TER
ATOM   1466  O   WAT   476      14.581 -14.061  -3.203  1.00  0.00
ATOM   1467  H1  WAT   476      14.281 -14.184  -2.303  1.00  0.00
ATOM   1468  H2  WAT   476      14.475 -14.920  -3.612  1.00  0.00
TER
ATOM   1469  O   WAT   477      10.474 -11.525   1.875  1.00  0.00
ATOM   1470  H1  WAT   477      10.037 -11.345   2.707  1.00  0.00
ATOM   1471  H2  WAT   477      11.042 -10.767   1.733  1.00  0.00
TER
ATOM   1472  O   WAT   478      10.307 -19.013  -1.766  1.00  0.00
ATOM   1473  H1  WAT   478       9.651 -19.281  -2.410  1.00  0.00
ATOM   1474  H2  WAT   478      11.144 -19.122  -2.216  1.00  0.00
TER
ATOM   1475  O   WAT   479      11.344 -18.627   2.774  1.00  0.00
ATOM   1476  H1  WAT   479      11.711 -18.715   3.654  1.00  0.00
ATOM   1477  H2  WAT   479      10.775 -19.391   2.675  1.00  0.00
TER
ATOM   1478  O   WAT   480      10.896 -21.716   6.680  1.00  0.00
ATOM   1479  H1  WAT   480      10.001 -21.750   7.019  1.00  0.00
ATOM   1480  H2  WAT   480      11.435 -21.518   7.445  1.00  0.00
TER
ATOM   1481  O   WAT   481       9.520 -21.803  -5.824  1.00  0.00
ATOM   1482  H1  WAT   481       8.617 -21.540  -5.999  1.00  0.00
ATOM   1483  H2  WAT   481      10.004 -21.532  -6.604  1.00  0.00
TER
ATOM   1484  O   WAT   482      12.759 -14.114   7.936  1.00  0.00
ATOM   1485  H1  WAT   482      12.716 -14.485   8.817  1.00  0.00
ATOM   1486  H2  WAT   482      12.890 -13.176   8.076  1.00  0.00
TER
ATOM   1487  O   WAT   483      16.460 -12.558   3.537  1.00  0.00
ATOM   1488  H1  WAT   483      16.219 -12.291   2.650  1.00  0.00
ATOM   1489  H2  WAT   483      17.400 -12.388   3.592  1.00  0.00
TER
ATOM   1490  O   WAT   484      12.598 -11.168   5.056  1.00  0.00
ATOM   1491  H1  WAT   484      12.004 -11.299   5.795  1.00  0.00
ATOM   1492  H2  WAT   484      12.591 -12.004   4.590  1.00  0.00
TER
ATOM   1493  O   WAT   485      12.229 -13.802   4.007  1.00  0.00
ATOM   1494  H1  WAT   485      11.503 -14.421   3.939  1.00  0.00
ATOM   1495  H2  WAT   485      12.290 -13.408   3.136  1.00  0.00
TER
ATOM   1496  O   WAT   486      15.834 -11.588   0.792  1.00  0.00
ATOM   1497  H1  WAT   486      16.350 -12.199   0.266  1.00  0.00
ATOM   1498  H2  WAT   486      16.484 -11.085   1.283  1.00  0.00
TER
ATOM   1499  O   WAT   487      10.512 -10.485  -2.784  1.00  0.00
ATOM   1500  H1  WAT   487      10.345 -11.118  -2.086  1.00  0.00
ATOM   1501  H2  WAT   487       9.646 -10.279  -3.134  1.00  0.00
TER
ATOM   1502  O   WAT   488      12.119 -11.791  -5.339  1.00  0.00
ATOM   1503  H1  WAT   488      11.593 -11.410  -6.043  1.00  0.00
ATOM   1504  H2  WAT   488      12.043 -11.166  -4.618  1.00  0.00
TER
ATOM   1505  O   WAT   489      14.718  -9.843  -6.464  1.00  0.00
ATOM   1506  H1  WAT   489      15.450 -10.127  -7.011  1.00  0.00
ATOM   1507  H2  WAT   489      14.977 -10.082  -5.574  1.00  0.00
TER
ATOM   1508  O   WAT   490      13.879 -13.727  -6.459  1.00  0.00
ATOM   1509  H1  WAT   490      13.250 -13.258  -5.911  1.00  0.00
ATOM   1510  H2  WAT   490      13.994 -14.572  -6.025  1.00  0.00
TER
ATOM   1511  O   WAT   491      13.483 -17.586 -17.551  1.00  0.00
ATOM   1512  H1  WAT   491      12.651 -17.841 -17.151  1.00  0.00
ATOM   1513  H2  WAT   491      14.091 -17.515 -16.815  1.00  0.00
TER
ATOM   1514  O   WAT   492      13.463 -13.552 -17.355  1.00  0.00
ATOM   1515  H1  WAT   492      13.766 -14.442 -17.534  1.00  0.00
ATOM   1516  H2  WAT   492      14.207 -12.995 -17.583  1.00  0.00
TER
ATOM   1517  O   WAT   493       9.855 -20.025 -17.882  1.00  0.00
ATOM   1518  H1  WAT   493      10.427 -20.793 -17.882  1.00  0.00
ATOM   1519  H2  WAT   493       9.855 -19.726 -18.792  1.00  0.00
TER
ATOM   1520  O   WAT   494      15.909 -21.074 -18.400  1.00  0.00
ATOM   1521  H1  WAT   494      16.417 -20.576 -17.759  1.00  0.00
ATOM   1522  H2  WAT   494      16.440 -21.851 -18.576  1.00  0.00
TER
ATOM   1523  O   WAT   495      15.443 -16.795 -15.956  1.00  0.00
ATOM   1524  H1  WAT   495      15.110 -16.168 -15.314  1.00  0.00
ATOM   1525  H2  WAT   495      15.619 -16.269 -16.736  1.00  0.00
TER
ATOM   1526  O   WAT   496      14.655 -14.827 -14.141  1.00  0.00
ATOM   1527  H1  WAT   496      15.272 -14.152 -14.423  1.00  0.00
ATOM   1528  H2  WAT   496      13.794 -14.418 -14.233  1.00  0.00
TER
ATOM   1529  O   WAT   497      16.019 -14.957 -18.120  1.00  0.00
ATOM   1530  H1  WAT   497      15.722 -15.562 -18.799  1.00  0.00
ATOM   1531  H2  WAT   497      16.969 -14.919 -18.231  1.00  0.00
TER
ATOM   1532  O   WAT   498      14.263 -21.869 -16.504  1.00  0.00
ATOM   1533  H1  WAT   498      14.815 -21.760 -17.279  1.00  0.00
ATOM   1534  H2  WAT   498      14.778 -21.496 -15.789  1.00  0.00
TER
ATOM   1535  O   WAT   499      15.111 -15.219 -11.469  1.00  0.00
ATOM   1536  H1  WAT   499      14.213 -14.995 -11.222  1.00  0.00
ATOM   1537  H2  WAT   499      15.136 -15.095 -12.418  1.00  0.00
TER
ATOM   1538  O   WAT   500      13.938 -18.347 -12.894  1.00  0.00
ATOM   1539  H1  WAT   500      13.798 -17.475 -12.525  1.00  0.00
ATOM   1540  H2  WAT   500      13.056 -18.690 -13.039  1.00  0.00
TER
ATOM   1541  O   WAT   501      15.736 -12.405 -10.685  1.00  0.00
ATOM   1542  H1  WAT   501      15.707 -12.001 -11.552  1.00  0.00
ATOM   1543  H2  WAT   501      15.572 -13.334 -10.848  1.00  0.00
TER
ATOM   1544  O   WAT   502       9.890 -16.578 -16.977  1.00  0.00
ATOM   1545  H1  WAT   502       9.968 -16.443 -17.921  1.00  0.00
ATOM   1546  H2  WAT   502      10.504 -17.286 -16.784  1.00  0.00
TER
ATOM   1547  O   WAT   503       9.945 -15.536 -14.437  1.00  0.00
ATOM   1548  H1  WAT   503      10.109 -16.006 -15.255  1.00  0.00
ATOM   1549  H2  WAT   503      10.411 -16.044 -13.772  1.00  0.00
TER
ATOM   1550  O   WAT   504      16.949 -20.384 -11.007  1.00  0.00
ATOM   1551  H1  WAT   504      16.853 -21.324 -11.157  1.00  0.00
ATOM   1552  H2  WAT   504      17.792 -20.162 -11.402  1.00  0.00
TER
ATOM   1553  O   WAT   505      11.519 -16.161 -12.278  1.00  0.00
ATOM   1554  H1  WAT   505      11.135 -16.802 -11.679  1.00  0.00
ATOM   1555  H2  WAT   505      11.831 -15.458 -11.708  1.00  0.00
TER
ATOM   1556  O   WAT   506      17.669 -19.313 -16.797  1.00  0.00
ATOM   1557  H1  WAT   506      18.036 -19.788 -16.051  1.00  0.00
ATOM   1558  H2  WAT   506      17.480 -18.439 -16.456  1.00  0.00
TER
ATOM   1559  O   WAT   507      15.459 -20.273 -14.478  1.00  0.00
ATOM   1560  H1  WAT   507      15.155 -19.393 -14.253  1.00  0.00
ATOM   1561  H2  WAT   507      16.414 -20.213 -14.443  1.00  0.00
TER
ATOM   1562  O   WAT   508      14.031 -16.398 -20.244  1.00  0.00
ATOM   1563  H1  WAT   508      14.549 -17.202 -20.298  1.00  0.00
ATOM   1564  H2  WAT   508      13.579 -16.461 -19.402  1.00  0.00
TER
ATOM   1565  O   WAT   509      11.515 -19.432 -13.331  1.00  0.00
ATOM   1566  H1  WAT   509      11.157 -18.767 -12.744  1.00  0.00
ATOM   1567  H2  WAT   509      11.221 -20.264 -12.960  1.00  0.00
TER
ATOM   1568  O   WAT   510      14.717 -18.974 -10.447  1.00  0.00
ATOM   1569  H1  WAT   510      14.417 -18.828 -11.344  1.00  0.00
ATOM   1570  H2  WAT   510      15.488 -19.533 -10.540  1.00  0.00
TER
ATOM   1571  O   WAT   511      10.378 -11.955 -11.667  1.00  0.00
ATOM   1572  H1  WAT   511      10.487 -12.896 -11.808  1.00  0.00
ATOM   1573  H2  WAT   511       9.726 -11.690 -12.316  1.00  0.00
TER
ATOM   1574  O   WAT   512      18.369 -13.683 -10.267  1.00  0.00
ATOM   1575  H1  WAT   512      18.048 -14.402  -9.723  1.00  0.00
ATOM   1576  H2  WAT   512      17.695 -13.008 -10.194  1.00  0.00
TER
ATOM   1577  O   WAT   513      18.544 -20.797 -14.680  1.00  0.00
ATOM   1578  H1  WAT   513      19.043 -20.322 -14.015  1.00  0.00
ATOM   1579  H2  WAT   513      18.687 -21.720 -14.473  1.00  0.00
TER
ATOM   1580  O   WAT   514      13.518 -10.073 -19.044  1.00  0.00
ATOM   1581  H1  WAT   514      14.254 -10.621 -18.773  1.00  0.00
ATOM   1582  H2  WAT   514      13.902  -9.207 -19.183  1.00  0.00
TER
ATOM   1583  O   WAT   515      12.523 -10.888  -9.855  1.00  0.00
ATOM   1584  H1  WAT   515      13.325 -10.567  -9.442  1.00  0.00
ATOM   1585  H2  WAT   515      12.009 -11.249  -9.133  1.00  0.00
TER
ATOM   1586  O   WAT   516      10.243 -18.401 -10.912  1.00  0.00
ATOM   1587  H1  WAT   516      10.747 -18.980 -10.340  1.00  0.00
ATOM   1588  H2  WAT   516       9.504 -18.117 -10.374  1.00  0.00
TER
ATOM   1589  O   WAT   517      17.297 -16.994 -11.378  1.00  0.00
ATOM   1590  H1  WAT   517      16.532 -16.425 -11.463  1.00  0.00
ATOM   1591  H2  WAT   517      17.479 -17.286 -12.271  1.00  0.00
TER
ATOM   1592  O   WAT   518      12.275 -20.258 -10.017  1.00  0.00
ATOM   1593  H1  WAT   518      12.316 -20.556  -9.108  1.00  0.00
ATOM   1594  H2  WAT   518      13.130 -19.857 -10.176  1.00  0.00
TER
ATOM   1595  O   WAT   519      17.875 -17.260 -14.316  1.00  0.00
ATOM   1596  H1  WAT   519      18.294 -16.416 -14.488  1.00  0.00
ATOM   1597  H2  WAT   519      16.956 -17.122 -14.545  1.00  0.00
TER
ATOM   1598  O   WAT   520      15.726 -10.954 -13.200  1.00  0.00
ATOM   1599  H1  WAT   520      15.188 -10.230 -13.519  1.00  0.00
ATOM   1600  H2  WAT   520      15.980 -11.431 -13.990  1.00  0.00
TER
ATOM   1601  O   WAT   521      18.582  -9.719 -12.941  1.00  0.00
ATOM   1602  H1  WAT   521      18.508  -8.816 -12.634  1.00  0.00
ATOM   1603  H2  WAT   521      17.680 -10.038 -12.969  1.00  0.00
TER
ATOM   1604  O   WAT   522       9.985 -12.392 -19.638  1.00  0.00
ATOM   1605  H1  WAT   522      10.315 -13.260 -19.870  1.00  0.00
ATOM   1606  H2  WAT   522      10.414 -12.186 -18.807  1.00  0.00
TER
ATOM   1607  O   WAT   523      10.474 -11.525 -16.900  1.00  0.00
ATOM   1608  H1  WAT   523      10.037 -11.345 -16.067  1.00  0.00
ATOM   1609  H2  WAT   523      11.042 -10.767 -17.041  1.00  0.00
TER
ATOM   1610  O   WAT   524      11.344 -18.627 -16.000  1.00  0.00
ATOM   1611  H1  WAT   524      11.711 -18.715 -15.121  1.00  0.00
ATOM   1612  H2  WAT   524      10.775 -19.391 -16.100  1.00  0.00
TER
ATOM   1613  O   WAT   525      10.896 -21.716 -12.095  1.00  0.00
ATOM   1614  H1  WAT   525      10.001 -21.750 -11.755  1.00  0.00
ATOM   1615  H2  WAT   525      11.435 -21.518 -11.329  1.00  0.00
TER
ATOM   1616  O   WAT   526      12.759 -14.114 -10.838  1.00  0.00
ATOM   1617  H1  WAT   526      12.716 -14.485  -9.957  1.00  0.00
ATOM   1618  H2  WAT   526      12.890 -13.176 -10.698  1.00  0.00
TER
ATOM   1619  O   WAT   527      16.460 -12.558 -15.237  1.00  0.00
ATOM   1620  H1  WAT   527      16.219 -12.291 -16.124  1.00  0.00
ATOM   1621  H2  WAT   527      17.400 -12.388 -15.182  1.00  0.00
TER
ATOM   1622  O   WAT   528      12.598 -11.168 -13.719  1.00  0.00
ATOM   1623  H1  WAT   528      12.004 -11.299 -12.980  1.00  0.00
ATOM   1624  H2  WAT   528      12.591 -12.004 -14.184  1.00  0.00
TER
ATOM   1625  O   WAT   529      12.229 -13.802 -14.768  1.00  0.00
ATOM   1626  H1  WAT   529      11.503 -14.421 -14.835  1.00  0.00
ATOM   1627  H2  WAT   529      12.290 -13.408 -15.638  1.00  0.00
TER
ATOM   1628  O   WAT   530      15.834 -11.588 -17.983  1.00  0.00
ATOM   1629  H1  WAT   530      16.350 -12.199 -18.508  1.00  0.00
ATOM   1630  H2  WAT   530      16.484 -11.085 -17.492  1.00  0.00
TER
ATOM   1631  O   WAT   531       2.560  17.873  17.240  1.00  0.00
ATOM   1632  H1  WAT   531       2.479  16.958  16.969  1.00  0.00
ATOM   1633  H2  WAT   531       2.146  18.369  16.534  1.00  0.00
TER
ATOM   1634  O   WAT   532       0.692  19.651  19.121  1.00  0.00
ATOM   1635  H1  WAT   532      -0.084  19.171  19.410  1.00  0.00
ATOM   1636  H2  WAT   532       1.343  18.971  18.946  1.00  0.00
TER
ATOM   1637  O   WAT   533      -6.882  14.923  13.782  1.00  0.00
ATOM   1638  H1  WAT   533      -7.771  15.264  13.680  1.00  0.00
ATOM   1639  H2  WAT   533      -6.598  14.723  12.890  1.00  0.00
TER
ATOM   1640  O   WAT   534      -8.919  17.523  19.666  1.00  0.00
ATOM   1641  H1  WAT   534      -8.347  16.756  19.667  1.00  0.00
ATOM   1642  H2  WAT   534      -8.919  17.822  18.757  1.00  0.00
TER
ATOM   1643  O   WAT   535       1.163  15.133  19.354  1.00  0.00
ATOM   1644  H1  WAT   535       1.540  14.261  19.242  1.00  0.00
ATOM   1645  H2  WAT   535       1.065  15.469  18.464  1.00  0.00
TER
ATOM   1646  O   WAT   536      -4.706  13.506  14.816  1.00  0.00
ATOM   1647  H1  WAT   536      -4.600  14.406  15.123  1.00  0.00
ATOM   1648  H2  WAT   536      -5.617  13.458  14.526  1.00  0.00
TER
ATOM   1649  O   WAT   537       4.946  12.628  16.287  1.00  0.00
ATOM   1650  H1  WAT   537       5.767  12.138  16.330  1.00  0.00
ATOM   1651  H2  WAT   537       4.979  13.218  17.040  1.00  0.00
TER
ATOM   1652  O   WAT   538      -2.865  16.475  19.149  1.00  0.00
ATOM   1653  H1  WAT   538      -2.358  16.973  19.789  1.00  0.00
ATOM   1654  H2  WAT   538      -2.334  15.698  18.973  1.00  0.00
TER
ATOM   1655  O   WAT   539       5.182  14.568  19.060  1.00  0.00
ATOM   1656  H1  WAT   539       4.477  14.857  19.640  1.00  0.00
ATOM   1657  H2  WAT   539       5.543  15.378  18.700  1.00  0.00
TER
ATOM   1658  O   WAT   540       8.250  14.014  19.451  1.00  0.00
ATOM   1659  H1  WAT   540       7.303  14.048  19.583  1.00  0.00
ATOM   1660  H2  WAT   540       8.575  14.828  19.836  1.00  0.00
TER
ATOM   1661  O   WAT   541      -1.218  10.314  17.747  1.00  0.00
ATOM   1662  H1  WAT   541      -0.910   9.758  17.030  1.00  0.00
ATOM   1663  H2  WAT   541      -2.147  10.448  17.564  1.00  0.00
TER
ATOM   1664  O   WAT   542       1.171  18.379  14.483  1.00  0.00
ATOM   1665  H1  WAT   542       0.243  18.312  14.711  1.00  0.00
ATOM   1666  H2  WAT   542       1.323  19.317  14.368  1.00  0.00
TER
ATOM   1667  O   WAT   543       1.157  14.650  11.479  1.00  0.00
ATOM   1668  H1  WAT   543       0.218  14.812  11.565  1.00  0.00
ATOM   1669  H2  WAT   543       1.476  15.369  10.933  1.00  0.00
TER
ATOM   1670  O   WAT   544       5.200  19.941  14.986  1.00  0.00
ATOM   1671  H1  WAT   544       4.581  19.603  14.339  1.00  0.00
ATOM   1672  H2  WAT   544       5.183  19.297  15.694  1.00  0.00
TER
ATOM   1673  O   WAT   545      -3.224  18.905  17.265  1.00  0.00
ATOM   1674  H1  WAT   545      -3.628  18.193  16.769  1.00  0.00
ATOM   1675  H2  WAT   545      -3.137  18.560  18.153  1.00  0.00
TER
ATOM   1676  O   WAT   546       3.377  19.179  11.993  1.00  0.00
ATOM   1677  H1  WAT   546       3.816  18.341  11.847  1.00  0.00
ATOM   1678  H2  WAT   546       4.090  19.812  12.080  1.00  0.00
TER
ATOM   1679  O   WAT   547       6.958  10.434  10.307  1.00  0.00
ATOM   1680  H1  WAT   547       6.646  10.526  11.207  1.00  0.00
ATOM   1681  H2  WAT   547       7.720  11.012  10.257  1.00  0.00
TER
ATOM   1682  O   WAT   548      -6.523  17.800  14.765  1.00  0.00
ATOM   1683  H1  WAT   548      -6.644  18.526  14.153  1.00  0.00
ATOM   1684  H2  WAT   548      -6.833  17.030  14.288  1.00  0.00
TER
ATOM   1685  O   WAT   549      -4.057  11.143  18.148  1.00  0.00
ATOM   1686  H1  WAT   549      -4.500  11.924  17.816  1.00  0.00
ATOM   1687  H2  WAT   549      -3.498  11.466  18.855  1.00  0.00
TER
ATOM   1688  O   WAT   550      -0.941  10.764  13.028  1.00  0.00
ATOM   1689  H1  WAT   550      -1.566  10.760  13.754  1.00  0.00
ATOM   1690  H2  WAT   550      -1.028   9.897  12.632  1.00  0.00
TER
ATOM   1691  O   WAT   551      -2.019  11.688  20.007  1.00  0.00
ATOM   1692  H1  WAT   551      -1.722  12.594  19.926  1.00  0.00
ATOM   1693  H2  WAT   551      -1.471  11.200  19.393  1.00  0.00
TER
ATOM   1694  O   WAT   552      -4.266  16.266  15.876  1.00  0.00
ATOM   1695  H1  WAT   552      -4.491  16.050  16.780  1.00  0.00
ATOM   1696  H2  WAT   552      -5.046  16.699  15.530  1.00  0.00
TER
ATOM   1697  O   WAT   553       2.964  16.273  14.475  1.00  0.00
ATOM   1698  H1  WAT   553       2.365  16.996  14.291  1.00  0.00
ATOM   1699  H2  WAT   553       3.512  16.210  13.692  1.00  0.00
TER
ATOM   1700  O   WAT   554       1.571  14.909  16.505  1.00  0.00
ATOM   1701  H1  WAT   554       1.964  15.226  15.692  1.00  0.00
ATOM   1702  H2  WAT   554       1.932  14.030  16.620  1.00  0.00
TER
ATOM   1703  O   WAT   555      -9.393  11.499  18.728  1.00  0.00
ATOM   1704  H1  WAT   555      -9.682  12.069  19.441  1.00  0.00
ATOM   1705  H2  WAT   555      -8.648  11.020  19.091  1.00  0.00
TER
ATOM   1706  O   WAT   556      -9.206  15.441   9.938  1.00  0.00
ATOM   1707  H1  WAT   556      -9.288  16.384  10.080  1.00  0.00
ATOM   1708  H2  WAT   556      -9.558  15.299   9.060  1.00  0.00
TER
ATOM   1709  O   WAT   557      -1.406  14.175  19.005  1.00  0.00
ATOM   1710  H1  WAT   557      -1.402  13.734  18.156  1.00  0.00
ATOM   1711  H2  WAT   557      -0.511  14.497  19.113  1.00  0.00
TER
ATOM   1712  O   WAT   558      -5.556  14.058  17.965  1.00  0.00
ATOM   1713  H1  WAT   558      -5.896  14.535  18.722  1.00  0.00
ATOM   1714  H2  WAT   558      -6.318  13.604  17.605  1.00  0.00
TER
ATOM   1715  O   WAT   559      -1.344  15.176  11.996  1.00  0.00
ATOM   1716  H1  WAT   559      -1.223  15.135  12.945  1.00  0.00
ATOM   1717  H2  WAT   559      -1.729  16.039  11.841  1.00  0.00
TER
ATOM   1718  O   WAT   560      -2.332  17.486  11.394  1.00  0.00
ATOM   1719  H1  WAT   560      -2.900  17.038  10.768  1.00  0.00
ATOM   1720  H2  WAT   560      -1.623  17.846  10.861  1.00  0.00
TER
ATOM   1721  O   WAT   561      -8.241  12.980  16.881  1.00  0.00
ATOM   1722  H1  WAT   561      -8.527  12.615  17.719  1.00  0.00
ATOM   1723  H2  WAT   561      -8.303  12.248  16.268  1.00  0.00
TER
ATOM   1724  O   WAT   562      -4.787  21.482  13.667  1.00  0.00
ATOM   1725  H1  WAT   562      -5.561  20.942  13.507  1.00  0.00
ATOM   1726  H2  WAT   562      -4.058  20.963  13.329  1.00  0.00
TER
ATOM   1727  O   WAT   563       5.972  20.479  19.460  1.00  0.00
ATOM   1728  H1  WAT   563       6.692  20.974  19.069  1.00  0.00
ATOM   1729  H2  WAT   563       5.770  19.801  18.815  1.00  0.00
TER
ATOM   1730  O   WAT   564       1.433  11.873  13.603  1.00  0.00
ATOM   1731  H1  WAT   564       0.619  11.374  13.527  1.00  0.00
ATOM   1732  H2  WAT   564       1.239  12.712  13.186  1.00  0.00
TER
ATOM   1733  O   WAT   565       4.148  16.244  11.899  1.00  0.00
ATOM   1734  H1  WAT   565       5.035  16.556  11.724  1.00  0.00
ATOM   1735  H2  WAT   565       4.118  15.372  11.507  1.00  0.00
TER
ATOM   1736  O   WAT   566      -4.743  21.150  17.305  1.00  0.00
ATOM   1737  H1  WAT   566      -4.226  20.347  17.251  1.00  0.00
ATOM   1738  H2  WAT   566      -5.195  21.088  18.147  1.00  0.00
TER
ATOM   1739  O   WAT   567       6.419  17.556  11.367  1.00  0.00
ATOM   1740  H1  WAT   567       6.335  17.987  10.517  1.00  0.00
ATOM   1741  H2  WAT   567       7.138  18.016  11.800  1.00  0.00
TER
ATOM   1742  O   WAT   568       3.026  21.738  17.942  1.00  0.00
ATOM   1743  H1  WAT   568       3.379  21.141  17.282  1.00  0.00
ATOM   1744  H2  WAT   568       2.143  21.413  18.113  1.00  0.00
TER
ATOM   1745  O   WAT   569      -8.748  18.115  10.841  1.00  0.00
ATOM   1746  H1  WAT   569      -7.879  18.398  11.125  1.00  0.00
ATOM   1747  H2  WAT   569      -9.239  18.929  10.726  1.00  0.00
TER
ATOM   1748  O   WAT   570      -1.585  19.503  14.962  1.00  0.00
ATOM   1749  H1  WAT   570      -1.128  20.313  15.188  1.00  0.00
ATOM   1750  H2  WAT   570      -1.936  19.185  15.794  1.00  0.00
TER
ATOM   1751  O   WAT   571      -5.683   9.847  15.434  1.00  0.00
ATOM   1752  H1  WAT   571      -5.812   9.838  16.383  1.00  0.00
ATOM   1753  H2  WAT   571      -6.507  10.185  15.083  1.00  0.00
TER
ATOM   1754  O   WAT   572       5.419  21.219  12.294  1.00  0.00
ATOM   1755  H1  WAT   572       5.131  21.680  13.082  1.00  0.00
ATOM   1756  H2  WAT   572       6.214  20.759  12.563  1.00  0.00
TER
ATOM   1757  O   WAT   573      -6.763  19.933  12.969  1.00  0.00
ATOM   1758  H1  WAT   573      -7.371  20.673  12.979  1.00  0.00
ATOM   1759  H2  WAT   573      -6.289  20.023  12.143  1.00  0.00
TER
ATOM   1760  O   WAT   574       6.176  13.054  13.454  1.00  0.00
ATOM   1761  H1  WAT   574       5.547  13.158  12.739  1.00  0.00
ATOM   1762  H2  WAT   574       5.681  13.273  14.243  1.00  0.00
TER
ATOM   1763  O   WAT   575      -1.856  15.332  14.869  1.00  0.00
ATOM   1764  H1  WAT   575      -2.564  15.801  15.311  1.00  0.00
ATOM   1765  H2  WAT   575      -1.571  14.674  15.504  1.00  0.00
TER
ATOM   1766  O   WAT   576       2.176  12.057  16.309  1.00  0.00
ATOM   1767  H1  WAT   576       2.053  12.076  15.360  1.00  0.00
ATOM   1768  H2  WAT   576       3.124  12.105  16.429  1.00  0.00
TER
ATOM   1769  O   WAT   577      -3.652  13.641  12.245  1.00  0.00
ATOM   1770  H1  WAT   577      -2.803  14.078  12.179  1.00  0.00
ATOM   1771  H2  WAT   577      -4.019  13.953  13.072  1.00  0.00
TER
ATOM   1772  O   WAT   578       5.269  18.212  17.158  1.00  0.00
ATOM   1773  H1  WAT   578       4.328  18.227  17.332  1.00  0.00
ATOM   1774  H2  WAT   578       5.583  17.426  17.604  1.00  0.00
TER
ATOM   1775  O   WAT   579      -4.753  19.894  10.718  1.00  0.00
ATOM   1776  H1  WAT   579      -3.987  19.782  11.281  1.00  0.00
ATOM   1777  H2  WAT   579      -4.675  19.198  10.066  1.00  0.00
TER
ATOM   1778  O   WAT   580      -6.058  17.326  11.401  1.00  0.00
ATOM   1779  H1  WAT   580      -5.978  16.379  11.513  1.00  0.00
ATOM   1780  H2  WAT   580      -5.166  17.657  11.507  1.00  0.00
TER
ATOM   1781  O   WAT   581      -1.629  21.869  10.192  1.00  0.00
ATOM   1782  H1  WAT   581      -1.734  21.255  10.918  1.00  0.00
ATOM   1783  H2  WAT   581      -1.796  21.346   9.408  1.00  0.00
TER
ATOM   1784  O   WAT   582       1.611  20.931  10.796  1.00  0.00
ATOM   1785  H1  WAT   582       1.062  21.378  11.440  1.00  0.00
ATOM   1786  H2  WAT   582       2.233  20.426  11.320  1.00  0.00
TER
ATOM   1787  O   WAT   583      -2.721  19.890  12.692  1.00  0.00
ATOM   1788  H1  WAT   583      -2.299  19.724  13.535  1.00  0.00
ATOM   1789  H2  WAT   583      -2.596  19.080  12.198  1.00  0.00
TER
ATOM   1790  O   WAT   584      -0.208  18.914   9.940  1.00  0.00
ATOM   1791  H1  WAT   584       0.312  18.199   9.574  1.00  0.00
ATOM   1792  H2  WAT   584       0.439  19.553  10.240  1.00  0.00
TER
ATOM   1793  O   WAT   585      -3.825  15.964   9.638  1.00  0.00
ATOM   1794  H1  WAT   585      -4.026  15.101   9.999  1.00  0.00
ATOM   1795  H2  WAT   585      -3.996  15.877   8.700  1.00  0.00
TER
ATOM   1796  O   WAT   586       3.654  10.775  12.167  1.00  0.00
ATOM   1797  H1  WAT   586       3.934   9.931  12.523  1.00  0.00
ATOM   1798  H2  WAT   586       2.880  11.007  12.681  1.00  0.00
TER
ATOM   1799  O   WAT   587      -5.027  13.064   9.626  1.00  0.00
ATOM   1800  H1  WAT   587      -4.724  13.071   8.718  1.00  0.00
ATOM   1801  H2  WAT   587      -4.287  12.714  10.123  1.00  0.00
TER
ATOM   1802  O   WAT   588      -1.808  12.007  10.612  1.00  0.00
ATOM   1803  H1  WAT   588      -2.156  11.330  10.032  1.00  0.00
ATOM   1804  H2  WAT   588      -1.607  11.546  11.426  1.00  0.00
TER
ATOM   1805  O   WAT   589       8.032  20.012  12.777  1.00  0.00
ATOM   1806  H1  WAT   589       8.794  20.582  12.883  1.00  0.00
ATOM   1807  H2  WAT   589       8.047  19.445  13.548  1.00  0.00
TER
ATOM   1808  O   WAT   590      -8.468  18.536  17.008  1.00  0.00
ATOM   1809  H1  WAT   590      -9.123  18.267  16.364  1.00  0.00
ATOM   1810  H2  WAT   590      -7.630  18.427  16.558  1.00  0.00
TER
ATOM   1811  O   WAT   591       9.038  20.867  17.621  1.00  0.00
ATOM   1812  H1  WAT   591       9.409  20.084  17.215  1.00  0.00
ATOM   1813  H2  WAT   591       9.678  21.556  17.443  1.00  0.00
TER
ATOM   1814  O   WAT   592       8.084  20.306   9.934  1.00  0.00
ATOM   1815  H1  WAT   592       8.359  21.214   9.806  1.00  0.00
ATOM   1816  H2  WAT   592       7.895  20.242  10.871  1.00  0.00
TER
ATOM   1817  O   WAT   593       4.481  13.330  11.230  1.00  0.00
ATOM   1818  H1  WAT   593       4.900  13.143  10.389  1.00  0.00
ATOM   1819  H2  WAT   593       4.175  12.478  11.540  1.00  0.00
TER
ATOM   1820  O   WAT   594       7.980  18.243  14.927  1.00  0.00
ATOM   1821  H1  WAT   594       7.605  17.475  14.496  1.00  0.00
ATOM   1822  H2  WAT   594       7.251  18.625  15.415  1.00  0.00
TER
ATOM   1823  O   WAT   595      -9.254  15.746  12.951  1.00  0.00
ATOM   1824  H1  WAT   595     -10.158  16.009  12.776  1.00  0.00
ATOM   1825  H2  WAT   595      -8.770  16.017  12.171  1.00  0.00
TER
ATOM   1826  O   WAT   596       7.255  16.468  18.228  1.00  0.00
ATOM   1827  H1  WAT   596       7.779  15.975  17.597  1.00  0.00
ATOM   1828  H2  WAT   596       7.841  16.603  18.973  1.00  0.00
TER
ATOM   1829  O   WAT   597      -6.711  14.803  10.860  1.00  0.00
ATOM   1830  H1  WAT   597      -6.002  14.381  10.375  1.00  0.00
ATOM   1831  H2  WAT   597      -7.427  14.870  10.228  1.00  0.00
TER
ATOM   1832  O   WAT   598      -7.064  10.856   9.900  1.00  0.00
ATOM   1833  H1  WAT   598      -6.341  11.397  10.218  1.00  0.00
ATOM   1834  H2  WAT   598      -6.791  10.583   9.024  1.00  0.00
TER
ATOM   1835  O   WAT   599       6.745  15.726  14.167  1.00  0.00
ATOM   1836  H1  WAT   599       7.241  15.493  14.952  1.00  0.00
ATOM   1837  H2  WAT   599       6.547  14.887  13.751  1.00  0.00
TER
ATOM   1838  O   WAT   600       8.174  14.362  16.701  1.00  0.00
ATOM   1839  H1  WAT   600       8.064  14.207  17.639  1.00  0.00
ATOM   1840  H2  WAT   600       8.935  13.834  16.459  1.00  0.00
TER
ATOM   1841  O   WAT   601       9.063  12.193   9.942  1.00  0.00
ATOM   1842  H1  WAT   601       9.988  12.061   9.734  1.00  0.00
ATOM   1843  H2  WAT   601       9.041  12.272  10.895  1.00  0.00
TER
ATOM   1844  O   WAT   602       9.137  12.964  12.567  1.00  0.00
ATOM   1845  H1  WAT   602       8.342  12.898  13.097  1.00  0.00
ATOM   1846  H2  WAT   602       9.341  13.899  12.556  1.00  0.00
TER
ATOM   1847  O   WAT   603       5.569  11.293  19.017  1.00  0.00
ATOM   1848  H1  WAT   603       6.010  11.238  18.169  1.00  0.00
ATOM   1849  H2  WAT   603       5.300  12.209  19.088  1.00  0.00
TER
ATOM   1850  O   WAT   604       7.433  10.925  17.028  1.00  0.00
ATOM   1851  H1  WAT   604       7.372   9.981  16.881  1.00  0.00
ATOM   1852  H2  WAT   604       8.212  11.033  17.574  1.00  0.00
TER
ATOM   1853  O   WAT   605      -7.639  10.896  13.494  1.00  0.00
ATOM   1854  H1  WAT   605      -6.881  11.009  12.920  1.00  0.00
ATOM   1855  H2  WAT   605      -8.101  11.733  13.448  1.00  0.00
TER
ATOM   1856  O   WAT   606      -1.098  13.010  16.484  1.00  0.00
ATOM   1857  H1  WAT   606      -1.910  12.635  16.144  1.00  0.00
ATOM   1858  H2  WAT   606      -0.594  12.254  16.786  1.00  0.00
TER
ATOM   1859  O   WAT   607       3.405   9.674  17.722  1.00  0.00
ATOM   1860  H1  WAT   607       4.008  10.246  18.197  1.00  0.00
ATOM   1861  H2  WAT   607       2.664  10.238  17.500  1.00  0.00
TER
ATOM   1862  O   WAT   608       6.548  10.076  12.996  1.00  0.00
ATOM   1863  H1  WAT   608       6.743  10.974  13.263  1.00  0.00
ATOM   1864  H2  WAT   608       5.761   9.845  13.490  1.00  0.00
TER
ATOM   1865  O   WAT   609      -5.267  11.422  12.034  1.00  0.00
ATOM   1866  H1  WAT   609      -4.737  10.635  11.905  1.00  0.00
ATOM   1867  H2  WAT   609      -4.634  12.101  12.268  1.00  0.00
TER
ATOM   1868  O   WAT   610      -3.073  11.160  15.089  1.00  0.00
ATOM   1869  H1  WAT   610      -3.703  10.458  15.256  1.00  0.00
ATOM   1870  H2  WAT   610      -3.612  11.920  14.872  1.00  0.00
TER
ATOM   1871  O   WAT   611       2.560  17.873  -1.535  1.00  0.00
ATOM   1872  H1  WAT   611       2.479  16.958  -1.806  1.00  0.00
ATOM   1873  H2  WAT   611       2.146  18.369  -2.241  1.00  0.00
TER
ATOM   1874  O   WAT   612       0.692  19.651   0.346  1.00  0.00
ATOM   1875  H1  WAT   612      -0.084  19.171   0.636  1.00  0.00
ATOM   1876  H2  WAT   612       1.343  18.971   0.172  1.00  0.00
TER
ATOM   1877  O   WAT   613      -5.292  19.963   1.224  1.00  0.00
ATOM   1878  H1  WAT   613      -6.123  19.707   1.623  1.00  0.00
ATOM   1879  H2  WAT   613      -4.683  20.034   1.960  1.00  0.00
TER
ATOM   1880  O   WAT   614      -6.882  14.923  -4.992  1.00  0.00
ATOM   1881  H1  WAT   614      -7.771  15.264  -5.094  1.00  0.00
ATOM   1882  H2  WAT   614      -6.598  14.723  -5.884  1.00  0.00
TER
ATOM   1883  O   WAT   615      -8.919  17.523   0.892  1.00  0.00
ATOM   1884  H1  WAT   615      -8.347  16.756   0.892  1.00  0.00
ATOM   1885  H2  WAT   615      -8.919  17.822  -0.017  1.00  0.00
TER
ATOM   1886  O   WAT   616      -7.677  12.932   2.679  1.00  0.00
ATOM   1887  H1  WAT   616      -7.856  12.034   2.959  1.00  0.00
ATOM   1888  H2  WAT   616      -8.079  13.479   3.354  1.00  0.00
TER
ATOM   1889  O   WAT   617       1.163  15.133   0.580  1.00  0.00
ATOM   1890  H1  WAT   617       1.540  14.261   0.467  1.00  0.00
ATOM   1891  H2  WAT   617       1.065  15.469  -0.311  1.00  0.00
TER
ATOM   1892  O   WAT   618      -4.706  13.506  -3.958  1.00  0.00
ATOM   1893  H1  WAT   618      -4.600  14.406  -3.651  1.00  0.00
ATOM   1894  H2  WAT   618      -5.617  13.458  -4.249  1.00  0.00
TER
ATOM   1895  O   WAT   619       4.946  12.628  -2.487  1.00  0.00
ATOM   1896  H1  WAT   619       5.767  12.138  -2.445  1.00  0.00
ATOM   1897  H2  WAT   619       4.979  13.218  -1.734  1.00  0.00
TER
ATOM   1898  O   WAT   620      -7.058  15.428   1.287  1.00  0.00
ATOM   1899  H1  WAT   620      -6.377  15.692   1.906  1.00  0.00
ATOM   1900  H2  WAT   620      -7.373  14.588   1.621  1.00  0.00
TER
ATOM   1901  O   WAT   621      -2.865  16.475   0.374  1.00  0.00
ATOM   1902  H1  WAT   621      -2.358  16.973   1.015  1.00  0.00
ATOM   1903  H2  WAT   621      -2.334  15.698   0.198  1.00  0.00
TER
ATOM   1904  O   WAT   622       9.236  14.645   4.077  1.00  0.00
ATOM   1905  H1  WAT   622       8.531  15.033   3.559  1.00  0.00
ATOM   1906  H2  WAT   622       9.501  15.340   4.679  1.00  0.00
TER
ATOM   1907  O   WAT   623      -4.582  11.114   4.641  1.00  0.00
ATOM   1908  H1  WAT   623      -4.580  11.632   3.835  1.00  0.00
ATOM   1909  H2  WAT   623      -5.411  10.637   4.618  1.00  0.00
TER
ATOM   1910  O   WAT   624      -3.332  20.754   2.818  1.00  0.00
ATOM   1911  H1  WAT   624      -3.665  21.381   3.460  1.00  0.00
ATOM   1912  H2  WAT   624      -3.155  21.280   2.038  1.00  0.00
TER
ATOM   1913  O   WAT   625       5.182  14.568   0.286  1.00  0.00
ATOM   1914  H1  WAT   625       4.477  14.857   0.866  1.00  0.00
ATOM   1915  H2  WAT   625       5.543  15.378  -0.074  1.00  0.00
TER
ATOM   1916  O   WAT   626      -4.900  12.825   2.648  1.00  0.00
ATOM   1917  H1  WAT   626      -4.559  13.670   2.353  1.00  0.00
ATOM   1918  H2  WAT   626      -5.839  12.974   2.764  1.00  0.00
TER
ATOM   1919  O   WAT   627       8.250  14.014   0.677  1.00  0.00
ATOM   1920  H1  WAT   627       7.303  14.048   0.808  1.00  0.00
ATOM   1921  H2  WAT   627       8.575  14.828   1.062  1.00  0.00
TER
ATOM   1922  O   WAT   628      -1.218  10.314  -1.028  1.00  0.00
ATOM   1923  H1  WAT   628      -0.910   9.758  -1.744  1.00  0.00
ATOM   1924  H2  WAT   628      -2.147  10.448  -1.210  1.00  0.00
TER
ATOM   1925  O   WAT   629       3.733  20.933   2.591  1.00  0.00
ATOM   1926  H1  WAT   629       4.149  20.719   1.757  1.00  0.00
ATOM   1927  H2  WAT   629       4.456  21.191   3.162  1.00  0.00
TER
ATOM   1928  O   WAT   630       1.171  18.379  -4.292  1.00  0.00
ATOM   1929  H1  WAT   630       0.243  18.312  -4.063  1.00  0.00
ATOM   1930  H2  WAT   630       1.323  19.317  -4.406  1.00  0.00
TER
ATOM   1931  O   WAT   631       1.157  14.650  -7.295  1.00  0.00
ATOM   1932  H1  WAT   631       0.218  14.812  -7.210  1.00  0.00
ATOM   1933  H2  WAT   631       1.476  15.369  -7.841  1.00  0.00
TER
ATOM   1934  O   WAT   632       7.679  19.332   2.683  1.00  0.00
ATOM   1935  H1  WAT   632       6.851  19.401   2.208  1.00  0.00
ATOM   1936  H2  WAT   632       8.274  19.918   2.214  1.00  0.00
TER
ATOM   1937  O   WAT   633       5.200  19.941  -3.788  1.00  0.00
ATOM   1938  H1  WAT   633       4.581  19.603  -4.436  1.00  0.00
ATOM   1939  H2  WAT   633       5.183  19.297  -3.080  1.00  0.00
TER
ATOM   1940  O   WAT   634       4.643  16.119   3.628  1.00  0.00
ATOM   1941  H1  WAT   634       4.230  16.944   3.882  1.00  0.00
ATOM   1942  H2  WAT   634       3.911  15.534   3.436  1.00  0.00
TER
ATOM   1943  O   WAT   635      -3.224  18.905  -1.510  1.00  0.00
ATOM   1944  H1  WAT   635      -3.628  18.193  -2.005  1.00  0.00
ATOM   1945  H2  WAT   635      -3.137  18.560  -0.621  1.00  0.00
TER
ATOM   1946  O   WAT   636      -4.511  15.679   2.270  1.00  0.00
ATOM   1947  H1  WAT   636      -3.959  15.789   1.495  1.00  0.00
ATOM   1948  H2  WAT   636      -3.997  16.053   2.986  1.00  0.00
TER
ATOM   1949  O   WAT   637       3.377  19.179  -6.781  1.00  0.00
ATOM   1950  H1  WAT   637       3.816  18.341  -6.927  1.00  0.00
ATOM   1951  H2  WAT   637       4.090  19.812  -6.695  1.00  0.00
TER
ATOM   1952  O   WAT   638      -4.837  19.201   5.881  1.00  0.00
ATOM   1953  H1  WAT   638      -4.976  20.074   6.249  1.00  0.00
ATOM   1954  H2  WAT   638      -5.719  18.859   5.735  1.00  0.00
TER
ATOM   1955  O   WAT   639       6.958  10.434  -8.467  1.00  0.00
ATOM   1956  H1  WAT   639       6.646  10.526  -7.567  1.00  0.00
ATOM   1957  H2  WAT   639       7.720  11.012  -8.517  1.00  0.00
TER
ATOM   1958  O   WAT   640      -6.523  17.800  -4.009  1.00  0.00
ATOM   1959  H1  WAT   640      -6.644  18.526  -4.621  1.00  0.00
ATOM   1960  H2  WAT   640      -6.833  17.030  -4.486  1.00  0.00
TER
ATOM   1961  O   WAT   641      -8.885  20.971   1.798  1.00  0.00
ATOM   1962  H1  WAT   641      -8.807  21.106   0.853  1.00  0.00
ATOM   1963  H2  WAT   641      -8.271  20.263   1.991  1.00  0.00
TER
ATOM   1964  O   WAT   642       8.169  15.171   7.511  1.00  0.00
ATOM   1965  H1  WAT   642       7.553  15.679   6.982  1.00  0.00
ATOM   1966  H2  WAT   642       7.848  14.271   7.453  1.00  0.00
TER
ATOM   1967  O   WAT   643      -4.057  11.143  -0.627  1.00  0.00
ATOM   1968  H1  WAT   643      -4.500  11.924  -0.958  1.00  0.00
ATOM   1969  H2  WAT   643      -3.498  11.466   0.080  1.00  0.00
TER
ATOM   1970  O   WAT   644       0.230  14.010   4.977  1.00  0.00
ATOM   1971  H1  WAT   644      -0.232  14.218   5.789  1.00  0.00
ATOM   1972  H2  WAT   644      -0.172  13.196   4.674  1.00  0.00
TER
ATOM   1973  O   WAT   645       5.230  15.231   6.106  1.00  0.00
ATOM   1974  H1  WAT   645       4.380  14.931   6.427  1.00  0.00
ATOM   1975  H2  WAT   645       5.071  15.475   5.195  1.00  0.00
TER
ATOM   1976  O   WAT   646       2.325  16.731   8.206  1.00  0.00
ATOM   1977  H1  WAT   646       2.651  15.897   7.867  1.00  0.00
ATOM   1978  H2  WAT   646       3.113  17.254   8.354  1.00  0.00
TER
ATOM   1979  O   WAT   647      -0.941  10.764  -5.746  1.00  0.00
ATOM   1980  H1  WAT   647      -1.566  10.760  -5.021  1.00  0.00
ATOM   1981  H2  WAT   647      -1.028   9.897  -6.143  1.00  0.00
TER
ATOM   1982  O   WAT   648      -2.019  11.688   1.232  1.00  0.00
ATOM   1983  H1  WAT   648      -1.722  12.594   1.151  1.00  0.00
ATOM   1984  H2  WAT   648      -1.471  11.200   0.618  1.00  0.00
TER
ATOM   1985  O   WAT   649      -4.266  16.266  -2.899  1.00  0.00
ATOM   1986  H1  WAT   649      -4.491  16.050  -1.994  1.00  0.00
ATOM   1987  H2  WAT   649      -5.046  16.699  -3.244  1.00  0.00
TER
ATOM   1988  O   WAT   650       2.964  16.273  -4.300  1.00  0.00
ATOM   1989  H1  WAT   650       2.365  16.996  -4.483  1.00  0.00
ATOM   1990  H2  WAT   650       3.512  16.210  -5.082  1.00  0.00
TER
ATOM   1991  O   WAT   651      -1.826  17.165   7.767  1.00  0.00
ATOM   1992  H1  WAT   651      -1.921  16.224   7.617  1.00  0.00
ATOM   1993  H2  WAT   651      -0.982  17.386   7.372  1.00  0.00
TER
ATOM   1994  O   WAT   652       1.571  14.909  -2.269  1.00  0.00
ATOM   1995  H1  WAT   652       1.964  15.226  -3.082  1.00  0.00
ATOM   1996  H2  WAT   652       1.932  14.030  -2.155  1.00  0.00
TER
ATOM   1997  O   WAT   653      -6.695  13.576   5.921  1.00  0.00
ATOM   1998  H1  WAT   653      -7.088  14.424   6.128  1.00  0.00
ATOM   1999  H2  WAT   653      -7.383  12.939   6.112  1.00  0.00
TER
ATOM   2000  O   WAT   654      -0.120  13.660   8.990  1.00  0.00
ATOM   2001  H1  WAT   654      -0.810  13.467   9.625  1.00  0.00
ATOM   2002  H2  WAT   654       0.623  13.943   9.523  1.00  0.00
TER
ATOM   2003  O   WAT   655      -9.393  11.499  -0.046  1.00  0.00
ATOM   2004  H1  WAT   655      -9.682  12.069   0.666  1.00  0.00
ATOM   2005  H2  WAT   655      -8.648  11.020   0.317  1.00  0.00
TER
ATOM   2006  O   WAT   656      -9.206  15.441  -8.836  1.00  0.00
ATOM   2007  H1  WAT   656      -9.288  16.384  -8.694  1.00  0.00
ATOM   2008  H2  WAT   656      -9.558  15.299  -9.715  1.00  0.00
TER
ATOM   2009  O   WAT   657       2.156  17.500   1.826  1.00  0.00
ATOM   2010  H1  WAT   657       1.424  18.008   2.175  1.00  0.00
ATOM   2011  H2  WAT   657       1.759  16.683   1.525  1.00  0.00
TER
ATOM   2012  O   WAT   658      -1.406  14.175   0.231  1.00  0.00
ATOM   2013  H1  WAT   658      -1.402  13.734  -0.618  1.00  0.00
ATOM   2014  H2  WAT   658      -0.511  14.497   0.338  1.00  0.00
TER
ATOM   2015  O   WAT   659      -5.556  14.058  -0.809  1.00  0.00
ATOM   2016  H1  WAT   659      -5.896  14.535  -0.053  1.00  0.00
ATOM   2017  H2  WAT   659      -6.318  13.604  -1.169  1.00  0.00
TER
ATOM   2018  O   WAT   660      -1.344  15.176  -6.778  1.00  0.00
ATOM   2019  H1  WAT   660      -1.223  15.135  -5.830  1.00  0.00
ATOM   2020  H2  WAT   660      -1.729  16.039  -6.934  1.00  0.00
TER
ATOM   2021  O   WAT   661       2.619  12.953   1.238  1.00  0.00
ATOM   2022  H1  WAT   661       2.636  13.404   2.082  1.00  0.00
ATOM   2023  H2  WAT   661       2.370  12.054   1.451  1.00  0.00
TER
ATOM   2024  O   WAT   662      -2.332  17.486  -7.380  1.00  0.00
ATOM   2025  H1  WAT   662      -2.900  17.038  -8.006  1.00  0.00
ATOM   2026  H2  WAT   662      -1.623  17.846  -7.913  1.00  0.00
TER
ATOM   2027  O   WAT   663       6.046  10.366   7.077  1.00  0.00
ATOM   2028  H1  WAT   663       6.370   9.635   7.603  1.00  0.00
ATOM   2029  H2  WAT   663       6.082  10.048   6.175  1.00  0.00
TER
ATOM   2030  O   WAT   664      -1.105  18.235   1.978  1.00  0.00
ATOM   2031  H1  WAT   664      -0.738  17.761   2.724  1.00  0.00
ATOM   2032  H2  WAT   664      -1.295  19.109   2.318  1.00  0.00
TER
ATOM   2033  O   WAT   665      -8.241  12.980  -1.893  1.00  0.00
ATOM   2034  H1  WAT   665      -8.527  12.615  -1.055  1.00  0.00
ATOM   2035  H2  WAT   665      -8.303  12.248  -2.507  1.00  0.00
TER
ATOM   2036  O   WAT   666      -3.315  17.276   4.296  1.00  0.00
ATOM   2037  H1  WAT   666      -3.620  18.155   4.521  1.00  0.00
ATOM   2038  H2  WAT   666      -2.361  17.336   4.332  1.00  0.00
TER
ATOM   2039  O   WAT   667      -4.787  21.482  -5.107  1.00  0.00
ATOM   2040  H1  WAT   667      -5.561  20.942  -5.267  1.00  0.00
ATOM   2041  H2  WAT   667      -4.058  20.963  -5.445  1.00  0.00
TER
ATOM   2042  O   WAT   668       5.972  20.479   0.685  1.00  0.00
ATOM   2043  H1  WAT   668       6.692  20.974   0.295  1.00  0.00
ATOM   2044  H2  WAT   668       5.770  19.801   0.041  1.00  0.00
TER
ATOM   2045  O   WAT   669       1.433  11.873  -5.172  1.00  0.00
ATOM   2046  H1  WAT   669       0.619  11.374  -5.247  1.00  0.00
ATOM   2047  H2  WAT   669       1.239  12.712  -5.588  1.00  0.00
TER
ATOM   2048  O   WAT   670       1.354  20.550   6.572  1.00  0.00
ATOM   2049  H1  WAT   670       1.287  19.629   6.318  1.00  0.00
ATOM   2050  H2  WAT   670       0.724  20.647   7.287  1.00  0.00
TER
ATOM   2051  O   WAT   671       4.148  16.244  -6.875  1.00  0.00
ATOM   2052  H1  WAT   671       5.035  16.556  -7.050  1.00  0.00
ATOM   2053  H2  WAT   671       4.118  15.372  -7.267  1.00  0.00
TER
ATOM   2054  O   WAT   672      -4.743  21.150  -1.469  1.00  0.00
ATOM   2055  H1  WAT   672      -4.226  20.347  -1.524  1.00  0.00
ATOM   2056  H2  WAT   672      -5.195  21.088  -0.628  1.00  0.00
TER
ATOM   2057  O   WAT   673      -7.259  18.116   5.443  1.00  0.00
ATOM   2058  H1  WAT   673      -7.617  18.782   6.031  1.00  0.00
ATOM   2059  H2  WAT   673      -7.553  17.285   5.814  1.00  0.00
TER
ATOM   2060  O   WAT   674      -4.058  18.575   8.327  1.00  0.00
ATOM   2061  H1  WAT   674      -4.358  18.721   7.430  1.00  0.00
ATOM   2062  H2  WAT   674      -3.286  18.015   8.234  1.00  0.00
TER
ATOM   2063  O   WAT   675       6.419  17.556  -7.407  1.00  0.00
ATOM   2064  H1  WAT   675       6.335  17.987  -8.258  1.00  0.00
ATOM   2065  H2  WAT   675       7.138  18.016  -6.975  1.00  0.00
TER
ATOM   2066  O   WAT   676       7.496  20.012   5.670  1.00  0.00
ATOM   2067  H1  WAT   676       6.771  20.605   5.472  1.00  0.00
ATOM   2068  H2  WAT   676       8.024  20.005   4.871  1.00  0.00
TER
ATOM   2069  O   WAT   677       3.026  21.738  -0.832  1.00  0.00
ATOM   2070  H1  WAT   677       3.379  21.141  -1.492  1.00  0.00
ATOM   2071  H2  WAT   677       2.143  21.413  -0.661  1.00  0.00
TER
ATOM   2072  O   WAT   678      -8.748  18.115  -7.933  1.00  0.00
ATOM   2073  H1  WAT   678      -7.879  18.398  -7.650  1.00  0.00
ATOM   2074  H2  WAT   678      -9.239  18.929  -8.048  1.00  0.00
TER
ATOM   2075  O   WAT   679      -1.585  19.503  -3.813  1.00  0.00
ATOM   2076  H1  WAT   679      -1.128  20.313  -3.587  1.00  0.00
ATOM   2077  H2  WAT   679      -1.936  19.185  -2.981  1.00  0.00
TER
ATOM   2078  O   WAT   680      -5.683   9.847  -3.340  1.00  0.00
ATOM   2079  H1  WAT   680      -5.812   9.838  -2.392  1.00  0.00
ATOM   2080  H2  WAT   680      -6.507  10.185  -3.691  1.00  0.00
TER
ATOM   2081  O   WAT   681      -8.684  11.606   6.120  1.00  0.00
ATOM   2082  H1  WAT   681      -9.398  11.805   6.726  1.00  0.00
ATOM   2083  H2  WAT   681      -8.265  10.830   6.492  1.00  0.00
TER
ATOM   2084  O   WAT   682       5.419  21.219  -6.480  1.00  0.00
ATOM   2085  H1  WAT   682       5.131  21.680  -5.692  1.00  0.00
ATOM   2086  H2  WAT   682       6.214  20.759  -6.212  1.00  0.00
TER
ATOM   2087  O   WAT   683      -6.763  19.933  -5.805  1.00  0.00
ATOM   2088  H1  WAT   683      -7.371  20.673  -5.796  1.00  0.00
ATOM   2089  H2  WAT   683      -6.289  20.023  -6.631  1.00  0.00
TER
ATOM   2090  O   WAT   684       2.810  14.098   3.871  1.00  0.00
ATOM   2091  H1  WAT   684       3.178  13.277   4.198  1.00  0.00
ATOM   2092  H2  WAT   684       1.950  14.158   4.286  1.00  0.00
TER
ATOM   2093  O   WAT   685       6.176  13.054  -5.321  1.00  0.00
ATOM   2094  H1  WAT   685       5.547  13.158  -6.035  1.00  0.00
ATOM   2095  H2  WAT   685       5.681  13.273  -4.531  1.00  0.00
TER
ATOM   2096  O   WAT   686      -1.856  15.332  -3.905  1.00  0.00
ATOM   2097  H1  WAT   686      -2.564  15.801  -3.464  1.00  0.00
ATOM   2098  H2  WAT   686      -1.571  14.674  -3.270  1.00  0.00
TER
ATOM   2099  O   WAT   687      -0.230  16.752   4.094  1.00  0.00
ATOM   2100  H1  WAT   687       0.269  17.226   4.760  1.00  0.00
ATOM   2101  H2  WAT   687      -0.088  15.828   4.301  1.00  0.00
TER
ATOM   2102  O   WAT   688       2.176  12.057  -2.465  1.00  0.00
ATOM   2103  H1  WAT   688       2.053  12.076  -3.414  1.00  0.00
ATOM   2104  H2  WAT   688       3.124  12.105  -2.345  1.00  0.00
TER
ATOM   2105  O   WAT   689      -3.652  13.641  -6.530  1.00  0.00
ATOM   2106  H1  WAT   689      -2.803  14.078  -6.596  1.00  0.00
ATOM   2107  H2  WAT   689      -4.019  13.953  -5.703  1.00  0.00
TER
ATOM   2108  O   WAT   690       6.977  12.969   4.937  1.00  0.00
ATOM   2109  H1  WAT   690       6.474  13.709   5.277  1.00  0.00
ATOM   2110  H2  WAT   690       7.792  13.357   4.621  1.00  0.00
TER
ATOM   2111  O   WAT   691       5.269  18.212  -1.617  1.00  0.00
ATOM   2112  H1  WAT   691       4.328  18.227  -1.442  1.00  0.00
ATOM   2113  H2  WAT   691       5.583  17.426  -1.171  1.00  0.00
TER
ATOM   2114  O   WAT   692      -4.753  19.894  -8.056  1.00  0.00
ATOM   2115  H1  WAT   692      -3.987  19.782  -7.494  1.00  0.00
ATOM   2116  H2  WAT   692      -4.675  19.198  -8.709  1.00  0.00
TER
ATOM   2117  O   WAT   693      -6.058  17.326  -7.373  1.00  0.00
ATOM   2118  H1  WAT   693      -5.978  16.379  -7.261  1.00  0.00
ATOM   2119  H2  WAT   693      -5.166  17.657  -7.267  1.00  0.00
TER
ATOM   2120  O   WAT   694      -8.531  19.148   7.863  1.00  0.00
ATOM   2121  H1  WAT   694      -8.027  18.569   8.434  1.00  0.00
ATOM   2122  H2  WAT   694      -9.270  19.432   8.400  1.00  0.00
TER
ATOM   2123  O   WAT   695      -1.629  21.869  -8.583  1.00  0.00
ATOM   2124  H1  WAT   695      -1.734  21.255  -7.857  1.00  0.00
ATOM   2125  H2  WAT   695      -1.796  21.346  -9.366  1.00  0.00
TER
ATOM   2126  O   WAT   696      -1.477  20.555   7.396  1.00  0.00
ATOM   2127  H1  WAT   696      -2.243  21.124   7.312  1.00  0.00
ATOM   2128  H2  WAT   696      -1.296  20.263   6.503  1.00  0.00
TER
ATOM   2129  O   WAT   697       1.611  20.931  -7.979  1.00  0.00
ATOM   2130  H1  WAT   697       1.062  21.378  -7.334  1.00  0.00
ATOM   2131  H2  WAT   697       2.233  20.426  -7.455  1.00  0.00
TER
ATOM   2132  O   WAT   698      -6.499  17.291   8.758  1.00  0.00
ATOM   2133  H1  WAT   698      -6.458  16.992   9.666  1.00  0.00
ATOM   2134  H2  WAT   698      -5.644  17.692   8.598  1.00  0.00
TER
ATOM   2135  O   WAT   699      -2.721  19.890  -6.082  1.00  0.00
ATOM   2136  H1  WAT   699      -2.299  19.724  -5.239  1.00  0.00
ATOM   2137  H2  WAT   699      -2.596  19.080  -6.577  1.00  0.00
TER
ATOM   2138  O   WAT   700      -4.558  15.870   6.725  1.00  0.00
ATOM   2139  H1  WAT   700      -5.089  15.379   6.097  1.00  0.00
ATOM   2140  H2  WAT   700      -3.889  16.299   6.191  1.00  0.00
TER
ATOM   2141  O   WAT   701      -0.208  18.914  -8.834  1.00  0.00
ATOM   2142  H1  WAT   701       0.312  18.199  -9.200  1.00  0.00
ATOM   2143  H2  WAT   701       0.439  19.553  -8.534  1.00  0.00
TER
ATOM   2144  O   WAT   702       4.340  20.337   6.489  1.00  0.00
ATOM   2145  H1  WAT   702       4.754  20.492   7.338  1.00  0.00
ATOM   2146  H2  WAT   702       3.405  20.463   6.652  1.00  0.00
TER
ATOM   2147  O   WAT   703       4.812  17.677   8.493  1.00  0.00
ATOM   2148  H1  WAT   703       5.394  16.922   8.405  1.00  0.00
ATOM   2149  H2  WAT   703       4.988  18.207   7.716  1.00  0.00
TER
ATOM   2150  O   WAT   704      -4.071  12.836   6.805  1.00  0.00
ATOM   2151  H1  WAT   704      -4.165  12.218   6.080  1.00  0.00
ATOM   2152  H2  WAT   704      -4.651  13.563   6.578  1.00  0.00
TER
ATOM   2153  O   WAT   705      -1.305  11.394   3.838  1.00  0.00
ATOM   2154  H1  WAT   705      -1.753  11.416   2.992  1.00  0.00
ATOM   2155  H2  WAT   705      -1.938  10.996   4.435  1.00  0.00
TER
ATOM   2156  O   WAT   706      -0.899  20.289   4.459  1.00  0.00
ATOM   2157  H1  WAT   706      -0.480  21.132   4.286  1.00  0.00
ATOM   2158  H2  WAT   706      -1.818  20.426   4.229  1.00  0.00
TER
ATOM   2159  O   WAT   707       1.437  18.021   5.843  1.00  0.00
ATOM   2160  H1  WAT   707       1.557  17.425   6.582  1.00  0.00
ATOM   2161  H2  WAT   707       2.297  18.058   5.423  1.00  0.00
TER
ATOM   2162  O   WAT   708       3.776  18.574   4.419  1.00  0.00
ATOM   2163  H1  WAT   708       3.250  19.099   3.815  1.00  0.00
ATOM   2164  H2  WAT   708       4.119  19.207   5.050  1.00  0.00
TER
ATOM   2165  O   WAT   709      -3.825  15.964  -9.136  1.00  0.00
ATOM   2166  H1  WAT   709      -4.026  15.101  -8.775  1.00  0.00
ATOM   2167  H2  WAT   709      -3.996  15.877 -10.074  1.00  0.00
TER
ATOM   2168  O   WAT   710      -1.796  14.563   7.100  1.00  0.00
ATOM   2169  H1  WAT   710      -1.206  14.254   7.788  1.00  0.00
ATOM   2170  H2  WAT   710      -2.614  14.091   7.256  1.00  0.00
TER
ATOM   2171  O   WAT   711       3.024  14.179   7.333  1.00  0.00
ATOM   2172  H1  WAT   711       2.335  13.518   7.268  1.00  0.00
ATOM   2173  H2  WAT   711       3.744  13.733   7.778  1.00  0.00
TER
ATOM   2174  O   WAT   712       3.654  10.775  -6.608  1.00  0.00
ATOM   2175  H1  WAT   712       3.934   9.931  -6.252  1.00  0.00
ATOM   2176  H2  WAT   712       2.880  11.007  -6.094  1.00  0.00
TER
ATOM   2177  O   WAT   713      -5.027  13.064  -9.148  1.00  0.00
ATOM   2178  H1  WAT   713      -4.724  13.071 -10.057  1.00  0.00
ATOM   2179  H2  WAT   713      -4.287  12.714  -8.652  1.00  0.00
TER
ATOM   2180  O   WAT   714      -1.808  12.007  -8.163  1.00  0.00
ATOM   2181  H1  WAT   714      -2.156  11.330  -8.743  1.00  0.00
ATOM   2182  H2  WAT   714      -1.607  11.546  -7.348  1.00  0.00
TER
ATOM   2183  O   WAT   715       8.032  20.012  -5.997  1.00  0.00
ATOM   2184  H1  WAT   715       8.794  20.582  -5.891  1.00  0.00
ATOM   2185  H2  WAT   715       8.047  19.445  -5.226  1.00  0.00
TER
ATOM   2186  O   WAT   716      -8.468  18.536  -1.766  1.00  0.00
ATOM   2187  H1  WAT   716      -9.123  18.267  -2.410  1.00  0.00
ATOM   2188  H2  WAT   716      -7.630  18.427  -2.216  1.00  0.00
TER
ATOM   2189  O   WAT   717       9.038  20.867  -1.153  1.00  0.00
ATOM   2190  H1  WAT   717       9.409  20.084  -1.559  1.00  0.00
ATOM   2191  H2  WAT   717       9.678  21.556  -1.331  1.00  0.00
TER
ATOM   2192  O   WAT   718       8.084  20.306  -8.840  1.00  0.00
ATOM   2193  H1  WAT   718       8.359  21.214  -8.968  1.00  0.00
ATOM   2194  H2  WAT   718       7.895  20.242  -7.904  1.00  0.00
TER
ATOM   2195  O   WAT   719       4.481  13.330  -7.545  1.00  0.00
ATOM   2196  H1  WAT   719       4.900  13.143  -8.385  1.00  0.00
ATOM   2197  H2  WAT   719       4.175  12.478  -7.234  1.00  0.00
TER
ATOM   2198  O   WAT   720       7.980  18.243  -3.847  1.00  0.00
ATOM   2199  H1  WAT   720       7.605  17.475  -4.279  1.00  0.00
ATOM   2200  H2  WAT   720       7.251  18.625  -3.359  1.00  0.00
TER
ATOM   2201  O   WAT   721      -7.430  18.921   2.774  1.00  0.00
ATOM   2202  H1  WAT   721      -7.063  18.834   3.654  1.00  0.00
ATOM   2203  H2  WAT   721      -7.999  18.158   2.675  1.00  0.00
TER
ATOM   2204  O   WAT   722       7.370  17.390   5.787  1.00  0.00
ATOM   2205  H1  WAT   722       7.139  17.161   4.887  1.00  0.00
ATOM   2206  H2  WAT   722       7.631  18.310   5.742  1.00  0.00
TER
ATOM   2207  O   WAT   723      -7.879  15.832   6.680  1.00  0.00
ATOM   2208  H1  WAT   723      -8.773  15.799   7.019  1.00  0.00
ATOM   2209  H2  WAT   723      -7.339  16.031   7.445  1.00  0.00
TER
ATOM   2210  O   WAT   724       5.809  12.615   8.565  1.00  0.00
ATOM   2211  H1  WAT   724       6.686  12.624   8.948  1.00  0.00
ATOM   2212  H2  WAT   724       5.821  11.879   7.954  1.00  0.00
TER
ATOM   2213  O   WAT   725      -9.254  15.746  -5.824  1.00  0.00
ATOM   2214  H1  WAT   725     -10.158  16.009  -5.999  1.00  0.00
ATOM   2215  H2  WAT   725      -8.770  16.017  -6.604  1.00  0.00
TER
ATOM   2216  O   WAT   726       7.255  16.468  -0.546  1.00  0.00
ATOM   2217  H1  WAT   726       7.779  15.975  -1.177  1.00  0.00
ATOM   2218  H2  WAT   726       7.841  16.603   0.199  1.00  0.00
TER
ATOM   2219  O   WAT   727       7.434  16.552   2.976  1.00  0.00
ATOM   2220  H1  WAT   727       6.485  16.519   3.090  1.00  0.00
ATOM   2221  H2  WAT   727       7.616  17.462   2.741  1.00  0.00
TER
ATOM   2222  O   WAT   728      -6.711  14.803  -7.914  1.00  0.00
ATOM   2223  H1  WAT   728      -6.002  14.381  -8.400  1.00  0.00
ATOM   2224  H2  WAT   728      -7.427  14.870  -8.546  1.00  0.00
TER
ATOM   2225  O   WAT   729      -7.064  10.856  -8.874  1.00  0.00
ATOM   2226  H1  WAT   729      -6.341  11.397  -8.556  1.00  0.00
ATOM   2227  H2  WAT   729      -6.791  10.583  -9.750  1.00  0.00
TER
ATOM   2228  O   WAT   730       6.745  15.726  -4.607  1.00  0.00
ATOM   2229  H1  WAT   730       7.241  15.493  -3.822  1.00  0.00
ATOM   2230  H2  WAT   730       6.547  14.887  -5.023  1.00  0.00
TER
ATOM   2231  O   WAT   731      -7.375  10.107   1.028  1.00  0.00
ATOM   2232  H1  WAT   731      -6.727   9.557   0.588  1.00  0.00
ATOM   2233  H2  WAT   731      -6.954  10.361   1.850  1.00  0.00
TER
ATOM   2234  O   WAT   732       8.174  14.362  -2.073  1.00  0.00
ATOM   2235  H1  WAT   732       8.064  14.207  -1.135  1.00  0.00
ATOM   2236  H2  WAT   732       8.935  13.834  -2.316  1.00  0.00
TER
ATOM   2237  O   WAT   733       6.521  10.301   4.385  1.00  0.00
ATOM   2238  H1  WAT   733       7.158  10.915   4.751  1.00  0.00
ATOM   2239  H2  WAT   733       6.668  10.337   3.440  1.00  0.00
TER
ATOM   2240  O   WAT   734       9.063  12.193  -8.833  1.00  0.00
ATOM   2241  H1  WAT   734       9.988  12.061  -9.041  1.00  0.00
ATOM   2242  H2  WAT   734       9.041  12.272  -7.879  1.00  0.00
TER
ATOM   2243  O   WAT   735       9.137  12.964  -6.207  1.00  0.00
ATOM   2244  H1  WAT   735       8.342  12.898  -5.678  1.00  0.00
ATOM   2245  H2  WAT   735       9.341  13.899  -6.218  1.00  0.00
TER
ATOM   2246  O   WAT   736      -7.621  10.263   3.771  1.00  0.00
ATOM   2247  H1  WAT   736      -7.970  10.719   4.536  1.00  0.00
ATOM   2248  H2  WAT   736      -7.953   9.368   3.853  1.00  0.00
TER
ATOM   2249  O   WAT   737      -0.109  11.454   7.293  1.00  0.00
ATOM   2250  H1  WAT   737      -0.170  12.046   8.042  1.00  0.00
ATOM   2251  H2  WAT   737       0.831  11.346   7.148  1.00  0.00
TER
ATOM   2252  O   WAT   738       2.528  11.111   6.932  1.00  0.00
ATOM   2253  H1  WAT   738       3.143  11.429   6.270  1.00  0.00
ATOM   2254  H2  WAT   738       3.073  10.626   7.551  1.00  0.00
TER
ATOM   2255  O   WAT   739      -6.949   9.790   7.046  1.00  0.00
ATOM   2256  H1  WAT   739      -6.401   9.609   6.282  1.00  0.00
ATOM   2257  H2  WAT   739      -6.884   9.000   7.581  1.00  0.00
TER
ATOM   2258  O   WAT   740       3.269   9.674   3.259  1.00  0.00
ATOM   2259  H1  WAT   740       2.395  10.008   3.056  1.00  0.00
ATOM   2260  H2  WAT   740       3.160   9.201   4.084  1.00  0.00
TER
ATOM   2261  O   WAT   741       4.176  11.881   4.643  1.00  0.00
ATOM   2262  H1  WAT   741       3.848  11.066   4.263  1.00  0.00
ATOM   2263  H2  WAT   741       5.125  11.838   4.520  1.00  0.00
TER
ATOM   2264  O   WAT   742       1.017  10.591   2.198  1.00  0.00
ATOM   2265  H1  WAT   742       0.234  11.066   2.478  1.00  0.00
ATOM   2266  H2  WAT   742       0.723   9.687   2.089  1.00  0.00
TER
ATOM   2267  O   WAT   743       5.569  11.293   0.243  1.00  0.00
ATOM   2268  H1  WAT   743       6.010  11.238  -0.605  1.00  0.00
ATOM   2269  H2  WAT   743       5.300  12.209   0.314  1.00  0.00
TER
ATOM   2270  O   WAT   744       7.433  10.925  -1.746  1.00  0.00
ATOM   2271  H1  WAT   744       7.372   9.981  -1.893  1.00  0.00
ATOM   2272  H2  WAT   744       8.212  11.033  -1.201  1.00  0.00
TER
ATOM   2273  O   WAT   745      -7.639  10.896  -5.281  1.00  0.00
ATOM   2274  H1  WAT   745      -6.881  11.009  -5.854  1.00  0.00
ATOM   2275  H2  WAT   745      -8.101  11.733  -5.326  1.00  0.00
TER
ATOM   2276  O   WAT   746      -1.098  13.010  -2.290  1.00  0.00
ATOM   2277  H1  WAT   746      -1.910  12.635  -2.631  1.00  0.00
ATOM   2278  H2  WAT   746      -0.594  12.254  -1.988  1.00  0.00
TER
ATOM   2279  O   WAT   747       3.405   9.674  -1.052  1.00  0.00
ATOM   2280  H1  WAT   747       4.008  10.246  -0.577  1.00  0.00
ATOM   2281  H2  WAT   747       2.664  10.238  -1.275  1.00  0.00
TER
ATOM   2282  O   WAT   748       6.548  10.076  -5.778  1.00  0.00
ATOM   2283  H1  WAT   748       6.743  10.974  -5.511  1.00  0.00
ATOM   2284  H2  WAT   748       5.761   9.845  -5.285  1.00  0.00
TER
ATOM   2285  O   WAT   749      -5.267  11.422  -6.740  1.00  0.00
ATOM   2286  H1  WAT   749      -4.737  10.635  -6.870  1.00  0.00
ATOM   2287  H2  WAT   749      -4.634  12.101  -6.507  1.00  0.00
TER
ATOM   2288  O   WAT   750      -3.073  11.160  -3.686  1.00  0.00
ATOM   2289  H1  WAT   750      -3.703  10.458  -3.519  1.00  0.00
ATOM   2290  H2  WAT   750      -3.612  11.920  -3.903  1.00  0.00
TER
ATOM   2291  O   WAT   751      -2.947  10.438   8.749  1.00  0.00
ATOM   2292  H1  WAT   751      -3.229  10.941   7.985  1.00  0.00
ATOM   2293  H2  WAT   751      -2.565   9.640   8.384  1.00  0.00
TER
ATOM   2294  O   WAT   752       3.654   9.853   9.327  1.00  0.00
ATOM   2295  H1  WAT   752       3.541  10.173  10.223  1.00  0.00
ATOM   2296  H2  WAT   752       4.471  10.255   9.031  1.00  0.00
TER
ATOM   2297  O   WAT   753       0.692  19.651 -18.428  1.00  0.00
ATOM   2298  H1  WAT   753      -0.084  19.171 -18.138  1.00  0.00
ATOM   2299  H2  WAT   753       1.343  18.971 -18.603  1.00  0.00
TER
ATOM   2300  O   WAT   754      -5.292  19.963 -17.551  1.00  0.00
ATOM   2301  H1  WAT   754      -6.123  19.707 -17.151  1.00  0.00
ATOM   2302  H2  WAT   754      -4.683  20.034 -16.815  1.00  0.00
TER
ATOM   2303  O   WAT   755      -8.919  17.523 -17.882  1.00  0.00
ATOM   2304  H1  WAT   755      -8.347  16.756 -17.882  1.00  0.00
ATOM   2305  H2  WAT   755      -8.919  17.822 -18.792  1.00  0.00
TER
ATOM   2306  O   WAT   756      -7.677  12.932 -16.095  1.00  0.00
ATOM   2307  H1  WAT   756      -7.856  12.034 -15.815  1.00  0.00
ATOM   2308  H2  WAT   756      -8.079  13.479 -15.421  1.00  0.00
TER
ATOM   2309  O   WAT   757       1.163  15.133 -18.194  1.00  0.00
ATOM   2310  H1  WAT   757       1.540  14.261 -18.307  1.00  0.00
ATOM   2311  H2  WAT   757       1.065  15.469 -19.085  1.00  0.00
TER
ATOM   2312  O   WAT   758      -7.058  15.428 -17.487  1.00  0.00
ATOM   2313  H1  WAT   758      -6.377  15.692 -16.868  1.00  0.00
ATOM   2314  H2  WAT   758      -7.373  14.588 -17.153  1.00  0.00
TER
ATOM   2315  O   WAT   759      -2.865  16.475 -18.400  1.00  0.00
ATOM   2316  H1  WAT   759      -2.358  16.973 -17.759  1.00  0.00
ATOM   2317  H2  WAT   759      -2.334  15.698 -18.576  1.00  0.00
TER
ATOM   2318  O   WAT   760       9.236  14.645 -14.697  1.00  0.00
ATOM   2319  H1  WAT   760       8.531  15.033 -15.216  1.00  0.00
ATOM   2320  H2  WAT   760       9.501  15.340 -14.095  1.00  0.00
TER
ATOM   2321  O   WAT   761      -4.582  11.114 -14.134  1.00  0.00
ATOM   2322  H1  WAT   761      -4.580  11.632 -14.939  1.00  0.00
ATOM   2323  H2  WAT   761      -5.411  10.637 -14.157  1.00  0.00
TER
ATOM   2324  O   WAT   762      -3.332  20.754 -15.956  1.00  0.00
ATOM   2325  H1  WAT   762      -3.665  21.381 -15.314  1.00  0.00
ATOM   2326  H2  WAT   762      -3.155  21.280 -16.736  1.00  0.00
TER
ATOM   2327  O   WAT   763       5.182  14.568 -18.489  1.00  0.00
ATOM   2328  H1  WAT   763       4.477  14.857 -17.908  1.00  0.00
ATOM   2329  H2  WAT   763       5.543  15.378 -18.849  1.00  0.00
TER
ATOM   2330  O   WAT   764      -4.900  12.825 -16.127  1.00  0.00
ATOM   2331  H1  WAT   764      -4.559  13.670 -16.421  1.00  0.00
ATOM   2332  H2  WAT   764      -5.839  12.974 -16.010  1.00  0.00
TER
ATOM   2333  O   WAT   765       8.250  14.014 -18.098  1.00  0.00
ATOM   2334  H1  WAT   765       7.303  14.048 -17.966  1.00  0.00
ATOM   2335  H2  WAT   765       8.575  14.828 -17.713  1.00  0.00
TER
ATOM   2336  O   WAT   766       3.733  20.933 -16.183  1.00  0.00
ATOM   2337  H1  WAT   766       4.149  20.719 -17.018  1.00  0.00
ATOM   2338  H2  WAT   766       4.456  21.191 -15.612  1.00  0.00
TER
ATOM   2339  O   WAT   767       7.679  19.332 -16.091  1.00  0.00
ATOM   2340  H1  WAT   767       6.851  19.401 -16.566  1.00  0.00
ATOM   2341  H2  WAT   767       8.274  19.918 -16.560  1.00  0.00
TER
ATOM   2342  O   WAT   768       4.643  16.119 -15.146  1.00  0.00
ATOM   2343  H1  WAT   768       4.230  16.944 -14.892  1.00  0.00
ATOM   2344  H2  WAT   768       3.911  15.534 -15.338  1.00  0.00
TER
ATOM   2345  O   WAT   769      -4.511  15.679 -16.504  1.00  0.00
ATOM   2346  H1  WAT   769      -3.959  15.789 -17.279  1.00  0.00
ATOM   2347  H2  WAT   769      -3.997  16.053 -15.789  1.00  0.00
TER
ATOM   2348  O   WAT   770      -4.837  19.201 -12.894  1.00  0.00
ATOM   2349  H1  WAT   770      -4.976  20.074 -12.525  1.00  0.00
ATOM   2350  H2  WAT   770      -5.719  18.859 -13.039  1.00  0.00
TER
ATOM   2351  O   WAT   771      -8.885  20.971 -16.977  1.00  0.00
ATOM   2352  H1  WAT   771      -8.807  21.106 -17.921  1.00  0.00
ATOM   2353  H2  WAT   771      -8.271  20.263 -16.784  1.00  0.00
TER
ATOM   2354  O   WAT   772       8.169  15.171 -11.264  1.00  0.00
ATOM   2355  H1  WAT   772       7.553  15.679 -11.792  1.00  0.00
ATOM   2356  H2  WAT   772       7.848  14.271 -11.321  1.00  0.00
TER
ATOM   2357  O   WAT   773      -4.057  11.143 -19.401  1.00  0.00
ATOM   2358  H1  WAT   773      -4.500  11.924 -19.733  1.00  0.00
ATOM   2359  H2  WAT   773      -3.498  11.466 -18.694  1.00  0.00
TER
ATOM   2360  O   WAT   774       0.230  14.010 -13.798  1.00  0.00
ATOM   2361  H1  WAT   774      -0.232  14.218 -12.986  1.00  0.00
ATOM   2362  H2  WAT   774      -0.172  13.196 -14.101  1.00  0.00
TER
ATOM   2363  O   WAT   775       5.230  15.231 -12.668  1.00  0.00
ATOM   2364  H1  WAT   775       4.380  14.931 -12.347  1.00  0.00
ATOM   2365  H2  WAT   775       5.071  15.475 -13.580  1.00  0.00
TER
ATOM   2366  O   WAT   776       2.325  16.731 -10.568  1.00  0.00
ATOM   2367  H1  WAT   776       2.651  15.897 -10.908  1.00  0.00
ATOM   2368  H2  WAT   776       3.113  17.254 -10.420  1.00  0.00
TER
ATOM   2369  O   WAT   777      -2.019  11.688 -17.542  1.00  0.00
ATOM   2370  H1  WAT   777      -1.722  12.594 -17.623  1.00  0.00
ATOM   2371  H2  WAT   777      -1.471  11.200 -18.156  1.00  0.00
TER
ATOM   2372  O   WAT   778      -1.826  17.165 -11.007  1.00  0.00
ATOM   2373  H1  WAT   778      -1.921  16.224 -11.157  1.00  0.00
ATOM   2374  H2  WAT   778      -0.982  17.386 -11.402  1.00  0.00
TER
ATOM   2375  O   WAT   779      -6.695  13.576 -12.854  1.00  0.00
ATOM   2376  H1  WAT   779      -7.088  14.424 -12.646  1.00  0.00
ATOM   2377  H2  WAT   779      -7.383  12.939 -12.663  1.00  0.00
TER
ATOM   2378  O   WAT   780      -0.120  13.660  -9.784  1.00  0.00
ATOM   2379  H1  WAT   780      -0.810  13.467  -9.149  1.00  0.00
ATOM   2380  H2  WAT   780       0.623  13.943  -9.251  1.00  0.00
TER
ATOM   2381  O   WAT   781      -9.393  11.499 -18.821  1.00  0.00
ATOM   2382  H1  WAT   781      -9.682  12.069 -18.108  1.00  0.00
ATOM   2383  H2  WAT   781      -8.648  11.020 -18.457  1.00  0.00
TER
ATOM   2384  O   WAT   782       2.156  17.500 -16.949  1.00  0.00
ATOM   2385  H1  WAT   782       1.424  18.008 -16.600  1.00  0.00
ATOM   2386  H2  WAT   782       1.759  16.683 -17.250  1.00  0.00
TER
ATOM   2387  O   WAT   783      -1.406  14.175 -18.543  1.00  0.00
ATOM   2388  H1  WAT   783      -1.402  13.734 -19.393  1.00  0.00
ATOM   2389  H2  WAT   783      -0.511  14.497 -18.436  1.00  0.00
TER
ATOM   2390  O   WAT   784      -5.556  14.058 -19.584  1.00  0.00
ATOM   2391  H1  WAT   784      -5.896  14.535 -18.827  1.00  0.00
ATOM   2392  H2  WAT   784      -6.318  13.604 -19.944  1.00  0.00
TER
ATOM   2393  O   WAT   785       2.619  12.953 -17.536  1.00  0.00
ATOM   2394  H1  WAT   785       2.636  13.404 -16.692  1.00  0.00
ATOM   2395  H2  WAT   785       2.370  12.054 -17.323  1.00  0.00
TER
ATOM   2396  O   WAT   786       6.046  10.366 -11.698  1.00  0.00
ATOM   2397  H1  WAT   786       6.370   9.635 -11.172  1.00  0.00
ATOM   2398  H2  WAT   786       6.082  10.048 -12.599  1.00  0.00
TER
ATOM   2399  O   WAT   787      -1.105  18.235 -16.797  1.00  0.00
ATOM   2400  H1  WAT   787      -0.738  17.761 -16.051  1.00  0.00
ATOM   2401  H2  WAT   787      -1.295  19.109 -16.456  1.00  0.00
TER
ATOM   2402  O   WAT   788      -3.315  17.276 -14.478  1.00  0.00
ATOM   2403  H1  WAT   788      -3.620  18.155 -14.253  1.00  0.00
ATOM   2404  H2  WAT   788      -2.361  17.336 -14.443  1.00  0.00
TER
ATOM   2405  O   WAT   789       5.972  20.479 -18.089  1.00  0.00
ATOM   2406  H1  WAT   789       6.692  20.974 -18.479  1.00  0.00
ATOM   2407  H2  WAT   789       5.770  19.801 -18.734  1.00  0.00
TER
ATOM   2408  O   WAT   790       1.354  20.550 -12.202  1.00  0.00
ATOM   2409  H1  WAT   790       1.287  19.629 -12.456  1.00  0.00
ATOM   2410  H2  WAT   790       0.724  20.647 -11.488  1.00  0.00
TER
ATOM   2411  O   WAT   791      -4.743  21.150 -20.244  1.00  0.00
ATOM   2412  H1  WAT   791      -4.226  20.347 -20.298  1.00  0.00
ATOM   2413  H2  WAT   791      -5.195  21.088 -19.402  1.00  0.00
TER
ATOM   2414  O   WAT   792      -7.259  18.116 -13.331  1.00  0.00
ATOM   2415  H1  WAT   792      -7.617  18.782 -12.744  1.00  0.00
ATOM   2416  H2  WAT   792      -7.553  17.285 -12.960  1.00  0.00
TER
ATOM   2417  O   WAT   793      -4.058  18.575 -10.447  1.00  0.00
ATOM   2418  H1  WAT   793      -4.358  18.721 -11.344  1.00  0.00
ATOM   2419  H2  WAT   793      -3.286  18.015 -10.540  1.00  0.00
TER
ATOM   2420  O   WAT   794       7.496  20.012 -13.105  1.00  0.00
ATOM   2421  H1  WAT   794       6.771  20.605 -13.302  1.00  0.00
ATOM   2422  H2  WAT   794       8.024  20.005 -13.904  1.00  0.00
TER
ATOM   2423  O   WAT   795       3.026  21.738 -19.606  1.00  0.00
ATOM   2424  H1  WAT   795       3.379  21.141 -20.266  1.00  0.00
ATOM   2425  H2  WAT   795       2.143  21.413 -19.436  1.00  0.00
TER
ATOM   2426  O   WAT   796      -8.684  11.606 -12.654  1.00  0.00
ATOM   2427  H1  WAT   796      -9.398  11.805 -12.049  1.00  0.00
ATOM   2428  H2  WAT   796      -8.265  10.830 -12.282  1.00  0.00
TER
ATOM   2429  O   WAT   797       2.810  14.098 -14.904  1.00  0.00
ATOM   2430  H1  WAT   797       3.178  13.277 -14.576  1.00  0.00
ATOM   2431  H2  WAT   797       1.950  14.158 -14.488  1.00  0.00
TER
ATOM   2432  O   WAT   798      -0.230  16.752 -14.680  1.00  0.00
ATOM   2433  H1  WAT   798       0.269  17.226 -14.015  1.00  0.00
ATOM   2434  H2  WAT   798      -0.088  15.828 -14.473  1.00  0.00
TER
ATOM   2435  O   WAT   799       6.977  12.969 -13.837  1.00  0.00
ATOM   2436  H1  WAT   799       6.474  13.709 -13.498  1.00  0.00
ATOM   2437  H2  WAT   799       7.792  13.357 -14.153  1.00  0.00
TER
ATOM   2438  O   WAT   800       5.269  18.212 -20.391  1.00  0.00
ATOM   2439  H1  WAT   800       4.328  18.227 -20.216  1.00  0.00
ATOM   2440  H2  WAT   800       5.583  17.426 -19.945  1.00  0.00
TER
ATOM   2441  O   WAT   801      -8.531  19.148 -10.912  1.00  0.00
ATOM   2442  H1  WAT   801      -8.027  18.569 -10.340  1.00  0.00
ATOM   2443  H2  WAT   801      -9.270  19.432 -10.374  1.00  0.00
TER
ATOM   2444  O   WAT   802      -1.477  20.555 -11.378  1.00  0.00
ATOM   2445  H1  WAT   802      -2.243  21.124 -11.463  1.00  0.00
ATOM   2446  H2  WAT   802      -1.296  20.263 -12.271  1.00  0.00
TER
ATOM   2447  O   WAT   803      -6.499  17.291 -10.017  1.00  0.00
ATOM   2448  H1  WAT   803      -6.458  16.992  -9.108  1.00  0.00
ATOM   2449  H2  WAT   803      -5.644  17.692 -10.176  1.00  0.00
TER
ATOM   2450  O   WAT   804      -4.558  15.870 -12.049  1.00  0.00
ATOM   2451  H1  WAT   804      -5.089  15.379 -12.677  1.00  0.00
ATOM   2452  H2  WAT   804      -3.889  16.299 -12.583  1.00  0.00
TER
ATOM   2453  O   WAT   805       4.340  20.337 -12.285  1.00  0.00
ATOM   2454  H1  WAT   805       4.754  20.492 -11.436  1.00  0.00
ATOM   2455  H2  WAT   805       3.405  20.463 -12.123  1.00  0.00
TER
ATOM   2456  O   WAT   806       4.812  17.677 -10.281  1.00  0.00
ATOM   2457  H1  WAT   806       5.394  16.922 -10.369  1.00  0.00
ATOM   2458  H2  WAT   806       4.988  18.207 -11.058  1.00  0.00
TER
ATOM   2459  O   WAT   807      -4.071  12.836 -11.970  1.00  0.00
ATOM   2460  H1  WAT   807      -4.165  12.218 -12.694  1.00  0.00
ATOM   2461  H2  WAT   807      -4.651  13.563 -12.197  1.00  0.00
TER
ATOM   2462  O   WAT   808      -1.305  11.394 -14.937  1.00  0.00
ATOM   2463  H1  WAT   808      -1.753  11.416 -15.782  1.00  0.00
ATOM   2464  H2  WAT   808      -1.938  10.996 -14.340  1.00  0.00
TER
ATOM   2465  O   WAT   809      -0.899  20.289 -14.316  1.00  0.00
ATOM   2466  H1  WAT   809      -0.480  21.132 -14.488  1.00  0.00
ATOM   2467  H2  WAT   809      -1.818  20.426 -14.545  1.00  0.00
TER
ATOM   2468  O   WAT   810       1.437  18.021 -12.932  1.00  0.00
ATOM   2469  H1  WAT   810       1.557  17.425 -12.192  1.00  0.00
ATOM   2470  H2  WAT   810       2.297  18.058 -13.352  1.00  0.00
TER
ATOM   2471  O   WAT   811       3.776  18.574 -14.356  1.00  0.00
ATOM   2472  H1  WAT   811       3.250  19.099 -14.959  1.00  0.00
ATOM   2473  H2  WAT   811       4.119  19.207 -13.725  1.00  0.00
TER
ATOM   2474  O   WAT   812      -1.796  14.563 -11.674  1.00  0.00
ATOM   2475  H1  WAT   812      -1.206  14.254 -10.986  1.00  0.00
ATOM   2476  H2  WAT   812      -2.614  14.091 -11.518  1.00  0.00
TER
ATOM   2477  O   WAT   813       3.024  14.179 -11.441  1.00  0.00
ATOM   2478  H1  WAT   813       2.335  13.518 -11.506  1.00  0.00
ATOM   2479  H2  WAT   813       3.744  13.733 -10.996  1.00  0.00
TER
ATOM   2480  O   WAT   814       9.038  20.867 -19.927  1.00  0.00
ATOM   2481  H1  WAT   814       9.409  20.084 -20.334  1.00  0.00
ATOM   2482  H2  WAT   814       9.678  21.556 -20.106  1.00  0.00
TER
ATOM   2483  O   WAT   815      -7.430  18.921 -16.000  1.00  0.00
ATOM   2484  H1  WAT   815      -7.063  18.834 -15.121  1.00  0.00
ATOM   2485  H2  WAT   815      -7.999  18.158 -16.100  1.00  0.00
TER
ATOM   2486  O   WAT   816       7.370  17.390 -12.987  1.00  0.00
ATOM   2487  H1  WAT   816       7.139  17.161 -13.888  1.00  0.00
ATOM   2488  H2  WAT   816       7.631  18.310 -13.033  1.00  0.00
TER
ATOM   2489  O   WAT   817      -7.879  15.832 -12.095  1.00  0.00
ATOM   2490  H1  WAT   817      -8.773  15.799 -11.755  1.00  0.00
ATOM   2491  H2  WAT   817      -7.339  16.031 -11.329  1.00  0.00
TER
ATOM   2492  O   WAT   818       5.809  12.615 -10.209  1.00  0.00
ATOM   2493  H1  WAT   818       6.686  12.624  -9.826  1.00  0.00
ATOM   2494  H2  WAT   818       5.821  11.879 -10.820  1.00  0.00
TER
ATOM   2495  O   WAT   819       7.255  16.468 -19.321  1.00  0.00
ATOM   2496  H1  WAT   819       7.779  15.975 -19.952  1.00  0.00
ATOM   2497  H2  WAT   819       7.841  16.603 -18.576  1.00  0.00
TER
ATOM   2498  O   WAT   820       7.434  16.552 -15.799  1.00  0.00
ATOM   2499  H1  WAT   820       6.485  16.519 -15.684  1.00  0.00
ATOM   2500  H2  WAT   820       7.616  17.462 -16.034  1.00  0.00
TER
ATOM   2501  O   WAT   821      -7.375  10.107 -17.746  1.00  0.00
ATOM   2502  H1  WAT   821      -6.727   9.557 -18.187  1.00  0.00
ATOM   2503  H2  WAT   821      -6.954  10.361 -16.925  1.00  0.00
TER
ATOM   2504  O   WAT   822       6.521  10.301 -14.389  1.00  0.00
ATOM   2505  H1  WAT   822       7.158  10.915 -14.023  1.00  0.00
ATOM   2506  H2  WAT   822       6.668  10.337 -15.334  1.00  0.00
TER
ATOM   2507  O   WAT   823      -7.621  10.263 -15.004  1.00  0.00
ATOM   2508  H1  WAT   823      -7.970  10.719 -14.238  1.00  0.00
ATOM   2509  H2  WAT   823      -7.953   9.368 -14.921  1.00  0.00
TER
ATOM   2510  O   WAT   824      -0.109  11.454 -11.482  1.00  0.00
ATOM   2511  H1  WAT   824      -0.170  12.046 -10.732  1.00  0.00
ATOM   2512  H2  WAT   824       0.831  11.346 -11.627  1.00  0.00
TER
ATOM   2513  O   WAT   825       2.528  11.111 -11.843  1.00  0.00
ATOM   2514  H1  WAT   825       3.143  11.429 -12.504  1.00  0.00
ATOM   2515  H2  WAT   825       3.073  10.626 -11.223  1.00  0.00
TER
ATOM   2516  O   WAT   826      -6.949   9.790 -11.729  1.00  0.00
ATOM   2517  H1  WAT   826      -6.401   9.609 -12.492  1.00  0.00
ATOM   2518  H2  WAT   826      -6.884   9.000 -11.193  1.00  0.00
TER
ATOM   2519  O   WAT   827       3.269   9.674 -15.516  1.00  0.00
ATOM   2520  H1  WAT   827       2.395  10.008 -15.718  1.00  0.00
ATOM   2521  H2  WAT   827       3.160   9.201 -14.690  1.00  0.00
TER
ATOM   2522  O   WAT   828       4.176  11.881 -14.131  1.00  0.00
ATOM   2523  H1  WAT   828       3.848  11.066 -14.511  1.00  0.00
ATOM   2524  H2  WAT   828       5.125  11.838 -14.255  1.00  0.00
TER
ATOM   2525  O   WAT   829       1.017  10.591 -16.576  1.00  0.00
ATOM   2526  H1  WAT   829       0.234  11.066 -16.297  1.00  0.00
ATOM   2527  H2  WAT   829       0.723   9.687 -16.685  1.00  0.00
TER
ATOM   2528  O   WAT   830       5.569  11.293 -18.531  1.00  0.00
ATOM   2529  H1  WAT   830       6.010  11.238 -19.379  1.00  0.00
ATOM   2530  H2  WAT   830       5.300  12.209 -18.460  1.00  0.00
TER
ATOM   2531  O   WAT   831       3.405   9.674 -19.826  1.00  0.00
ATOM   2532  H1  WAT   831       4.008  10.246 -19.352  1.00  0.00
ATOM   2533  H2  WAT   831       2.664  10.238 -20.049  1.00  0.00
TER
ATOM   2534  O   WAT   832      -2.947  10.438 -10.025  1.00  0.00
ATOM   2535  H1  WAT   832      -3.229  10.941 -10.789  1.00  0.00
ATOM   2536  H2  WAT   832      -2.565   9.640 -10.391  1.00  0.00
TER
ATOM   2537  O   WAT   833       3.654   9.853  -9.447  1.00  0.00
ATOM   2538  H1  WAT   833       3.541  10.173  -8.552  1.00  0.00
ATOM   2539  H2  WAT   833       4.471  10.255  -9.743  1.00  0.00
TER
ATOM   2540  O   WAT   834       2.560  -0.902  17.240  1.00  0.00
ATOM   2541  H1  WAT   834       2.479  -1.816  16.969  1.00  0.00
ATOM   2542  H2  WAT   834       2.146  -0.405  16.534  1.00  0.00
TER
ATOM   2543  O   WAT   835       0.692   0.876  19.121  1.00  0.00
ATOM   2544  H1  WAT   835      -0.084   0.396  19.410  1.00  0.00
ATOM   2545  H2  WAT   835       1.343   0.197  18.946  1.00  0.00
TER
ATOM   2546  O   WAT   836       4.713   5.282  17.900  1.00  0.00
ATOM   2547  H1  WAT   836       4.251   4.511  18.229  1.00  0.00
ATOM   2548  H2  WAT   836       5.525   5.309  18.406  1.00  0.00
TER
ATOM   2549  O   WAT   837      -5.311   5.222  20.194  1.00  0.00
ATOM   2550  H1  WAT   837      -5.009   4.332  20.015  1.00  0.00
ATOM   2551  H2  WAT   837      -4.567   5.779  19.966  1.00  0.00
TER
ATOM   2552  O   WAT   838      -6.882  -3.852  13.782  1.00  0.00
ATOM   2553  H1  WAT   838      -7.771  -3.510  13.680  1.00  0.00
ATOM   2554  H2  WAT   838      -6.598  -4.052  12.890  1.00  0.00
TER
ATOM   2555  O   WAT   839      -8.919  -1.251  19.666  1.00  0.00
ATOM   2556  H1  WAT   839      -8.347  -2.019  19.667  1.00  0.00
ATOM   2557  H2  WAT   839      -8.919  -0.952  18.757  1.00  0.00
TER
ATOM   2558  O   WAT   840       0.939   7.568  17.521  1.00  0.00
ATOM   2559  H1  WAT   840       0.320   8.024  16.950  1.00  0.00
ATOM   2560  H2  WAT   840       1.794   7.723  17.120  1.00  0.00
TER
ATOM   2561  O   WAT   841       0.133   3.552  19.128  1.00  0.00
ATOM   2562  H1  WAT   841       0.064   2.611  18.966  1.00  0.00
ATOM   2563  H2  WAT   841       0.895   3.642  19.700  1.00  0.00
TER
ATOM   2564  O   WAT   842       1.163  -3.641  19.354  1.00  0.00
ATOM   2565  H1  WAT   842       1.540  -4.514  19.242  1.00  0.00
ATOM   2566  H2  WAT   842       1.065  -3.305  18.464  1.00  0.00
TER
ATOM   2567  O   WAT   843      -4.706  -5.268  14.816  1.00  0.00
ATOM   2568  H1  WAT   843      -4.600  -4.368  15.123  1.00  0.00
ATOM   2569  H2  WAT   843      -5.617  -5.317  14.526  1.00  0.00
TER
ATOM   2570  O   WAT   844       4.946  -6.146  16.287  1.00  0.00
ATOM   2571  H1  WAT   844       5.767  -6.636  16.330  1.00  0.00
ATOM   2572  H2  WAT   844       4.979  -5.556  17.040  1.00  0.00
TER
ATOM   2573  O   WAT   845      -2.865  -2.300  19.149  1.00  0.00
ATOM   2574  H1  WAT   845      -2.358  -1.802  19.789  1.00  0.00
ATOM   2575  H2  WAT   845      -2.334  -3.076  18.973  1.00  0.00
TER
ATOM   2576  O   WAT   846       1.805   2.452  14.914  1.00  0.00
ATOM   2577  H1  WAT   846       1.187   2.917  14.350  1.00  0.00
ATOM   2578  H2  WAT   846       2.318   3.145  15.331  1.00  0.00
TER
ATOM   2579  O   WAT   847       5.182  -4.206  19.060  1.00  0.00
ATOM   2580  H1  WAT   847       4.477  -3.917  19.640  1.00  0.00
ATOM   2581  H2  WAT   847       5.543  -3.396  18.700  1.00  0.00
TER
ATOM   2582  O   WAT   848      -8.826   3.138  12.288  1.00  0.00
ATOM   2583  H1  WAT   848      -9.204   3.626  11.557  1.00  0.00
ATOM   2584  H2  WAT   848      -8.569   3.810  12.919  1.00  0.00
TER
ATOM   2585  O   WAT   849       8.250  -4.760  19.451  1.00  0.00
ATOM   2586  H1  WAT   849       7.303  -4.727  19.583  1.00  0.00
ATOM   2587  H2  WAT   849       8.575  -3.947  19.836  1.00  0.00
TER
ATOM   2588  O   WAT   850      -1.218  -8.461  17.747  1.00  0.00
ATOM   2589  H1  WAT   850      -0.910  -9.016  17.030  1.00  0.00
ATOM   2590  H2  WAT   850      -2.147  -8.326  17.564  1.00  0.00
TER
ATOM   2591  O   WAT   851       4.334   7.256  20.037  1.00  0.00
ATOM   2592  H1  WAT   851       4.347   6.852  19.170  1.00  0.00
ATOM   2593  H2  WAT   851       3.781   8.031  19.933  1.00  0.00
TER
ATOM   2594  O   WAT   852       5.628   3.978  15.126  1.00  0.00
ATOM   2595  H1  WAT   852       5.518   3.035  15.251  1.00  0.00
ATOM   2596  H2  WAT   852       5.625   4.339  16.013  1.00  0.00
TER
ATOM   2597  O   WAT   853       1.171  -0.396  14.483  1.00  0.00
ATOM   2598  H1  WAT   853       0.243  -0.462  14.711  1.00  0.00
ATOM   2599  H2  WAT   853       1.323   0.542  14.368  1.00  0.00
TER
ATOM   2600  O   WAT   854       1.157  -4.124  11.479  1.00  0.00
ATOM   2601  H1  WAT   854       0.218  -3.963  11.565  1.00  0.00
ATOM   2602  H2  WAT   854       1.476  -3.406  10.933  1.00  0.00
TER
ATOM   2603  O   WAT   855       5.200   1.166  14.986  1.00  0.00
ATOM   2604  H1  WAT   855       4.581   0.828  14.339  1.00  0.00
ATOM   2605  H2  WAT   855       5.183   0.522  15.694  1.00  0.00
TER
ATOM   2606  O   WAT   856      -3.224   0.131  17.265  1.00  0.00
ATOM   2607  H1  WAT   856      -3.628  -0.582  16.769  1.00  0.00
ATOM   2608  H2  WAT   856      -3.137  -0.214  18.153  1.00  0.00
TER
ATOM   2609  O   WAT   857      -2.756   3.817  19.428  1.00  0.00
ATOM   2610  H1  WAT   857      -3.053   3.212  18.749  1.00  0.00
ATOM   2611  H2  WAT   857      -1.806   3.855  19.317  1.00  0.00
TER
ATOM   2612  O   WAT   858       3.377   0.405  11.993  1.00  0.00
ATOM   2613  H1  WAT   858       3.816  -0.433  11.847  1.00  0.00
ATOM   2614  H2  WAT   858       4.090   1.038  12.080  1.00  0.00
TER
ATOM   2615  O   WAT   859       1.486   5.344  15.962  1.00  0.00
ATOM   2616  H1  WAT   859       1.926   6.087  15.547  1.00  0.00
ATOM   2617  H2  WAT   859       1.425   5.587  16.885  1.00  0.00
TER
ATOM   2618  O   WAT   860       6.958  -8.341  10.307  1.00  0.00
ATOM   2619  H1  WAT   860       6.646  -8.248  11.207  1.00  0.00
ATOM   2620  H2  WAT   860       7.720  -7.763  10.257  1.00  0.00
TER
ATOM   2621  O   WAT   861      -6.523  -0.975  14.765  1.00  0.00
ATOM   2622  H1  WAT   861      -6.644  -0.249  14.153  1.00  0.00
ATOM   2623  H2  WAT   861      -6.833  -1.745  14.288  1.00  0.00
TER
ATOM   2624  O   WAT   862      -7.640   3.897  16.983  1.00  0.00
ATOM   2625  H1  WAT   862      -8.047   4.038  16.128  1.00  0.00
ATOM   2626  H2  WAT   862      -6.749   3.613  16.780  1.00  0.00
TER
ATOM   2627  O   WAT   863       4.153   8.331  13.318  1.00  0.00
ATOM   2628  H1  WAT   863       3.993   8.042  14.216  1.00  0.00
ATOM   2629  H2  WAT   863       3.988   7.555  12.782  1.00  0.00
TER
ATOM   2630  O   WAT   864      -3.368   8.111  15.095  1.00  0.00
ATOM   2631  H1  WAT   864      -3.544   7.195  14.882  1.00  0.00
ATOM   2632  H2  WAT   864      -4.222   8.470  15.335  1.00  0.00
TER
ATOM   2633  O   WAT   865       3.856   5.840  11.878  1.00  0.00
ATOM   2634  H1  WAT   865       3.162   5.838  11.218  1.00  0.00
ATOM   2635  H2  WAT   865       4.598   5.416  11.447  1.00  0.00
TER
ATOM   2636  O   WAT   866       3.421   7.466  15.952  1.00  0.00
ATOM   2637  H1  WAT   866       3.877   6.685  16.266  1.00  0.00
ATOM   2638  H2  WAT   866       3.760   8.177  16.497  1.00  0.00
TER
ATOM   2639  O   WAT   867      -4.057  -7.631  18.148  1.00  0.00
ATOM   2640  H1  WAT   867      -4.500  -6.850  17.816  1.00  0.00
ATOM   2641  H2  WAT   867      -3.498  -7.308  18.855  1.00  0.00
TER
ATOM   2642  O   WAT   868      -0.941  -8.010  13.028  1.00  0.00
ATOM   2643  H1  WAT   868      -1.566  -8.014  13.754  1.00  0.00
ATOM   2644  H2  WAT   868      -1.028  -8.877  12.632  1.00  0.00
TER
ATOM   2645  O   WAT   869      -2.019  -7.087  20.007  1.00  0.00
ATOM   2646  H1  WAT   869      -1.722  -6.180  19.926  1.00  0.00
ATOM   2647  H2  WAT   869      -1.471  -7.575  19.393  1.00  0.00
TER
ATOM   2648  O   WAT   870      -4.266  -2.508  15.876  1.00  0.00
ATOM   2649  H1  WAT   870      -4.491  -2.724  16.780  1.00  0.00
ATOM   2650  H2  WAT   870      -5.046  -2.075  15.530  1.00  0.00
TER
ATOM   2651  O   WAT   871       2.964  -2.502  14.475  1.00  0.00
ATOM   2652  H1  WAT   871       2.365  -1.778  14.291  1.00  0.00
ATOM   2653  H2  WAT   871       3.512  -2.564  13.692  1.00  0.00
TER
ATOM   2654  O   WAT   872       1.571  -3.865  16.505  1.00  0.00
ATOM   2655  H1  WAT   872       1.964  -3.548  15.692  1.00  0.00
ATOM   2656  H2  WAT   872       1.932  -4.744  16.620  1.00  0.00
TER
ATOM   2657  O   WAT   873      -9.393  -7.275  18.728  1.00  0.00
ATOM   2658  H1  WAT   873      -9.682  -6.705  19.441  1.00  0.00
ATOM   2659  H2  WAT   873      -8.648  -7.755  19.091  1.00  0.00
TER
ATOM   2660  O   WAT   874      -9.206  -3.333   9.938  1.00  0.00
ATOM   2661  H1  WAT   874      -9.288  -2.390  10.080  1.00  0.00
ATOM   2662  H2  WAT   874      -9.558  -3.476   9.060  1.00  0.00
TER
ATOM   2663  O   WAT   875      -1.406  -4.599  19.005  1.00  0.00
ATOM   2664  H1  WAT   875      -1.402  -5.040  18.156  1.00  0.00
ATOM   2665  H2  WAT   875      -0.511  -4.278  19.113  1.00  0.00
TER
ATOM   2666  O   WAT   876      -5.556  -4.717  17.965  1.00  0.00
ATOM   2667  H1  WAT   876      -5.896  -4.239  18.722  1.00  0.00
ATOM   2668  H2  WAT   876      -6.318  -5.170  17.605  1.00  0.00
TER
ATOM   2669  O   WAT   877      -1.344  -3.598  11.996  1.00  0.00
ATOM   2670  H1  WAT   877      -1.223  -3.639  12.945  1.00  0.00
ATOM   2671  H2  WAT   877      -1.729  -2.736  11.841  1.00  0.00
TER
ATOM   2672  O   WAT   878      -2.332  -1.288  11.394  1.00  0.00
ATOM   2673  H1  WAT   878      -2.900  -1.736  10.768  1.00  0.00
ATOM   2674  H2  WAT   878      -1.623  -0.929  10.861  1.00  0.00
TER
ATOM   2675  O   WAT   879      -8.241  -5.795  16.881  1.00  0.00
ATOM   2676  H1  WAT   879      -8.527  -6.159  17.719  1.00  0.00
ATOM   2677  H2  WAT   879      -8.303  -6.527  16.268  1.00  0.00
TER
ATOM   2678  O   WAT   880      -4.787   2.708  13.667  1.00  0.00
ATOM   2679  H1  WAT   880      -5.561   2.168  13.507  1.00  0.00
ATOM   2680  H2  WAT   880      -4.058   2.189  13.329  1.00  0.00
TER
ATOM   2681  O   WAT   881       5.972   1.704  19.460  1.00  0.00
ATOM   2682  H1  WAT   881       6.692   2.200  19.069  1.00  0.00
ATOM   2683  H2  WAT   881       5.770   1.026  18.815  1.00  0.00
TER
ATOM   2684  O   WAT   882       1.433  -6.902  13.603  1.00  0.00
ATOM   2685  H1  WAT   882       0.619  -7.401  13.527  1.00  0.00
ATOM   2686  H2  WAT   882       1.239  -6.062  13.186  1.00  0.00
TER
ATOM   2687  O   WAT   883       4.148  -2.530  11.899  1.00  0.00
ATOM   2688  H1  WAT   883       5.035  -2.218  11.724  1.00  0.00
ATOM   2689  H2  WAT   883       4.118  -3.403  11.507  1.00  0.00
TER
ATOM   2690  O   WAT   884      -4.743   2.376  17.305  1.00  0.00
ATOM   2691  H1  WAT   884      -4.226   1.573  17.251  1.00  0.00
ATOM   2692  H2  WAT   884      -5.195   2.314  18.147  1.00  0.00
TER
ATOM   2693  O   WAT   885       0.144   3.643  12.578  1.00  0.00
ATOM   2694  H1  WAT   885       0.485   4.387  12.082  1.00  0.00
ATOM   2695  H2  WAT   885      -0.685   3.956  12.940  1.00  0.00
TER
ATOM   2696  O   WAT   886       6.419  -1.219  11.367  1.00  0.00
ATOM   2697  H1  WAT   886       6.335  -0.787  10.517  1.00  0.00
ATOM   2698  H2  WAT   886       7.138  -0.759  11.800  1.00  0.00
TER
ATOM   2699  O   WAT   887       7.448   5.636  14.095  1.00  0.00
ATOM   2700  H1  WAT   887       6.805   4.981  14.369  1.00  0.00
ATOM   2701  H2  WAT   887       7.061   6.041  13.319  1.00  0.00
TER
ATOM   2702  O   WAT   888       3.026   2.964  17.942  1.00  0.00
ATOM   2703  H1  WAT   888       3.379   2.367  17.282  1.00  0.00
ATOM   2704  H2  WAT   888       2.143   2.639  18.113  1.00  0.00
TER
ATOM   2705  O   WAT   889      -0.887   3.724  15.349  1.00  0.00
ATOM   2706  H1  WAT   889      -0.200   4.271  15.730  1.00  0.00
ATOM   2707  H2  WAT   889      -1.674   4.268  15.384  1.00  0.00
TER
ATOM   2708  O   WAT   890      -8.748  -0.659  10.841  1.00  0.00
ATOM   2709  H1  WAT   890      -7.879  -0.376  11.125  1.00  0.00
ATOM   2710  H2  WAT   890      -9.239   0.155  10.726  1.00  0.00
TER
ATOM   2711  O   WAT   891      -1.585   0.728  14.962  1.00  0.00
ATOM   2712  H1  WAT   891      -1.128   1.539  15.188  1.00  0.00
ATOM   2713  H2  WAT   891      -1.936   0.411  15.794  1.00  0.00
TER
ATOM   2714  O   WAT   892      -5.683  -8.928  15.434  1.00  0.00
ATOM   2715  H1  WAT   892      -5.812  -8.936  16.383  1.00  0.00
ATOM   2716  H2  WAT   892      -6.507  -8.589  15.083  1.00  0.00
TER
ATOM   2717  O   WAT   893       5.837   4.527  10.633  1.00  0.00
ATOM   2718  H1  WAT   893       5.611   3.810  11.225  1.00  0.00
ATOM   2719  H2  WAT   893       5.447   4.278   9.795  1.00  0.00
TER
ATOM   2720  O   WAT   894      -8.381   8.554  11.407  1.00  0.00
ATOM   2721  H1  WAT   894      -8.021   9.153  10.753  1.00  0.00
ATOM   2722  H2  WAT   894      -8.522   9.100  12.181  1.00  0.00
TER
ATOM   2723  O   WAT   895       5.419   2.444  12.294  1.00  0.00
ATOM   2724  H1  WAT   895       5.131   2.906  13.082  1.00  0.00
ATOM   2725  H2  WAT   895       6.214   1.984  12.563  1.00  0.00
TER
ATOM   2726  O   WAT   896      -2.364   5.937  12.225  1.00  0.00
ATOM   2727  H1  WAT   896      -2.373   6.670  11.609  1.00  0.00
ATOM   2728  H2  WAT   896      -3.284   5.690  12.317  1.00  0.00
TER
ATOM   2729  O   WAT   897      -6.763   1.158  12.969  1.00  0.00
ATOM   2730  H1  WAT   897      -7.371   1.898  12.979  1.00  0.00
ATOM   2731  H2  WAT   897      -6.289   1.248  12.143  1.00  0.00
TER
ATOM   2732  O   WAT   898       6.176  -5.721  13.454  1.00  0.00
ATOM   2733  H1  WAT   898       5.547  -5.616  12.739  1.00  0.00
ATOM   2734  H2  WAT   898       5.681  -5.501  14.243  1.00  0.00
TER
ATOM   2735  O   WAT   899       0.622   6.000  10.887  1.00  0.00
ATOM   2736  H1  WAT   899       0.723   5.796   9.957  1.00  0.00
ATOM   2737  H2  WAT   899      -0.278   5.746  11.092  1.00  0.00
TER
ATOM   2738  O   WAT   900      -1.856  -3.442  14.869  1.00  0.00
ATOM   2739  H1  WAT   900      -2.564  -2.974  15.311  1.00  0.00
ATOM   2740  H2  WAT   900      -1.571  -4.100  15.504  1.00  0.00
TER
ATOM   2741  O   WAT   901       2.176  -6.717  16.309  1.00  0.00
ATOM   2742  H1  WAT   901       2.053  -6.698  15.360  1.00  0.00
ATOM   2743  H2  WAT   901       3.124  -6.669  16.429  1.00  0.00
TER
ATOM   2744  O   WAT   902      -0.736   8.518  15.582  1.00  0.00
ATOM   2745  H1  WAT   902      -0.482   8.481  14.660  1.00  0.00
ATOM   2746  H2  WAT   902      -1.685   8.392  15.575  1.00  0.00
TER
ATOM   2747  O   WAT   903      -3.652  -5.134  12.245  1.00  0.00
ATOM   2748  H1  WAT   903      -2.803  -4.697  12.179  1.00  0.00
ATOM   2749  H2  WAT   903      -4.019  -4.822  13.072  1.00  0.00
TER
ATOM   2750  O   WAT   904       5.269  -0.562  17.158  1.00  0.00
ATOM   2751  H1  WAT   904       4.328  -0.547  17.332  1.00  0.00
ATOM   2752  H2  WAT   904       5.583  -1.349  17.604  1.00  0.00
TER
ATOM   2753  O   WAT   905      -4.753   1.120  10.718  1.00  0.00
ATOM   2754  H1  WAT   905      -3.987   1.008  11.281  1.00  0.00
ATOM   2755  H2  WAT   905      -4.675   0.423  10.066  1.00  0.00
TER
ATOM   2756  O   WAT   906      -6.058  -1.448  11.401  1.00  0.00
ATOM   2757  H1  WAT   906      -5.978  -2.395  11.513  1.00  0.00
ATOM   2758  H2  WAT   906      -5.166  -1.117  11.507  1.00  0.00
TER
ATOM   2759  O   WAT   907       7.271   6.609  18.833  1.00  0.00
ATOM   2760  H1  WAT   907       7.396   7.432  19.305  1.00  0.00
ATOM   2761  H2  WAT   907       8.138   6.398  18.486  1.00  0.00
TER
ATOM   2762  O   WAT   908      -5.257   8.702  18.505  1.00  0.00
ATOM   2763  H1  WAT   908      -4.521   8.153  18.776  1.00  0.00
ATOM   2764  H2  WAT   908      -4.873   9.567  18.365  1.00  0.00
TER
ATOM   2765  O   WAT   909      -8.372   4.769  14.379  1.00  0.00
ATOM   2766  H1  WAT   909      -9.298   5.011  14.369  1.00  0.00
ATOM   2767  H2  WAT   909      -7.907   5.596  14.257  1.00  0.00
TER
ATOM   2768  O   WAT   910      -2.147   7.875  10.327  1.00  0.00
ATOM   2769  H1  WAT   910      -1.354   8.164   9.876  1.00  0.00
ATOM   2770  H2  WAT   910      -2.666   7.444   9.649  1.00  0.00
TER
ATOM   2771  O   WAT   911       6.906   7.102  11.751  1.00  0.00
ATOM   2772  H1  WAT   911       6.621   6.688  10.936  1.00  0.00
ATOM   2773  H2  WAT   911       6.708   8.030  11.631  1.00  0.00
TER
ATOM   2774  O   WAT   912      -1.629   3.095  10.192  1.00  0.00
ATOM   2775  H1  WAT   912      -1.734   2.480  10.918  1.00  0.00
ATOM   2776  H2  WAT   912      -1.796   2.572   9.408  1.00  0.00
TER
ATOM   2777  O   WAT   913       1.611   2.157  10.796  1.00  0.00
ATOM   2778  H1  WAT   913       1.062   2.604  11.440  1.00  0.00
ATOM   2779  H2  WAT   913       2.233   1.652  11.320  1.00  0.00
TER
ATOM   2780  O   WAT   914      -2.721   1.116  12.692  1.00  0.00
ATOM   2781  H1  WAT   914      -2.299   0.950  13.535  1.00  0.00
ATOM   2782  H2  WAT   914      -2.596   0.306  12.198  1.00  0.00
TER
ATOM   2783  O   WAT   915      -0.208   0.140   9.940  1.00  0.00
ATOM   2784  H1  WAT   915       0.312  -0.575   9.574  1.00  0.00
ATOM   2785  H2  WAT   915       0.439   0.778  10.240  1.00  0.00
TER
ATOM   2786  O   WAT   916      -3.825  -2.811   9.638  1.00  0.00
ATOM   2787  H1  WAT   916      -4.026  -3.674   9.999  1.00  0.00
ATOM   2788  H2  WAT   916      -3.996  -2.897   8.700  1.00  0.00
TER
ATOM   2789  O   WAT   917       3.654  -8.000  12.167  1.00  0.00
ATOM   2790  H1  WAT   917       3.934  -8.843  12.523  1.00  0.00
ATOM   2791  H2  WAT   917       2.880  -7.767  12.681  1.00  0.00
TER
ATOM   2792  O   WAT   918      -5.027  -5.710   9.626  1.00  0.00
ATOM   2793  H1  WAT   918      -4.724  -5.704   8.718  1.00  0.00
ATOM   2794  H2  WAT   918      -4.287  -6.061  10.123  1.00  0.00
TER
ATOM   2795  O   WAT   919      -1.808  -6.767  10.612  1.00  0.00
ATOM   2796  H1  WAT   919      -2.156  -7.445  10.032  1.00  0.00
ATOM   2797  H2  WAT   919      -1.607  -7.228  11.426  1.00  0.00
TER
ATOM   2798  O   WAT   920       0.357   8.221  12.230  1.00  0.00
ATOM   2799  H1  WAT   920       1.252   8.560  12.252  1.00  0.00
ATOM   2800  H2  WAT   920       0.388   7.499  11.603  1.00  0.00
TER
ATOM   2801  O   WAT   921      -6.004   3.594  10.459  1.00  0.00
ATOM   2802  H1  WAT   921      -5.566   4.137  11.115  1.00  0.00
ATOM   2803  H2  WAT   921      -5.519   2.768  10.469  1.00  0.00
TER
ATOM   2804  O   WAT   922      -8.789   6.383  17.911  1.00  0.00
ATOM   2805  H1  WAT   922      -8.459   5.515  17.679  1.00  0.00
ATOM   2806  H2  WAT   922      -8.360   6.589  18.741  1.00  0.00
TER
ATOM   2807  O   WAT   923      -4.193   4.714  15.571  1.00  0.00
ATOM   2808  H1  WAT   923      -4.494   4.590  16.472  1.00  0.00
ATOM   2809  H2  WAT   923      -4.299   3.854  15.163  1.00  0.00
TER
ATOM   2810  O   WAT   924       8.576   4.493  10.274  1.00  0.00
ATOM   2811  H1  WAT   924       7.745   4.561  10.745  1.00  0.00
ATOM   2812  H2  WAT   924       8.753   5.384   9.970  1.00  0.00
TER
ATOM   2813  O   WAT   925       8.032   1.238  12.777  1.00  0.00
ATOM   2814  H1  WAT   925       8.794   1.808  12.883  1.00  0.00
ATOM   2815  H2  WAT   925       8.047   0.671  13.548  1.00  0.00
TER
ATOM   2816  O   WAT   926      -8.468  -0.238  17.008  1.00  0.00
ATOM   2817  H1  WAT   926      -9.123  -0.507  16.364  1.00  0.00
ATOM   2818  H2  WAT   926      -7.630  -0.348  16.558  1.00  0.00
TER
ATOM   2819  O   WAT   927       9.038   2.093  17.621  1.00  0.00
ATOM   2820  H1  WAT   927       9.409   1.310  17.215  1.00  0.00
ATOM   2821  H2  WAT   927       9.678   2.782  17.443  1.00  0.00
TER
ATOM   2822  O   WAT   928       8.084   1.531   9.934  1.00  0.00
ATOM   2823  H1  WAT   928       8.359   2.439   9.806  1.00  0.00
ATOM   2824  H2  WAT   928       7.895   1.468  10.871  1.00  0.00
TER
ATOM   2825  O   WAT   929       4.481  -5.444  11.230  1.00  0.00
ATOM   2826  H1  WAT   929       4.900  -5.631  10.389  1.00  0.00
ATOM   2827  H2  WAT   929       4.175  -6.296  11.540  1.00  0.00
TER
ATOM   2828  O   WAT   930       7.980  -0.532  14.927  1.00  0.00
ATOM   2829  H1  WAT   930       7.605  -1.299  14.496  1.00  0.00
ATOM   2830  H2  WAT   930       7.251  -0.149  15.415  1.00  0.00
TER
ATOM   2831  O   WAT   931      -9.254  -3.028  12.951  1.00  0.00
ATOM   2832  H1  WAT   931     -10.158  -2.765  12.776  1.00  0.00
ATOM   2833  H2  WAT   931      -8.770  -2.757  12.171  1.00  0.00
TER
ATOM   2834  O   WAT   932       7.255  -2.306  18.228  1.00  0.00
ATOM   2835  H1  WAT   932       7.779  -2.800  17.597  1.00  0.00
ATOM   2836  H2  WAT   932       7.841  -2.171  18.973  1.00  0.00
TER
ATOM   2837  O   WAT   933      -6.711  -3.972  10.860  1.00  0.00
ATOM   2838  H1  WAT   933      -6.002  -4.393  10.375  1.00  0.00
ATOM   2839  H2  WAT   933      -7.427  -3.904  10.228  1.00  0.00
TER
ATOM   2840  O   WAT   934      -7.064  -7.918   9.900  1.00  0.00
ATOM   2841  H1  WAT   934      -6.341  -7.377  10.218  1.00  0.00
ATOM   2842  H2  WAT   934      -6.791  -8.192   9.024  1.00  0.00
TER
ATOM   2843  O   WAT   935       6.745  -3.049  14.167  1.00  0.00
ATOM   2844  H1  WAT   935       7.241  -3.282  14.952  1.00  0.00
ATOM   2845  H2  WAT   935       6.547  -3.887  13.751  1.00  0.00
TER
ATOM   2846  O   WAT   936       8.174  -4.413  16.701  1.00  0.00
ATOM   2847  H1  WAT   936       8.064  -4.567  17.639  1.00  0.00
ATOM   2848  H2  WAT   936       8.935  -4.940  16.459  1.00  0.00
TER
ATOM   2849  O   WAT   937       9.063  -6.582   9.942  1.00  0.00
ATOM   2850  H1  WAT   937       9.988  -6.714   9.734  1.00  0.00
ATOM   2851  H2  WAT   937       9.041  -6.502  10.895  1.00  0.00
TER
ATOM   2852  O   WAT   938       9.137  -5.811  12.567  1.00  0.00
ATOM   2853  H1  WAT   938       8.342  -5.876  13.097  1.00  0.00
ATOM   2854  H2  WAT   938       9.341  -4.876  12.556  1.00  0.00
TER
ATOM   2855  O   WAT   939       6.079   8.228  16.561  1.00  0.00
ATOM   2856  H1  WAT   939       6.675   7.907  15.885  1.00  0.00
ATOM   2857  H2  WAT   939       6.337   7.756  17.353  1.00  0.00
TER
ATOM   2858  O   WAT   940       6.630   8.878  20.391  1.00  0.00
ATOM   2859  H1  WAT   940       6.170   9.630  20.017  1.00  0.00
ATOM   2860  H2  WAT   940       6.001   8.159  20.333  1.00  0.00
TER
ATOM   2861  O   WAT   941      -2.940   7.187  19.566  1.00  0.00
ATOM   2862  H1  WAT   941      -2.424   6.576  19.041  1.00  0.00
ATOM   2863  H2  WAT   941      -2.291   7.690  20.057  1.00  0.00
TER
ATOM   2864  O   WAT   942       5.569  -7.481  19.017  1.00  0.00
ATOM   2865  H1  WAT   942       6.010  -7.536  18.169  1.00  0.00
ATOM   2866  H2  WAT   942       5.300  -6.565  19.088  1.00  0.00
TER
ATOM   2867  O   WAT   943       7.433  -7.849  17.028  1.00  0.00
ATOM   2868  H1  WAT   943       7.372  -8.793  16.881  1.00  0.00
ATOM   2869  H2  WAT   943       8.212  -7.741  17.574  1.00  0.00
TER
ATOM   2870  O   WAT   944      -8.262   8.290  15.991  1.00  0.00
ATOM   2871  H1  WAT   944      -8.430   7.657  16.689  1.00  0.00
ATOM   2872  H2  WAT   944      -9.129   8.496  15.640  1.00  0.00
TER
ATOM   2873  O   WAT   945      -7.639  -7.879  13.494  1.00  0.00
ATOM   2874  H1  WAT   945      -6.881  -7.766  12.920  1.00  0.00
ATOM   2875  H2  WAT   945      -8.101  -7.042  13.448  1.00  0.00
TER
ATOM   2876  O   WAT   946      -1.098  -5.765  16.484  1.00  0.00
ATOM   2877  H1  WAT   946      -1.910  -6.139  16.144  1.00  0.00
ATOM   2878  H2  WAT   946      -0.594  -6.520  16.786  1.00  0.00
TER
ATOM   2879  O   WAT   947       3.405  -9.100  17.722  1.00  0.00
ATOM   2880  H1  WAT   947       4.008  -8.528  18.197  1.00  0.00
ATOM   2881  H2  WAT   947       2.664  -8.536  17.500  1.00  0.00
TER
ATOM   2882  O   WAT   948       6.548  -8.698  12.996  1.00  0.00
ATOM   2883  H1  WAT   948       6.743  -7.800  13.263  1.00  0.00
ATOM   2884  H2  WAT   948       5.761  -8.930  13.490  1.00  0.00
TER
ATOM   2885  O   WAT   949      -6.656   6.983  13.436  1.00  0.00
ATOM   2886  H1  WAT   949      -7.181   7.364  12.732  1.00  0.00
ATOM   2887  H2  WAT   949      -6.731   7.608  14.157  1.00  0.00
TER
ATOM   2888  O   WAT   950      -5.267  -7.352  12.034  1.00  0.00
ATOM   2889  H1  WAT   950      -4.737  -8.139  11.905  1.00  0.00
ATOM   2890  H2  WAT   950      -4.634  -6.673  12.268  1.00  0.00
TER
ATOM   2891  O   WAT   951      -3.073  -7.615  15.089  1.00  0.00
ATOM   2892  H1  WAT   951      -3.703  -8.316  15.256  1.00  0.00
ATOM   2893  H2  WAT   951      -3.612  -6.854  14.872  1.00  0.00
TER
ATOM   2894  O   WAT   952       8.101   8.542  14.757  1.00  0.00
ATOM   2895  H1  WAT   952       8.276   7.856  14.113  1.00  0.00
ATOM   2896  H2  WAT   952       7.403   9.067  14.365  1.00  0.00
TER
ATOM   2897  O   WAT   953      -4.056   8.931  12.311  1.00  0.00
ATOM   2898  H1  WAT   953      -3.325   8.647  11.763  1.00  0.00
ATOM   2899  H2  WAT   953      -3.797   8.693  13.200  1.00  0.00
TER
ATOM   2900  O   WAT   954      -4.895   5.048  12.315  1.00  0.00
ATOM   2901  H1  WAT   954      -5.524   5.516  12.864  1.00  0.00
ATOM   2902  H2  WAT   954      -4.780   4.203  12.750  1.00  0.00
TER
ATOM   2903  O   WAT   955       2.560  -0.902  -1.535  1.00  0.00
ATOM   2904  H1  WAT   955       2.479  -1.816  -1.806  1.00  0.00
ATOM   2905  H2  WAT   955       2.146  -0.405  -2.241  1.00  0.00
TER
ATOM   2906  O   WAT   956      -5.292   1.188   1.224  1.00  0.00
ATOM   2907  H1  WAT   956      -6.123   0.933   1.623  1.00  0.00
ATOM   2908  H2  WAT   956      -4.683   1.259   1.960  1.00  0.00
TER
ATOM   2909  O   WAT   957       4.713   5.282  -0.874  1.00  0.00
ATOM   2910  H1  WAT   957       4.251   4.511  -0.545  1.00  0.00
ATOM   2911  H2  WAT   957       5.525   5.309  -0.369  1.00  0.00
TER
ATOM   2912  O   WAT   958      -5.311   5.222   1.420  1.00  0.00
ATOM   2913  H1  WAT   958      -5.009   4.332   1.241  1.00  0.00
ATOM   2914  H2  WAT   958      -4.567   5.779   1.192  1.00  0.00
TER
ATOM   2915  O   WAT   959      -6.882  -3.852  -4.992  1.00  0.00
ATOM   2916  H1  WAT   959      -7.771  -3.510  -5.094  1.00  0.00
ATOM   2917  H2  WAT   959      -6.598  -4.052  -5.884  1.00  0.00
TER
ATOM   2918  O   WAT   960      -8.919  -1.251   0.892  1.00  0.00
ATOM   2919  H1  WAT   960      -8.347  -2.019   0.892  1.00  0.00
ATOM   2920  H2  WAT   960      -8.919  -0.952  -0.017  1.00  0.00
TER
ATOM   2921  O   WAT   961       0.939   7.568  -1.253  1.00  0.00
ATOM   2922  H1  WAT   961       0.320   8.024  -1.824  1.00  0.00
ATOM   2923  H2  WAT   961       1.794   7.723  -1.655  1.00  0.00
TER
ATOM   2924  O   WAT   962      -7.677  -5.843   2.679  1.00  0.00
ATOM   2925  H1  WAT   962      -7.856  -6.740   2.959  1.00  0.00
ATOM   2926  H2  WAT   962      -8.079  -5.295   3.354  1.00  0.00
TER
ATOM   2927  O   WAT   963       4.946  -6.146  -2.487  1.00  0.00
ATOM   2928  H1  WAT   963       5.767  -6.636  -2.445  1.00  0.00
ATOM   2929  H2  WAT   963       4.979  -5.556  -1.734  1.00  0.00
TER
ATOM   2930  O   WAT   964      -7.058  -3.347   1.287  1.00  0.00
ATOM   2931  H1  WAT   964      -6.377  -3.083   1.906  1.00  0.00
ATOM   2932  H2  WAT   964      -7.373  -4.186   1.621  1.00  0.00
TER
ATOM   2933  O   WAT   965       9.236  -4.129   4.077  1.00  0.00
ATOM   2934  H1  WAT   965       8.531  -3.741   3.559  1.00  0.00
ATOM   2935  H2  WAT   965       9.501  -3.434   4.679  1.00  0.00
TER
ATOM   2936  O   WAT   966      -4.582  -7.660   4.641  1.00  0.00
ATOM   2937  H1  WAT   966      -4.580  -7.143   3.835  1.00  0.00
ATOM   2938  H2  WAT   966      -5.411  -8.137   4.618  1.00  0.00
TER
ATOM   2939  O   WAT   967       1.805   2.452  -3.860  1.00  0.00
ATOM   2940  H1  WAT   967       1.187   2.917  -4.424  1.00  0.00
ATOM   2941  H2  WAT   967       2.318   3.145  -3.443  1.00  0.00
TER
ATOM   2942  O   WAT   968       5.182  -4.206   0.286  1.00  0.00
ATOM   2943  H1  WAT   968       4.477  -3.917   0.866  1.00  0.00
ATOM   2944  H2  WAT   968       5.543  -3.396  -0.074  1.00  0.00
TER
ATOM   2945  O   WAT   969      -4.900  -5.949   2.648  1.00  0.00
ATOM   2946  H1  WAT   969      -4.559  -5.105   2.353  1.00  0.00
ATOM   2947  H2  WAT   969      -5.839  -5.801   2.764  1.00  0.00
TER
ATOM   2948  O   WAT   970      -8.826   3.138  -6.486  1.00  0.00
ATOM   2949  H1  WAT   970      -9.204   3.626  -7.218  1.00  0.00
ATOM   2950  H2  WAT   970      -8.569   3.810  -5.856  1.00  0.00
TER
ATOM   2951  O   WAT   971       6.798   5.412   2.548  1.00  0.00
ATOM   2952  H1  WAT   971       6.114   6.082   2.540  1.00  0.00
ATOM   2953  H2  WAT   971       7.338   5.610   1.783  1.00  0.00
TER
ATOM   2954  O   WAT   972       8.250  -4.760   0.677  1.00  0.00
ATOM   2955  H1  WAT   972       7.303  -4.727   0.808  1.00  0.00
ATOM   2956  H2  WAT   972       8.575  -3.947   1.062  1.00  0.00
TER
ATOM   2957  O   WAT   973      -1.218  -8.461  -1.028  1.00  0.00
ATOM   2958  H1  WAT   973      -0.910  -9.016  -1.744  1.00  0.00
ATOM   2959  H2  WAT   973      -2.147  -8.326  -1.210  1.00  0.00
TER
ATOM   2960  O   WAT   974       5.628   3.978  -3.648  1.00  0.00
ATOM   2961  H1  WAT   974       5.518   3.035  -3.523  1.00  0.00
ATOM   2962  H2  WAT   974       5.625   4.339  -2.762  1.00  0.00
TER
ATOM   2963  O   WAT   975       1.171  -0.396  -4.292  1.00  0.00
ATOM   2964  H1  WAT   975       0.243  -0.462  -4.063  1.00  0.00
ATOM   2965  H2  WAT   975       1.323   0.542  -4.406  1.00  0.00
TER
ATOM   2966  O   WAT   976       1.157  -4.124  -7.295  1.00  0.00
ATOM   2967  H1  WAT   976       0.218  -3.963  -7.210  1.00  0.00
ATOM   2968  H2  WAT   976       1.476  -3.406  -7.841  1.00  0.00
TER
ATOM   2969  O   WAT   977       7.679   0.558   2.683  1.00  0.00
ATOM   2970  H1  WAT   977       6.851   0.627   2.208  1.00  0.00
ATOM   2971  H2  WAT   977       8.274   1.143   2.214  1.00  0.00
TER
ATOM   2972  O   WAT   978       5.200   1.166  -3.788  1.00  0.00
ATOM   2973  H1  WAT   978       4.581   0.828  -4.436  1.00  0.00
ATOM   2974  H2  WAT   978       5.183   0.522  -3.080  1.00  0.00
TER
ATOM   2975  O   WAT   979       4.643  -2.655   3.628  1.00  0.00
ATOM   2976  H1  WAT   979       4.230  -1.830   3.882  1.00  0.00
ATOM   2977  H2  WAT   979       3.911  -3.241   3.436  1.00  0.00
TER
ATOM   2978  O   WAT   980       5.333   7.391   4.316  1.00  0.00
ATOM   2979  H1  WAT   980       4.856   8.198   4.124  1.00  0.00
ATOM   2980  H2  WAT   980       4.649   6.738   4.469  1.00  0.00
TER
ATOM   2981  O   WAT   981      -3.664   3.556   7.305  1.00  0.00
ATOM   2982  H1  WAT   981      -4.561   3.780   7.552  1.00  0.00
ATOM   2983  H2  WAT   981      -3.639   3.679   6.356  1.00  0.00
TER
ATOM   2984  O   WAT   982       3.377   0.405  -6.781  1.00  0.00
ATOM   2985  H1  WAT   982       3.816  -0.433  -6.927  1.00  0.00
ATOM   2986  H2  WAT   982       4.090   1.038  -6.695  1.00  0.00
TER
ATOM   2987  O   WAT   983       1.486   5.344  -2.813  1.00  0.00
ATOM   2988  H1  WAT   983       1.926   6.087  -3.227  1.00  0.00
ATOM   2989  H2  WAT   983       1.425   5.587  -1.889  1.00  0.00
TER
ATOM   2990  O   WAT   984      -3.039   6.369   8.089  1.00  0.00
ATOM   2991  H1  WAT   984      -3.067   6.773   7.222  1.00  0.00
ATOM   2992  H2  WAT   984      -3.202   5.440   7.926  1.00  0.00
TER
ATOM   2993  O   WAT   985       6.958  -8.341  -8.467  1.00  0.00
ATOM   2994  H1  WAT   985       6.646  -8.248  -7.567  1.00  0.00
ATOM   2995  H2  WAT   985       7.720  -7.763  -8.517  1.00  0.00
TER
ATOM   2996  O   WAT   986      -6.523  -0.975  -4.009  1.00  0.00
ATOM   2997  H1  WAT   986      -6.644  -0.249  -4.621  1.00  0.00
ATOM   2998  H2  WAT   986      -6.833  -1.745  -4.486  1.00  0.00
TER
ATOM   2999  O   WAT   987       8.913   7.152   9.386  1.00  0.00
ATOM   3000  H1  WAT   987       9.389   7.630  10.064  1.00  0.00
ATOM   3001  H2  WAT   987       9.534   7.084   8.660  1.00  0.00
TER
ATOM   3002  O   WAT   988      -8.885   2.197   1.798  1.00  0.00
ATOM   3003  H1  WAT   988      -8.807   2.332   0.853  1.00  0.00
ATOM   3004  H2  WAT   988      -8.271   1.488   1.991  1.00  0.00
TER
ATOM   3005  O   WAT   989      -7.640   3.897  -1.792  1.00  0.00
ATOM   3006  H1  WAT   989      -8.047   4.038  -2.646  1.00  0.00
ATOM   3007  H2  WAT   989      -6.749   3.613  -1.995  1.00  0.00
TER
ATOM   3008  O   WAT   990       8.316   4.343   6.546  1.00  0.00
ATOM   3009  H1  WAT   990       8.442   4.104   5.627  1.00  0.00
ATOM   3010  H2  WAT   990       8.358   3.512   7.018  1.00  0.00
TER
ATOM   3011  O   WAT   991       4.153   8.331  -5.457  1.00  0.00
ATOM   3012  H1  WAT   991       3.993   8.042  -4.558  1.00  0.00
ATOM   3013  H2  WAT   991       3.988   7.555  -5.992  1.00  0.00
TER
ATOM   3014  O   WAT   992      -3.368   8.111  -3.679  1.00  0.00
ATOM   3015  H1  WAT   992      -3.544   7.195  -3.893  1.00  0.00
ATOM   3016  H2  WAT   992      -4.222   8.470  -3.440  1.00  0.00
TER
ATOM   3017  O   WAT   993       3.856   5.840  -6.897  1.00  0.00
ATOM   3018  H1  WAT   993       3.162   5.838  -7.557  1.00  0.00
ATOM   3019  H2  WAT   993       4.598   5.416  -7.327  1.00  0.00
TER
ATOM   3020  O   WAT   994       3.421   7.466  -2.822  1.00  0.00
ATOM   3021  H1  WAT   994       3.877   6.685  -2.508  1.00  0.00
ATOM   3022  H2  WAT   994       3.760   8.177  -2.278  1.00  0.00
TER
ATOM   3023  O   WAT   995       8.169  -3.604   7.511  1.00  0.00
ATOM   3024  H1  WAT   995       7.553  -3.096   6.982  1.00  0.00
ATOM   3025  H2  WAT   995       7.848  -4.504   7.453  1.00  0.00
TER
ATOM   3026  O   WAT   996      -8.829   3.238   4.337  1.00  0.00
ATOM   3027  H1  WAT   996      -8.666   2.769   3.519  1.00  0.00
ATOM   3028  H2  WAT   996      -8.364   2.730   5.002  1.00  0.00
TER
ATOM   3029  O   WAT   997       0.230  -4.764   4.977  1.00  0.00
ATOM   3030  H1  WAT   997      -0.232  -4.556   5.789  1.00  0.00
ATOM   3031  H2  WAT   997      -0.172  -5.579   4.674  1.00  0.00
TER
ATOM   3032  O   WAT   998       5.230  -3.544   6.106  1.00  0.00
ATOM   3033  H1  WAT   998       4.380  -3.843   6.427  1.00  0.00
ATOM   3034  H2  WAT   998       5.071  -3.299   5.195  1.00  0.00
TER
ATOM   3035  O   WAT   999       2.325  -2.043   8.206  1.00  0.00
ATOM   3036  H1  WAT   999       2.651  -2.877   7.867  1.00  0.00
ATOM   3037  H2  WAT   999       3.113  -1.521   8.354  1.00  0.00
TER
ATOM   3038  O   WAT  1000       2.964  -2.502  -4.300  1.00  0.00
ATOM   3039  H1  WAT  1000       2.365  -1.778  -4.483  1.00  0.00
ATOM   3040  H2  WAT  1000       3.512  -2.564  -5.082  1.00  0.00
TER
ATOM   3041  O   WAT  1001      -1.826  -1.609   7.767  1.00  0.00
ATOM   3042  H1  WAT  1001      -1.921  -2.550   7.617  1.00  0.00
ATOM   3043  H2  WAT  1001      -0.982  -1.388   7.372  1.00  0.00
TER
ATOM   3044  O   WAT  1002      -6.695  -5.198   5.921  1.00  0.00
ATOM   3045  H1  WAT  1002      -7.088  -4.351   6.128  1.00  0.00
ATOM   3046  H2  WAT  1002      -7.383  -5.835   6.112  1.00  0.00
TER
ATOM   3047  O   WAT  1003      -0.120  -5.115   8.990  1.00  0.00
ATOM   3048  H1  WAT  1003      -0.810  -5.307   9.625  1.00  0.00
ATOM   3049  H2  WAT  1003       0.623  -4.831   9.523  1.00  0.00
TER
ATOM   3050  O   WAT  1004      -9.393  -7.275  -0.046  1.00  0.00
ATOM   3051  H1  WAT  1004      -9.682  -6.705   0.666  1.00  0.00
ATOM   3052  H2  WAT  1004      -8.648  -7.755   0.317  1.00  0.00
TER
ATOM   3053  O   WAT  1005      -9.206  -3.333  -8.836  1.00  0.00
ATOM   3054  H1  WAT  1005      -9.288  -2.390  -8.694  1.00  0.00
ATOM   3055  H2  WAT  1005      -9.558  -3.476  -9.715  1.00  0.00
TER
ATOM   3056  O   WAT  1006       2.619  -5.821   1.238  1.00  0.00
ATOM   3057  H1  WAT  1006       2.636  -5.370   2.082  1.00  0.00
ATOM   3058  H2  WAT  1006       2.370  -6.721   1.451  1.00  0.00
TER
ATOM   3059  O   WAT  1007      -2.332  -1.288  -7.380  1.00  0.00
ATOM   3060  H1  WAT  1007      -2.900  -1.736  -8.006  1.00  0.00
ATOM   3061  H2  WAT  1007      -1.623  -0.929  -7.913  1.00  0.00
TER
ATOM   3062  O   WAT  1008       6.046  -8.408   7.077  1.00  0.00
ATOM   3063  H1  WAT  1008       6.370  -9.139   7.603  1.00  0.00
ATOM   3064  H2  WAT  1008       6.082  -8.727   6.175  1.00  0.00
TER
ATOM   3065  O   WAT  1009      -7.255   2.613   6.497  1.00  0.00
ATOM   3066  H1  WAT  1009      -7.639   1.973   7.095  1.00  0.00
ATOM   3067  H2  WAT  1009      -6.944   3.317   7.066  1.00  0.00
TER
ATOM   3068  O   WAT  1010      -8.241  -5.795  -1.893  1.00  0.00
ATOM   3069  H1  WAT  1010      -8.527  -6.159  -1.055  1.00  0.00
ATOM   3070  H2  WAT  1010      -8.303  -6.527  -2.507  1.00  0.00
TER
ATOM   3071  O   WAT  1011      -4.787   2.708  -5.107  1.00  0.00
ATOM   3072  H1  WAT  1011      -5.561   2.168  -5.267  1.00  0.00
ATOM   3073  H2  WAT  1011      -4.058   2.189  -5.445  1.00  0.00
TER
ATOM   3074  O   WAT  1012       5.972   1.704   0.685  1.00  0.00
ATOM   3075  H1  WAT  1012       6.692   2.200   0.295  1.00  0.00
ATOM   3076  H2  WAT  1012       5.770   1.026   0.041  1.00  0.00
TER
ATOM   3077  O   WAT  1013       1.433  -6.902  -5.172  1.00  0.00
ATOM   3078  H1  WAT  1013       0.619  -7.401  -5.247  1.00  0.00
ATOM   3079  H2  WAT  1013       1.239  -6.062  -5.588  1.00  0.00
TER
ATOM   3080  O   WAT  1014       4.148  -2.530  -6.875  1.00  0.00
ATOM   3081  H1  WAT  1014       5.035  -2.218  -7.050  1.00  0.00
ATOM   3082  H2  WAT  1014       4.118  -3.403  -7.267  1.00  0.00
TER
ATOM   3083  O   WAT  1015      -4.743   2.376  -1.469  1.00  0.00
ATOM   3084  H1  WAT  1015      -4.226   1.573  -1.524  1.00  0.00
ATOM   3085  H2  WAT  1015      -5.195   2.314  -0.628  1.00  0.00
TER
ATOM   3086  O   WAT  1016       0.144   3.643  -6.197  1.00  0.00
ATOM   3087  H1  WAT  1016       0.485   4.387  -6.692  1.00  0.00
ATOM   3088  H2  WAT  1016      -0.685   3.956  -5.834  1.00  0.00
TER
ATOM   3089  O   WAT  1017      -7.259  -0.658   5.443  1.00  0.00
ATOM   3090  H1  WAT  1017      -7.617   0.007   6.031  1.00  0.00
ATOM   3091  H2  WAT  1017      -7.553  -1.490   5.814  1.00  0.00
TER
ATOM   3092  O   WAT  1018      -4.058  -0.200   8.327  1.00  0.00
ATOM   3093  H1  WAT  1018      -4.358  -0.054   7.430  1.00  0.00
ATOM   3094  H2  WAT  1018      -3.286  -0.759   8.234  1.00  0.00
TER
ATOM   3095  O   WAT  1019       6.419  -1.219  -7.407  1.00  0.00
ATOM   3096  H1  WAT  1019       6.335  -0.787  -8.258  1.00  0.00
ATOM   3097  H2  WAT  1019       7.138  -0.759  -6.975  1.00  0.00
TER
ATOM   3098  O   WAT  1020       7.496   1.238   5.670  1.00  0.00
ATOM   3099  H1  WAT  1020       6.771   1.831   5.472  1.00  0.00
ATOM   3100  H2  WAT  1020       8.024   1.230   4.871  1.00  0.00
TER
ATOM   3101  O   WAT  1021       7.448   5.636  -4.679  1.00  0.00
ATOM   3102  H1  WAT  1021       6.805   4.981  -4.405  1.00  0.00
ATOM   3103  H2  WAT  1021       7.061   6.041  -5.455  1.00  0.00
TER
ATOM   3104  O   WAT  1022       3.026   2.964  -0.832  1.00  0.00
ATOM   3105  H1  WAT  1022       3.379   2.367  -1.492  1.00  0.00
ATOM   3106  H2  WAT  1022       2.143   2.639  -0.661  1.00  0.00
TER
ATOM   3107  O   WAT  1023      -0.887   3.724  -3.425  1.00  0.00
ATOM   3108  H1  WAT  1023      -0.200   4.271  -3.044  1.00  0.00
ATOM   3109  H2  WAT  1023      -1.674   4.268  -3.390  1.00  0.00
TER
ATOM   3110  O   WAT  1024      -8.748  -0.659  -7.933  1.00  0.00
ATOM   3111  H1  WAT  1024      -7.879  -0.376  -7.650  1.00  0.00
ATOM   3112  H2  WAT  1024      -9.239   0.155  -8.048  1.00  0.00
TER
ATOM   3113  O   WAT  1025      -1.585   0.728  -3.813  1.00  0.00
ATOM   3114  H1  WAT  1025      -1.128   1.539  -3.587  1.00  0.00
ATOM   3115  H2  WAT  1025      -1.936   0.411  -2.981  1.00  0.00
TER
ATOM   3116  O   WAT  1026       5.837   4.527  -8.142  1.00  0.00
ATOM   3117  H1  WAT  1026       5.611   3.810  -7.549  1.00  0.00
ATOM   3118  H2  WAT  1026       5.447   4.278  -8.979  1.00  0.00
TER
ATOM   3119  O   WAT  1027      -8.381   8.554  -7.367  1.00  0.00
ATOM   3120  H1  WAT  1027      -8.021   9.153  -8.021  1.00  0.00
ATOM   3121  H2  WAT  1027      -8.522   9.100  -6.594  1.00  0.00
TER
ATOM   3122  O   WAT  1028      -8.684  -7.169   6.120  1.00  0.00
ATOM   3123  H1  WAT  1028      -9.398  -6.969   6.726  1.00  0.00
ATOM   3124  H2  WAT  1028      -8.265  -7.945   6.492  1.00  0.00
TER
ATOM   3125  O   WAT  1029       5.419   2.444  -6.480  1.00  0.00
ATOM   3126  H1  WAT  1029       5.131   2.906  -5.692  1.00  0.00
ATOM   3127  H2  WAT  1029       6.214   1.984  -6.212  1.00  0.00
TER
ATOM   3128  O   WAT  1030      -8.397   6.819   7.107  1.00  0.00
ATOM   3129  H1  WAT  1030      -8.288   5.879   6.967  1.00  0.00
ATOM   3130  H2  WAT  1030      -9.049   7.085   6.458  1.00  0.00
TER
ATOM   3131  O   WAT  1031      -0.406   5.091   8.507  1.00  0.00
ATOM   3132  H1  WAT  1031      -0.726   4.372   9.051  1.00  0.00
ATOM   3133  H2  WAT  1031      -1.080   5.766   8.580  1.00  0.00
TER
ATOM   3134  O   WAT  1032      -2.364   5.937  -6.550  1.00  0.00
ATOM   3135  H1  WAT  1032      -2.373   6.670  -7.165  1.00  0.00
ATOM   3136  H2  WAT  1032      -3.284   5.690  -6.457  1.00  0.00
TER
ATOM   3137  O   WAT  1033      -6.763   1.158  -5.805  1.00  0.00
ATOM   3138  H1  WAT  1033      -7.371   1.898  -5.796  1.00  0.00
ATOM   3139  H2  WAT  1033      -6.289   1.248  -6.631  1.00  0.00
TER
ATOM   3140  O   WAT  1034       2.810  -4.676   3.871  1.00  0.00
ATOM   3141  H1  WAT  1034       3.178  -5.497   4.198  1.00  0.00
ATOM   3142  H2  WAT  1034       1.950  -4.616   4.286  1.00  0.00
TER
ATOM   3143  O   WAT  1035       6.176  -5.721  -5.321  1.00  0.00
ATOM   3144  H1  WAT  1035       5.547  -5.616  -6.035  1.00  0.00
ATOM   3145  H2  WAT  1035       5.681  -5.501  -4.531  1.00  0.00
TER
ATOM   3146  O   WAT  1036       0.622   6.000  -7.887  1.00  0.00
ATOM   3147  H1  WAT  1036       0.723   5.796  -8.817  1.00  0.00
ATOM   3148  H2  WAT  1036      -0.278   5.746  -7.683  1.00  0.00
TER
ATOM   3149  O   WAT  1037       2.176  -6.717  -2.465  1.00  0.00
ATOM   3150  H1  WAT  1037       2.053  -6.698  -3.414  1.00  0.00
ATOM   3151  H2  WAT  1037       3.124  -6.669  -2.345  1.00  0.00
TER
ATOM   3152  O   WAT  1038      -0.736   8.518  -3.193  1.00  0.00
ATOM   3153  H1  WAT  1038      -0.482   8.481  -4.115  1.00  0.00
ATOM   3154  H2  WAT  1038      -1.685   8.392  -3.200  1.00  0.00
TER
ATOM   3155  O   WAT  1039       6.977  -5.806   4.937  1.00  0.00
ATOM   3156  H1  WAT  1039       6.474  -5.065   5.277  1.00  0.00
ATOM   3157  H2  WAT  1039       7.792  -5.417   4.621  1.00  0.00
TER
ATOM   3158  O   WAT  1040       5.269  -0.562  -1.617  1.00  0.00
ATOM   3159  H1  WAT  1040       4.328  -0.547  -1.442  1.00  0.00
ATOM   3160  H2  WAT  1040       5.583  -1.349  -1.171  1.00  0.00
TER
ATOM   3161  O   WAT  1041      -4.753   1.120  -8.056  1.00  0.00
ATOM   3162  H1  WAT  1041      -3.987   1.008  -7.494  1.00  0.00
ATOM   3163  H2  WAT  1041      -4.675   0.423  -8.709  1.00  0.00
TER
ATOM   3164  O   WAT  1042      -6.058  -1.448  -7.373  1.00  0.00
ATOM   3165  H1  WAT  1042      -5.978  -2.395  -7.261  1.00  0.00
ATOM   3166  H2  WAT  1042      -5.166  -1.117  -7.267  1.00  0.00
TER
ATOM   3167  O   WAT  1043       7.271   6.609   0.059  1.00  0.00
ATOM   3168  H1  WAT  1043       7.396   7.432   0.531  1.00  0.00
ATOM   3169  H2  WAT  1043       8.138   6.398  -0.289  1.00  0.00
TER
ATOM   3170  O   WAT  1044      -5.257   8.702  -0.270  1.00  0.00
ATOM   3171  H1  WAT  1044      -4.521   8.153   0.001  1.00  0.00
ATOM   3172  H2  WAT  1044      -4.873   9.567  -0.409  1.00  0.00
TER
ATOM   3173  O   WAT  1045      -8.372   4.769  -4.395  1.00  0.00
ATOM   3174  H1  WAT  1045      -9.298   5.011  -4.405  1.00  0.00
ATOM   3175  H2  WAT  1045      -7.907   5.596  -4.517  1.00  0.00
TER
ATOM   3176  O   WAT  1046      -6.251   7.886   8.919  1.00  0.00
ATOM   3177  H1  WAT  1046      -5.450   8.207   9.333  1.00  0.00
ATOM   3178  H2  WAT  1046      -6.766   7.526   9.641  1.00  0.00
TER
ATOM   3179  O   WAT  1047      -2.147   7.875  -8.447  1.00  0.00
ATOM   3180  H1  WAT  1047      -1.354   8.164  -8.899  1.00  0.00
ATOM   3181  H2  WAT  1047      -2.666   7.444  -9.126  1.00  0.00
TER
ATOM   3182  O   WAT  1048       2.585   3.994   8.867  1.00  0.00
ATOM   3183  H1  WAT  1048       1.979   4.017   8.126  1.00  0.00
ATOM   3184  H2  WAT  1048       2.281   3.263   9.403  1.00  0.00
TER
ATOM   3185  O   WAT  1049       4.016   7.722   7.477  1.00  0.00
ATOM   3186  H1  WAT  1049       4.968   7.638   7.428  1.00  0.00
ATOM   3187  H2  WAT  1049       3.868   8.386   8.151  1.00  0.00
TER
ATOM   3188  O   WAT  1050       6.906   7.102  -7.023  1.00  0.00
ATOM   3189  H1  WAT  1050       6.621   6.688  -7.838  1.00  0.00
ATOM   3190  H2  WAT  1050       6.708   8.030  -7.143  1.00  0.00
TER
ATOM   3191  O   WAT  1051      -8.531   0.374   7.863  1.00  0.00
ATOM   3192  H1  WAT  1051      -8.027  -0.206   8.434  1.00  0.00
ATOM   3193  H2  WAT  1051      -9.270   0.658   8.400  1.00  0.00
TER
ATOM   3194  O   WAT  1052      -1.629   3.095  -8.583  1.00  0.00
ATOM   3195  H1  WAT  1052      -1.734   2.480  -7.857  1.00  0.00
ATOM   3196  H2  WAT  1052      -1.796   2.572  -9.366  1.00  0.00
TER
ATOM   3197  O   WAT  1053       1.611   2.157  -7.979  1.00  0.00
ATOM   3198  H1  WAT  1053       1.062   2.604  -7.334  1.00  0.00
ATOM   3199  H2  WAT  1053       2.233   1.652  -7.455  1.00  0.00
TER
ATOM   3200  O   WAT  1054       5.665   3.511   7.954  1.00  0.00
ATOM   3201  H1  WAT  1054       6.406   3.849   7.450  1.00  0.00
ATOM   3202  H2  WAT  1054       4.902   3.680   7.401  1.00  0.00
TER
ATOM   3203  O   WAT  1055      -6.499  -1.483   8.758  1.00  0.00
ATOM   3204  H1  WAT  1055      -6.458  -1.782   9.666  1.00  0.00
ATOM   3205  H2  WAT  1055      -5.644  -1.083   8.598  1.00  0.00
TER
ATOM   3206  O   WAT  1056      -2.721   1.116  -6.082  1.00  0.00
ATOM   3207  H1  WAT  1056      -2.299   0.950  -5.239  1.00  0.00
ATOM   3208  H2  WAT  1056      -2.596   0.306  -6.577  1.00  0.00
TER
ATOM   3209  O   WAT  1057      -0.208   0.140  -8.834  1.00  0.00
ATOM   3210  H1  WAT  1057       0.312  -0.575  -9.200  1.00  0.00
ATOM   3211  H2  WAT  1057       0.439   0.778  -8.534  1.00  0.00
TER
ATOM   3212  O   WAT  1058       4.812  -1.098   8.493  1.00  0.00
ATOM   3213  H1  WAT  1058       5.394  -1.852   8.405  1.00  0.00
ATOM   3214  H2  WAT  1058       4.988  -0.567   7.716  1.00  0.00
TER
ATOM   3215  O   WAT  1059      -4.071  -5.938   6.805  1.00  0.00
ATOM   3216  H1  WAT  1059      -4.165  -6.556   6.080  1.00  0.00
ATOM   3217  H2  WAT  1059      -4.651  -5.211   6.578  1.00  0.00
TER
ATOM   3218  O   WAT  1060      -1.305  -7.381   3.838  1.00  0.00
ATOM   3219  H1  WAT  1060      -1.753  -7.358   2.992  1.00  0.00
ATOM   3220  H2  WAT  1060      -1.938  -7.779   4.435  1.00  0.00
TER
ATOM   3221  O   WAT  1061      -3.825  -2.811  -9.136  1.00  0.00
ATOM   3222  H1  WAT  1061      -4.026  -3.674  -8.775  1.00  0.00
ATOM   3223  H2  WAT  1061      -3.996  -2.897 -10.074  1.00  0.00
TER
ATOM   3224  O   WAT  1062      -3.048   7.820   5.575  1.00  0.00
ATOM   3225  H1  WAT  1062      -3.586   8.545   5.255  1.00  0.00
ATOM   3226  H2  WAT  1062      -2.795   7.343   4.784  1.00  0.00
TER
ATOM   3227  O   WAT  1063      -1.796  -4.211   7.100  1.00  0.00
ATOM   3228  H1  WAT  1063      -1.206  -4.520   7.788  1.00  0.00
ATOM   3229  H2  WAT  1063      -2.614  -4.684   7.256  1.00  0.00
TER
ATOM   3230  O   WAT  1064       3.024  -4.595   7.333  1.00  0.00
ATOM   3231  H1  WAT  1064       2.335  -5.257   7.268  1.00  0.00
ATOM   3232  H2  WAT  1064       3.744  -5.041   7.778  1.00  0.00
TER
ATOM   3233  O   WAT  1065       3.654  -8.000  -6.608  1.00  0.00
ATOM   3234  H1  WAT  1065       3.934  -8.843  -6.252  1.00  0.00
ATOM   3235  H2  WAT  1065       2.880  -7.767  -6.094  1.00  0.00
TER
ATOM   3236  O   WAT  1066      -5.027  -5.710  -9.148  1.00  0.00
ATOM   3237  H1  WAT  1066      -4.724  -5.704 -10.057  1.00  0.00
ATOM   3238  H2  WAT  1066      -4.287  -6.061  -8.652  1.00  0.00
TER
ATOM   3239  O   WAT  1067      -0.192   9.055   5.833  1.00  0.00
ATOM   3240  H1  WAT  1067      -0.266   9.959   6.140  1.00  0.00
ATOM   3241  H2  WAT  1067      -1.094   8.736   5.805  1.00  0.00
TER
ATOM   3242  O   WAT  1068      -1.808  -6.767  -8.163  1.00  0.00
ATOM   3243  H1  WAT  1068      -2.156  -7.445  -8.743  1.00  0.00
ATOM   3244  H2  WAT  1068      -1.607  -7.228  -7.348  1.00  0.00
TER
ATOM   3245  O   WAT  1069       0.357   8.221  -6.544  1.00  0.00
ATOM   3246  H1  WAT  1069       1.252   8.560  -6.522  1.00  0.00
ATOM   3247  H2  WAT  1069       0.388   7.499  -7.172  1.00  0.00
TER
ATOM   3248  O   WAT  1070      -6.004   3.594  -8.315  1.00  0.00
ATOM   3249  H1  WAT  1070      -5.566   4.137  -7.660  1.00  0.00
ATOM   3250  H2  WAT  1070      -5.519   2.768  -8.306  1.00  0.00
TER
ATOM   3251  O   WAT  1071      -8.789   6.383  -0.863  1.00  0.00
ATOM   3252  H1  WAT  1071      -8.459   5.515  -1.096  1.00  0.00
ATOM   3253  H2  WAT  1071      -8.360   6.589  -0.033  1.00  0.00
TER
ATOM   3254  O   WAT  1072      -4.193   4.714  -3.203  1.00  0.00
ATOM   3255  H1  WAT  1072      -4.494   4.590  -2.303  1.00  0.00
ATOM   3256  H2  WAT  1072      -4.299   3.854  -3.612  1.00  0.00
TER
ATOM   3257  O   WAT  1073      -8.300   7.250   1.875  1.00  0.00
ATOM   3258  H1  WAT  1073      -8.737   7.430   2.707  1.00  0.00
ATOM   3259  H2  WAT  1073      -7.732   8.007   1.733  1.00  0.00
TER
ATOM   3260  O   WAT  1074       7.336   6.751   6.162  1.00  0.00
ATOM   3261  H1  WAT  1074       6.736   6.811   5.419  1.00  0.00
ATOM   3262  H2  WAT  1074       7.465   5.812   6.292  1.00  0.00
TER
ATOM   3263  O   WAT  1075       8.576   4.493  -8.501  1.00  0.00
ATOM   3264  H1  WAT  1075       7.745   4.561  -8.030  1.00  0.00
ATOM   3265  H2  WAT  1075       8.753   5.384  -8.804  1.00  0.00
TER
ATOM   3266  O   WAT  1076       8.032   1.238  -5.997  1.00  0.00
ATOM   3267  H1  WAT  1076       8.794   1.808  -5.891  1.00  0.00
ATOM   3268  H2  WAT  1076       8.047   0.671  -5.226  1.00  0.00
TER
ATOM   3269  O   WAT  1077      -8.468  -0.238  -1.766  1.00  0.00
ATOM   3270  H1  WAT  1077      -9.123  -0.507  -2.410  1.00  0.00
ATOM   3271  H2  WAT  1077      -7.630  -0.348  -2.216  1.00  0.00
TER
ATOM   3272  O   WAT  1078       9.038   2.093  -1.153  1.00  0.00
ATOM   3273  H1  WAT  1078       9.409   1.310  -1.559  1.00  0.00
ATOM   3274  H2  WAT  1078       9.678   2.782  -1.331  1.00  0.00
TER
ATOM   3275  O   WAT  1079       8.084   1.531  -8.840  1.00  0.00
ATOM   3276  H1  WAT  1079       8.359   2.439  -8.968  1.00  0.00
ATOM   3277  H2  WAT  1079       7.895   1.468  -7.904  1.00  0.00
TER
ATOM   3278  O   WAT  1080       4.481  -5.444  -7.545  1.00  0.00
ATOM   3279  H1  WAT  1080       4.900  -5.631  -8.385  1.00  0.00
ATOM   3280  H2  WAT  1080       4.175  -6.296  -7.234  1.00  0.00
TER
ATOM   3281  O   WAT  1081       7.980  -0.532  -3.847  1.00  0.00
ATOM   3282  H1  WAT  1081       7.605  -1.299  -4.279  1.00  0.00
ATOM   3283  H2  WAT  1081       7.251  -0.149  -3.359  1.00  0.00
TER
ATOM   3284  O   WAT  1082      -7.430   0.147   2.774  1.00  0.00
ATOM   3285  H1  WAT  1082      -7.063   0.060   3.654  1.00  0.00
ATOM   3286  H2  WAT  1082      -7.999  -0.616   2.675  1.00  0.00
TER
ATOM   3287  O   WAT  1083       7.370  -1.385   5.787  1.00  0.00
ATOM   3288  H1  WAT  1083       7.139  -1.613   4.887  1.00  0.00
ATOM   3289  H2  WAT  1083       7.631  -0.465   5.742  1.00  0.00
TER
ATOM   3290  O   WAT  1084      -7.879  -2.942   6.680  1.00  0.00
ATOM   3291  H1  WAT  1084      -8.773  -2.975   7.019  1.00  0.00
ATOM   3292  H2  WAT  1084      -7.339  -2.743   7.445  1.00  0.00
TER
ATOM   3293  O   WAT  1085       5.809  -6.159   8.565  1.00  0.00
ATOM   3294  H1  WAT  1085       6.686  -6.151   8.948  1.00  0.00
ATOM   3295  H2  WAT  1085       5.821  -6.896   7.954  1.00  0.00
TER
ATOM   3296  O   WAT  1086      -9.254  -3.028  -5.824  1.00  0.00
ATOM   3297  H1  WAT  1086     -10.158  -2.765  -5.999  1.00  0.00
ATOM   3298  H2  WAT  1086      -8.770  -2.757  -6.604  1.00  0.00
TER
ATOM   3299  O   WAT  1087       7.255  -2.306  -0.546  1.00  0.00
ATOM   3300  H1  WAT  1087       7.779  -2.800  -1.177  1.00  0.00
ATOM   3301  H2  WAT  1087       7.841  -2.171   0.199  1.00  0.00
TER
ATOM   3302  O   WAT  1088       7.434  -2.222   2.976  1.00  0.00
ATOM   3303  H1  WAT  1088       6.485  -2.256   3.090  1.00  0.00
ATOM   3304  H2  WAT  1088       7.616  -1.312   2.741  1.00  0.00
TER
ATOM   3305  O   WAT  1089      -6.711  -3.972  -7.914  1.00  0.00
ATOM   3306  H1  WAT  1089      -6.002  -4.393  -8.400  1.00  0.00
ATOM   3307  H2  WAT  1089      -7.427  -3.904  -8.546  1.00  0.00
TER
ATOM   3308  O   WAT  1090      -7.064  -7.918  -8.874  1.00  0.00
ATOM   3309  H1  WAT  1090      -6.341  -7.377  -8.556  1.00  0.00
ATOM   3310  H2  WAT  1090      -6.791  -8.192  -9.750  1.00  0.00
TER
ATOM   3311  O   WAT  1091       6.745  -3.049  -4.607  1.00  0.00
ATOM   3312  H1  WAT  1091       7.241  -3.282  -3.822  1.00  0.00
ATOM   3313  H2  WAT  1091       6.547  -3.887  -5.023  1.00  0.00
TER
ATOM   3314  O   WAT  1092      -7.375  -8.667   1.028  1.00  0.00
ATOM   3315  H1  WAT  1092      -6.727  -9.218   0.588  1.00  0.00
ATOM   3316  H2  WAT  1092      -6.954  -8.413   1.850  1.00  0.00
TER
ATOM   3317  O   WAT  1093       8.174  -4.413  -2.073  1.00  0.00
ATOM   3318  H1  WAT  1093       8.064  -4.567  -1.135  1.00  0.00
ATOM   3319  H2  WAT  1093       8.935  -4.940  -2.316  1.00  0.00
TER
ATOM   3320  O   WAT  1094       6.521  -8.473   4.385  1.00  0.00
ATOM   3321  H1  WAT  1094       7.158  -7.860   4.751  1.00  0.00
ATOM   3322  H2  WAT  1094       6.668  -8.437   3.440  1.00  0.00
TER
ATOM   3323  O   WAT  1095       9.063  -6.582  -8.833  1.00  0.00
ATOM   3324  H1  WAT  1095       9.988  -6.714  -9.041  1.00  0.00
ATOM   3325  H2  WAT  1095       9.041  -6.502  -7.879  1.00  0.00
TER
ATOM   3326  O   WAT  1096       9.137  -5.811  -6.207  1.00  0.00
ATOM   3327  H1  WAT  1096       8.342  -5.876  -5.678  1.00  0.00
ATOM   3328  H2  WAT  1096       9.341  -4.876  -6.218  1.00  0.00
TER
ATOM   3329  O   WAT  1097       6.079   8.228  -2.213  1.00  0.00
ATOM   3330  H1  WAT  1097       6.675   7.907  -2.890  1.00  0.00
ATOM   3331  H2  WAT  1097       6.337   7.756  -1.422  1.00  0.00
TER
ATOM   3332  O   WAT  1098      -7.621  -8.512   3.771  1.00  0.00
ATOM   3333  H1  WAT  1098      -7.970  -8.055   4.536  1.00  0.00
ATOM   3334  H2  WAT  1098      -7.953  -9.406   3.853  1.00  0.00
TER
ATOM   3335  O   WAT  1099      -6.015   4.660   7.936  1.00  0.00
ATOM   3336  H1  WAT  1099      -6.058   4.290   8.817  1.00  0.00
ATOM   3337  H2  WAT  1099      -5.884   5.598   8.076  1.00  0.00
TER
ATOM   3338  O   WAT  1100      -0.109  -7.321   7.293  1.00  0.00
ATOM   3339  H1  WAT  1100      -0.170  -6.728   8.042  1.00  0.00
ATOM   3340  H2  WAT  1100       0.831  -7.428   7.148  1.00  0.00
TER
ATOM   3341  O   WAT  1101       2.528  -7.664   6.932  1.00  0.00
ATOM   3342  H1  WAT  1101       3.143  -7.346   6.270  1.00  0.00
ATOM   3343  H2  WAT  1101       3.073  -8.149   7.551  1.00  0.00
TER
ATOM   3344  O   WAT  1102       8.946   8.236   4.338  1.00  0.00
ATOM   3345  H1  WAT  1102       8.452   8.633   3.621  1.00  0.00
ATOM   3346  H2  WAT  1102       8.337   7.611   4.732  1.00  0.00
TER
ATOM   3347  O   WAT  1103      -6.949  -8.984   7.046  1.00  0.00
ATOM   3348  H1  WAT  1103      -6.401  -9.165   6.282  1.00  0.00
ATOM   3349  H2  WAT  1103      -6.884  -9.775   7.581  1.00  0.00
TER
ATOM   3350  O   WAT  1104      -6.176   7.606   5.056  1.00  0.00
ATOM   3351  H1  WAT  1104      -6.770   7.475   5.795  1.00  0.00
ATOM   3352  H2  WAT  1104      -6.184   6.770   4.590  1.00  0.00
TER
ATOM   3353  O   WAT  1105       3.269  -9.100   3.259  1.00  0.00
ATOM   3354  H1  WAT  1105       2.395  -8.767   3.056  1.00  0.00
ATOM   3355  H2  WAT  1105       3.160  -9.573   4.084  1.00  0.00
TER
ATOM   3356  O   WAT  1106       4.176  -6.893   4.643  1.00  0.00
ATOM   3357  H1  WAT  1106       3.848  -7.708   4.263  1.00  0.00
ATOM   3358  H2  WAT  1106       5.125  -6.936   4.520  1.00  0.00
TER
ATOM   3359  O   WAT  1107       6.630   8.878   1.617  1.00  0.00
ATOM   3360  H1  WAT  1107       6.170   9.630   1.242  1.00  0.00
ATOM   3361  H2  WAT  1107       6.001   8.159   1.558  1.00  0.00
TER
ATOM   3362  O   WAT  1108      -6.545   4.972   4.007  1.00  0.00
ATOM   3363  H1  WAT  1108      -7.272   4.353   3.939  1.00  0.00
ATOM   3364  H2  WAT  1108      -6.484   5.366   3.136  1.00  0.00
TER
ATOM   3365  O   WAT  1109      -2.940   7.187   0.792  1.00  0.00
ATOM   3366  H1  WAT  1109      -2.424   6.576   0.266  1.00  0.00
ATOM   3367  H2  WAT  1109      -2.291   7.690   1.283  1.00  0.00
TER
ATOM   3368  O   WAT  1110       1.017  -8.183   2.198  1.00  0.00
ATOM   3369  H1  WAT  1110       0.234  -7.709   2.478  1.00  0.00
ATOM   3370  H2  WAT  1110       0.723  -9.088   2.089  1.00  0.00
TER
ATOM   3371  O   WAT  1111       5.569  -7.481   0.243  1.00  0.00
ATOM   3372  H1  WAT  1111       6.010  -7.536  -0.605  1.00  0.00
ATOM   3373  H2  WAT  1111       5.300  -6.565   0.314  1.00  0.00
TER
ATOM   3374  O   WAT  1112       7.433  -7.849  -1.746  1.00  0.00
ATOM   3375  H1  WAT  1112       7.372  -8.793  -1.893  1.00  0.00
ATOM   3376  H2  WAT  1112       8.212  -7.741  -1.201  1.00  0.00
TER
ATOM   3377  O   WAT  1113      -8.262   8.290  -2.784  1.00  0.00
ATOM   3378  H1  WAT  1113      -8.430   7.657  -2.086  1.00  0.00
ATOM   3379  H2  WAT  1113      -9.129   8.496  -3.134  1.00  0.00
TER
ATOM   3380  O   WAT  1114      -7.639  -7.879  -5.281  1.00  0.00
ATOM   3381  H1  WAT  1114      -6.881  -7.766  -5.854  1.00  0.00
ATOM   3382  H2  WAT  1114      -8.101  -7.042  -5.326  1.00  0.00
TER
ATOM   3383  O   WAT  1115       3.405  -9.100  -1.052  1.00  0.00
ATOM   3384  H1  WAT  1115       4.008  -8.528  -0.577  1.00  0.00
ATOM   3385  H2  WAT  1115       2.664  -8.536  -1.275  1.00  0.00
TER
ATOM   3386  O   WAT  1116       6.548  -8.698  -5.778  1.00  0.00
ATOM   3387  H1  WAT  1116       6.743  -7.800  -5.511  1.00  0.00
ATOM   3388  H2  WAT  1116       5.761  -8.930  -5.285  1.00  0.00
TER
ATOM   3389  O   WAT  1117      -6.656   6.983  -5.339  1.00  0.00
ATOM   3390  H1  WAT  1117      -7.181   7.364  -6.043  1.00  0.00
ATOM   3391  H2  WAT  1117      -6.731   7.608  -4.618  1.00  0.00
TER
ATOM   3392  O   WAT  1118      -0.134   8.999   8.985  1.00  0.00
ATOM   3393  H1  WAT  1118       0.793   8.764   9.029  1.00  0.00
ATOM   3394  H2  WAT  1118      -0.149   9.826   8.504  1.00  0.00
TER
ATOM   3395  O   WAT  1119       8.101   8.542  -4.017  1.00  0.00
ATOM   3396  H1  WAT  1119       8.276   7.856  -4.661  1.00  0.00
ATOM   3397  H2  WAT  1119       7.403   9.067  -4.410  1.00  0.00
TER
ATOM   3398  O   WAT  1120      -2.947  -8.336   8.749  1.00  0.00
ATOM   3399  H1  WAT  1120      -3.229  -7.833   7.985  1.00  0.00
ATOM   3400  H2  WAT  1120      -2.565  -9.134   8.384  1.00  0.00
TER
ATOM   3401  O   WAT  1121      -4.056   8.931  -6.464  1.00  0.00
ATOM   3402  H1  WAT  1121      -3.325   8.647  -7.011  1.00  0.00
ATOM   3403  H2  WAT  1121      -3.797   8.693  -5.574  1.00  0.00
TER
ATOM   3404  O   WAT  1122      -4.895   5.048  -6.459  1.00  0.00
ATOM   3405  H1  WAT  1122      -5.524   5.516  -5.911  1.00  0.00
ATOM   3406  H2  WAT  1122      -4.780   4.203  -6.025  1.00  0.00
TER
ATOM   3407  O   WAT  1123       3.654  -8.921   9.327  1.00  0.00
ATOM   3408  H1  WAT  1123       3.541  -8.601  10.223  1.00  0.00
ATOM   3409  H2  WAT  1123       4.471  -8.520   9.031  1.00  0.00
TER
ATOM   3410  O   WAT  1124       6.434   8.226   8.809  1.00  0.00
ATOM   3411  H1  WAT  1124       7.227   7.731   8.602  1.00  0.00
ATOM   3412  H2  WAT  1124       6.727   8.905   9.417  1.00  0.00
TER
ATOM   3413  O   WAT  1125       0.692   0.876 -18.428  1.00  0.00
ATOM   3414  H1  WAT  1125      -0.084   0.396 -18.138  1.00  0.00
ATOM   3415  H2  WAT  1125       1.343   0.197 -18.603  1.00  0.00
TER
ATOM   3416  O   WAT  1126      -5.292   1.188 -17.551  1.00  0.00
ATOM   3417  H1  WAT  1126      -6.123   0.933 -17.151  1.00  0.00
ATOM   3418  H2  WAT  1126      -4.683   1.259 -16.815  1.00  0.00
TER
ATOM   3419  O   WAT  1127       4.713   5.282 -19.648  1.00  0.00
ATOM   3420  H1  WAT  1127       4.251   4.511 -19.320  1.00  0.00
ATOM   3421  H2  WAT  1127       5.525   5.309 -19.143  1.00  0.00
TER
ATOM   3422  O   WAT  1128      -5.311   5.222 -17.355  1.00  0.00
ATOM   3423  H1  WAT  1128      -5.009   4.332 -17.534  1.00  0.00
ATOM   3424  H2  WAT  1128      -4.567   5.779 -17.583  1.00  0.00
TER
ATOM   3425  O   WAT  1129      -8.919  -1.251 -17.882  1.00  0.00
ATOM   3426  H1  WAT  1129      -8.347  -2.019 -17.882  1.00  0.00
ATOM   3427  H2  WAT  1129      -8.919  -0.952 -18.792  1.00  0.00
TER
ATOM   3428  O   WAT  1130       0.133   3.552 -18.421  1.00  0.00
ATOM   3429  H1  WAT  1130       0.064   2.611 -18.582  1.00  0.00
ATOM   3430  H2  WAT  1130       0.895   3.642 -17.849  1.00  0.00
TER
ATOM   3431  O   WAT  1131      -7.677  -5.843 -16.095  1.00  0.00
ATOM   3432  H1  WAT  1131      -7.856  -6.740 -15.815  1.00  0.00
ATOM   3433  H2  WAT  1131      -8.079  -5.295 -15.421  1.00  0.00
TER
ATOM   3434  O   WAT  1132       1.163  -3.641 -18.194  1.00  0.00
ATOM   3435  H1  WAT  1132       1.540  -4.514 -18.307  1.00  0.00
ATOM   3436  H2  WAT  1132       1.065  -3.305 -19.085  1.00  0.00
TER
ATOM   3437  O   WAT  1133      -7.058  -3.347 -17.487  1.00  0.00
ATOM   3438  H1  WAT  1133      -6.377  -3.083 -16.868  1.00  0.00
ATOM   3439  H2  WAT  1133      -7.373  -4.186 -17.153  1.00  0.00
TER
ATOM   3440  O   WAT  1134      -2.865  -2.300 -18.400  1.00  0.00
ATOM   3441  H1  WAT  1134      -2.358  -1.802 -17.759  1.00  0.00
ATOM   3442  H2  WAT  1134      -2.334  -3.076 -18.576  1.00  0.00
TER
ATOM   3443  O   WAT  1135       9.236  -4.129 -14.697  1.00  0.00
ATOM   3444  H1  WAT  1135       8.531  -3.741 -15.216  1.00  0.00
ATOM   3445  H2  WAT  1135       9.501  -3.434 -14.095  1.00  0.00
TER
ATOM   3446  O   WAT  1136      -4.582  -7.660 -14.134  1.00  0.00
ATOM   3447  H1  WAT  1136      -4.580  -7.143 -14.939  1.00  0.00
ATOM   3448  H2  WAT  1136      -5.411  -8.137 -14.157  1.00  0.00
TER
ATOM   3449  O   WAT  1137      -3.332   1.980 -15.956  1.00  0.00
ATOM   3450  H1  WAT  1137      -3.665   2.606 -15.314  1.00  0.00
ATOM   3451  H2  WAT  1137      -3.155   2.506 -16.736  1.00  0.00
TER
ATOM   3452  O   WAT  1138       5.182  -4.206 -18.489  1.00  0.00
ATOM   3453  H1  WAT  1138       4.477  -3.917 -17.908  1.00  0.00
ATOM   3454  H2  WAT  1138       5.543  -3.396 -18.849  1.00  0.00
TER
ATOM   3455  O   WAT  1139      -4.900  -5.949 -16.127  1.00  0.00
ATOM   3456  H1  WAT  1139      -4.559  -5.105 -16.421  1.00  0.00
ATOM   3457  H2  WAT  1139      -5.839  -5.801 -16.010  1.00  0.00
TER
ATOM   3458  O   WAT  1140      -4.120   3.948 -14.141  1.00  0.00
ATOM   3459  H1  WAT  1140      -3.502   4.623 -14.423  1.00  0.00
ATOM   3460  H2  WAT  1140      -4.980   4.356 -14.233  1.00  0.00
TER
ATOM   3461  O   WAT  1141       6.798   5.412 -16.226  1.00  0.00
ATOM   3462  H1  WAT  1141       6.114   6.082 -16.234  1.00  0.00
ATOM   3463  H2  WAT  1141       7.338   5.610 -16.991  1.00  0.00
TER
ATOM   3464  O   WAT  1142       8.250  -4.760 -18.098  1.00  0.00
ATOM   3465  H1  WAT  1142       7.303  -4.727 -17.966  1.00  0.00
ATOM   3466  H2  WAT  1142       8.575  -3.947 -17.713  1.00  0.00
TER
ATOM   3467  O   WAT  1143       4.334   7.256 -17.511  1.00  0.00
ATOM   3468  H1  WAT  1143       4.347   6.852 -18.379  1.00  0.00
ATOM   3469  H2  WAT  1143       3.781   8.031 -17.615  1.00  0.00
TER
ATOM   3470  O   WAT  1144       3.733   2.159 -16.183  1.00  0.00
ATOM   3471  H1  WAT  1144       4.149   1.945 -17.018  1.00  0.00
ATOM   3472  H2  WAT  1144       4.456   2.416 -15.612  1.00  0.00
TER
ATOM   3473  O   WAT  1145       7.679   0.558 -16.091  1.00  0.00
ATOM   3474  H1  WAT  1145       6.851   0.627 -16.566  1.00  0.00
ATOM   3475  H2  WAT  1145       8.274   1.143 -16.560  1.00  0.00
TER
ATOM   3476  O   WAT  1146       4.643  -2.655 -15.146  1.00  0.00
ATOM   3477  H1  WAT  1146       4.230  -1.830 -14.892  1.00  0.00
ATOM   3478  H2  WAT  1146       3.911  -3.241 -15.338  1.00  0.00
TER
ATOM   3479  O   WAT  1147      -2.756   3.817 -18.120  1.00  0.00
ATOM   3480  H1  WAT  1147      -3.053   3.212 -18.799  1.00  0.00
ATOM   3481  H2  WAT  1147      -1.806   3.855 -18.231  1.00  0.00
TER
ATOM   3482  O   WAT  1148      -4.511  -3.095 -16.504  1.00  0.00
ATOM   3483  H1  WAT  1148      -3.959  -2.985 -17.279  1.00  0.00
ATOM   3484  H2  WAT  1148      -3.997  -2.721 -15.789  1.00  0.00
TER
ATOM   3485  O   WAT  1149       5.333   7.391 -14.458  1.00  0.00
ATOM   3486  H1  WAT  1149       4.856   8.198 -14.651  1.00  0.00
ATOM   3487  H2  WAT  1149       4.649   6.738 -14.305  1.00  0.00
TER
ATOM   3488  O   WAT  1150      -3.664   3.556 -11.469  1.00  0.00
ATOM   3489  H1  WAT  1150      -4.561   3.780 -11.222  1.00  0.00
ATOM   3490  H2  WAT  1150      -3.639   3.679 -12.418  1.00  0.00
TER
ATOM   3491  O   WAT  1151      -4.837   0.427 -12.894  1.00  0.00
ATOM   3492  H1  WAT  1151      -4.976   1.299 -12.525  1.00  0.00
ATOM   3493  H2  WAT  1151      -5.719   0.084 -13.039  1.00  0.00
TER
ATOM   3494  O   WAT  1152      -3.039   6.369 -10.685  1.00  0.00
ATOM   3495  H1  WAT  1152      -3.067   6.773 -11.552  1.00  0.00
ATOM   3496  H2  WAT  1152      -3.202   5.440 -10.848  1.00  0.00
TER
ATOM   3497  O   WAT  1153       8.913   7.152  -9.389  1.00  0.00
ATOM   3498  H1  WAT  1153       9.389   7.630  -8.710  1.00  0.00
ATOM   3499  H2  WAT  1153       9.534   7.084 -10.114  1.00  0.00
TER
ATOM   3500  O   WAT  1154      -8.885   2.197 -16.977  1.00  0.00
ATOM   3501  H1  WAT  1154      -8.807   2.332 -17.921  1.00  0.00
ATOM   3502  H2  WAT  1154      -8.271   1.488 -16.784  1.00  0.00
TER
ATOM   3503  O   WAT  1155       8.316   4.343 -12.229  1.00  0.00
ATOM   3504  H1  WAT  1155       8.442   4.104 -13.147  1.00  0.00
ATOM   3505  H2  WAT  1155       8.358   3.512 -11.757  1.00  0.00
TER
ATOM   3506  O   WAT  1156       2.178   8.046 -13.659  1.00  0.00
ATOM   3507  H1  WAT  1156       2.692   7.957 -12.857  1.00  0.00
ATOM   3508  H2  WAT  1156       1.335   8.392 -13.366  1.00  0.00
TER
ATOM   3509  O   WAT  1157       8.169  -3.604 -11.264  1.00  0.00
ATOM   3510  H1  WAT  1157       7.553  -3.096 -11.792  1.00  0.00
ATOM   3511  H2  WAT  1157       7.848  -4.504 -11.321  1.00  0.00
TER
ATOM   3512  O   WAT  1158      -8.829   3.238 -14.437  1.00  0.00
ATOM   3513  H1  WAT  1158      -8.666   2.769 -15.255  1.00  0.00
ATOM   3514  H2  WAT  1158      -8.364   2.730 -13.772  1.00  0.00
TER
ATOM   3515  O   WAT  1159      -4.057  -7.631 -19.401  1.00  0.00
ATOM   3516  H1  WAT  1159      -4.500  -6.850 -19.733  1.00  0.00
ATOM   3517  H2  WAT  1159      -3.498  -7.308 -18.694  1.00  0.00
TER
ATOM   3518  O   WAT  1160       0.230  -4.764 -13.798  1.00  0.00
ATOM   3519  H1  WAT  1160      -0.232  -4.556 -12.986  1.00  0.00
ATOM   3520  H2  WAT  1160      -0.172  -5.579 -14.101  1.00  0.00
TER
ATOM   3521  O   WAT  1161       5.230  -3.544 -12.668  1.00  0.00
ATOM   3522  H1  WAT  1161       4.380  -3.843 -12.347  1.00  0.00
ATOM   3523  H2  WAT  1161       5.071  -3.299 -13.580  1.00  0.00
TER
ATOM   3524  O   WAT  1162       2.325  -2.043 -10.568  1.00  0.00
ATOM   3525  H1  WAT  1162       2.651  -2.877 -10.908  1.00  0.00
ATOM   3526  H2  WAT  1162       3.113  -1.521 -10.420  1.00  0.00
TER
ATOM   3527  O   WAT  1163      -2.019  -7.087 -17.542  1.00  0.00
ATOM   3528  H1  WAT  1163      -1.722  -6.180 -17.623  1.00  0.00
ATOM   3529  H2  WAT  1163      -1.471  -7.575 -18.156  1.00  0.00
TER
ATOM   3530  O   WAT  1164      -1.826  -1.609 -11.007  1.00  0.00
ATOM   3531  H1  WAT  1164      -1.921  -2.550 -11.157  1.00  0.00
ATOM   3532  H2  WAT  1164      -0.982  -1.388 -11.402  1.00  0.00
TER
ATOM   3533  O   WAT  1165      -6.695  -5.198 -12.854  1.00  0.00
ATOM   3534  H1  WAT  1165      -7.088  -4.351 -12.646  1.00  0.00
ATOM   3535  H2  WAT  1165      -7.383  -5.835 -12.663  1.00  0.00
TER
ATOM   3536  O   WAT  1166      -0.120  -5.115  -9.784  1.00  0.00
ATOM   3537  H1  WAT  1166      -0.810  -5.307  -9.149  1.00  0.00
ATOM   3538  H2  WAT  1166       0.623  -4.831  -9.251  1.00  0.00
TER
ATOM   3539  O   WAT  1167      -9.393  -7.275 -18.821  1.00  0.00
ATOM   3540  H1  WAT  1167      -9.682  -6.705 -18.108  1.00  0.00
ATOM   3541  H2  WAT  1167      -8.648  -7.755 -18.457  1.00  0.00
TER
ATOM   3542  O   WAT  1168       2.156  -1.275 -16.949  1.00  0.00
ATOM   3543  H1  WAT  1168       1.424  -0.766 -16.600  1.00  0.00
ATOM   3544  H2  WAT  1168       1.759  -2.092 -17.250  1.00  0.00
TER
ATOM   3545  O   WAT  1169      -1.406  -4.599 -18.543  1.00  0.00
ATOM   3546  H1  WAT  1169      -1.402  -5.040 -19.393  1.00  0.00
ATOM   3547  H2  WAT  1169      -0.511  -4.278 -18.436  1.00  0.00
TER
ATOM   3548  O   WAT  1170      -5.556  -4.717 -19.584  1.00  0.00
ATOM   3549  H1  WAT  1170      -5.896  -4.239 -18.827  1.00  0.00
ATOM   3550  H2  WAT  1170      -6.318  -5.170 -19.944  1.00  0.00
TER
ATOM   3551  O   WAT  1171       2.619  -5.821 -17.536  1.00  0.00
ATOM   3552  H1  WAT  1171       2.636  -5.370 -16.692  1.00  0.00
ATOM   3553  H2  WAT  1171       2.370  -6.721 -17.323  1.00  0.00
TER
ATOM   3554  O   WAT  1172       6.046  -8.408 -11.698  1.00  0.00
ATOM   3555  H1  WAT  1172       6.370  -9.139 -11.172  1.00  0.00
ATOM   3556  H2  WAT  1172       6.082  -8.727 -12.599  1.00  0.00
TER
ATOM   3557  O   WAT  1173      -7.255   2.613 -12.278  1.00  0.00
ATOM   3558  H1  WAT  1173      -7.639   1.973 -11.679  1.00  0.00
ATOM   3559  H2  WAT  1173      -6.944   3.317 -11.708  1.00  0.00
TER
ATOM   3560  O   WAT  1174      -1.105  -0.539 -16.797  1.00  0.00
ATOM   3561  H1  WAT  1174      -0.738  -1.013 -16.051  1.00  0.00
ATOM   3562  H2  WAT  1174      -1.295   0.335 -16.456  1.00  0.00
TER
ATOM   3563  O   WAT  1175      -3.315  -1.498 -14.478  1.00  0.00
ATOM   3564  H1  WAT  1175      -3.620  -0.619 -14.253  1.00  0.00
ATOM   3565  H2  WAT  1175      -2.361  -1.438 -14.443  1.00  0.00
TER
ATOM   3566  O   WAT  1176       5.972   1.704 -18.089  1.00  0.00
ATOM   3567  H1  WAT  1176       6.692   2.200 -18.479  1.00  0.00
ATOM   3568  H2  WAT  1176       5.770   1.026 -18.734  1.00  0.00
TER
ATOM   3569  O   WAT  1177       1.354   1.775 -12.202  1.00  0.00
ATOM   3570  H1  WAT  1177       1.287   0.855 -12.456  1.00  0.00
ATOM   3571  H2  WAT  1177       0.724   1.873 -11.488  1.00  0.00
TER
ATOM   3572  O   WAT  1178      -4.743   2.376 -20.244  1.00  0.00
ATOM   3573  H1  WAT  1178      -4.226   1.573 -20.298  1.00  0.00
ATOM   3574  H2  WAT  1178      -5.195   2.314 -19.402  1.00  0.00
TER
ATOM   3575  O   WAT  1179      -7.259  -0.658 -13.331  1.00  0.00
ATOM   3576  H1  WAT  1179      -7.617   0.007 -12.744  1.00  0.00
ATOM   3577  H2  WAT  1179      -7.553  -1.490 -12.960  1.00  0.00
TER
ATOM   3578  O   WAT  1180      -4.058  -0.200 -10.447  1.00  0.00
ATOM   3579  H1  WAT  1180      -4.358  -0.054 -11.344  1.00  0.00
ATOM   3580  H2  WAT  1180      -3.286  -0.759 -10.540  1.00  0.00
TER
ATOM   3581  O   WAT  1181       1.285   4.597 -12.452  1.00  0.00
ATOM   3582  H1  WAT  1181       1.300   3.665 -12.670  1.00  0.00
ATOM   3583  H2  WAT  1181       0.578   4.683 -11.813  1.00  0.00
TER
ATOM   3584  O   WAT  1182       7.496   1.238 -13.105  1.00  0.00
ATOM   3585  H1  WAT  1182       6.771   1.831 -13.302  1.00  0.00
ATOM   3586  H2  WAT  1182       8.024   1.230 -13.904  1.00  0.00
TER
ATOM   3587  O   WAT  1183       3.026   2.964 -19.606  1.00  0.00
ATOM   3588  H1  WAT  1183       3.379   2.367 -20.266  1.00  0.00
ATOM   3589  H2  WAT  1183       2.143   2.639 -19.436  1.00  0.00
TER
ATOM   3590  O   WAT  1184       0.719   6.239 -15.358  1.00  0.00
ATOM   3591  H1  WAT  1184       1.363   6.445 -14.680  1.00  0.00
ATOM   3592  H2  WAT  1184       1.082   5.478 -15.811  1.00  0.00
TER
ATOM   3593  O   WAT  1185       1.992   4.242 -16.640  1.00  0.00
ATOM   3594  H1  WAT  1185       2.634   3.542 -16.527  1.00  0.00
ATOM   3595  H2  WAT  1185       2.517   5.022 -16.820  1.00  0.00
TER
ATOM   3596  O   WAT  1186       3.766   5.042 -13.436  1.00  0.00
ATOM   3597  H1  WAT  1186       4.101   5.628 -12.759  1.00  0.00
ATOM   3598  H2  WAT  1186       2.846   4.911 -13.207  1.00  0.00
TER
ATOM   3599  O   WAT  1187      -8.684  -7.169 -12.654  1.00  0.00
ATOM   3600  H1  WAT  1187      -9.398  -6.969 -12.049  1.00  0.00
ATOM   3601  H2  WAT  1187      -8.265  -7.945 -12.282  1.00  0.00
TER
ATOM   3602  O   WAT  1188      -8.397   6.819 -11.667  1.00  0.00
ATOM   3603  H1  WAT  1188      -8.288   5.879 -11.808  1.00  0.00
ATOM   3604  H2  WAT  1188      -9.049   7.085 -12.316  1.00  0.00
TER
ATOM   3605  O   WAT  1189      -0.406   5.091 -10.267  1.00  0.00
ATOM   3606  H1  WAT  1189      -0.726   4.372  -9.723  1.00  0.00
ATOM   3607  H2  WAT  1189      -1.080   5.766 -10.194  1.00  0.00
TER
ATOM   3608  O   WAT  1190       2.810  -4.676 -14.904  1.00  0.00
ATOM   3609  H1  WAT  1190       3.178  -5.497 -14.576  1.00  0.00
ATOM   3610  H2  WAT  1190       1.950  -4.616 -14.488  1.00  0.00
TER
ATOM   3611  O   WAT  1191      -0.230  -2.022 -14.680  1.00  0.00
ATOM   3612  H1  WAT  1191       0.269  -1.548 -14.015  1.00  0.00
ATOM   3613  H2  WAT  1191      -0.088  -2.946 -14.473  1.00  0.00
TER
ATOM   3614  O   WAT  1192       6.977  -5.806 -13.837  1.00  0.00
ATOM   3615  H1  WAT  1192       6.474  -5.065 -13.498  1.00  0.00
ATOM   3616  H2  WAT  1192       7.792  -5.417 -14.153  1.00  0.00
TER
ATOM   3617  O   WAT  1193       5.269  -0.562 -20.391  1.00  0.00
ATOM   3618  H1  WAT  1193       4.328  -0.547 -20.216  1.00  0.00
ATOM   3619  H2  WAT  1193       5.583  -1.349 -19.945  1.00  0.00
TER
ATOM   3620  O   WAT  1194       7.271   6.609 -18.716  1.00  0.00
ATOM   3621  H1  WAT  1194       7.396   7.432 -18.243  1.00  0.00
ATOM   3622  H2  WAT  1194       8.138   6.398 -19.063  1.00  0.00
TER
ATOM   3623  O   WAT  1195      -5.257   8.702 -19.044  1.00  0.00
ATOM   3624  H1  WAT  1195      -4.521   8.153 -18.773  1.00  0.00
ATOM   3625  H2  WAT  1195      -4.873   9.567 -19.183  1.00  0.00
TER
ATOM   3626  O   WAT  1196      -6.251   7.886  -9.855  1.00  0.00
ATOM   3627  H1  WAT  1196      -5.450   8.207  -9.442  1.00  0.00
ATOM   3628  H2  WAT  1196      -6.766   7.526  -9.133  1.00  0.00
TER
ATOM   3629  O   WAT  1197       2.585   3.994  -9.908  1.00  0.00
ATOM   3630  H1  WAT  1197       1.979   4.017 -10.648  1.00  0.00
ATOM   3631  H2  WAT  1197       2.281   3.263  -9.371  1.00  0.00
TER
ATOM   3632  O   WAT  1198       4.016   7.722 -11.297  1.00  0.00
ATOM   3633  H1  WAT  1198       4.968   7.638 -11.347  1.00  0.00
ATOM   3634  H2  WAT  1198       3.868   8.386 -10.623  1.00  0.00
TER
ATOM   3635  O   WAT  1199      -8.531   0.374 -10.912  1.00  0.00
ATOM   3636  H1  WAT  1199      -8.027  -0.206 -10.340  1.00  0.00
ATOM   3637  H2  WAT  1199      -9.270   0.658 -10.374  1.00  0.00
TER
ATOM   3638  O   WAT  1200      -1.477   1.781 -11.378  1.00  0.00
ATOM   3639  H1  WAT  1200      -2.243   2.349 -11.463  1.00  0.00
ATOM   3640  H2  WAT  1200      -1.296   1.488 -12.271  1.00  0.00
TER
ATOM   3641  O   WAT  1201       5.665   3.511 -10.821  1.00  0.00
ATOM   3642  H1  WAT  1201       6.406   3.849 -11.324  1.00  0.00
ATOM   3643  H2  WAT  1201       4.902   3.680 -11.374  1.00  0.00
TER
ATOM   3644  O   WAT  1202      -6.499  -1.483 -10.017  1.00  0.00
ATOM   3645  H1  WAT  1202      -6.458  -1.782  -9.108  1.00  0.00
ATOM   3646  H2  WAT  1202      -5.644  -1.083 -10.176  1.00  0.00
TER
ATOM   3647  O   WAT  1203      -4.558  -2.904 -12.049  1.00  0.00
ATOM   3648  H1  WAT  1203      -5.089  -3.395 -12.677  1.00  0.00
ATOM   3649  H2  WAT  1203      -3.889  -2.476 -12.583  1.00  0.00
TER
ATOM   3650  O   WAT  1204       4.340   1.563 -12.285  1.00  0.00
ATOM   3651  H1  WAT  1204       4.754   1.717 -11.436  1.00  0.00
ATOM   3652  H2  WAT  1204       3.405   1.688 -12.123  1.00  0.00
TER
ATOM   3653  O   WAT  1205       4.812  -1.098 -10.281  1.00  0.00
ATOM   3654  H1  WAT  1205       5.394  -1.852 -10.369  1.00  0.00
ATOM   3655  H2  WAT  1205       4.988  -0.567 -11.058  1.00  0.00
TER
ATOM   3656  O   WAT  1206      -4.071  -5.938 -11.970  1.00  0.00
ATOM   3657  H1  WAT  1206      -4.165  -6.556 -12.694  1.00  0.00
ATOM   3658  H2  WAT  1206      -4.651  -5.211 -12.197  1.00  0.00
TER
ATOM   3659  O   WAT  1207      -1.305  -7.381 -14.937  1.00  0.00
ATOM   3660  H1  WAT  1207      -1.753  -7.358 -15.782  1.00  0.00
ATOM   3661  H2  WAT  1207      -1.938  -7.779 -14.340  1.00  0.00
TER
ATOM   3662  O   WAT  1208      -0.899   1.515 -14.316  1.00  0.00
ATOM   3663  H1  WAT  1208      -0.480   2.358 -14.488  1.00  0.00
ATOM   3664  H2  WAT  1208      -1.818   1.652 -14.545  1.00  0.00
TER
ATOM   3665  O   WAT  1209       1.437  -0.754 -12.932  1.00  0.00
ATOM   3666  H1  WAT  1209       1.557  -1.349 -12.192  1.00  0.00
ATOM   3667  H2  WAT  1209       2.297  -0.717 -13.352  1.00  0.00
TER
ATOM   3668  O   WAT  1210       3.776  -0.200 -14.356  1.00  0.00
ATOM   3669  H1  WAT  1210       3.250   0.324 -14.959  1.00  0.00
ATOM   3670  H2  WAT  1210       4.119   0.433 -13.725  1.00  0.00
TER
ATOM   3671  O   WAT  1211      -3.048   7.820 -13.200  1.00  0.00
ATOM   3672  H1  WAT  1211      -3.586   8.545 -13.519  1.00  0.00
ATOM   3673  H2  WAT  1211      -2.795   7.343 -13.990  1.00  0.00
TER
ATOM   3674  O   WAT  1212      -1.796  -4.211 -11.674  1.00  0.00
ATOM   3675  H1  WAT  1212      -1.206  -4.520 -10.986  1.00  0.00
ATOM   3676  H2  WAT  1212      -2.614  -4.684 -11.518  1.00  0.00
TER
ATOM   3677  O   WAT  1213       3.024  -4.595 -11.441  1.00  0.00
ATOM   3678  H1  WAT  1213       2.335  -5.257 -11.506  1.00  0.00
ATOM   3679  H2  WAT  1213       3.744  -5.041 -10.996  1.00  0.00
TER
ATOM   3680  O   WAT  1214      -0.192   9.055 -12.941  1.00  0.00
ATOM   3681  H1  WAT  1214      -0.266   9.959 -12.634  1.00  0.00
ATOM   3682  H2  WAT  1214      -1.094   8.736 -12.969  1.00  0.00
TER
ATOM   3683  O   WAT  1215      -8.789   6.383 -19.638  1.00  0.00
ATOM   3684  H1  WAT  1215      -8.459   5.515 -19.870  1.00  0.00
ATOM   3685  H2  WAT  1215      -8.360   6.589 -18.807  1.00  0.00
TER
ATOM   3686  O   WAT  1216      -8.300   7.250 -16.900  1.00  0.00
ATOM   3687  H1  WAT  1216      -8.737   7.430 -16.067  1.00  0.00
ATOM   3688  H2  WAT  1216      -7.732   8.007 -17.041  1.00  0.00
TER
ATOM   3689  O   WAT  1217       7.336   6.751 -12.612  1.00  0.00
ATOM   3690  H1  WAT  1217       6.736   6.811 -13.355  1.00  0.00
ATOM   3691  H2  WAT  1217       7.465   5.812 -12.482  1.00  0.00
TER
ATOM   3692  O   WAT  1218       9.038   2.093 -19.927  1.00  0.00
ATOM   3693  H1  WAT  1218       9.409   1.310 -20.334  1.00  0.00
ATOM   3694  H2  WAT  1218       9.678   2.782 -20.106  1.00  0.00
TER
ATOM   3695  O   WAT  1219       6.021   3.477 -14.514  1.00  0.00
ATOM   3696  H1  WAT  1219       5.207   3.906 -14.252  1.00  0.00
ATOM   3697  H2  WAT  1219       6.429   4.088 -15.127  1.00  0.00
TER
ATOM   3698  O   WAT  1220      -7.430   0.147 -16.000  1.00  0.00
ATOM   3699  H1  WAT  1220      -7.063   0.060 -15.121  1.00  0.00
ATOM   3700  H2  WAT  1220      -7.999  -0.616 -16.100  1.00  0.00
TER
ATOM   3701  O   WAT  1221       7.370  -1.385 -12.987  1.00  0.00
ATOM   3702  H1  WAT  1221       7.139  -1.613 -13.888  1.00  0.00
ATOM   3703  H2  WAT  1221       7.631  -0.465 -13.033  1.00  0.00
TER
ATOM   3704  O   WAT  1222      -7.879  -2.942 -12.095  1.00  0.00
ATOM   3705  H1  WAT  1222      -8.773  -2.975 -11.755  1.00  0.00
ATOM   3706  H2  WAT  1222      -7.339  -2.743 -11.329  1.00  0.00
TER
ATOM   3707  O   WAT  1223       5.809  -6.159 -10.209  1.00  0.00
ATOM   3708  H1  WAT  1223       6.686  -6.151  -9.826  1.00  0.00
ATOM   3709  H2  WAT  1223       5.821  -6.896 -10.820  1.00  0.00
TER
ATOM   3710  O   WAT  1224       7.255  -2.306 -19.321  1.00  0.00
ATOM   3711  H1  WAT  1224       7.779  -2.800 -19.952  1.00  0.00
ATOM   3712  H2  WAT  1224       7.841  -2.171 -18.576  1.00  0.00
TER
ATOM   3713  O   WAT  1225       7.434  -2.222 -15.799  1.00  0.00
ATOM   3714  H1  WAT  1225       6.485  -2.256 -15.684  1.00  0.00
ATOM   3715  H2  WAT  1225       7.616  -1.312 -16.034  1.00  0.00
TER
ATOM   3716  O   WAT  1226      -7.375  -8.667 -17.746  1.00  0.00
ATOM   3717  H1  WAT  1226      -6.727  -9.218 -18.187  1.00  0.00
ATOM   3718  H2  WAT  1226      -6.954  -8.413 -16.925  1.00  0.00
TER
ATOM   3719  O   WAT  1227       6.521  -8.473 -14.389  1.00  0.00
ATOM   3720  H1  WAT  1227       7.158  -7.860 -14.023  1.00  0.00
ATOM   3721  H2  WAT  1227       6.668  -8.437 -15.334  1.00  0.00
TER
ATOM   3722  O   WAT  1228      -7.621  -8.512 -15.004  1.00  0.00
ATOM   3723  H1  WAT  1228      -7.970  -8.055 -14.238  1.00  0.00
ATOM   3724  H2  WAT  1228      -7.953  -9.406 -14.921  1.00  0.00
TER
ATOM   3725  O   WAT  1229      -6.015   4.660 -10.838  1.00  0.00
ATOM   3726  H1  WAT  1229      -6.058   4.290  -9.957  1.00  0.00
ATOM   3727  H2  WAT  1229      -5.884   5.598 -10.698  1.00  0.00
TER
ATOM   3728  O   WAT  1230      -2.314   6.216 -15.237  1.00  0.00
ATOM   3729  H1  WAT  1230      -2.555   6.484 -16.124  1.00  0.00
ATOM   3730  H2  WAT  1230      -1.374   6.387 -15.182  1.00  0.00
TER
ATOM   3731  O   WAT  1231      -0.109  -7.321 -11.482  1.00  0.00
ATOM   3732  H1  WAT  1231      -0.170  -6.728 -10.732  1.00  0.00
ATOM   3733  H2  WAT  1231       0.831  -7.428 -11.627  1.00  0.00
TER
ATOM   3734  O   WAT  1232       2.528  -7.664 -11.843  1.00  0.00
ATOM   3735  H1  WAT  1232       3.143  -7.346 -12.504  1.00  0.00
ATOM   3736  H2  WAT  1232       3.073  -8.149 -11.223  1.00  0.00
TER
ATOM   3737  O   WAT  1233       8.946   8.236 -14.436  1.00  0.00
ATOM   3738  H1  WAT  1233       8.452   8.633 -15.154  1.00  0.00
ATOM   3739  H2  WAT  1233       8.337   7.611 -14.043  1.00  0.00
TER
ATOM   3740  O   WAT  1234      -6.949  -8.984 -11.729  1.00  0.00
ATOM   3741  H1  WAT  1234      -6.401  -9.165 -12.492  1.00  0.00
ATOM   3742  H2  WAT  1234      -6.884  -9.775 -11.193  1.00  0.00
TER
ATOM   3743  O   WAT  1235      -6.176   7.606 -13.719  1.00  0.00
ATOM   3744  H1  WAT  1235      -6.770   7.475 -12.980  1.00  0.00
ATOM   3745  H2  WAT  1235      -6.184   6.770 -14.184  1.00  0.00
TER
ATOM   3746  O   WAT  1236       3.269  -9.100 -15.516  1.00  0.00
ATOM   3747  H1  WAT  1236       2.395  -8.767 -15.718  1.00  0.00
ATOM   3748  H2  WAT  1236       3.160  -9.573 -14.690  1.00  0.00
TER
ATOM   3749  O   WAT  1237       4.176  -6.893 -14.131  1.00  0.00
ATOM   3750  H1  WAT  1237       3.848  -7.708 -14.511  1.00  0.00
ATOM   3751  H2  WAT  1237       5.125  -6.936 -14.255  1.00  0.00
TER
ATOM   3752  O   WAT  1238       6.630   8.878 -17.158  1.00  0.00
ATOM   3753  H1  WAT  1238       6.170   9.630 -17.532  1.00  0.00
ATOM   3754  H2  WAT  1238       6.001   8.159 -17.216  1.00  0.00
TER
ATOM   3755  O   WAT  1239      -6.545   4.972 -14.768  1.00  0.00
ATOM   3756  H1  WAT  1239      -7.272   4.353 -14.835  1.00  0.00
ATOM   3757  H2  WAT  1239      -6.484   5.366 -15.638  1.00  0.00
TER
ATOM   3758  O   WAT  1240      -2.940   7.187 -17.983  1.00  0.00
ATOM   3759  H1  WAT  1240      -2.424   6.576 -18.508  1.00  0.00
ATOM   3760  H2  WAT  1240      -2.291   7.690 -17.492  1.00  0.00
TER
ATOM   3761  O   WAT  1241      -0.201   8.078 -17.156  1.00  0.00
ATOM   3762  H1  WAT  1241       0.087   7.823 -18.033  1.00  0.00
ATOM   3763  H2  WAT  1241       0.311   7.525 -16.565  1.00  0.00
TER
ATOM   3764  O   WAT  1242       1.017  -8.183 -16.576  1.00  0.00
ATOM   3765  H1  WAT  1242       0.234  -7.709 -16.297  1.00  0.00
ATOM   3766  H2  WAT  1242       0.723  -9.088 -16.685  1.00  0.00
TER
ATOM   3767  O   WAT  1243       5.569  -7.481 -18.531  1.00  0.00
ATOM   3768  H1  WAT  1243       6.010  -7.536 -19.379  1.00  0.00
ATOM   3769  H2  WAT  1243       5.300  -6.565 -18.460  1.00  0.00
TER
ATOM   3770  O   WAT  1244       3.405  -9.100 -19.826  1.00  0.00
ATOM   3771  H1  WAT  1244       4.008  -8.528 -19.352  1.00  0.00
ATOM   3772  H2  WAT  1244       2.664  -8.536 -20.049  1.00  0.00
TER
ATOM   3773  O   WAT  1245      -0.134   8.999  -9.789  1.00  0.00
ATOM   3774  H1  WAT  1245       0.793   8.764  -9.746  1.00  0.00
ATOM   3775  H2  WAT  1245      -0.149   9.826 -10.271  1.00  0.00
TER
ATOM   3776  O   WAT  1246      -2.947  -8.336 -10.025  1.00  0.00
ATOM   3777  H1  WAT  1246      -3.229  -7.833 -10.789  1.00  0.00
ATOM   3778  H2  WAT  1246      -2.565  -9.134 -10.391  1.00  0.00
TER
ATOM   3779  O   WAT  1247       3.654  -8.921  -9.447  1.00  0.00
ATOM   3780  H1  WAT  1247       3.541  -8.601  -8.552  1.00  0.00
ATOM   3781  H2  WAT  1247       4.471  -8.520  -9.743  1.00  0.00
TER
ATOM   3782  O   WAT  1248       6.434   8.226  -9.965  1.00  0.00
ATOM   3783  H1  WAT  1248       7.227   7.731 -10.172  1.00  0.00
ATOM   3784  H2  WAT  1248       6.727   8.905  -9.357  1.00  0.00
TER
ATOM   3785  O   WAT  1249       2.560 -19.676  17.240  1.00  0.00
ATOM   3786  H1  WAT  1249       2.479 -20.591  16.969  1.00  0.00
ATOM   3787  H2  WAT  1249       2.146 -19.179  16.534  1.00  0.00
TER
ATOM   3788  O   WAT  1250       0.692 -17.898  19.121  1.00  0.00
ATOM   3789  H1  WAT  1250      -0.084 -18.378  19.410  1.00  0.00
ATOM   3790  H2  WAT  1250       1.343 -18.578  18.946  1.00  0.00
TER
ATOM   3791  O   WAT  1251       4.713 -13.492  17.900  1.00  0.00
ATOM   3792  H1  WAT  1251       4.251 -14.263  18.229  1.00  0.00
ATOM   3793  H2  WAT  1251       5.525 -13.465  18.406  1.00  0.00
TER
ATOM   3794  O   WAT  1252      -5.311 -13.552  20.194  1.00  0.00
ATOM   3795  H1  WAT  1252      -5.009 -14.442  20.015  1.00  0.00
ATOM   3796  H2  WAT  1252      -4.567 -12.995  19.966  1.00  0.00
TER
ATOM   3797  O   WAT  1253      -8.919 -20.025  19.666  1.00  0.00
ATOM   3798  H1  WAT  1253      -8.347 -20.793  19.667  1.00  0.00
ATOM   3799  H2  WAT  1253      -8.919 -19.726  18.757  1.00  0.00
TER
ATOM   3800  O   WAT  1254       0.939 -11.206  17.521  1.00  0.00
ATOM   3801  H1  WAT  1254       0.320 -10.751  16.950  1.00  0.00
ATOM   3802  H2  WAT  1254       1.794 -11.051  17.120  1.00  0.00
TER
ATOM   3803  O   WAT  1255       0.133 -15.222  19.128  1.00  0.00
ATOM   3804  H1  WAT  1255       0.064 -16.163  18.966  1.00  0.00
ATOM   3805  H2  WAT  1255       0.895 -15.132  19.700  1.00  0.00
TER
ATOM   3806  O   WAT  1256      -2.865 -21.074  19.149  1.00  0.00
ATOM   3807  H1  WAT  1256      -2.358 -20.576  19.789  1.00  0.00
ATOM   3808  H2  WAT  1256      -2.334 -21.851  18.973  1.00  0.00
TER
ATOM   3809  O   WAT  1257       1.805 -16.322  14.914  1.00  0.00
ATOM   3810  H1  WAT  1257       1.187 -15.857  14.350  1.00  0.00
ATOM   3811  H2  WAT  1257       2.318 -15.630  15.331  1.00  0.00
TER
ATOM   3812  O   WAT  1258      -8.826 -15.637  12.288  1.00  0.00
ATOM   3813  H1  WAT  1258      -9.204 -15.148  11.557  1.00  0.00
ATOM   3814  H2  WAT  1258      -8.569 -14.964  12.919  1.00  0.00
TER
ATOM   3815  O   WAT  1259       4.334 -11.518  20.037  1.00  0.00
ATOM   3816  H1  WAT  1259       4.347 -11.922  19.170  1.00  0.00
ATOM   3817  H2  WAT  1259       3.781 -10.744  19.933  1.00  0.00
TER
ATOM   3818  O   WAT  1260       5.628 -14.797  15.126  1.00  0.00
ATOM   3819  H1  WAT  1260       5.518 -15.739  15.251  1.00  0.00
ATOM   3820  H2  WAT  1260       5.625 -14.435  16.013  1.00  0.00
TER
ATOM   3821  O   WAT  1261       1.171 -19.170  14.483  1.00  0.00
ATOM   3822  H1  WAT  1261       0.243 -19.236  14.711  1.00  0.00
ATOM   3823  H2  WAT  1261       1.323 -18.232  14.368  1.00  0.00
TER
ATOM   3824  O   WAT  1262       5.200 -17.608  14.986  1.00  0.00
ATOM   3825  H1  WAT  1262       4.581 -17.946  14.339  1.00  0.00
ATOM   3826  H2  WAT  1262       5.183 -18.252  15.694  1.00  0.00
TER
ATOM   3827  O   WAT  1263      -3.224 -18.644  17.265  1.00  0.00
ATOM   3828  H1  WAT  1263      -3.628 -19.356  16.769  1.00  0.00
ATOM   3829  H2  WAT  1263      -3.137 -18.988  18.153  1.00  0.00
TER
ATOM   3830  O   WAT  1264      -2.756 -14.957  19.428  1.00  0.00
ATOM   3831  H1  WAT  1264      -3.053 -15.562  18.749  1.00  0.00
ATOM   3832  H2  WAT  1264      -1.806 -14.919  19.317  1.00  0.00
TER
ATOM   3833  O   WAT  1265       3.377 -18.369  11.993  1.00  0.00
ATOM   3834  H1  WAT  1265       3.816 -19.207  11.847  1.00  0.00
ATOM   3835  H2  WAT  1265       4.090 -17.737  12.080  1.00  0.00
TER
ATOM   3836  O   WAT  1266       1.486 -13.430  15.962  1.00  0.00
ATOM   3837  H1  WAT  1266       1.926 -12.687  15.547  1.00  0.00
ATOM   3838  H2  WAT  1266       1.425 -13.187  16.885  1.00  0.00
TER
ATOM   3839  O   WAT  1267      -6.523 -19.749  14.765  1.00  0.00
ATOM   3840  H1  WAT  1267      -6.644 -19.023  14.153  1.00  0.00
ATOM   3841  H2  WAT  1267      -6.833 -20.519  14.288  1.00  0.00
TER
ATOM   3842  O   WAT  1268      -7.640 -14.878  16.983  1.00  0.00
ATOM   3843  H1  WAT  1268      -8.047 -14.736  16.128  1.00  0.00
ATOM   3844  H2  WAT  1268      -6.749 -15.162  16.780  1.00  0.00
TER
ATOM   3845  O   WAT  1269       4.153 -10.443  13.318  1.00  0.00
ATOM   3846  H1  WAT  1269       3.993 -10.733  14.216  1.00  0.00
ATOM   3847  H2  WAT  1269       3.988 -11.219  12.782  1.00  0.00
TER
ATOM   3848  O   WAT  1270      -3.368 -10.663  15.095  1.00  0.00
ATOM   3849  H1  WAT  1270      -3.544 -11.580  14.882  1.00  0.00
ATOM   3850  H2  WAT  1270      -4.222 -10.304  15.335  1.00  0.00
TER
ATOM   3851  O   WAT  1271       3.856 -12.934  11.878  1.00  0.00
ATOM   3852  H1  WAT  1271       3.162 -12.936  11.218  1.00  0.00
ATOM   3853  H2  WAT  1271       4.598 -13.358  11.447  1.00  0.00
TER
ATOM   3854  O   WAT  1272       3.421 -11.308  15.952  1.00  0.00
ATOM   3855  H1  WAT  1272       3.877 -12.089  16.266  1.00  0.00
ATOM   3856  H2  WAT  1272       3.760 -10.597  16.497  1.00  0.00
TER
ATOM   3857  O   WAT  1273      -4.266 -21.282  15.876  1.00  0.00
ATOM   3858  H1  WAT  1273      -4.491 -21.499  16.780  1.00  0.00
ATOM   3859  H2  WAT  1273      -5.046 -20.849  15.530  1.00  0.00
TER
ATOM   3860  O   WAT  1274       2.964 -21.276  14.475  1.00  0.00
ATOM   3861  H1  WAT  1274       2.365 -20.552  14.291  1.00  0.00
ATOM   3862  H2  WAT  1274       3.512 -21.338  13.692  1.00  0.00
TER
ATOM   3863  O   WAT  1275      -2.332 -20.062  11.394  1.00  0.00
ATOM   3864  H1  WAT  1275      -2.900 -20.510  10.768  1.00  0.00
ATOM   3865  H2  WAT  1275      -1.623 -19.703  10.861  1.00  0.00
TER
ATOM   3866  O   WAT  1276      -4.787 -16.067  13.667  1.00  0.00
ATOM   3867  H1  WAT  1276      -5.561 -16.607  13.507  1.00  0.00
ATOM   3868  H2  WAT  1276      -4.058 -16.586  13.329  1.00  0.00
TER
ATOM   3869  O   WAT  1277       5.972 -17.070  19.460  1.00  0.00
ATOM   3870  H1  WAT  1277       6.692 -16.574  19.069  1.00  0.00
ATOM   3871  H2  WAT  1277       5.770 -17.748  18.815  1.00  0.00
TER
ATOM   3872  O   WAT  1278      -4.743 -16.398  17.305  1.00  0.00
ATOM   3873  H1  WAT  1278      -4.226 -17.202  17.251  1.00  0.00
ATOM   3874  H2  WAT  1278      -5.195 -16.461  18.147  1.00  0.00
TER
ATOM   3875  O   WAT  1279       0.144 -15.132  12.578  1.00  0.00
ATOM   3876  H1  WAT  1279       0.485 -14.388  12.082  1.00  0.00
ATOM   3877  H2  WAT  1279      -0.685 -14.819  12.940  1.00  0.00
TER
ATOM   3878  O   WAT  1280       6.419 -19.993  11.367  1.00  0.00
ATOM   3879  H1  WAT  1280       6.335 -19.562  10.517  1.00  0.00
ATOM   3880  H2  WAT  1280       7.138 -19.533  11.800  1.00  0.00
TER
ATOM   3881  O   WAT  1281       7.448 -13.139  14.095  1.00  0.00
ATOM   3882  H1  WAT  1281       6.805 -13.793  14.369  1.00  0.00
ATOM   3883  H2  WAT  1281       7.061 -12.733  13.319  1.00  0.00
TER
ATOM   3884  O   WAT  1282       3.026 -15.810  17.942  1.00  0.00
ATOM   3885  H1  WAT  1282       3.379 -16.407  17.282  1.00  0.00
ATOM   3886  H2  WAT  1282       2.143 -16.136  18.113  1.00  0.00
TER
ATOM   3887  O   WAT  1283      -0.887 -15.050  15.349  1.00  0.00
ATOM   3888  H1  WAT  1283      -0.200 -14.504  15.730  1.00  0.00
ATOM   3889  H2  WAT  1283      -1.674 -14.506  15.384  1.00  0.00
TER
ATOM   3890  O   WAT  1284      -8.748 -19.433  10.841  1.00  0.00
ATOM   3891  H1  WAT  1284      -7.879 -19.151  11.125  1.00  0.00
ATOM   3892  H2  WAT  1284      -9.239 -18.620  10.726  1.00  0.00
TER
ATOM   3893  O   WAT  1285      -1.585 -18.046  14.962  1.00  0.00
ATOM   3894  H1  WAT  1285      -1.128 -17.235  15.188  1.00  0.00
ATOM   3895  H2  WAT  1285      -1.936 -18.364  15.794  1.00  0.00
TER
ATOM   3896  O   WAT  1286       5.837 -14.247  10.633  1.00  0.00
ATOM   3897  H1  WAT  1286       5.611 -14.964  11.225  1.00  0.00
ATOM   3898  H2  WAT  1286       5.447 -14.496   9.795  1.00  0.00
TER
ATOM   3899  O   WAT  1287      -8.381 -10.220  11.407  1.00  0.00
ATOM   3900  H1  WAT  1287      -8.021  -9.622  10.753  1.00  0.00
ATOM   3901  H2  WAT  1287      -8.522  -9.674  12.181  1.00  0.00
TER
ATOM   3902  O   WAT  1288       5.419 -16.330  12.294  1.00  0.00
ATOM   3903  H1  WAT  1288       5.131 -15.869  13.082  1.00  0.00
ATOM   3904  H2  WAT  1288       6.214 -16.790  12.563  1.00  0.00
TER
ATOM   3905  O   WAT  1289      -2.364 -12.837  12.225  1.00  0.00
ATOM   3906  H1  WAT  1289      -2.373 -12.104  11.609  1.00  0.00
ATOM   3907  H2  WAT  1289      -3.284 -13.084  12.317  1.00  0.00
TER
ATOM   3908  O   WAT  1290      -6.763 -17.616  12.969  1.00  0.00
ATOM   3909  H1  WAT  1290      -7.371 -16.876  12.979  1.00  0.00
ATOM   3910  H2  WAT  1290      -6.289 -17.526  12.143  1.00  0.00
TER
ATOM   3911  O   WAT  1291       0.622 -12.775  10.887  1.00  0.00
ATOM   3912  H1  WAT  1291       0.723 -12.978   9.957  1.00  0.00
ATOM   3913  H2  WAT  1291      -0.278 -13.029  11.092  1.00  0.00
TER
ATOM   3914  O   WAT  1292      -0.736 -10.256  15.582  1.00  0.00
ATOM   3915  H1  WAT  1292      -0.482 -10.294  14.660  1.00  0.00
ATOM   3916  H2  WAT  1292      -1.685 -10.383  15.575  1.00  0.00
TER
ATOM   3917  O   WAT  1293       5.269 -19.337  17.158  1.00  0.00
ATOM   3918  H1  WAT  1293       4.328 -19.322  17.332  1.00  0.00
ATOM   3919  H2  WAT  1293       5.583 -20.123  17.604  1.00  0.00
TER
ATOM   3920  O   WAT  1294      -4.753 -17.655  10.718  1.00  0.00
ATOM   3921  H1  WAT  1294      -3.987 -17.767  11.281  1.00  0.00
ATOM   3922  H2  WAT  1294      -4.675 -18.351  10.066  1.00  0.00
TER
ATOM   3923  O   WAT  1295      -6.058 -20.222  11.401  1.00  0.00
ATOM   3924  H1  WAT  1295      -5.978 -21.169  11.513  1.00  0.00
ATOM   3925  H2  WAT  1295      -5.166 -19.892  11.507  1.00  0.00
TER
ATOM   3926  O   WAT  1296       7.271 -12.166  18.833  1.00  0.00
ATOM   3927  H1  WAT  1296       7.396 -11.343  19.305  1.00  0.00
ATOM   3928  H2  WAT  1296       8.138 -12.377  18.486  1.00  0.00
TER
ATOM   3929  O   WAT  1297      -5.257 -10.073  18.505  1.00  0.00
ATOM   3930  H1  WAT  1297      -4.521 -10.621  18.776  1.00  0.00
ATOM   3931  H2  WAT  1297      -4.873  -9.207  18.365  1.00  0.00
TER
ATOM   3932  O   WAT  1298      -8.372 -14.005  14.379  1.00  0.00
ATOM   3933  H1  WAT  1298      -9.298 -13.763  14.369  1.00  0.00
ATOM   3934  H2  WAT  1298      -7.907 -13.178  14.257  1.00  0.00
TER
ATOM   3935  O   WAT  1299      -2.147 -10.900  10.327  1.00  0.00
ATOM   3936  H1  WAT  1299      -1.354 -10.611   9.876  1.00  0.00
ATOM   3937  H2  WAT  1299      -2.666 -11.330   9.649  1.00  0.00
TER
ATOM   3938  O   WAT  1300       6.906 -11.673  11.751  1.00  0.00
ATOM   3939  H1  WAT  1300       6.621 -12.086  10.936  1.00  0.00
ATOM   3940  H2  WAT  1300       6.708 -10.744  11.631  1.00  0.00
TER
ATOM   3941  O   WAT  1301      -1.629 -15.679  10.192  1.00  0.00
ATOM   3942  H1  WAT  1301      -1.734 -16.294  10.918  1.00  0.00
ATOM   3943  H2  WAT  1301      -1.796 -16.203   9.408  1.00  0.00
TER
ATOM   3944  O   WAT  1302       1.611 -16.617  10.796  1.00  0.00
ATOM   3945  H1  WAT  1302       1.062 -16.170  11.440  1.00  0.00
ATOM   3946  H2  WAT  1302       2.233 -17.122  11.320  1.00  0.00
TER
ATOM   3947  O   WAT  1303      -2.721 -17.658  12.692  1.00  0.00
ATOM   3948  H1  WAT  1303      -2.299 -17.824  13.535  1.00  0.00
ATOM   3949  H2  WAT  1303      -2.596 -18.468  12.198  1.00  0.00
TER
ATOM   3950  O   WAT  1304      -0.208 -18.634   9.940  1.00  0.00
ATOM   3951  H1  WAT  1304       0.312 -19.350   9.574  1.00  0.00
ATOM   3952  H2  WAT  1304       0.439 -17.996  10.240  1.00  0.00
TER
ATOM   3953  O   WAT  1305       0.357 -10.553  12.230  1.00  0.00
ATOM   3954  H1  WAT  1305       1.252 -10.215  12.252  1.00  0.00
ATOM   3955  H2  WAT  1305       0.388 -11.275  11.603  1.00  0.00
TER
ATOM   3956  O   WAT  1306      -6.004 -15.181  10.459  1.00  0.00
ATOM   3957  H1  WAT  1306      -5.566 -14.638  11.115  1.00  0.00
ATOM   3958  H2  WAT  1306      -5.519 -16.006  10.469  1.00  0.00
TER
ATOM   3959  O   WAT  1307      -8.789 -12.392  17.911  1.00  0.00
ATOM   3960  H1  WAT  1307      -8.459 -13.260  17.679  1.00  0.00
ATOM   3961  H2  WAT  1307      -8.360 -12.186  18.741  1.00  0.00
TER
ATOM   3962  O   WAT  1308      -4.193 -14.061  15.571  1.00  0.00
ATOM   3963  H1  WAT  1308      -4.494 -14.184  16.472  1.00  0.00
ATOM   3964  H2  WAT  1308      -4.299 -14.920  15.163  1.00  0.00
TER
ATOM   3965  O   WAT  1309       8.576 -14.281  10.274  1.00  0.00
ATOM   3966  H1  WAT  1309       7.745 -14.213  10.745  1.00  0.00
ATOM   3967  H2  WAT  1309       8.753 -13.391   9.970  1.00  0.00
TER
ATOM   3968  O   WAT  1310       8.032 -17.536  12.777  1.00  0.00
ATOM   3969  H1  WAT  1310       8.794 -16.967  12.883  1.00  0.00
ATOM   3970  H2  WAT  1310       8.047 -18.104  13.548  1.00  0.00
TER
ATOM   3971  O   WAT  1311      -8.468 -19.013  17.008  1.00  0.00
ATOM   3972  H1  WAT  1311      -9.123 -19.281  16.364  1.00  0.00
ATOM   3973  H2  WAT  1311      -7.630 -19.122  16.558  1.00  0.00
TER
ATOM   3974  O   WAT  1312       9.038 -16.681  17.621  1.00  0.00
ATOM   3975  H1  WAT  1312       9.409 -17.465  17.215  1.00  0.00
ATOM   3976  H2  WAT  1312       9.678 -15.992  17.443  1.00  0.00
TER
ATOM   3977  O   WAT  1313       8.084 -17.243   9.934  1.00  0.00
ATOM   3978  H1  WAT  1313       8.359 -16.335   9.806  1.00  0.00
ATOM   3979  H2  WAT  1313       7.895 -17.307  10.871  1.00  0.00
TER
ATOM   3980  O   WAT  1314       7.980 -19.306  14.927  1.00  0.00
ATOM   3981  H1  WAT  1314       7.605 -20.073  14.496  1.00  0.00
ATOM   3982  H2  WAT  1314       7.251 -18.924  15.415  1.00  0.00
TER
ATOM   3983  O   WAT  1315      -9.254 -21.803  12.951  1.00  0.00
ATOM   3984  H1  WAT  1315     -10.158 -21.540  12.776  1.00  0.00
ATOM   3985  H2  WAT  1315      -8.770 -21.532  12.171  1.00  0.00
TER
ATOM   3986  O   WAT  1316       7.255 -21.080  18.228  1.00  0.00
ATOM   3987  H1  WAT  1316       7.779 -21.574  17.597  1.00  0.00
ATOM   3988  H2  WAT  1316       7.841 -20.945  18.973  1.00  0.00
TER
ATOM   3989  O   WAT  1317       6.079 -10.546  16.561  1.00  0.00
ATOM   3990  H1  WAT  1317       6.675 -10.867  15.885  1.00  0.00
ATOM   3991  H2  WAT  1317       6.337 -11.019  17.353  1.00  0.00
TER
ATOM   3992  O   WAT  1318       6.630  -9.896  20.391  1.00  0.00
ATOM   3993  H1  WAT  1318       6.170  -9.145  20.017  1.00  0.00
ATOM   3994  H2  WAT  1318       6.001 -10.616  20.333  1.00  0.00
TER
ATOM   3995  O   WAT  1319      -2.940 -11.588  19.566  1.00  0.00
ATOM   3996  H1  WAT  1319      -2.424 -12.199  19.041  1.00  0.00
ATOM   3997  H2  WAT  1319      -2.291 -11.085  20.057  1.00  0.00
TER
ATOM   3998  O   WAT  1320      -8.262 -10.485  15.991  1.00  0.00
ATOM   3999  H1  WAT  1320      -8.430 -11.118  16.689  1.00  0.00
ATOM   4000  H2  WAT  1320      -9.129 -10.279  15.640  1.00  0.00
TER
ATOM   4001  O   WAT  1321      -6.656 -11.791  13.436  1.00  0.00
ATOM   4002  H1  WAT  1321      -7.181 -11.410  12.732  1.00  0.00
ATOM   4003  H2  WAT  1321      -6.731 -11.166  14.157  1.00  0.00
TER
ATOM   4004  O   WAT  1322       8.101 -10.233  14.757  1.00  0.00
ATOM   4005  H1  WAT  1322       8.276 -10.919  14.113  1.00  0.00
ATOM   4006  H2  WAT  1322       7.403  -9.708  14.365  1.00  0.00
TER
ATOM   4007  O   WAT  1323      -4.056  -9.843  12.311  1.00  0.00
ATOM   4008  H1  WAT  1323      -3.325 -10.127  11.763  1.00  0.00
ATOM   4009  H2  WAT  1323      -3.797 -10.082  13.200  1.00  0.00
TER
ATOM   4010  O   WAT  1324      -4.895 -13.727  12.315  1.00  0.00
ATOM   4011  H1  WAT  1324      -5.524 -13.258  12.864  1.00  0.00
ATOM   4012  H2  WAT  1324      -4.780 -14.572  12.750  1.00  0.00
TER
ATOM   4013  O   WAT  1325       2.560 -19.676  -1.535  1.00  0.00
ATOM   4014  H1  WAT  1325       2.479 -20.591  -1.806  1.00  0.00
ATOM   4015  H2  WAT  1325       2.146 -19.179  -2.241  1.00  0.00
TER
ATOM   4016  O   WAT  1326       0.692 -17.898   0.346  1.00  0.00
ATOM   4017  H1  WAT  1326      -0.084 -18.378   0.636  1.00  0.00
ATOM   4018  H2  WAT  1326       1.343 -18.578   0.172  1.00  0.00
TER
ATOM   4019  O   WAT  1327      -5.292 -17.586   1.224  1.00  0.00
ATOM   4020  H1  WAT  1327      -6.123 -17.841   1.623  1.00  0.00
ATOM   4021  H2  WAT  1327      -4.683 -17.515   1.960  1.00  0.00
TER
ATOM   4022  O   WAT  1328       4.713 -13.492  -0.874  1.00  0.00
ATOM   4023  H1  WAT  1328       4.251 -14.263  -0.545  1.00  0.00
ATOM   4024  H2  WAT  1328       5.525 -13.465  -0.369  1.00  0.00
TER
ATOM   4025  O   WAT  1329      -5.311 -13.552   1.420  1.00  0.00
ATOM   4026  H1  WAT  1329      -5.009 -14.442   1.241  1.00  0.00
ATOM   4027  H2  WAT  1329      -4.567 -12.995   1.192  1.00  0.00
TER
ATOM   4028  O   WAT  1330      -8.919 -20.025   0.892  1.00  0.00
ATOM   4029  H1  WAT  1330      -8.347 -20.793   0.892  1.00  0.00
ATOM   4030  H2  WAT  1330      -8.919 -19.726  -0.017  1.00  0.00
TER
ATOM   4031  O   WAT  1331       0.939 -11.206  -1.253  1.00  0.00
ATOM   4032  H1  WAT  1331       0.320 -10.751  -1.824  1.00  0.00
ATOM   4033  H2  WAT  1331       1.794 -11.051  -1.655  1.00  0.00
TER
ATOM   4034  O   WAT  1332       0.133 -15.222   0.353  1.00  0.00
ATOM   4035  H1  WAT  1332       0.064 -16.163   0.192  1.00  0.00
ATOM   4036  H2  WAT  1332       0.895 -15.132   0.925  1.00  0.00
TER
ATOM   4037  O   WAT  1333      -2.865 -21.074   0.374  1.00  0.00
ATOM   4038  H1  WAT  1333      -2.358 -20.576   1.015  1.00  0.00
ATOM   4039  H2  WAT  1333      -2.334 -21.851   0.198  1.00  0.00
TER
ATOM   4040  O   WAT  1334       1.805 -16.322  -3.860  1.00  0.00
ATOM   4041  H1  WAT  1334       1.187 -15.857  -4.424  1.00  0.00
ATOM   4042  H2  WAT  1334       2.318 -15.630  -3.443  1.00  0.00
TER
ATOM   4043  O   WAT  1335      -3.332 -16.795   2.818  1.00  0.00
ATOM   4044  H1  WAT  1335      -3.665 -16.168   3.460  1.00  0.00
ATOM   4045  H2  WAT  1335      -3.155 -16.269   2.038  1.00  0.00
TER
ATOM   4046  O   WAT  1336      -4.120 -14.827   4.633  1.00  0.00
ATOM   4047  H1  WAT  1336      -3.502 -14.152   4.351  1.00  0.00
ATOM   4048  H2  WAT  1336      -4.980 -14.418   4.542  1.00  0.00
TER
ATOM   4049  O   WAT  1337      -8.826 -15.637  -6.486  1.00  0.00
ATOM   4050  H1  WAT  1337      -9.204 -15.148  -7.218  1.00  0.00
ATOM   4051  H2  WAT  1337      -8.569 -14.964  -5.856  1.00  0.00
TER
ATOM   4052  O   WAT  1338       6.798 -13.363   2.548  1.00  0.00
ATOM   4053  H1  WAT  1338       6.114 -12.693   2.540  1.00  0.00
ATOM   4054  H2  WAT  1338       7.338 -13.165   1.783  1.00  0.00
TER
ATOM   4055  O   WAT  1339       4.334 -11.518   1.263  1.00  0.00
ATOM   4056  H1  WAT  1339       4.347 -11.922   0.395  1.00  0.00
ATOM   4057  H2  WAT  1339       3.781 -10.744   1.159  1.00  0.00
TER
ATOM   4058  O   WAT  1340       5.628 -14.797  -3.648  1.00  0.00
ATOM   4059  H1  WAT  1340       5.518 -15.739  -3.523  1.00  0.00
ATOM   4060  H2  WAT  1340       5.625 -14.435  -2.762  1.00  0.00
TER
ATOM   4061  O   WAT  1341       3.733 -16.615   2.591  1.00  0.00
ATOM   4062  H1  WAT  1341       4.149 -16.829   1.757  1.00  0.00
ATOM   4063  H2  WAT  1341       4.456 -16.358   3.162  1.00  0.00
TER
ATOM   4064  O   WAT  1342       1.171 -19.170  -4.292  1.00  0.00
ATOM   4065  H1  WAT  1342       0.243 -19.236  -4.063  1.00  0.00
ATOM   4066  H2  WAT  1342       1.323 -18.232  -4.406  1.00  0.00
TER
ATOM   4067  O   WAT  1343       7.679 -18.217   2.683  1.00  0.00
ATOM   4068  H1  WAT  1343       6.851 -18.147   2.208  1.00  0.00
ATOM   4069  H2  WAT  1343       8.274 -17.631   2.214  1.00  0.00
TER
ATOM   4070  O   WAT  1344       5.200 -17.608  -3.788  1.00  0.00
ATOM   4071  H1  WAT  1344       4.581 -17.946  -4.436  1.00  0.00
ATOM   4072  H2  WAT  1344       5.183 -18.252  -3.080  1.00  0.00
TER
ATOM   4073  O   WAT  1345       4.643 -21.430   3.628  1.00  0.00
ATOM   4074  H1  WAT  1345       4.230 -20.604   3.882  1.00  0.00
ATOM   4075  H2  WAT  1345       3.911 -22.015   3.436  1.00  0.00
TER
ATOM   4076  O   WAT  1346      -3.224 -18.644  -1.510  1.00  0.00
ATOM   4077  H1  WAT  1346      -3.628 -19.356  -2.005  1.00  0.00
ATOM   4078  H2  WAT  1346      -3.137 -18.988  -0.621  1.00  0.00
TER
ATOM   4079  O   WAT  1347      -2.756 -14.957   0.654  1.00  0.00
ATOM   4080  H1  WAT  1347      -3.053 -15.562  -0.025  1.00  0.00
ATOM   4081  H2  WAT  1347      -1.806 -14.919   0.543  1.00  0.00
TER
ATOM   4082  O   WAT  1348      -4.511 -21.869   2.270  1.00  0.00
ATOM   4083  H1  WAT  1348      -3.959 -21.760   1.495  1.00  0.00
ATOM   4084  H2  WAT  1348      -3.997 -21.496   2.986  1.00  0.00
TER
ATOM   4085  O   WAT  1349       5.333 -11.384   4.316  1.00  0.00
ATOM   4086  H1  WAT  1349       4.856 -10.577   4.124  1.00  0.00
ATOM   4087  H2  WAT  1349       4.649 -12.036   4.469  1.00  0.00
TER
ATOM   4088  O   WAT  1350      -3.664 -15.219   7.305  1.00  0.00
ATOM   4089  H1  WAT  1350      -4.561 -14.995   7.552  1.00  0.00
ATOM   4090  H2  WAT  1350      -3.639 -15.095   6.356  1.00  0.00
TER
ATOM   4091  O   WAT  1351       3.377 -18.369  -6.781  1.00  0.00
ATOM   4092  H1  WAT  1351       3.816 -19.207  -6.927  1.00  0.00
ATOM   4093  H2  WAT  1351       4.090 -17.737  -6.695  1.00  0.00
TER
ATOM   4094  O   WAT  1352      -4.837 -18.347   5.881  1.00  0.00
ATOM   4095  H1  WAT  1352      -4.976 -17.475   6.249  1.00  0.00
ATOM   4096  H2  WAT  1352      -5.719 -18.690   5.735  1.00  0.00
TER
ATOM   4097  O   WAT  1353       1.486 -13.430  -2.813  1.00  0.00
ATOM   4098  H1  WAT  1353       1.926 -12.687  -3.227  1.00  0.00
ATOM   4099  H2  WAT  1353       1.425 -13.187  -1.889  1.00  0.00
TER
ATOM   4100  O   WAT  1354      -3.039 -12.405   8.089  1.00  0.00
ATOM   4101  H1  WAT  1354      -3.067 -12.001   7.222  1.00  0.00
ATOM   4102  H2  WAT  1354      -3.202 -13.334   7.926  1.00  0.00
TER
ATOM   4103  O   WAT  1355      -6.523 -19.749  -4.009  1.00  0.00
ATOM   4104  H1  WAT  1355      -6.644 -19.023  -4.621  1.00  0.00
ATOM   4105  H2  WAT  1355      -6.833 -20.519  -4.486  1.00  0.00
TER
ATOM   4106  O   WAT  1356       8.913 -11.623   9.386  1.00  0.00
ATOM   4107  H1  WAT  1356       9.389 -11.144  10.064  1.00  0.00
ATOM   4108  H2  WAT  1356       9.534 -11.691   8.660  1.00  0.00
TER
ATOM   4109  O   WAT  1357      -8.885 -16.578   1.798  1.00  0.00
ATOM   4110  H1  WAT  1357      -8.807 -16.443   0.853  1.00  0.00
ATOM   4111  H2  WAT  1357      -8.271 -17.286   1.991  1.00  0.00
TER
ATOM   4112  O   WAT  1358      -7.640 -14.878  -1.792  1.00  0.00
ATOM   4113  H1  WAT  1358      -8.047 -14.736  -2.646  1.00  0.00
ATOM   4114  H2  WAT  1358      -6.749 -15.162  -1.995  1.00  0.00
TER
ATOM   4115  O   WAT  1359       8.316 -14.431   6.546  1.00  0.00
ATOM   4116  H1  WAT  1359       8.442 -14.670   5.627  1.00  0.00
ATOM   4117  H2  WAT  1359       8.358 -15.263   7.018  1.00  0.00
TER
ATOM   4118  O   WAT  1360       2.178 -10.728   5.115  1.00  0.00
ATOM   4119  H1  WAT  1360       2.692 -10.818   5.917  1.00  0.00
ATOM   4120  H2  WAT  1360       1.335 -10.383   5.408  1.00  0.00
TER
ATOM   4121  O   WAT  1361       4.153 -10.443  -5.457  1.00  0.00
ATOM   4122  H1  WAT  1361       3.993 -10.733  -4.558  1.00  0.00
ATOM   4123  H2  WAT  1361       3.988 -11.219  -5.992  1.00  0.00
TER
ATOM   4124  O   WAT  1362      -3.368 -10.663  -3.679  1.00  0.00
ATOM   4125  H1  WAT  1362      -3.544 -11.580  -3.893  1.00  0.00
ATOM   4126  H2  WAT  1362      -4.222 -10.304  -3.440  1.00  0.00
TER
ATOM   4127  O   WAT  1363       3.856 -12.934  -6.897  1.00  0.00
ATOM   4128  H1  WAT  1363       3.162 -12.936  -7.557  1.00  0.00
ATOM   4129  H2  WAT  1363       4.598 -13.358  -7.327  1.00  0.00
TER
ATOM   4130  O   WAT  1364       3.421 -11.308  -2.822  1.00  0.00
ATOM   4131  H1  WAT  1364       3.877 -12.089  -2.508  1.00  0.00
ATOM   4132  H2  WAT  1364       3.760 -10.597  -2.278  1.00  0.00
TER
ATOM   4133  O   WAT  1365      -8.829 -15.536   4.337  1.00  0.00
ATOM   4134  H1  WAT  1365      -8.666 -16.006   3.519  1.00  0.00
ATOM   4135  H2  WAT  1365      -8.364 -16.044   5.002  1.00  0.00
TER
ATOM   4136  O   WAT  1366       2.325 -20.818   8.206  1.00  0.00
ATOM   4137  H1  WAT  1366       2.651 -21.651   7.867  1.00  0.00
ATOM   4138  H2  WAT  1366       3.113 -20.295   8.354  1.00  0.00
TER
ATOM   4139  O   WAT  1367      -4.266 -21.282  -2.899  1.00  0.00
ATOM   4140  H1  WAT  1367      -4.491 -21.499  -1.994  1.00  0.00
ATOM   4141  H2  WAT  1367      -5.046 -20.849  -3.244  1.00  0.00
TER
ATOM   4142  O   WAT  1368       2.964 -21.276  -4.300  1.00  0.00
ATOM   4143  H1  WAT  1368       2.365 -20.552  -4.483  1.00  0.00
ATOM   4144  H2  WAT  1368       3.512 -21.338  -5.082  1.00  0.00
TER
ATOM   4145  O   WAT  1369      -1.826 -20.384   7.767  1.00  0.00
ATOM   4146  H1  WAT  1369      -1.921 -21.324   7.617  1.00  0.00
ATOM   4147  H2  WAT  1369      -0.982 -20.162   7.372  1.00  0.00
TER
ATOM   4148  O   WAT  1370       2.156 -20.049   1.826  1.00  0.00
ATOM   4149  H1  WAT  1370       1.424 -19.540   2.175  1.00  0.00
ATOM   4150  H2  WAT  1370       1.759 -20.866   1.525  1.00  0.00
TER
ATOM   4151  O   WAT  1371      -2.332 -20.062  -7.380  1.00  0.00
ATOM   4152  H1  WAT  1371      -2.900 -20.510  -8.006  1.00  0.00
ATOM   4153  H2  WAT  1371      -1.623 -19.703  -7.913  1.00  0.00
TER
ATOM   4154  O   WAT  1372      -7.255 -16.161   6.497  1.00  0.00
ATOM   4155  H1  WAT  1372      -7.639 -16.802   7.095  1.00  0.00
ATOM   4156  H2  WAT  1372      -6.944 -15.458   7.066  1.00  0.00
TER
ATOM   4157  O   WAT  1373      -1.105 -19.313   1.978  1.00  0.00
ATOM   4158  H1  WAT  1373      -0.738 -19.788   2.724  1.00  0.00
ATOM   4159  H2  WAT  1373      -1.295 -18.439   2.318  1.00  0.00
TER
ATOM   4160  O   WAT  1374      -3.315 -20.273   4.296  1.00  0.00
ATOM   4161  H1  WAT  1374      -3.620 -19.393   4.521  1.00  0.00
ATOM   4162  H2  WAT  1374      -2.361 -20.213   4.332  1.00  0.00
TER
ATOM   4163  O   WAT  1375      -4.787 -16.067  -5.107  1.00  0.00
ATOM   4164  H1  WAT  1375      -5.561 -16.607  -5.267  1.00  0.00
ATOM   4165  H2  WAT  1375      -4.058 -16.586  -5.445  1.00  0.00
TER
ATOM   4166  O   WAT  1376       5.972 -17.070   0.685  1.00  0.00
ATOM   4167  H1  WAT  1376       6.692 -16.574   0.295  1.00  0.00
ATOM   4168  H2  WAT  1376       5.770 -17.748   0.041  1.00  0.00
TER
ATOM   4169  O   WAT  1377       1.354 -16.999   6.572  1.00  0.00
ATOM   4170  H1  WAT  1377       1.287 -17.919   6.318  1.00  0.00
ATOM   4171  H2  WAT  1377       0.724 -16.902   7.287  1.00  0.00
TER
ATOM   4172  O   WAT  1378      -4.743 -16.398  -1.469  1.00  0.00
ATOM   4173  H1  WAT  1378      -4.226 -17.202  -1.524  1.00  0.00
ATOM   4174  H2  WAT  1378      -5.195 -16.461  -0.628  1.00  0.00
TER
ATOM   4175  O   WAT  1379       0.144 -15.132  -6.197  1.00  0.00
ATOM   4176  H1  WAT  1379       0.485 -14.388  -6.692  1.00  0.00
ATOM   4177  H2  WAT  1379      -0.685 -14.819  -5.834  1.00  0.00
TER
ATOM   4178  O   WAT  1380      -7.259 -19.432   5.443  1.00  0.00
ATOM   4179  H1  WAT  1380      -7.617 -18.767   6.031  1.00  0.00
ATOM   4180  H2  WAT  1380      -7.553 -20.264   5.814  1.00  0.00
TER
ATOM   4181  O   WAT  1381      -4.058 -18.974   8.327  1.00  0.00
ATOM   4182  H1  WAT  1381      -4.358 -18.828   7.430  1.00  0.00
ATOM   4183  H2  WAT  1381      -3.286 -19.533   8.234  1.00  0.00
TER
ATOM   4184  O   WAT  1382       1.285 -14.177   6.323  1.00  0.00
ATOM   4185  H1  WAT  1382       1.300 -15.109   6.105  1.00  0.00
ATOM   4186  H2  WAT  1382       0.578 -14.091   6.962  1.00  0.00
TER
ATOM   4187  O   WAT  1383       6.419 -19.993  -7.407  1.00  0.00
ATOM   4188  H1  WAT  1383       6.335 -19.562  -8.258  1.00  0.00
ATOM   4189  H2  WAT  1383       7.138 -19.533  -6.975  1.00  0.00
TER
ATOM   4190  O   WAT  1384       7.496 -17.536   5.670  1.00  0.00
ATOM   4191  H1  WAT  1384       6.771 -16.943   5.472  1.00  0.00
ATOM   4192  H2  WAT  1384       8.024 -17.544   4.871  1.00  0.00
TER
ATOM   4193  O   WAT  1385       7.448 -13.139  -4.679  1.00  0.00
ATOM   4194  H1  WAT  1385       6.805 -13.793  -4.405  1.00  0.00
ATOM   4195  H2  WAT  1385       7.061 -12.733  -5.455  1.00  0.00
TER
ATOM   4196  O   WAT  1386       3.026 -15.810  -0.832  1.00  0.00
ATOM   4197  H1  WAT  1386       3.379 -16.407  -1.492  1.00  0.00
ATOM   4198  H2  WAT  1386       2.143 -16.136  -0.661  1.00  0.00
TER
ATOM   4199  O   WAT  1387      -0.887 -15.050  -3.425  1.00  0.00
ATOM   4200  H1  WAT  1387      -0.200 -14.504  -3.044  1.00  0.00
ATOM   4201  H2  WAT  1387      -1.674 -14.506  -3.390  1.00  0.00
TER
ATOM   4202  O   WAT  1388      -8.748 -19.433  -7.933  1.00  0.00
ATOM   4203  H1  WAT  1388      -7.879 -19.151  -7.650  1.00  0.00
ATOM   4204  H2  WAT  1388      -9.239 -18.620  -8.048  1.00  0.00
TER
ATOM   4205  O   WAT  1389      -1.585 -18.046  -3.813  1.00  0.00
ATOM   4206  H1  WAT  1389      -1.128 -17.235  -3.587  1.00  0.00
ATOM   4207  H2  WAT  1389      -1.936 -18.364  -2.981  1.00  0.00
TER
ATOM   4208  O   WAT  1390       0.719 -12.535   3.417  1.00  0.00
ATOM   4209  H1  WAT  1390       1.363 -12.329   4.094  1.00  0.00
ATOM   4210  H2  WAT  1390       1.082 -13.296   2.964  1.00  0.00
TER
ATOM   4211  O   WAT  1391       1.992 -14.532   2.134  1.00  0.00
ATOM   4212  H1  WAT  1391       2.634 -15.233   2.248  1.00  0.00
ATOM   4213  H2  WAT  1391       2.517 -13.752   1.954  1.00  0.00
TER
ATOM   4214  O   WAT  1392       5.837 -14.247  -8.142  1.00  0.00
ATOM   4215  H1  WAT  1392       5.611 -14.964  -7.549  1.00  0.00
ATOM   4216  H2  WAT  1392       5.447 -14.496  -8.979  1.00  0.00
TER
ATOM   4217  O   WAT  1393       3.766 -13.733   5.338  1.00  0.00
ATOM   4218  H1  WAT  1393       4.101 -13.146   6.016  1.00  0.00
ATOM   4219  H2  WAT  1393       2.846 -13.863   5.568  1.00  0.00
TER
ATOM   4220  O   WAT  1394      -8.381 -10.220  -7.367  1.00  0.00
ATOM   4221  H1  WAT  1394      -8.021  -9.622  -8.021  1.00  0.00
ATOM   4222  H2  WAT  1394      -8.522  -9.674  -6.594  1.00  0.00
TER
ATOM   4223  O   WAT  1395       5.419 -16.330  -6.480  1.00  0.00
ATOM   4224  H1  WAT  1395       5.131 -15.869  -5.692  1.00  0.00
ATOM   4225  H2  WAT  1395       6.214 -16.790  -6.212  1.00  0.00
TER
ATOM   4226  O   WAT  1396      -8.397 -11.955   7.107  1.00  0.00
ATOM   4227  H1  WAT  1396      -8.288 -12.896   6.967  1.00  0.00
ATOM   4228  H2  WAT  1396      -9.049 -11.690   6.458  1.00  0.00
TER
ATOM   4229  O   WAT  1397      -0.406 -13.683   8.507  1.00  0.00
ATOM   4230  H1  WAT  1397      -0.726 -14.402   9.051  1.00  0.00
ATOM   4231  H2  WAT  1397      -1.080 -13.008   8.580  1.00  0.00
TER
ATOM   4232  O   WAT  1398      -2.364 -12.837  -6.550  1.00  0.00
ATOM   4233  H1  WAT  1398      -2.373 -12.104  -7.165  1.00  0.00
ATOM   4234  H2  WAT  1398      -3.284 -13.084  -6.457  1.00  0.00
TER
ATOM   4235  O   WAT  1399      -6.763 -17.616  -5.805  1.00  0.00
ATOM   4236  H1  WAT  1399      -7.371 -16.876  -5.796  1.00  0.00
ATOM   4237  H2  WAT  1399      -6.289 -17.526  -6.631  1.00  0.00
TER
ATOM   4238  O   WAT  1400       0.622 -12.775  -7.887  1.00  0.00
ATOM   4239  H1  WAT  1400       0.723 -12.978  -8.817  1.00  0.00
ATOM   4240  H2  WAT  1400      -0.278 -13.029  -7.683  1.00  0.00
TER
ATOM   4241  O   WAT  1401      -0.230 -20.797   4.094  1.00  0.00
ATOM   4242  H1  WAT  1401       0.269 -20.322   4.760  1.00  0.00
ATOM   4243  H2  WAT  1401      -0.088 -21.720   4.301  1.00  0.00
TER
ATOM   4244  O   WAT  1402      -0.736 -10.256  -3.193  1.00  0.00
ATOM   4245  H1  WAT  1402      -0.482 -10.294  -4.115  1.00  0.00
ATOM   4246  H2  WAT  1402      -1.685 -10.383  -3.200  1.00  0.00
TER
ATOM   4247  O   WAT  1403       5.269 -19.337  -1.617  1.00  0.00
ATOM   4248  H1  WAT  1403       4.328 -19.322  -1.442  1.00  0.00
ATOM   4249  H2  WAT  1403       5.583 -20.123  -1.171  1.00  0.00
TER
ATOM   4250  O   WAT  1404      -4.753 -17.655  -8.056  1.00  0.00
ATOM   4251  H1  WAT  1404      -3.987 -17.767  -7.494  1.00  0.00
ATOM   4252  H2  WAT  1404      -4.675 -18.351  -8.709  1.00  0.00
TER
ATOM   4253  O   WAT  1405      -6.058 -20.222  -7.373  1.00  0.00
ATOM   4254  H1  WAT  1405      -5.978 -21.169  -7.261  1.00  0.00
ATOM   4255  H2  WAT  1405      -5.166 -19.892  -7.267  1.00  0.00
TER
ATOM   4256  O   WAT  1406       7.271 -12.166   0.059  1.00  0.00
ATOM   4257  H1  WAT  1406       7.396 -11.343   0.531  1.00  0.00
ATOM   4258  H2  WAT  1406       8.138 -12.377  -0.289  1.00  0.00
TER
ATOM   4259  O   WAT  1407      -5.257 -10.073  -0.270  1.00  0.00
ATOM   4260  H1  WAT  1407      -4.521 -10.621   0.001  1.00  0.00
ATOM   4261  H2  WAT  1407      -4.873  -9.207  -0.409  1.00  0.00
TER
ATOM   4262  O   WAT  1408      -8.372 -14.005  -4.395  1.00  0.00
ATOM   4263  H1  WAT  1408      -9.298 -13.763  -4.405  1.00  0.00
ATOM   4264  H2  WAT  1408      -7.907 -13.178  -4.517  1.00  0.00
TER
ATOM   4265  O   WAT  1409      -6.251 -10.888   8.919  1.00  0.00
ATOM   4266  H1  WAT  1409      -5.450 -10.567   9.333  1.00  0.00
ATOM   4267  H2  WAT  1409      -6.766 -11.249   9.641  1.00  0.00
TER
ATOM   4268  O   WAT  1410      -2.147 -10.900  -8.447  1.00  0.00
ATOM   4269  H1  WAT  1410      -1.354 -10.611  -8.899  1.00  0.00
ATOM   4270  H2  WAT  1410      -2.666 -11.330  -9.126  1.00  0.00
TER
ATOM   4271  O   WAT  1411       2.585 -14.780   8.867  1.00  0.00
ATOM   4272  H1  WAT  1411       1.979 -14.757   8.126  1.00  0.00
ATOM   4273  H2  WAT  1411       2.281 -15.512   9.403  1.00  0.00
TER
ATOM   4274  O   WAT  1412       4.016 -11.052   7.477  1.00  0.00
ATOM   4275  H1  WAT  1412       4.968 -11.136   7.428  1.00  0.00
ATOM   4276  H2  WAT  1412       3.868 -10.388   8.151  1.00  0.00
TER
ATOM   4277  O   WAT  1413       6.906 -11.673  -7.023  1.00  0.00
ATOM   4278  H1  WAT  1413       6.621 -12.086  -7.838  1.00  0.00
ATOM   4279  H2  WAT  1413       6.708 -10.744  -7.143  1.00  0.00
TER
ATOM   4280  O   WAT  1414      -8.531 -18.401   7.863  1.00  0.00
ATOM   4281  H1  WAT  1414      -8.027 -18.980   8.434  1.00  0.00
ATOM   4282  H2  WAT  1414      -9.270 -18.117   8.400  1.00  0.00
TER
ATOM   4283  O   WAT  1415      -1.629 -15.679  -8.583  1.00  0.00
ATOM   4284  H1  WAT  1415      -1.734 -16.294  -7.857  1.00  0.00
ATOM   4285  H2  WAT  1415      -1.796 -16.203  -9.366  1.00  0.00
TER
ATOM   4286  O   WAT  1416      -1.477 -16.994   7.396  1.00  0.00
ATOM   4287  H1  WAT  1416      -2.243 -16.425   7.312  1.00  0.00
ATOM   4288  H2  WAT  1416      -1.296 -17.286   6.503  1.00  0.00
TER
ATOM   4289  O   WAT  1417       1.611 -16.617  -7.979  1.00  0.00
ATOM   4290  H1  WAT  1417       1.062 -16.170  -7.334  1.00  0.00
ATOM   4291  H2  WAT  1417       2.233 -17.122  -7.455  1.00  0.00
TER
ATOM   4292  O   WAT  1418       5.665 -15.263   7.954  1.00  0.00
ATOM   4293  H1  WAT  1418       6.406 -14.926   7.450  1.00  0.00
ATOM   4294  H2  WAT  1418       4.902 -15.094   7.401  1.00  0.00
TER
ATOM   4295  O   WAT  1419      -6.499 -20.258   8.758  1.00  0.00
ATOM   4296  H1  WAT  1419      -6.458 -20.556   9.666  1.00  0.00
ATOM   4297  H2  WAT  1419      -5.644 -19.857   8.598  1.00  0.00
TER
ATOM   4298  O   WAT  1420      -2.721 -17.658  -6.082  1.00  0.00
ATOM   4299  H1  WAT  1420      -2.299 -17.824  -5.239  1.00  0.00
ATOM   4300  H2  WAT  1420      -2.596 -18.468  -6.577  1.00  0.00
TER
ATOM   4301  O   WAT  1421      -0.208 -18.634  -8.834  1.00  0.00
ATOM   4302  H1  WAT  1421       0.312 -19.350  -9.200  1.00  0.00
ATOM   4303  H2  WAT  1421       0.439 -17.996  -8.534  1.00  0.00
TER
ATOM   4304  O   WAT  1422       4.340 -17.212   6.489  1.00  0.00
ATOM   4305  H1  WAT  1422       4.754 -17.057   7.338  1.00  0.00
ATOM   4306  H2  WAT  1422       3.405 -17.086   6.652  1.00  0.00
TER
ATOM   4307  O   WAT  1423       4.812 -19.872   8.493  1.00  0.00
ATOM   4308  H1  WAT  1423       5.394 -20.627   8.405  1.00  0.00
ATOM   4309  H2  WAT  1423       4.988 -19.341   7.716  1.00  0.00
TER
ATOM   4310  O   WAT  1424      -0.899 -17.260   4.459  1.00  0.00
ATOM   4311  H1  WAT  1424      -0.480 -16.416   4.286  1.00  0.00
ATOM   4312  H2  WAT  1424      -1.818 -17.122   4.229  1.00  0.00
TER
ATOM   4313  O   WAT  1425       1.437 -19.528   5.843  1.00  0.00
ATOM   4314  H1  WAT  1425       1.557 -20.124   6.582  1.00  0.00
ATOM   4315  H2  WAT  1425       2.297 -19.491   5.423  1.00  0.00
TER
ATOM   4316  O   WAT  1426       3.776 -18.974   4.419  1.00  0.00
ATOM   4317  H1  WAT  1426       3.250 -18.450   3.815  1.00  0.00
ATOM   4318  H2  WAT  1426       4.119 -18.342   5.050  1.00  0.00
TER
ATOM   4319  O   WAT  1427      -3.048 -10.954   5.575  1.00  0.00
ATOM   4320  H1  WAT  1427      -3.586 -10.230   5.255  1.00  0.00
ATOM   4321  H2  WAT  1427      -2.795 -11.431   4.784  1.00  0.00
TER
ATOM   4322  O   WAT  1428      -0.192  -9.719   5.833  1.00  0.00
ATOM   4323  H1  WAT  1428      -0.266  -8.816   6.140  1.00  0.00
ATOM   4324  H2  WAT  1428      -1.094 -10.038   5.805  1.00  0.00
TER
ATOM   4325  O   WAT  1429       0.357 -10.553  -6.544  1.00  0.00
ATOM   4326  H1  WAT  1429       1.252 -10.215  -6.522  1.00  0.00
ATOM   4327  H2  WAT  1429       0.388 -11.275  -7.172  1.00  0.00
TER
ATOM   4328  O   WAT  1430      -6.004 -15.181  -8.315  1.00  0.00
ATOM   4329  H1  WAT  1430      -5.566 -14.638  -7.660  1.00  0.00
ATOM   4330  H2  WAT  1430      -5.519 -16.006  -8.306  1.00  0.00
TER
ATOM   4331  O   WAT  1431      -8.789 -12.392  -0.863  1.00  0.00
ATOM   4332  H1  WAT  1431      -8.459 -13.260  -1.096  1.00  0.00
ATOM   4333  H2  WAT  1431      -8.360 -12.186  -0.033  1.00  0.00
TER
ATOM   4334  O   WAT  1432      -4.193 -14.061  -3.203  1.00  0.00
ATOM   4335  H1  WAT  1432      -4.494 -14.184  -2.303  1.00  0.00
ATOM   4336  H2  WAT  1432      -4.299 -14.920  -3.612  1.00  0.00
TER
ATOM   4337  O   WAT  1433      -8.300 -11.525   1.875  1.00  0.00
ATOM   4338  H1  WAT  1433      -8.737 -11.345   2.707  1.00  0.00
ATOM   4339  H2  WAT  1433      -7.732 -10.767   1.733  1.00  0.00
TER
ATOM   4340  O   WAT  1434       7.336 -12.023   6.162  1.00  0.00
ATOM   4341  H1  WAT  1434       6.736 -11.964   5.419  1.00  0.00
ATOM   4342  H2  WAT  1434       7.465 -12.962   6.292  1.00  0.00
TER
ATOM   4343  O   WAT  1435       8.576 -14.281  -8.501  1.00  0.00
ATOM   4344  H1  WAT  1435       7.745 -14.213  -8.030  1.00  0.00
ATOM   4345  H2  WAT  1435       8.753 -13.391  -8.804  1.00  0.00
TER
ATOM   4346  O   WAT  1436       8.032 -17.536  -5.997  1.00  0.00
ATOM   4347  H1  WAT  1436       8.794 -16.967  -5.891  1.00  0.00
ATOM   4348  H2  WAT  1436       8.047 -18.104  -5.226  1.00  0.00
TER
ATOM   4349  O   WAT  1437      -8.468 -19.013  -1.766  1.00  0.00
ATOM   4350  H1  WAT  1437      -9.123 -19.281  -2.410  1.00  0.00
ATOM   4351  H2  WAT  1437      -7.630 -19.122  -2.216  1.00  0.00
TER
ATOM   4352  O   WAT  1438       9.038 -16.681  -1.153  1.00  0.00
ATOM   4353  H1  WAT  1438       9.409 -17.465  -1.559  1.00  0.00
ATOM   4354  H2  WAT  1438       9.678 -15.992  -1.331  1.00  0.00
TER
ATOM   4355  O   WAT  1439       6.021 -15.298   4.260  1.00  0.00
ATOM   4356  H1  WAT  1439       5.207 -14.868   4.523  1.00  0.00
ATOM   4357  H2  WAT  1439       6.429 -14.686   3.647  1.00  0.00
TER
ATOM   4358  O   WAT  1440       8.084 -17.243  -8.840  1.00  0.00
ATOM   4359  H1  WAT  1440       8.359 -16.335  -8.968  1.00  0.00
ATOM   4360  H2  WAT  1440       7.895 -17.307  -7.904  1.00  0.00
TER
ATOM   4361  O   WAT  1441       7.980 -19.306  -3.847  1.00  0.00
ATOM   4362  H1  WAT  1441       7.605 -20.073  -4.279  1.00  0.00
ATOM   4363  H2  WAT  1441       7.251 -18.924  -3.359  1.00  0.00
TER
ATOM   4364  O   WAT  1442      -7.430 -18.627   2.774  1.00  0.00
ATOM   4365  H1  WAT  1442      -7.063 -18.715   3.654  1.00  0.00
ATOM   4366  H2  WAT  1442      -7.999 -19.391   2.675  1.00  0.00
TER
ATOM   4367  O   WAT  1443       7.370 -20.159   5.787  1.00  0.00
ATOM   4368  H1  WAT  1443       7.139 -20.388   4.887  1.00  0.00
ATOM   4369  H2  WAT  1443       7.631 -19.239   5.742  1.00  0.00
TER
ATOM   4370  O   WAT  1444      -7.879 -21.716   6.680  1.00  0.00
ATOM   4371  H1  WAT  1444      -8.773 -21.750   7.019  1.00  0.00
ATOM   4372  H2  WAT  1444      -7.339 -21.518   7.445  1.00  0.00
TER
ATOM   4373  O   WAT  1445      -9.254 -21.803  -5.824  1.00  0.00
ATOM   4374  H1  WAT  1445     -10.158 -21.540  -5.999  1.00  0.00
ATOM   4375  H2  WAT  1445      -8.770 -21.532  -6.604  1.00  0.00
TER
ATOM   4376  O   WAT  1446       7.255 -21.080  -0.546  1.00  0.00
ATOM   4377  H1  WAT  1446       7.779 -21.574  -1.177  1.00  0.00
ATOM   4378  H2  WAT  1446       7.841 -20.945   0.199  1.00  0.00
TER
ATOM   4379  O   WAT  1447       7.434 -20.996   2.976  1.00  0.00
ATOM   4380  H1  WAT  1447       6.485 -21.030   3.090  1.00  0.00
ATOM   4381  H2  WAT  1447       7.616 -20.086   2.741  1.00  0.00
TER
ATOM   4382  O   WAT  1448       6.079 -10.546  -2.213  1.00  0.00
ATOM   4383  H1  WAT  1448       6.675 -10.867  -2.890  1.00  0.00
ATOM   4384  H2  WAT  1448       6.337 -11.019  -1.422  1.00  0.00
TER
ATOM   4385  O   WAT  1449      -6.015 -14.114   7.936  1.00  0.00
ATOM   4386  H1  WAT  1449      -6.058 -14.485   8.817  1.00  0.00
ATOM   4387  H2  WAT  1449      -5.884 -13.176   8.076  1.00  0.00
TER
ATOM   4388  O   WAT  1450      -2.314 -12.558   3.537  1.00  0.00
ATOM   4389  H1  WAT  1450      -2.555 -12.291   2.650  1.00  0.00
ATOM   4390  H2  WAT  1450      -1.374 -12.388   3.592  1.00  0.00
TER
ATOM   4391  O   WAT  1451       8.946 -10.539   4.338  1.00  0.00
ATOM   4392  H1  WAT  1451       8.452 -10.142   3.621  1.00  0.00
ATOM   4393  H2  WAT  1451       8.337 -11.164   4.732  1.00  0.00
TER
ATOM   4394  O   WAT  1452      -6.176 -11.168   5.056  1.00  0.00
ATOM   4395  H1  WAT  1452      -6.770 -11.299   5.795  1.00  0.00
ATOM   4396  H2  WAT  1452      -6.184 -12.004   4.590  1.00  0.00
TER
ATOM   4397  O   WAT  1453       6.630  -9.896   1.617  1.00  0.00
ATOM   4398  H1  WAT  1453       6.170  -9.145   1.242  1.00  0.00
ATOM   4399  H2  WAT  1453       6.001 -10.616   1.558  1.00  0.00
TER
ATOM   4400  O   WAT  1454      -6.545 -13.802   4.007  1.00  0.00
ATOM   4401  H1  WAT  1454      -7.272 -14.421   3.939  1.00  0.00
ATOM   4402  H2  WAT  1454      -6.484 -13.408   3.136  1.00  0.00
TER
ATOM   4403  O   WAT  1455      -2.940 -11.588   0.792  1.00  0.00
ATOM   4404  H1  WAT  1455      -2.424 -12.199   0.266  1.00  0.00
ATOM   4405  H2  WAT  1455      -2.291 -11.085   1.283  1.00  0.00
TER
ATOM   4406  O   WAT  1456      -0.201 -10.697   1.618  1.00  0.00
ATOM   4407  H1  WAT  1456       0.087 -10.951   0.742  1.00  0.00
ATOM   4408  H2  WAT  1456       0.311 -11.249   2.209  1.00  0.00
TER
ATOM   4409  O   WAT  1457      -8.262 -10.485  -2.784  1.00  0.00
ATOM   4410  H1  WAT  1457      -8.430 -11.118  -2.086  1.00  0.00
ATOM   4411  H2  WAT  1457      -9.129 -10.279  -3.134  1.00  0.00
TER
ATOM   4412  O   WAT  1458      -6.656 -11.791  -5.339  1.00  0.00
ATOM   4413  H1  WAT  1458      -7.181 -11.410  -6.043  1.00  0.00
ATOM   4414  H2  WAT  1458      -6.731 -11.166  -4.618  1.00  0.00
TER
ATOM   4415  O   WAT  1459      -0.134  -9.775   8.985  1.00  0.00
ATOM   4416  H1  WAT  1459       0.793 -10.011   9.029  1.00  0.00
ATOM   4417  H2  WAT  1459      -0.149  -8.948   8.504  1.00  0.00
TER
ATOM   4418  O   WAT  1460       8.101 -10.233  -4.017  1.00  0.00
ATOM   4419  H1  WAT  1460       8.276 -10.919  -4.661  1.00  0.00
ATOM   4420  H2  WAT  1460       7.403  -9.708  -4.410  1.00  0.00
TER
ATOM   4421  O   WAT  1461      -4.056  -9.843  -6.464  1.00  0.00
ATOM   4422  H1  WAT  1461      -3.325 -10.127  -7.011  1.00  0.00
ATOM   4423  H2  WAT  1461      -3.797 -10.082  -5.574  1.00  0.00
TER
ATOM   4424  O   WAT  1462      -4.895 -13.727  -6.459  1.00  0.00
ATOM   4425  H1  WAT  1462      -5.524 -13.258  -5.911  1.00  0.00
ATOM   4426  H2  WAT  1462      -4.780 -14.572  -6.025  1.00  0.00
TER
ATOM   4427  O   WAT  1463       6.434 -10.548   8.809  1.00  0.00
ATOM   4428  H1  WAT  1463       7.227 -11.043   8.602  1.00  0.00
ATOM   4429  H2  WAT  1463       6.727  -9.869   9.417  1.00  0.00
TER
ATOM   4430  O   WAT  1464       0.692 -17.898 -18.428  1.00  0.00
ATOM   4431  H1  WAT  1464      -0.084 -18.378 -18.138  1.00  0.00
ATOM   4432  H2  WAT  1464       1.343 -18.578 -18.603  1.00  0.00
TER
ATOM   4433  O   WAT  1465      -5.292 -17.586 -17.551  1.00  0.00
ATOM   4434  H1  WAT  1465      -6.123 -17.841 -17.151  1.00  0.00
ATOM   4435  H2  WAT  1465      -4.683 -17.515 -16.815  1.00  0.00
TER
ATOM   4436  O   WAT  1466       4.713 -13.492 -19.648  1.00  0.00
ATOM   4437  H1  WAT  1466       4.251 -14.263 -19.320  1.00  0.00
ATOM   4438  H2  WAT  1466       5.525 -13.465 -19.143  1.00  0.00
TER
ATOM   4439  O   WAT  1467      -5.311 -13.552 -17.355  1.00  0.00
ATOM   4440  H1  WAT  1467      -5.009 -14.442 -17.534  1.00  0.00
ATOM   4441  H2  WAT  1467      -4.567 -12.995 -17.583  1.00  0.00
TER
ATOM   4442  O   WAT  1468      -8.919 -20.025 -17.882  1.00  0.00
ATOM   4443  H1  WAT  1468      -8.347 -20.793 -17.882  1.00  0.00
ATOM   4444  H2  WAT  1468      -8.919 -19.726 -18.792  1.00  0.00
TER
ATOM   4445  O   WAT  1469       0.133 -15.222 -18.421  1.00  0.00
ATOM   4446  H1  WAT  1469       0.064 -16.163 -18.582  1.00  0.00
ATOM   4447  H2  WAT  1469       0.895 -15.132 -17.849  1.00  0.00
TER
ATOM   4448  O   WAT  1470      -2.865 -21.074 -18.400  1.00  0.00
ATOM   4449  H1  WAT  1470      -2.358 -20.576 -17.759  1.00  0.00
ATOM   4450  H2  WAT  1470      -2.334 -21.851 -18.576  1.00  0.00
TER
ATOM   4451  O   WAT  1471      -3.332 -16.795 -15.956  1.00  0.00
ATOM   4452  H1  WAT  1471      -3.665 -16.168 -15.314  1.00  0.00
ATOM   4453  H2  WAT  1471      -3.155 -16.269 -16.736  1.00  0.00
TER
ATOM   4454  O   WAT  1472      -4.120 -14.827 -14.141  1.00  0.00
ATOM   4455  H1  WAT  1472      -3.502 -14.152 -14.423  1.00  0.00
ATOM   4456  H2  WAT  1472      -4.980 -14.418 -14.233  1.00  0.00
TER
ATOM   4457  O   WAT  1473       6.798 -13.363 -16.226  1.00  0.00
ATOM   4458  H1  WAT  1473       6.114 -12.693 -16.234  1.00  0.00
ATOM   4459  H2  WAT  1473       7.338 -13.165 -16.991  1.00  0.00
TER
ATOM   4460  O   WAT  1474       4.334 -11.518 -17.511  1.00  0.00
ATOM   4461  H1  WAT  1474       4.347 -11.922 -18.379  1.00  0.00
ATOM   4462  H2  WAT  1474       3.781 -10.744 -17.615  1.00  0.00
TER
ATOM   4463  O   WAT  1475       3.733 -16.615 -16.183  1.00  0.00
ATOM   4464  H1  WAT  1475       4.149 -16.829 -17.018  1.00  0.00
ATOM   4465  H2  WAT  1475       4.456 -16.358 -15.612  1.00  0.00
TER
ATOM   4466  O   WAT  1476       7.679 -18.217 -16.091  1.00  0.00
ATOM   4467  H1  WAT  1476       6.851 -18.147 -16.566  1.00  0.00
ATOM   4468  H2  WAT  1476       8.274 -17.631 -16.560  1.00  0.00
TER
ATOM   4469  O   WAT  1477       4.643 -21.430 -15.146  1.00  0.00
ATOM   4470  H1  WAT  1477       4.230 -20.604 -14.892  1.00  0.00
ATOM   4471  H2  WAT  1477       3.911 -22.015 -15.338  1.00  0.00
TER
ATOM   4472  O   WAT  1478      -2.756 -14.957 -18.120  1.00  0.00
ATOM   4473  H1  WAT  1478      -3.053 -15.562 -18.799  1.00  0.00
ATOM   4474  H2  WAT  1478      -1.806 -14.919 -18.231  1.00  0.00
TER
ATOM   4475  O   WAT  1479      -4.511 -21.869 -16.504  1.00  0.00
ATOM   4476  H1  WAT  1479      -3.959 -21.760 -17.279  1.00  0.00
ATOM   4477  H2  WAT  1479      -3.997 -21.496 -15.789  1.00  0.00
TER
ATOM   4478  O   WAT  1480       5.333 -11.384 -14.458  1.00  0.00
ATOM   4479  H1  WAT  1480       4.856 -10.577 -14.651  1.00  0.00
ATOM   4480  H2  WAT  1480       4.649 -12.036 -14.305  1.00  0.00
TER
ATOM   4481  O   WAT  1481      -3.664 -15.219 -11.469  1.00  0.00
ATOM   4482  H1  WAT  1481      -4.561 -14.995 -11.222  1.00  0.00
ATOM   4483  H2  WAT  1481      -3.639 -15.095 -12.418  1.00  0.00
TER
ATOM   4484  O   WAT  1482      -4.837 -18.347 -12.894  1.00  0.00
ATOM   4485  H1  WAT  1482      -4.976 -17.475 -12.525  1.00  0.00
ATOM   4486  H2  WAT  1482      -5.719 -18.690 -13.039  1.00  0.00
TER
ATOM   4487  O   WAT  1483      -3.039 -12.405 -10.685  1.00  0.00
ATOM   4488  H1  WAT  1483      -3.067 -12.001 -11.552  1.00  0.00
ATOM   4489  H2  WAT  1483      -3.202 -13.334 -10.848  1.00  0.00
TER
ATOM   4490  O   WAT  1484       8.913 -11.623  -9.389  1.00  0.00
ATOM   4491  H1  WAT  1484       9.389 -11.144  -8.710  1.00  0.00
ATOM   4492  H2  WAT  1484       9.534 -11.691 -10.114  1.00  0.00
TER
ATOM   4493  O   WAT  1485      -8.885 -16.578 -16.977  1.00  0.00
ATOM   4494  H1  WAT  1485      -8.807 -16.443 -17.921  1.00  0.00
ATOM   4495  H2  WAT  1485      -8.271 -17.286 -16.784  1.00  0.00
TER
ATOM   4496  O   WAT  1486       8.316 -14.431 -12.229  1.00  0.00
ATOM   4497  H1  WAT  1486       8.442 -14.670 -13.147  1.00  0.00
ATOM   4498  H2  WAT  1486       8.358 -15.263 -11.757  1.00  0.00
TER
ATOM   4499  O   WAT  1487       2.178 -10.728 -13.659  1.00  0.00
ATOM   4500  H1  WAT  1487       2.692 -10.818 -12.857  1.00  0.00
ATOM   4501  H2  WAT  1487       1.335 -10.383 -13.366  1.00  0.00
TER
ATOM   4502  O   WAT  1488      -8.829 -15.536 -14.437  1.00  0.00
ATOM   4503  H1  WAT  1488      -8.666 -16.006 -15.255  1.00  0.00
ATOM   4504  H2  WAT  1488      -8.364 -16.044 -13.772  1.00  0.00
TER
ATOM   4505  O   WAT  1489       2.325 -20.818 -10.568  1.00  0.00
ATOM   4506  H1  WAT  1489       2.651 -21.651 -10.908  1.00  0.00
ATOM   4507  H2  WAT  1489       3.113 -20.295 -10.420  1.00  0.00
TER
ATOM   4508  O   WAT  1490      -1.826 -20.384 -11.007  1.00  0.00
ATOM   4509  H1  WAT  1490      -1.921 -21.324 -11.157  1.00  0.00
ATOM   4510  H2  WAT  1490      -0.982 -20.162 -11.402  1.00  0.00
TER
ATOM   4511  O   WAT  1491       2.156 -20.049 -16.949  1.00  0.00
ATOM   4512  H1  WAT  1491       1.424 -19.540 -16.600  1.00  0.00
ATOM   4513  H2  WAT  1491       1.759 -20.866 -17.250  1.00  0.00
TER
ATOM   4514  O   WAT  1492      -7.255 -16.161 -12.278  1.00  0.00
ATOM   4515  H1  WAT  1492      -7.639 -16.802 -11.679  1.00  0.00
ATOM   4516  H2  WAT  1492      -6.944 -15.458 -11.708  1.00  0.00
TER
ATOM   4517  O   WAT  1493      -1.105 -19.313 -16.797  1.00  0.00
ATOM   4518  H1  WAT  1493      -0.738 -19.788 -16.051  1.00  0.00
ATOM   4519  H2  WAT  1493      -1.295 -18.439 -16.456  1.00  0.00
TER
ATOM   4520  O   WAT  1494      -3.315 -20.273 -14.478  1.00  0.00
ATOM   4521  H1  WAT  1494      -3.620 -19.393 -14.253  1.00  0.00
ATOM   4522  H2  WAT  1494      -2.361 -20.213 -14.443  1.00  0.00
TER
ATOM   4523  O   WAT  1495       5.972 -17.070 -18.089  1.00  0.00
ATOM   4524  H1  WAT  1495       6.692 -16.574 -18.479  1.00  0.00
ATOM   4525  H2  WAT  1495       5.770 -17.748 -18.734  1.00  0.00
TER
ATOM   4526  O   WAT  1496       1.354 -16.999 -12.202  1.00  0.00
ATOM   4527  H1  WAT  1496       1.287 -17.919 -12.456  1.00  0.00
ATOM   4528  H2  WAT  1496       0.724 -16.902 -11.488  1.00  0.00
TER
ATOM   4529  O   WAT  1497      -4.743 -16.398 -20.244  1.00  0.00
ATOM   4530  H1  WAT  1497      -4.226 -17.202 -20.298  1.00  0.00
ATOM   4531  H2  WAT  1497      -5.195 -16.461 -19.402  1.00  0.00
TER
ATOM   4532  O   WAT  1498      -7.259 -19.432 -13.331  1.00  0.00
ATOM   4533  H1  WAT  1498      -7.617 -18.767 -12.744  1.00  0.00
ATOM   4534  H2  WAT  1498      -7.553 -20.264 -12.960  1.00  0.00
TER
ATOM   4535  O   WAT  1499      -4.058 -18.974 -10.447  1.00  0.00
ATOM   4536  H1  WAT  1499      -4.358 -18.828 -11.344  1.00  0.00
ATOM   4537  H2  WAT  1499      -3.286 -19.533 -10.540  1.00  0.00
TER
ATOM   4538  O   WAT  1500       1.285 -14.177 -12.452  1.00  0.00
ATOM   4539  H1  WAT  1500       1.300 -15.109 -12.670  1.00  0.00
ATOM   4540  H2  WAT  1500       0.578 -14.091 -11.813  1.00  0.00
TER
ATOM   4541  O   WAT  1501       7.496 -17.536 -13.105  1.00  0.00
ATOM   4542  H1  WAT  1501       6.771 -16.943 -13.302  1.00  0.00
ATOM   4543  H2  WAT  1501       8.024 -17.544 -13.904  1.00  0.00
TER
ATOM   4544  O   WAT  1502       3.026 -15.810 -19.606  1.00  0.00
ATOM   4545  H1  WAT  1502       3.379 -16.407 -20.266  1.00  0.00
ATOM   4546  H2  WAT  1502       2.143 -16.136 -19.436  1.00  0.00
TER
ATOM   4547  O   WAT  1503       0.719 -12.535 -15.358  1.00  0.00
ATOM   4548  H1  WAT  1503       1.363 -12.329 -14.680  1.00  0.00
ATOM   4549  H2  WAT  1503       1.082 -13.296 -15.811  1.00  0.00
TER
ATOM   4550  O   WAT  1504       1.992 -14.532 -16.640  1.00  0.00
ATOM   4551  H1  WAT  1504       2.634 -15.233 -16.527  1.00  0.00
ATOM   4552  H2  WAT  1504       2.517 -13.752 -16.820  1.00  0.00
TER
ATOM   4553  O   WAT  1505       3.766 -13.733 -13.436  1.00  0.00
ATOM   4554  H1  WAT  1505       4.101 -13.146 -12.759  1.00  0.00
ATOM   4555  H2  WAT  1505       2.846 -13.863 -13.207  1.00  0.00
TER
ATOM   4556  O   WAT  1506      -8.397 -11.955 -11.667  1.00  0.00
ATOM   4557  H1  WAT  1506      -8.288 -12.896 -11.808  1.00  0.00
ATOM   4558  H2  WAT  1506      -9.049 -11.690 -12.316  1.00  0.00
TER
ATOM   4559  O   WAT  1507      -0.406 -13.683 -10.267  1.00  0.00
ATOM   4560  H1  WAT  1507      -0.726 -14.402  -9.723  1.00  0.00
ATOM   4561  H2  WAT  1507      -1.080 -13.008 -10.194  1.00  0.00
TER
ATOM   4562  O   WAT  1508      -0.230 -20.797 -14.680  1.00  0.00
ATOM   4563  H1  WAT  1508       0.269 -20.322 -14.015  1.00  0.00
ATOM   4564  H2  WAT  1508      -0.088 -21.720 -14.473  1.00  0.00
TER
ATOM   4565  O   WAT  1509       5.269 -19.337 -20.391  1.00  0.00
ATOM   4566  H1  WAT  1509       4.328 -19.322 -20.216  1.00  0.00
ATOM   4567  H2  WAT  1509       5.583 -20.123 -19.945  1.00  0.00
TER
ATOM   4568  O   WAT  1510       7.271 -12.166 -18.716  1.00  0.00
ATOM   4569  H1  WAT  1510       7.396 -11.343 -18.243  1.00  0.00
ATOM   4570  H2  WAT  1510       8.138 -12.377 -19.063  1.00  0.00
TER
ATOM   4571  O   WAT  1511      -5.257 -10.073 -19.044  1.00  0.00
ATOM   4572  H1  WAT  1511      -4.521 -10.621 -18.773  1.00  0.00
ATOM   4573  H2  WAT  1511      -4.873  -9.207 -19.183  1.00  0.00
TER
ATOM   4574  O   WAT  1512      -6.251 -10.888  -9.855  1.00  0.00
ATOM   4575  H1  WAT  1512      -5.450 -10.567  -9.442  1.00  0.00
ATOM   4576  H2  WAT  1512      -6.766 -11.249  -9.133  1.00  0.00
TER
ATOM   4577  O   WAT  1513       2.585 -14.780  -9.908  1.00  0.00
ATOM   4578  H1  WAT  1513       1.979 -14.757 -10.648  1.00  0.00
ATOM   4579  H2  WAT  1513       2.281 -15.512  -9.371  1.00  0.00
TER
ATOM   4580  O   WAT  1514       4.016 -11.052 -11.297  1.00  0.00
ATOM   4581  H1  WAT  1514       4.968 -11.136 -11.347  1.00  0.00
ATOM   4582  H2  WAT  1514       3.868 -10.388 -10.623  1.00  0.00
TER
ATOM   4583  O   WAT  1515      -8.531 -18.401 -10.912  1.00  0.00
ATOM   4584  H1  WAT  1515      -8.027 -18.980 -10.340  1.00  0.00
ATOM   4585  H2  WAT  1515      -9.270 -18.117 -10.374  1.00  0.00
TER
ATOM   4586  O   WAT  1516      -1.477 -16.994 -11.378  1.00  0.00
ATOM   4587  H1  WAT  1516      -2.243 -16.425 -11.463  1.00  0.00
ATOM   4588  H2  WAT  1516      -1.296 -17.286 -12.271  1.00  0.00
TER
ATOM   4589  O   WAT  1517       5.665 -15.263 -10.821  1.00  0.00
ATOM   4590  H1  WAT  1517       6.406 -14.926 -11.324  1.00  0.00
ATOM   4591  H2  WAT  1517       4.902 -15.094 -11.374  1.00  0.00
TER
ATOM   4592  O   WAT  1518      -6.499 -20.258 -10.017  1.00  0.00
ATOM   4593  H1  WAT  1518      -6.458 -20.556  -9.108  1.00  0.00
ATOM   4594  H2  WAT  1518      -5.644 -19.857 -10.176  1.00  0.00
TER
ATOM   4595  O   WAT  1519       4.340 -17.212 -12.285  1.00  0.00
ATOM   4596  H1  WAT  1519       4.754 -17.057 -11.436  1.00  0.00
ATOM   4597  H2  WAT  1519       3.405 -17.086 -12.123  1.00  0.00
TER
ATOM   4598  O   WAT  1520       4.812 -19.872 -10.281  1.00  0.00
ATOM   4599  H1  WAT  1520       5.394 -20.627 -10.369  1.00  0.00
ATOM   4600  H2  WAT  1520       4.988 -19.341 -11.058  1.00  0.00
TER
ATOM   4601  O   WAT  1521      -0.899 -17.260 -14.316  1.00  0.00
ATOM   4602  H1  WAT  1521      -0.480 -16.416 -14.488  1.00  0.00
ATOM   4603  H2  WAT  1521      -1.818 -17.122 -14.545  1.00  0.00
TER
ATOM   4604  O   WAT  1522       1.437 -19.528 -12.932  1.00  0.00
ATOM   4605  H1  WAT  1522       1.557 -20.124 -12.192  1.00  0.00
ATOM   4606  H2  WAT  1522       2.297 -19.491 -13.352  1.00  0.00
TER
ATOM   4607  O   WAT  1523       3.776 -18.974 -14.356  1.00  0.00
ATOM   4608  H1  WAT  1523       3.250 -18.450 -14.959  1.00  0.00
ATOM   4609  H2  WAT  1523       4.119 -18.342 -13.725  1.00  0.00
TER
ATOM   4610  O   WAT  1524      -3.048 -10.954 -13.200  1.00  0.00
ATOM   4611  H1  WAT  1524      -3.586 -10.230 -13.519  1.00  0.00
ATOM   4612  H2  WAT  1524      -2.795 -11.431 -13.990  1.00  0.00
TER
ATOM   4613  O   WAT  1525      -0.192  -9.719 -12.941  1.00  0.00
ATOM   4614  H1  WAT  1525      -0.266  -8.816 -12.634  1.00  0.00
ATOM   4615  H2  WAT  1525      -1.094 -10.038 -12.969  1.00  0.00
TER
ATOM   4616  O   WAT  1526      -8.789 -12.392 -19.638  1.00  0.00
ATOM   4617  H1  WAT  1526      -8.459 -13.260 -19.870  1.00  0.00
ATOM   4618  H2  WAT  1526      -8.360 -12.186 -18.807  1.00  0.00
TER
ATOM   4619  O   WAT  1527      -8.300 -11.525 -16.900  1.00  0.00
ATOM   4620  H1  WAT  1527      -8.737 -11.345 -16.067  1.00  0.00
ATOM   4621  H2  WAT  1527      -7.732 -10.767 -17.041  1.00  0.00
TER
ATOM   4622  O   WAT  1528       7.336 -12.023 -12.612  1.00  0.00
ATOM   4623  H1  WAT  1528       6.736 -11.964 -13.355  1.00  0.00
ATOM   4624  H2  WAT  1528       7.465 -12.962 -12.482  1.00  0.00
TER
ATOM   4625  O   WAT  1529       9.038 -16.681 -19.927  1.00  0.00
ATOM   4626  H1  WAT  1529       9.409 -17.465 -20.334  1.00  0.00
ATOM   4627  H2  WAT  1529       9.678 -15.992 -20.106  1.00  0.00
TER
ATOM   4628  O   WAT  1530       6.021 -15.298 -14.514  1.00  0.00
ATOM   4629  H1  WAT  1530       5.207 -14.868 -14.252  1.00  0.00
ATOM   4630  H2  WAT  1530       6.429 -14.686 -15.127  1.00  0.00
TER
ATOM   4631  O   WAT  1531      -7.430 -18.627 -16.000  1.00  0.00
ATOM   4632  H1  WAT  1531      -7.063 -18.715 -15.121  1.00  0.00
ATOM   4633  H2  WAT  1531      -7.999 -19.391 -16.100  1.00  0.00
TER
ATOM   4634  O   WAT  1532       7.370 -20.159 -12.987  1.00  0.00
ATOM   4635  H1  WAT  1532       7.139 -20.388 -13.888  1.00  0.00
ATOM   4636  H2  WAT  1532       7.631 -19.239 -13.033  1.00  0.00
TER
ATOM   4637  O   WAT  1533      -7.879 -21.716 -12.095  1.00  0.00
ATOM   4638  H1  WAT  1533      -8.773 -21.750 -11.755  1.00  0.00
ATOM   4639  H2  WAT  1533      -7.339 -21.518 -11.329  1.00  0.00
TER
ATOM   4640  O   WAT  1534       7.255 -21.080 -19.321  1.00  0.00
ATOM   4641  H1  WAT  1534       7.779 -21.574 -19.952  1.00  0.00
ATOM   4642  H2  WAT  1534       7.841 -20.945 -18.576  1.00  0.00
TER
ATOM   4643  O   WAT  1535       7.434 -20.996 -15.799  1.00  0.00
ATOM   4644  H1  WAT  1535       6.485 -21.030 -15.684  1.00  0.00
ATOM   4645  H2  WAT  1535       7.616 -20.086 -16.034  1.00  0.00
TER
ATOM   4646  O   WAT  1536      -6.015 -14.114 -10.838  1.00  0.00
ATOM   4647  H1  WAT  1536      -6.058 -14.485  -9.957  1.00  0.00
ATOM   4648  H2  WAT  1536      -5.884 -13.176 -10.698  1.00  0.00
TER
ATOM   4649  O   WAT  1537      -2.314 -12.558 -15.237  1.00  0.00
ATOM   4650  H1  WAT  1537      -2.555 -12.291 -16.124  1.00  0.00
ATOM   4651  H2  WAT  1537      -1.374 -12.388 -15.182  1.00  0.00
TER
ATOM   4652  O   WAT  1538       8.946 -10.539 -14.436  1.00  0.00
ATOM   4653  H1  WAT  1538       8.452 -10.142 -15.154  1.00  0.00
ATOM   4654  H2  WAT  1538       8.337 -11.164 -14.043  1.00  0.00
TER
ATOM   4655  O   WAT  1539      -6.176 -11.168 -13.719  1.00  0.00
ATOM   4656  H1  WAT  1539      -6.770 -11.299 -12.980  1.00  0.00
ATOM   4657  H2  WAT  1539      -6.184 -12.004 -14.184  1.00  0.00
TER
ATOM   4658  O   WAT  1540       6.630  -9.896 -17.158  1.00  0.00
ATOM   4659  H1  WAT  1540       6.170  -9.145 -17.532  1.00  0.00
ATOM   4660  H2  WAT  1540       6.001 -10.616 -17.216  1.00  0.00
TER
ATOM   4661  O   WAT  1541      -6.545 -13.802 -14.768  1.00  0.00
ATOM   4662  H1  WAT  1541      -7.272 -14.421 -14.835  1.00  0.00
ATOM   4663  H2  WAT  1541      -6.484 -13.408 -15.638  1.00  0.00
TER
ATOM   4664  O   WAT  1542      -2.940 -11.588 -17.983  1.00  0.00
ATOM   4665  H1  WAT  1542      -2.424 -12.199 -18.508  1.00  0.00
ATOM   4666  H2  WAT  1542      -2.291 -11.085 -17.492  1.00  0.00
TER
ATOM   4667  O   WAT  1543      -0.201 -10.697 -17.156  1.00  0.00
ATOM   4668  H1  WAT  1543       0.087 -10.951 -18.033  1.00  0.00
ATOM   4669  H2  WAT  1543       0.311 -11.249 -16.565  1.00  0.00
TER
ATOM   4670  O   WAT  1544      -0.134  -9.775  -9.789  1.00  0.00
ATOM   4671  H1  WAT  1544       0.793 -10.011  -9.746  1.00  0.00
ATOM   4672  H2  WAT  1544      -0.149  -8.948 -10.271  1.00  0.00
TER
ATOM   4673  O   WAT  1545       6.434 -10.548  -9.965  1.00  0.00
ATOM   4674  H1  WAT  1545       7.227 -11.043 -10.172  1.00  0.00
ATOM   4675  H2  WAT  1545       6.727  -9.869  -9.357  1.00  0.00
TER
ATOM   4676  O   WAT  1546     -16.214  17.873  17.240  1.00  0.00
ATOM   4677  H1  WAT  1546     -16.295  16.958  16.969  1.00  0.00
ATOM   4678  H2  WAT  1546     -16.628  18.369  16.534  1.00  0.00
TER
ATOM   4679  O   WAT  1547     -18.083  19.651  19.121  1.00  0.00
ATOM   4680  H1  WAT  1547     -18.858  19.171  19.410  1.00  0.00
ATOM   4681  H2  WAT  1547     -17.431  18.971  18.946  1.00  0.00
TER
ATOM   4682  O   WAT  1548     -17.611  15.133  19.354  1.00  0.00
ATOM   4683  H1  WAT  1548     -17.235  14.261  19.242  1.00  0.00
ATOM   4684  H2  WAT  1548     -17.709  15.469  18.464  1.00  0.00
TER
ATOM   4685  O   WAT  1549     -13.829  12.628  16.287  1.00  0.00
ATOM   4686  H1  WAT  1549     -13.008  12.138  16.330  1.00  0.00
ATOM   4687  H2  WAT  1549     -13.795  13.218  17.040  1.00  0.00
TER
ATOM   4688  O   WAT  1550     -13.593  14.568  19.060  1.00  0.00
ATOM   4689  H1  WAT  1550     -14.297  14.857  19.640  1.00  0.00
ATOM   4690  H2  WAT  1550     -13.231  15.378  18.700  1.00  0.00
TER
ATOM   4691  O   WAT  1551     -10.524  14.014  19.451  1.00  0.00
ATOM   4692  H1  WAT  1551     -11.471  14.048  19.583  1.00  0.00
ATOM   4693  H2  WAT  1551     -10.199  14.828  19.836  1.00  0.00
TER
ATOM   4694  O   WAT  1552     -17.604  18.379  14.483  1.00  0.00
ATOM   4695  H1  WAT  1552     -18.531  18.312  14.711  1.00  0.00
ATOM   4696  H2  WAT  1552     -17.451  19.317  14.368  1.00  0.00
TER
ATOM   4697  O   WAT  1553     -17.617  14.650  11.479  1.00  0.00
ATOM   4698  H1  WAT  1553     -18.557  14.812  11.565  1.00  0.00
ATOM   4699  H2  WAT  1553     -17.299  15.369  10.933  1.00  0.00
TER
ATOM   4700  O   WAT  1554     -13.574  19.941  14.986  1.00  0.00
ATOM   4701  H1  WAT  1554     -14.193  19.603  14.339  1.00  0.00
ATOM   4702  H2  WAT  1554     -13.592  19.297  15.694  1.00  0.00
TER
ATOM   4703  O   WAT  1555     -15.398  19.179  11.993  1.00  0.00
ATOM   4704  H1  WAT  1555     -14.958  18.341  11.847  1.00  0.00
ATOM   4705  H2  WAT  1555     -14.685  19.812  12.080  1.00  0.00
TER
ATOM   4706  O   WAT  1556     -11.816  10.434  10.307  1.00  0.00
ATOM   4707  H1  WAT  1556     -12.129  10.526  11.207  1.00  0.00
ATOM   4708  H2  WAT  1556     -11.055  11.012  10.257  1.00  0.00
TER
ATOM   4709  O   WAT  1557     -15.810  16.273  14.475  1.00  0.00
ATOM   4710  H1  WAT  1557     -16.409  16.996  14.291  1.00  0.00
ATOM   4711  H2  WAT  1557     -15.262  16.210  13.692  1.00  0.00
TER
ATOM   4712  O   WAT  1558     -17.204  14.909  16.505  1.00  0.00
ATOM   4713  H1  WAT  1558     -16.811  15.226  15.692  1.00  0.00
ATOM   4714  H2  WAT  1558     -16.842  14.030  16.620  1.00  0.00
TER
ATOM   4715  O   WAT  1559     -12.803  20.479  19.460  1.00  0.00
ATOM   4716  H1  WAT  1559     -12.083  20.974  19.069  1.00  0.00
ATOM   4717  H2  WAT  1559     -13.004  19.801  18.815  1.00  0.00
TER
ATOM   4718  O   WAT  1560     -17.342  11.873  13.603  1.00  0.00
ATOM   4719  H1  WAT  1560     -18.155  11.374  13.527  1.00  0.00
ATOM   4720  H2  WAT  1560     -17.535  12.712  13.186  1.00  0.00
TER
ATOM   4721  O   WAT  1561     -14.627  16.244  11.899  1.00  0.00
ATOM   4722  H1  WAT  1561     -13.739  16.556  11.724  1.00  0.00
ATOM   4723  H2  WAT  1561     -14.656  15.372  11.507  1.00  0.00
TER
ATOM   4724  O   WAT  1562     -12.355  17.556  11.367  1.00  0.00
ATOM   4725  H1  WAT  1562     -12.439  17.987  10.517  1.00  0.00
ATOM   4726  H2  WAT  1562     -11.636  18.016  11.800  1.00  0.00
TER
ATOM   4727  O   WAT  1563     -15.748  21.738  17.942  1.00  0.00
ATOM   4728  H1  WAT  1563     -15.396  21.141  17.282  1.00  0.00
ATOM   4729  H2  WAT  1563     -16.632  21.413  18.113  1.00  0.00
TER
ATOM   4730  O   WAT  1564     -13.355  21.219  12.294  1.00  0.00
ATOM   4731  H1  WAT  1564     -13.643  21.680  13.082  1.00  0.00
ATOM   4732  H2  WAT  1564     -12.560  20.759  12.563  1.00  0.00
TER
ATOM   4733  O   WAT  1565     -12.598  13.054  13.454  1.00  0.00
ATOM   4734  H1  WAT  1565     -13.227  13.158  12.739  1.00  0.00
ATOM   4735  H2  WAT  1565     -13.093  13.273  14.243  1.00  0.00
TER
ATOM   4736  O   WAT  1566     -16.598  12.057  16.309  1.00  0.00
ATOM   4737  H1  WAT  1566     -16.722  12.076  15.360  1.00  0.00
ATOM   4738  H2  WAT  1566     -15.650  12.105  16.429  1.00  0.00
TER
ATOM   4739  O   WAT  1567     -13.505  18.212  17.158  1.00  0.00
ATOM   4740  H1  WAT  1567     -14.446  18.227  17.332  1.00  0.00
ATOM   4741  H2  WAT  1567     -13.191  17.426  17.604  1.00  0.00
TER
ATOM   4742  O   WAT  1568     -17.163  20.931  10.796  1.00  0.00
ATOM   4743  H1  WAT  1568     -17.712  21.378  11.440  1.00  0.00
ATOM   4744  H2  WAT  1568     -16.541  20.426  11.320  1.00  0.00
TER
ATOM   4745  O   WAT  1569     -18.983  18.914   9.940  1.00  0.00
ATOM   4746  H1  WAT  1569     -18.462  18.199   9.574  1.00  0.00
ATOM   4747  H2  WAT  1569     -18.336  19.553  10.240  1.00  0.00
TER
ATOM   4748  O   WAT  1570     -15.121  10.775  12.167  1.00  0.00
ATOM   4749  H1  WAT  1570     -14.840   9.931  12.523  1.00  0.00
ATOM   4750  H2  WAT  1570     -15.894  11.007  12.681  1.00  0.00
TER
ATOM   4751  O   WAT  1571     -10.743  20.012  12.777  1.00  0.00
ATOM   4752  H1  WAT  1571      -9.981  20.582  12.883  1.00  0.00
ATOM   4753  H2  WAT  1571     -10.727  19.445  13.548  1.00  0.00
TER
ATOM   4754  O   WAT  1572      -9.737  20.867  17.621  1.00  0.00
ATOM   4755  H1  WAT  1572      -9.366  20.084  17.215  1.00  0.00
ATOM   4756  H2  WAT  1572      -9.096  21.556  17.443  1.00  0.00
TER
ATOM   4757  O   WAT  1573     -10.691  20.306   9.934  1.00  0.00
ATOM   4758  H1  WAT  1573     -10.416  21.214   9.806  1.00  0.00
ATOM   4759  H2  WAT  1573     -10.880  20.242  10.871  1.00  0.00
TER
ATOM   4760  O   WAT  1574     -14.293  13.330  11.230  1.00  0.00
ATOM   4761  H1  WAT  1574     -13.875  13.143  10.389  1.00  0.00
ATOM   4762  H2  WAT  1574     -14.600  12.478  11.540  1.00  0.00
TER
ATOM   4763  O   WAT  1575     -10.794  18.243  14.927  1.00  0.00
ATOM   4764  H1  WAT  1575     -11.170  17.475  14.496  1.00  0.00
ATOM   4765  H2  WAT  1575     -11.524  18.625  15.415  1.00  0.00
TER
ATOM   4766  O   WAT  1576     -11.519  16.468  18.228  1.00  0.00
ATOM   4767  H1  WAT  1576     -10.995  15.975  17.597  1.00  0.00
ATOM   4768  H2  WAT  1576     -10.933  16.603  18.973  1.00  0.00
TER
ATOM   4769  O   WAT  1577     -12.029  15.726  14.167  1.00  0.00
ATOM   4770  H1  WAT  1577     -11.533  15.493  14.952  1.00  0.00
ATOM   4771  H2  WAT  1577     -12.227  14.887  13.751  1.00  0.00
TER
ATOM   4772  O   WAT  1578     -10.600  14.362  16.701  1.00  0.00
ATOM   4773  H1  WAT  1578     -10.710  14.207  17.639  1.00  0.00
ATOM   4774  H2  WAT  1578      -9.840  13.834  16.459  1.00  0.00
TER
ATOM   4775  O   WAT  1579      -9.711  12.193   9.942  1.00  0.00
ATOM   4776  H1  WAT  1579      -8.786  12.061   9.734  1.00  0.00
ATOM   4777  H2  WAT  1579      -9.734  12.272  10.895  1.00  0.00
TER
ATOM   4778  O   WAT  1580      -9.637  12.964  12.567  1.00  0.00
ATOM   4779  H1  WAT  1580     -10.432  12.898  13.097  1.00  0.00
ATOM   4780  H2  WAT  1580      -9.433  13.899  12.556  1.00  0.00
TER
ATOM   4781  O   WAT  1581     -13.205  11.293  19.017  1.00  0.00
ATOM   4782  H1  WAT  1581     -12.765  11.238  18.169  1.00  0.00
ATOM   4783  H2  WAT  1581     -13.475  12.209  19.088  1.00  0.00
TER
ATOM   4784  O   WAT  1582     -11.342  10.925  17.028  1.00  0.00
ATOM   4785  H1  WAT  1582     -11.403   9.981  16.881  1.00  0.00
ATOM   4786  H2  WAT  1582     -10.562  11.033  17.574  1.00  0.00
TER
ATOM   4787  O   WAT  1583     -15.370   9.674  17.722  1.00  0.00
ATOM   4788  H1  WAT  1583     -14.767  10.246  18.197  1.00  0.00
ATOM   4789  H2  WAT  1583     -16.110  10.238  17.500  1.00  0.00
TER
ATOM   4790  O   WAT  1584     -12.226  10.076  12.996  1.00  0.00
ATOM   4791  H1  WAT  1584     -12.031  10.974  13.263  1.00  0.00
ATOM   4792  H2  WAT  1584     -13.013   9.845  13.490  1.00  0.00
TER
ATOM   4793  O   WAT  1585     -16.214  17.873  -1.535  1.00  0.00
ATOM   4794  H1  WAT  1585     -16.295  16.958  -1.806  1.00  0.00
ATOM   4795  H2  WAT  1585     -16.628  18.369  -2.241  1.00  0.00
TER
ATOM   4796  O   WAT  1586     -18.083  19.651   0.346  1.00  0.00
ATOM   4797  H1  WAT  1586     -18.858  19.171   0.636  1.00  0.00
ATOM   4798  H2  WAT  1586     -17.431  18.971   0.172  1.00  0.00
TER
ATOM   4799  O   WAT  1587     -17.611  15.133   0.580  1.00  0.00
ATOM   4800  H1  WAT  1587     -17.235  14.261   0.467  1.00  0.00
ATOM   4801  H2  WAT  1587     -17.709  15.469  -0.311  1.00  0.00
TER
ATOM   4802  O   WAT  1588     -13.829  12.628  -2.487  1.00  0.00
ATOM   4803  H1  WAT  1588     -13.008  12.138  -2.445  1.00  0.00
ATOM   4804  H2  WAT  1588     -13.795  13.218  -1.734  1.00  0.00
TER
ATOM   4805  O   WAT  1589      -9.539  14.645   4.077  1.00  0.00
ATOM   4806  H1  WAT  1589     -10.244  15.033   3.559  1.00  0.00
ATOM   4807  H2  WAT  1589      -9.273  15.340   4.679  1.00  0.00
TER
ATOM   4808  O   WAT  1590     -13.593  14.568   0.286  1.00  0.00
ATOM   4809  H1  WAT  1590     -14.297  14.857   0.866  1.00  0.00
ATOM   4810  H2  WAT  1590     -13.231  15.378  -0.074  1.00  0.00
TER
ATOM   4811  O   WAT  1591     -10.524  14.014   0.677  1.00  0.00
ATOM   4812  H1  WAT  1591     -11.471  14.048   0.808  1.00  0.00
ATOM   4813  H2  WAT  1591     -10.199  14.828   1.062  1.00  0.00
TER
ATOM   4814  O   WAT  1592     -15.042  20.933   2.591  1.00  0.00
ATOM   4815  H1  WAT  1592     -14.625  20.719   1.757  1.00  0.00
ATOM   4816  H2  WAT  1592     -14.318  21.191   3.162  1.00  0.00
TER
ATOM   4817  O   WAT  1593     -17.604  18.379  -4.292  1.00  0.00
ATOM   4818  H1  WAT  1593     -18.531  18.312  -4.063  1.00  0.00
ATOM   4819  H2  WAT  1593     -17.451  19.317  -4.406  1.00  0.00
TER
ATOM   4820  O   WAT  1594     -17.617  14.650  -7.295  1.00  0.00
ATOM   4821  H1  WAT  1594     -18.557  14.812  -7.210  1.00  0.00
ATOM   4822  H2  WAT  1594     -17.299  15.369  -7.841  1.00  0.00
TER
ATOM   4823  O   WAT  1595     -11.096  19.332   2.683  1.00  0.00
ATOM   4824  H1  WAT  1595     -11.924  19.401   2.208  1.00  0.00
ATOM   4825  H2  WAT  1595     -10.501  19.918   2.214  1.00  0.00
TER
ATOM   4826  O   WAT  1596     -13.574  19.941  -3.788  1.00  0.00
ATOM   4827  H1  WAT  1596     -14.193  19.603  -4.436  1.00  0.00
ATOM   4828  H2  WAT  1596     -13.592  19.297  -3.080  1.00  0.00
TER
ATOM   4829  O   WAT  1597     -14.131  16.119   3.628  1.00  0.00
ATOM   4830  H1  WAT  1597     -14.544  16.944   3.882  1.00  0.00
ATOM   4831  H2  WAT  1597     -14.864  15.534   3.436  1.00  0.00
TER
ATOM   4832  O   WAT  1598     -15.398  19.179  -6.781  1.00  0.00
ATOM   4833  H1  WAT  1598     -14.958  18.341  -6.927  1.00  0.00
ATOM   4834  H2  WAT  1598     -14.685  19.812  -6.695  1.00  0.00
TER
ATOM   4835  O   WAT  1599     -11.816  10.434  -8.467  1.00  0.00
ATOM   4836  H1  WAT  1599     -12.129  10.526  -7.567  1.00  0.00
ATOM   4837  H2  WAT  1599     -11.055  11.012  -8.517  1.00  0.00
TER
ATOM   4838  O   WAT  1600     -10.606  15.171   7.511  1.00  0.00
ATOM   4839  H1  WAT  1600     -11.221  15.679   6.982  1.00  0.00
ATOM   4840  H2  WAT  1600     -10.926  14.271   7.453  1.00  0.00
TER
ATOM   4841  O   WAT  1601     -18.544  14.010   4.977  1.00  0.00
ATOM   4842  H1  WAT  1601     -19.006  14.218   5.789  1.00  0.00
ATOM   4843  H2  WAT  1601     -18.947  13.196   4.674  1.00  0.00
TER
ATOM   4844  O   WAT  1602     -13.544  15.231   6.106  1.00  0.00
ATOM   4845  H1  WAT  1602     -14.395  14.931   6.427  1.00  0.00
ATOM   4846  H2  WAT  1602     -13.704  15.475   5.195  1.00  0.00
TER
ATOM   4847  O   WAT  1603     -16.449  16.731   8.206  1.00  0.00
ATOM   4848  H1  WAT  1603     -16.124  15.897   7.867  1.00  0.00
ATOM   4849  H2  WAT  1603     -15.661  17.254   8.354  1.00  0.00
TER
ATOM   4850  O   WAT  1604     -15.810  16.273  -4.300  1.00  0.00
ATOM   4851  H1  WAT  1604     -16.409  16.996  -4.483  1.00  0.00
ATOM   4852  H2  WAT  1604     -15.262  16.210  -5.082  1.00  0.00
TER
ATOM   4853  O   WAT  1605     -17.204  14.909  -2.269  1.00  0.00
ATOM   4854  H1  WAT  1605     -16.811  15.226  -3.082  1.00  0.00
ATOM   4855  H2  WAT  1605     -16.842  14.030  -2.155  1.00  0.00
TER
ATOM   4856  O   WAT  1606     -16.618  17.500   1.826  1.00  0.00
ATOM   4857  H1  WAT  1606     -17.350  18.008   2.175  1.00  0.00
ATOM   4858  H2  WAT  1606     -17.016  16.683   1.525  1.00  0.00
TER
ATOM   4859  O   WAT  1607     -16.156  12.953   1.238  1.00  0.00
ATOM   4860  H1  WAT  1607     -16.138  13.404   2.082  1.00  0.00
ATOM   4861  H2  WAT  1607     -16.404  12.054   1.451  1.00  0.00
TER
ATOM   4862  O   WAT  1608     -12.728  10.366   7.077  1.00  0.00
ATOM   4863  H1  WAT  1608     -12.404   9.635   7.603  1.00  0.00
ATOM   4864  H2  WAT  1608     -12.693  10.048   6.175  1.00  0.00
TER
ATOM   4865  O   WAT  1609     -12.803  20.479   0.685  1.00  0.00
ATOM   4866  H1  WAT  1609     -12.083  20.974   0.295  1.00  0.00
ATOM   4867  H2  WAT  1609     -13.004  19.801   0.041  1.00  0.00
TER
ATOM   4868  O   WAT  1610     -17.342  11.873  -5.172  1.00  0.00
ATOM   4869  H1  WAT  1610     -18.155  11.374  -5.247  1.00  0.00
ATOM   4870  H2  WAT  1610     -17.535  12.712  -5.588  1.00  0.00
TER
ATOM   4871  O   WAT  1611     -17.421  20.550   6.572  1.00  0.00
ATOM   4872  H1  WAT  1611     -17.487  19.629   6.318  1.00  0.00
ATOM   4873  H2  WAT  1611     -18.050  20.647   7.287  1.00  0.00
TER
ATOM   4874  O   WAT  1612     -14.627  16.244  -6.875  1.00  0.00
ATOM   4875  H1  WAT  1612     -13.739  16.556  -7.050  1.00  0.00
ATOM   4876  H2  WAT  1612     -14.656  15.372  -7.267  1.00  0.00
TER
ATOM   4877  O   WAT  1613     -12.355  17.556  -7.407  1.00  0.00
ATOM   4878  H1  WAT  1613     -12.439  17.987  -8.258  1.00  0.00
ATOM   4879  H2  WAT  1613     -11.636  18.016  -6.975  1.00  0.00
TER
ATOM   4880  O   WAT  1614     -11.278  20.012   5.670  1.00  0.00
ATOM   4881  H1  WAT  1614     -12.003  20.605   5.472  1.00  0.00
ATOM   4882  H2  WAT  1614     -10.750  20.005   4.871  1.00  0.00
TER
ATOM   4883  O   WAT  1615     -15.748  21.738  -0.832  1.00  0.00
ATOM   4884  H1  WAT  1615     -15.396  21.141  -1.492  1.00  0.00
ATOM   4885  H2  WAT  1615     -16.632  21.413  -0.661  1.00  0.00
TER
ATOM   4886  O   WAT  1616     -13.355  21.219  -6.480  1.00  0.00
ATOM   4887  H1  WAT  1616     -13.643  21.680  -5.692  1.00  0.00
ATOM   4888  H2  WAT  1616     -12.560  20.759  -6.212  1.00  0.00
TER
ATOM   4889  O   WAT  1617     -15.965  14.098   3.871  1.00  0.00
ATOM   4890  H1  WAT  1617     -15.596  13.277   4.198  1.00  0.00
ATOM   4891  H2  WAT  1617     -16.825  14.158   4.286  1.00  0.00
TER
ATOM   4892  O   WAT  1618     -12.598  13.054  -5.321  1.00  0.00
ATOM   4893  H1  WAT  1618     -13.227  13.158  -6.035  1.00  0.00
ATOM   4894  H2  WAT  1618     -13.093  13.273  -4.531  1.00  0.00
TER
ATOM   4895  O   WAT  1619     -19.004  16.752   4.094  1.00  0.00
ATOM   4896  H1  WAT  1619     -18.506  17.226   4.760  1.00  0.00
ATOM   4897  H2  WAT  1619     -18.862  15.828   4.301  1.00  0.00
TER
ATOM   4898  O   WAT  1620     -16.598  12.057  -2.465  1.00  0.00
ATOM   4899  H1  WAT  1620     -16.722  12.076  -3.414  1.00  0.00
ATOM   4900  H2  WAT  1620     -15.650  12.105  -2.345  1.00  0.00
TER
ATOM   4901  O   WAT  1621     -11.798  12.969   4.937  1.00  0.00
ATOM   4902  H1  WAT  1621     -12.300  13.709   5.277  1.00  0.00
ATOM   4903  H2  WAT  1621     -10.982  13.357   4.621  1.00  0.00
TER
ATOM   4904  O   WAT  1622     -13.505  18.212  -1.617  1.00  0.00
ATOM   4905  H1  WAT  1622     -14.446  18.227  -1.442  1.00  0.00
ATOM   4906  H2  WAT  1622     -13.191  17.426  -1.171  1.00  0.00
TER
ATOM   4907  O   WAT  1623     -17.163  20.931  -7.979  1.00  0.00
ATOM   4908  H1  WAT  1623     -17.712  21.378  -7.334  1.00  0.00
ATOM   4909  H2  WAT  1623     -16.541  20.426  -7.455  1.00  0.00
TER
ATOM   4910  O   WAT  1624     -18.983  18.914  -8.834  1.00  0.00
ATOM   4911  H1  WAT  1624     -18.462  18.199  -9.200  1.00  0.00
ATOM   4912  H2  WAT  1624     -18.336  19.553  -8.534  1.00  0.00
TER
ATOM   4913  O   WAT  1625     -14.435  20.337   6.489  1.00  0.00
ATOM   4914  H1  WAT  1625     -14.021  20.492   7.338  1.00  0.00
ATOM   4915  H2  WAT  1625     -15.370  20.463   6.652  1.00  0.00
TER
ATOM   4916  O   WAT  1626     -13.963  17.677   8.493  1.00  0.00
ATOM   4917  H1  WAT  1626     -13.381  16.922   8.405  1.00  0.00
ATOM   4918  H2  WAT  1626     -13.786  18.207   7.716  1.00  0.00
TER
ATOM   4919  O   WAT  1627     -17.337  18.021   5.843  1.00  0.00
ATOM   4920  H1  WAT  1627     -17.217  17.425   6.582  1.00  0.00
ATOM   4921  H2  WAT  1627     -16.478  18.058   5.423  1.00  0.00
TER
ATOM   4922  O   WAT  1628     -14.998  18.574   4.419  1.00  0.00
ATOM   4923  H1  WAT  1628     -15.525  19.099   3.815  1.00  0.00
ATOM   4924  H2  WAT  1628     -14.655  19.207   5.050  1.00  0.00
TER
ATOM   4925  O   WAT  1629     -15.751  14.179   7.333  1.00  0.00
ATOM   4926  H1  WAT  1629     -16.439  13.518   7.268  1.00  0.00
ATOM   4927  H2  WAT  1629     -15.030  13.733   7.778  1.00  0.00
TER
ATOM   4928  O   WAT  1630     -15.121  10.775  -6.608  1.00  0.00
ATOM   4929  H1  WAT  1630     -14.840   9.931  -6.252  1.00  0.00
ATOM   4930  H2  WAT  1630     -15.894  11.007  -6.094  1.00  0.00
TER
ATOM   4931  O   WAT  1631     -10.743  20.012  -5.997  1.00  0.00
ATOM   4932  H1  WAT  1631      -9.981  20.582  -5.891  1.00  0.00
ATOM   4933  H2  WAT  1631     -10.727  19.445  -5.226  1.00  0.00
TER
ATOM   4934  O   WAT  1632      -9.737  20.867  -1.153  1.00  0.00
ATOM   4935  H1  WAT  1632      -9.366  20.084  -1.559  1.00  0.00
ATOM   4936  H2  WAT  1632      -9.096  21.556  -1.331  1.00  0.00
TER
ATOM   4937  O   WAT  1633     -10.691  20.306  -8.840  1.00  0.00
ATOM   4938  H1  WAT  1633     -10.416  21.214  -8.968  1.00  0.00
ATOM   4939  H2  WAT  1633     -10.880  20.242  -7.904  1.00  0.00
TER
ATOM   4940  O   WAT  1634     -14.293  13.330  -7.545  1.00  0.00
ATOM   4941  H1  WAT  1634     -13.875  13.143  -8.385  1.00  0.00
ATOM   4942  H2  WAT  1634     -14.600  12.478  -7.234  1.00  0.00
TER
ATOM   4943  O   WAT  1635     -10.794  18.243  -3.847  1.00  0.00
ATOM   4944  H1  WAT  1635     -11.170  17.475  -4.279  1.00  0.00
ATOM   4945  H2  WAT  1635     -11.524  18.625  -3.359  1.00  0.00
TER
ATOM   4946  O   WAT  1636     -11.404  17.390   5.787  1.00  0.00
ATOM   4947  H1  WAT  1636     -11.636  17.161   4.887  1.00  0.00
ATOM   4948  H2  WAT  1636     -11.144  18.310   5.742  1.00  0.00
TER
ATOM   4949  O   WAT  1637     -12.965  12.615   8.565  1.00  0.00
ATOM   4950  H1  WAT  1637     -12.088  12.624   8.948  1.00  0.00
ATOM   4951  H2  WAT  1637     -12.953  11.879   7.954  1.00  0.00
TER
ATOM   4952  O   WAT  1638     -11.519  16.468  -0.546  1.00  0.00
ATOM   4953  H1  WAT  1638     -10.995  15.975  -1.177  1.00  0.00
ATOM   4954  H2  WAT  1638     -10.933  16.603   0.199  1.00  0.00
TER
ATOM   4955  O   WAT  1639     -11.340  16.552   2.976  1.00  0.00
ATOM   4956  H1  WAT  1639     -12.290  16.519   3.090  1.00  0.00
ATOM   4957  H2  WAT  1639     -11.159  17.462   2.741  1.00  0.00
TER
ATOM   4958  O   WAT  1640     -12.029  15.726  -4.607  1.00  0.00
ATOM   4959  H1  WAT  1640     -11.533  15.493  -3.822  1.00  0.00
ATOM   4960  H2  WAT  1640     -12.227  14.887  -5.023  1.00  0.00
TER
ATOM   4961  O   WAT  1641     -10.600  14.362  -2.073  1.00  0.00
ATOM   4962  H1  WAT  1641     -10.710  14.207  -1.135  1.00  0.00
ATOM   4963  H2  WAT  1641      -9.840  13.834  -2.316  1.00  0.00
TER
ATOM   4964  O   WAT  1642     -12.254  10.301   4.385  1.00  0.00
ATOM   4965  H1  WAT  1642     -11.617  10.915   4.751  1.00  0.00
ATOM   4966  H2  WAT  1642     -12.106  10.337   3.440  1.00  0.00
TER
ATOM   4967  O   WAT  1643      -9.711  12.193  -8.833  1.00  0.00
ATOM   4968  H1  WAT  1643      -8.786  12.061  -9.041  1.00  0.00
ATOM   4969  H2  WAT  1643      -9.734  12.272  -7.879  1.00  0.00
TER
ATOM   4970  O   WAT  1644      -9.637  12.964  -6.207  1.00  0.00
ATOM   4971  H1  WAT  1644     -10.432  12.898  -5.678  1.00  0.00
ATOM   4972  H2  WAT  1644      -9.433  13.899  -6.218  1.00  0.00
TER
ATOM   4973  O   WAT  1645     -18.883  11.454   7.293  1.00  0.00
ATOM   4974  H1  WAT  1645     -18.944  12.046   8.042  1.00  0.00
ATOM   4975  H2  WAT  1645     -17.943  11.346   7.148  1.00  0.00
TER
ATOM   4976  O   WAT  1646     -16.246  11.111   6.932  1.00  0.00
ATOM   4977  H1  WAT  1646     -15.632  11.429   6.270  1.00  0.00
ATOM   4978  H2  WAT  1646     -15.701  10.626   7.551  1.00  0.00
TER
ATOM   4979  O   WAT  1647     -15.505   9.674   3.259  1.00  0.00
ATOM   4980  H1  WAT  1647     -16.379  10.008   3.056  1.00  0.00
ATOM   4981  H2  WAT  1647     -15.614   9.201   4.084  1.00  0.00
TER
ATOM   4982  O   WAT  1648     -14.598  11.881   4.643  1.00  0.00
ATOM   4983  H1  WAT  1648     -14.927  11.066   4.263  1.00  0.00
ATOM   4984  H2  WAT  1648     -13.650  11.838   4.520  1.00  0.00
TER
ATOM   4985  O   WAT  1649     -17.758  10.591   2.198  1.00  0.00
ATOM   4986  H1  WAT  1649     -18.540  11.066   2.478  1.00  0.00
ATOM   4987  H2  WAT  1649     -18.051   9.687   2.089  1.00  0.00
TER
ATOM   4988  O   WAT  1650     -13.205  11.293   0.243  1.00  0.00
ATOM   4989  H1  WAT  1650     -12.765  11.238  -0.605  1.00  0.00
ATOM   4990  H2  WAT  1650     -13.475  12.209   0.314  1.00  0.00
TER
ATOM   4991  O   WAT  1651     -11.342  10.925  -1.746  1.00  0.00
ATOM   4992  H1  WAT  1651     -11.403   9.981  -1.893  1.00  0.00
ATOM   4993  H2  WAT  1651     -10.562  11.033  -1.201  1.00  0.00
TER
ATOM   4994  O   WAT  1652     -15.370   9.674  -1.052  1.00  0.00
ATOM   4995  H1  WAT  1652     -14.767  10.246  -0.577  1.00  0.00
ATOM   4996  H2  WAT  1652     -16.110  10.238  -1.275  1.00  0.00
TER
ATOM   4997  O   WAT  1653     -12.226  10.076  -5.778  1.00  0.00
ATOM   4998  H1  WAT  1653     -12.031  10.974  -5.511  1.00  0.00
ATOM   4999  H2  WAT  1653     -13.013   9.845  -5.285  1.00  0.00
TER
ATOM   5000  O   WAT  1654     -15.120   9.853   9.327  1.00  0.00
ATOM   5001  H1  WAT  1654     -15.234  10.173  10.223  1.00  0.00
ATOM   5002  H2  WAT  1654     -14.303  10.255   9.031  1.00  0.00
TER
ATOM   5003  O   WAT  1655     -18.083  19.651 -18.428  1.00  0.00
ATOM   5004  H1  WAT  1655     -18.858  19.171 -18.138  1.00  0.00
ATOM   5005  H2  WAT  1655     -17.431  18.971 -18.603  1.00  0.00
TER
ATOM   5006  O   WAT  1656     -17.611  15.133 -18.194  1.00  0.00
ATOM   5007  H1  WAT  1656     -17.235  14.261 -18.307  1.00  0.00
ATOM   5008  H2  WAT  1656     -17.709  15.469 -19.085  1.00  0.00
TER
ATOM   5009  O   WAT  1657      -9.539  14.645 -14.697  1.00  0.00
ATOM   5010  H1  WAT  1657     -10.244  15.033 -15.216  1.00  0.00
ATOM   5011  H2  WAT  1657      -9.273  15.340 -14.095  1.00  0.00
TER
ATOM   5012  O   WAT  1658     -13.593  14.568 -18.489  1.00  0.00
ATOM   5013  H1  WAT  1658     -14.297  14.857 -17.908  1.00  0.00
ATOM   5014  H2  WAT  1658     -13.231  15.378 -18.849  1.00  0.00
TER
ATOM   5015  O   WAT  1659     -10.524  14.014 -18.098  1.00  0.00
ATOM   5016  H1  WAT  1659     -11.471  14.048 -17.966  1.00  0.00
ATOM   5017  H2  WAT  1659     -10.199  14.828 -17.713  1.00  0.00
TER
ATOM   5018  O   WAT  1660     -15.042  20.933 -16.183  1.00  0.00
ATOM   5019  H1  WAT  1660     -14.625  20.719 -17.018  1.00  0.00
ATOM   5020  H2  WAT  1660     -14.318  21.191 -15.612  1.00  0.00
TER
ATOM   5021  O   WAT  1661     -11.096  19.332 -16.091  1.00  0.00
ATOM   5022  H1  WAT  1661     -11.924  19.401 -16.566  1.00  0.00
ATOM   5023  H2  WAT  1661     -10.501  19.918 -16.560  1.00  0.00
TER
ATOM   5024  O   WAT  1662     -14.131  16.119 -15.146  1.00  0.00
ATOM   5025  H1  WAT  1662     -14.544  16.944 -14.892  1.00  0.00
ATOM   5026  H2  WAT  1662     -14.864  15.534 -15.338  1.00  0.00
TER
ATOM   5027  O   WAT  1663     -10.606  15.171 -11.264  1.00  0.00
ATOM   5028  H1  WAT  1663     -11.221  15.679 -11.792  1.00  0.00
ATOM   5029  H2  WAT  1663     -10.926  14.271 -11.321  1.00  0.00
TER
ATOM   5030  O   WAT  1664     -18.544  14.010 -13.798  1.00  0.00
ATOM   5031  H1  WAT  1664     -19.006  14.218 -12.986  1.00  0.00
ATOM   5032  H2  WAT  1664     -18.947  13.196 -14.101  1.00  0.00
TER
ATOM   5033  O   WAT  1665     -13.544  15.231 -12.668  1.00  0.00
ATOM   5034  H1  WAT  1665     -14.395  14.931 -12.347  1.00  0.00
ATOM   5035  H2  WAT  1665     -13.704  15.475 -13.580  1.00  0.00
TER
ATOM   5036  O   WAT  1666     -16.449  16.731 -10.568  1.00  0.00
ATOM   5037  H1  WAT  1666     -16.124  15.897 -10.908  1.00  0.00
ATOM   5038  H2  WAT  1666     -15.661  17.254 -10.420  1.00  0.00
TER
ATOM   5039  O   WAT  1667     -16.618  17.500 -16.949  1.00  0.00
ATOM   5040  H1  WAT  1667     -17.350  18.008 -16.600  1.00  0.00
ATOM   5041  H2  WAT  1667     -17.016  16.683 -17.250  1.00  0.00
TER
ATOM   5042  O   WAT  1668     -16.156  12.953 -17.536  1.00  0.00
ATOM   5043  H1  WAT  1668     -16.138  13.404 -16.692  1.00  0.00
ATOM   5044  H2  WAT  1668     -16.404  12.054 -17.323  1.00  0.00
TER
ATOM   5045  O   WAT  1669     -12.728  10.366 -11.698  1.00  0.00
ATOM   5046  H1  WAT  1669     -12.404   9.635 -11.172  1.00  0.00
ATOM   5047  H2  WAT  1669     -12.693  10.048 -12.599  1.00  0.00
TER
ATOM   5048  O   WAT  1670     -12.803  20.479 -18.089  1.00  0.00
ATOM   5049  H1  WAT  1670     -12.083  20.974 -18.479  1.00  0.00
ATOM   5050  H2  WAT  1670     -13.004  19.801 -18.734  1.00  0.00
TER
ATOM   5051  O   WAT  1671     -17.421  20.550 -12.202  1.00  0.00
ATOM   5052  H1  WAT  1671     -17.487  19.629 -12.456  1.00  0.00
ATOM   5053  H2  WAT  1671     -18.050  20.647 -11.488  1.00  0.00
TER
ATOM   5054  O   WAT  1672     -11.278  20.012 -13.105  1.00  0.00
ATOM   5055  H1  WAT  1672     -12.003  20.605 -13.302  1.00  0.00
ATOM   5056  H2  WAT  1672     -10.750  20.005 -13.904  1.00  0.00
TER
ATOM   5057  O   WAT  1673     -15.748  21.738 -19.606  1.00  0.00
ATOM   5058  H1  WAT  1673     -15.396  21.141 -20.266  1.00  0.00
ATOM   5059  H2  WAT  1673     -16.632  21.413 -19.436  1.00  0.00
TER
ATOM   5060  O   WAT  1674     -15.965  14.098 -14.904  1.00  0.00
ATOM   5061  H1  WAT  1674     -15.596  13.277 -14.576  1.00  0.00
ATOM   5062  H2  WAT  1674     -16.825  14.158 -14.488  1.00  0.00
TER
ATOM   5063  O   WAT  1675     -19.004  16.752 -14.680  1.00  0.00
ATOM   5064  H1  WAT  1675     -18.506  17.226 -14.015  1.00  0.00
ATOM   5065  H2  WAT  1675     -18.862  15.828 -14.473  1.00  0.00
TER
ATOM   5066  O   WAT  1676     -11.798  12.969 -13.837  1.00  0.00
ATOM   5067  H1  WAT  1676     -12.300  13.709 -13.498  1.00  0.00
ATOM   5068  H2  WAT  1676     -10.982  13.357 -14.153  1.00  0.00
TER
ATOM   5069  O   WAT  1677     -13.505  18.212 -20.391  1.00  0.00
ATOM   5070  H1  WAT  1677     -14.446  18.227 -20.216  1.00  0.00
ATOM   5071  H2  WAT  1677     -13.191  17.426 -19.945  1.00  0.00
TER
ATOM   5072  O   WAT  1678     -14.435  20.337 -12.285  1.00  0.00
ATOM   5073  H1  WAT  1678     -14.021  20.492 -11.436  1.00  0.00
ATOM   5074  H2  WAT  1678     -15.370  20.463 -12.123  1.00  0.00
TER
ATOM   5075  O   WAT  1679     -13.963  17.677 -10.281  1.00  0.00
ATOM   5076  H1  WAT  1679     -13.381  16.922 -10.369  1.00  0.00
ATOM   5077  H2  WAT  1679     -13.786  18.207 -11.058  1.00  0.00
TER
ATOM   5078  O   WAT  1680     -17.337  18.021 -12.932  1.00  0.00
ATOM   5079  H1  WAT  1680     -17.217  17.425 -12.192  1.00  0.00
ATOM   5080  H2  WAT  1680     -16.478  18.058 -13.352  1.00  0.00
TER
ATOM   5081  O   WAT  1681     -14.998  18.574 -14.356  1.00  0.00
ATOM   5082  H1  WAT  1681     -15.525  19.099 -14.959  1.00  0.00
ATOM   5083  H2  WAT  1681     -14.655  19.207 -13.725  1.00  0.00
TER
ATOM   5084  O   WAT  1682     -15.751  14.179 -11.441  1.00  0.00
ATOM   5085  H1  WAT  1682     -16.439  13.518 -11.506  1.00  0.00
ATOM   5086  H2  WAT  1682     -15.030  13.733 -10.996  1.00  0.00
TER
ATOM   5087  O   WAT  1683      -9.737  20.867 -19.927  1.00  0.00
ATOM   5088  H1  WAT  1683      -9.366  20.084 -20.334  1.00  0.00
ATOM   5089  H2  WAT  1683      -9.096  21.556 -20.106  1.00  0.00
TER
ATOM   5090  O   WAT  1684     -11.404  17.390 -12.987  1.00  0.00
ATOM   5091  H1  WAT  1684     -11.636  17.161 -13.888  1.00  0.00
ATOM   5092  H2  WAT  1684     -11.144  18.310 -13.033  1.00  0.00
TER
ATOM   5093  O   WAT  1685     -12.965  12.615 -10.209  1.00  0.00
ATOM   5094  H1  WAT  1685     -12.088  12.624  -9.826  1.00  0.00
ATOM   5095  H2  WAT  1685     -12.953  11.879 -10.820  1.00  0.00
TER
ATOM   5096  O   WAT  1686     -11.519  16.468 -19.321  1.00  0.00
ATOM   5097  H1  WAT  1686     -10.995  15.975 -19.952  1.00  0.00
ATOM   5098  H2  WAT  1686     -10.933  16.603 -18.576  1.00  0.00
TER
ATOM   5099  O   WAT  1687     -11.340  16.552 -15.799  1.00  0.00
ATOM   5100  H1  WAT  1687     -12.290  16.519 -15.684  1.00  0.00
ATOM   5101  H2  WAT  1687     -11.159  17.462 -16.034  1.00  0.00
TER
ATOM   5102  O   WAT  1688     -12.254  10.301 -14.389  1.00  0.00
ATOM   5103  H1  WAT  1688     -11.617  10.915 -14.023  1.00  0.00
ATOM   5104  H2  WAT  1688     -12.106  10.337 -15.334  1.00  0.00
TER
ATOM   5105  O   WAT  1689     -18.883  11.454 -11.482  1.00  0.00
ATOM   5106  H1  WAT  1689     -18.944  12.046 -10.732  1.00  0.00
ATOM   5107  H2  WAT  1689     -17.943  11.346 -11.627  1.00  0.00
TER
ATOM   5108  O   WAT  1690     -16.246  11.111 -11.843  1.00  0.00
ATOM   5109  H1  WAT  1690     -15.632  11.429 -12.504  1.00  0.00
ATOM   5110  H2  WAT  1690     -15.701  10.626 -11.223  1.00  0.00
TER
ATOM   5111  O   WAT  1691     -15.505   9.674 -15.516  1.00  0.00
ATOM   5112  H1  WAT  1691     -16.379  10.008 -15.718  1.00  0.00
ATOM   5113  H2  WAT  1691     -15.614   9.201 -14.690  1.00  0.00
TER
ATOM   5114  O   WAT  1692     -14.598  11.881 -14.131  1.00  0.00
ATOM   5115  H1  WAT  1692     -14.927  11.066 -14.511  1.00  0.00
ATOM   5116  H2  WAT  1692     -13.650  11.838 -14.255  1.00  0.00
TER
ATOM   5117  O   WAT  1693     -17.758  10.591 -16.576  1.00  0.00
ATOM   5118  H1  WAT  1693     -18.540  11.066 -16.297  1.00  0.00
ATOM   5119  H2  WAT  1693     -18.051   9.687 -16.685  1.00  0.00
TER
ATOM   5120  O   WAT  1694     -13.205  11.293 -18.531  1.00  0.00
ATOM   5121  H1  WAT  1694     -12.765  11.238 -19.379  1.00  0.00
ATOM   5122  H2  WAT  1694     -13.475  12.209 -18.460  1.00  0.00
TER
ATOM   5123  O   WAT  1695     -15.370   9.674 -19.826  1.00  0.00
ATOM   5124  H1  WAT  1695     -14.767  10.246 -19.352  1.00  0.00
ATOM   5125  H2  WAT  1695     -16.110  10.238 -20.049  1.00  0.00
TER
ATOM   5126  O   WAT  1696     -15.120   9.853  -9.447  1.00  0.00
ATOM   5127  H1  WAT  1696     -15.234  10.173  -8.552  1.00  0.00
ATOM   5128  H2  WAT  1696     -14.303  10.255  -9.743  1.00  0.00
TER
ATOM   5129  O   WAT  1697     -16.214  -0.902  17.240  1.00  0.00
ATOM   5130  H1  WAT  1697     -16.295  -1.816  16.969  1.00  0.00
ATOM   5131  H2  WAT  1697     -16.628  -0.405  16.534  1.00  0.00
TER
ATOM   5132  O   WAT  1698     -18.083   0.876  19.121  1.00  0.00
ATOM   5133  H1  WAT  1698     -18.858   0.396  19.410  1.00  0.00
ATOM   5134  H2  WAT  1698     -17.431   0.197  18.946  1.00  0.00
TER
ATOM   5135  O   WAT  1699     -14.062   5.282  17.900  1.00  0.00
ATOM   5136  H1  WAT  1699     -14.524   4.511  18.229  1.00  0.00
ATOM   5137  H2  WAT  1699     -13.249   5.309  18.406  1.00  0.00
TER
ATOM   5138  O   WAT  1700     -17.835   7.568  17.521  1.00  0.00
ATOM   5139  H1  WAT  1700     -18.454   8.024  16.950  1.00  0.00
ATOM   5140  H2  WAT  1700     -16.980   7.723  17.120  1.00  0.00
TER
ATOM   5141  O   WAT  1701     -18.642   3.552  19.128  1.00  0.00
ATOM   5142  H1  WAT  1701     -18.711   2.611  18.966  1.00  0.00
ATOM   5143  H2  WAT  1701     -17.880   3.642  19.700  1.00  0.00
TER
ATOM   5144  O   WAT  1702     -17.611  -3.641  19.354  1.00  0.00
ATOM   5145  H1  WAT  1702     -17.235  -4.514  19.242  1.00  0.00
ATOM   5146  H2  WAT  1702     -17.709  -3.305  18.464  1.00  0.00
TER
ATOM   5147  O   WAT  1703     -13.829  -6.146  16.287  1.00  0.00
ATOM   5148  H1  WAT  1703     -13.008  -6.636  16.330  1.00  0.00
ATOM   5149  H2  WAT  1703     -13.795  -5.556  17.040  1.00  0.00
TER
ATOM   5150  O   WAT  1704     -16.969   2.452  14.914  1.00  0.00
ATOM   5151  H1  WAT  1704     -17.587   2.917  14.350  1.00  0.00
ATOM   5152  H2  WAT  1704     -16.457   3.145  15.331  1.00  0.00
TER
ATOM   5153  O   WAT  1705     -13.593  -4.206  19.060  1.00  0.00
ATOM   5154  H1  WAT  1705     -14.297  -3.917  19.640  1.00  0.00
ATOM   5155  H2  WAT  1705     -13.231  -3.396  18.700  1.00  0.00
TER
ATOM   5156  O   WAT  1706     -10.524  -4.760  19.451  1.00  0.00
ATOM   5157  H1  WAT  1706     -11.471  -4.727  19.583  1.00  0.00
ATOM   5158  H2  WAT  1706     -10.199  -3.947  19.836  1.00  0.00
TER
ATOM   5159  O   WAT  1707     -14.440   7.256  20.037  1.00  0.00
ATOM   5160  H1  WAT  1707     -14.428   6.852  19.170  1.00  0.00
ATOM   5161  H2  WAT  1707     -14.993   8.031  19.933  1.00  0.00
TER
ATOM   5162  O   WAT  1708     -13.146   3.978  15.126  1.00  0.00
ATOM   5163  H1  WAT  1708     -13.256   3.035  15.251  1.00  0.00
ATOM   5164  H2  WAT  1708     -13.149   4.339  16.013  1.00  0.00
TER
ATOM   5165  O   WAT  1709     -17.604  -0.396  14.483  1.00  0.00
ATOM   5166  H1  WAT  1709     -18.531  -0.462  14.711  1.00  0.00
ATOM   5167  H2  WAT  1709     -17.451   0.542  14.368  1.00  0.00
TER
ATOM   5168  O   WAT  1710     -17.617  -4.124  11.479  1.00  0.00
ATOM   5169  H1  WAT  1710     -18.557  -3.963  11.565  1.00  0.00
ATOM   5170  H2  WAT  1710     -17.299  -3.406  10.933  1.00  0.00
TER
ATOM   5171  O   WAT  1711     -13.574   1.166  14.986  1.00  0.00
ATOM   5172  H1  WAT  1711     -14.193   0.828  14.339  1.00  0.00
ATOM   5173  H2  WAT  1711     -13.592   0.522  15.694  1.00  0.00
TER
ATOM   5174  O   WAT  1712     -15.398   0.405  11.993  1.00  0.00
ATOM   5175  H1  WAT  1712     -14.958  -0.433  11.847  1.00  0.00
ATOM   5176  H2  WAT  1712     -14.685   1.038  12.080  1.00  0.00
TER
ATOM   5177  O   WAT  1713     -17.288   5.344  15.962  1.00  0.00
ATOM   5178  H1  WAT  1713     -16.848   6.087  15.547  1.00  0.00
ATOM   5179  H2  WAT  1713     -17.349   5.587  16.885  1.00  0.00
TER
ATOM   5180  O   WAT  1714     -11.816  -8.341  10.307  1.00  0.00
ATOM   5181  H1  WAT  1714     -12.129  -8.248  11.207  1.00  0.00
ATOM   5182  H2  WAT  1714     -11.055  -7.763  10.257  1.00  0.00
TER
ATOM   5183  O   WAT  1715     -14.621   8.331  13.318  1.00  0.00
ATOM   5184  H1  WAT  1715     -14.781   8.042  14.216  1.00  0.00
ATOM   5185  H2  WAT  1715     -14.786   7.555  12.782  1.00  0.00
TER
ATOM   5186  O   WAT  1716     -14.918   5.840  11.878  1.00  0.00
ATOM   5187  H1  WAT  1716     -15.612   5.838  11.218  1.00  0.00
ATOM   5188  H2  WAT  1716     -14.176   5.416  11.447  1.00  0.00
TER
ATOM   5189  O   WAT  1717     -15.353   7.466  15.952  1.00  0.00
ATOM   5190  H1  WAT  1717     -14.898   6.685  16.266  1.00  0.00
ATOM   5191  H2  WAT  1717     -15.014   8.177  16.497  1.00  0.00
TER
ATOM   5192  O   WAT  1718     -15.810  -2.502  14.475  1.00  0.00
ATOM   5193  H1  WAT  1718     -16.409  -1.778  14.291  1.00  0.00
ATOM   5194  H2  WAT  1718     -15.262  -2.564  13.692  1.00  0.00
TER
ATOM   5195  O   WAT  1719     -17.204  -3.865  16.505  1.00  0.00
ATOM   5196  H1  WAT  1719     -16.811  -3.548  15.692  1.00  0.00
ATOM   5197  H2  WAT  1719     -16.842  -4.744  16.620  1.00  0.00
TER
ATOM   5198  O   WAT  1720     -12.803   1.704  19.460  1.00  0.00
ATOM   5199  H1  WAT  1720     -12.083   2.200  19.069  1.00  0.00
ATOM   5200  H2  WAT  1720     -13.004   1.026  18.815  1.00  0.00
TER
ATOM   5201  O   WAT  1721     -17.342  -6.902  13.603  1.00  0.00
ATOM   5202  H1  WAT  1721     -18.155  -7.401  13.527  1.00  0.00
ATOM   5203  H2  WAT  1721     -17.535  -6.062  13.186  1.00  0.00
TER
ATOM   5204  O   WAT  1722     -14.627  -2.530  11.899  1.00  0.00
ATOM   5205  H1  WAT  1722     -13.739  -2.218  11.724  1.00  0.00
ATOM   5206  H2  WAT  1722     -14.656  -3.403  11.507  1.00  0.00
TER
ATOM   5207  O   WAT  1723     -12.355  -1.219  11.367  1.00  0.00
ATOM   5208  H1  WAT  1723     -12.439  -0.787  10.517  1.00  0.00
ATOM   5209  H2  WAT  1723     -11.636  -0.759  11.800  1.00  0.00
TER
ATOM   5210  O   WAT  1724     -11.327   5.636  14.095  1.00  0.00
ATOM   5211  H1  WAT  1724     -11.969   4.981  14.369  1.00  0.00
ATOM   5212  H2  WAT  1724     -11.714   6.041  13.319  1.00  0.00
TER
ATOM   5213  O   WAT  1725     -15.748   2.964  17.942  1.00  0.00
ATOM   5214  H1  WAT  1725     -15.396   2.367  17.282  1.00  0.00
ATOM   5215  H2  WAT  1725     -16.632   2.639  18.113  1.00  0.00
TER
ATOM   5216  O   WAT  1726     -12.937   4.527  10.633  1.00  0.00
ATOM   5217  H1  WAT  1726     -13.163   3.810  11.225  1.00  0.00
ATOM   5218  H2  WAT  1726     -13.327   4.278   9.795  1.00  0.00
TER
ATOM   5219  O   WAT  1727     -13.355   2.444  12.294  1.00  0.00
ATOM   5220  H1  WAT  1727     -13.643   2.906  13.082  1.00  0.00
ATOM   5221  H2  WAT  1727     -12.560   1.984  12.563  1.00  0.00
TER
ATOM   5222  O   WAT  1728     -12.598  -5.721  13.454  1.00  0.00
ATOM   5223  H1  WAT  1728     -13.227  -5.616  12.739  1.00  0.00
ATOM   5224  H2  WAT  1728     -13.093  -5.501  14.243  1.00  0.00
TER
ATOM   5225  O   WAT  1729     -18.153   6.000  10.887  1.00  0.00
ATOM   5226  H1  WAT  1729     -18.051   5.796   9.957  1.00  0.00
ATOM   5227  H2  WAT  1729     -19.052   5.746  11.092  1.00  0.00
TER
ATOM   5228  O   WAT  1730     -16.598  -6.717  16.309  1.00  0.00
ATOM   5229  H1  WAT  1730     -16.722  -6.698  15.360  1.00  0.00
ATOM   5230  H2  WAT  1730     -15.650  -6.669  16.429  1.00  0.00
TER
ATOM   5231  O   WAT  1731     -13.505  -0.562  17.158  1.00  0.00
ATOM   5232  H1  WAT  1731     -14.446  -0.547  17.332  1.00  0.00
ATOM   5233  H2  WAT  1731     -13.191  -1.349  17.604  1.00  0.00
TER
ATOM   5234  O   WAT  1732     -11.503   6.609  18.833  1.00  0.00
ATOM   5235  H1  WAT  1732     -11.378   7.432  19.305  1.00  0.00
ATOM   5236  H2  WAT  1732     -10.636   6.398  18.486  1.00  0.00
TER
ATOM   5237  O   WAT  1733     -11.868   7.102  11.751  1.00  0.00
ATOM   5238  H1  WAT  1733     -12.154   6.688  10.936  1.00  0.00
ATOM   5239  H2  WAT  1733     -12.066   8.030  11.631  1.00  0.00
TER
ATOM   5240  O   WAT  1734     -17.163   2.157  10.796  1.00  0.00
ATOM   5241  H1  WAT  1734     -17.712   2.604  11.440  1.00  0.00
ATOM   5242  H2  WAT  1734     -16.541   1.652  11.320  1.00  0.00
TER
ATOM   5243  O   WAT  1735     -18.983   0.140   9.940  1.00  0.00
ATOM   5244  H1  WAT  1735     -18.462  -0.575   9.574  1.00  0.00
ATOM   5245  H2  WAT  1735     -18.336   0.778  10.240  1.00  0.00
TER
ATOM   5246  O   WAT  1736     -15.121  -8.000  12.167  1.00  0.00
ATOM   5247  H1  WAT  1736     -14.840  -8.843  12.523  1.00  0.00
ATOM   5248  H2  WAT  1736     -15.894  -7.767  12.681  1.00  0.00
TER
ATOM   5249  O   WAT  1737     -18.418   8.221  12.230  1.00  0.00
ATOM   5250  H1  WAT  1737     -17.523   8.560  12.252  1.00  0.00
ATOM   5251  H2  WAT  1737     -18.386   7.499  11.603  1.00  0.00
TER
ATOM   5252  O   WAT  1738     -10.198   4.493  10.274  1.00  0.00
ATOM   5253  H1  WAT  1738     -11.029   4.561  10.745  1.00  0.00
ATOM   5254  H2  WAT  1738     -10.021   5.384   9.970  1.00  0.00
TER
ATOM   5255  O   WAT  1739     -10.743   1.238  12.777  1.00  0.00
ATOM   5256  H1  WAT  1739      -9.981   1.808  12.883  1.00  0.00
ATOM   5257  H2  WAT  1739     -10.727   0.671  13.548  1.00  0.00
TER
ATOM   5258  O   WAT  1740      -9.737   2.093  17.621  1.00  0.00
ATOM   5259  H1  WAT  1740      -9.366   1.310  17.215  1.00  0.00
ATOM   5260  H2  WAT  1740      -9.096   2.782  17.443  1.00  0.00
TER
ATOM   5261  O   WAT  1741     -10.691   1.531   9.934  1.00  0.00
ATOM   5262  H1  WAT  1741     -10.416   2.439   9.806  1.00  0.00
ATOM   5263  H2  WAT  1741     -10.880   1.468  10.871  1.00  0.00
TER
ATOM   5264  O   WAT  1742     -14.293  -5.444  11.230  1.00  0.00
ATOM   5265  H1  WAT  1742     -13.875  -5.631  10.389  1.00  0.00
ATOM   5266  H2  WAT  1742     -14.600  -6.296  11.540  1.00  0.00
TER
ATOM   5267  O   WAT  1743     -10.794  -0.532  14.927  1.00  0.00
ATOM   5268  H1  WAT  1743     -11.170  -1.299  14.496  1.00  0.00
ATOM   5269  H2  WAT  1743     -11.524  -0.149  15.415  1.00  0.00
TER
ATOM   5270  O   WAT  1744     -11.519  -2.306  18.228  1.00  0.00
ATOM   5271  H1  WAT  1744     -10.995  -2.800  17.597  1.00  0.00
ATOM   5272  H2  WAT  1744     -10.933  -2.171  18.973  1.00  0.00
TER
ATOM   5273  O   WAT  1745     -12.029  -3.049  14.167  1.00  0.00
ATOM   5274  H1  WAT  1745     -11.533  -3.282  14.952  1.00  0.00
ATOM   5275  H2  WAT  1745     -12.227  -3.887  13.751  1.00  0.00
TER
ATOM   5276  O   WAT  1746     -10.600  -4.413  16.701  1.00  0.00
ATOM   5277  H1  WAT  1746     -10.710  -4.567  17.639  1.00  0.00
ATOM   5278  H2  WAT  1746      -9.840  -4.940  16.459  1.00  0.00
TER
ATOM   5279  O   WAT  1747      -9.711  -6.582   9.942  1.00  0.00
ATOM   5280  H1  WAT  1747      -8.786  -6.714   9.734  1.00  0.00
ATOM   5281  H2  WAT  1747      -9.734  -6.502  10.895  1.00  0.00
TER
ATOM   5282  O   WAT  1748      -9.637  -5.811  12.567  1.00  0.00
ATOM   5283  H1  WAT  1748     -10.432  -5.876  13.097  1.00  0.00
ATOM   5284  H2  WAT  1748      -9.433  -4.876  12.556  1.00  0.00
TER
ATOM   5285  O   WAT  1749     -12.696   8.228  16.561  1.00  0.00
ATOM   5286  H1  WAT  1749     -12.100   7.907  15.885  1.00  0.00
ATOM   5287  H2  WAT  1749     -12.438   7.756  17.353  1.00  0.00
TER
ATOM   5288  O   WAT  1750     -12.144   8.878  20.391  1.00  0.00
ATOM   5289  H1  WAT  1750     -12.604   9.630  20.017  1.00  0.00
ATOM   5290  H2  WAT  1750     -12.773   8.159  20.333  1.00  0.00
TER
ATOM   5291  O   WAT  1751     -13.205  -7.481  19.017  1.00  0.00
ATOM   5292  H1  WAT  1751     -12.765  -7.536  18.169  1.00  0.00
ATOM   5293  H2  WAT  1751     -13.475  -6.565  19.088  1.00  0.00
TER
ATOM   5294  O   WAT  1752     -11.342  -7.849  17.028  1.00  0.00
ATOM   5295  H1  WAT  1752     -11.403  -8.793  16.881  1.00  0.00
ATOM   5296  H2  WAT  1752     -10.562  -7.741  17.574  1.00  0.00
TER
ATOM   5297  O   WAT  1753     -15.370  -9.100  17.722  1.00  0.00
ATOM   5298  H1  WAT  1753     -14.767  -8.528  18.197  1.00  0.00
ATOM   5299  H2  WAT  1753     -16.110  -8.536  17.500  1.00  0.00
TER
ATOM   5300  O   WAT  1754     -12.226  -8.698  12.996  1.00  0.00
ATOM   5301  H1  WAT  1754     -12.031  -7.800  13.263  1.00  0.00
ATOM   5302  H2  WAT  1754     -13.013  -8.930  13.490  1.00  0.00
TER
ATOM   5303  O   WAT  1755     -10.674   8.542  14.757  1.00  0.00
ATOM   5304  H1  WAT  1755     -10.498   7.856  14.113  1.00  0.00
ATOM   5305  H2  WAT  1755     -11.371   9.067  14.365  1.00  0.00
TER
ATOM   5306  O   WAT  1756     -16.214  -0.902  -1.535  1.00  0.00
ATOM   5307  H1  WAT  1756     -16.295  -1.816  -1.806  1.00  0.00
ATOM   5308  H2  WAT  1756     -16.628  -0.405  -2.241  1.00  0.00
TER
ATOM   5309  O   WAT  1757     -18.083   0.876   0.346  1.00  0.00
ATOM   5310  H1  WAT  1757     -18.858   0.396   0.636  1.00  0.00
ATOM   5311  H2  WAT  1757     -17.431   0.197   0.172  1.00  0.00
TER
ATOM   5312  O   WAT  1758     -14.062   5.282  -0.874  1.00  0.00
ATOM   5313  H1  WAT  1758     -14.524   4.511  -0.545  1.00  0.00
ATOM   5314  H2  WAT  1758     -13.249   5.309  -0.369  1.00  0.00
TER
ATOM   5315  O   WAT  1759     -17.835   7.568  -1.253  1.00  0.00
ATOM   5316  H1  WAT  1759     -18.454   8.024  -1.824  1.00  0.00
ATOM   5317  H2  WAT  1759     -16.980   7.723  -1.655  1.00  0.00
TER
ATOM   5318  O   WAT  1760     -18.642   3.552   0.353  1.00  0.00
ATOM   5319  H1  WAT  1760     -18.711   2.611   0.192  1.00  0.00
ATOM   5320  H2  WAT  1760     -17.880   3.642   0.925  1.00  0.00
TER
ATOM   5321  O   WAT  1761     -17.611  -3.641   0.580  1.00  0.00
ATOM   5322  H1  WAT  1761     -17.235  -4.514   0.467  1.00  0.00
ATOM   5323  H2  WAT  1761     -17.709  -3.305  -0.311  1.00  0.00
TER
ATOM   5324  O   WAT  1762     -13.829  -6.146  -2.487  1.00  0.00
ATOM   5325  H1  WAT  1762     -13.008  -6.636  -2.445  1.00  0.00
ATOM   5326  H2  WAT  1762     -13.795  -5.556  -1.734  1.00  0.00
TER
ATOM   5327  O   WAT  1763      -9.539  -4.129   4.077  1.00  0.00
ATOM   5328  H1  WAT  1763     -10.244  -3.741   3.559  1.00  0.00
ATOM   5329  H2  WAT  1763      -9.273  -3.434   4.679  1.00  0.00
TER
ATOM   5330  O   WAT  1764     -16.969   2.452  -3.860  1.00  0.00
ATOM   5331  H1  WAT  1764     -17.587   2.917  -4.424  1.00  0.00
ATOM   5332  H2  WAT  1764     -16.457   3.145  -3.443  1.00  0.00
TER
ATOM   5333  O   WAT  1765     -13.593  -4.206   0.286  1.00  0.00
ATOM   5334  H1  WAT  1765     -14.297  -3.917   0.866  1.00  0.00
ATOM   5335  H2  WAT  1765     -13.231  -3.396  -0.074  1.00  0.00
TER
ATOM   5336  O   WAT  1766     -11.976   5.412   2.548  1.00  0.00
ATOM   5337  H1  WAT  1766     -12.660   6.082   2.540  1.00  0.00
ATOM   5338  H2  WAT  1766     -11.437   5.610   1.783  1.00  0.00
TER
ATOM   5339  O   WAT  1767     -10.524  -4.760   0.677  1.00  0.00
ATOM   5340  H1  WAT  1767     -11.471  -4.727   0.808  1.00  0.00
ATOM   5341  H2  WAT  1767     -10.199  -3.947   1.062  1.00  0.00
TER
ATOM   5342  O   WAT  1768     -14.440   7.256   1.263  1.00  0.00
ATOM   5343  H1  WAT  1768     -14.428   6.852   0.395  1.00  0.00
ATOM   5344  H2  WAT  1768     -14.993   8.031   1.159  1.00  0.00
TER
ATOM   5345  O   WAT  1769     -13.146   3.978  -3.648  1.00  0.00
ATOM   5346  H1  WAT  1769     -13.256   3.035  -3.523  1.00  0.00
ATOM   5347  H2  WAT  1769     -13.149   4.339  -2.762  1.00  0.00
TER
ATOM   5348  O   WAT  1770     -15.042   2.159   2.591  1.00  0.00
ATOM   5349  H1  WAT  1770     -14.625   1.945   1.757  1.00  0.00
ATOM   5350  H2  WAT  1770     -14.318   2.416   3.162  1.00  0.00
TER
ATOM   5351  O   WAT  1771     -17.604  -0.396  -4.292  1.00  0.00
ATOM   5352  H1  WAT  1771     -18.531  -0.462  -4.063  1.00  0.00
ATOM   5353  H2  WAT  1771     -17.451   0.542  -4.406  1.00  0.00
TER
ATOM   5354  O   WAT  1772     -17.617  -4.124  -7.295  1.00  0.00
ATOM   5355  H1  WAT  1772     -18.557  -3.963  -7.210  1.00  0.00
ATOM   5356  H2  WAT  1772     -17.299  -3.406  -7.841  1.00  0.00
TER
ATOM   5357  O   WAT  1773     -11.096   0.558   2.683  1.00  0.00
ATOM   5358  H1  WAT  1773     -11.924   0.627   2.208  1.00  0.00
ATOM   5359  H2  WAT  1773     -10.501   1.143   2.214  1.00  0.00
TER
ATOM   5360  O   WAT  1774     -13.574   1.166  -3.788  1.00  0.00
ATOM   5361  H1  WAT  1774     -14.193   0.828  -4.436  1.00  0.00
ATOM   5362  H2  WAT  1774     -13.592   0.522  -3.080  1.00  0.00
TER
ATOM   5363  O   WAT  1775     -14.131  -2.655   3.628  1.00  0.00
ATOM   5364  H1  WAT  1775     -14.544  -1.830   3.882  1.00  0.00
ATOM   5365  H2  WAT  1775     -14.864  -3.241   3.436  1.00  0.00
TER
ATOM   5366  O   WAT  1776     -13.441   7.391   4.316  1.00  0.00
ATOM   5367  H1  WAT  1776     -13.918   8.198   4.124  1.00  0.00
ATOM   5368  H2  WAT  1776     -14.125   6.738   4.469  1.00  0.00
TER
ATOM   5369  O   WAT  1777     -15.398   0.405  -6.781  1.00  0.00
ATOM   5370  H1  WAT  1777     -14.958  -0.433  -6.927  1.00  0.00
ATOM   5371  H2  WAT  1777     -14.685   1.038  -6.695  1.00  0.00
TER
ATOM   5372  O   WAT  1778     -17.288   5.344  -2.813  1.00  0.00
ATOM   5373  H1  WAT  1778     -16.848   6.087  -3.227  1.00  0.00
ATOM   5374  H2  WAT  1778     -17.349   5.587  -1.889  1.00  0.00
TER
ATOM   5375  O   WAT  1779     -11.816  -8.341  -8.467  1.00  0.00
ATOM   5376  H1  WAT  1779     -12.129  -8.248  -7.567  1.00  0.00
ATOM   5377  H2  WAT  1779     -11.055  -7.763  -8.517  1.00  0.00
TER
ATOM   5378  O   WAT  1780      -9.862   7.152   9.386  1.00  0.00
ATOM   5379  H1  WAT  1780      -9.386   7.630  10.064  1.00  0.00
ATOM   5380  H2  WAT  1780      -9.241   7.084   8.660  1.00  0.00
TER
ATOM   5381  O   WAT  1781     -10.458   4.343   6.546  1.00  0.00
ATOM   5382  H1  WAT  1781     -10.332   4.104   5.627  1.00  0.00
ATOM   5383  H2  WAT  1781     -10.416   3.512   7.018  1.00  0.00
TER
ATOM   5384  O   WAT  1782     -16.597   8.046   5.115  1.00  0.00
ATOM   5385  H1  WAT  1782     -16.082   7.957   5.917  1.00  0.00
ATOM   5386  H2  WAT  1782     -17.440   8.392   5.408  1.00  0.00
TER
ATOM   5387  O   WAT  1783     -14.621   8.331  -5.457  1.00  0.00
ATOM   5388  H1  WAT  1783     -14.781   8.042  -4.558  1.00  0.00
ATOM   5389  H2  WAT  1783     -14.786   7.555  -5.992  1.00  0.00
TER
ATOM   5390  O   WAT  1784     -14.918   5.840  -6.897  1.00  0.00
ATOM   5391  H1  WAT  1784     -15.612   5.838  -7.557  1.00  0.00
ATOM   5392  H2  WAT  1784     -14.176   5.416  -7.327  1.00  0.00
TER
ATOM   5393  O   WAT  1785     -15.353   7.466  -2.822  1.00  0.00
ATOM   5394  H1  WAT  1785     -14.898   6.685  -2.508  1.00  0.00
ATOM   5395  H2  WAT  1785     -15.014   8.177  -2.278  1.00  0.00
TER
ATOM   5396  O   WAT  1786     -10.606  -3.604   7.511  1.00  0.00
ATOM   5397  H1  WAT  1786     -11.221  -3.096   6.982  1.00  0.00
ATOM   5398  H2  WAT  1786     -10.926  -4.504   7.453  1.00  0.00
TER
ATOM   5399  O   WAT  1787     -18.544  -4.764   4.977  1.00  0.00
ATOM   5400  H1  WAT  1787     -19.006  -4.556   5.789  1.00  0.00
ATOM   5401  H2  WAT  1787     -18.947  -5.579   4.674  1.00  0.00
TER
ATOM   5402  O   WAT  1788     -13.544  -3.544   6.106  1.00  0.00
ATOM   5403  H1  WAT  1788     -14.395  -3.843   6.427  1.00  0.00
ATOM   5404  H2  WAT  1788     -13.704  -3.299   5.195  1.00  0.00
TER
ATOM   5405  O   WAT  1789     -16.449  -2.043   8.206  1.00  0.00
ATOM   5406  H1  WAT  1789     -16.124  -2.877   7.867  1.00  0.00
ATOM   5407  H2  WAT  1789     -15.661  -1.521   8.354  1.00  0.00
TER
ATOM   5408  O   WAT  1790     -15.810  -2.502  -4.300  1.00  0.00
ATOM   5409  H1  WAT  1790     -16.409  -1.778  -4.483  1.00  0.00
ATOM   5410  H2  WAT  1790     -15.262  -2.564  -5.082  1.00  0.00
TER
ATOM   5411  O   WAT  1791     -17.204  -3.865  -2.269  1.00  0.00
ATOM   5412  H1  WAT  1791     -16.811  -3.548  -3.082  1.00  0.00
ATOM   5413  H2  WAT  1791     -16.842  -4.744  -2.155  1.00  0.00
TER
ATOM   5414  O   WAT  1792     -16.618  -1.275   1.826  1.00  0.00
ATOM   5415  H1  WAT  1792     -17.350  -0.766   2.175  1.00  0.00
ATOM   5416  H2  WAT  1792     -17.016  -2.092   1.525  1.00  0.00
TER
ATOM   5417  O   WAT  1793     -16.156  -5.821   1.238  1.00  0.00
ATOM   5418  H1  WAT  1793     -16.138  -5.370   2.082  1.00  0.00
ATOM   5419  H2  WAT  1793     -16.404  -6.721   1.451  1.00  0.00
TER
ATOM   5420  O   WAT  1794     -12.728  -8.408   7.077  1.00  0.00
ATOM   5421  H1  WAT  1794     -12.404  -9.139   7.603  1.00  0.00
ATOM   5422  H2  WAT  1794     -12.693  -8.727   6.175  1.00  0.00
TER
ATOM   5423  O   WAT  1795     -12.803   1.704   0.685  1.00  0.00
ATOM   5424  H1  WAT  1795     -12.083   2.200   0.295  1.00  0.00
ATOM   5425  H2  WAT  1795     -13.004   1.026   0.041  1.00  0.00
TER
ATOM   5426  O   WAT  1796     -17.342  -6.902  -5.172  1.00  0.00
ATOM   5427  H1  WAT  1796     -18.155  -7.401  -5.247  1.00  0.00
ATOM   5428  H2  WAT  1796     -17.535  -6.062  -5.588  1.00  0.00
TER
ATOM   5429  O   WAT  1797     -17.421   1.775   6.572  1.00  0.00
ATOM   5430  H1  WAT  1797     -17.487   0.855   6.318  1.00  0.00
ATOM   5431  H2  WAT  1797     -18.050   1.873   7.287  1.00  0.00
TER
ATOM   5432  O   WAT  1798     -14.627  -2.530  -6.875  1.00  0.00
ATOM   5433  H1  WAT  1798     -13.739  -2.218  -7.050  1.00  0.00
ATOM   5434  H2  WAT  1798     -14.656  -3.403  -7.267  1.00  0.00
TER
ATOM   5435  O   WAT  1799     -17.489   4.597   6.323  1.00  0.00
ATOM   5436  H1  WAT  1799     -17.475   3.665   6.105  1.00  0.00
ATOM   5437  H2  WAT  1799     -18.197   4.683   6.962  1.00  0.00
TER
ATOM   5438  O   WAT  1800     -12.355  -1.219  -7.407  1.00  0.00
ATOM   5439  H1  WAT  1800     -12.439  -0.787  -8.258  1.00  0.00
ATOM   5440  H2  WAT  1800     -11.636  -0.759  -6.975  1.00  0.00
TER
ATOM   5441  O   WAT  1801     -11.278   1.238   5.670  1.00  0.00
ATOM   5442  H1  WAT  1801     -12.003   1.831   5.472  1.00  0.00
ATOM   5443  H2  WAT  1801     -10.750   1.230   4.871  1.00  0.00
TER
ATOM   5444  O   WAT  1802     -11.327   5.636  -4.679  1.00  0.00
ATOM   5445  H1  WAT  1802     -11.969   4.981  -4.405  1.00  0.00
ATOM   5446  H2  WAT  1802     -11.714   6.041  -5.455  1.00  0.00
TER
ATOM   5447  O   WAT  1803     -15.748   2.964  -0.832  1.00  0.00
ATOM   5448  H1  WAT  1803     -15.396   2.367  -1.492  1.00  0.00
ATOM   5449  H2  WAT  1803     -16.632   2.639  -0.661  1.00  0.00
TER
ATOM   5450  O   WAT  1804     -18.056   6.239   3.417  1.00  0.00
ATOM   5451  H1  WAT  1804     -17.412   6.445   4.094  1.00  0.00
ATOM   5452  H2  WAT  1804     -17.693   5.478   2.964  1.00  0.00
TER
ATOM   5453  O   WAT  1805     -16.783   4.242   2.134  1.00  0.00
ATOM   5454  H1  WAT  1805     -16.140   3.542   2.248  1.00  0.00
ATOM   5455  H2  WAT  1805     -16.258   5.022   1.954  1.00  0.00
TER
ATOM   5456  O   WAT  1806     -12.937   4.527  -8.142  1.00  0.00
ATOM   5457  H1  WAT  1806     -13.163   3.810  -7.549  1.00  0.00
ATOM   5458  H2  WAT  1806     -13.327   4.278  -8.979  1.00  0.00
TER
ATOM   5459  O   WAT  1807     -15.009   5.042   5.338  1.00  0.00
ATOM   5460  H1  WAT  1807     -14.673   5.628   6.016  1.00  0.00
ATOM   5461  H2  WAT  1807     -15.929   4.911   5.568  1.00  0.00
TER
ATOM   5462  O   WAT  1808     -13.355   2.444  -6.480  1.00  0.00
ATOM   5463  H1  WAT  1808     -13.643   2.906  -5.692  1.00  0.00
ATOM   5464  H2  WAT  1808     -12.560   1.984  -6.212  1.00  0.00
TER
ATOM   5465  O   WAT  1809     -15.965  -4.676   3.871  1.00  0.00
ATOM   5466  H1  WAT  1809     -15.596  -5.497   4.198  1.00  0.00
ATOM   5467  H2  WAT  1809     -16.825  -4.616   4.286  1.00  0.00
TER
ATOM   5468  O   WAT  1810     -12.598  -5.721  -5.321  1.00  0.00
ATOM   5469  H1  WAT  1810     -13.227  -5.616  -6.035  1.00  0.00
ATOM   5470  H2  WAT  1810     -13.093  -5.501  -4.531  1.00  0.00
TER
ATOM   5471  O   WAT  1811     -18.153   6.000  -7.887  1.00  0.00
ATOM   5472  H1  WAT  1811     -18.051   5.796  -8.817  1.00  0.00
ATOM   5473  H2  WAT  1811     -19.052   5.746  -7.683  1.00  0.00
TER
ATOM   5474  O   WAT  1812     -19.004  -2.022   4.094  1.00  0.00
ATOM   5475  H1  WAT  1812     -18.506  -1.548   4.760  1.00  0.00
ATOM   5476  H2  WAT  1812     -18.862  -2.946   4.301  1.00  0.00
TER
ATOM   5477  O   WAT  1813     -16.598  -6.717  -2.465  1.00  0.00
ATOM   5478  H1  WAT  1813     -16.722  -6.698  -3.414  1.00  0.00
ATOM   5479  H2  WAT  1813     -15.650  -6.669  -2.345  1.00  0.00
TER
ATOM   5480  O   WAT  1814     -11.798  -5.806   4.937  1.00  0.00
ATOM   5481  H1  WAT  1814     -12.300  -5.065   5.277  1.00  0.00
ATOM   5482  H2  WAT  1814     -10.982  -5.417   4.621  1.00  0.00
TER
ATOM   5483  O   WAT  1815     -13.505  -0.562  -1.617  1.00  0.00
ATOM   5484  H1  WAT  1815     -14.446  -0.547  -1.442  1.00  0.00
ATOM   5485  H2  WAT  1815     -13.191  -1.349  -1.171  1.00  0.00
TER
ATOM   5486  O   WAT  1816     -11.503   6.609   0.059  1.00  0.00
ATOM   5487  H1  WAT  1816     -11.378   7.432   0.531  1.00  0.00
ATOM   5488  H2  WAT  1816     -10.636   6.398  -0.289  1.00  0.00
TER
ATOM   5489  O   WAT  1817     -16.189   3.994   8.867  1.00  0.00
ATOM   5490  H1  WAT  1817     -16.795   4.017   8.126  1.00  0.00
ATOM   5491  H2  WAT  1817     -16.493   3.263   9.403  1.00  0.00
TER
ATOM   5492  O   WAT  1818     -14.759   7.722   7.477  1.00  0.00
ATOM   5493  H1  WAT  1818     -13.807   7.638   7.428  1.00  0.00
ATOM   5494  H2  WAT  1818     -14.906   8.386   8.151  1.00  0.00
TER
ATOM   5495  O   WAT  1819     -11.868   7.102  -7.023  1.00  0.00
ATOM   5496  H1  WAT  1819     -12.154   6.688  -7.838  1.00  0.00
ATOM   5497  H2  WAT  1819     -12.066   8.030  -7.143  1.00  0.00
TER
ATOM   5498  O   WAT  1820     -17.163   2.157  -7.979  1.00  0.00
ATOM   5499  H1  WAT  1820     -17.712   2.604  -7.334  1.00  0.00
ATOM   5500  H2  WAT  1820     -16.541   1.652  -7.455  1.00  0.00
TER
ATOM   5501  O   WAT  1821     -13.109   3.511   7.954  1.00  0.00
ATOM   5502  H1  WAT  1821     -12.368   3.849   7.450  1.00  0.00
ATOM   5503  H2  WAT  1821     -13.872   3.680   7.401  1.00  0.00
TER
ATOM   5504  O   WAT  1822     -18.983   0.140  -8.834  1.00  0.00
ATOM   5505  H1  WAT  1822     -18.462  -0.575  -9.200  1.00  0.00
ATOM   5506  H2  WAT  1822     -18.336   0.778  -8.534  1.00  0.00
TER
ATOM   5507  O   WAT  1823     -14.435   1.563   6.489  1.00  0.00
ATOM   5508  H1  WAT  1823     -14.021   1.717   7.338  1.00  0.00
ATOM   5509  H2  WAT  1823     -15.370   1.688   6.652  1.00  0.00
TER
ATOM   5510  O   WAT  1824     -13.963  -1.098   8.493  1.00  0.00
ATOM   5511  H1  WAT  1824     -13.381  -1.852   8.405  1.00  0.00
ATOM   5512  H2  WAT  1824     -13.786  -0.567   7.716  1.00  0.00
TER
ATOM   5513  O   WAT  1825     -17.337  -0.754   5.843  1.00  0.00
ATOM   5514  H1  WAT  1825     -17.217  -1.349   6.582  1.00  0.00
ATOM   5515  H2  WAT  1825     -16.478  -0.717   5.423  1.00  0.00
TER
ATOM   5516  O   WAT  1826     -14.998  -0.200   4.419  1.00  0.00
ATOM   5517  H1  WAT  1826     -15.525   0.324   3.815  1.00  0.00
ATOM   5518  H2  WAT  1826     -14.655   0.433   5.050  1.00  0.00
TER
ATOM   5519  O   WAT  1827     -15.751  -4.595   7.333  1.00  0.00
ATOM   5520  H1  WAT  1827     -16.439  -5.257   7.268  1.00  0.00
ATOM   5521  H2  WAT  1827     -15.030  -5.041   7.778  1.00  0.00
TER
ATOM   5522  O   WAT  1828     -15.121  -8.000  -6.608  1.00  0.00
ATOM   5523  H1  WAT  1828     -14.840  -8.843  -6.252  1.00  0.00
ATOM   5524  H2  WAT  1828     -15.894  -7.767  -6.094  1.00  0.00
TER
ATOM   5525  O   WAT  1829     -18.418   8.221  -6.544  1.00  0.00
ATOM   5526  H1  WAT  1829     -17.523   8.560  -6.522  1.00  0.00
ATOM   5527  H2  WAT  1829     -18.386   7.499  -7.172  1.00  0.00
TER
ATOM   5528  O   WAT  1830     -11.438   6.751   6.162  1.00  0.00
ATOM   5529  H1  WAT  1830     -12.038   6.811   5.419  1.00  0.00
ATOM   5530  H2  WAT  1830     -11.309   5.812   6.292  1.00  0.00
TER
ATOM   5531  O   WAT  1831     -10.198   4.493  -8.501  1.00  0.00
ATOM   5532  H1  WAT  1831     -11.029   4.561  -8.030  1.00  0.00
ATOM   5533  H2  WAT  1831     -10.021   5.384  -8.804  1.00  0.00
TER
ATOM   5534  O   WAT  1832     -10.743   1.238  -5.997  1.00  0.00
ATOM   5535  H1  WAT  1832      -9.981   1.808  -5.891  1.00  0.00
ATOM   5536  H2  WAT  1832     -10.727   0.671  -5.226  1.00  0.00
TER
ATOM   5537  O   WAT  1833      -9.737   2.093  -1.153  1.00  0.00
ATOM   5538  H1  WAT  1833      -9.366   1.310  -1.559  1.00  0.00
ATOM   5539  H2  WAT  1833      -9.096   2.782  -1.331  1.00  0.00
TER
ATOM   5540  O   WAT  1834     -12.753   3.477   4.260  1.00  0.00
ATOM   5541  H1  WAT  1834     -13.567   3.906   4.523  1.00  0.00
ATOM   5542  H2  WAT  1834     -12.346   4.088   3.647  1.00  0.00
TER
ATOM   5543  O   WAT  1835     -10.691   1.531  -8.840  1.00  0.00
ATOM   5544  H1  WAT  1835     -10.416   2.439  -8.968  1.00  0.00
ATOM   5545  H2  WAT  1835     -10.880   1.468  -7.904  1.00  0.00
TER
ATOM   5546  O   WAT  1836     -14.293  -5.444  -7.545  1.00  0.00
ATOM   5547  H1  WAT  1836     -13.875  -5.631  -8.385  1.00  0.00
ATOM   5548  H2  WAT  1836     -14.600  -6.296  -7.234  1.00  0.00
TER
ATOM   5549  O   WAT  1837     -10.794  -0.532  -3.847  1.00  0.00
ATOM   5550  H1  WAT  1837     -11.170  -1.299  -4.279  1.00  0.00
ATOM   5551  H2  WAT  1837     -11.524  -0.149  -3.359  1.00  0.00
TER
ATOM   5552  O   WAT  1838     -11.404  -1.385   5.787  1.00  0.00
ATOM   5553  H1  WAT  1838     -11.636  -1.613   4.887  1.00  0.00
ATOM   5554  H2  WAT  1838     -11.144  -0.465   5.742  1.00  0.00
TER
ATOM   5555  O   WAT  1839     -12.965  -6.159   8.565  1.00  0.00
ATOM   5556  H1  WAT  1839     -12.088  -6.151   8.948  1.00  0.00
ATOM   5557  H2  WAT  1839     -12.953  -6.896   7.954  1.00  0.00
TER
ATOM   5558  O   WAT  1840     -11.519  -2.306  -0.546  1.00  0.00
ATOM   5559  H1  WAT  1840     -10.995  -2.800  -1.177  1.00  0.00
ATOM   5560  H2  WAT  1840     -10.933  -2.171   0.199  1.00  0.00
TER
ATOM   5561  O   WAT  1841     -11.340  -2.222   2.976  1.00  0.00
ATOM   5562  H1  WAT  1841     -12.290  -2.256   3.090  1.00  0.00
ATOM   5563  H2  WAT  1841     -11.159  -1.312   2.741  1.00  0.00
TER
ATOM   5564  O   WAT  1842     -12.029  -3.049  -4.607  1.00  0.00
ATOM   5565  H1  WAT  1842     -11.533  -3.282  -3.822  1.00  0.00
ATOM   5566  H2  WAT  1842     -12.227  -3.887  -5.023  1.00  0.00
TER
ATOM   5567  O   WAT  1843     -10.600  -4.413  -2.073  1.00  0.00
ATOM   5568  H1  WAT  1843     -10.710  -4.567  -1.135  1.00  0.00
ATOM   5569  H2  WAT  1843      -9.840  -4.940  -2.316  1.00  0.00
TER
ATOM   5570  O   WAT  1844     -12.254  -8.473   4.385  1.00  0.00
ATOM   5571  H1  WAT  1844     -11.617  -7.860   4.751  1.00  0.00
ATOM   5572  H2  WAT  1844     -12.106  -8.437   3.440  1.00  0.00
TER
ATOM   5573  O   WAT  1845      -9.711  -6.582  -8.833  1.00  0.00
ATOM   5574  H1  WAT  1845      -8.786  -6.714  -9.041  1.00  0.00
ATOM   5575  H2  WAT  1845      -9.734  -6.502  -7.879  1.00  0.00
TER
ATOM   5576  O   WAT  1846      -9.637  -5.811  -6.207  1.00  0.00
ATOM   5577  H1  WAT  1846     -10.432  -5.876  -5.678  1.00  0.00
ATOM   5578  H2  WAT  1846      -9.433  -4.876  -6.218  1.00  0.00
TER
ATOM   5579  O   WAT  1847     -12.696   8.228  -2.213  1.00  0.00
ATOM   5580  H1  WAT  1847     -12.100   7.907  -2.890  1.00  0.00
ATOM   5581  H2  WAT  1847     -12.438   7.756  -1.422  1.00  0.00
TER
ATOM   5582  O   WAT  1848     -18.883  -7.321   7.293  1.00  0.00
ATOM   5583  H1  WAT  1848     -18.944  -6.728   8.042  1.00  0.00
ATOM   5584  H2  WAT  1848     -17.943  -7.428   7.148  1.00  0.00
TER
ATOM   5585  O   WAT  1849     -16.246  -7.664   6.932  1.00  0.00
ATOM   5586  H1  WAT  1849     -15.632  -7.346   6.270  1.00  0.00
ATOM   5587  H2  WAT  1849     -15.701  -8.149   7.551  1.00  0.00
TER
ATOM   5588  O   WAT  1850      -9.828   8.236   4.338  1.00  0.00
ATOM   5589  H1  WAT  1850     -10.323   8.633   3.621  1.00  0.00
ATOM   5590  H2  WAT  1850     -10.437   7.611   4.732  1.00  0.00
TER
ATOM   5591  O   WAT  1851     -15.505  -9.100   3.259  1.00  0.00
ATOM   5592  H1  WAT  1851     -16.379  -8.767   3.056  1.00  0.00
ATOM   5593  H2  WAT  1851     -15.614  -9.573   4.084  1.00  0.00
TER
ATOM   5594  O   WAT  1852     -14.598  -6.893   4.643  1.00  0.00
ATOM   5595  H1  WAT  1852     -14.927  -7.708   4.263  1.00  0.00
ATOM   5596  H2  WAT  1852     -13.650  -6.936   4.520  1.00  0.00
TER
ATOM   5597  O   WAT  1853     -12.144   8.878   1.617  1.00  0.00
ATOM   5598  H1  WAT  1853     -12.604   9.630   1.242  1.00  0.00
ATOM   5599  H2  WAT  1853     -12.773   8.159   1.558  1.00  0.00
TER
ATOM   5600  O   WAT  1854     -18.975   8.078   1.618  1.00  0.00
ATOM   5601  H1  WAT  1854     -18.688   7.823   0.742  1.00  0.00
ATOM   5602  H2  WAT  1854     -18.463   7.525   2.209  1.00  0.00
TER
ATOM   5603  O   WAT  1855     -17.758  -8.183   2.198  1.00  0.00
ATOM   5604  H1  WAT  1855     -18.540  -7.709   2.478  1.00  0.00
ATOM   5605  H2  WAT  1855     -18.051  -9.088   2.089  1.00  0.00
TER
ATOM   5606  O   WAT  1856     -13.205  -7.481   0.243  1.00  0.00
ATOM   5607  H1  WAT  1856     -12.765  -7.536  -0.605  1.00  0.00
ATOM   5608  H2  WAT  1856     -13.475  -6.565   0.314  1.00  0.00
TER
ATOM   5609  O   WAT  1857     -11.342  -7.849  -1.746  1.00  0.00
ATOM   5610  H1  WAT  1857     -11.403  -8.793  -1.893  1.00  0.00
ATOM   5611  H2  WAT  1857     -10.562  -7.741  -1.201  1.00  0.00
TER
ATOM   5612  O   WAT  1858     -15.370  -9.100  -1.052  1.00  0.00
ATOM   5613  H1  WAT  1858     -14.767  -8.528  -0.577  1.00  0.00
ATOM   5614  H2  WAT  1858     -16.110  -8.536  -1.275  1.00  0.00
TER
ATOM   5615  O   WAT  1859     -12.226  -8.698  -5.778  1.00  0.00
ATOM   5616  H1  WAT  1859     -12.031  -7.800  -5.511  1.00  0.00
ATOM   5617  H2  WAT  1859     -13.013  -8.930  -5.285  1.00  0.00
TER
ATOM   5618  O   WAT  1860     -18.908   8.999   8.985  1.00  0.00
ATOM   5619  H1  WAT  1860     -17.981   8.764   9.029  1.00  0.00
ATOM   5620  H2  WAT  1860     -18.923   9.826   8.504  1.00  0.00
TER
ATOM   5621  O   WAT  1861     -10.674   8.542  -4.017  1.00  0.00
ATOM   5622  H1  WAT  1861     -10.498   7.856  -4.661  1.00  0.00
ATOM   5623  H2  WAT  1861     -11.371   9.067  -4.410  1.00  0.00
TER
ATOM   5624  O   WAT  1862     -15.120  -8.921   9.327  1.00  0.00
ATOM   5625  H1  WAT  1862     -15.234  -8.601  10.223  1.00  0.00
ATOM   5626  H2  WAT  1862     -14.303  -8.520   9.031  1.00  0.00
TER
ATOM   5627  O   WAT  1863     -12.340   8.226   8.809  1.00  0.00
ATOM   5628  H1  WAT  1863     -11.548   7.731   8.602  1.00  0.00
ATOM   5629  H2  WAT  1863     -12.047   8.905   9.417  1.00  0.00
TER
ATOM   5630  O   WAT  1864     -18.083   0.876 -18.428  1.00  0.00
ATOM   5631  H1  WAT  1864     -18.858   0.396 -18.138  1.00  0.00
ATOM   5632  H2  WAT  1864     -17.431   0.197 -18.603  1.00  0.00
TER
ATOM   5633  O   WAT  1865     -14.062   5.282 -19.648  1.00  0.00
ATOM   5634  H1  WAT  1865     -14.524   4.511 -19.320  1.00  0.00
ATOM   5635  H2  WAT  1865     -13.249   5.309 -19.143  1.00  0.00
TER
ATOM   5636  O   WAT  1866     -18.642   3.552 -18.421  1.00  0.00
ATOM   5637  H1  WAT  1866     -18.711   2.611 -18.582  1.00  0.00
ATOM   5638  H2  WAT  1866     -17.880   3.642 -17.849  1.00  0.00
TER
ATOM   5639  O   WAT  1867     -17.611  -3.641 -18.194  1.00  0.00
ATOM   5640  H1  WAT  1867     -17.235  -4.514 -18.307  1.00  0.00
ATOM   5641  H2  WAT  1867     -17.709  -3.305 -19.085  1.00  0.00
TER
ATOM   5642  O   WAT  1868      -9.539  -4.129 -14.697  1.00  0.00
ATOM   5643  H1  WAT  1868     -10.244  -3.741 -15.216  1.00  0.00
ATOM   5644  H2  WAT  1868      -9.273  -3.434 -14.095  1.00  0.00
TER
ATOM   5645  O   WAT  1869     -13.593  -4.206 -18.489  1.00  0.00
ATOM   5646  H1  WAT  1869     -14.297  -3.917 -17.908  1.00  0.00
ATOM   5647  H2  WAT  1869     -13.231  -3.396 -18.849  1.00  0.00
TER
ATOM   5648  O   WAT  1870     -11.976   5.412 -16.226  1.00  0.00
ATOM   5649  H1  WAT  1870     -12.660   6.082 -16.234  1.00  0.00
ATOM   5650  H2  WAT  1870     -11.437   5.610 -16.991  1.00  0.00
TER
ATOM   5651  O   WAT  1871     -10.524  -4.760 -18.098  1.00  0.00
ATOM   5652  H1  WAT  1871     -11.471  -4.727 -17.966  1.00  0.00
ATOM   5653  H2  WAT  1871     -10.199  -3.947 -17.713  1.00  0.00
TER
ATOM   5654  O   WAT  1872     -14.440   7.256 -17.511  1.00  0.00
ATOM   5655  H1  WAT  1872     -14.428   6.852 -18.379  1.00  0.00
ATOM   5656  H2  WAT  1872     -14.993   8.031 -17.615  1.00  0.00
TER
ATOM   5657  O   WAT  1873     -15.042   2.159 -16.183  1.00  0.00
ATOM   5658  H1  WAT  1873     -14.625   1.945 -17.018  1.00  0.00
ATOM   5659  H2  WAT  1873     -14.318   2.416 -15.612  1.00  0.00
TER
ATOM   5660  O   WAT  1874     -11.096   0.558 -16.091  1.00  0.00
ATOM   5661  H1  WAT  1874     -11.924   0.627 -16.566  1.00  0.00
ATOM   5662  H2  WAT  1874     -10.501   1.143 -16.560  1.00  0.00
TER
ATOM   5663  O   WAT  1875     -14.131  -2.655 -15.146  1.00  0.00
ATOM   5664  H1  WAT  1875     -14.544  -1.830 -14.892  1.00  0.00
ATOM   5665  H2  WAT  1875     -14.864  -3.241 -15.338  1.00  0.00
TER
ATOM   5666  O   WAT  1876     -13.441   7.391 -14.458  1.00  0.00
ATOM   5667  H1  WAT  1876     -13.918   8.198 -14.651  1.00  0.00
ATOM   5668  H2  WAT  1876     -14.125   6.738 -14.305  1.00  0.00
TER
ATOM   5669  O   WAT  1877      -9.862   7.152  -9.389  1.00  0.00
ATOM   5670  H1  WAT  1877      -9.386   7.630  -8.710  1.00  0.00
ATOM   5671  H2  WAT  1877      -9.241   7.084 -10.114  1.00  0.00
TER
ATOM   5672  O   WAT  1878     -10.458   4.343 -12.229  1.00  0.00
ATOM   5673  H1  WAT  1878     -10.332   4.104 -13.147  1.00  0.00
ATOM   5674  H2  WAT  1878     -10.416   3.512 -11.757  1.00  0.00
TER
ATOM   5675  O   WAT  1879     -16.597   8.046 -13.659  1.00  0.00
ATOM   5676  H1  WAT  1879     -16.082   7.957 -12.857  1.00  0.00
ATOM   5677  H2  WAT  1879     -17.440   8.392 -13.366  1.00  0.00
TER
ATOM   5678  O   WAT  1880     -10.606  -3.604 -11.264  1.00  0.00
ATOM   5679  H1  WAT  1880     -11.221  -3.096 -11.792  1.00  0.00
ATOM   5680  H2  WAT  1880     -10.926  -4.504 -11.321  1.00  0.00
TER
ATOM   5681  O   WAT  1881     -18.544  -4.764 -13.798  1.00  0.00
ATOM   5682  H1  WAT  1881     -19.006  -4.556 -12.986  1.00  0.00
ATOM   5683  H2  WAT  1881     -18.947  -5.579 -14.101  1.00  0.00
TER
ATOM   5684  O   WAT  1882     -13.544  -3.544 -12.668  1.00  0.00
ATOM   5685  H1  WAT  1882     -14.395  -3.843 -12.347  1.00  0.00
ATOM   5686  H2  WAT  1882     -13.704  -3.299 -13.580  1.00  0.00
TER
ATOM   5687  O   WAT  1883     -16.449  -2.043 -10.568  1.00  0.00
ATOM   5688  H1  WAT  1883     -16.124  -2.877 -10.908  1.00  0.00
ATOM   5689  H2  WAT  1883     -15.661  -1.521 -10.420  1.00  0.00
TER
ATOM   5690  O   WAT  1884     -16.618  -1.275 -16.949  1.00  0.00
ATOM   5691  H1  WAT  1884     -17.350  -0.766 -16.600  1.00  0.00
ATOM   5692  H2  WAT  1884     -17.016  -2.092 -17.250  1.00  0.00
TER
ATOM   5693  O   WAT  1885     -16.156  -5.821 -17.536  1.00  0.00
ATOM   5694  H1  WAT  1885     -16.138  -5.370 -16.692  1.00  0.00
ATOM   5695  H2  WAT  1885     -16.404  -6.721 -17.323  1.00  0.00
TER
ATOM   5696  O   WAT  1886     -12.728  -8.408 -11.698  1.00  0.00
ATOM   5697  H1  WAT  1886     -12.404  -9.139 -11.172  1.00  0.00
ATOM   5698  H2  WAT  1886     -12.693  -8.727 -12.599  1.00  0.00
TER
ATOM   5699  O   WAT  1887     -12.803   1.704 -18.089  1.00  0.00
ATOM   5700  H1  WAT  1887     -12.083   2.200 -18.479  1.00  0.00
ATOM   5701  H2  WAT  1887     -13.004   1.026 -18.734  1.00  0.00
TER
ATOM   5702  O   WAT  1888     -17.421   1.775 -12.202  1.00  0.00
ATOM   5703  H1  WAT  1888     -17.487   0.855 -12.456  1.00  0.00
ATOM   5704  H2  WAT  1888     -18.050   1.873 -11.488  1.00  0.00
TER
ATOM   5705  O   WAT  1889     -17.489   4.597 -12.452  1.00  0.00
ATOM   5706  H1  WAT  1889     -17.475   3.665 -12.670  1.00  0.00
ATOM   5707  H2  WAT  1889     -18.197   4.683 -11.813  1.00  0.00
TER
ATOM   5708  O   WAT  1890     -11.278   1.238 -13.105  1.00  0.00
ATOM   5709  H1  WAT  1890     -12.003   1.831 -13.302  1.00  0.00
ATOM   5710  H2  WAT  1890     -10.750   1.230 -13.904  1.00  0.00
TER
ATOM   5711  O   WAT  1891     -15.748   2.964 -19.606  1.00  0.00
ATOM   5712  H1  WAT  1891     -15.396   2.367 -20.266  1.00  0.00
ATOM   5713  H2  WAT  1891     -16.632   2.639 -19.436  1.00  0.00
TER
ATOM   5714  O   WAT  1892     -18.056   6.239 -15.358  1.00  0.00
ATOM   5715  H1  WAT  1892     -17.412   6.445 -14.680  1.00  0.00
ATOM   5716  H2  WAT  1892     -17.693   5.478 -15.811  1.00  0.00
TER
ATOM   5717  O   WAT  1893     -16.783   4.242 -16.640  1.00  0.00
ATOM   5718  H1  WAT  1893     -16.140   3.542 -16.527  1.00  0.00
ATOM   5719  H2  WAT  1893     -16.258   5.022 -16.820  1.00  0.00
TER
ATOM   5720  O   WAT  1894     -15.009   5.042 -13.436  1.00  0.00
ATOM   5721  H1  WAT  1894     -14.673   5.628 -12.759  1.00  0.00
ATOM   5722  H2  WAT  1894     -15.929   4.911 -13.207  1.00  0.00
TER
ATOM   5723  O   WAT  1895     -15.965  -4.676 -14.904  1.00  0.00
ATOM   5724  H1  WAT  1895     -15.596  -5.497 -14.576  1.00  0.00
ATOM   5725  H2  WAT  1895     -16.825  -4.616 -14.488  1.00  0.00
TER
ATOM   5726  O   WAT  1896     -19.004  -2.022 -14.680  1.00  0.00
ATOM   5727  H1  WAT  1896     -18.506  -1.548 -14.015  1.00  0.00
ATOM   5728  H2  WAT  1896     -18.862  -2.946 -14.473  1.00  0.00
TER
ATOM   5729  O   WAT  1897     -11.798  -5.806 -13.837  1.00  0.00
ATOM   5730  H1  WAT  1897     -12.300  -5.065 -13.498  1.00  0.00
ATOM   5731  H2  WAT  1897     -10.982  -5.417 -14.153  1.00  0.00
TER
ATOM   5732  O   WAT  1898     -13.505  -0.562 -20.391  1.00  0.00
ATOM   5733  H1  WAT  1898     -14.446  -0.547 -20.216  1.00  0.00
ATOM   5734  H2  WAT  1898     -13.191  -1.349 -19.945  1.00  0.00
TER
ATOM   5735  O   WAT  1899     -11.503   6.609 -18.716  1.00  0.00
ATOM   5736  H1  WAT  1899     -11.378   7.432 -18.243  1.00  0.00
ATOM   5737  H2  WAT  1899     -10.636   6.398 -19.063  1.00  0.00
TER
ATOM   5738  O   WAT  1900     -16.189   3.994  -9.908  1.00  0.00
ATOM   5739  H1  WAT  1900     -16.795   4.017 -10.648  1.00  0.00
ATOM   5740  H2  WAT  1900     -16.493   3.263  -9.371  1.00  0.00
TER
ATOM   5741  O   WAT  1901     -14.759   7.722 -11.297  1.00  0.00
ATOM   5742  H1  WAT  1901     -13.807   7.638 -11.347  1.00  0.00
ATOM   5743  H2  WAT  1901     -14.906   8.386 -10.623  1.00  0.00
TER
ATOM   5744  O   WAT  1902     -13.109   3.511 -10.821  1.00  0.00
ATOM   5745  H1  WAT  1902     -12.368   3.849 -11.324  1.00  0.00
ATOM   5746  H2  WAT  1902     -13.872   3.680 -11.374  1.00  0.00
TER
ATOM   5747  O   WAT  1903     -14.435   1.563 -12.285  1.00  0.00
ATOM   5748  H1  WAT  1903     -14.021   1.717 -11.436  1.00  0.00
ATOM   5749  H2  WAT  1903     -15.370   1.688 -12.123  1.00  0.00
TER
ATOM   5750  O   WAT  1904     -13.963  -1.098 -10.281  1.00  0.00
ATOM   5751  H1  WAT  1904     -13.381  -1.852 -10.369  1.00  0.00
ATOM   5752  H2  WAT  1904     -13.786  -0.567 -11.058  1.00  0.00
TER
ATOM   5753  O   WAT  1905     -17.337  -0.754 -12.932  1.00  0.00
ATOM   5754  H1  WAT  1905     -17.217  -1.349 -12.192  1.00  0.00
ATOM   5755  H2  WAT  1905     -16.478  -0.717 -13.352  1.00  0.00
TER
ATOM   5756  O   WAT  1906     -14.998  -0.200 -14.356  1.00  0.00
ATOM   5757  H1  WAT  1906     -15.525   0.324 -14.959  1.00  0.00
ATOM   5758  H2  WAT  1906     -14.655   0.433 -13.725  1.00  0.00
TER
ATOM   5759  O   WAT  1907     -15.751  -4.595 -11.441  1.00  0.00
ATOM   5760  H1  WAT  1907     -16.439  -5.257 -11.506  1.00  0.00
ATOM   5761  H2  WAT  1907     -15.030  -5.041 -10.996  1.00  0.00
TER
ATOM   5762  O   WAT  1908     -11.438   6.751 -12.612  1.00  0.00
ATOM   5763  H1  WAT  1908     -12.038   6.811 -13.355  1.00  0.00
ATOM   5764  H2  WAT  1908     -11.309   5.812 -12.482  1.00  0.00
TER
ATOM   5765  O   WAT  1909      -9.737   2.093 -19.927  1.00  0.00
ATOM   5766  H1  WAT  1909      -9.366   1.310 -20.334  1.00  0.00
ATOM   5767  H2  WAT  1909      -9.096   2.782 -20.106  1.00  0.00
TER
ATOM   5768  O   WAT  1910     -12.753   3.477 -14.514  1.00  0.00
ATOM   5769  H1  WAT  1910     -13.567   3.906 -14.252  1.00  0.00
ATOM   5770  H2  WAT  1910     -12.346   4.088 -15.127  1.00  0.00
TER
ATOM   5771  O   WAT  1911     -11.404  -1.385 -12.987  1.00  0.00
ATOM   5772  H1  WAT  1911     -11.636  -1.613 -13.888  1.00  0.00
ATOM   5773  H2  WAT  1911     -11.144  -0.465 -13.033  1.00  0.00
TER
ATOM   5774  O   WAT  1912     -12.965  -6.159 -10.209  1.00  0.00
ATOM   5775  H1  WAT  1912     -12.088  -6.151  -9.826  1.00  0.00
ATOM   5776  H2  WAT  1912     -12.953  -6.896 -10.820  1.00  0.00
TER
ATOM   5777  O   WAT  1913     -11.519  -2.306 -19.321  1.00  0.00
ATOM   5778  H1  WAT  1913     -10.995  -2.800 -19.952  1.00  0.00
ATOM   5779  H2  WAT  1913     -10.933  -2.171 -18.576  1.00  0.00
TER
ATOM   5780  O   WAT  1914     -11.340  -2.222 -15.799  1.00  0.00
ATOM   5781  H1  WAT  1914     -12.290  -2.256 -15.684  1.00  0.00
ATOM   5782  H2  WAT  1914     -11.159  -1.312 -16.034  1.00  0.00
TER
ATOM   5783  O   WAT  1915     -12.254  -8.473 -14.389  1.00  0.00
ATOM   5784  H1  WAT  1915     -11.617  -7.860 -14.023  1.00  0.00
ATOM   5785  H2  WAT  1915     -12.106  -8.437 -15.334  1.00  0.00
TER
ATOM   5786  O   WAT  1916     -18.883  -7.321 -11.482  1.00  0.00
ATOM   5787  H1  WAT  1916     -18.944  -6.728 -10.732  1.00  0.00
ATOM   5788  H2  WAT  1916     -17.943  -7.428 -11.627  1.00  0.00
TER
ATOM   5789  O   WAT  1917     -16.246  -7.664 -11.843  1.00  0.00
ATOM   5790  H1  WAT  1917     -15.632  -7.346 -12.504  1.00  0.00
ATOM   5791  H2  WAT  1917     -15.701  -8.149 -11.223  1.00  0.00
TER
ATOM   5792  O   WAT  1918      -9.828   8.236 -14.436  1.00  0.00
ATOM   5793  H1  WAT  1918     -10.323   8.633 -15.154  1.00  0.00
ATOM   5794  H2  WAT  1918     -10.437   7.611 -14.043  1.00  0.00
TER
ATOM   5795  O   WAT  1919     -15.505  -9.100 -15.516  1.00  0.00
ATOM   5796  H1  WAT  1919     -16.379  -8.767 -15.718  1.00  0.00
ATOM   5797  H2  WAT  1919     -15.614  -9.573 -14.690  1.00  0.00
TER
ATOM   5798  O   WAT  1920     -14.598  -6.893 -14.131  1.00  0.00
ATOM   5799  H1  WAT  1920     -14.927  -7.708 -14.511  1.00  0.00
ATOM   5800  H2  WAT  1920     -13.650  -6.936 -14.255  1.00  0.00
TER
ATOM   5801  O   WAT  1921     -12.144   8.878 -17.158  1.00  0.00
ATOM   5802  H1  WAT  1921     -12.604   9.630 -17.532  1.00  0.00
ATOM   5803  H2  WAT  1921     -12.773   8.159 -17.216  1.00  0.00
TER
ATOM   5804  O   WAT  1922     -18.975   8.078 -17.156  1.00  0.00
ATOM   5805  H1  WAT  1922     -18.688   7.823 -18.033  1.00  0.00
ATOM   5806  H2  WAT  1922     -18.463   7.525 -16.565  1.00  0.00
TER
ATOM   5807  O   WAT  1923     -17.758  -8.183 -16.576  1.00  0.00
ATOM   5808  H1  WAT  1923     -18.540  -7.709 -16.297  1.00  0.00
ATOM   5809  H2  WAT  1923     -18.051  -9.088 -16.685  1.00  0.00
TER
ATOM   5810  O   WAT  1924     -13.205  -7.481 -18.531  1.00  0.00
ATOM   5811  H1  WAT  1924     -12.765  -7.536 -19.379  1.00  0.00
ATOM   5812  H2  WAT  1924     -13.475  -6.565 -18.460  1.00  0.00
TER
ATOM   5813  O   WAT  1925     -15.370  -9.100 -19.826  1.00  0.00
ATOM   5814  H1  WAT  1925     -14.767  -8.528 -19.352  1.00  0.00
ATOM   5815  H2  WAT  1925     -16.110  -8.536 -20.049  1.00  0.00
TER
ATOM   5816  O   WAT  1926     -18.908   8.999  -9.789  1.00  0.00
ATOM   5817  H1  WAT  1926     -17.981   8.764  -9.746  1.00  0.00
ATOM   5818  H2  WAT  1926     -18.923   9.826 -10.271  1.00  0.00
TER
ATOM   5819  O   WAT  1927     -15.120  -8.921  -9.447  1.00  0.00
ATOM   5820  H1  WAT  1927     -15.234  -8.601  -8.552  1.00  0.00
ATOM   5821  H2  WAT  1927     -14.303  -8.520  -9.743  1.00  0.00
TER
ATOM   5822  O   WAT  1928     -12.340   8.226  -9.965  1.00  0.00
ATOM   5823  H1  WAT  1928     -11.548   7.731 -10.172  1.00  0.00
ATOM   5824  H2  WAT  1928     -12.047   8.905  -9.357  1.00  0.00
TER
ATOM   5825  O   WAT  1929     -16.214 -19.676  17.240  1.00  0.00
ATOM   5826  H1  WAT  1929     -16.295 -20.591  16.969  1.00  0.00
ATOM   5827  H2  WAT  1929     -16.628 -19.179  16.534  1.00  0.00
TER
ATOM   5828  O   WAT  1930     -18.083 -17.898  19.121  1.00  0.00
ATOM   5829  H1  WAT  1930     -18.858 -18.378  19.410  1.00  0.00
ATOM   5830  H2  WAT  1930     -17.431 -18.578  18.946  1.00  0.00
TER
ATOM   5831  O   WAT  1931     -14.062 -13.492  17.900  1.00  0.00
ATOM   5832  H1  WAT  1931     -14.524 -14.263  18.229  1.00  0.00
ATOM   5833  H2  WAT  1931     -13.249 -13.465  18.406  1.00  0.00
TER
ATOM   5834  O   WAT  1932     -17.835 -11.206  17.521  1.00  0.00
ATOM   5835  H1  WAT  1932     -18.454 -10.751  16.950  1.00  0.00
ATOM   5836  H2  WAT  1932     -16.980 -11.051  17.120  1.00  0.00
TER
ATOM   5837  O   WAT  1933     -18.642 -15.222  19.128  1.00  0.00
ATOM   5838  H1  WAT  1933     -18.711 -16.163  18.966  1.00  0.00
ATOM   5839  H2  WAT  1933     -17.880 -15.132  19.700  1.00  0.00
TER
ATOM   5840  O   WAT  1934     -16.969 -16.322  14.914  1.00  0.00
ATOM   5841  H1  WAT  1934     -17.587 -15.857  14.350  1.00  0.00
ATOM   5842  H2  WAT  1934     -16.457 -15.630  15.331  1.00  0.00
TER
ATOM   5843  O   WAT  1935     -14.440 -11.518  20.037  1.00  0.00
ATOM   5844  H1  WAT  1935     -14.428 -11.922  19.170  1.00  0.00
ATOM   5845  H2  WAT  1935     -14.993 -10.744  19.933  1.00  0.00
TER
ATOM   5846  O   WAT  1936     -13.146 -14.797  15.126  1.00  0.00
ATOM   5847  H1  WAT  1936     -13.256 -15.739  15.251  1.00  0.00
ATOM   5848  H2  WAT  1936     -13.149 -14.435  16.013  1.00  0.00
TER
ATOM   5849  O   WAT  1937     -17.604 -19.170  14.483  1.00  0.00
ATOM   5850  H1  WAT  1937     -18.531 -19.236  14.711  1.00  0.00
ATOM   5851  H2  WAT  1937     -17.451 -18.232  14.368  1.00  0.00
TER
ATOM   5852  O   WAT  1938     -13.574 -17.608  14.986  1.00  0.00
ATOM   5853  H1  WAT  1938     -14.193 -17.946  14.339  1.00  0.00
ATOM   5854  H2  WAT  1938     -13.592 -18.252  15.694  1.00  0.00
TER
[truncated: 28,910 more chars]
