# Supplementary material for: Accuracy and Precision of Alchemical Relative Free Energy Predictions with and without Replica‐Exchange
Source: Adv Theory Simul. 2019 Nov 27;3(1):1900195. doi: 10.1002/adts.201900195 (PMC8427472; doi:10.1002/adts.201900195)
Supplement: Supplementary file 1 — Supporting Information [file ADTS-3-1900195-s001.gz › TYK2/ligand/l6-l11/build/complex.pdb]

ATOM      1 CL2  L6      1       2.613   1.012   2.602  1.00  0.00
ATOM      2  C3  L6      1       1.849   2.563   2.528  1.00  0.00
ATOM      3  C2  L6      1       2.610   3.680   2.200  1.00  0.00
ATOM      4  H2  L6      1       3.669   3.573   2.019  1.00  0.00
ATOM      5  C1  L6      1       2.011   4.933   2.105  1.00  0.00
ATOM      6  H1  L6      1       2.605   5.799   1.851  1.00  0.00
ATOM      7  C6  L6      1       0.648   5.068   2.336  1.00  0.00
ATOM      8  H3  L6      1       0.181   6.039   2.262  1.00  0.00
ATOM      9  C5  L6      1      -0.128   3.964   2.663  1.00  0.00
ATOM     10 CL1  L6      1      -1.836   4.153   2.937  1.00  0.00
ATOM     11  C4  L6      1       0.470   2.694   2.775  1.00  0.00
ATOM     12  C7  L6      1      -0.378   1.539   3.150  1.00  0.00
ATOM     13  O1  L6      1      -0.711   1.410   4.316  1.00  0.00
ATOM     14  N1  L6      1      -0.781   0.700   2.175  1.00  0.00
ATOM     15  H4  L6      1      -0.463   0.840   1.226  1.00  0.00
ATOM     16  C8  L6      1      -1.626  -0.410   2.261  1.00  0.00
ATOM     17  C12 L6      1      -1.749  -1.177   1.107  1.00  0.00
ATOM     18  H7  L6      1      -1.184  -0.916   0.223  1.00  0.00
ATOM     19  C9  L6      1      -2.453  -0.737   3.354  1.00  0.00
ATOM     20  H5  L6      1      -2.408  -0.147   4.259  1.00  0.00
ATOM     21  C10 L6      1      -3.319  -1.820   3.246  1.00  0.00
ATOM     22  H6  L6      1      -3.965  -2.079   4.072  1.00  0.00
ATOM     23  N2  L6      1      -3.367  -2.551   2.136  1.00  0.00
ATOM     24  C11 L6      1      -2.598  -2.286   1.081  1.00  0.00
ATOM     25  N3  L6      1      -2.742  -3.054  -0.080  1.00  0.00
ATOM     26  H8  L6      1      -3.615  -3.526  -0.270  1.00  0.00
ATOM     27  C13 L6      1      -1.805  -3.263  -1.043  1.00  0.00
ATOM     28  O2  L6      1      -0.682  -2.791  -0.990  1.00  0.00
ATOM     29  C14 L6      1      -2.230  -4.104  -2.221  1.00  0.00
ATOM     30  C16 L6      1      -1.012  -4.572  -2.963  1.00  0.00
ATOM     31  H10 L6      1      -1.318  -5.180  -3.815  1.00  0.00
ATOM     32  H11 L6      1      -0.449  -3.708  -3.317  1.00  0.00
ATOM     33  H12 L6      1      -0.387  -5.166  -2.297  1.00  0.00
ATOM     34  H9  L6      1      -2.776  -3.484  -2.930  1.00  0.00
ATOM     35  C15 L6      1      -3.070  -5.289  -1.847  1.00  0.00
ATOM     36  H13 L6      1      -3.336  -5.845  -2.747  1.00  0.00
ATOM     37  H14 L6      1      -2.507  -5.937  -1.174  1.00  0.00
ATOM     38  H15 L6      1      -3.978  -4.950  -1.349  1.00  0.00
ATOM     39  N6  L6      1      -2.742  -3.054  -0.080  1.00  0.00
ATOM     40  H25 L6      1      -3.615  -3.526  -0.270  1.00  0.00
ATOM     41  C29 L6      1      -1.805  -3.263  -1.043  1.00  0.00
ATOM     42  O4  L6      1      -0.682  -2.791  -0.990  1.00  0.00
ATOM     43  C30 L6      1      -2.230  -4.104  -2.221  1.00  0.00
ATOM     44  H16 L6      1      -3.305  -4.210  -2.319  1.00  0.00
ATOM     45  C31 L6      1      -1.415  -4.051  -3.517  1.00  0.00
ATOM     46  H26 L6      1      -2.087  -3.913  -4.365  1.00  0.00
ATOM     47  H27 L6      1      -0.712  -3.218  -3.472  1.00  0.00
ATOM     48  C32 L6      1      -1.365  -5.294  -2.627  1.00  0.00
ATOM     49  H17 L6      1      -1.869  -6.186  -2.994  1.00  0.00
ATOM     50 CL4  L6      1       0.130  -5.577  -1.675  1.00  0.00
TER
ATOM     51  O   WAT     2      11.892  14.989  13.773  1.00  0.00
ATOM     52  H1  WAT     2      11.004  15.330  13.671  1.00  0.00
ATOM     53  H2  WAT     2      12.176  14.789  12.881  1.00  0.00
TER
ATOM     54  O   WAT     3       9.855  17.589  19.657  1.00  0.00
ATOM     55  H1  WAT     3      10.427  16.822  19.658  1.00  0.00
ATOM     56  H2  WAT     3       9.855  17.888  18.748  1.00  0.00
TER
ATOM     57  O   WAT     4      14.068  13.572  14.807  1.00  0.00
ATOM     58  H1  WAT     4      14.175  14.472  15.114  1.00  0.00
ATOM     59  H2  WAT     4      13.157  13.524  14.517  1.00  0.00
TER
ATOM     60  O   WAT     5      15.909  16.541  19.140  1.00  0.00
ATOM     61  H1  WAT     5      16.417  17.039  19.780  1.00  0.00
ATOM     62  H2  WAT     5      16.440  15.764  18.964  1.00  0.00
TER
ATOM     63  O   WAT     6      17.557  10.380  17.738  1.00  0.00
ATOM     64  H1  WAT     6      17.864   9.824  17.021  1.00  0.00
ATOM     65  H2  WAT     6      16.627  10.514  17.555  1.00  0.00
TER
ATOM     66  O   WAT     7      15.551  18.971  17.256  1.00  0.00
ATOM     67  H1  WAT     7      15.146  18.259  16.760  1.00  0.00
ATOM     68  H2  WAT     7      15.637  18.626  18.144  1.00  0.00
TER
ATOM     69  O   WAT     8      12.251  17.866  14.756  1.00  0.00
ATOM     70  H1  WAT     8      12.131  18.592  14.144  1.00  0.00
ATOM     71  H2  WAT     8      11.941  17.096  14.279  1.00  0.00
TER
ATOM     72  O   WAT     9      14.717  11.209  18.139  1.00  0.00
ATOM     73  H1  WAT     9      14.274  11.990  17.807  1.00  0.00
ATOM     74  H2  WAT     9      15.276  11.532  18.846  1.00  0.00
TER
ATOM     75  O   WAT    10      17.833  10.830  13.019  1.00  0.00
ATOM     76  H1  WAT    10      17.209  10.826  13.744  1.00  0.00
ATOM     77  H2  WAT    10      17.746   9.963  12.623  1.00  0.00
TER
ATOM     78  O   WAT    11      14.509  16.332  15.867  1.00  0.00
ATOM     79  H1  WAT    11      14.283  16.116  16.771  1.00  0.00
ATOM     80  H2  WAT    11      13.728  16.765  15.521  1.00  0.00
TER
ATOM     81  O   WAT    12       9.381  11.565  18.719  1.00  0.00
ATOM     82  H1  WAT    12       9.093  12.135  19.432  1.00  0.00
ATOM     83  H2  WAT    12      10.126  11.086  19.082  1.00  0.00
TER
ATOM     84  O   WAT    13       9.568  15.507   9.929  1.00  0.00
ATOM     85  H1  WAT    13       9.486  16.450  10.071  1.00  0.00
ATOM     86  H2  WAT    13       9.217  15.365   9.051  1.00  0.00
TER
ATOM     87  O   WAT    14      17.368  14.241  18.996  1.00  0.00
ATOM     88  H1  WAT    14      17.372  13.800  18.147  1.00  0.00
ATOM     89  H2  WAT    14      18.263  14.563  19.104  1.00  0.00
TER
ATOM     90  O   WAT    15      13.219  14.124  17.956  1.00  0.00
ATOM     91  H1  WAT    15      12.879  14.601  18.713  1.00  0.00
ATOM     92  H2  WAT    15      12.456  13.670  17.596  1.00  0.00
TER
ATOM     93  O   WAT    16      17.430  15.242  11.987  1.00  0.00
ATOM     94  H1  WAT    16      17.552  15.201  12.936  1.00  0.00
ATOM     95  H2  WAT    16      17.045  16.105  11.832  1.00  0.00
TER
ATOM     96  O   WAT    17      16.442  17.552  11.385  1.00  0.00
ATOM     97  H1  WAT    17      15.874  17.104  10.759  1.00  0.00
ATOM     98  H2  WAT    17      17.151  17.912  10.852  1.00  0.00
TER
ATOM     99  O   WAT    18      10.533  13.046  16.872  1.00  0.00
ATOM    100  H1  WAT    18      10.248  12.681  17.710  1.00  0.00
ATOM    101  H2  WAT    18      10.471  12.314  16.259  1.00  0.00
TER
ATOM    102  O   WAT    19      14.031  21.216  17.296  1.00  0.00
ATOM    103  H1  WAT    19      14.549  20.413  17.242  1.00  0.00
ATOM    104  H2  WAT    19      13.579  21.154  18.138  1.00  0.00
TER
ATOM    105  O   WAT    20      10.026  18.182  10.832  1.00  0.00
ATOM    106  H1  WAT    20      10.896  18.464  11.116  1.00  0.00
ATOM    107  H2  WAT    20       9.535  18.995  10.717  1.00  0.00
TER
ATOM    108  O   WAT    21      17.190  19.569  14.953  1.00  0.00
ATOM    109  H1  WAT    21      17.646  20.379  15.179  1.00  0.00
ATOM    110  H2  WAT    21      16.839  19.251  15.785  1.00  0.00
TER
ATOM    111  O   WAT    22      13.091   9.913  15.425  1.00  0.00
ATOM    112  H1  WAT    22      12.962   9.904  16.374  1.00  0.00
ATOM    113  H2  WAT    22      12.267  10.251  15.074  1.00  0.00
TER
ATOM    114  O   WAT    23      12.011  19.999  12.960  1.00  0.00
ATOM    115  H1  WAT    23      11.404  20.739  12.970  1.00  0.00
ATOM    116  H2  WAT    23      12.486  20.089  12.134  1.00  0.00
TER
ATOM    117  O   WAT    24      16.919  15.398  14.860  1.00  0.00
ATOM    118  H1  WAT    24      16.210  15.867  15.302  1.00  0.00
ATOM    119  H2  WAT    24      17.203  14.740  15.495  1.00  0.00
TER
ATOM    120  O   WAT    25      15.122  13.707  12.235  1.00  0.00
ATOM    121  H1  WAT    25      15.971  14.144  12.169  1.00  0.00
ATOM    122  H2  WAT    25      14.755  14.019  13.063  1.00  0.00
TER
ATOM    123  O   WAT    26      14.021  19.960  10.709  1.00  0.00
ATOM    124  H1  WAT    26      14.788  19.848  11.272  1.00  0.00
ATOM    125  H2  WAT    26      14.099  19.264  10.057  1.00  0.00
TER
ATOM    126  O   WAT    27      12.716  17.393  11.392  1.00  0.00
ATOM    127  H1  WAT    27      12.796  16.445  11.504  1.00  0.00
ATOM    128  H2  WAT    27      13.608  17.723  11.498  1.00  0.00
TER
ATOM    129  O   WAT    28      16.053  19.957  12.683  1.00  0.00
ATOM    130  H1  WAT    28      16.475  19.791  13.526  1.00  0.00
ATOM    131  H2  WAT    28      16.178  19.147  12.189  1.00  0.00
TER
ATOM    132  O   WAT    29      14.949  16.030   9.629  1.00  0.00
ATOM    133  H1  WAT    29      14.748  15.167   9.990  1.00  0.00
ATOM    134  H2  WAT    29      14.778  15.943   8.691  1.00  0.00
TER
ATOM    135  O   WAT    30      13.747  13.130   9.617  1.00  0.00
ATOM    136  H1  WAT    30      14.050  13.137   8.709  1.00  0.00
ATOM    137  H2  WAT    30      14.487  12.780  10.114  1.00  0.00
TER
ATOM    138  O   WAT    31      16.966  12.073  10.602  1.00  0.00
ATOM    139  H1  WAT    31      16.618  11.396  10.023  1.00  0.00
ATOM    140  H2  WAT    31      17.167  11.612  11.417  1.00  0.00
TER
ATOM    141  O   WAT    32      10.307  18.602  16.999  1.00  0.00
ATOM    142  H1  WAT    32       9.651  18.333  16.355  1.00  0.00
ATOM    143  H2  WAT    32      11.144  18.493  16.549  1.00  0.00
TER
ATOM    144  O   WAT    33       9.520  15.812  12.941  1.00  0.00
ATOM    145  H1  WAT    33       8.617  16.075  12.767  1.00  0.00
ATOM    146  H2  WAT    33      10.004  16.083  12.161  1.00  0.00
TER
ATOM    147  O   WAT    34      12.063  14.869  10.851  1.00  0.00
ATOM    148  H1  WAT    34      12.772  14.447  10.366  1.00  0.00
ATOM    149  H2  WAT    34      11.347  14.936  10.219  1.00  0.00
TER
ATOM    150  O   WAT    35      11.710  10.923   9.891  1.00  0.00
ATOM    151  H1  WAT    35      12.433  11.463  10.209  1.00  0.00
ATOM    152  H2  WAT    35      11.983  10.649   9.015  1.00  0.00
TER
ATOM    153  O   WAT    36      11.135  10.962  13.485  1.00  0.00
ATOM    154  H1  WAT    36      11.893  11.075  12.911  1.00  0.00
ATOM    155  H2  WAT    36      10.673  11.799  13.439  1.00  0.00
TER
ATOM    156  O   WAT    37      17.677  13.076  16.475  1.00  0.00
ATOM    157  H1  WAT    37      16.864  12.701  16.135  1.00  0.00
ATOM    158  H2  WAT    37      18.181  12.320  16.777  1.00  0.00
TER
ATOM    159  O   WAT    38      13.508  11.488  12.025  1.00  0.00
ATOM    160  H1  WAT    38      14.037  10.701  11.896  1.00  0.00
ATOM    161  H2  WAT    38      14.141  12.167  12.258  1.00  0.00
TER
ATOM    162  O   WAT    39      15.701  11.226  15.079  1.00  0.00
ATOM    163  H1  WAT    39      15.072  10.524  15.246  1.00  0.00
ATOM    164  H2  WAT    39      15.162  11.986  14.863  1.00  0.00
TER
ATOM    165  O   WAT    40      13.483  20.029   1.215  1.00  0.00
ATOM    166  H1  WAT    40      12.651  19.774   1.614  1.00  0.00
ATOM    167  H2  WAT    40      14.091  20.100   1.951  1.00  0.00
TER
ATOM    168  O   WAT    41      11.892  14.989  -5.001  1.00  0.00
ATOM    169  H1  WAT    41      11.004  15.330  -5.103  1.00  0.00
ATOM    170  H2  WAT    41      12.176  14.789  -5.893  1.00  0.00
TER
ATOM    171  O   WAT    42       9.855  17.589   0.883  1.00  0.00
ATOM    172  H1  WAT    42      10.427  16.822   0.883  1.00  0.00
ATOM    173  H2  WAT    42       9.855  17.888  -0.026  1.00  0.00
TER
ATOM    174  O   WAT    43      11.098  12.998   2.670  1.00  0.00
ATOM    175  H1  WAT    43      10.918  12.100   2.950  1.00  0.00
ATOM    176  H2  WAT    43      10.696  13.545   3.345  1.00  0.00
TER
ATOM    177  O   WAT    44      14.068  13.572  -3.967  1.00  0.00
ATOM    178  H1  WAT    44      14.175  14.472  -3.660  1.00  0.00
ATOM    179  H2  WAT    44      13.157  13.524  -4.258  1.00  0.00
TER
ATOM    180  O   WAT    45      11.716  15.494   1.278  1.00  0.00
ATOM    181  H1  WAT    45      12.397  15.758   1.897  1.00  0.00
ATOM    182  H2  WAT    45      11.401  14.654   1.612  1.00  0.00
TER
ATOM    183  O   WAT    46      15.909  16.541   0.365  1.00  0.00
ATOM    184  H1  WAT    46      16.417  17.039   1.006  1.00  0.00
ATOM    185  H2  WAT    46      16.440  15.764   0.189  1.00  0.00
TER
ATOM    186  O   WAT    47      14.192  11.180   4.632  1.00  0.00
ATOM    187  H1  WAT    47      14.194  11.698   3.826  1.00  0.00
ATOM    188  H2  WAT    47      13.363  10.703   4.609  1.00  0.00
TER
ATOM    189  O   WAT    48      15.443  20.820   2.809  1.00  0.00
ATOM    190  H1  WAT    48      15.110  21.447   3.451  1.00  0.00
ATOM    191  H2  WAT    48      15.619  21.346   2.029  1.00  0.00
TER
ATOM    192  O   WAT    49      13.874  12.891   2.639  1.00  0.00
ATOM    193  H1  WAT    49      14.216  13.736   2.344  1.00  0.00
ATOM    194  H2  WAT    49      12.936  13.040   2.755  1.00  0.00
TER
ATOM    195  O   WAT    50      17.557  10.380  -1.037  1.00  0.00
ATOM    196  H1  WAT    50      17.864   9.824  -1.753  1.00  0.00
ATOM    197  H2  WAT    50      16.627  10.514  -1.220  1.00  0.00
TER
ATOM    198  O   WAT    51      15.551  18.971  -1.519  1.00  0.00
ATOM    199  H1  WAT    51      15.146  18.259  -2.014  1.00  0.00
ATOM    200  H2  WAT    51      15.637  18.626  -0.630  1.00  0.00
TER
ATOM    201  O   WAT    52      14.263  15.745   2.261  1.00  0.00
ATOM    202  H1  WAT    52      14.815  15.855   1.486  1.00  0.00
ATOM    203  H2  WAT    52      14.778  16.119   2.977  1.00  0.00
TER
ATOM    204  O   WAT    53      13.938  19.267   5.872  1.00  0.00
ATOM    205  H1  WAT    53      13.798  20.140   6.240  1.00  0.00
ATOM    206  H2  WAT    53      13.056  18.925   5.726  1.00  0.00
TER
ATOM    207  O   WAT    54      12.251  17.866  -4.018  1.00  0.00
ATOM    208  H1  WAT    54      12.131  18.592  -4.630  1.00  0.00
ATOM    209  H2  WAT    54      11.941  17.096  -4.495  1.00  0.00
TER
ATOM    210  O   WAT    55       9.890  21.037   1.789  1.00  0.00
ATOM    211  H1  WAT    55       9.968  21.172   0.844  1.00  0.00
ATOM    212  H2  WAT    55      10.504  20.329   1.981  1.00  0.00
TER
ATOM    213  O   WAT    56      14.717  11.209  -0.636  1.00  0.00
ATOM    214  H1  WAT    56      14.274  11.990  -0.967  1.00  0.00
ATOM    215  H2  WAT    56      15.276  11.532   0.071  1.00  0.00
TER
ATOM    216  O   WAT    57      19.004  14.076   4.968  1.00  0.00
ATOM    217  H1  WAT    57      18.542  14.284   5.780  1.00  0.00
ATOM    218  H2  WAT    57      18.602  13.262   4.665  1.00  0.00
TER
ATOM    219  O   WAT    58      17.833  10.830  -5.755  1.00  0.00
ATOM    220  H1  WAT    58      17.209  10.826  -5.030  1.00  0.00
ATOM    221  H2  WAT    58      17.746   9.963  -6.152  1.00  0.00
TER
ATOM    222  O   WAT    59      16.755  11.754   1.223  1.00  0.00
ATOM    223  H1  WAT    59      17.052  12.660   1.142  1.00  0.00
ATOM    224  H2  WAT    59      17.304  11.266   0.609  1.00  0.00
TER
ATOM    225  O   WAT    60      14.509  16.332  -2.908  1.00  0.00
ATOM    226  H1  WAT    60      14.283  16.116  -2.003  1.00  0.00
ATOM    227  H2  WAT    60      13.728  16.765  -3.253  1.00  0.00
TER
ATOM    228  O   WAT    61      16.949  17.231   7.758  1.00  0.00
ATOM    229  H1  WAT    61      16.853  16.290   7.608  1.00  0.00
ATOM    230  H2  WAT    61      17.792  17.452   7.363  1.00  0.00
TER
ATOM    231  O   WAT    62      12.080  13.642   5.912  1.00  0.00
ATOM    232  H1  WAT    62      11.686  14.490   6.119  1.00  0.00
ATOM    233  H2  WAT    62      11.392  13.005   6.103  1.00  0.00
TER
ATOM    234  O   WAT    63       9.381  11.565  -0.055  1.00  0.00
ATOM    235  H1  WAT    63       9.093  12.135   0.657  1.00  0.00
ATOM    236  H2  WAT    63      10.126  11.086   0.308  1.00  0.00
TER
ATOM    237  O   WAT    64       9.568  15.507  -8.845  1.00  0.00
ATOM    238  H1  WAT    64       9.486  16.450  -8.704  1.00  0.00
ATOM    239  H2  WAT    64       9.217  15.365  -9.724  1.00  0.00
TER
ATOM    240  O   WAT    65      17.368  14.241   0.222  1.00  0.00
ATOM    241  H1  WAT    65      17.372  13.800  -0.628  1.00  0.00
ATOM    242  H2  WAT    65      18.263  14.563   0.329  1.00  0.00
TER
ATOM    243  O   WAT    66      13.219  14.124  -0.819  1.00  0.00
ATOM    244  H1  WAT    66      12.879  14.601  -0.062  1.00  0.00
ATOM    245  H2  WAT    66      12.456  13.670  -1.178  1.00  0.00
TER
ATOM    246  O   WAT    67      17.430  15.242  -6.787  1.00  0.00
ATOM    247  H1  WAT    67      17.552  15.201  -5.839  1.00  0.00
ATOM    248  H2  WAT    67      17.045  16.105  -6.943  1.00  0.00
TER
ATOM    249  O   WAT    68      16.442  17.552  -7.389  1.00  0.00
ATOM    250  H1  WAT    68      15.874  17.104  -8.015  1.00  0.00
ATOM    251  H2  WAT    68      17.151  17.912  -7.922  1.00  0.00
TER
ATOM    252  O   WAT    69      17.669  18.301   1.969  1.00  0.00
ATOM    253  H1  WAT    69      18.036  17.827   2.715  1.00  0.00
ATOM    254  H2  WAT    69      17.480  19.175   2.309  1.00  0.00
TER
ATOM    255  O   WAT    70      10.533  13.046  -1.902  1.00  0.00
ATOM    256  H1  WAT    70      10.248  12.681  -1.064  1.00  0.00
ATOM    257  H2  WAT    70      10.471  12.314  -2.516  1.00  0.00
TER
ATOM    258  O   WAT    71      15.459  17.342   4.287  1.00  0.00
ATOM    259  H1  WAT    71      15.155  18.221   4.512  1.00  0.00
ATOM    260  H2  WAT    71      16.414  17.402   4.323  1.00  0.00
TER
ATOM    261  O   WAT    72      14.031  21.216  -1.478  1.00  0.00
ATOM    262  H1  WAT    72      14.549  20.413  -1.533  1.00  0.00
ATOM    263  H2  WAT    72      13.579  21.154  -0.637  1.00  0.00
TER
ATOM    264  O   WAT    73      11.515  18.182   5.434  1.00  0.00
ATOM    265  H1  WAT    73      11.157  18.848   6.021  1.00  0.00
ATOM    266  H2  WAT    73      11.221  17.351   5.805  1.00  0.00
TER
ATOM    267  O   WAT    74      14.717  18.641   8.318  1.00  0.00
ATOM    268  H1  WAT    74      14.417  18.787   7.421  1.00  0.00
ATOM    269  H2  WAT    74      15.488  18.081   8.225  1.00  0.00
TER
ATOM    270  O   WAT    75      10.026  18.182  -7.942  1.00  0.00
ATOM    271  H1  WAT    75      10.896  18.464  -7.659  1.00  0.00
ATOM    272  H2  WAT    75       9.535  18.995  -8.058  1.00  0.00
TER
ATOM    273  O   WAT    76      17.190  19.569  -3.822  1.00  0.00
ATOM    274  H1  WAT    76      17.646  20.379  -3.596  1.00  0.00
ATOM    275  H2  WAT    76      16.839  19.251  -2.990  1.00  0.00
TER
ATOM    276  O   WAT    77      13.091   9.913  -3.349  1.00  0.00
ATOM    277  H1  WAT    77      12.962   9.904  -2.401  1.00  0.00
ATOM    278  H2  WAT    77      12.267  10.251  -3.700  1.00  0.00
TER
ATOM    279  O   WAT    78      10.090  11.672   6.111  1.00  0.00
ATOM    280  H1  WAT    78       9.376  11.871   6.717  1.00  0.00
ATOM    281  H2  WAT    78      10.510  10.896   6.483  1.00  0.00
TER
ATOM    282  O   WAT    79      12.011  19.999  -5.814  1.00  0.00
ATOM    283  H1  WAT    79      11.404  20.739  -5.805  1.00  0.00
ATOM    284  H2  WAT    79      12.486  20.089  -6.640  1.00  0.00
TER
ATOM    285  O   WAT    80      16.919  15.398  -3.914  1.00  0.00
ATOM    286  H1  WAT    80      16.210  15.867  -3.473  1.00  0.00
ATOM    287  H2  WAT    80      17.203  14.740  -3.279  1.00  0.00
TER
ATOM    288  O   WAT    81      18.544  16.818   4.085  1.00  0.00
ATOM    289  H1  WAT    81      19.043  17.293   4.750  1.00  0.00
ATOM    290  H2  WAT    81      18.687  15.894   4.292  1.00  0.00
TER
ATOM    291  O   WAT    82      15.122  13.707  -6.539  1.00  0.00
ATOM    292  H1  WAT    82      15.971  14.144  -6.605  1.00  0.00
ATOM    293  H2  WAT    82      14.755  14.019  -5.712  1.00  0.00
TER
ATOM    294  O   WAT    83      14.021  19.960  -8.065  1.00  0.00
ATOM    295  H1  WAT    83      14.788  19.848  -7.503  1.00  0.00
ATOM    296  H2  WAT    83      14.099  19.264  -8.718  1.00  0.00
TER
ATOM    297  O   WAT    84      12.716  17.393  -7.382  1.00  0.00
ATOM    298  H1  WAT    84      12.796  16.445  -7.270  1.00  0.00
ATOM    299  H2  WAT    84      13.608  17.723  -7.276  1.00  0.00
TER
ATOM    300  O   WAT    85      10.243  19.214   7.854  1.00  0.00
ATOM    301  H1  WAT    85      10.747  18.635   8.425  1.00  0.00
ATOM    302  H2  WAT    85       9.504  19.498   8.391  1.00  0.00
TER
ATOM    303  O   WAT    86      17.297  20.621   7.387  1.00  0.00
ATOM    304  H1  WAT    86      16.532  21.190   7.303  1.00  0.00
ATOM    305  H2  WAT    86      17.479  20.329   6.494  1.00  0.00
TER
ATOM    306  O   WAT    87      12.275  17.357   8.749  1.00  0.00
ATOM    307  H1  WAT    87      12.316  17.058   9.657  1.00  0.00
ATOM    308  H2  WAT    87      13.130  17.758   8.589  1.00  0.00
TER
ATOM    309  O   WAT    88      16.053  19.957  -6.091  1.00  0.00
ATOM    310  H1  WAT    88      16.475  19.791  -5.248  1.00  0.00
ATOM    311  H2  WAT    88      16.178  19.147  -6.586  1.00  0.00
TER
ATOM    312  O   WAT    89      14.216  15.936   6.716  1.00  0.00
ATOM    313  H1  WAT    89      13.686  15.445   6.088  1.00  0.00
ATOM    314  H2  WAT    89      14.885  16.365   6.182  1.00  0.00
TER
ATOM    315  O   WAT    90      14.703  12.902   6.796  1.00  0.00
ATOM    316  H1  WAT    90      14.609  12.284   6.071  1.00  0.00
ATOM    317  H2  WAT    90      14.123  13.629   6.569  1.00  0.00
TER
ATOM    318  O   WAT    91      17.469  11.460   3.828  1.00  0.00
ATOM    319  H1  WAT    91      17.021  11.482   2.983  1.00  0.00
ATOM    320  H2  WAT    91      16.836  11.062   4.426  1.00  0.00
TER
ATOM    321  O   WAT    92      17.875  20.355   4.450  1.00  0.00
ATOM    322  H1  WAT    92      18.294  21.198   4.277  1.00  0.00
ATOM    323  H2  WAT    92      16.956  20.492   4.220  1.00  0.00
TER
ATOM    324  O   WAT    93      14.949  16.030  -9.145  1.00  0.00
ATOM    325  H1  WAT    93      14.748  15.167  -8.784  1.00  0.00
ATOM    326  H2  WAT    93      14.778  15.943 -10.083  1.00  0.00
TER
ATOM    327  O   WAT    94      16.979  14.629   7.091  1.00  0.00
ATOM    328  H1  WAT    94      17.569  14.321   7.779  1.00  0.00
ATOM    329  H2  WAT    94      16.161  14.157   7.247  1.00  0.00
TER
ATOM    330  O   WAT    95      13.747  13.130  -9.157  1.00  0.00
ATOM    331  H1  WAT    95      14.050  13.137 -10.066  1.00  0.00
ATOM    332  H2  WAT    95      14.487  12.780  -8.661  1.00  0.00
TER
ATOM    333  O   WAT    96      16.966  12.073  -8.172  1.00  0.00
ATOM    334  H1  WAT    96      16.618  11.396  -8.752  1.00  0.00
ATOM    335  H2  WAT    96      17.167  11.612  -7.358  1.00  0.00
TER
ATOM    336  O   WAT    97      10.307  18.602  -1.775  1.00  0.00
ATOM    337  H1  WAT    97       9.651  18.333  -2.419  1.00  0.00
ATOM    338  H2  WAT    97      11.144  18.493  -2.225  1.00  0.00
TER
ATOM    339  O   WAT    98      11.344  18.987   2.765  1.00  0.00
ATOM    340  H1  WAT    98      11.711  18.900   3.645  1.00  0.00
ATOM    341  H2  WAT    98      10.775  18.224   2.666  1.00  0.00
TER
ATOM    342  O   WAT    99      10.896  15.898   6.671  1.00  0.00
ATOM    343  H1  WAT    99      10.001  15.865   7.010  1.00  0.00
ATOM    344  H2  WAT    99      11.435  16.097   7.436  1.00  0.00
TER
ATOM    345  O   WAT   100       9.520  15.812  -5.833  1.00  0.00
ATOM    346  H1  WAT   100       8.617  16.075  -6.008  1.00  0.00
ATOM    347  H2  WAT   100      10.004  16.083  -6.613  1.00  0.00
TER
ATOM    348  O   WAT   101      12.063  14.869  -7.923  1.00  0.00
ATOM    349  H1  WAT   101      12.772  14.447  -8.409  1.00  0.00
ATOM    350  H2  WAT   101      11.347  14.936  -8.555  1.00  0.00
TER
ATOM    351  O   WAT   102      11.710  10.923  -8.883  1.00  0.00
ATOM    352  H1  WAT   102      12.433  11.463  -8.565  1.00  0.00
ATOM    353  H2  WAT   102      11.983  10.649  -9.759  1.00  0.00
TER
ATOM    354  O   WAT   103      11.400  10.173   1.019  1.00  0.00
ATOM    355  H1  WAT   103      12.047   9.623   0.579  1.00  0.00
ATOM    356  H2  WAT   103      11.820  10.427   1.841  1.00  0.00
TER
ATOM    357  O   WAT   104      11.153  10.329   3.762  1.00  0.00
ATOM    358  H1  WAT   104      10.804  10.785   4.527  1.00  0.00
ATOM    359  H2  WAT   104      10.822   9.434   3.844  1.00  0.00
TER
ATOM    360  O   WAT   105      11.825   9.856   7.037  1.00  0.00
ATOM    361  H1  WAT   105      12.373   9.675   6.273  1.00  0.00
ATOM    362  H2  WAT   105      11.890   9.066   7.572  1.00  0.00
TER
ATOM    363  O   WAT   106      11.135  10.962  -5.290  1.00  0.00
ATOM    364  H1  WAT   106      11.893  11.075  -5.863  1.00  0.00
ATOM    365  H2  WAT   106      10.673  11.799  -5.335  1.00  0.00
TER
ATOM    366  O   WAT   107      17.677  13.076  -2.299  1.00  0.00
ATOM    367  H1  WAT   107      16.864  12.701  -2.640  1.00  0.00
ATOM    368  H2  WAT   107      18.181  12.320  -1.997  1.00  0.00
TER
ATOM    369  O   WAT   108      13.508  11.488  -6.749  1.00  0.00
ATOM    370  H1  WAT   108      14.037  10.701  -6.879  1.00  0.00
ATOM    371  H2  WAT   108      14.141  12.167  -6.516  1.00  0.00
TER
ATOM    372  O   WAT   109      15.701  11.226  -3.695  1.00  0.00
ATOM    373  H1  WAT   109      15.072  10.524  -3.528  1.00  0.00
ATOM    374  H2  WAT   109      15.162  11.986  -3.912  1.00  0.00
TER
ATOM    375  O   WAT   110      15.827  10.504   8.740  1.00  0.00
ATOM    376  H1  WAT   110      15.545  11.008   7.976  1.00  0.00
ATOM    377  H2  WAT   110      16.209   9.706   8.375  1.00  0.00
TER
ATOM    378  O   WAT   111      13.483  20.029 -17.560  1.00  0.00
ATOM    379  H1  WAT   111      12.651  19.774 -17.160  1.00  0.00
ATOM    380  H2  WAT   111      14.091  20.100 -16.824  1.00  0.00
TER
ATOM    381  O   WAT   112       9.855  17.589 -17.891  1.00  0.00
ATOM    382  H1  WAT   112      10.427  16.822 -17.891  1.00  0.00
ATOM    383  H2  WAT   112       9.855  17.888 -18.801  1.00  0.00
TER
ATOM    384  O   WAT   113      11.098  12.998 -16.105  1.00  0.00
ATOM    385  H1  WAT   113      10.918  12.100 -15.824  1.00  0.00
ATOM    386  H2  WAT   113      10.696  13.545 -15.430  1.00  0.00
TER
ATOM    387  O   WAT   114      11.716  15.494 -17.496  1.00  0.00
ATOM    388  H1  WAT   114      12.397  15.758 -16.878  1.00  0.00
ATOM    389  H2  WAT   114      11.401  14.654 -17.162  1.00  0.00
TER
ATOM    390  O   WAT   115      15.909  16.541 -18.409  1.00  0.00
ATOM    391  H1  WAT   115      16.417  17.039 -17.769  1.00  0.00
ATOM    392  H2  WAT   115      16.440  15.764 -18.585  1.00  0.00
TER
ATOM    393  O   WAT   116      14.192  11.180 -14.143  1.00  0.00
ATOM    394  H1  WAT   116      14.194  11.698 -14.948  1.00  0.00
ATOM    395  H2  WAT   116      13.363  10.703 -14.166  1.00  0.00
TER
ATOM    396  O   WAT   117      15.443  20.820 -15.965  1.00  0.00
ATOM    397  H1  WAT   117      15.110  21.447 -15.323  1.00  0.00
ATOM    398  H2  WAT   117      15.619  21.346 -16.745  1.00  0.00
TER
ATOM    399  O   WAT   118      13.874  12.891 -16.136  1.00  0.00
ATOM    400  H1  WAT   118      14.216  13.736 -16.430  1.00  0.00
ATOM    401  H2  WAT   118      12.936  13.040 -16.019  1.00  0.00
TER
ATOM    402  O   WAT   119      14.263  15.745 -16.513  1.00  0.00
ATOM    403  H1  WAT   119      14.815  15.855 -17.288  1.00  0.00
ATOM    404  H2  WAT   119      14.778  16.119 -15.798  1.00  0.00
TER
ATOM    405  O   WAT   120      13.938  19.267 -12.903  1.00  0.00
ATOM    406  H1  WAT   120      13.798  20.140 -12.534  1.00  0.00
ATOM    407  H2  WAT   120      13.056  18.925 -13.048  1.00  0.00
TER
ATOM    408  O   WAT   121       9.890  21.037 -16.986  1.00  0.00
ATOM    409  H1  WAT   121       9.968  21.172 -17.930  1.00  0.00
ATOM    410  H2  WAT   121      10.504  20.329 -16.793  1.00  0.00
TER
ATOM    411  O   WAT   122      14.717  11.209 -19.410  1.00  0.00
ATOM    412  H1  WAT   122      14.274  11.990 -19.742  1.00  0.00
ATOM    413  H2  WAT   122      15.276  11.532 -18.703  1.00  0.00
TER
ATOM    414  O   WAT   123      19.004  14.076 -13.807  1.00  0.00
ATOM    415  H1  WAT   123      18.542  14.284 -12.995  1.00  0.00
ATOM    416  H2  WAT   123      18.602  13.262 -14.110  1.00  0.00
TER
ATOM    417  O   WAT   124      16.755  11.754 -17.551  1.00  0.00
ATOM    418  H1  WAT   124      17.052  12.660 -17.632  1.00  0.00
ATOM    419  H2  WAT   124      17.304  11.266 -18.165  1.00  0.00
TER
ATOM    420  O   WAT   125      16.949  17.231 -11.016  1.00  0.00
ATOM    421  H1  WAT   125      16.853  16.290 -11.166  1.00  0.00
ATOM    422  H2  WAT   125      17.792  17.452 -11.411  1.00  0.00
TER
ATOM    423  O   WAT   126      12.080  13.642 -12.863  1.00  0.00
ATOM    424  H1  WAT   126      11.686  14.490 -12.655  1.00  0.00
ATOM    425  H2  WAT   126      11.392  13.005 -12.672  1.00  0.00
TER
ATOM    426  O   WAT   127       9.381  11.565 -18.830  1.00  0.00
ATOM    427  H1  WAT   127       9.093  12.135 -18.117  1.00  0.00
ATOM    428  H2  WAT   127      10.126  11.086 -18.467  1.00  0.00
TER
ATOM    429  O   WAT   128      17.368  14.241 -18.552  1.00  0.00
ATOM    430  H1  WAT   128      17.372  13.800 -19.402  1.00  0.00
ATOM    431  H2  WAT   128      18.263  14.563 -18.445  1.00  0.00
TER
ATOM    432  O   WAT   129      17.669  18.301 -16.806  1.00  0.00
ATOM    433  H1  WAT   129      18.036  17.827 -16.060  1.00  0.00
ATOM    434  H2  WAT   129      17.480  19.175 -16.465  1.00  0.00
TER
ATOM    435  O   WAT   130      15.459  17.342 -14.487  1.00  0.00
ATOM    436  H1  WAT   130      15.155  18.221 -14.262  1.00  0.00
ATOM    437  H2  WAT   130      16.414  17.402 -14.452  1.00  0.00
TER
ATOM    438  O   WAT   131      11.515  18.182 -13.340  1.00  0.00
ATOM    439  H1  WAT   131      11.157  18.848 -12.753  1.00  0.00
ATOM    440  H2  WAT   131      11.221  17.351 -12.969  1.00  0.00
TER
ATOM    441  O   WAT   132      14.717  18.641 -10.456  1.00  0.00
ATOM    442  H1  WAT   132      14.417  18.787 -11.353  1.00  0.00
ATOM    443  H2  WAT   132      15.488  18.081 -10.549  1.00  0.00
TER
ATOM    444  O   WAT   133      10.090  11.672 -12.663  1.00  0.00
ATOM    445  H1  WAT   133       9.376  11.871 -12.058  1.00  0.00
ATOM    446  H2  WAT   133      10.510  10.896 -12.292  1.00  0.00
TER
ATOM    447  O   WAT   134      18.544  16.818 -14.689  1.00  0.00
ATOM    448  H1  WAT   134      19.043  17.293 -14.024  1.00  0.00
ATOM    449  H2  WAT   134      18.687  15.894 -14.482  1.00  0.00
TER
ATOM    450  O   WAT   135      10.243  19.214 -10.921  1.00  0.00
ATOM    451  H1  WAT   135      10.747  18.635 -10.349  1.00  0.00
ATOM    452  H2  WAT   135       9.504  19.498 -10.383  1.00  0.00
TER
ATOM    453  O   WAT   136      17.297  20.621 -11.387  1.00  0.00
ATOM    454  H1  WAT   136      16.532  21.190 -11.472  1.00  0.00
ATOM    455  H2  WAT   136      17.479  20.329 -12.280  1.00  0.00
TER
ATOM    456  O   WAT   137      12.275  17.357 -10.026  1.00  0.00
ATOM    457  H1  WAT   137      12.316  17.058  -9.117  1.00  0.00
ATOM    458  H2  WAT   137      13.130  17.758 -10.185  1.00  0.00
TER
ATOM    459  O   WAT   138      14.216  15.936 -12.058  1.00  0.00
ATOM    460  H1  WAT   138      13.686  15.445 -12.686  1.00  0.00
ATOM    461  H2  WAT   138      14.885  16.365 -12.593  1.00  0.00
TER
ATOM    462  O   WAT   139      14.703  12.902 -11.979  1.00  0.00
ATOM    463  H1  WAT   139      14.609  12.284 -12.704  1.00  0.00
ATOM    464  H2  WAT   139      14.123  13.629 -12.206  1.00  0.00
TER
ATOM    465  O   WAT   140      17.469  11.460 -14.946  1.00  0.00
ATOM    466  H1  WAT   140      17.021  11.482 -15.791  1.00  0.00
ATOM    467  H2  WAT   140      16.836  11.062 -14.349  1.00  0.00
TER
ATOM    468  O   WAT   141      17.875  20.355 -14.325  1.00  0.00
ATOM    469  H1  WAT   141      18.294  21.198 -14.497  1.00  0.00
ATOM    470  H2  WAT   141      16.956  20.492 -14.554  1.00  0.00
TER
ATOM    471  O   WAT   142      16.979  14.629 -11.683  1.00  0.00
ATOM    472  H1  WAT   142      17.569  14.321 -10.995  1.00  0.00
ATOM    473  H2  WAT   142      16.161  14.157 -11.527  1.00  0.00
TER
ATOM    474  O   WAT   143      11.344  18.987 -16.009  1.00  0.00
ATOM    475  H1  WAT   143      11.711  18.900 -15.130  1.00  0.00
ATOM    476  H2  WAT   143      10.775  18.224 -16.109  1.00  0.00
TER
ATOM    477  O   WAT   144      10.896  15.898 -12.104  1.00  0.00
ATOM    478  H1  WAT   144      10.001  15.865 -11.764  1.00  0.00
ATOM    479  H2  WAT   144      11.435  16.097 -11.338  1.00  0.00
TER
ATOM    480  O   WAT   145      11.400  10.173 -17.755  1.00  0.00
ATOM    481  H1  WAT   145      12.047   9.623 -18.196  1.00  0.00
ATOM    482  H2  WAT   145      11.820  10.427 -16.934  1.00  0.00
TER
ATOM    483  O   WAT   146      11.153  10.329 -15.013  1.00  0.00
ATOM    484  H1  WAT   146      10.804  10.785 -14.247  1.00  0.00
ATOM    485  H2  WAT   146      10.822   9.434 -14.931  1.00  0.00
TER
ATOM    486  O   WAT   147      11.825   9.856 -11.738  1.00  0.00
ATOM    487  H1  WAT   147      12.373   9.675 -12.501  1.00  0.00
ATOM    488  H2  WAT   147      11.890   9.066 -11.202  1.00  0.00
TER
ATOM    489  O   WAT   148      15.827  10.504 -10.034  1.00  0.00
ATOM    490  H1  WAT   148      15.545  11.008 -10.798  1.00  0.00
ATOM    491  H2  WAT   148      16.209   9.706 -10.400  1.00  0.00
TER
ATOM    492  O   WAT   149      11.892  -3.786  13.773  1.00  0.00
ATOM    493  H1  WAT   149      11.004  -3.444  13.671  1.00  0.00
ATOM    494  H2  WAT   149      12.176  -3.985  12.881  1.00  0.00
TER
ATOM    495  O   WAT   150       9.855  -1.185  19.657  1.00  0.00
ATOM    496  H1  WAT   150      10.427  -1.953  19.658  1.00  0.00
ATOM    497  H2  WAT   150       9.855  -0.886  18.748  1.00  0.00
TER
ATOM    498  O   WAT   151      14.068  -5.202  14.807  1.00  0.00
ATOM    499  H1  WAT   151      14.175  -4.302  15.114  1.00  0.00
ATOM    500  H2  WAT   151      13.157  -5.251  14.517  1.00  0.00
TER
ATOM    501  O   WAT   152      15.909  -2.234  19.140  1.00  0.00
ATOM    502  H1  WAT   152      16.417  -1.736  19.780  1.00  0.00
ATOM    503  H2  WAT   152      16.440  -3.010  18.964  1.00  0.00
TER
ATOM    504  O   WAT   153       9.948   3.204  12.279  1.00  0.00
ATOM    505  H1  WAT   153       9.571   3.692  11.547  1.00  0.00
ATOM    506  H2  WAT   153      10.205   3.876  12.910  1.00  0.00
TER
ATOM    507  O   WAT   154      17.557  -8.395  17.738  1.00  0.00
ATOM    508  H1  WAT   154      17.864  -8.950  17.021  1.00  0.00
ATOM    509  H2  WAT   154      16.627  -8.260  17.555  1.00  0.00
TER
ATOM    510  O   WAT   155      15.551   0.197  17.256  1.00  0.00
ATOM    511  H1  WAT   155      15.146  -0.516  16.760  1.00  0.00
ATOM    512  H2  WAT   155      15.637  -0.148  18.144  1.00  0.00
TER
ATOM    513  O   WAT   156      16.019   3.883  19.419  1.00  0.00
ATOM    514  H1  WAT   156      15.722   3.278  18.740  1.00  0.00
ATOM    515  H2  WAT   156      16.969   3.921  19.308  1.00  0.00
TER
ATOM    516  O   WAT   157      12.251  -0.909  14.756  1.00  0.00
ATOM    517  H1  WAT   157      12.131  -0.183  14.144  1.00  0.00
ATOM    518  H2  WAT   157      11.941  -1.679  14.279  1.00  0.00
TER
ATOM    519  O   WAT   158      11.134   3.963  16.974  1.00  0.00
ATOM    520  H1  WAT   158      10.727   4.104  16.119  1.00  0.00
ATOM    521  H2  WAT   158      12.026   3.679  16.771  1.00  0.00
TER
ATOM    522  O   WAT   159      15.406   8.177  15.086  1.00  0.00
ATOM    523  H1  WAT   159      15.231   7.261  14.873  1.00  0.00
ATOM    524  H2  WAT   159      14.552   8.536  15.326  1.00  0.00
TER
ATOM    525  O   WAT   160      14.717  -7.565  18.139  1.00  0.00
ATOM    526  H1  WAT   160      14.274  -6.784  17.807  1.00  0.00
ATOM    527  H2  WAT   160      15.276  -7.242  18.846  1.00  0.00
TER
ATOM    528  O   WAT   161      17.833  -7.944  13.019  1.00  0.00
ATOM    529  H1  WAT   161      17.209  -7.948  13.744  1.00  0.00
ATOM    530  H2  WAT   161      17.746  -8.811  12.623  1.00  0.00
TER
ATOM    531  O   WAT   162      14.509  -2.442  15.867  1.00  0.00
ATOM    532  H1  WAT   162      14.283  -2.658  16.771  1.00  0.00
ATOM    533  H2  WAT   162      13.728  -2.009  15.521  1.00  0.00
TER
ATOM    534  O   WAT   163       9.381  -7.209  18.719  1.00  0.00
ATOM    535  H1  WAT   163       9.093  -6.639  19.432  1.00  0.00
ATOM    536  H2  WAT   163      10.126  -7.689  19.082  1.00  0.00
TER
ATOM    537  O   WAT   164       9.568  -3.267   9.929  1.00  0.00
ATOM    538  H1  WAT   164       9.486  -2.324  10.071  1.00  0.00
ATOM    539  H2  WAT   164       9.217  -3.410   9.051  1.00  0.00
TER
ATOM    540  O   WAT   165      17.368  -4.533  18.996  1.00  0.00
ATOM    541  H1  WAT   165      17.372  -4.974  18.147  1.00  0.00
ATOM    542  H2  WAT   165      18.263  -4.212  19.104  1.00  0.00
TER
ATOM    543  O   WAT   166      13.219  -4.651  17.956  1.00  0.00
ATOM    544  H1  WAT   166      12.879  -4.173  18.713  1.00  0.00
ATOM    545  H2  WAT   166      12.456  -5.104  17.596  1.00  0.00
TER
ATOM    546  O   WAT   167      17.430  -3.532  11.987  1.00  0.00
ATOM    547  H1  WAT   167      17.552  -3.573  12.936  1.00  0.00
ATOM    548  H2  WAT   167      17.045  -2.670  11.832  1.00  0.00
TER
ATOM    549  O   WAT   168      16.442  -1.222  11.385  1.00  0.00
ATOM    550  H1  WAT   168      15.874  -1.670  10.759  1.00  0.00
ATOM    551  H2  WAT   168      17.151  -0.863  10.852  1.00  0.00
TER
ATOM    552  O   WAT   169      10.533  -5.729  16.872  1.00  0.00
ATOM    553  H1  WAT   169      10.248  -6.093  17.710  1.00  0.00
ATOM    554  H2  WAT   169      10.471  -6.461  16.259  1.00  0.00
TER
ATOM    555  O   WAT   170      13.987   2.774  13.658  1.00  0.00
ATOM    556  H1  WAT   170      13.213   2.234  13.498  1.00  0.00
ATOM    557  H2  WAT   170      14.717   2.255  13.320  1.00  0.00
TER
ATOM    558  O   WAT   171      14.031   2.442  17.296  1.00  0.00
ATOM    559  H1  WAT   171      14.549   1.639  17.242  1.00  0.00
ATOM    560  H2  WAT   171      13.579   2.380  18.138  1.00  0.00
TER
ATOM    561  O   WAT   172      17.887   3.790  15.340  1.00  0.00
ATOM    562  H1  WAT   172      18.574   4.337  15.721  1.00  0.00
ATOM    563  H2  WAT   172      17.100   4.334  15.375  1.00  0.00
TER
ATOM    564  O   WAT   173      10.026  -0.593  10.832  1.00  0.00
ATOM    565  H1  WAT   173      10.896  -0.310  11.116  1.00  0.00
ATOM    566  H2  WAT   173       9.535   0.221  10.717  1.00  0.00
TER
ATOM    567  O   WAT   174      17.190   0.795  14.953  1.00  0.00
ATOM    568  H1  WAT   174      17.646   1.605  15.179  1.00  0.00
ATOM    569  H2  WAT   174      16.839   0.477  15.785  1.00  0.00
TER
ATOM    570  O   WAT   175      13.091  -8.862  15.425  1.00  0.00
ATOM    571  H1  WAT   175      12.962  -8.870  16.374  1.00  0.00
ATOM    572  H2  WAT   175      12.267  -8.523  15.074  1.00  0.00
TER
ATOM    573  O   WAT   176      10.393   8.620  11.398  1.00  0.00
ATOM    574  H1  WAT   176      10.753   9.219  10.744  1.00  0.00
ATOM    575  H2  WAT   176      10.253   9.166  12.172  1.00  0.00
TER
ATOM    576  O   WAT   177      16.410   6.003  12.215  1.00  0.00
ATOM    577  H1  WAT   177      16.401   6.736  11.600  1.00  0.00
ATOM    578  H2  WAT   177      15.490   5.756  12.308  1.00  0.00
TER
ATOM    579  O   WAT   178      12.011   1.225  12.960  1.00  0.00
ATOM    580  H1  WAT   178      11.404   1.964  12.970  1.00  0.00
ATOM    581  H2  WAT   178      12.486   1.314  12.134  1.00  0.00
TER
ATOM    582  O   WAT   179      16.919  -3.376  14.860  1.00  0.00
ATOM    583  H1  WAT   179      16.210  -2.907  15.302  1.00  0.00
ATOM    584  H2  WAT   179      17.203  -4.034  15.495  1.00  0.00
TER
ATOM    585  O   WAT   180      18.038   8.585  15.573  1.00  0.00
ATOM    586  H1  WAT   180      18.292   8.547  14.651  1.00  0.00
ATOM    587  H2  WAT   180      17.089   8.458  15.566  1.00  0.00
TER
ATOM    588  O   WAT   181      15.122  -5.068  12.235  1.00  0.00
ATOM    589  H1  WAT   181      15.971  -4.631  12.169  1.00  0.00
ATOM    590  H2  WAT   181      14.755  -4.756  13.063  1.00  0.00
TER
ATOM    591  O   WAT   182      14.021   1.186  10.709  1.00  0.00
ATOM    592  H1  WAT   182      14.788   1.074  11.272  1.00  0.00
ATOM    593  H2  WAT   182      14.099   0.489  10.057  1.00  0.00
TER
ATOM    594  O   WAT   183      12.716  -1.382  11.392  1.00  0.00
ATOM    595  H1  WAT   183      12.796  -2.329  11.504  1.00  0.00
ATOM    596  H2  WAT   183      13.608  -1.051  11.498  1.00  0.00
TER
ATOM    597  O   WAT   184      13.518   8.768  18.496  1.00  0.00
ATOM    598  H1  WAT   184      14.254   8.219  18.767  1.00  0.00
ATOM    599  H2  WAT   184      13.902   9.633  18.356  1.00  0.00
TER
ATOM    600  O   WAT   185      10.402   4.835  14.370  1.00  0.00
ATOM    601  H1  WAT   185       9.476   5.077  14.360  1.00  0.00
ATOM    602  H2  WAT   185      10.868   5.662  14.248  1.00  0.00
TER
ATOM    603  O   WAT   186      16.628   7.941  10.318  1.00  0.00
ATOM    604  H1  WAT   186      17.421   8.230   9.866  1.00  0.00
ATOM    605  H2  WAT   186      16.108   7.510   9.640  1.00  0.00
TER
ATOM    606  O   WAT   187      17.146   3.161  10.183  1.00  0.00
ATOM    607  H1  WAT   187      17.041   2.546  10.909  1.00  0.00
ATOM    608  H2  WAT   187      16.978   2.638   9.399  1.00  0.00
TER
ATOM    609  O   WAT   188      16.053   1.182  12.683  1.00  0.00
ATOM    610  H1  WAT   188      16.475   1.016  13.526  1.00  0.00
ATOM    611  H2  WAT   188      16.178   0.372  12.189  1.00  0.00
TER
ATOM    612  O   WAT   189      14.949  -2.745   9.629  1.00  0.00
ATOM    613  H1  WAT   189      14.748  -3.608   9.990  1.00  0.00
ATOM    614  H2  WAT   189      14.778  -2.831   8.691  1.00  0.00
TER
ATOM    615  O   WAT   190      13.747  -5.644   9.617  1.00  0.00
ATOM    616  H1  WAT   190      14.050  -5.638   8.709  1.00  0.00
ATOM    617  H2  WAT   190      14.487  -5.995  10.114  1.00  0.00
TER
ATOM    618  O   WAT   191      16.966  -6.701  10.602  1.00  0.00
ATOM    619  H1  WAT   191      16.618  -7.379  10.023  1.00  0.00
ATOM    620  H2  WAT   191      17.167  -7.162  11.417  1.00  0.00
TER
ATOM    621  O   WAT   192      12.770   3.660  10.450  1.00  0.00
ATOM    622  H1  WAT   192      13.208   4.203  11.106  1.00  0.00
ATOM    623  H2  WAT   192      13.255   2.834  10.459  1.00  0.00
TER
ATOM    624  O   WAT   193       9.985   6.449  17.902  1.00  0.00
ATOM    625  H1  WAT   193      10.315   5.581  17.670  1.00  0.00
ATOM    626  H2  WAT   193      10.414   6.655  18.732  1.00  0.00
TER
ATOM    627  O   WAT   194      14.581   4.780  15.562  1.00  0.00
ATOM    628  H1  WAT   194      14.281   4.656  16.462  1.00  0.00
ATOM    629  H2  WAT   194      14.475   3.920  15.154  1.00  0.00
TER
ATOM    630  O   WAT   195      10.307  -0.172  16.999  1.00  0.00
ATOM    631  H1  WAT   195       9.651  -0.441  16.355  1.00  0.00
ATOM    632  H2  WAT   195      11.144  -0.282  16.549  1.00  0.00
TER
ATOM    633  O   WAT   196       9.520  -2.962  12.941  1.00  0.00
ATOM    634  H1  WAT   196       8.617  -2.699  12.767  1.00  0.00
ATOM    635  H2  WAT   196      10.004  -2.691  12.161  1.00  0.00
TER
ATOM    636  O   WAT   197      12.063  -3.906  10.851  1.00  0.00
ATOM    637  H1  WAT   197      12.772  -4.327  10.366  1.00  0.00
ATOM    638  H2  WAT   197      11.347  -3.838  10.219  1.00  0.00
TER
ATOM    639  O   WAT   198      11.710  -7.852   9.891  1.00  0.00
ATOM    640  H1  WAT   198      12.433  -7.311  10.209  1.00  0.00
ATOM    641  H2  WAT   198      11.983  -8.125   9.015  1.00  0.00
TER
ATOM    642  O   WAT   199      10.512   8.356  15.982  1.00  0.00
ATOM    643  H1  WAT   199      10.345   7.723  16.680  1.00  0.00
ATOM    644  H2  WAT   199       9.646   8.562  15.631  1.00  0.00
TER
ATOM    645  O   WAT   200      11.135  -7.813  13.485  1.00  0.00
ATOM    646  H1  WAT   200      11.893  -7.700  12.911  1.00  0.00
ATOM    647  H2  WAT   200      10.673  -6.976  13.439  1.00  0.00
TER
ATOM    648  O   WAT   201      17.677  -5.699  16.475  1.00  0.00
ATOM    649  H1  WAT   201      16.864  -6.073  16.135  1.00  0.00
ATOM    650  H2  WAT   201      18.181  -6.454  16.777  1.00  0.00
TER
ATOM    651  O   WAT   202      12.119   7.049  13.427  1.00  0.00
ATOM    652  H1  WAT   202      11.593   7.430  12.723  1.00  0.00
ATOM    653  H2  WAT   202      12.043   7.674  14.148  1.00  0.00
TER
ATOM    654  O   WAT   203      13.508  -7.286  12.025  1.00  0.00
ATOM    655  H1  WAT   203      14.037  -8.073  11.896  1.00  0.00
ATOM    656  H2  WAT   203      14.141  -6.607  12.258  1.00  0.00
TER
ATOM    657  O   WAT   204      15.701  -7.549  15.079  1.00  0.00
ATOM    658  H1  WAT   204      15.072  -8.250  15.246  1.00  0.00
ATOM    659  H2  WAT   204      15.162  -6.788  14.863  1.00  0.00
TER
ATOM    660  O   WAT   205      14.718   8.997  12.301  1.00  0.00
ATOM    661  H1  WAT   205      15.450   8.713  11.754  1.00  0.00
ATOM    662  H2  WAT   205      14.977   8.759  13.191  1.00  0.00
TER
ATOM    663  O   WAT   206      13.879   5.114  12.306  1.00  0.00
ATOM    664  H1  WAT   206      13.250   5.582  12.855  1.00  0.00
ATOM    665  H2  WAT   206      13.994   4.269  12.741  1.00  0.00
TER
ATOM    666  O   WAT   207      13.483   1.254   1.215  1.00  0.00
ATOM    667  H1  WAT   207      12.651   0.999   1.614  1.00  0.00
ATOM    668  H2  WAT   207      14.091   1.325   1.951  1.00  0.00
TER
ATOM    669  O   WAT   208      13.463   5.288   1.411  1.00  0.00
ATOM    670  H1  WAT   208      13.766   4.398   1.232  1.00  0.00
ATOM    671  H2  WAT   208      14.207   5.845   1.183  1.00  0.00
TER
ATOM    672  O   WAT   209      11.892  -3.786  -5.001  1.00  0.00
ATOM    673  H1  WAT   209      11.004  -3.444  -5.103  1.00  0.00
ATOM    674  H2  WAT   209      12.176  -3.985  -5.893  1.00  0.00
TER
ATOM    675  O   WAT   210       9.855  -1.185   0.883  1.00  0.00
ATOM    676  H1  WAT   210      10.427  -1.953   0.883  1.00  0.00
ATOM    677  H2  WAT   210       9.855  -0.886  -0.026  1.00  0.00
TER
ATOM    678  O   WAT   211      11.098  -5.777   2.670  1.00  0.00
ATOM    679  H1  WAT   211      10.918  -6.674   2.950  1.00  0.00
ATOM    680  H2  WAT   211      10.696  -5.229   3.345  1.00  0.00
TER
ATOM    681  O   WAT   212      14.068  -5.202  -3.967  1.00  0.00
ATOM    682  H1  WAT   212      14.175  -4.302  -3.660  1.00  0.00
ATOM    683  H2  WAT   212      13.157  -5.251  -4.258  1.00  0.00
TER
ATOM    684  O   WAT   213      11.716  -3.280   1.278  1.00  0.00
ATOM    685  H1  WAT   213      12.397  -3.017   1.897  1.00  0.00
ATOM    686  H2  WAT   213      11.401  -4.120   1.612  1.00  0.00
TER
ATOM    687  O   WAT   214      15.909  -2.234   0.365  1.00  0.00
ATOM    688  H1  WAT   214      16.417  -1.736   1.006  1.00  0.00
ATOM    689  H2  WAT   214      16.440  -3.010   0.189  1.00  0.00
TER
ATOM    690  O   WAT   215      14.192  -7.594   4.632  1.00  0.00
ATOM    691  H1  WAT   215      14.194  -7.077   3.826  1.00  0.00
ATOM    692  H2  WAT   215      13.363  -8.071   4.609  1.00  0.00
TER
ATOM    693  O   WAT   216      15.443   2.046   2.809  1.00  0.00
ATOM    694  H1  WAT   216      15.110   2.673   3.451  1.00  0.00
ATOM    695  H2  WAT   216      15.619   2.572   2.029  1.00  0.00
TER
ATOM    696  O   WAT   217      13.874  -5.883   2.639  1.00  0.00
ATOM    697  H1  WAT   217      14.216  -5.039   2.344  1.00  0.00
ATOM    698  H2  WAT   217      12.936  -5.735   2.755  1.00  0.00
TER
ATOM    699  O   WAT   218      14.655   4.014   4.624  1.00  0.00
ATOM    700  H1  WAT   218      15.272   4.689   4.342  1.00  0.00
ATOM    701  H2  WAT   218      13.794   4.423   4.533  1.00  0.00
TER
ATOM    702  O   WAT   219       9.948   3.204  -6.495  1.00  0.00
ATOM    703  H1  WAT   219       9.571   3.692  -7.227  1.00  0.00
ATOM    704  H2  WAT   219      10.205   3.876  -5.865  1.00  0.00
TER
ATOM    705  O   WAT   220      17.557  -8.395  -1.037  1.00  0.00
ATOM    706  H1  WAT   220      17.864  -8.950  -1.753  1.00  0.00
ATOM    707  H2  WAT   220      16.627  -8.260  -1.220  1.00  0.00
TER
ATOM    708  O   WAT   221      15.551   0.197  -1.519  1.00  0.00
ATOM    709  H1  WAT   221      15.146  -0.516  -2.014  1.00  0.00
ATOM    710  H2  WAT   221      15.637  -0.148  -0.630  1.00  0.00
TER
ATOM    711  O   WAT   222      16.019   3.883   0.645  1.00  0.00
ATOM    712  H1  WAT   222      15.722   3.278  -0.034  1.00  0.00
ATOM    713  H2  WAT   222      16.969   3.921   0.534  1.00  0.00
TER
ATOM    714  O   WAT   223      14.263  -3.029   2.261  1.00  0.00
ATOM    715  H1  WAT   223      14.815  -2.919   1.486  1.00  0.00
ATOM    716  H2  WAT   223      14.778  -2.655   2.977  1.00  0.00
TER
ATOM    717  O   WAT   224      15.111   3.622   7.296  1.00  0.00
ATOM    718  H1  WAT   224      14.213   3.846   7.543  1.00  0.00
ATOM    719  H2  WAT   224      15.136   3.745   6.347  1.00  0.00
TER
ATOM    720  O   WAT   225      13.938   0.493   5.872  1.00  0.00
ATOM    721  H1  WAT   225      13.798   1.365   6.240  1.00  0.00
ATOM    722  H2  WAT   225      13.056   0.150   5.726  1.00  0.00
TER
ATOM    723  O   WAT   226      15.736   6.435   8.080  1.00  0.00
ATOM    724  H1  WAT   226      15.707   6.839   7.213  1.00  0.00
ATOM    725  H2  WAT   226      15.572   5.506   7.917  1.00  0.00
TER
ATOM    726  O   WAT   227      12.251  -0.909  -4.018  1.00  0.00
ATOM    727  H1  WAT   227      12.131  -0.183  -4.630  1.00  0.00
ATOM    728  H2  WAT   227      11.941  -1.679  -4.495  1.00  0.00
TER
ATOM    729  O   WAT   228       9.890   2.263   1.789  1.00  0.00
ATOM    730  H1  WAT   228       9.968   2.398   0.844  1.00  0.00
ATOM    731  H2  WAT   228      10.504   1.554   1.981  1.00  0.00
TER
ATOM    732  O   WAT   229      11.134   3.963  -1.801  1.00  0.00
ATOM    733  H1  WAT   229      10.727   4.104  -2.655  1.00  0.00
ATOM    734  H2  WAT   229      12.026   3.679  -2.004  1.00  0.00
TER
ATOM    735  O   WAT   230      15.406   8.177  -3.688  1.00  0.00
ATOM    736  H1  WAT   230      15.231   7.261  -3.902  1.00  0.00
ATOM    737  H2  WAT   230      14.552   8.536  -3.449  1.00  0.00
TER
ATOM    738  O   WAT   231       9.945   3.304   4.328  1.00  0.00
ATOM    739  H1  WAT   231      10.109   2.835   3.510  1.00  0.00
ATOM    740  H2  WAT   231      10.411   2.796   4.993  1.00  0.00
TER
ATOM    741  O   WAT   232      14.717  -7.565  -0.636  1.00  0.00
ATOM    742  H1  WAT   232      14.274  -6.784  -0.967  1.00  0.00
ATOM    743  H2  WAT   232      15.276  -7.242   0.071  1.00  0.00
TER
ATOM    744  O   WAT   233      19.004  -4.698   4.968  1.00  0.00
ATOM    745  H1  WAT   233      18.542  -4.490   5.780  1.00  0.00
ATOM    746  H2  WAT   233      18.602  -5.513   4.665  1.00  0.00
TER
ATOM    747  O   WAT   234      17.833  -7.944  -5.755  1.00  0.00
ATOM    748  H1  WAT   234      17.209  -7.948  -5.030  1.00  0.00
ATOM    749  H2  WAT   234      17.746  -8.811  -6.152  1.00  0.00
TER
ATOM    750  O   WAT   235      16.755  -7.021   1.223  1.00  0.00
ATOM    751  H1  WAT   235      17.052  -6.114   1.142  1.00  0.00
ATOM    752  H2  WAT   235      17.304  -7.509   0.609  1.00  0.00
TER
ATOM    753  O   WAT   236      14.509  -2.442  -2.908  1.00  0.00
ATOM    754  H1  WAT   236      14.283  -2.658  -2.003  1.00  0.00
ATOM    755  H2  WAT   236      13.728  -2.009  -3.253  1.00  0.00
TER
ATOM    756  O   WAT   237      16.949  -1.543   7.758  1.00  0.00
ATOM    757  H1  WAT   237      16.853  -2.484   7.608  1.00  0.00
ATOM    758  H2  WAT   237      17.792  -1.322   7.363  1.00  0.00
TER
ATOM    759  O   WAT   238      12.080  -5.132   5.912  1.00  0.00
ATOM    760  H1  WAT   238      11.686  -4.284   6.119  1.00  0.00
ATOM    761  H2  WAT   238      11.392  -5.769   6.103  1.00  0.00
TER
ATOM    762  O   WAT   239       9.381  -7.209  -0.055  1.00  0.00
ATOM    763  H1  WAT   239       9.093  -6.639   0.657  1.00  0.00
ATOM    764  H2  WAT   239      10.126  -7.689   0.308  1.00  0.00
TER
ATOM    765  O   WAT   240       9.568  -3.267  -8.845  1.00  0.00
ATOM    766  H1  WAT   240       9.486  -2.324  -8.704  1.00  0.00
ATOM    767  H2  WAT   240       9.217  -3.410  -9.724  1.00  0.00
TER
ATOM    768  O   WAT   241      17.368  -4.533   0.222  1.00  0.00
ATOM    769  H1  WAT   241      17.372  -4.974  -0.628  1.00  0.00
ATOM    770  H2  WAT   241      18.263  -4.212   0.329  1.00  0.00
TER
ATOM    771  O   WAT   242      13.219  -4.651  -0.819  1.00  0.00
ATOM    772  H1  WAT   242      12.879  -4.173  -0.062  1.00  0.00
ATOM    773  H2  WAT   242      12.456  -5.104  -1.178  1.00  0.00
TER
ATOM    774  O   WAT   243      17.430  -3.532  -6.787  1.00  0.00
ATOM    775  H1  WAT   243      17.552  -3.573  -5.839  1.00  0.00
ATOM    776  H2  WAT   243      17.045  -2.670  -6.943  1.00  0.00
TER
ATOM    777  O   WAT   244      16.442  -1.222  -7.389  1.00  0.00
ATOM    778  H1  WAT   244      15.874  -1.670  -8.015  1.00  0.00
ATOM    779  H2  WAT   244      17.151  -0.863  -7.922  1.00  0.00
TER
ATOM    780  O   WAT   245      11.519   2.679   6.488  1.00  0.00
ATOM    781  H1  WAT   245      11.135   2.039   7.086  1.00  0.00
ATOM    782  H2  WAT   245      11.831   3.383   7.057  1.00  0.00
TER
ATOM    783  O   WAT   246      17.669  -0.473   1.969  1.00  0.00
ATOM    784  H1  WAT   246      18.036  -0.947   2.715  1.00  0.00
ATOM    785  H2  WAT   246      17.480   0.401   2.309  1.00  0.00
TER
ATOM    786  O   WAT   247      10.533  -5.729  -1.902  1.00  0.00
ATOM    787  H1  WAT   247      10.248  -6.093  -1.064  1.00  0.00
ATOM    788  H2  WAT   247      10.471  -6.461  -2.516  1.00  0.00
TER
ATOM    789  O   WAT   248      15.459  -1.432   4.287  1.00  0.00
ATOM    790  H1  WAT   248      15.155  -0.553   4.512  1.00  0.00
ATOM    791  H2  WAT   248      16.414  -1.372   4.323  1.00  0.00
TER
ATOM    792  O   WAT   249      13.987   2.774  -5.116  1.00  0.00
ATOM    793  H1  WAT   249      13.213   2.234  -5.276  1.00  0.00
ATOM    794  H2  WAT   249      14.717   2.255  -5.455  1.00  0.00
TER
ATOM    795  O   WAT   250      14.031   2.442  -1.478  1.00  0.00
ATOM    796  H1  WAT   250      14.549   1.639  -1.533  1.00  0.00
ATOM    797  H2  WAT   250      13.579   2.380  -0.637  1.00  0.00
TER
ATOM    798  O   WAT   251      11.515  -0.592   5.434  1.00  0.00
ATOM    799  H1  WAT   251      11.157   0.073   6.021  1.00  0.00
ATOM    800  H2  WAT   251      11.221  -1.424   5.805  1.00  0.00
TER
ATOM    801  O   WAT   252      14.717  -0.134   8.318  1.00  0.00
ATOM    802  H1  WAT   252      14.417   0.012   7.421  1.00  0.00
ATOM    803  H2  WAT   252      15.488  -0.693   8.225  1.00  0.00
TER
ATOM    804  O   WAT   253      17.887   3.790  -3.434  1.00  0.00
ATOM    805  H1  WAT   253      18.574   4.337  -3.053  1.00  0.00
ATOM    806  H2  WAT   253      17.100   4.334  -3.399  1.00  0.00
TER
ATOM    807  O   WAT   254      10.026  -0.593  -7.942  1.00  0.00
ATOM    808  H1  WAT   254      10.896  -0.310  -7.659  1.00  0.00
ATOM    809  H2  WAT   254       9.535   0.221  -8.058  1.00  0.00
TER
ATOM    810  O   WAT   255      17.190   0.795  -3.822  1.00  0.00
ATOM    811  H1  WAT   255      17.646   1.605  -3.596  1.00  0.00
ATOM    812  H2  WAT   255      16.839   0.477  -2.990  1.00  0.00
TER
ATOM    813  O   WAT   256      13.091  -8.862  -3.349  1.00  0.00
ATOM    814  H1  WAT   256      12.962  -8.870  -2.401  1.00  0.00
ATOM    815  H2  WAT   256      12.267  -8.523  -3.700  1.00  0.00
TER
ATOM    816  O   WAT   257      10.393   8.620  -7.376  1.00  0.00
ATOM    817  H1  WAT   257      10.753   9.219  -8.031  1.00  0.00
ATOM    818  H2  WAT   257      10.253   9.166  -6.603  1.00  0.00
TER
ATOM    819  O   WAT   258      10.090  -7.103   6.111  1.00  0.00
ATOM    820  H1  WAT   258       9.376  -6.903   6.717  1.00  0.00
ATOM    821  H2  WAT   258      10.510  -7.879   6.483  1.00  0.00
TER
ATOM    822  O   WAT   259      10.378   6.885   7.098  1.00  0.00
ATOM    823  H1  WAT   259      10.487   5.945   6.958  1.00  0.00
ATOM    824  H2  WAT   259       9.726   7.151   6.449  1.00  0.00
TER
ATOM    825  O   WAT   260      18.369   5.157   8.498  1.00  0.00
ATOM    826  H1  WAT   260      18.048   4.438   9.042  1.00  0.00
ATOM    827  H2  WAT   260      17.695   5.833   8.571  1.00  0.00
TER
ATOM    828  O   WAT   261      16.410   6.003  -6.559  1.00  0.00
ATOM    829  H1  WAT   261      16.401   6.736  -7.174  1.00  0.00
ATOM    830  H2  WAT   261      15.490   5.756  -6.466  1.00  0.00
TER
ATOM    831  O   WAT   262      12.011   1.225  -5.814  1.00  0.00
ATOM    832  H1  WAT   262      11.404   1.964  -5.805  1.00  0.00
ATOM    833  H2  WAT   262      12.486   1.314  -6.640  1.00  0.00
TER
ATOM    834  O   WAT   263      16.919  -3.376  -3.914  1.00  0.00
ATOM    835  H1  WAT   263      16.210  -2.907  -3.473  1.00  0.00
ATOM    836  H2  WAT   263      17.203  -4.034  -3.279  1.00  0.00
TER
ATOM    837  O   WAT   264      18.544  -1.956   4.085  1.00  0.00
ATOM    838  H1  WAT   264      19.043  -1.482   4.750  1.00  0.00
ATOM    839  H2  WAT   264      18.687  -2.880   4.292  1.00  0.00
TER
ATOM    840  O   WAT   265      18.038   8.585  -3.202  1.00  0.00
ATOM    841  H1  WAT   265      18.292   8.547  -4.124  1.00  0.00
ATOM    842  H2  WAT   265      17.089   8.458  -3.209  1.00  0.00
TER
ATOM    843  O   WAT   266      15.122  -5.068  -6.539  1.00  0.00
ATOM    844  H1  WAT   266      15.971  -4.631  -6.605  1.00  0.00
ATOM    845  H2  WAT   266      14.755  -4.756  -5.712  1.00  0.00
TER
ATOM    846  O   WAT   267      14.021   1.186  -8.065  1.00  0.00
ATOM    847  H1  WAT   267      14.788   1.074  -7.503  1.00  0.00
ATOM    848  H2  WAT   267      14.099   0.489  -8.718  1.00  0.00
TER
ATOM    849  O   WAT   268      12.716  -1.382  -7.382  1.00  0.00
ATOM    850  H1  WAT   268      12.796  -2.329  -7.270  1.00  0.00
ATOM    851  H2  WAT   268      13.608  -1.051  -7.276  1.00  0.00
TER
ATOM    852  O   WAT   269      13.518   8.768  -0.279  1.00  0.00
ATOM    853  H1  WAT   269      14.254   8.219  -0.008  1.00  0.00
ATOM    854  H2  WAT   269      13.902   9.633  -0.418  1.00  0.00
TER
ATOM    855  O   WAT   270      10.402   4.835  -4.404  1.00  0.00
ATOM    856  H1  WAT   270       9.476   5.077  -4.414  1.00  0.00
ATOM    857  H2  WAT   270      10.868   5.662  -4.526  1.00  0.00
TER
ATOM    858  O   WAT   271      12.523   7.952   8.910  1.00  0.00
ATOM    859  H1  WAT   271      13.325   8.274   9.323  1.00  0.00
ATOM    860  H2  WAT   271      12.009   7.592   9.632  1.00  0.00
TER
ATOM    861  O   WAT   272      16.628   7.941  -8.456  1.00  0.00
ATOM    862  H1  WAT   272      17.421   8.230  -8.908  1.00  0.00
ATOM    863  H2  WAT   272      16.108   7.510  -9.135  1.00  0.00
TER
ATOM    864  O   WAT   273      10.243   0.440   7.854  1.00  0.00
ATOM    865  H1  WAT   273      10.747  -0.140   8.425  1.00  0.00
ATOM    866  H2  WAT   273       9.504   0.724   8.391  1.00  0.00
TER
ATOM    867  O   WAT   274      17.146   3.161  -8.592  1.00  0.00
ATOM    868  H1  WAT   274      17.041   2.546  -7.866  1.00  0.00
ATOM    869  H2  WAT   274      16.978   2.638  -9.376  1.00  0.00
TER
ATOM    870  O   WAT   275      17.297   1.847   7.387  1.00  0.00
ATOM    871  H1  WAT   275      16.532   2.415   7.303  1.00  0.00
ATOM    872  H2  WAT   275      17.479   1.554   6.494  1.00  0.00
TER
ATOM    873  O   WAT   276      12.275  -1.417   8.749  1.00  0.00
ATOM    874  H1  WAT   276      12.316  -1.716   9.657  1.00  0.00
ATOM    875  H2  WAT   276      13.130  -1.017   8.589  1.00  0.00
TER
ATOM    876  O   WAT   277      16.053   1.182  -6.091  1.00  0.00
ATOM    877  H1  WAT   277      16.475   1.016  -5.248  1.00  0.00
ATOM    878  H2  WAT   277      16.178   0.372  -6.586  1.00  0.00
TER
ATOM    879  O   WAT   278      14.216  -2.838   6.716  1.00  0.00
ATOM    880  H1  WAT   278      13.686  -3.329   6.088  1.00  0.00
ATOM    881  H2  WAT   278      14.885  -2.410   6.182  1.00  0.00
TER
ATOM    882  O   WAT   279      14.703  -5.872   6.796  1.00  0.00
ATOM    883  H1  WAT   279      14.609  -6.490   6.071  1.00  0.00
ATOM    884  H2  WAT   279      14.123  -5.145   6.569  1.00  0.00
TER
ATOM    885  O   WAT   280      17.469  -7.315   3.828  1.00  0.00
ATOM    886  H1  WAT   280      17.021  -7.292   2.983  1.00  0.00
ATOM    887  H2  WAT   280      16.836  -7.713   4.426  1.00  0.00
TER
ATOM    888  O   WAT   281      17.875   1.581   4.450  1.00  0.00
ATOM    889  H1  WAT   281      18.294   2.424   4.277  1.00  0.00
ATOM    890  H2  WAT   281      16.956   1.718   4.220  1.00  0.00
TER
ATOM    891  O   WAT   282      14.949  -2.745  -9.145  1.00  0.00
ATOM    892  H1  WAT   282      14.748  -3.608  -8.784  1.00  0.00
ATOM    893  H2  WAT   282      14.778  -2.831 -10.083  1.00  0.00
TER
ATOM    894  O   WAT   283      15.726   7.886   5.565  1.00  0.00
ATOM    895  H1  WAT   283      15.188   8.611   5.246  1.00  0.00
ATOM    896  H2  WAT   283      15.980   7.409   4.775  1.00  0.00
TER
ATOM    897  O   WAT   284      16.979  -4.145   7.091  1.00  0.00
ATOM    898  H1  WAT   284      17.569  -4.454   7.779  1.00  0.00
ATOM    899  H2  WAT   284      16.161  -4.617   7.247  1.00  0.00
TER
ATOM    900  O   WAT   285      13.747  -5.644  -9.157  1.00  0.00
ATOM    901  H1  WAT   285      14.050  -5.638 -10.066  1.00  0.00
ATOM    902  H2  WAT   285      14.487  -5.995  -8.661  1.00  0.00
TER
ATOM    903  O   WAT   286      18.582   9.121   5.824  1.00  0.00
ATOM    904  H1  WAT   286      18.508  10.025   6.131  1.00  0.00
ATOM    905  H2  WAT   286      17.680   8.802   5.796  1.00  0.00
TER
ATOM    906  O   WAT   287      16.966  -6.701  -8.172  1.00  0.00
ATOM    907  H1  WAT   287      16.618  -7.379  -8.752  1.00  0.00
ATOM    908  H2  WAT   287      17.167  -7.162  -7.358  1.00  0.00
TER
ATOM    909  O   WAT   288      12.770   3.660  -8.325  1.00  0.00
ATOM    910  H1  WAT   288      13.208   4.203  -7.669  1.00  0.00
ATOM    911  H2  WAT   288      13.255   2.834  -8.315  1.00  0.00
TER
ATOM    912  O   WAT   289       9.985   6.449  -0.872  1.00  0.00
ATOM    913  H1  WAT   289      10.315   5.581  -1.105  1.00  0.00
ATOM    914  H2  WAT   289      10.414   6.655  -0.042  1.00  0.00
TER
ATOM    915  O   WAT   290      14.581   4.780  -3.212  1.00  0.00
ATOM    916  H1  WAT   290      14.281   4.656  -2.312  1.00  0.00
ATOM    917  H2  WAT   290      14.475   3.920  -3.621  1.00  0.00
TER
ATOM    918  O   WAT   291      10.474   7.316   1.866  1.00  0.00
ATOM    919  H1  WAT   291      10.037   7.496   2.698  1.00  0.00
ATOM    920  H2  WAT   291      11.042   8.073   1.724  1.00  0.00
TER
ATOM    921  O   WAT   292      10.307  -0.172  -1.775  1.00  0.00
ATOM    922  H1  WAT   292       9.651  -0.441  -2.419  1.00  0.00
ATOM    923  H2  WAT   292      11.144  -0.282  -2.225  1.00  0.00
TER
ATOM    924  O   WAT   293      11.344   0.213   2.765  1.00  0.00
ATOM    925  H1  WAT   293      11.711   0.126   3.645  1.00  0.00
ATOM    926  H2  WAT   293      10.775  -0.550   2.666  1.00  0.00
TER
ATOM    927  O   WAT   294      10.896  -2.876   6.671  1.00  0.00
ATOM    928  H1  WAT   294      10.001  -2.909   7.010  1.00  0.00
ATOM    929  H2  WAT   294      11.435  -2.677   7.436  1.00  0.00
TER
ATOM    930  O   WAT   295       9.520  -2.962  -5.833  1.00  0.00
ATOM    931  H1  WAT   295       8.617  -2.699  -6.008  1.00  0.00
ATOM    932  H2  WAT   295      10.004  -2.691  -6.613  1.00  0.00
TER
ATOM    933  O   WAT   296      12.063  -3.906  -7.923  1.00  0.00
ATOM    934  H1  WAT   296      12.772  -4.327  -8.409  1.00  0.00
ATOM    935  H2  WAT   296      11.347  -3.838  -8.555  1.00  0.00
TER
ATOM    936  O   WAT   297      11.710  -7.852  -8.883  1.00  0.00
ATOM    937  H1  WAT   297      12.433  -7.311  -8.565  1.00  0.00
ATOM    938  H2  WAT   297      11.983  -8.125  -9.759  1.00  0.00
TER
ATOM    939  O   WAT   298      11.400  -8.601   1.019  1.00  0.00
ATOM    940  H1  WAT   298      12.047  -9.151   0.579  1.00  0.00
ATOM    941  H2  WAT   298      11.820  -8.347   1.841  1.00  0.00
TER
ATOM    942  O   WAT   299      11.153  -8.446   3.762  1.00  0.00
ATOM    943  H1  WAT   299      10.804  -7.989   4.527  1.00  0.00
ATOM    944  H2  WAT   299      10.822  -9.340   3.844  1.00  0.00
TER
ATOM    945  O   WAT   300      12.759   4.726   7.927  1.00  0.00
ATOM    946  H1  WAT   300      12.716   4.356   8.808  1.00  0.00
ATOM    947  H2  WAT   300      12.890   5.664   8.067  1.00  0.00
TER
ATOM    948  O   WAT   301      16.460   6.282   3.528  1.00  0.00
ATOM    949  H1  WAT   301      16.219   6.550   2.641  1.00  0.00
ATOM    950  H2  WAT   301      17.400   6.453   3.583  1.00  0.00
TER
ATOM    951  O   WAT   302      11.825  -8.918   7.037  1.00  0.00
ATOM    952  H1  WAT   302      12.373  -9.099   6.273  1.00  0.00
ATOM    953  H2  WAT   302      11.890  -9.709   7.572  1.00  0.00
TER
ATOM    954  O   WAT   303      12.598   7.673   5.047  1.00  0.00
ATOM    955  H1  WAT   303      12.004   7.541   5.786  1.00  0.00
ATOM    956  H2  WAT   303      12.591   6.836   4.581  1.00  0.00
TER
ATOM    957  O   WAT   304      12.229   5.038   3.998  1.00  0.00
ATOM    958  H1  WAT   304      11.503   4.419   3.930  1.00  0.00
ATOM    959  H2  WAT   304      12.290   5.432   3.127  1.00  0.00
TER
ATOM    960  O   WAT   305      15.834   7.253   0.782  1.00  0.00
ATOM    961  H1  WAT   305      16.350   6.642   0.257  1.00  0.00
ATOM    962  H2  WAT   305      16.484   7.756   1.274  1.00  0.00
TER
ATOM    963  O   WAT   306      18.573   8.144   1.609  1.00  0.00
ATOM    964  H1  WAT   306      18.861   7.889   0.733  1.00  0.00
ATOM    965  H2  WAT   306      19.086   7.591   2.200  1.00  0.00
TER
ATOM    966  O   WAT   307      10.512   8.356  -2.793  1.00  0.00
ATOM    967  H1  WAT   307      10.345   7.723  -2.095  1.00  0.00
ATOM    968  H2  WAT   307       9.646   8.562  -3.143  1.00  0.00
TER
ATOM    969  O   WAT   308      11.135  -7.813  -5.290  1.00  0.00
ATOM    970  H1  WAT   308      11.893  -7.700  -5.863  1.00  0.00
ATOM    971  H2  WAT   308      10.673  -6.976  -5.335  1.00  0.00
TER
ATOM    972  O   WAT   309      17.677  -5.699  -2.299  1.00  0.00
ATOM    973  H1  WAT   309      16.864  -6.073  -2.640  1.00  0.00
ATOM    974  H2  WAT   309      18.181  -6.454  -1.997  1.00  0.00
TER
ATOM    975  O   WAT   310      12.119   7.049  -5.348  1.00  0.00
ATOM    976  H1  WAT   310      11.593   7.430  -6.052  1.00  0.00
ATOM    977  H2  WAT   310      12.043   7.674  -4.627  1.00  0.00
TER
ATOM    978  O   WAT   311      13.508  -7.286  -6.749  1.00  0.00
ATOM    979  H1  WAT   311      14.037  -8.073  -6.879  1.00  0.00
ATOM    980  H2  WAT   311      14.141  -6.607  -6.516  1.00  0.00
TER
ATOM    981  O   WAT   312      15.701  -7.549  -3.695  1.00  0.00
ATOM    982  H1  WAT   312      15.072  -8.250  -3.528  1.00  0.00
ATOM    983  H2  WAT   312      15.162  -6.788  -3.912  1.00  0.00
TER
ATOM    984  O   WAT   313      15.827  -8.270   8.740  1.00  0.00
ATOM    985  H1  WAT   313      15.545  -7.767   7.976  1.00  0.00
ATOM    986  H2  WAT   313      16.209  -9.068   8.375  1.00  0.00
TER
ATOM    987  O   WAT   314      14.718   8.997  -6.473  1.00  0.00
ATOM    988  H1  WAT   314      15.450   8.713  -7.020  1.00  0.00
ATOM    989  H2  WAT   314      14.977   8.759  -5.583  1.00  0.00
TER
ATOM    990  O   WAT   315      13.879   5.114  -6.468  1.00  0.00
ATOM    991  H1  WAT   315      13.250   5.582  -5.920  1.00  0.00
ATOM    992  H2  WAT   315      13.994   4.269  -6.034  1.00  0.00
TER
ATOM    993  O   WAT   316      13.483   1.254 -17.560  1.00  0.00
ATOM    994  H1  WAT   316      12.651   0.999 -17.160  1.00  0.00
ATOM    995  H2  WAT   316      14.091   1.325 -16.824  1.00  0.00
TER
ATOM    996  O   WAT   317      13.463   5.288 -17.364  1.00  0.00
ATOM    997  H1  WAT   317      13.766   4.398 -17.543  1.00  0.00
ATOM    998  H2  WAT   317      14.207   5.845 -17.592  1.00  0.00
TER
ATOM    999  O   WAT   318       9.855  -1.185 -17.891  1.00  0.00
ATOM   1000  H1  WAT   318      10.427  -1.953 -17.891  1.00  0.00
ATOM   1001  H2  WAT   318       9.855  -0.886 -18.801  1.00  0.00
TER
ATOM   1002  O   WAT   319      11.098  -5.777 -16.105  1.00  0.00
ATOM   1003  H1  WAT   319      10.918  -6.674 -15.824  1.00  0.00
ATOM   1004  H2  WAT   319      10.696  -5.229 -15.430  1.00  0.00
TER
ATOM   1005  O   WAT   320      11.716  -3.280 -17.496  1.00  0.00
ATOM   1006  H1  WAT   320      12.397  -3.017 -16.878  1.00  0.00
ATOM   1007  H2  WAT   320      11.401  -4.120 -17.162  1.00  0.00
TER
ATOM   1008  O   WAT   321      15.909  -2.234 -18.409  1.00  0.00
ATOM   1009  H1  WAT   321      16.417  -1.736 -17.769  1.00  0.00
ATOM   1010  H2  WAT   321      16.440  -3.010 -18.585  1.00  0.00
TER
ATOM   1011  O   WAT   322      14.192  -7.594 -14.143  1.00  0.00
ATOM   1012  H1  WAT   322      14.194  -7.077 -14.948  1.00  0.00
ATOM   1013  H2  WAT   322      13.363  -8.071 -14.166  1.00  0.00
TER
ATOM   1014  O   WAT   323      15.443   2.046 -15.965  1.00  0.00
ATOM   1015  H1  WAT   323      15.110   2.673 -15.323  1.00  0.00
ATOM   1016  H2  WAT   323      15.619   2.572 -16.745  1.00  0.00
TER
ATOM   1017  O   WAT   324      13.874  -5.883 -16.136  1.00  0.00
ATOM   1018  H1  WAT   324      14.216  -5.039 -16.430  1.00  0.00
ATOM   1019  H2  WAT   324      12.936  -5.735 -16.019  1.00  0.00
TER
ATOM   1020  O   WAT   325      14.655   4.014 -14.150  1.00  0.00
ATOM   1021  H1  WAT   325      15.272   4.689 -14.432  1.00  0.00
ATOM   1022  H2  WAT   325      13.794   4.423 -14.242  1.00  0.00
TER
ATOM   1023  O   WAT   326      16.019   3.883 -18.129  1.00  0.00
ATOM   1024  H1  WAT   326      15.722   3.278 -18.808  1.00  0.00
ATOM   1025  H2  WAT   326      16.969   3.921 -18.240  1.00  0.00
TER
ATOM   1026  O   WAT   327      14.263  -3.029 -16.513  1.00  0.00
ATOM   1027  H1  WAT   327      14.815  -2.919 -17.288  1.00  0.00
ATOM   1028  H2  WAT   327      14.778  -2.655 -15.798  1.00  0.00
TER
ATOM   1029  O   WAT   328      15.111   3.622 -11.478  1.00  0.00
ATOM   1030  H1  WAT   328      14.213   3.846 -11.231  1.00  0.00
ATOM   1031  H2  WAT   328      15.136   3.745 -12.427  1.00  0.00
TER
ATOM   1032  O   WAT   329      13.938   0.493 -12.903  1.00  0.00
ATOM   1033  H1  WAT   329      13.798   1.365 -12.534  1.00  0.00
ATOM   1034  H2  WAT   329      13.056   0.150 -13.048  1.00  0.00
TER
ATOM   1035  O   WAT   330      15.736   6.435 -10.694  1.00  0.00
ATOM   1036  H1  WAT   330      15.707   6.839 -11.561  1.00  0.00
ATOM   1037  H2  WAT   330      15.572   5.506 -10.857  1.00  0.00
TER
ATOM   1038  O   WAT   331       9.890   2.263 -16.986  1.00  0.00
ATOM   1039  H1  WAT   331       9.968   2.398 -17.930  1.00  0.00
ATOM   1040  H2  WAT   331      10.504   1.554 -16.793  1.00  0.00
TER
ATOM   1041  O   WAT   332       9.945   3.304 -14.446  1.00  0.00
ATOM   1042  H1  WAT   332      10.109   2.835 -15.264  1.00  0.00
ATOM   1043  H2  WAT   332      10.411   2.796 -13.781  1.00  0.00
TER
ATOM   1044  O   WAT   333      14.717  -7.565 -19.410  1.00  0.00
ATOM   1045  H1  WAT   333      14.274  -6.784 -19.742  1.00  0.00
ATOM   1046  H2  WAT   333      15.276  -7.242 -18.703  1.00  0.00
TER
ATOM   1047  O   WAT   334      19.004  -4.698 -13.807  1.00  0.00
ATOM   1048  H1  WAT   334      18.542  -4.490 -12.995  1.00  0.00
ATOM   1049  H2  WAT   334      18.602  -5.513 -14.110  1.00  0.00
TER
ATOM   1050  O   WAT   335      16.755  -7.021 -17.551  1.00  0.00
ATOM   1051  H1  WAT   335      17.052  -6.114 -17.632  1.00  0.00
ATOM   1052  H2  WAT   335      17.304  -7.509 -18.165  1.00  0.00
TER
ATOM   1053  O   WAT   336      16.949  -1.543 -11.016  1.00  0.00
ATOM   1054  H1  WAT   336      16.853  -2.484 -11.166  1.00  0.00
ATOM   1055  H2  WAT   336      17.792  -1.322 -11.411  1.00  0.00
TER
ATOM   1056  O   WAT   337      12.080  -5.132 -12.863  1.00  0.00
ATOM   1057  H1  WAT   337      11.686  -4.284 -12.655  1.00  0.00
ATOM   1058  H2  WAT   337      11.392  -5.769 -12.672  1.00  0.00
TER
ATOM   1059  O   WAT   338       9.381  -7.209 -18.830  1.00  0.00
ATOM   1060  H1  WAT   338       9.093  -6.639 -18.117  1.00  0.00
ATOM   1061  H2  WAT   338      10.126  -7.689 -18.467  1.00  0.00
TER
ATOM   1062  O   WAT   339      17.368  -4.533 -18.552  1.00  0.00
ATOM   1063  H1  WAT   339      17.372  -4.974 -19.402  1.00  0.00
ATOM   1064  H2  WAT   339      18.263  -4.212 -18.445  1.00  0.00
TER
ATOM   1065  O   WAT   340      11.519   2.679 -12.287  1.00  0.00
ATOM   1066  H1  WAT   340      11.135   2.039 -11.688  1.00  0.00
ATOM   1067  H2  WAT   340      11.831   3.383 -11.717  1.00  0.00
TER
ATOM   1068  O   WAT   341      17.669  -0.473 -16.806  1.00  0.00
ATOM   1069  H1  WAT   341      18.036  -0.947 -16.060  1.00  0.00
ATOM   1070  H2  WAT   341      17.480   0.401 -16.465  1.00  0.00
TER
ATOM   1071  O   WAT   342      15.459  -1.432 -14.487  1.00  0.00
ATOM   1072  H1  WAT   342      15.155  -0.553 -14.262  1.00  0.00
ATOM   1073  H2  WAT   342      16.414  -1.372 -14.452  1.00  0.00
TER
ATOM   1074  O   WAT   343      11.515  -0.592 -13.340  1.00  0.00
ATOM   1075  H1  WAT   343      11.157   0.073 -12.753  1.00  0.00
ATOM   1076  H2  WAT   343      11.221  -1.424 -12.969  1.00  0.00
TER
ATOM   1077  O   WAT   344      14.717  -0.134 -10.456  1.00  0.00
ATOM   1078  H1  WAT   344      14.417   0.012 -11.353  1.00  0.00
ATOM   1079  H2  WAT   344      15.488  -0.693 -10.549  1.00  0.00
TER
ATOM   1080  O   WAT   345      10.090  -7.103 -12.663  1.00  0.00
ATOM   1081  H1  WAT   345       9.376  -6.903 -12.058  1.00  0.00
ATOM   1082  H2  WAT   345      10.510  -7.879 -12.292  1.00  0.00
TER
ATOM   1083  O   WAT   346      10.378   6.885 -11.676  1.00  0.00
ATOM   1084  H1  WAT   346      10.487   5.945 -11.817  1.00  0.00
ATOM   1085  H2  WAT   346       9.726   7.151 -12.325  1.00  0.00
TER
ATOM   1086  O   WAT   347      18.369   5.157 -10.277  1.00  0.00
ATOM   1087  H1  WAT   347      18.048   4.438  -9.732  1.00  0.00
ATOM   1088  H2  WAT   347      17.695   5.833 -10.203  1.00  0.00
TER
ATOM   1089  O   WAT   348      18.544  -1.956 -14.689  1.00  0.00
ATOM   1090  H1  WAT   348      19.043  -1.482 -14.024  1.00  0.00
ATOM   1091  H2  WAT   348      18.687  -2.880 -14.482  1.00  0.00
TER
ATOM   1092  O   WAT   349      13.518   8.768 -19.053  1.00  0.00
ATOM   1093  H1  WAT   349      14.254   8.219 -18.782  1.00  0.00
ATOM   1094  H2  WAT   349      13.902   9.633 -19.192  1.00  0.00
TER
ATOM   1095  O   WAT   350      12.523   7.952  -9.864  1.00  0.00
ATOM   1096  H1  WAT   350      13.325   8.274  -9.451  1.00  0.00
ATOM   1097  H2  WAT   350      12.009   7.592  -9.142  1.00  0.00
TER
ATOM   1098  O   WAT   351      10.243   0.440 -10.921  1.00  0.00
ATOM   1099  H1  WAT   351      10.747  -0.140 -10.349  1.00  0.00
ATOM   1100  H2  WAT   351       9.504   0.724 -10.383  1.00  0.00
TER
ATOM   1101  O   WAT   352      17.297   1.847 -11.387  1.00  0.00
ATOM   1102  H1  WAT   352      16.532   2.415 -11.472  1.00  0.00
ATOM   1103  H2  WAT   352      17.479   1.554 -12.280  1.00  0.00
TER
ATOM   1104  O   WAT   353      12.275  -1.417 -10.026  1.00  0.00
ATOM   1105  H1  WAT   353      12.316  -1.716  -9.117  1.00  0.00
ATOM   1106  H2  WAT   353      13.130  -1.017 -10.185  1.00  0.00
TER
ATOM   1107  O   WAT   354      14.216  -2.838 -12.058  1.00  0.00
ATOM   1108  H1  WAT   354      13.686  -3.329 -12.686  1.00  0.00
ATOM   1109  H2  WAT   354      14.885  -2.410 -12.593  1.00  0.00
TER
ATOM   1110  O   WAT   355      14.703  -5.872 -11.979  1.00  0.00
ATOM   1111  H1  WAT   355      14.609  -6.490 -12.704  1.00  0.00
ATOM   1112  H2  WAT   355      14.123  -5.145 -12.206  1.00  0.00
TER
ATOM   1113  O   WAT   356      17.469  -7.315 -14.946  1.00  0.00
ATOM   1114  H1  WAT   356      17.021  -7.292 -15.791  1.00  0.00
ATOM   1115  H2  WAT   356      16.836  -7.713 -14.349  1.00  0.00
TER
ATOM   1116  O   WAT   357      17.875   1.581 -14.325  1.00  0.00
ATOM   1117  H1  WAT   357      18.294   2.424 -14.497  1.00  0.00
ATOM   1118  H2  WAT   357      16.956   1.718 -14.554  1.00  0.00
TER
ATOM   1119  O   WAT   358      15.726   7.886 -13.209  1.00  0.00
ATOM   1120  H1  WAT   358      15.188   8.611 -13.528  1.00  0.00
ATOM   1121  H2  WAT   358      15.980   7.409 -13.999  1.00  0.00
TER
ATOM   1122  O   WAT   359      16.979  -4.145 -11.683  1.00  0.00
ATOM   1123  H1  WAT   359      17.569  -4.454 -10.995  1.00  0.00
ATOM   1124  H2  WAT   359      16.161  -4.617 -11.527  1.00  0.00
TER
ATOM   1125  O   WAT   360      18.582   9.121 -12.950  1.00  0.00
ATOM   1126  H1  WAT   360      18.508  10.025 -12.643  1.00  0.00
ATOM   1127  H2  WAT   360      17.680   8.802 -12.978  1.00  0.00
TER
ATOM   1128  O   WAT   361      10.474   7.316 -16.909  1.00  0.00
ATOM   1129  H1  WAT   361      10.037   7.496 -16.076  1.00  0.00
ATOM   1130  H2  WAT   361      11.042   8.073 -17.050  1.00  0.00
TER
ATOM   1131  O   WAT   362      11.344   0.213 -16.009  1.00  0.00
ATOM   1132  H1  WAT   362      11.711   0.126 -15.130  1.00  0.00
ATOM   1133  H2  WAT   362      10.775  -0.550 -16.109  1.00  0.00
TER
ATOM   1134  O   WAT   363      10.896  -2.876 -12.104  1.00  0.00
ATOM   1135  H1  WAT   363      10.001  -2.909 -11.764  1.00  0.00
ATOM   1136  H2  WAT   363      11.435  -2.677 -11.338  1.00  0.00
TER
ATOM   1137  O   WAT   364      11.400  -8.601 -17.755  1.00  0.00
ATOM   1138  H1  WAT   364      12.047  -9.151 -18.196  1.00  0.00
ATOM   1139  H2  WAT   364      11.820  -8.347 -16.934  1.00  0.00
TER
ATOM   1140  O   WAT   365      11.153  -8.446 -15.013  1.00  0.00
ATOM   1141  H1  WAT   365      10.804  -7.989 -14.247  1.00  0.00
ATOM   1142  H2  WAT   365      10.822  -9.340 -14.931  1.00  0.00
TER
ATOM   1143  O   WAT   366      12.759   4.726 -10.847  1.00  0.00
ATOM   1144  H1  WAT   366      12.716   4.356  -9.966  1.00  0.00
ATOM   1145  H2  WAT   366      12.890   5.664 -10.707  1.00  0.00
TER
ATOM   1146  O   WAT   367      16.460   6.282 -15.246  1.00  0.00
ATOM   1147  H1  WAT   367      16.219   6.550 -16.133  1.00  0.00
ATOM   1148  H2  WAT   367      17.400   6.453 -15.191  1.00  0.00
TER
ATOM   1149  O   WAT   368      11.825  -8.918 -11.738  1.00  0.00
ATOM   1150  H1  WAT   368      12.373  -9.099 -12.501  1.00  0.00
ATOM   1151  H2  WAT   368      11.890  -9.709 -11.202  1.00  0.00
TER
ATOM   1152  O   WAT   369      12.598   7.673 -13.728  1.00  0.00
ATOM   1153  H1  WAT   369      12.004   7.541 -12.989  1.00  0.00
ATOM   1154  H2  WAT   369      12.591   6.836 -14.193  1.00  0.00
TER
ATOM   1155  O   WAT   370      12.229   5.038 -14.777  1.00  0.00
ATOM   1156  H1  WAT   370      11.503   4.419 -14.844  1.00  0.00
ATOM   1157  H2  WAT   370      12.290   5.432 -15.647  1.00  0.00
TER
ATOM   1158  O   WAT   371      15.834   7.253 -17.992  1.00  0.00
ATOM   1159  H1  WAT   371      16.350   6.642 -18.517  1.00  0.00
ATOM   1160  H2  WAT   371      16.484   7.756 -17.501  1.00  0.00
TER
ATOM   1161  O   WAT   372      18.573   8.144 -17.165  1.00  0.00
ATOM   1162  H1  WAT   372      18.861   7.889 -18.042  1.00  0.00
ATOM   1163  H2  WAT   372      19.086   7.591 -16.574  1.00  0.00
TER
ATOM   1164  O   WAT   373      15.827  -8.270 -10.034  1.00  0.00
ATOM   1165  H1  WAT   373      15.545  -7.767 -10.798  1.00  0.00
ATOM   1166  H2  WAT   373      16.209  -9.068 -10.400  1.00  0.00
TER
ATOM   1167  O   WAT   374       9.855 -19.959  19.657  1.00  0.00
ATOM   1168  H1  WAT   374      10.427 -20.727  19.658  1.00  0.00
ATOM   1169  H2  WAT   374       9.855 -19.660  18.748  1.00  0.00
TER
ATOM   1170  O   WAT   375       9.948 -15.571  12.279  1.00  0.00
ATOM   1171  H1  WAT   375       9.571 -15.082  11.547  1.00  0.00
ATOM   1172  H2  WAT   375      10.205 -14.898  12.910  1.00  0.00
TER
ATOM   1173  O   WAT   376      15.551 -18.578  17.256  1.00  0.00
ATOM   1174  H1  WAT   376      15.146 -19.290  16.760  1.00  0.00
ATOM   1175  H2  WAT   376      15.637 -18.922  18.144  1.00  0.00
TER
ATOM   1176  O   WAT   377      16.019 -14.891  19.419  1.00  0.00
ATOM   1177  H1  WAT   377      15.722 -15.496  18.740  1.00  0.00
ATOM   1178  H2  WAT   377      16.969 -14.853  19.308  1.00  0.00
TER
ATOM   1179  O   WAT   378      12.251 -19.683  14.756  1.00  0.00
ATOM   1180  H1  WAT   378      12.131 -18.957  14.144  1.00  0.00
ATOM   1181  H2  WAT   378      11.941 -20.453  14.279  1.00  0.00
TER
ATOM   1182  O   WAT   379      11.134 -14.812  16.974  1.00  0.00
ATOM   1183  H1  WAT   379      10.727 -14.670  16.119  1.00  0.00
ATOM   1184  H2  WAT   379      12.026 -15.096  16.771  1.00  0.00
TER
ATOM   1185  O   WAT   380      15.406 -10.597  15.086  1.00  0.00
ATOM   1186  H1  WAT   380      15.231 -11.513  14.873  1.00  0.00
ATOM   1187  H2  WAT   380      14.552 -10.238  15.326  1.00  0.00
TER
ATOM   1188  O   WAT   381      14.509 -21.216  15.867  1.00  0.00
ATOM   1189  H1  WAT   381      14.283 -21.433  16.771  1.00  0.00
ATOM   1190  H2  WAT   381      13.728 -20.783  15.521  1.00  0.00
TER
ATOM   1191  O   WAT   382      16.442 -19.996  11.385  1.00  0.00
ATOM   1192  H1  WAT   382      15.874 -20.444  10.759  1.00  0.00
ATOM   1193  H2  WAT   382      17.151 -19.637  10.852  1.00  0.00
TER
ATOM   1194  O   WAT   383      13.987 -16.000  13.658  1.00  0.00
ATOM   1195  H1  WAT   383      13.213 -16.541  13.498  1.00  0.00
ATOM   1196  H2  WAT   383      14.717 -16.520  13.320  1.00  0.00
TER
ATOM   1197  O   WAT   384      14.031 -16.332  17.296  1.00  0.00
ATOM   1198  H1  WAT   384      14.549 -17.136  17.242  1.00  0.00
ATOM   1199  H2  WAT   384      13.579 -16.395  18.138  1.00  0.00
TER
ATOM   1200  O   WAT   385      17.887 -14.984  15.340  1.00  0.00
ATOM   1201  H1  WAT   385      18.574 -14.438  15.721  1.00  0.00
ATOM   1202  H2  WAT   385      17.100 -14.440  15.375  1.00  0.00
TER
ATOM   1203  O   WAT   386      10.026 -19.367  10.832  1.00  0.00
ATOM   1204  H1  WAT   386      10.896 -19.085  11.116  1.00  0.00
ATOM   1205  H2  WAT   386       9.535 -18.554  10.717  1.00  0.00
TER
ATOM   1206  O   WAT   387      17.190 -17.980  14.953  1.00  0.00
ATOM   1207  H1  WAT   387      17.646 -17.169  15.179  1.00  0.00
ATOM   1208  H2  WAT   387      16.839 -18.298  15.785  1.00  0.00
TER
ATOM   1209  O   WAT   388      10.393 -10.154  11.398  1.00  0.00
ATOM   1210  H1  WAT   388      10.753  -9.555  10.744  1.00  0.00
ATOM   1211  H2  WAT   388      10.253  -9.608  12.172  1.00  0.00
TER
ATOM   1212  O   WAT   389      16.410 -12.771  12.215  1.00  0.00
ATOM   1213  H1  WAT   389      16.401 -12.038  11.600  1.00  0.00
ATOM   1214  H2  WAT   389      15.490 -13.018  12.308  1.00  0.00
TER
ATOM   1215  O   WAT   390      12.011 -17.550  12.960  1.00  0.00
ATOM   1216  H1  WAT   390      11.404 -16.810  12.970  1.00  0.00
ATOM   1217  H2  WAT   390      12.486 -17.460  12.134  1.00  0.00
TER
ATOM   1218  O   WAT   391      18.038 -10.190  15.573  1.00  0.00
ATOM   1219  H1  WAT   391      18.292 -10.228  14.651  1.00  0.00
ATOM   1220  H2  WAT   391      17.089 -10.317  15.566  1.00  0.00
TER
ATOM   1221  O   WAT   392      14.021 -17.589  10.709  1.00  0.00
ATOM   1222  H1  WAT   392      14.788 -17.701  11.272  1.00  0.00
ATOM   1223  H2  WAT   392      14.099 -18.285  10.057  1.00  0.00
TER
ATOM   1224  O   WAT   393      12.716 -20.156  11.392  1.00  0.00
ATOM   1225  H1  WAT   393      12.796 -21.103  11.504  1.00  0.00
ATOM   1226  H2  WAT   393      13.608 -19.825  11.498  1.00  0.00
TER
ATOM   1227  O   WAT   394      13.518 -10.007  18.496  1.00  0.00
ATOM   1228  H1  WAT   394      14.254 -10.555  18.767  1.00  0.00
ATOM   1229  H2  WAT   394      13.902  -9.141  18.356  1.00  0.00
TER
ATOM   1230  O   WAT   395      10.402 -13.939  14.370  1.00  0.00
ATOM   1231  H1  WAT   395       9.476 -13.697  14.360  1.00  0.00
ATOM   1232  H2  WAT   395      10.868 -13.112  14.248  1.00  0.00
TER
ATOM   1233  O   WAT   396      16.628 -10.834  10.318  1.00  0.00
ATOM   1234  H1  WAT   396      17.421 -10.545   9.866  1.00  0.00
ATOM   1235  H2  WAT   396      16.108 -11.264   9.640  1.00  0.00
TER
ATOM   1236  O   WAT   397      17.146 -15.613  10.183  1.00  0.00
ATOM   1237  H1  WAT   397      17.041 -16.228  10.909  1.00  0.00
ATOM   1238  H2  WAT   397      16.978 -16.137   9.399  1.00  0.00
TER
ATOM   1239  O   WAT   398      16.053 -17.592  12.683  1.00  0.00
ATOM   1240  H1  WAT   398      16.475 -17.758  13.526  1.00  0.00
ATOM   1241  H2  WAT   398      16.178 -18.402  12.189  1.00  0.00
TER
ATOM   1242  O   WAT   399      12.770 -15.115  10.450  1.00  0.00
ATOM   1243  H1  WAT   399      13.208 -14.572  11.106  1.00  0.00
ATOM   1244  H2  WAT   399      13.255 -15.940  10.459  1.00  0.00
TER
ATOM   1245  O   WAT   400       9.985 -12.326  17.902  1.00  0.00
ATOM   1246  H1  WAT   400      10.315 -13.194  17.670  1.00  0.00
ATOM   1247  H2  WAT   400      10.414 -12.120  18.732  1.00  0.00
TER
ATOM   1248  O   WAT   401      14.581 -13.995  15.562  1.00  0.00
ATOM   1249  H1  WAT   401      14.281 -14.118  16.462  1.00  0.00
ATOM   1250  H2  WAT   401      14.475 -14.854  15.154  1.00  0.00
TER
ATOM   1251  O   WAT   402      10.307 -18.947  16.999  1.00  0.00
ATOM   1252  H1  WAT   402       9.651 -19.215  16.355  1.00  0.00
ATOM   1253  H2  WAT   402      11.144 -19.056  16.549  1.00  0.00
TER
ATOM   1254  O   WAT   403      10.512 -10.419  15.982  1.00  0.00
ATOM   1255  H1  WAT   403      10.345 -11.051  16.680  1.00  0.00
ATOM   1256  H2  WAT   403       9.646 -10.213  15.631  1.00  0.00
TER
ATOM   1257  O   WAT   404      12.119 -11.725  13.427  1.00  0.00
ATOM   1258  H1  WAT   404      11.593 -11.344  12.723  1.00  0.00
ATOM   1259  H2  WAT   404      12.043 -11.100  14.148  1.00  0.00
TER
ATOM   1260  O   WAT   405      14.718  -9.777  12.301  1.00  0.00
ATOM   1261  H1  WAT   405      15.450 -10.061  11.754  1.00  0.00
ATOM   1262  H2  WAT   405      14.977 -10.016  13.191  1.00  0.00
TER
ATOM   1263  O   WAT   406      13.879 -13.661  12.306  1.00  0.00
ATOM   1264  H1  WAT   406      13.250 -13.192  12.855  1.00  0.00
ATOM   1265  H2  WAT   406      13.994 -14.506  12.741  1.00  0.00
TER
ATOM   1266  O   WAT   407      13.483 -17.520   1.215  1.00  0.00
ATOM   1267  H1  WAT   407      12.651 -17.775   1.614  1.00  0.00
ATOM   1268  H2  WAT   407      14.091 -17.449   1.951  1.00  0.00
TER
ATOM   1269  O   WAT   408      13.463 -13.486   1.411  1.00  0.00
ATOM   1270  H1  WAT   408      13.766 -14.376   1.232  1.00  0.00
ATOM   1271  H2  WAT   408      14.207 -12.929   1.183  1.00  0.00
TER
ATOM   1272  O   WAT   409       9.855 -19.959   0.883  1.00  0.00
ATOM   1273  H1  WAT   409      10.427 -20.727   0.883  1.00  0.00
ATOM   1274  H2  WAT   409       9.855 -19.660  -0.026  1.00  0.00
TER
ATOM   1275  O   WAT   410      15.443 -16.729   2.809  1.00  0.00
ATOM   1276  H1  WAT   410      15.110 -16.102   3.451  1.00  0.00
ATOM   1277  H2  WAT   410      15.619 -16.203   2.029  1.00  0.00
TER
ATOM   1278  O   WAT   411      14.655 -14.761   4.624  1.00  0.00
ATOM   1279  H1  WAT   411      15.272 -14.086   4.342  1.00  0.00
ATOM   1280  H2  WAT   411      13.794 -14.352   4.533  1.00  0.00
TER
ATOM   1281  O   WAT   412       9.948 -15.571  -6.495  1.00  0.00
ATOM   1282  H1  WAT   412       9.571 -15.082  -7.227  1.00  0.00
ATOM   1283  H2  WAT   412      10.205 -14.898  -5.865  1.00  0.00
TER
ATOM   1284  O   WAT   413      15.551 -18.578  -1.519  1.00  0.00
ATOM   1285  H1  WAT   413      15.146 -19.290  -2.014  1.00  0.00
ATOM   1286  H2  WAT   413      15.637 -18.922  -0.630  1.00  0.00
TER
ATOM   1287  O   WAT   414      16.019 -14.891   0.645  1.00  0.00
ATOM   1288  H1  WAT   414      15.722 -15.496  -0.034  1.00  0.00
ATOM   1289  H2  WAT   414      16.969 -14.853   0.534  1.00  0.00
TER
ATOM   1290  O   WAT   415      15.111 -15.153   7.296  1.00  0.00
ATOM   1291  H1  WAT   415      14.213 -14.929   7.543  1.00  0.00
ATOM   1292  H2  WAT   415      15.136 -15.029   6.347  1.00  0.00
TER
ATOM   1293  O   WAT   416      13.938 -18.281   5.872  1.00  0.00
ATOM   1294  H1  WAT   416      13.798 -17.409   6.240  1.00  0.00
ATOM   1295  H2  WAT   416      13.056 -18.624   5.726  1.00  0.00
TER
ATOM   1296  O   WAT   417      15.736 -12.339   8.080  1.00  0.00
ATOM   1297  H1  WAT   417      15.707 -11.935   7.213  1.00  0.00
ATOM   1298  H2  WAT   417      15.572 -13.268   7.917  1.00  0.00
TER
ATOM   1299  O   WAT   418      12.251 -19.683  -4.018  1.00  0.00
ATOM   1300  H1  WAT   418      12.131 -18.957  -4.630  1.00  0.00
ATOM   1301  H2  WAT   418      11.941 -20.453  -4.495  1.00  0.00
TER
ATOM   1302  O   WAT   419       9.890 -16.512   1.789  1.00  0.00
ATOM   1303  H1  WAT   419       9.968 -16.377   0.844  1.00  0.00
ATOM   1304  H2  WAT   419      10.504 -17.220   1.981  1.00  0.00
TER
ATOM   1305  O   WAT   420      11.134 -14.812  -1.801  1.00  0.00
ATOM   1306  H1  WAT   420      10.727 -14.670  -2.655  1.00  0.00
ATOM   1307  H2  WAT   420      12.026 -15.096  -2.004  1.00  0.00
TER
ATOM   1308  O   WAT   421      15.406 -10.597  -3.688  1.00  0.00
ATOM   1309  H1  WAT   421      15.231 -11.513  -3.902  1.00  0.00
ATOM   1310  H2  WAT   421      14.552 -10.238  -3.449  1.00  0.00
TER
ATOM   1311  O   WAT   422       9.945 -15.470   4.328  1.00  0.00
ATOM   1312  H1  WAT   422      10.109 -15.940   3.510  1.00  0.00
ATOM   1313  H2  WAT   422      10.411 -15.978   4.993  1.00  0.00
TER
ATOM   1314  O   WAT   423      14.509 -21.216  -2.908  1.00  0.00
ATOM   1315  H1  WAT   423      14.283 -21.433  -2.003  1.00  0.00
ATOM   1316  H2  WAT   423      13.728 -20.783  -3.253  1.00  0.00
TER
ATOM   1317  O   WAT   424      16.949 -20.318   7.758  1.00  0.00
ATOM   1318  H1  WAT   424      16.853 -21.258   7.608  1.00  0.00
ATOM   1319  H2  WAT   424      17.792 -20.096   7.363  1.00  0.00
TER
ATOM   1320  O   WAT   425      16.442 -19.996  -7.389  1.00  0.00
ATOM   1321  H1  WAT   425      15.874 -20.444  -8.015  1.00  0.00
ATOM   1322  H2  WAT   425      17.151 -19.637  -7.922  1.00  0.00
TER
ATOM   1323  O   WAT   426      11.519 -16.095   6.488  1.00  0.00
ATOM   1324  H1  WAT   426      11.135 -16.736   7.086  1.00  0.00
ATOM   1325  H2  WAT   426      11.831 -15.391   7.057  1.00  0.00
TER
ATOM   1326  O   WAT   427      17.669 -19.247   1.969  1.00  0.00
ATOM   1327  H1  WAT   427      18.036 -19.722   2.715  1.00  0.00
ATOM   1328  H2  WAT   427      17.480 -18.373   2.309  1.00  0.00
TER
ATOM   1329  O   WAT   428      15.459 -20.207   4.287  1.00  0.00
ATOM   1330  H1  WAT   428      15.155 -19.327   4.512  1.00  0.00
ATOM   1331  H2  WAT   428      16.414 -20.147   4.323  1.00  0.00
TER
ATOM   1332  O   WAT   429      13.987 -16.000  -5.116  1.00  0.00
ATOM   1333  H1  WAT   429      13.213 -16.541  -5.276  1.00  0.00
ATOM   1334  H2  WAT   429      14.717 -16.520  -5.455  1.00  0.00
TER
ATOM   1335  O   WAT   430      14.031 -16.332  -1.478  1.00  0.00
ATOM   1336  H1  WAT   430      14.549 -17.136  -1.533  1.00  0.00
ATOM   1337  H2  WAT   430      13.579 -16.395  -0.637  1.00  0.00
TER
ATOM   1338  O   WAT   431      11.515 -19.366   5.434  1.00  0.00
ATOM   1339  H1  WAT   431      11.157 -18.701   6.021  1.00  0.00
ATOM   1340  H2  WAT   431      11.221 -20.198   5.805  1.00  0.00
TER
ATOM   1341  O   WAT   432      14.717 -18.908   8.318  1.00  0.00
ATOM   1342  H1  WAT   432      14.417 -18.762   7.421  1.00  0.00
ATOM   1343  H2  WAT   432      15.488 -19.467   8.225  1.00  0.00
TER
ATOM   1344  O   WAT   433      17.887 -14.984  -3.434  1.00  0.00
ATOM   1345  H1  WAT   433      18.574 -14.438  -3.053  1.00  0.00
ATOM   1346  H2  WAT   433      17.100 -14.440  -3.399  1.00  0.00
TER
ATOM   1347  O   WAT   434      10.026 -19.367  -7.942  1.00  0.00
ATOM   1348  H1  WAT   434      10.896 -19.085  -7.659  1.00  0.00
ATOM   1349  H2  WAT   434       9.535 -18.554  -8.058  1.00  0.00
TER
ATOM   1350  O   WAT   435      17.190 -17.980  -3.822  1.00  0.00
ATOM   1351  H1  WAT   435      17.646 -17.169  -3.596  1.00  0.00
ATOM   1352  H2  WAT   435      16.839 -18.298  -2.990  1.00  0.00
TER
ATOM   1353  O   WAT   436      10.393 -10.154  -7.376  1.00  0.00
ATOM   1354  H1  WAT   436      10.753  -9.555  -8.031  1.00  0.00
ATOM   1355  H2  WAT   436      10.253  -9.608  -6.603  1.00  0.00
TER
ATOM   1356  O   WAT   437      10.378 -11.889   7.098  1.00  0.00
ATOM   1357  H1  WAT   437      10.487 -12.829   6.958  1.00  0.00
ATOM   1358  H2  WAT   437       9.726 -11.623   6.449  1.00  0.00
TER
ATOM   1359  O   WAT   438      18.369 -13.617   8.498  1.00  0.00
ATOM   1360  H1  WAT   438      18.048 -14.336   9.042  1.00  0.00
ATOM   1361  H2  WAT   438      17.695 -12.942   8.571  1.00  0.00
TER
ATOM   1362  O   WAT   439      16.410 -12.771  -6.559  1.00  0.00
ATOM   1363  H1  WAT   439      16.401 -12.038  -7.174  1.00  0.00
ATOM   1364  H2  WAT   439      15.490 -13.018  -6.466  1.00  0.00
TER
ATOM   1365  O   WAT   440      12.011 -17.550  -5.814  1.00  0.00
ATOM   1366  H1  WAT   440      11.404 -16.810  -5.805  1.00  0.00
ATOM   1367  H2  WAT   440      12.486 -17.460  -6.640  1.00  0.00
TER
ATOM   1368  O   WAT   441      18.038 -10.190  -3.202  1.00  0.00
ATOM   1369  H1  WAT   441      18.292 -10.228  -4.124  1.00  0.00
ATOM   1370  H2  WAT   441      17.089 -10.317  -3.209  1.00  0.00
TER
ATOM   1371  O   WAT   442      14.021 -17.589  -8.065  1.00  0.00
ATOM   1372  H1  WAT   442      14.788 -17.701  -7.503  1.00  0.00
ATOM   1373  H2  WAT   442      14.099 -18.285  -8.718  1.00  0.00
TER
ATOM   1374  O   WAT   443      12.716 -20.156  -7.382  1.00  0.00
ATOM   1375  H1  WAT   443      12.796 -21.103  -7.270  1.00  0.00
ATOM   1376  H2  WAT   443      13.608 -19.825  -7.276  1.00  0.00
TER
ATOM   1377  O   WAT   444      13.518 -10.007  -0.279  1.00  0.00
ATOM   1378  H1  WAT   444      14.254 -10.555  -0.008  1.00  0.00
ATOM   1379  H2  WAT   444      13.902  -9.141  -0.418  1.00  0.00
TER
ATOM   1380  O   WAT   445      10.402 -13.939  -4.404  1.00  0.00
ATOM   1381  H1  WAT   445       9.476 -13.697  -4.414  1.00  0.00
ATOM   1382  H2  WAT   445      10.868 -13.112  -4.526  1.00  0.00
TER
ATOM   1383  O   WAT   446      12.523 -10.822   8.910  1.00  0.00
ATOM   1384  H1  WAT   446      13.325 -10.501   9.323  1.00  0.00
ATOM   1385  H2  WAT   446      12.009 -11.182   9.632  1.00  0.00
TER
ATOM   1386  O   WAT   447      16.628 -10.834  -8.456  1.00  0.00
ATOM   1387  H1  WAT   447      17.421 -10.545  -8.908  1.00  0.00
ATOM   1388  H2  WAT   447      16.108 -11.264  -9.135  1.00  0.00
TER
ATOM   1389  O   WAT   448      10.243 -18.335   7.854  1.00  0.00
ATOM   1390  H1  WAT   448      10.747 -18.914   8.425  1.00  0.00
ATOM   1391  H2  WAT   448       9.504 -18.051   8.391  1.00  0.00
TER
ATOM   1392  O   WAT   449      17.146 -15.613  -8.592  1.00  0.00
ATOM   1393  H1  WAT   449      17.041 -16.228  -7.866  1.00  0.00
ATOM   1394  H2  WAT   449      16.978 -16.137  -9.376  1.00  0.00
TER
ATOM   1395  O   WAT   450      17.297 -16.928   7.387  1.00  0.00
ATOM   1396  H1  WAT   450      16.532 -16.359   7.303  1.00  0.00
ATOM   1397  H2  WAT   450      17.479 -17.220   6.494  1.00  0.00
TER
ATOM   1398  O   WAT   451      12.275 -20.192   8.749  1.00  0.00
ATOM   1399  H1  WAT   451      12.316 -20.490   9.657  1.00  0.00
ATOM   1400  H2  WAT   451      13.130 -19.791   8.589  1.00  0.00
TER
ATOM   1401  O   WAT   452      16.053 -17.592  -6.091  1.00  0.00
ATOM   1402  H1  WAT   452      16.475 -17.758  -5.248  1.00  0.00
ATOM   1403  H2  WAT   452      16.178 -18.402  -6.586  1.00  0.00
TER
ATOM   1404  O   WAT   453      17.875 -17.194   4.450  1.00  0.00
ATOM   1405  H1  WAT   453      18.294 -16.350   4.277  1.00  0.00
ATOM   1406  H2  WAT   453      16.956 -17.056   4.220  1.00  0.00
TER
ATOM   1407  O   WAT   454      15.726 -10.888   5.565  1.00  0.00
ATOM   1408  H1  WAT   454      15.188 -10.164   5.246  1.00  0.00
ATOM   1409  H2  WAT   454      15.980 -11.365   4.775  1.00  0.00
TER
ATOM   1410  O   WAT   455      18.582  -9.653   5.824  1.00  0.00
ATOM   1411  H1  WAT   455      18.508  -8.750   6.131  1.00  0.00
ATOM   1412  H2  WAT   455      17.680  -9.972   5.796  1.00  0.00
TER
ATOM   1413  O   WAT   456      12.770 -15.115  -8.325  1.00  0.00
ATOM   1414  H1  WAT   456      13.208 -14.572  -7.669  1.00  0.00
ATOM   1415  H2  WAT   456      13.255 -15.940  -8.315  1.00  0.00
TER
ATOM   1416  O   WAT   457       9.985 -12.326  -0.872  1.00  0.00
ATOM   1417  H1  WAT   457      10.315 -13.194  -1.105  1.00  0.00
ATOM   1418  H2  WAT   457      10.414 -12.120  -0.042  1.00  0.00
TER
ATOM   1419  O   WAT   458      14.581 -13.995  -3.212  1.00  0.00
ATOM   1420  H1  WAT   458      14.281 -14.118  -2.312  1.00  0.00
ATOM   1421  H2  WAT   458      14.475 -14.854  -3.621  1.00  0.00
TER
ATOM   1422  O   WAT   459      10.474 -11.459   1.866  1.00  0.00
ATOM   1423  H1  WAT   459      10.037 -11.279   2.698  1.00  0.00
ATOM   1424  H2  WAT   459      11.042 -10.701   1.724  1.00  0.00
TER
ATOM   1425  O   WAT   460      10.307 -18.947  -1.775  1.00  0.00
ATOM   1426  H1  WAT   460       9.651 -19.215  -2.419  1.00  0.00
ATOM   1427  H2  WAT   460      11.144 -19.056  -2.225  1.00  0.00
TER
ATOM   1428  O   WAT   461      11.344 -18.561   2.765  1.00  0.00
ATOM   1429  H1  WAT   461      11.711 -18.649   3.645  1.00  0.00
ATOM   1430  H2  WAT   461      10.775 -19.325   2.666  1.00  0.00
TER
ATOM   1431  O   WAT   462      12.759 -14.048   7.927  1.00  0.00
ATOM   1432  H1  WAT   462      12.716 -14.419   8.808  1.00  0.00
ATOM   1433  H2  WAT   462      12.890 -13.110   8.067  1.00  0.00
TER
ATOM   1434  O   WAT   463      16.460 -12.492   3.528  1.00  0.00
ATOM   1435  H1  WAT   463      16.219 -12.225   2.641  1.00  0.00
ATOM   1436  H2  WAT   463      17.400 -12.322   3.583  1.00  0.00
TER
ATOM   1437  O   WAT   464      12.598 -11.102   5.047  1.00  0.00
ATOM   1438  H1  WAT   464      12.004 -11.233   5.786  1.00  0.00
ATOM   1439  H2  WAT   464      12.591 -11.938   4.581  1.00  0.00
TER
ATOM   1440  O   WAT   465      12.229 -13.736   3.998  1.00  0.00
ATOM   1441  H1  WAT   465      11.503 -14.355   3.930  1.00  0.00
ATOM   1442  H2  WAT   465      12.290 -13.342   3.127  1.00  0.00
TER
ATOM   1443  O   WAT   466      15.834 -11.521   0.782  1.00  0.00
ATOM   1444  H1  WAT   466      16.350 -12.133   0.257  1.00  0.00
ATOM   1445  H2  WAT   466      16.484 -11.019   1.274  1.00  0.00
TER
ATOM   1446  O   WAT   467      18.573 -10.631   1.609  1.00  0.00
ATOM   1447  H1  WAT   467      18.861 -10.885   0.733  1.00  0.00
ATOM   1448  H2  WAT   467      19.086 -11.183   2.200  1.00  0.00
TER
ATOM   1449  O   WAT   468      10.512 -10.419  -2.793  1.00  0.00
ATOM   1450  H1  WAT   468      10.345 -11.051  -2.095  1.00  0.00
ATOM   1451  H2  WAT   468       9.646 -10.213  -3.143  1.00  0.00
TER
ATOM   1452  O   WAT   469      12.119 -11.725  -5.348  1.00  0.00
ATOM   1453  H1  WAT   469      11.593 -11.344  -6.052  1.00  0.00
ATOM   1454  H2  WAT   469      12.043 -11.100  -4.627  1.00  0.00
TER
ATOM   1455  O   WAT   470      14.718  -9.777  -6.473  1.00  0.00
ATOM   1456  H1  WAT   470      15.450 -10.061  -7.020  1.00  0.00
ATOM   1457  H2  WAT   470      14.977 -10.016  -5.583  1.00  0.00
TER
ATOM   1458  O   WAT   471      13.879 -13.661  -6.468  1.00  0.00
ATOM   1459  H1  WAT   471      13.250 -13.192  -5.920  1.00  0.00
ATOM   1460  H2  WAT   471      13.994 -14.506  -6.034  1.00  0.00
TER
ATOM   1461  O   WAT   472      13.483 -17.520 -17.560  1.00  0.00
ATOM   1462  H1  WAT   472      12.651 -17.775 -17.160  1.00  0.00
ATOM   1463  H2  WAT   472      14.091 -17.449 -16.824  1.00  0.00
TER
ATOM   1464  O   WAT   473      13.463 -13.486 -17.364  1.00  0.00
ATOM   1465  H1  WAT   473      13.766 -14.376 -17.543  1.00  0.00
ATOM   1466  H2  WAT   473      14.207 -12.929 -17.592  1.00  0.00
TER
ATOM   1467  O   WAT   474       9.855 -19.959 -17.891  1.00  0.00
ATOM   1468  H1  WAT   474      10.427 -20.727 -17.891  1.00  0.00
ATOM   1469  H2  WAT   474       9.855 -19.660 -18.801  1.00  0.00
TER
ATOM   1470  O   WAT   475      15.443 -16.729 -15.965  1.00  0.00
ATOM   1471  H1  WAT   475      15.110 -16.102 -15.323  1.00  0.00
ATOM   1472  H2  WAT   475      15.619 -16.203 -16.745  1.00  0.00
TER
ATOM   1473  O   WAT   476      14.655 -14.761 -14.150  1.00  0.00
ATOM   1474  H1  WAT   476      15.272 -14.086 -14.432  1.00  0.00
ATOM   1475  H2  WAT   476      13.794 -14.352 -14.242  1.00  0.00
TER
ATOM   1476  O   WAT   477      16.019 -14.891 -18.129  1.00  0.00
ATOM   1477  H1  WAT   477      15.722 -15.496 -18.808  1.00  0.00
ATOM   1478  H2  WAT   477      16.969 -14.853 -18.240  1.00  0.00
TER
ATOM   1479  O   WAT   478      15.111 -15.153 -11.478  1.00  0.00
ATOM   1480  H1  WAT   478      14.213 -14.929 -11.231  1.00  0.00
ATOM   1481  H2  WAT   478      15.136 -15.029 -12.427  1.00  0.00
TER
ATOM   1482  O   WAT   479      13.938 -18.281 -12.903  1.00  0.00
ATOM   1483  H1  WAT   479      13.798 -17.409 -12.534  1.00  0.00
ATOM   1484  H2  WAT   479      13.056 -18.624 -13.048  1.00  0.00
TER
ATOM   1485  O   WAT   480      15.736 -12.339 -10.694  1.00  0.00
ATOM   1486  H1  WAT   480      15.707 -11.935 -11.561  1.00  0.00
ATOM   1487  H2  WAT   480      15.572 -13.268 -10.857  1.00  0.00
TER
ATOM   1488  O   WAT   481       9.890 -16.512 -16.986  1.00  0.00
ATOM   1489  H1  WAT   481       9.968 -16.377 -17.930  1.00  0.00
ATOM   1490  H2  WAT   481      10.504 -17.220 -16.793  1.00  0.00
TER
ATOM   1491  O   WAT   482       9.945 -15.470 -14.446  1.00  0.00
ATOM   1492  H1  WAT   482      10.109 -15.940 -15.264  1.00  0.00
ATOM   1493  H2  WAT   482      10.411 -15.978 -13.781  1.00  0.00
TER
ATOM   1494  O   WAT   483      16.949 -20.318 -11.016  1.00  0.00
ATOM   1495  H1  WAT   483      16.853 -21.258 -11.166  1.00  0.00
ATOM   1496  H2  WAT   483      17.792 -20.096 -11.411  1.00  0.00
TER
ATOM   1497  O   WAT   484      11.519 -16.095 -12.287  1.00  0.00
ATOM   1498  H1  WAT   484      11.135 -16.736 -11.688  1.00  0.00
ATOM   1499  H2  WAT   484      11.831 -15.391 -11.717  1.00  0.00
TER
ATOM   1500  O   WAT   485      17.669 -19.247 -16.806  1.00  0.00
ATOM   1501  H1  WAT   485      18.036 -19.722 -16.060  1.00  0.00
ATOM   1502  H2  WAT   485      17.480 -18.373 -16.465  1.00  0.00
TER
ATOM   1503  O   WAT   486      15.459 -20.207 -14.487  1.00  0.00
ATOM   1504  H1  WAT   486      15.155 -19.327 -14.262  1.00  0.00
ATOM   1505  H2  WAT   486      16.414 -20.147 -14.452  1.00  0.00
TER
ATOM   1506  O   WAT   487      11.515 -19.366 -13.340  1.00  0.00
ATOM   1507  H1  WAT   487      11.157 -18.701 -12.753  1.00  0.00
ATOM   1508  H2  WAT   487      11.221 -20.198 -12.969  1.00  0.00
TER
ATOM   1509  O   WAT   488      14.717 -18.908 -10.456  1.00  0.00
ATOM   1510  H1  WAT   488      14.417 -18.762 -11.353  1.00  0.00
ATOM   1511  H2  WAT   488      15.488 -19.467 -10.549  1.00  0.00
TER
ATOM   1512  O   WAT   489      10.378 -11.889 -11.676  1.00  0.00
ATOM   1513  H1  WAT   489      10.487 -12.829 -11.817  1.00  0.00
ATOM   1514  H2  WAT   489       9.726 -11.623 -12.325  1.00  0.00
TER
ATOM   1515  O   WAT   490      18.369 -13.617 -10.277  1.00  0.00
ATOM   1516  H1  WAT   490      18.048 -14.336  -9.732  1.00  0.00
ATOM   1517  H2  WAT   490      17.695 -12.942 -10.203  1.00  0.00
TER
ATOM   1518  O   WAT   491      13.518 -10.007 -19.053  1.00  0.00
ATOM   1519  H1  WAT   491      14.254 -10.555 -18.782  1.00  0.00
ATOM   1520  H2  WAT   491      13.902  -9.141 -19.192  1.00  0.00
TER
ATOM   1521  O   WAT   492      12.523 -10.822  -9.864  1.00  0.00
ATOM   1522  H1  WAT   492      13.325 -10.501  -9.451  1.00  0.00
ATOM   1523  H2  WAT   492      12.009 -11.182  -9.142  1.00  0.00
TER
ATOM   1524  O   WAT   493      10.243 -18.335 -10.921  1.00  0.00
ATOM   1525  H1  WAT   493      10.747 -18.914 -10.349  1.00  0.00
ATOM   1526  H2  WAT   493       9.504 -18.051 -10.383  1.00  0.00
TER
ATOM   1527  O   WAT   494      17.297 -16.928 -11.387  1.00  0.00
ATOM   1528  H1  WAT   494      16.532 -16.359 -11.472  1.00  0.00
ATOM   1529  H2  WAT   494      17.479 -17.220 -12.280  1.00  0.00
TER
ATOM   1530  O   WAT   495      12.275 -20.192 -10.026  1.00  0.00
ATOM   1531  H1  WAT   495      12.316 -20.490  -9.117  1.00  0.00
ATOM   1532  H2  WAT   495      13.130 -19.791 -10.185  1.00  0.00
TER
ATOM   1533  O   WAT   496      17.875 -17.194 -14.325  1.00  0.00
ATOM   1534  H1  WAT   496      18.294 -16.350 -14.497  1.00  0.00
ATOM   1535  H2  WAT   496      16.956 -17.056 -14.554  1.00  0.00
TER
ATOM   1536  O   WAT   497      15.726 -10.888 -13.209  1.00  0.00
ATOM   1537  H1  WAT   497      15.188 -10.164 -13.528  1.00  0.00
ATOM   1538  H2  WAT   497      15.980 -11.365 -13.999  1.00  0.00
TER
ATOM   1539  O   WAT   498      18.582  -9.653 -12.950  1.00  0.00
ATOM   1540  H1  WAT   498      18.508  -8.750 -12.643  1.00  0.00
ATOM   1541  H2  WAT   498      17.680  -9.972 -12.978  1.00  0.00
TER
ATOM   1542  O   WAT   499      10.474 -11.459 -16.909  1.00  0.00
ATOM   1543  H1  WAT   499      10.037 -11.279 -16.076  1.00  0.00
ATOM   1544  H2  WAT   499      11.042 -10.701 -17.050  1.00  0.00
TER
ATOM   1545  O   WAT   500      11.344 -18.561 -16.009  1.00  0.00
ATOM   1546  H1  WAT   500      11.711 -18.649 -15.130  1.00  0.00
ATOM   1547  H2  WAT   500      10.775 -19.325 -16.109  1.00  0.00
TER
ATOM   1548  O   WAT   501      12.759 -14.048 -10.847  1.00  0.00
ATOM   1549  H1  WAT   501      12.716 -14.419  -9.966  1.00  0.00
ATOM   1550  H2  WAT   501      12.890 -13.110 -10.707  1.00  0.00
TER
ATOM   1551  O   WAT   502      16.460 -12.492 -15.246  1.00  0.00
ATOM   1552  H1  WAT   502      16.219 -12.225 -16.133  1.00  0.00
ATOM   1553  H2  WAT   502      17.400 -12.322 -15.191  1.00  0.00
TER
ATOM   1554  O   WAT   503      12.598 -11.102 -13.728  1.00  0.00
ATOM   1555  H1  WAT   503      12.004 -11.233 -12.989  1.00  0.00
ATOM   1556  H2  WAT   503      12.591 -11.938 -14.193  1.00  0.00
TER
ATOM   1557  O   WAT   504      12.229 -13.736 -14.777  1.00  0.00
ATOM   1558  H1  WAT   504      11.503 -14.355 -14.844  1.00  0.00
ATOM   1559  H2  WAT   504      12.290 -13.342 -15.647  1.00  0.00
TER
ATOM   1560  O   WAT   505      15.834 -11.521 -17.992  1.00  0.00
ATOM   1561  H1  WAT   505      16.350 -12.133 -18.517  1.00  0.00
ATOM   1562  H2  WAT   505      16.484 -11.019 -17.501  1.00  0.00
TER
ATOM   1563  O   WAT   506      18.573 -10.631 -17.165  1.00  0.00
ATOM   1564  H1  WAT   506      18.861 -10.885 -18.042  1.00  0.00
ATOM   1565  H2  WAT   506      19.086 -11.183 -16.574  1.00  0.00
TER
ATOM   1566  O   WAT   507       2.560  17.939  17.231  1.00  0.00
ATOM   1567  H1  WAT   507       2.479  17.024  16.960  1.00  0.00
ATOM   1568  H2  WAT   507       2.146  18.435  16.525  1.00  0.00
TER
ATOM   1569  O   WAT   508       0.692  19.717  19.112  1.00  0.00
ATOM   1570  H1  WAT   508      -0.084  19.237  19.401  1.00  0.00
ATOM   1571  H2  WAT   508       1.343  19.037  18.937  1.00  0.00
TER
ATOM   1572  O   WAT   509      -6.882  14.989  13.773  1.00  0.00
ATOM   1573  H1  WAT   509      -7.771  15.330  13.671  1.00  0.00
ATOM   1574  H2  WAT   509      -6.598  14.789  12.881  1.00  0.00
TER
ATOM   1575  O   WAT   510      -8.919  17.589  19.657  1.00  0.00
ATOM   1576  H1  WAT   510      -8.347  16.822  19.658  1.00  0.00
ATOM   1577  H2  WAT   510      -8.919  17.888  18.748  1.00  0.00
TER
ATOM   1578  O   WAT   511       1.163  15.199  19.345  1.00  0.00
ATOM   1579  H1  WAT   511       1.540  14.327  19.233  1.00  0.00
ATOM   1580  H2  WAT   511       1.065  15.535  18.454  1.00  0.00
TER
ATOM   1581  O   WAT   512      -4.706  13.572  14.807  1.00  0.00
ATOM   1582  H1  WAT   512      -4.600  14.472  15.114  1.00  0.00
ATOM   1583  H2  WAT   512      -5.617  13.524  14.517  1.00  0.00
TER
ATOM   1584  O   WAT   513       4.946  12.694  16.278  1.00  0.00
ATOM   1585  H1  WAT   513       5.767  12.204  16.321  1.00  0.00
ATOM   1586  H2  WAT   513       4.979  13.284  17.031  1.00  0.00
TER
ATOM   1587  O   WAT   514      -2.865  16.541  19.140  1.00  0.00
ATOM   1588  H1  WAT   514      -2.358  17.039  19.780  1.00  0.00
ATOM   1589  H2  WAT   514      -2.334  15.764  18.964  1.00  0.00
TER
ATOM   1590  O   WAT   515       5.182  14.635  19.051  1.00  0.00
ATOM   1591  H1  WAT   515       4.477  14.923  19.631  1.00  0.00
ATOM   1592  H2  WAT   515       5.543  15.445  18.691  1.00  0.00
TER
ATOM   1593  O   WAT   516       8.250  14.080  19.442  1.00  0.00
ATOM   1594  H1  WAT   516       7.303  14.114  19.573  1.00  0.00
ATOM   1595  H2  WAT   516       8.575  14.894  19.827  1.00  0.00
TER
ATOM   1596  O   WAT   517      -1.218  10.380  17.738  1.00  0.00
ATOM   1597  H1  WAT   517      -0.910   9.824  17.021  1.00  0.00
ATOM   1598  H2  WAT   517      -2.147  10.514  17.555  1.00  0.00
TER
ATOM   1599  O   WAT   518       1.171  18.445  14.474  1.00  0.00
ATOM   1600  H1  WAT   518       0.243  18.378  14.702  1.00  0.00
ATOM   1601  H2  WAT   518       1.323  19.383  14.359  1.00  0.00
TER
ATOM   1602  O   WAT   519       1.157  14.716  11.470  1.00  0.00
ATOM   1603  H1  WAT   519       0.218  14.878  11.555  1.00  0.00
ATOM   1604  H2  WAT   519       1.476  15.435  10.924  1.00  0.00
TER
ATOM   1605  O   WAT   520       5.200  20.007  14.977  1.00  0.00
ATOM   1606  H1  WAT   520       4.581  19.669  14.330  1.00  0.00
ATOM   1607  H2  WAT   520       5.183  19.363  15.685  1.00  0.00
TER
ATOM   1608  O   WAT   521      -3.224  18.971  17.256  1.00  0.00
ATOM   1609  H1  WAT   521      -3.628  18.259  16.760  1.00  0.00
ATOM   1610  H2  WAT   521      -3.137  18.626  18.144  1.00  0.00
TER
ATOM   1611  O   WAT   522       3.377  19.245  11.984  1.00  0.00
ATOM   1612  H1  WAT   522       3.816  18.408  11.838  1.00  0.00
ATOM   1613  H2  WAT   522       4.090  19.878  12.071  1.00  0.00
TER
ATOM   1614  O   WAT   523       6.958  10.500  10.298  1.00  0.00
ATOM   1615  H1  WAT   523       6.646  10.592  11.198  1.00  0.00
ATOM   1616  H2  WAT   523       7.720  11.078  10.248  1.00  0.00
TER
ATOM   1617  O   WAT   524      -6.523  17.866  14.756  1.00  0.00
ATOM   1618  H1  WAT   524      -6.644  18.592  14.144  1.00  0.00
ATOM   1619  H2  WAT   524      -6.833  17.096  14.279  1.00  0.00
TER
ATOM   1620  O   WAT   525      -4.057  11.209  18.139  1.00  0.00
ATOM   1621  H1  WAT   525      -4.500  11.990  17.807  1.00  0.00
ATOM   1622  H2  WAT   525      -3.498  11.532  18.846  1.00  0.00
TER
ATOM   1623  O   WAT   526      -0.941  10.830  13.019  1.00  0.00
ATOM   1624  H1  WAT   526      -1.566  10.826  13.744  1.00  0.00
ATOM   1625  H2  WAT   526      -1.028   9.963  12.623  1.00  0.00
TER
ATOM   1626  O   WAT   527      -4.266  16.332  15.867  1.00  0.00
ATOM   1627  H1  WAT   527      -4.491  16.116  16.771  1.00  0.00
ATOM   1628  H2  WAT   527      -5.046  16.765  15.521  1.00  0.00
TER
ATOM   1629  O   WAT   528       2.964  16.339  14.466  1.00  0.00
ATOM   1630  H1  WAT   528       2.365  17.062  14.282  1.00  0.00
ATOM   1631  H2  WAT   528       3.512  16.276  13.683  1.00  0.00
TER
ATOM   1632  O   WAT   529       1.571  14.975  16.496  1.00  0.00
ATOM   1633  H1  WAT   529       1.964  15.292  15.683  1.00  0.00
ATOM   1634  H2  WAT   529       1.932  14.096  16.611  1.00  0.00
TER
ATOM   1635  O   WAT   530      -9.393  11.565  18.719  1.00  0.00
ATOM   1636  H1  WAT   530      -9.682  12.135  19.432  1.00  0.00
ATOM   1637  H2  WAT   530      -8.648  11.086  19.082  1.00  0.00
TER
ATOM   1638  O   WAT   531      -9.206  15.507   9.929  1.00  0.00
ATOM   1639  H1  WAT   531      -9.288  16.450  10.071  1.00  0.00
ATOM   1640  H2  WAT   531      -9.558  15.365   9.051  1.00  0.00
TER
ATOM   1641  O   WAT   532      -1.406  14.241  18.996  1.00  0.00
ATOM   1642  H1  WAT   532      -1.402  13.800  18.147  1.00  0.00
ATOM   1643  H2  WAT   532      -0.511  14.563  19.104  1.00  0.00
TER
ATOM   1644  O   WAT   533      -5.556  14.124  17.956  1.00  0.00
ATOM   1645  H1  WAT   533      -5.896  14.601  18.713  1.00  0.00
ATOM   1646  H2  WAT   533      -6.318  13.670  17.596  1.00  0.00
TER
ATOM   1647  O   WAT   534      -1.344  15.242  11.987  1.00  0.00
ATOM   1648  H1  WAT   534      -1.223  15.201  12.936  1.00  0.00
ATOM   1649  H2  WAT   534      -1.729  16.105  11.832  1.00  0.00
TER
ATOM   1650  O   WAT   535      -2.332  17.552  11.385  1.00  0.00
ATOM   1651  H1  WAT   535      -2.900  17.104  10.759  1.00  0.00
ATOM   1652  H2  WAT   535      -1.623  17.912  10.852  1.00  0.00
TER
ATOM   1653  O   WAT   536      -8.241  13.046  16.872  1.00  0.00
ATOM   1654  H1  WAT   536      -8.527  12.681  17.710  1.00  0.00
ATOM   1655  H2  WAT   536      -8.303  12.314  16.259  1.00  0.00
TER
ATOM   1656  O   WAT   537       5.972  20.545  19.451  1.00  0.00
ATOM   1657  H1  WAT   537       6.692  21.040  19.060  1.00  0.00
ATOM   1658  H2  WAT   537       5.770  19.867  18.806  1.00  0.00
TER
ATOM   1659  O   WAT   538       1.433  11.939  13.594  1.00  0.00
ATOM   1660  H1  WAT   538       0.619  11.440  13.518  1.00  0.00
ATOM   1661  H2  WAT   538       1.239  12.778  13.177  1.00  0.00
TER
ATOM   1662  O   WAT   539       4.148  16.311  11.890  1.00  0.00
ATOM   1663  H1  WAT   539       5.035  16.622  11.715  1.00  0.00
ATOM   1664  H2  WAT   539       4.118  15.438  11.498  1.00  0.00
TER
ATOM   1665  O   WAT   540      -4.743  21.216  17.296  1.00  0.00
ATOM   1666  H1  WAT   540      -4.226  20.413  17.242  1.00  0.00
ATOM   1667  H2  WAT   540      -5.195  21.154  18.138  1.00  0.00
TER
ATOM   1668  O   WAT   541       6.419  17.622  11.358  1.00  0.00
ATOM   1669  H1  WAT   541       6.335  18.053  10.507  1.00  0.00
ATOM   1670  H2  WAT   541       7.138  18.082  11.790  1.00  0.00
TER
ATOM   1671  O   WAT   542      -8.748  18.182  10.832  1.00  0.00
ATOM   1672  H1  WAT   542      -7.879  18.464  11.116  1.00  0.00
ATOM   1673  H2  WAT   542      -9.239  18.995  10.717  1.00  0.00
TER
ATOM   1674  O   WAT   543      -1.585  19.569  14.953  1.00  0.00
ATOM   1675  H1  WAT   543      -1.128  20.379  15.179  1.00  0.00
ATOM   1676  H2  WAT   543      -1.936  19.251  15.785  1.00  0.00
TER
ATOM   1677  O   WAT   544      -5.683   9.913  15.425  1.00  0.00
ATOM   1678  H1  WAT   544      -5.812   9.904  16.374  1.00  0.00
ATOM   1679  H2  WAT   544      -6.507  10.251  15.074  1.00  0.00
TER
ATOM   1680  O   WAT   545      -6.763  19.999  12.960  1.00  0.00
ATOM   1681  H1  WAT   545      -7.371  20.739  12.970  1.00  0.00
ATOM   1682  H2  WAT   545      -6.289  20.089  12.134  1.00  0.00
TER
ATOM   1683  O   WAT   546       6.176  13.120  13.445  1.00  0.00
ATOM   1684  H1  WAT   546       5.547  13.224  12.730  1.00  0.00
ATOM   1685  H2  WAT   546       5.681  13.339  14.234  1.00  0.00
TER
ATOM   1686  O   WAT   547      -1.856  15.398  14.860  1.00  0.00
ATOM   1687  H1  WAT   547      -2.564  15.867  15.302  1.00  0.00
ATOM   1688  H2  WAT   547      -1.571  14.740  15.495  1.00  0.00
TER
ATOM   1689  O   WAT   548       2.176  12.123  16.300  1.00  0.00
ATOM   1690  H1  WAT   548       2.053  12.142  15.351  1.00  0.00
ATOM   1691  H2  WAT   548       3.124  12.171  16.420  1.00  0.00
TER
ATOM   1692  O   WAT   549      -3.652  13.707  12.235  1.00  0.00
ATOM   1693  H1  WAT   549      -2.803  14.144  12.169  1.00  0.00
ATOM   1694  H2  WAT   549      -4.019  14.019  13.063  1.00  0.00
TER
ATOM   1695  O   WAT   550       5.269  18.278  17.149  1.00  0.00
ATOM   1696  H1  WAT   550       4.328  18.293  17.323  1.00  0.00
ATOM   1697  H2  WAT   550       5.583  17.492  17.595  1.00  0.00
TER
ATOM   1698  O   WAT   551      -4.753  19.960  10.709  1.00  0.00
ATOM   1699  H1  WAT   551      -3.987  19.848  11.272  1.00  0.00
ATOM   1700  H2  WAT   551      -4.675  19.264  10.057  1.00  0.00
TER
ATOM   1701  O   WAT   552      -6.058  17.393  11.392  1.00  0.00
ATOM   1702  H1  WAT   552      -5.978  16.445  11.504  1.00  0.00
ATOM   1703  H2  WAT   552      -5.166  17.723  11.498  1.00  0.00
TER
ATOM   1704  O   WAT   553       1.611  20.997  10.787  1.00  0.00
ATOM   1705  H1  WAT   553       1.062  21.444  11.431  1.00  0.00
ATOM   1706  H2  WAT   553       2.233  20.492  11.311  1.00  0.00
TER
ATOM   1707  O   WAT   554      -2.721  19.957  12.683  1.00  0.00
ATOM   1708  H1  WAT   554      -2.299  19.791  13.526  1.00  0.00
ATOM   1709  H2  WAT   554      -2.596  19.147  12.189  1.00  0.00
TER
ATOM   1710  O   WAT   555      -0.208  18.980   9.931  1.00  0.00
ATOM   1711  H1  WAT   555       0.312  18.265   9.565  1.00  0.00
ATOM   1712  H2  WAT   555       0.439  19.619  10.231  1.00  0.00
TER
ATOM   1713  O   WAT   556      -3.825  16.030   9.629  1.00  0.00
ATOM   1714  H1  WAT   556      -4.026  15.167   9.990  1.00  0.00
ATOM   1715  H2  WAT   556      -3.996  15.943   8.691  1.00  0.00
TER
ATOM   1716  O   WAT   557       3.654  10.841  12.158  1.00  0.00
ATOM   1717  H1  WAT   557       3.934   9.997  12.514  1.00  0.00
ATOM   1718  H2  WAT   557       2.880  11.073  12.672  1.00  0.00
TER
ATOM   1719  O   WAT   558      -5.027  13.130   9.617  1.00  0.00
ATOM   1720  H1  WAT   558      -4.724  13.137   8.709  1.00  0.00
ATOM   1721  H2  WAT   558      -4.287  12.780  10.114  1.00  0.00
TER
ATOM   1722  O   WAT   559      -1.808  12.073  10.602  1.00  0.00
ATOM   1723  H1  WAT   559      -2.156  11.396  10.023  1.00  0.00
ATOM   1724  H2  WAT   559      -1.607  11.612  11.417  1.00  0.00
TER
ATOM   1725  O   WAT   560       8.032  20.078  12.768  1.00  0.00
ATOM   1726  H1  WAT   560       8.794  20.648  12.874  1.00  0.00
ATOM   1727  H2  WAT   560       8.047  19.511  13.539  1.00  0.00
TER
ATOM   1728  O   WAT   561      -8.468  18.602  16.999  1.00  0.00
ATOM   1729  H1  WAT   561      -9.123  18.333  16.355  1.00  0.00
ATOM   1730  H2  WAT   561      -7.630  18.493  16.549  1.00  0.00
TER
ATOM   1731  O   WAT   562       8.084  20.372   9.925  1.00  0.00
ATOM   1732  H1  WAT   562       8.359  21.280   9.797  1.00  0.00
ATOM   1733  H2  WAT   562       7.895  20.308  10.862  1.00  0.00
TER
ATOM   1734  O   WAT   563       4.481  13.396  11.221  1.00  0.00
ATOM   1735  H1  WAT   563       4.900  13.209  10.380  1.00  0.00
ATOM   1736  H2  WAT   563       4.175  12.544  11.531  1.00  0.00
TER
ATOM   1737  O   WAT   564       7.980  18.309  14.918  1.00  0.00
ATOM   1738  H1  WAT   564       7.605  17.541  14.486  1.00  0.00
ATOM   1739  H2  WAT   564       7.251  18.691  15.406  1.00  0.00
TER
ATOM   1740  O   WAT   565      -9.254  15.812  12.941  1.00  0.00
ATOM   1741  H1  WAT   565     -10.158  16.075  12.767  1.00  0.00
ATOM   1742  H2  WAT   565      -8.770  16.083  12.161  1.00  0.00
TER
ATOM   1743  O   WAT   566       7.255  16.534  18.219  1.00  0.00
ATOM   1744  H1  WAT   566       7.779  16.041  17.588  1.00  0.00
ATOM   1745  H2  WAT   566       7.841  16.669  18.964  1.00  0.00
TER
ATOM   1746  O   WAT   567      -6.711  14.869  10.851  1.00  0.00
ATOM   1747  H1  WAT   567      -6.002  14.447  10.366  1.00  0.00
ATOM   1748  H2  WAT   567      -7.427  14.936  10.219  1.00  0.00
TER
ATOM   1749  O   WAT   568      -7.064  10.923   9.891  1.00  0.00
ATOM   1750  H1  WAT   568      -6.341  11.463  10.209  1.00  0.00
ATOM   1751  H2  WAT   568      -6.791  10.649   9.015  1.00  0.00
TER
ATOM   1752  O   WAT   569       6.745  15.792  14.158  1.00  0.00
ATOM   1753  H1  WAT   569       7.241  15.559  14.943  1.00  0.00
ATOM   1754  H2  WAT   569       6.547  14.953  13.742  1.00  0.00
TER
ATOM   1755  O   WAT   570       8.174  14.428  16.692  1.00  0.00
ATOM   1756  H1  WAT   570       8.064  14.273  17.630  1.00  0.00
ATOM   1757  H2  WAT   570       8.935  13.900  16.450  1.00  0.00
TER
ATOM   1758  O   WAT   571       9.063  12.259   9.933  1.00  0.00
ATOM   1759  H1  WAT   571       9.988  12.127   9.725  1.00  0.00
ATOM   1760  H2  WAT   571       9.041  12.338  10.886  1.00  0.00
TER
ATOM   1761  O   WAT   572       9.137  13.030  12.558  1.00  0.00
ATOM   1762  H1  WAT   572       8.342  12.964  13.088  1.00  0.00
ATOM   1763  H2  WAT   572       9.341  13.965  12.547  1.00  0.00
TER
ATOM   1764  O   WAT   573       5.569  11.359  19.008  1.00  0.00
ATOM   1765  H1  WAT   573       6.010  11.304  18.160  1.00  0.00
ATOM   1766  H2  WAT   573       5.300  12.275  19.079  1.00  0.00
TER
ATOM   1767  O   WAT   574       7.433  10.991  17.019  1.00  0.00
ATOM   1768  H1  WAT   574       7.372  10.047  16.872  1.00  0.00
ATOM   1769  H2  WAT   574       8.212  11.099  17.564  1.00  0.00
TER
ATOM   1770  O   WAT   575      -7.639  10.962  13.485  1.00  0.00
ATOM   1771  H1  WAT   575      -6.881  11.075  12.911  1.00  0.00
ATOM   1772  H2  WAT   575      -8.101  11.799  13.439  1.00  0.00
TER
ATOM   1773  O   WAT   576      -1.098  13.076  16.475  1.00  0.00
ATOM   1774  H1  WAT   576      -1.910  12.701  16.135  1.00  0.00
ATOM   1775  H2  WAT   576      -0.594  12.320  16.777  1.00  0.00
TER
ATOM   1776  O   WAT   577       3.405   9.740  17.713  1.00  0.00
ATOM   1777  H1  WAT   577       4.008  10.312  18.188  1.00  0.00
ATOM   1778  H2  WAT   577       2.664  10.304  17.491  1.00  0.00
TER
ATOM   1779  O   WAT   578       6.548  10.142  12.987  1.00  0.00
ATOM   1780  H1  WAT   578       6.743  11.041  13.254  1.00  0.00
ATOM   1781  H2  WAT   578       5.761   9.911  13.481  1.00  0.00
TER
ATOM   1782  O   WAT   579      -5.267  11.488  12.025  1.00  0.00
ATOM   1783  H1  WAT   579      -4.737  10.701  11.896  1.00  0.00
ATOM   1784  H2  WAT   579      -4.634  12.167  12.258  1.00  0.00
TER
ATOM   1785  O   WAT   580      -3.073  11.226  15.079  1.00  0.00
ATOM   1786  H1  WAT   580      -3.703  10.524  15.246  1.00  0.00
ATOM   1787  H2  WAT   580      -3.612  11.986  14.863  1.00  0.00
TER
ATOM   1788  O   WAT   581       2.560  17.939  -1.544  1.00  0.00
ATOM   1789  H1  WAT   581       2.479  17.024  -1.815  1.00  0.00
ATOM   1790  H2  WAT   581       2.146  18.435  -2.250  1.00  0.00
TER
ATOM   1791  O   WAT   582       0.692  19.717   0.337  1.00  0.00
ATOM   1792  H1  WAT   582      -0.084  19.237   0.627  1.00  0.00
ATOM   1793  H2  WAT   582       1.343  19.037   0.163  1.00  0.00
TER
ATOM   1794  O   WAT   583      -5.292  20.029   1.215  1.00  0.00
ATOM   1795  H1  WAT   583      -6.123  19.774   1.614  1.00  0.00
ATOM   1796  H2  WAT   583      -4.683  20.100   1.951  1.00  0.00
TER
ATOM   1797  O   WAT   584      -6.882  14.989  -5.001  1.00  0.00
ATOM   1798  H1  WAT   584      -7.771  15.330  -5.103  1.00  0.00
ATOM   1799  H2  WAT   584      -6.598  14.789  -5.893  1.00  0.00
TER
ATOM   1800  O   WAT   585      -8.919  17.589   0.883  1.00  0.00
ATOM   1801  H1  WAT   585      -8.347  16.822   0.883  1.00  0.00
ATOM   1802  H2  WAT   585      -8.919  17.888  -0.026  1.00  0.00
TER
ATOM   1803  O   WAT   586      -7.677  12.998   2.670  1.00  0.00
ATOM   1804  H1  WAT   586      -7.856  12.100   2.950  1.00  0.00
ATOM   1805  H2  WAT   586      -8.079  13.545   3.345  1.00  0.00
TER
ATOM   1806  O   WAT   587       1.163  15.199   0.571  1.00  0.00
ATOM   1807  H1  WAT   587       1.540  14.327   0.458  1.00  0.00
ATOM   1808  H2  WAT   587       1.065  15.535  -0.320  1.00  0.00
TER
ATOM   1809  O   WAT   588      -4.706  13.572  -3.967  1.00  0.00
ATOM   1810  H1  WAT   588      -4.600  14.472  -3.660  1.00  0.00
ATOM   1811  H2  WAT   588      -5.617  13.524  -4.258  1.00  0.00
TER
ATOM   1812  O   WAT   589       4.946  12.694  -2.496  1.00  0.00
ATOM   1813  H1  WAT   589       5.767  12.204  -2.454  1.00  0.00
ATOM   1814  H2  WAT   589       4.979  13.284  -1.743  1.00  0.00
TER
ATOM   1815  O   WAT   590      -7.058  15.494   1.278  1.00  0.00
ATOM   1816  H1  WAT   590      -6.377  15.758   1.897  1.00  0.00
ATOM   1817  H2  WAT   590      -7.373  14.654   1.612  1.00  0.00
TER
ATOM   1818  O   WAT   591      -2.865  16.541   0.365  1.00  0.00
ATOM   1819  H1  WAT   591      -2.358  17.039   1.006  1.00  0.00
ATOM   1820  H2  WAT   591      -2.334  15.764   0.189  1.00  0.00
TER
ATOM   1821  O   WAT   592       9.236  14.711   4.068  1.00  0.00
ATOM   1822  H1  WAT   592       8.531  15.099   3.550  1.00  0.00
ATOM   1823  H2  WAT   592       9.501  15.406   4.670  1.00  0.00
TER
ATOM   1824  O   WAT   593      -4.582  11.180   4.632  1.00  0.00
ATOM   1825  H1  WAT   593      -4.580  11.698   3.826  1.00  0.00
ATOM   1826  H2  WAT   593      -5.411  10.703   4.609  1.00  0.00
TER
ATOM   1827  O   WAT   594      -3.332  20.820   2.809  1.00  0.00
ATOM   1828  H1  WAT   594      -3.665  21.447   3.451  1.00  0.00
ATOM   1829  H2  WAT   594      -3.155  21.346   2.029  1.00  0.00
TER
ATOM   1830  O   WAT   595       5.182  14.635   0.277  1.00  0.00
ATOM   1831  H1  WAT   595       4.477  14.923   0.857  1.00  0.00
ATOM   1832  H2  WAT   595       5.543  15.445  -0.083  1.00  0.00
TER
ATOM   1833  O   WAT   596      -4.900  12.891   2.639  1.00  0.00
ATOM   1834  H1  WAT   596      -4.559  13.736   2.344  1.00  0.00
ATOM   1835  H2  WAT   596      -5.839  13.040   2.755  1.00  0.00
TER
ATOM   1836  O   WAT   597       8.250  14.080   0.668  1.00  0.00
ATOM   1837  H1  WAT   597       7.303  14.114   0.799  1.00  0.00
ATOM   1838  H2  WAT   597       8.575  14.894   1.053  1.00  0.00
TER
ATOM   1839  O   WAT   598      -1.218  10.380  -1.037  1.00  0.00
ATOM   1840  H1  WAT   598      -0.910   9.824  -1.753  1.00  0.00
ATOM   1841  H2  WAT   598      -2.147  10.514  -1.220  1.00  0.00
TER
ATOM   1842  O   WAT   599       3.733  20.999   2.582  1.00  0.00
ATOM   1843  H1  WAT   599       4.149  20.785   1.748  1.00  0.00
ATOM   1844  H2  WAT   599       4.456  21.257   3.153  1.00  0.00
TER
ATOM   1845  O   WAT   600       1.171  18.445  -4.301  1.00  0.00
ATOM   1846  H1  WAT   600       0.243  18.378  -4.072  1.00  0.00
ATOM   1847  H2  WAT   600       1.323  19.383  -4.415  1.00  0.00
TER
ATOM   1848  O   WAT   601       1.157  14.716  -7.304  1.00  0.00
ATOM   1849  H1  WAT   601       0.218  14.878  -7.219  1.00  0.00
ATOM   1850  H2  WAT   601       1.476  15.435  -7.851  1.00  0.00
TER
ATOM   1851  O   WAT   602       7.679  19.398   2.674  1.00  0.00
ATOM   1852  H1  WAT   602       6.851  19.467   2.199  1.00  0.00
ATOM   1853  H2  WAT   602       8.274  19.984   2.205  1.00  0.00
TER
ATOM   1854  O   WAT   603       5.200  20.007  -3.797  1.00  0.00
ATOM   1855  H1  WAT   603       4.581  19.669  -4.445  1.00  0.00
ATOM   1856  H2  WAT   603       5.183  19.363  -3.089  1.00  0.00
TER
ATOM   1857  O   WAT   604       4.643  16.185   3.619  1.00  0.00
ATOM   1858  H1  WAT   604       4.230  17.010   3.873  1.00  0.00
ATOM   1859  H2  WAT   604       3.911  15.600   3.427  1.00  0.00
TER
ATOM   1860  O   WAT   605      -3.224  18.971  -1.519  1.00  0.00
ATOM   1861  H1  WAT   605      -3.628  18.259  -2.014  1.00  0.00
ATOM   1862  H2  WAT   605      -3.137  18.626  -0.630  1.00  0.00
TER
ATOM   1863  O   WAT   606      -4.511  15.745   2.261  1.00  0.00
ATOM   1864  H1  WAT   606      -3.959  15.855   1.486  1.00  0.00
ATOM   1865  H2  WAT   606      -3.997  16.119   2.977  1.00  0.00
TER
ATOM   1866  O   WAT   607       3.377  19.245  -6.790  1.00  0.00
ATOM   1867  H1  WAT   607       3.816  18.408  -6.936  1.00  0.00
ATOM   1868  H2  WAT   607       4.090  19.878  -6.704  1.00  0.00
TER
ATOM   1869  O   WAT   608      -4.837  19.267   5.872  1.00  0.00
ATOM   1870  H1  WAT   608      -4.976  20.140   6.240  1.00  0.00
ATOM   1871  H2  WAT   608      -5.719  18.925   5.726  1.00  0.00
TER
ATOM   1872  O   WAT   609       6.958  10.500  -8.476  1.00  0.00
ATOM   1873  H1  WAT   609       6.646  10.592  -7.576  1.00  0.00
ATOM   1874  H2  WAT   609       7.720  11.078  -8.526  1.00  0.00
TER
ATOM   1875  O   WAT   610      -6.523  17.866  -4.018  1.00  0.00
ATOM   1876  H1  WAT   610      -6.644  18.592  -4.630  1.00  0.00
ATOM   1877  H2  WAT   610      -6.833  17.096  -4.495  1.00  0.00
TER
ATOM   1878  O   WAT   611      -8.885  21.037   1.789  1.00  0.00
ATOM   1879  H1  WAT   611      -8.807  21.172   0.844  1.00  0.00
ATOM   1880  H2  WAT   611      -8.271  20.329   1.981  1.00  0.00
TER
ATOM   1881  O   WAT   612       8.169  15.237   7.501  1.00  0.00
ATOM   1882  H1  WAT   612       7.553  15.745   6.973  1.00  0.00
ATOM   1883  H2  WAT   612       7.848  14.337   7.444  1.00  0.00
TER
ATOM   1884  O   WAT   613      -4.057  11.209  -0.636  1.00  0.00
ATOM   1885  H1  WAT   613      -4.500  11.990  -0.967  1.00  0.00
ATOM   1886  H2  WAT   613      -3.498  11.532   0.071  1.00  0.00
TER
ATOM   1887  O   WAT   614       0.230  14.076   4.968  1.00  0.00
ATOM   1888  H1  WAT   614      -0.232  14.284   5.780  1.00  0.00
ATOM   1889  H2  WAT   614      -0.172  13.262   4.665  1.00  0.00
TER
ATOM   1890  O   WAT   615       5.230  15.297   6.097  1.00  0.00
ATOM   1891  H1  WAT   615       4.380  14.997   6.418  1.00  0.00
ATOM   1892  H2  WAT   615       5.071  15.541   5.186  1.00  0.00
TER
ATOM   1893  O   WAT   616       2.325  16.797   8.197  1.00  0.00
ATOM   1894  H1  WAT   616       2.651  15.963   7.857  1.00  0.00
ATOM   1895  H2  WAT   616       3.113  17.320   8.345  1.00  0.00
TER
ATOM   1896  O   WAT   617      -0.941  10.830  -5.755  1.00  0.00
ATOM   1897  H1  WAT   617      -1.566  10.826  -5.030  1.00  0.00
ATOM   1898  H2  WAT   617      -1.028   9.963  -6.152  1.00  0.00
TER
ATOM   1899  O   WAT   618      -2.019  11.754   1.223  1.00  0.00
ATOM   1900  H1  WAT   618      -1.722  12.660   1.142  1.00  0.00
ATOM   1901  H2  WAT   618      -1.471  11.266   0.609  1.00  0.00
TER
ATOM   1902  O   WAT   619      -4.266  16.332  -2.908  1.00  0.00
ATOM   1903  H1  WAT   619      -4.491  16.116  -2.003  1.00  0.00
ATOM   1904  H2  WAT   619      -5.046  16.765  -3.253  1.00  0.00
TER
ATOM   1905  O   WAT   620       2.964  16.339  -4.309  1.00  0.00
ATOM   1906  H1  WAT   620       2.365  17.062  -4.492  1.00  0.00
ATOM   1907  H2  WAT   620       3.512  16.276  -5.091  1.00  0.00
TER
ATOM   1908  O   WAT   621      -1.826  17.231   7.758  1.00  0.00
ATOM   1909  H1  WAT   621      -1.921  16.290   7.608  1.00  0.00
ATOM   1910  H2  WAT   621      -0.982  17.452   7.363  1.00  0.00
TER
ATOM   1911  O   WAT   622       1.571  14.975  -2.278  1.00  0.00
ATOM   1912  H1  WAT   622       1.964  15.292  -3.091  1.00  0.00
ATOM   1913  H2  WAT   622       1.932  14.096  -2.164  1.00  0.00
TER
ATOM   1914  O   WAT   623      -6.695  13.642   5.912  1.00  0.00
ATOM   1915  H1  WAT   623      -7.088  14.490   6.119  1.00  0.00
ATOM   1916  H2  WAT   623      -7.383  13.005   6.103  1.00  0.00
TER
ATOM   1917  O   WAT   624      -0.120  13.726   8.981  1.00  0.00
ATOM   1918  H1  WAT   624      -0.810  13.533   9.616  1.00  0.00
ATOM   1919  H2  WAT   624       0.623  14.009   9.514  1.00  0.00
TER
ATOM   1920  O   WAT   625      -9.393  11.565  -0.055  1.00  0.00
ATOM   1921  H1  WAT   625      -9.682  12.135   0.657  1.00  0.00
ATOM   1922  H2  WAT   625      -8.648  11.086   0.308  1.00  0.00
TER
ATOM   1923  O   WAT   626      -9.206  15.507  -8.845  1.00  0.00
ATOM   1924  H1  WAT   626      -9.288  16.450  -8.704  1.00  0.00
ATOM   1925  H2  WAT   626      -9.558  15.365  -9.724  1.00  0.00
TER
ATOM   1926  O   WAT   627       2.156  17.566   1.817  1.00  0.00
ATOM   1927  H1  WAT   627       1.424  18.074   2.166  1.00  0.00
ATOM   1928  H2  WAT   627       1.759  16.749   1.516  1.00  0.00
TER
ATOM   1929  O   WAT   628      -1.406  14.241   0.222  1.00  0.00
ATOM   1930  H1  WAT   628      -1.402  13.800  -0.628  1.00  0.00
ATOM   1931  H2  WAT   628      -0.511  14.563   0.329  1.00  0.00
TER
ATOM   1932  O   WAT   629      -5.556  14.124  -0.819  1.00  0.00
ATOM   1933  H1  WAT   629      -5.896  14.601  -0.062  1.00  0.00
ATOM   1934  H2  WAT   629      -6.318  13.670  -1.178  1.00  0.00
TER
ATOM   1935  O   WAT   630      -1.344  15.242  -6.787  1.00  0.00
ATOM   1936  H1  WAT   630      -1.223  15.201  -5.839  1.00  0.00
ATOM   1937  H2  WAT   630      -1.729  16.105  -6.943  1.00  0.00
TER
ATOM   1938  O   WAT   631       2.619  13.019   1.229  1.00  0.00
ATOM   1939  H1  WAT   631       2.636  13.470   2.073  1.00  0.00
ATOM   1940  H2  WAT   631       2.370  12.120   1.442  1.00  0.00
TER
ATOM   1941  O   WAT   632      -2.332  17.552  -7.389  1.00  0.00
ATOM   1942  H1  WAT   632      -2.900  17.104  -8.015  1.00  0.00
ATOM   1943  H2  WAT   632      -1.623  17.912  -7.922  1.00  0.00
TER
ATOM   1944  O   WAT   633       6.046  10.432   7.068  1.00  0.00
ATOM   1945  H1  WAT   633       6.370   9.701   7.594  1.00  0.00
ATOM   1946  H2  WAT   633       6.082  10.114   6.166  1.00  0.00
TER
ATOM   1947  O   WAT   634      -1.105  18.301   1.969  1.00  0.00
ATOM   1948  H1  WAT   634      -0.738  17.827   2.715  1.00  0.00
ATOM   1949  H2  WAT   634      -1.295  19.175   2.309  1.00  0.00
TER
ATOM   1950  O   WAT   635      -8.241  13.046  -1.902  1.00  0.00
ATOM   1951  H1  WAT   635      -8.527  12.681  -1.064  1.00  0.00
ATOM   1952  H2  WAT   635      -8.303  12.314  -2.516  1.00  0.00
TER
ATOM   1953  O   WAT   636      -3.315  17.342   4.287  1.00  0.00
ATOM   1954  H1  WAT   636      -3.620  18.221   4.512  1.00  0.00
ATOM   1955  H2  WAT   636      -2.361  17.402   4.323  1.00  0.00
TER
ATOM   1956  O   WAT   637       5.972  20.545   0.676  1.00  0.00
ATOM   1957  H1  WAT   637       6.692  21.040   0.286  1.00  0.00
ATOM   1958  H2  WAT   637       5.770  19.867   0.032  1.00  0.00
TER
ATOM   1959  O   WAT   638       1.433  11.939  -5.181  1.00  0.00
ATOM   1960  H1  WAT   638       0.619  11.440  -5.256  1.00  0.00
ATOM   1961  H2  WAT   638       1.239  12.778  -5.597  1.00  0.00
TER
ATOM   1962  O   WAT   639       1.354  20.616   6.563  1.00  0.00
ATOM   1963  H1  WAT   639       1.287  19.695   6.309  1.00  0.00
ATOM   1964  H2  WAT   639       0.724  20.713   7.278  1.00  0.00
TER
ATOM   1965  O   WAT   640       4.148  16.311  -6.885  1.00  0.00
ATOM   1966  H1  WAT   640       5.035  16.622  -7.059  1.00  0.00
ATOM   1967  H2  WAT   640       4.118  15.438  -7.276  1.00  0.00
TER
ATOM   1968  O   WAT   641      -4.743  21.216  -1.478  1.00  0.00
ATOM   1969  H1  WAT   641      -4.226  20.413  -1.533  1.00  0.00
ATOM   1970  H2  WAT   641      -5.195  21.154  -0.637  1.00  0.00
TER
ATOM   1971  O   WAT   642      -7.259  18.182   5.434  1.00  0.00
ATOM   1972  H1  WAT   642      -7.617  18.848   6.021  1.00  0.00
ATOM   1973  H2  WAT   642      -7.553  17.351   5.805  1.00  0.00
TER
ATOM   1974  O   WAT   643      -4.058  18.641   8.318  1.00  0.00
ATOM   1975  H1  WAT   643      -4.358  18.787   7.421  1.00  0.00
ATOM   1976  H2  WAT   643      -3.286  18.081   8.225  1.00  0.00
TER
ATOM   1977  O   WAT   644       6.419  17.622  -7.417  1.00  0.00
ATOM   1978  H1  WAT   644       6.335  18.053  -8.267  1.00  0.00
ATOM   1979  H2  WAT   644       7.138  18.082  -6.984  1.00  0.00
TER
ATOM   1980  O   WAT   645       7.496  20.078   5.660  1.00  0.00
ATOM   1981  H1  WAT   645       6.771  20.671   5.463  1.00  0.00
ATOM   1982  H2  WAT   645       8.024  20.071   4.862  1.00  0.00
TER
ATOM   1983  O   WAT   646      -8.748  18.182  -7.942  1.00  0.00
ATOM   1984  H1  WAT   646      -7.879  18.464  -7.659  1.00  0.00
ATOM   1985  H2  WAT   646      -9.239  18.995  -8.058  1.00  0.00
TER
ATOM   1986  O   WAT   647      -1.585  19.569  -3.822  1.00  0.00
ATOM   1987  H1  WAT   647      -1.128  20.379  -3.596  1.00  0.00
ATOM   1988  H2  WAT   647      -1.936  19.251  -2.990  1.00  0.00
TER
ATOM   1989  O   WAT   648      -5.683   9.913  -3.349  1.00  0.00
ATOM   1990  H1  WAT   648      -5.812   9.904  -2.401  1.00  0.00
ATOM   1991  H2  WAT   648      -6.507  10.251  -3.700  1.00  0.00
TER
ATOM   1992  O   WAT   649      -8.684  11.672   6.111  1.00  0.00
ATOM   1993  H1  WAT   649      -9.398  11.871   6.717  1.00  0.00
ATOM   1994  H2  WAT   649      -8.265  10.896   6.483  1.00  0.00
TER
ATOM   1995  O   WAT   650      -6.763  19.999  -5.814  1.00  0.00
ATOM   1996  H1  WAT   650      -7.371  20.739  -5.805  1.00  0.00
ATOM   1997  H2  WAT   650      -6.289  20.089  -6.640  1.00  0.00
TER
ATOM   1998  O   WAT   651       2.810  14.164   3.861  1.00  0.00
ATOM   1999  H1  WAT   651       3.178  13.343   4.189  1.00  0.00
ATOM   2000  H2  WAT   651       1.950  14.224   4.277  1.00  0.00
TER
ATOM   2001  O   WAT   652       6.176  13.120  -5.330  1.00  0.00
ATOM   2002  H1  WAT   652       5.547  13.224  -6.044  1.00  0.00
ATOM   2003  H2  WAT   652       5.681  13.339  -4.540  1.00  0.00
TER
ATOM   2004  O   WAT   653      -1.856  15.398  -3.914  1.00  0.00
ATOM   2005  H1  WAT   653      -2.564  15.867  -3.473  1.00  0.00
ATOM   2006  H2  WAT   653      -1.571  14.740  -3.279  1.00  0.00
TER
ATOM   2007  O   WAT   654      -0.230  16.818   4.085  1.00  0.00
ATOM   2008  H1  WAT   654       0.269  17.293   4.750  1.00  0.00
ATOM   2009  H2  WAT   654      -0.088  15.894   4.292  1.00  0.00
TER
ATOM   2010  O   WAT   655       2.176  12.123  -2.474  1.00  0.00
ATOM   2011  H1  WAT   655       2.053  12.142  -3.423  1.00  0.00
ATOM   2012  H2  WAT   655       3.124  12.171  -2.355  1.00  0.00
TER
ATOM   2013  O   WAT   656      -3.652  13.707  -6.539  1.00  0.00
ATOM   2014  H1  WAT   656      -2.803  14.144  -6.605  1.00  0.00
ATOM   2015  H2  WAT   656      -4.019  14.019  -5.712  1.00  0.00
TER
ATOM   2016  O   WAT   657       6.977  13.035   4.928  1.00  0.00
ATOM   2017  H1  WAT   657       6.474  13.775   5.267  1.00  0.00
ATOM   2018  H2  WAT   657       7.792  13.423   4.612  1.00  0.00
TER
ATOM   2019  O   WAT   658       5.269  18.278  -1.626  1.00  0.00
ATOM   2020  H1  WAT   658       4.328  18.293  -1.451  1.00  0.00
ATOM   2021  H2  WAT   658       5.583  17.492  -1.180  1.00  0.00
TER
ATOM   2022  O   WAT   659      -4.753  19.960  -8.065  1.00  0.00
ATOM   2023  H1  WAT   659      -3.987  19.848  -7.503  1.00  0.00
ATOM   2024  H2  WAT   659      -4.675  19.264  -8.718  1.00  0.00
TER
ATOM   2025  O   WAT   660      -6.058  17.393  -7.382  1.00  0.00
ATOM   2026  H1  WAT   660      -5.978  16.445  -7.270  1.00  0.00
ATOM   2027  H2  WAT   660      -5.166  17.723  -7.276  1.00  0.00
TER
ATOM   2028  O   WAT   661      -8.531  19.214   7.854  1.00  0.00
ATOM   2029  H1  WAT   661      -8.027  18.635   8.425  1.00  0.00
ATOM   2030  H2  WAT   661      -9.270  19.498   8.391  1.00  0.00
TER
ATOM   2031  O   WAT   662      -1.477  20.621   7.387  1.00  0.00
ATOM   2032  H1  WAT   662      -2.243  21.190   7.303  1.00  0.00
ATOM   2033  H2  WAT   662      -1.296  20.329   6.494  1.00  0.00
TER
ATOM   2034  O   WAT   663       1.611  20.997  -7.988  1.00  0.00
ATOM   2035  H1  WAT   663       1.062  21.444  -7.343  1.00  0.00
ATOM   2036  H2  WAT   663       2.233  20.492  -7.464  1.00  0.00
TER
ATOM   2037  O   WAT   664      -6.499  17.357   8.749  1.00  0.00
ATOM   2038  H1  WAT   664      -6.458  17.058   9.657  1.00  0.00
ATOM   2039  H2  WAT   664      -5.644  17.758   8.589  1.00  0.00
TER
ATOM   2040  O   WAT   665      -2.721  19.957  -6.091  1.00  0.00
ATOM   2041  H1  WAT   665      -2.299  19.791  -5.248  1.00  0.00
ATOM   2042  H2  WAT   665      -2.596  19.147  -6.586  1.00  0.00
TER
ATOM   2043  O   WAT   666      -4.558  15.936   6.716  1.00  0.00
ATOM   2044  H1  WAT   666      -5.089  15.445   6.088  1.00  0.00
ATOM   2045  H2  WAT   666      -3.889  16.365   6.182  1.00  0.00
TER
ATOM   2046  O   WAT   667      -0.208  18.980  -8.843  1.00  0.00
ATOM   2047  H1  WAT   667       0.312  18.265  -9.209  1.00  0.00
ATOM   2048  H2  WAT   667       0.439  19.619  -8.543  1.00  0.00
TER
ATOM   2049  O   WAT   668       4.340  20.403   6.480  1.00  0.00
ATOM   2050  H1  WAT   668       4.754  20.558   7.329  1.00  0.00
ATOM   2051  H2  WAT   668       3.405  20.529   6.643  1.00  0.00
TER
ATOM   2052  O   WAT   669       4.812  17.743   8.484  1.00  0.00
ATOM   2053  H1  WAT   669       5.394  16.988   8.396  1.00  0.00
ATOM   2054  H2  WAT   669       4.988  18.273   7.707  1.00  0.00
TER
ATOM   2055  O   WAT   670      -4.071  12.902   6.796  1.00  0.00
ATOM   2056  H1  WAT   670      -4.165  12.284   6.071  1.00  0.00
ATOM   2057  H2  WAT   670      -4.651  13.629   6.569  1.00  0.00
TER
ATOM   2058  O   WAT   671      -1.305  11.460   3.828  1.00  0.00
ATOM   2059  H1  WAT   671      -1.753  11.482   2.983  1.00  0.00
ATOM   2060  H2  WAT   671      -1.938  11.062   4.426  1.00  0.00
TER
ATOM   2061  O   WAT   672      -0.899  20.355   4.450  1.00  0.00
ATOM   2062  H1  WAT   672      -0.480  21.198   4.277  1.00  0.00
ATOM   2063  H2  WAT   672      -1.818  20.492   4.220  1.00  0.00
TER
ATOM   2064  O   WAT   673       1.437  18.087   5.834  1.00  0.00
ATOM   2065  H1  WAT   673       1.557  17.491   6.573  1.00  0.00
ATOM   2066  H2  WAT   673       2.297  18.124   5.414  1.00  0.00
TER
ATOM   2067  O   WAT   674       3.776  18.641   4.410  1.00  0.00
ATOM   2068  H1  WAT   674       3.250  19.165   3.806  1.00  0.00
ATOM   2069  H2  WAT   674       4.119  19.273   5.041  1.00  0.00
TER
ATOM   2070  O   WAT   675      -3.825  16.030  -9.145  1.00  0.00
ATOM   2071  H1  WAT   675      -4.026  15.167  -8.784  1.00  0.00
ATOM   2072  H2  WAT   675      -3.996  15.943 -10.083  1.00  0.00
TER
ATOM   2073  O   WAT   676      -1.796  14.629   7.091  1.00  0.00
ATOM   2074  H1  WAT   676      -1.206  14.321   7.779  1.00  0.00
ATOM   2075  H2  WAT   676      -2.614  14.157   7.247  1.00  0.00
TER
ATOM   2076  O   WAT   677       3.024  14.246   7.324  1.00  0.00
ATOM   2077  H1  WAT   677       2.335  13.584   7.259  1.00  0.00
ATOM   2078  H2  WAT   677       3.744  13.799   7.769  1.00  0.00
TER
ATOM   2079  O   WAT   678       3.654  10.841  -6.617  1.00  0.00
ATOM   2080  H1  WAT   678       3.934   9.997  -6.261  1.00  0.00
ATOM   2081  H2  WAT   678       2.880  11.073  -6.103  1.00  0.00
TER
ATOM   2082  O   WAT   679      -5.027  13.130  -9.157  1.00  0.00
ATOM   2083  H1  WAT   679      -4.724  13.137 -10.066  1.00  0.00
ATOM   2084  H2  WAT   679      -4.287  12.780  -8.661  1.00  0.00
TER
ATOM   2085  O   WAT   680      -1.808  12.073  -8.172  1.00  0.00
ATOM   2086  H1  WAT   680      -2.156  11.396  -8.752  1.00  0.00
ATOM   2087  H2  WAT   680      -1.607  11.612  -7.358  1.00  0.00
TER
ATOM   2088  O   WAT   681       8.032  20.078  -6.006  1.00  0.00
ATOM   2089  H1  WAT   681       8.794  20.648  -5.900  1.00  0.00
ATOM   2090  H2  WAT   681       8.047  19.511  -5.235  1.00  0.00
TER
ATOM   2091  O   WAT   682      -8.468  18.602  -1.775  1.00  0.00
ATOM   2092  H1  WAT   682      -9.123  18.333  -2.419  1.00  0.00
ATOM   2093  H2  WAT   682      -7.630  18.493  -2.225  1.00  0.00
TER
ATOM   2094  O   WAT   683       8.084  20.372  -8.849  1.00  0.00
ATOM   2095  H1  WAT   683       8.359  21.280  -8.977  1.00  0.00
ATOM   2096  H2  WAT   683       7.895  20.308  -7.913  1.00  0.00
TER
ATOM   2097  O   WAT   684       4.481  13.396  -7.554  1.00  0.00
ATOM   2098  H1  WAT   684       4.900  13.209  -8.394  1.00  0.00
ATOM   2099  H2  WAT   684       4.175  12.544  -7.243  1.00  0.00
TER
ATOM   2100  O   WAT   685       7.980  18.309  -3.856  1.00  0.00
ATOM   2101  H1  WAT   685       7.605  17.541  -4.288  1.00  0.00
ATOM   2102  H2  WAT   685       7.251  18.691  -3.369  1.00  0.00
TER
ATOM   2103  O   WAT   686      -7.430  18.987   2.765  1.00  0.00
ATOM   2104  H1  WAT   686      -7.063  18.900   3.645  1.00  0.00
ATOM   2105  H2  WAT   686      -7.999  18.224   2.666  1.00  0.00
TER
ATOM   2106  O   WAT   687       7.370  17.456   5.778  1.00  0.00
ATOM   2107  H1  WAT   687       7.139  17.227   4.878  1.00  0.00
ATOM   2108  H2  WAT   687       7.631  18.376   5.732  1.00  0.00
TER
ATOM   2109  O   WAT   688      -7.879  15.898   6.671  1.00  0.00
ATOM   2110  H1  WAT   688      -8.773  15.865   7.010  1.00  0.00
ATOM   2111  H2  WAT   688      -7.339  16.097   7.436  1.00  0.00
TER
ATOM   2112  O   WAT   689       5.809  12.681   8.556  1.00  0.00
ATOM   2113  H1  WAT   689       6.686  12.690   8.939  1.00  0.00
ATOM   2114  H2  WAT   689       5.821  11.945   7.945  1.00  0.00
TER
ATOM   2115  O   WAT   690      -9.254  15.812  -5.833  1.00  0.00
ATOM   2116  H1  WAT   690     -10.158  16.075  -6.008  1.00  0.00
ATOM   2117  H2  WAT   690      -8.770  16.083  -6.613  1.00  0.00
TER
ATOM   2118  O   WAT   691       7.255  16.534  -0.555  1.00  0.00
ATOM   2119  H1  WAT   691       7.779  16.041  -1.186  1.00  0.00
ATOM   2120  H2  WAT   691       7.841  16.669   0.189  1.00  0.00
TER
ATOM   2121  O   WAT   692       7.434  16.618   2.967  1.00  0.00
ATOM   2122  H1  WAT   692       6.485  16.585   3.081  1.00  0.00
ATOM   2123  H2  WAT   692       7.616  17.528   2.732  1.00  0.00
TER
ATOM   2124  O   WAT   693      -6.711  14.869  -7.923  1.00  0.00
ATOM   2125  H1  WAT   693      -6.002  14.447  -8.409  1.00  0.00
ATOM   2126  H2  WAT   693      -7.427  14.936  -8.555  1.00  0.00
TER
ATOM   2127  O   WAT   694      -7.064  10.923  -8.883  1.00  0.00
ATOM   2128  H1  WAT   694      -6.341  11.463  -8.565  1.00  0.00
ATOM   2129  H2  WAT   694      -6.791  10.649  -9.759  1.00  0.00
TER
ATOM   2130  O   WAT   695       6.745  15.792  -4.616  1.00  0.00
ATOM   2131  H1  WAT   695       7.241  15.559  -3.831  1.00  0.00
ATOM   2132  H2  WAT   695       6.547  14.953  -5.032  1.00  0.00
TER
ATOM   2133  O   WAT   696      -7.375  10.173   1.019  1.00  0.00
ATOM   2134  H1  WAT   696      -6.727   9.623   0.579  1.00  0.00
ATOM   2135  H2  WAT   696      -6.954  10.427   1.841  1.00  0.00
TER
ATOM   2136  O   WAT   697       8.174  14.428  -2.082  1.00  0.00
ATOM   2137  H1  WAT   697       8.064  14.273  -1.144  1.00  0.00
ATOM   2138  H2  WAT   697       8.935  13.900  -2.325  1.00  0.00
TER
ATOM   2139  O   WAT   698       6.521  10.367   4.376  1.00  0.00
ATOM   2140  H1  WAT   698       7.158  10.981   4.742  1.00  0.00
ATOM   2141  H2  WAT   698       6.668  10.403   3.431  1.00  0.00
TER
ATOM   2142  O   WAT   699       9.063  12.259  -8.842  1.00  0.00
ATOM   2143  H1  WAT   699       9.988  12.127  -9.050  1.00  0.00
ATOM   2144  H2  WAT   699       9.041  12.338  -7.888  1.00  0.00
TER
ATOM   2145  O   WAT   700       9.137  13.030  -6.216  1.00  0.00
ATOM   2146  H1  WAT   700       8.342  12.964  -5.687  1.00  0.00
ATOM   2147  H2  WAT   700       9.341  13.965  -6.227  1.00  0.00
TER
ATOM   2148  O   WAT   701      -7.621  10.329   3.762  1.00  0.00
ATOM   2149  H1  WAT   701      -7.970  10.785   4.527  1.00  0.00
ATOM   2150  H2  WAT   701      -7.953   9.434   3.844  1.00  0.00
TER
ATOM   2151  O   WAT   702      -0.109  11.520   7.284  1.00  0.00
ATOM   2152  H1  WAT   702      -0.170  12.112   8.033  1.00  0.00
ATOM   2153  H2  WAT   702       0.831  11.412   7.139  1.00  0.00
TER
ATOM   2154  O   WAT   703       2.528  11.177   6.923  1.00  0.00
ATOM   2155  H1  WAT   703       3.143  11.495   6.261  1.00  0.00
ATOM   2156  H2  WAT   703       3.073  10.692   7.542  1.00  0.00
TER
ATOM   2157  O   WAT   704      -6.949   9.856   7.037  1.00  0.00
ATOM   2158  H1  WAT   704      -6.401   9.675   6.273  1.00  0.00
ATOM   2159  H2  WAT   704      -6.884   9.066   7.572  1.00  0.00
TER
ATOM   2160  O   WAT   705       3.269   9.740   3.250  1.00  0.00
ATOM   2161  H1  WAT   705       2.395  10.074   3.047  1.00  0.00
ATOM   2162  H2  WAT   705       3.160   9.267   4.075  1.00  0.00
TER
ATOM   2163  O   WAT   706       4.176  11.947   4.634  1.00  0.00
ATOM   2164  H1  WAT   706       3.848  11.132   4.254  1.00  0.00
ATOM   2165  H2  WAT   706       5.125  11.904   4.510  1.00  0.00
TER
ATOM   2166  O   WAT   707       1.017  10.657   2.189  1.00  0.00
ATOM   2167  H1  WAT   707       0.234  11.132   2.469  1.00  0.00
ATOM   2168  H2  WAT   707       0.723   9.753   2.080  1.00  0.00
TER
ATOM   2169  O   WAT   708       5.569  11.359   0.234  1.00  0.00
ATOM   2170  H1  WAT   708       6.010  11.304  -0.614  1.00  0.00
ATOM   2171  H2  WAT   708       5.300  12.275   0.305  1.00  0.00
TER
ATOM   2172  O   WAT   709       7.433  10.991  -1.755  1.00  0.00
ATOM   2173  H1  WAT   709       7.372  10.047  -1.902  1.00  0.00
ATOM   2174  H2  WAT   709       8.212  11.099  -1.210  1.00  0.00
TER
ATOM   2175  O   WAT   710      -7.639  10.962  -5.290  1.00  0.00
ATOM   2176  H1  WAT   710      -6.881  11.075  -5.863  1.00  0.00
ATOM   2177  H2  WAT   710      -8.101  11.799  -5.335  1.00  0.00
TER
ATOM   2178  O   WAT   711      -1.098  13.076  -2.299  1.00  0.00
ATOM   2179  H1  WAT   711      -1.910  12.701  -2.640  1.00  0.00
ATOM   2180  H2  WAT   711      -0.594  12.320  -1.997  1.00  0.00
TER
ATOM   2181  O   WAT   712       3.405   9.740  -1.061  1.00  0.00
ATOM   2182  H1  WAT   712       4.008  10.312  -0.586  1.00  0.00
ATOM   2183  H2  WAT   712       2.664  10.304  -1.284  1.00  0.00
TER
ATOM   2184  O   WAT   713       6.548  10.142  -5.787  1.00  0.00
ATOM   2185  H1  WAT   713       6.743  11.041  -5.520  1.00  0.00
ATOM   2186  H2  WAT   713       5.761   9.911  -5.294  1.00  0.00
TER
ATOM   2187  O   WAT   714      -5.267  11.488  -6.749  1.00  0.00
ATOM   2188  H1  WAT   714      -4.737  10.701  -6.879  1.00  0.00
ATOM   2189  H2  WAT   714      -4.634  12.167  -6.516  1.00  0.00
TER
ATOM   2190  O   WAT   715      -3.073  11.226  -3.695  1.00  0.00
ATOM   2191  H1  WAT   715      -3.703  10.524  -3.528  1.00  0.00
ATOM   2192  H2  WAT   715      -3.612  11.986  -3.912  1.00  0.00
TER
ATOM   2193  O   WAT   716      -2.947  10.504   8.740  1.00  0.00
ATOM   2194  H1  WAT   716      -3.229  11.008   7.976  1.00  0.00
ATOM   2195  H2  WAT   716      -2.565   9.706   8.375  1.00  0.00
TER
ATOM   2196  O   WAT   717       3.654   9.920   9.318  1.00  0.00
ATOM   2197  H1  WAT   717       3.541  10.239  10.214  1.00  0.00
ATOM   2198  H2  WAT   717       4.471  10.321   9.022  1.00  0.00
TER
ATOM   2199  O   WAT   718       0.692  19.717 -18.437  1.00  0.00
ATOM   2200  H1  WAT   718      -0.084  19.237 -18.147  1.00  0.00
ATOM   2201  H2  WAT   718       1.343  19.037 -18.612  1.00  0.00
TER
ATOM   2202  O   WAT   719      -5.292  20.029 -17.560  1.00  0.00
ATOM   2203  H1  WAT   719      -6.123  19.774 -17.160  1.00  0.00
ATOM   2204  H2  WAT   719      -4.683  20.100 -16.824  1.00  0.00
TER
ATOM   2205  O   WAT   720      -8.919  17.589 -17.891  1.00  0.00
ATOM   2206  H1  WAT   720      -8.347  16.822 -17.891  1.00  0.00
ATOM   2207  H2  WAT   720      -8.919  17.888 -18.801  1.00  0.00
TER
ATOM   2208  O   WAT   721      -7.677  12.998 -16.105  1.00  0.00
ATOM   2209  H1  WAT   721      -7.856  12.100 -15.824  1.00  0.00
ATOM   2210  H2  WAT   721      -8.079  13.545 -15.430  1.00  0.00
TER
ATOM   2211  O   WAT   722       1.163  15.199 -18.203  1.00  0.00
ATOM   2212  H1  WAT   722       1.540  14.327 -18.316  1.00  0.00
ATOM   2213  H2  WAT   722       1.065  15.535 -19.094  1.00  0.00
TER
ATOM   2214  O   WAT   723      -7.058  15.494 -17.496  1.00  0.00
ATOM   2215  H1  WAT   723      -6.377  15.758 -16.878  1.00  0.00
ATOM   2216  H2  WAT   723      -7.373  14.654 -17.162  1.00  0.00
TER
ATOM   2217  O   WAT   724      -2.865  16.541 -18.409  1.00  0.00
ATOM   2218  H1  WAT   724      -2.358  17.039 -17.769  1.00  0.00
ATOM   2219  H2  WAT   724      -2.334  15.764 -18.585  1.00  0.00
TER
ATOM   2220  O   WAT   725       9.236  14.711 -14.706  1.00  0.00
ATOM   2221  H1  WAT   725       8.531  15.099 -15.225  1.00  0.00
ATOM   2222  H2  WAT   725       9.501  15.406 -14.104  1.00  0.00
TER
ATOM   2223  O   WAT   726      -4.582  11.180 -14.143  1.00  0.00
ATOM   2224  H1  WAT   726      -4.580  11.698 -14.948  1.00  0.00
ATOM   2225  H2  WAT   726      -5.411  10.703 -14.166  1.00  0.00
TER
ATOM   2226  O   WAT   727      -3.332  20.820 -15.965  1.00  0.00
ATOM   2227  H1  WAT   727      -3.665  21.447 -15.323  1.00  0.00
ATOM   2228  H2  WAT   727      -3.155  21.346 -16.745  1.00  0.00
TER
ATOM   2229  O   WAT   728       5.182  14.635 -18.498  1.00  0.00
ATOM   2230  H1  WAT   728       4.477  14.923 -17.917  1.00  0.00
ATOM   2231  H2  WAT   728       5.543  15.445 -18.858  1.00  0.00
TER
ATOM   2232  O   WAT   729      -4.900  12.891 -16.136  1.00  0.00
ATOM   2233  H1  WAT   729      -4.559  13.736 -16.430  1.00  0.00
ATOM   2234  H2  WAT   729      -5.839  13.040 -16.019  1.00  0.00
TER
ATOM   2235  O   WAT   730       8.250  14.080 -18.107  1.00  0.00
ATOM   2236  H1  WAT   730       7.303  14.114 -17.975  1.00  0.00
ATOM   2237  H2  WAT   730       8.575  14.894 -17.722  1.00  0.00
TER
ATOM   2238  O   WAT   731       3.733  20.999 -16.192  1.00  0.00
ATOM   2239  H1  WAT   731       4.149  20.785 -17.027  1.00  0.00
ATOM   2240  H2  WAT   731       4.456  21.257 -15.621  1.00  0.00
TER
ATOM   2241  O   WAT   732       7.679  19.398 -16.101  1.00  0.00
ATOM   2242  H1  WAT   732       6.851  19.467 -16.576  1.00  0.00
ATOM   2243  H2  WAT   732       8.274  19.984 -16.569  1.00  0.00
TER
ATOM   2244  O   WAT   733       4.643  16.185 -15.155  1.00  0.00
ATOM   2245  H1  WAT   733       4.230  17.010 -14.901  1.00  0.00
ATOM   2246  H2  WAT   733       3.911  15.600 -15.347  1.00  0.00
TER
ATOM   2247  O   WAT   734      -4.511  15.745 -16.513  1.00  0.00
ATOM   2248  H1  WAT   734      -3.959  15.855 -17.288  1.00  0.00
ATOM   2249  H2  WAT   734      -3.997  16.119 -15.798  1.00  0.00
TER
ATOM   2250  O   WAT   735      -4.837  19.267 -12.903  1.00  0.00
ATOM   2251  H1  WAT   735      -4.976  20.140 -12.534  1.00  0.00
ATOM   2252  H2  WAT   735      -5.719  18.925 -13.048  1.00  0.00
TER
ATOM   2253  O   WAT   736      -8.885  21.037 -16.986  1.00  0.00
ATOM   2254  H1  WAT   736      -8.807  21.172 -17.930  1.00  0.00
ATOM   2255  H2  WAT   736      -8.271  20.329 -16.793  1.00  0.00
TER
ATOM   2256  O   WAT   737       8.169  15.237 -11.273  1.00  0.00
ATOM   2257  H1  WAT   737       7.553  15.745 -11.801  1.00  0.00
ATOM   2258  H2  WAT   737       7.848  14.337 -11.330  1.00  0.00
TER
ATOM   2259  O   WAT   738      -4.057  11.209 -19.410  1.00  0.00
ATOM   2260  H1  WAT   738      -4.500  11.990 -19.742  1.00  0.00
ATOM   2261  H2  WAT   738      -3.498  11.532 -18.703  1.00  0.00
TER
ATOM   2262  O   WAT   739       0.230  14.076 -13.807  1.00  0.00
ATOM   2263  H1  WAT   739      -0.232  14.284 -12.995  1.00  0.00
ATOM   2264  H2  WAT   739      -0.172  13.262 -14.110  1.00  0.00
TER
ATOM   2265  O   WAT   740       5.230  15.297 -12.677  1.00  0.00
ATOM   2266  H1  WAT   740       4.380  14.997 -12.356  1.00  0.00
ATOM   2267  H2  WAT   740       5.071  15.541 -13.589  1.00  0.00
TER
ATOM   2268  O   WAT   741       2.325  16.797 -10.577  1.00  0.00
ATOM   2269  H1  WAT   741       2.651  15.963 -10.917  1.00  0.00
ATOM   2270  H2  WAT   741       3.113  17.320 -10.429  1.00  0.00
TER
ATOM   2271  O   WAT   742      -2.019  11.754 -17.551  1.00  0.00
ATOM   2272  H1  WAT   742      -1.722  12.660 -17.632  1.00  0.00
ATOM   2273  H2  WAT   742      -1.471  11.266 -18.165  1.00  0.00
TER
ATOM   2274  O   WAT   743      -1.826  17.231 -11.016  1.00  0.00
ATOM   2275  H1  WAT   743      -1.921  16.290 -11.166  1.00  0.00
ATOM   2276  H2  WAT   743      -0.982  17.452 -11.411  1.00  0.00
TER
ATOM   2277  O   WAT   744      -6.695  13.642 -12.863  1.00  0.00
ATOM   2278  H1  WAT   744      -7.088  14.490 -12.655  1.00  0.00
ATOM   2279  H2  WAT   744      -7.383  13.005 -12.672  1.00  0.00
TER
ATOM   2280  O   WAT   745      -0.120  13.726  -9.793  1.00  0.00
ATOM   2281  H1  WAT   745      -0.810  13.533  -9.158  1.00  0.00
ATOM   2282  H2  WAT   745       0.623  14.009  -9.261  1.00  0.00
TER
ATOM   2283  O   WAT   746      -9.393  11.565 -18.830  1.00  0.00
ATOM   2284  H1  WAT   746      -9.682  12.135 -18.117  1.00  0.00
ATOM   2285  H2  WAT   746      -8.648  11.086 -18.467  1.00  0.00
TER
ATOM   2286  O   WAT   747       2.156  17.566 -16.958  1.00  0.00
ATOM   2287  H1  WAT   747       1.424  18.074 -16.609  1.00  0.00
ATOM   2288  H2  WAT   747       1.759  16.749 -17.259  1.00  0.00
TER
ATOM   2289  O   WAT   748      -1.406  14.241 -18.552  1.00  0.00
ATOM   2290  H1  WAT   748      -1.402  13.800 -19.402  1.00  0.00
ATOM   2291  H2  WAT   748      -0.511  14.563 -18.445  1.00  0.00
TER
ATOM   2292  O   WAT   749       2.619  13.019 -17.545  1.00  0.00
ATOM   2293  H1  WAT   749       2.636  13.470 -16.701  1.00  0.00
ATOM   2294  H2  WAT   749       2.370  12.120 -17.332  1.00  0.00
TER
ATOM   2295  O   WAT   750       6.046  10.432 -11.707  1.00  0.00
ATOM   2296  H1  WAT   750       6.370   9.701 -11.181  1.00  0.00
ATOM   2297  H2  WAT   750       6.082  10.114 -12.609  1.00  0.00
TER
ATOM   2298  O   WAT   751      -1.105  18.301 -16.806  1.00  0.00
ATOM   2299  H1  WAT   751      -0.738  17.827 -16.060  1.00  0.00
ATOM   2300  H2  WAT   751      -1.295  19.175 -16.465  1.00  0.00
TER
ATOM   2301  O   WAT   752      -3.315  17.342 -14.487  1.00  0.00
ATOM   2302  H1  WAT   752      -3.620  18.221 -14.262  1.00  0.00
ATOM   2303  H2  WAT   752      -2.361  17.402 -14.452  1.00  0.00
TER
ATOM   2304  O   WAT   753       5.972  20.545 -18.098  1.00  0.00
ATOM   2305  H1  WAT   753       6.692  21.040 -18.488  1.00  0.00
ATOM   2306  H2  WAT   753       5.770  19.867 -18.743  1.00  0.00
TER
ATOM   2307  O   WAT   754       1.354  20.616 -12.211  1.00  0.00
ATOM   2308  H1  WAT   754       1.287  19.695 -12.465  1.00  0.00
ATOM   2309  H2  WAT   754       0.724  20.713 -11.497  1.00  0.00
TER
ATOM   2310  O   WAT   755      -7.259  18.182 -13.340  1.00  0.00
ATOM   2311  H1  WAT   755      -7.617  18.848 -12.753  1.00  0.00
ATOM   2312  H2  WAT   755      -7.553  17.351 -12.969  1.00  0.00
TER
ATOM   2313  O   WAT   756      -4.058  18.641 -10.456  1.00  0.00
ATOM   2314  H1  WAT   756      -4.358  18.787 -11.353  1.00  0.00
ATOM   2315  H2  WAT   756      -3.286  18.081 -10.549  1.00  0.00
TER
ATOM   2316  O   WAT   757       7.496  20.078 -13.114  1.00  0.00
ATOM   2317  H1  WAT   757       6.771  20.671 -13.311  1.00  0.00
ATOM   2318  H2  WAT   757       8.024  20.071 -13.913  1.00  0.00
TER
ATOM   2319  O   WAT   758      -8.684  11.672 -12.663  1.00  0.00
ATOM   2320  H1  WAT   758      -9.398  11.871 -12.058  1.00  0.00
ATOM   2321  H2  WAT   758      -8.265  10.896 -12.292  1.00  0.00
TER
ATOM   2322  O   WAT   759       2.810  14.164 -14.913  1.00  0.00
ATOM   2323  H1  WAT   759       3.178  13.343 -14.585  1.00  0.00
ATOM   2324  H2  WAT   759       1.950  14.224 -14.497  1.00  0.00
TER
ATOM   2325  O   WAT   760      -0.230  16.818 -14.689  1.00  0.00
ATOM   2326  H1  WAT   760       0.269  17.293 -14.024  1.00  0.00
ATOM   2327  H2  WAT   760      -0.088  15.894 -14.482  1.00  0.00
TER
ATOM   2328  O   WAT   761       6.977  13.035 -13.846  1.00  0.00
ATOM   2329  H1  WAT   761       6.474  13.775 -13.507  1.00  0.00
ATOM   2330  H2  WAT   761       7.792  13.423 -14.163  1.00  0.00
TER
ATOM   2331  O   WAT   762      -8.531  19.214 -10.921  1.00  0.00
ATOM   2332  H1  WAT   762      -8.027  18.635 -10.349  1.00  0.00
ATOM   2333  H2  WAT   762      -9.270  19.498 -10.383  1.00  0.00
TER
ATOM   2334  O   WAT   763      -1.477  20.621 -11.387  1.00  0.00
ATOM   2335  H1  WAT   763      -2.243  21.190 -11.472  1.00  0.00
ATOM   2336  H2  WAT   763      -1.296  20.329 -12.280  1.00  0.00
TER
ATOM   2337  O   WAT   764      -6.499  17.357 -10.026  1.00  0.00
ATOM   2338  H1  WAT   764      -6.458  17.058  -9.117  1.00  0.00
ATOM   2339  H2  WAT   764      -5.644  17.758 -10.185  1.00  0.00
TER
ATOM   2340  O   WAT   765      -4.558  15.936 -12.058  1.00  0.00
ATOM   2341  H1  WAT   765      -5.089  15.445 -12.686  1.00  0.00
ATOM   2342  H2  WAT   765      -3.889  16.365 -12.593  1.00  0.00
TER
ATOM   2343  O   WAT   766       4.340  20.403 -12.294  1.00  0.00
ATOM   2344  H1  WAT   766       4.754  20.558 -11.445  1.00  0.00
ATOM   2345  H2  WAT   766       3.405  20.529 -12.132  1.00  0.00
TER
ATOM   2346  O   WAT   767       4.812  17.743 -10.290  1.00  0.00
ATOM   2347  H1  WAT   767       5.394  16.988 -10.378  1.00  0.00
ATOM   2348  H2  WAT   767       4.988  18.273 -11.067  1.00  0.00
TER
ATOM   2349  O   WAT   768      -4.071  12.902 -11.979  1.00  0.00
ATOM   2350  H1  WAT   768      -4.165  12.284 -12.704  1.00  0.00
ATOM   2351  H2  WAT   768      -4.651  13.629 -12.206  1.00  0.00
TER
ATOM   2352  O   WAT   769      -1.305  11.460 -14.946  1.00  0.00
ATOM   2353  H1  WAT   769      -1.753  11.482 -15.791  1.00  0.00
ATOM   2354  H2  WAT   769      -1.938  11.062 -14.349  1.00  0.00
TER
ATOM   2355  O   WAT   770      -0.899  20.355 -14.325  1.00  0.00
ATOM   2356  H1  WAT   770      -0.480  21.198 -14.497  1.00  0.00
ATOM   2357  H2  WAT   770      -1.818  20.492 -14.554  1.00  0.00
TER
ATOM   2358  O   WAT   771       1.437  18.087 -12.941  1.00  0.00
ATOM   2359  H1  WAT   771       1.557  17.491 -12.201  1.00  0.00
ATOM   2360  H2  WAT   771       2.297  18.124 -13.361  1.00  0.00
TER
ATOM   2361  O   WAT   772       3.776  18.641 -14.365  1.00  0.00
ATOM   2362  H1  WAT   772       3.250  19.165 -14.968  1.00  0.00
ATOM   2363  H2  WAT   772       4.119  19.273 -13.734  1.00  0.00
TER
ATOM   2364  O   WAT   773      -1.796  14.629 -11.683  1.00  0.00
ATOM   2365  H1  WAT   773      -1.206  14.321 -10.995  1.00  0.00
ATOM   2366  H2  WAT   773      -2.614  14.157 -11.527  1.00  0.00
TER
ATOM   2367  O   WAT   774       3.024  14.246 -11.450  1.00  0.00
ATOM   2368  H1  WAT   774       2.335  13.584 -11.515  1.00  0.00
ATOM   2369  H2  WAT   774       3.744  13.799 -11.005  1.00  0.00
TER
ATOM   2370  O   WAT   775      -7.430  18.987 -16.009  1.00  0.00
ATOM   2371  H1  WAT   775      -7.063  18.900 -15.130  1.00  0.00
ATOM   2372  H2  WAT   775      -7.999  18.224 -16.109  1.00  0.00
TER
ATOM   2373  O   WAT   776       7.370  17.456 -12.996  1.00  0.00
ATOM   2374  H1  WAT   776       7.139  17.227 -13.897  1.00  0.00
ATOM   2375  H2  WAT   776       7.631  18.376 -13.042  1.00  0.00
TER
ATOM   2376  O   WAT   777      -7.879  15.898 -12.104  1.00  0.00
ATOM   2377  H1  WAT   777      -8.773  15.865 -11.764  1.00  0.00
ATOM   2378  H2  WAT   777      -7.339  16.097 -11.338  1.00  0.00
TER
ATOM   2379  O   WAT   778       5.809  12.681 -10.218  1.00  0.00
ATOM   2380  H1  WAT   778       6.686  12.690  -9.835  1.00  0.00
ATOM   2381  H2  WAT   778       5.821  11.945 -10.829  1.00  0.00
TER
ATOM   2382  O   WAT   779       7.434  16.618 -15.808  1.00  0.00
ATOM   2383  H1  WAT   779       6.485  16.585 -15.693  1.00  0.00
ATOM   2384  H2  WAT   779       7.616  17.528 -16.043  1.00  0.00
TER
ATOM   2385  O   WAT   780      -7.375  10.173 -17.755  1.00  0.00
ATOM   2386  H1  WAT   780      -6.727   9.623 -18.196  1.00  0.00
ATOM   2387  H2  WAT   780      -6.954  10.427 -16.934  1.00  0.00
TER
ATOM   2388  O   WAT   781       6.521  10.367 -14.398  1.00  0.00
ATOM   2389  H1  WAT   781       7.158  10.981 -14.032  1.00  0.00
ATOM   2390  H2  WAT   781       6.668  10.403 -15.343  1.00  0.00
TER
ATOM   2391  O   WAT   782      -7.621  10.329 -15.013  1.00  0.00
ATOM   2392  H1  WAT   782      -7.970  10.785 -14.247  1.00  0.00
ATOM   2393  H2  WAT   782      -7.953   9.434 -14.931  1.00  0.00
TER
ATOM   2394  O   WAT   783      -0.109  11.520 -11.491  1.00  0.00
ATOM   2395  H1  WAT   783      -0.170  12.112 -10.741  1.00  0.00
ATOM   2396  H2  WAT   783       0.831  11.412 -11.636  1.00  0.00
TER
ATOM   2397  O   WAT   784       2.528  11.177 -11.852  1.00  0.00
ATOM   2398  H1  WAT   784       3.143  11.495 -12.513  1.00  0.00
ATOM   2399  H2  WAT   784       3.073  10.692 -11.232  1.00  0.00
TER
ATOM   2400  O   WAT   785      -6.949   9.856 -11.738  1.00  0.00
ATOM   2401  H1  WAT   785      -6.401   9.675 -12.501  1.00  0.00
ATOM   2402  H2  WAT   785      -6.884   9.066 -11.202  1.00  0.00
TER
ATOM   2403  O   WAT   786       3.269   9.740 -15.525  1.00  0.00
ATOM   2404  H1  WAT   786       2.395  10.074 -15.727  1.00  0.00
ATOM   2405  H2  WAT   786       3.160   9.267 -14.699  1.00  0.00
TER
ATOM   2406  O   WAT   787       4.176  11.947 -14.140  1.00  0.00
ATOM   2407  H1  WAT   787       3.848  11.132 -14.520  1.00  0.00
ATOM   2408  H2  WAT   787       5.125  11.904 -14.264  1.00  0.00
TER
ATOM   2409  O   WAT   788       1.017  10.657 -16.585  1.00  0.00
ATOM   2410  H1  WAT   788       0.234  11.132 -16.306  1.00  0.00
ATOM   2411  H2  WAT   788       0.723   9.753 -16.694  1.00  0.00
TER
ATOM   2412  O   WAT   789       5.569  11.359 -18.540  1.00  0.00
ATOM   2413  H1  WAT   789       6.010  11.304 -19.388  1.00  0.00
ATOM   2414  H2  WAT   789       5.300  12.275 -18.469  1.00  0.00
TER
ATOM   2415  O   WAT   790      -2.947  10.504 -10.034  1.00  0.00
ATOM   2416  H1  WAT   790      -3.229  11.008 -10.798  1.00  0.00
ATOM   2417  H2  WAT   790      -2.565   9.706 -10.400  1.00  0.00
TER
ATOM   2418  O   WAT   791       3.654   9.920  -9.456  1.00  0.00
ATOM   2419  H1  WAT   791       3.541  10.239  -8.561  1.00  0.00
ATOM   2420  H2  WAT   791       4.471  10.321  -9.752  1.00  0.00
TER
ATOM   2421  O   WAT   792       2.560  -0.836  17.231  1.00  0.00
ATOM   2422  H1  WAT   792       2.479  -1.750  16.960  1.00  0.00
ATOM   2423  H2  WAT   792       2.146  -0.339  16.525  1.00  0.00
TER
ATOM   2424  O   WAT   793       0.692   0.942  19.112  1.00  0.00
ATOM   2425  H1  WAT   793      -0.084   0.462  19.401  1.00  0.00
ATOM   2426  H2  WAT   793       1.343   0.263  18.937  1.00  0.00
TER
ATOM   2427  O   WAT   794       4.713   5.348  17.891  1.00  0.00
ATOM   2428  H1  WAT   794       4.251   4.577  18.220  1.00  0.00
ATOM   2429  H2  WAT   794       5.525   5.375  18.397  1.00  0.00
TER
ATOM   2430  O   WAT   795      -6.882  -3.786  13.773  1.00  0.00
ATOM   2431  H1  WAT   795      -7.771  -3.444  13.671  1.00  0.00
ATOM   2432  H2  WAT   795      -6.598  -3.985  12.881  1.00  0.00
TER
ATOM   2433  O   WAT   796      -8.919  -1.185  19.657  1.00  0.00
ATOM   2434  H1  WAT   796      -8.347  -1.953  19.658  1.00  0.00
ATOM   2435  H2  WAT   796      -8.919  -0.886  18.748  1.00  0.00
TER
ATOM   2436  O   WAT   797       0.939   7.634  17.512  1.00  0.00
ATOM   2437  H1  WAT   797       0.320   8.090  16.941  1.00  0.00
ATOM   2438  H2  WAT   797       1.794   7.789  17.111  1.00  0.00
TER
ATOM   2439  O   WAT   798       0.133   3.618  19.119  1.00  0.00
ATOM   2440  H1  WAT   798       0.064   2.677  18.957  1.00  0.00
ATOM   2441  H2  WAT   798       0.895   3.708  19.691  1.00  0.00
TER
ATOM   2442  O   WAT   799       1.163  -3.575  19.345  1.00  0.00
ATOM   2443  H1  WAT   799       1.540  -4.448  19.233  1.00  0.00
ATOM   2444  H2  WAT   799       1.065  -3.239  18.454  1.00  0.00
TER
ATOM   2445  O   WAT   800      -4.706  -5.202  14.807  1.00  0.00
ATOM   2446  H1  WAT   800      -4.600  -4.302  15.114  1.00  0.00
ATOM   2447  H2  WAT   800      -5.617  -5.251  14.517  1.00  0.00
TER
ATOM   2448  O   WAT   801       4.946  -6.080  16.278  1.00  0.00
ATOM   2449  H1  WAT   801       5.767  -6.570  16.321  1.00  0.00
ATOM   2450  H2  WAT   801       4.979  -5.490  17.031  1.00  0.00
TER
ATOM   2451  O   WAT   802      -2.865  -2.234  19.140  1.00  0.00
ATOM   2452  H1  WAT   802      -2.358  -1.736  19.780  1.00  0.00
ATOM   2453  H2  WAT   802      -2.334  -3.010  18.964  1.00  0.00
TER
ATOM   2454  O   WAT   803       1.805   2.518  14.905  1.00  0.00
ATOM   2455  H1  WAT   803       1.187   2.983  14.341  1.00  0.00
ATOM   2456  H2  WAT   803       2.318   3.211  15.322  1.00  0.00
TER
ATOM   2457  O   WAT   804       5.182  -4.140  19.051  1.00  0.00
ATOM   2458  H1  WAT   804       4.477  -3.851  19.631  1.00  0.00
ATOM   2459  H2  WAT   804       5.543  -3.330  18.691  1.00  0.00
TER
ATOM   2460  O   WAT   805      -8.826   3.204  12.279  1.00  0.00
ATOM   2461  H1  WAT   805      -9.204   3.692  11.547  1.00  0.00
ATOM   2462  H2  WAT   805      -8.569   3.876  12.910  1.00  0.00
TER
ATOM   2463  O   WAT   806       8.250  -4.694  19.442  1.00  0.00
ATOM   2464  H1  WAT   806       7.303  -4.660  19.573  1.00  0.00
ATOM   2465  H2  WAT   806       8.575  -3.880  19.827  1.00  0.00
TER
ATOM   2466  O   WAT   807      -1.218  -8.395  17.738  1.00  0.00
ATOM   2467  H1  WAT   807      -0.910  -8.950  17.021  1.00  0.00
ATOM   2468  H2  WAT   807      -2.147  -8.260  17.555  1.00  0.00
TER
ATOM   2469  O   WAT   808       5.628   4.044  15.117  1.00  0.00
ATOM   2470  H1  WAT   808       5.518   3.101  15.242  1.00  0.00
ATOM   2471  H2  WAT   808       5.625   4.405  16.004  1.00  0.00
TER
ATOM   2472  O   WAT   809       1.171  -0.330  14.474  1.00  0.00
ATOM   2473  H1  WAT   809       0.243  -0.396  14.702  1.00  0.00
ATOM   2474  H2  WAT   809       1.323   0.608  14.359  1.00  0.00
TER
ATOM   2475  O   WAT   810       1.157  -4.058  11.470  1.00  0.00
ATOM   2476  H1  WAT   810       0.218  -3.897  11.555  1.00  0.00
ATOM   2477  H2  WAT   810       1.476  -3.340  10.924  1.00  0.00
TER
ATOM   2478  O   WAT   811       5.200   1.232  14.977  1.00  0.00
ATOM   2479  H1  WAT   811       4.581   0.894  14.330  1.00  0.00
ATOM   2480  H2  WAT   811       5.183   0.588  15.685  1.00  0.00
TER
ATOM   2481  O   WAT   812      -3.224   0.197  17.256  1.00  0.00
ATOM   2482  H1  WAT   812      -3.628  -0.516  16.760  1.00  0.00
ATOM   2483  H2  WAT   812      -3.137  -0.148  18.144  1.00  0.00
TER
ATOM   2484  O   WAT   813      -2.756   3.883  19.419  1.00  0.00
ATOM   2485  H1  WAT   813      -3.053   3.278  18.740  1.00  0.00
ATOM   2486  H2  WAT   813      -1.806   3.921  19.308  1.00  0.00
TER
ATOM   2487  O   WAT   814       3.377   0.471  11.984  1.00  0.00
ATOM   2488  H1  WAT   814       3.816  -0.367  11.838  1.00  0.00
ATOM   2489  H2  WAT   814       4.090   1.104  12.071  1.00  0.00
TER
ATOM   2490  O   WAT   815       1.486   5.411  15.952  1.00  0.00
ATOM   2491  H1  WAT   815       1.926   6.153  15.538  1.00  0.00
ATOM   2492  H2  WAT   815       1.425   5.653  16.876  1.00  0.00
TER
ATOM   2493  O   WAT   816       6.958  -8.275  10.298  1.00  0.00
ATOM   2494  H1  WAT   816       6.646  -8.182  11.198  1.00  0.00
ATOM   2495  H2  WAT   816       7.720  -7.697  10.248  1.00  0.00
TER
ATOM   2496  O   WAT   817      -6.523  -0.909  14.756  1.00  0.00
ATOM   2497  H1  WAT   817      -6.644  -0.183  14.144  1.00  0.00
ATOM   2498  H2  WAT   817      -6.833  -1.679  14.279  1.00  0.00
TER
ATOM   2499  O   WAT   818      -7.640   3.963  16.974  1.00  0.00
ATOM   2500  H1  WAT   818      -8.047   4.104  16.119  1.00  0.00
ATOM   2501  H2  WAT   818      -6.749   3.679  16.771  1.00  0.00
TER
ATOM   2502  O   WAT   819       4.153   8.397  13.309  1.00  0.00
ATOM   2503  H1  WAT   819       3.993   8.108  14.207  1.00  0.00
ATOM   2504  H2  WAT   819       3.988   7.621  12.773  1.00  0.00
TER
ATOM   2505  O   WAT   820      -3.368   8.177  15.086  1.00  0.00
ATOM   2506  H1  WAT   820      -3.544   7.261  14.873  1.00  0.00
ATOM   2507  H2  WAT   820      -4.222   8.536  15.326  1.00  0.00
TER
ATOM   2508  O   WAT   821       3.856   5.906  11.869  1.00  0.00
ATOM   2509  H1  WAT   821       3.162   5.904  11.209  1.00  0.00
ATOM   2510  H2  WAT   821       4.598   5.482  11.438  1.00  0.00
TER
ATOM   2511  O   WAT   822       3.421   7.532  15.943  1.00  0.00
ATOM   2512  H1  WAT   822       3.877   6.751  16.257  1.00  0.00
ATOM   2513  H2  WAT   822       3.760   8.243  16.488  1.00  0.00
TER
ATOM   2514  O   WAT   823      -4.057  -7.565  18.139  1.00  0.00
ATOM   2515  H1  WAT   823      -4.500  -6.784  17.807  1.00  0.00
ATOM   2516  H2  WAT   823      -3.498  -7.242  18.846  1.00  0.00
TER
ATOM   2517  O   WAT   824      -0.941  -7.944  13.019  1.00  0.00
ATOM   2518  H1  WAT   824      -1.566  -7.948  13.744  1.00  0.00
ATOM   2519  H2  WAT   824      -1.028  -8.811  12.623  1.00  0.00
TER
ATOM   2520  O   WAT   825      -4.266  -2.442  15.867  1.00  0.00
ATOM   2521  H1  WAT   825      -4.491  -2.658  16.771  1.00  0.00
ATOM   2522  H2  WAT   825      -5.046  -2.009  15.521  1.00  0.00
TER
ATOM   2523  O   WAT   826       2.964  -2.436  14.466  1.00  0.00
ATOM   2524  H1  WAT   826       2.365  -1.712  14.282  1.00  0.00
ATOM   2525  H2  WAT   826       3.512  -2.498  13.683  1.00  0.00
TER
ATOM   2526  O   WAT   827       1.571  -3.799  16.496  1.00  0.00
ATOM   2527  H1  WAT   827       1.964  -3.482  15.683  1.00  0.00
ATOM   2528  H2  WAT   827       1.932  -4.678  16.611  1.00  0.00
TER
ATOM   2529  O   WAT   828      -9.393  -7.209  18.719  1.00  0.00
ATOM   2530  H1  WAT   828      -9.682  -6.639  19.432  1.00  0.00
ATOM   2531  H2  WAT   828      -8.648  -7.689  19.082  1.00  0.00
TER
ATOM   2532  O   WAT   829      -9.206  -3.267   9.929  1.00  0.00
ATOM   2533  H1  WAT   829      -9.288  -2.324  10.071  1.00  0.00
ATOM   2534  H2  WAT   829      -9.558  -3.410   9.051  1.00  0.00
TER
ATOM   2535  O   WAT   830      -1.406  -4.533  18.996  1.00  0.00
ATOM   2536  H1  WAT   830      -1.402  -4.974  18.147  1.00  0.00
ATOM   2537  H2  WAT   830      -0.511  -4.212  19.104  1.00  0.00
TER
ATOM   2538  O   WAT   831      -5.556  -4.651  17.956  1.00  0.00
ATOM   2539  H1  WAT   831      -5.896  -4.173  18.713  1.00  0.00
ATOM   2540  H2  WAT   831      -6.318  -5.104  17.596  1.00  0.00
TER
ATOM   2541  O   WAT   832      -1.344  -3.532  11.987  1.00  0.00
ATOM   2542  H1  WAT   832      -1.223  -3.573  12.936  1.00  0.00
ATOM   2543  H2  WAT   832      -1.729  -2.670  11.832  1.00  0.00
TER
ATOM   2544  O   WAT   833      -2.332  -1.222  11.385  1.00  0.00
ATOM   2545  H1  WAT   833      -2.900  -1.670  10.759  1.00  0.00
ATOM   2546  H2  WAT   833      -1.623  -0.863  10.852  1.00  0.00
TER
ATOM   2547  O   WAT   834      -8.241  -5.729  16.872  1.00  0.00
ATOM   2548  H1  WAT   834      -8.527  -6.093  17.710  1.00  0.00
ATOM   2549  H2  WAT   834      -8.303  -6.461  16.259  1.00  0.00
TER
ATOM   2550  O   WAT   835      -4.787   2.774  13.658  1.00  0.00
ATOM   2551  H1  WAT   835      -5.561   2.234  13.498  1.00  0.00
ATOM   2552  H2  WAT   835      -4.058   2.255  13.320  1.00  0.00
TER
ATOM   2553  O   WAT   836       5.972   1.770  19.451  1.00  0.00
ATOM   2554  H1  WAT   836       6.692   2.266  19.060  1.00  0.00
ATOM   2555  H2  WAT   836       5.770   1.092  18.806  1.00  0.00
TER
ATOM   2556  O   WAT   837       1.433  -6.836  13.594  1.00  0.00
ATOM   2557  H1  WAT   837       0.619  -7.334  13.518  1.00  0.00
ATOM   2558  H2  WAT   837       1.239  -5.996  13.177  1.00  0.00
TER
ATOM   2559  O   WAT   838       4.148  -2.464  11.890  1.00  0.00
ATOM   2560  H1  WAT   838       5.035  -2.152  11.715  1.00  0.00
ATOM   2561  H2  WAT   838       4.118  -3.337  11.498  1.00  0.00
TER
ATOM   2562  O   WAT   839      -4.743   2.442  17.296  1.00  0.00
ATOM   2563  H1  WAT   839      -4.226   1.639  17.242  1.00  0.00
ATOM   2564  H2  WAT   839      -5.195   2.380  18.138  1.00  0.00
TER
ATOM   2565  O   WAT   840       0.144   3.709  12.569  1.00  0.00
ATOM   2566  H1  WAT   840       0.485   4.453  12.073  1.00  0.00
ATOM   2567  H2  WAT   840      -0.685   4.022  12.931  1.00  0.00
TER
ATOM   2568  O   WAT   841       6.419  -1.153  11.358  1.00  0.00
ATOM   2569  H1  WAT   841       6.335  -0.721  10.507  1.00  0.00
ATOM   2570  H2  WAT   841       7.138  -0.693  11.790  1.00  0.00
TER
ATOM   2571  O   WAT   842       7.448   5.702  14.086  1.00  0.00
ATOM   2572  H1  WAT   842       6.805   5.047  14.360  1.00  0.00
ATOM   2573  H2  WAT   842       7.061   6.107  13.310  1.00  0.00
TER
ATOM   2574  O   WAT   843       3.026   3.030  17.933  1.00  0.00
ATOM   2575  H1  WAT   843       3.379   2.433  17.273  1.00  0.00
ATOM   2576  H2  WAT   843       2.143   2.705  18.104  1.00  0.00
TER
ATOM   2577  O   WAT   844      -0.887   3.790  15.340  1.00  0.00
ATOM   2578  H1  WAT   844      -0.200   4.337  15.721  1.00  0.00
ATOM   2579  H2  WAT   844      -1.674   4.334  15.375  1.00  0.00
TER
ATOM   2580  O   WAT   845      -8.748  -0.593  10.832  1.00  0.00
ATOM   2581  H1  WAT   845      -7.879  -0.310  11.116  1.00  0.00
ATOM   2582  H2  WAT   845      -9.239   0.221  10.717  1.00  0.00
TER
ATOM   2583  O   WAT   846      -1.585   0.795  14.953  1.00  0.00
ATOM   2584  H1  WAT   846      -1.128   1.605  15.179  1.00  0.00
ATOM   2585  H2  WAT   846      -1.936   0.477  15.785  1.00  0.00
TER
ATOM   2586  O   WAT   847      -5.683  -8.862  15.425  1.00  0.00
ATOM   2587  H1  WAT   847      -5.812  -8.870  16.374  1.00  0.00
ATOM   2588  H2  WAT   847      -6.507  -8.523  15.074  1.00  0.00
TER
ATOM   2589  O   WAT   848       5.837   4.593  10.624  1.00  0.00
ATOM   2590  H1  WAT   848       5.611   3.876  11.216  1.00  0.00
ATOM   2591  H2  WAT   848       5.447   4.344   9.786  1.00  0.00
TER
ATOM   2592  O   WAT   849      -8.381   8.620  11.398  1.00  0.00
ATOM   2593  H1  WAT   849      -8.021   9.219  10.744  1.00  0.00
ATOM   2594  H2  WAT   849      -8.522   9.166  12.172  1.00  0.00
TER
ATOM   2595  O   WAT   850       5.419   2.510  12.285  1.00  0.00
ATOM   2596  H1  WAT   850       5.131   2.972  13.073  1.00  0.00
ATOM   2597  H2  WAT   850       6.214   2.050  12.553  1.00  0.00
TER
ATOM   2598  O   WAT   851      -2.364   6.003  12.215  1.00  0.00
ATOM   2599  H1  WAT   851      -2.373   6.736  11.600  1.00  0.00
ATOM   2600  H2  WAT   851      -3.284   5.756  12.308  1.00  0.00
TER
ATOM   2601  O   WAT   852      -6.763   1.225  12.960  1.00  0.00
ATOM   2602  H1  WAT   852      -7.371   1.964  12.970  1.00  0.00
ATOM   2603  H2  WAT   852      -6.289   1.314  12.134  1.00  0.00
TER
ATOM   2604  O   WAT   853       6.176  -5.655  13.445  1.00  0.00
ATOM   2605  H1  WAT   853       5.547  -5.550  12.730  1.00  0.00
ATOM   2606  H2  WAT   853       5.681  -5.435  14.234  1.00  0.00
TER
ATOM   2607  O   WAT   854       0.622   6.066  10.878  1.00  0.00
ATOM   2608  H1  WAT   854       0.723   5.862   9.948  1.00  0.00
ATOM   2609  H2  WAT   854      -0.278   5.812  11.083  1.00  0.00
TER
ATOM   2610  O   WAT   855      -1.856  -3.376  14.860  1.00  0.00
ATOM   2611  H1  WAT   855      -2.564  -2.907  15.302  1.00  0.00
ATOM   2612  H2  WAT   855      -1.571  -4.034  15.495  1.00  0.00
TER
ATOM   2613  O   WAT   856       2.176  -6.651  16.300  1.00  0.00
ATOM   2614  H1  WAT   856       2.053  -6.632  15.351  1.00  0.00
ATOM   2615  H2  WAT   856       3.124  -6.603  16.420  1.00  0.00
TER
ATOM   2616  O   WAT   857      -0.736   8.585  15.573  1.00  0.00
ATOM   2617  H1  WAT   857      -0.482   8.547  14.651  1.00  0.00
ATOM   2618  H2  WAT   857      -1.685   8.458  15.566  1.00  0.00
TER
ATOM   2619  O   WAT   858      -3.652  -5.068  12.235  1.00  0.00
ATOM   2620  H1  WAT   858      -2.803  -4.631  12.169  1.00  0.00
ATOM   2621  H2  WAT   858      -4.019  -4.756  13.063  1.00  0.00
TER
ATOM   2622  O   WAT   859       5.269  -0.496  17.149  1.00  0.00
ATOM   2623  H1  WAT   859       4.328  -0.481  17.323  1.00  0.00
ATOM   2624  H2  WAT   859       5.583  -1.283  17.595  1.00  0.00
TER
ATOM   2625  O   WAT   860      -4.753   1.186  10.709  1.00  0.00
ATOM   2626  H1  WAT   860      -3.987   1.074  11.272  1.00  0.00
ATOM   2627  H2  WAT   860      -4.675   0.489  10.057  1.00  0.00
TER
ATOM   2628  O   WAT   861      -6.058  -1.382  11.392  1.00  0.00
ATOM   2629  H1  WAT   861      -5.978  -2.329  11.504  1.00  0.00
ATOM   2630  H2  WAT   861      -5.166  -1.051  11.498  1.00  0.00
TER
ATOM   2631  O   WAT   862       7.271   6.675  18.824  1.00  0.00
ATOM   2632  H1  WAT   862       7.396   7.498  19.296  1.00  0.00
ATOM   2633  H2  WAT   862       8.138   6.464  18.476  1.00  0.00
TER
ATOM   2634  O   WAT   863      -5.257   8.768  18.496  1.00  0.00
ATOM   2635  H1  WAT   863      -4.521   8.219  18.767  1.00  0.00
ATOM   2636  H2  WAT   863      -4.873   9.633  18.356  1.00  0.00
TER
ATOM   2637  O   WAT   864      -8.372   4.835  14.370  1.00  0.00
ATOM   2638  H1  WAT   864      -9.298   5.077  14.360  1.00  0.00
ATOM   2639  H2  WAT   864      -7.907   5.662  14.248  1.00  0.00
TER
ATOM   2640  O   WAT   865      -2.147   7.941  10.318  1.00  0.00
ATOM   2641  H1  WAT   865      -1.354   8.230   9.866  1.00  0.00
ATOM   2642  H2  WAT   865      -2.666   7.510   9.640  1.00  0.00
TER
ATOM   2643  O   WAT   866       6.906   7.168  11.742  1.00  0.00
ATOM   2644  H1  WAT   866       6.621   6.754  10.927  1.00  0.00
ATOM   2645  H2  WAT   866       6.708   8.097  11.622  1.00  0.00
TER
ATOM   2646  O   WAT   867      -1.629   3.161  10.183  1.00  0.00
ATOM   2647  H1  WAT   867      -1.734   2.546  10.909  1.00  0.00
ATOM   2648  H2  WAT   867      -1.796   2.638   9.399  1.00  0.00
TER
ATOM   2649  O   WAT   868       1.611   2.223  10.787  1.00  0.00
ATOM   2650  H1  WAT   868       1.062   2.670  11.431  1.00  0.00
ATOM   2651  H2  WAT   868       2.233   1.718  11.311  1.00  0.00
TER
ATOM   2652  O   WAT   869      -2.721   1.182  12.683  1.00  0.00
ATOM   2653  H1  WAT   869      -2.299   1.016  13.526  1.00  0.00
ATOM   2654  H2  WAT   869      -2.596   0.372  12.189  1.00  0.00
TER
ATOM   2655  O   WAT   870      -0.208   0.206   9.931  1.00  0.00
ATOM   2656  H1  WAT   870       0.312  -0.509   9.565  1.00  0.00
ATOM   2657  H2  WAT   870       0.439   0.845  10.231  1.00  0.00
TER
ATOM   2658  O   WAT   871      -3.825  -2.745   9.629  1.00  0.00
ATOM   2659  H1  WAT   871      -4.026  -3.608   9.990  1.00  0.00
ATOM   2660  H2  WAT   871      -3.996  -2.831   8.691  1.00  0.00
TER
ATOM   2661  O   WAT   872       3.654  -7.934  12.158  1.00  0.00
ATOM   2662  H1  WAT   872       3.934  -8.777  12.514  1.00  0.00
ATOM   2663  H2  WAT   872       2.880  -7.701  12.672  1.00  0.00
TER
ATOM   2664  O   WAT   873      -5.027  -5.644   9.617  1.00  0.00
ATOM   2665  H1  WAT   873      -4.724  -5.638   8.709  1.00  0.00
ATOM   2666  H2  WAT   873      -4.287  -5.995  10.114  1.00  0.00
TER
ATOM   2667  O   WAT   874      -1.808  -6.701  10.602  1.00  0.00
ATOM   2668  H1  WAT   874      -2.156  -7.379  10.023  1.00  0.00
ATOM   2669  H2  WAT   874      -1.607  -7.162  11.417  1.00  0.00
TER
ATOM   2670  O   WAT   875       0.357   8.287  12.221  1.00  0.00
ATOM   2671  H1  WAT   875       1.252   8.626  12.243  1.00  0.00
ATOM   2672  H2  WAT   875       0.388   7.565  11.594  1.00  0.00
TER
ATOM   2673  O   WAT   876      -6.004   3.660  10.450  1.00  0.00
ATOM   2674  H1  WAT   876      -5.566   4.203  11.106  1.00  0.00
ATOM   2675  H2  WAT   876      -5.519   2.834  10.459  1.00  0.00
TER
ATOM   2676  O   WAT   877      -8.789   6.449  17.902  1.00  0.00
ATOM   2677  H1  WAT   877      -8.459   5.581  17.670  1.00  0.00
ATOM   2678  H2  WAT   877      -8.360   6.655  18.732  1.00  0.00
TER
ATOM   2679  O   WAT   878      -4.193   4.780  15.562  1.00  0.00
ATOM   2680  H1  WAT   878      -4.494   4.656  16.462  1.00  0.00
ATOM   2681  H2  WAT   878      -4.299   3.920  15.154  1.00  0.00
TER
ATOM   2682  O   WAT   879       8.576   4.559  10.265  1.00  0.00
ATOM   2683  H1  WAT   879       7.745   4.627  10.735  1.00  0.00
ATOM   2684  H2  WAT   879       8.753   5.450   9.961  1.00  0.00
TER
ATOM   2685  O   WAT   880       8.032   1.304  12.768  1.00  0.00
ATOM   2686  H1  WAT   880       8.794   1.874  12.874  1.00  0.00
ATOM   2687  H2  WAT   880       8.047   0.737  13.539  1.00  0.00
TER
ATOM   2688  O   WAT   881      -8.468  -0.172  16.999  1.00  0.00
ATOM   2689  H1  WAT   881      -9.123  -0.441  16.355  1.00  0.00
ATOM   2690  H2  WAT   881      -7.630  -0.282  16.549  1.00  0.00
TER
ATOM   2691  O   WAT   882       9.038   2.159  17.612  1.00  0.00
ATOM   2692  H1  WAT   882       9.409   1.376  17.206  1.00  0.00
ATOM   2693  H2  WAT   882       9.678   2.848  17.434  1.00  0.00
TER
ATOM   2694  O   WAT   883       8.084   1.597   9.925  1.00  0.00
ATOM   2695  H1  WAT   883       8.359   2.505   9.797  1.00  0.00
ATOM   2696  H2  WAT   883       7.895   1.534  10.862  1.00  0.00
TER
ATOM   2697  O   WAT   884       4.481  -5.378  11.221  1.00  0.00
ATOM   2698  H1  WAT   884       4.900  -5.565  10.380  1.00  0.00
ATOM   2699  H2  WAT   884       4.175  -6.230  11.531  1.00  0.00
TER
ATOM   2700  O   WAT   885       7.980  -0.466  14.918  1.00  0.00
ATOM   2701  H1  WAT   885       7.605  -1.233  14.486  1.00  0.00
ATOM   2702  H2  WAT   885       7.251  -0.083  15.406  1.00  0.00
TER
ATOM   2703  O   WAT   886      -9.254  -2.962  12.941  1.00  0.00
ATOM   2704  H1  WAT   886     -10.158  -2.699  12.767  1.00  0.00
ATOM   2705  H2  WAT   886      -8.770  -2.691  12.161  1.00  0.00
TER
ATOM   2706  O   WAT   887       7.255  -2.240  18.219  1.00  0.00
ATOM   2707  H1  WAT   887       7.779  -2.734  17.588  1.00  0.00
ATOM   2708  H2  WAT   887       7.841  -2.105  18.964  1.00  0.00
TER
ATOM   2709  O   WAT   888      -6.711  -3.906  10.851  1.00  0.00
ATOM   2710  H1  WAT   888      -6.002  -4.327  10.366  1.00  0.00
ATOM   2711  H2  WAT   888      -7.427  -3.838  10.219  1.00  0.00
TER
ATOM   2712  O   WAT   889      -7.064  -7.852   9.891  1.00  0.00
ATOM   2713  H1  WAT   889      -6.341  -7.311  10.209  1.00  0.00
ATOM   2714  H2  WAT   889      -6.791  -8.125   9.015  1.00  0.00
TER
ATOM   2715  O   WAT   890       6.745  -2.983  14.158  1.00  0.00
ATOM   2716  H1  WAT   890       7.241  -3.216  14.943  1.00  0.00
ATOM   2717  H2  WAT   890       6.547  -3.821  13.742  1.00  0.00
TER
ATOM   2718  O   WAT   891       8.174  -4.346  16.692  1.00  0.00
ATOM   2719  H1  WAT   891       8.064  -4.501  17.630  1.00  0.00
ATOM   2720  H2  WAT   891       8.935  -4.874  16.450  1.00  0.00
TER
ATOM   2721  O   WAT   892       9.063  -6.516   9.933  1.00  0.00
ATOM   2722  H1  WAT   892       9.988  -6.648   9.725  1.00  0.00
ATOM   2723  H2  WAT   892       9.041  -6.436  10.886  1.00  0.00
TER
ATOM   2724  O   WAT   893       9.137  -5.745  12.558  1.00  0.00
ATOM   2725  H1  WAT   893       8.342  -5.810  13.088  1.00  0.00
ATOM   2726  H2  WAT   893       9.341  -4.810  12.547  1.00  0.00
TER
ATOM   2727  O   WAT   894       6.079   8.295  16.552  1.00  0.00
ATOM   2728  H1  WAT   894       6.675   7.973  15.876  1.00  0.00
ATOM   2729  H2  WAT   894       6.337   7.822  17.344  1.00  0.00
TER
ATOM   2730  O   WAT   895       5.569  -7.415  19.008  1.00  0.00
ATOM   2731  H1  WAT   895       6.010  -7.470  18.160  1.00  0.00
ATOM   2732  H2  WAT   895       5.300  -6.499  19.079  1.00  0.00
TER
ATOM   2733  O   WAT   896       7.433  -7.783  17.019  1.00  0.00
ATOM   2734  H1  WAT   896       7.372  -8.727  16.872  1.00  0.00
ATOM   2735  H2  WAT   896       8.212  -7.675  17.564  1.00  0.00
TER
ATOM   2736  O   WAT   897      -8.262   8.356  15.982  1.00  0.00
ATOM   2737  H1  WAT   897      -8.430   7.723  16.680  1.00  0.00
ATOM   2738  H2  WAT   897      -9.129   8.562  15.631  1.00  0.00
TER
ATOM   2739  O   WAT   898      -7.639  -7.813  13.485  1.00  0.00
ATOM   2740  H1  WAT   898      -6.881  -7.700  12.911  1.00  0.00
ATOM   2741  H2  WAT   898      -8.101  -6.976  13.439  1.00  0.00
TER
ATOM   2742  O   WAT   899      -1.098  -5.699  16.475  1.00  0.00
ATOM   2743  H1  WAT   899      -1.910  -6.073  16.135  1.00  0.00
ATOM   2744  H2  WAT   899      -0.594  -6.454  16.777  1.00  0.00
TER
ATOM   2745  O   WAT   900       3.405  -9.034  17.713  1.00  0.00
ATOM   2746  H1  WAT   900       4.008  -8.462  18.188  1.00  0.00
ATOM   2747  H2  WAT   900       2.664  -8.470  17.491  1.00  0.00
TER
ATOM   2748  O   WAT   901       6.548  -8.632  12.987  1.00  0.00
ATOM   2749  H1  WAT   901       6.743  -7.734  13.254  1.00  0.00
ATOM   2750  H2  WAT   901       5.761  -8.863  13.481  1.00  0.00
TER
ATOM   2751  O   WAT   902      -6.656   7.049  13.427  1.00  0.00
ATOM   2752  H1  WAT   902      -7.181   7.430  12.723  1.00  0.00
ATOM   2753  H2  WAT   902      -6.731   7.674  14.148  1.00  0.00
TER
ATOM   2754  O   WAT   903      -5.267  -7.286  12.025  1.00  0.00
ATOM   2755  H1  WAT   903      -4.737  -8.073  11.896  1.00  0.00
ATOM   2756  H2  WAT   903      -4.634  -6.607  12.258  1.00  0.00
TER
ATOM   2757  O   WAT   904      -3.073  -7.549  15.079  1.00  0.00
ATOM   2758  H1  WAT   904      -3.703  -8.250  15.246  1.00  0.00
ATOM   2759  H2  WAT   904      -3.612  -6.788  14.863  1.00  0.00
TER
ATOM   2760  O   WAT   905       8.101   8.608  14.748  1.00  0.00
ATOM   2761  H1  WAT   905       8.276   7.922  14.104  1.00  0.00
ATOM   2762  H2  WAT   905       7.403   9.133  14.356  1.00  0.00
TER
ATOM   2763  O   WAT   906      -4.056   8.997  12.301  1.00  0.00
ATOM   2764  H1  WAT   906      -3.325   8.713  11.754  1.00  0.00
ATOM   2765  H2  WAT   906      -3.797   8.759  13.191  1.00  0.00
TER
ATOM   2766  O   WAT   907      -4.895   5.114  12.306  1.00  0.00
ATOM   2767  H1  WAT   907      -5.524   5.582  12.855  1.00  0.00
ATOM   2768  H2  WAT   907      -4.780   4.269  12.741  1.00  0.00
TER
ATOM   2769  O   WAT   908       2.560  -0.836  -1.544  1.00  0.00
ATOM   2770  H1  WAT   908       2.479  -1.750  -1.815  1.00  0.00
ATOM   2771  H2  WAT   908       2.146  -0.339  -2.250  1.00  0.00
TER
ATOM   2772  O   WAT   909      -5.292   1.254   1.215  1.00  0.00
ATOM   2773  H1  WAT   909      -6.123   0.999   1.614  1.00  0.00
ATOM   2774  H2  WAT   909      -4.683   1.325   1.951  1.00  0.00
TER
ATOM   2775  O   WAT   910       4.713   5.348  -0.883  1.00  0.00
ATOM   2776  H1  WAT   910       4.251   4.577  -0.554  1.00  0.00
ATOM   2777  H2  WAT   910       5.525   5.375  -0.378  1.00  0.00
TER
ATOM   2778  O   WAT   911      -5.311   5.288   1.411  1.00  0.00
ATOM   2779  H1  WAT   911      -5.009   4.398   1.232  1.00  0.00
ATOM   2780  H2  WAT   911      -4.567   5.845   1.183  1.00  0.00
TER
ATOM   2781  O   WAT   912      -6.882  -3.786  -5.001  1.00  0.00
ATOM   2782  H1  WAT   912      -7.771  -3.444  -5.103  1.00  0.00
ATOM   2783  H2  WAT   912      -6.598  -3.985  -5.893  1.00  0.00
TER
ATOM   2784  O   WAT   913      -8.919  -1.185   0.883  1.00  0.00
ATOM   2785  H1  WAT   913      -8.347  -1.953   0.883  1.00  0.00
ATOM   2786  H2  WAT   913      -8.919  -0.886  -0.026  1.00  0.00
TER
ATOM   2787  O   WAT   914       0.939   7.634  -1.263  1.00  0.00
ATOM   2788  H1  WAT   914       0.320   8.090  -1.833  1.00  0.00
ATOM   2789  H2  WAT   914       1.794   7.789  -1.664  1.00  0.00
TER
ATOM   2790  O   WAT   915      -7.677  -5.777   2.670  1.00  0.00
ATOM   2791  H1  WAT   915      -7.856  -6.674   2.950  1.00  0.00
ATOM   2792  H2  WAT   915      -8.079  -5.229   3.345  1.00  0.00
TER
ATOM   2793  O   WAT   916       4.946  -6.080  -2.496  1.00  0.00
ATOM   2794  H1  WAT   916       5.767  -6.570  -2.454  1.00  0.00
ATOM   2795  H2  WAT   916       4.979  -5.490  -1.743  1.00  0.00
TER
ATOM   2796  O   WAT   917      -7.058  -3.280   1.278  1.00  0.00
ATOM   2797  H1  WAT   917      -6.377  -3.017   1.897  1.00  0.00
ATOM   2798  H2  WAT   917      -7.373  -4.120   1.612  1.00  0.00
TER
ATOM   2799  O   WAT   918       9.236  -4.063   4.068  1.00  0.00
ATOM   2800  H1  WAT   918       8.531  -3.675   3.550  1.00  0.00
ATOM   2801  H2  WAT   918       9.501  -3.368   4.670  1.00  0.00
TER
ATOM   2802  O   WAT   919      -4.582  -7.594   4.632  1.00  0.00
ATOM   2803  H1  WAT   919      -4.580  -7.077   3.826  1.00  0.00
ATOM   2804  H2  WAT   919      -5.411  -8.071   4.609  1.00  0.00
TER
ATOM   2805  O   WAT   920       1.805   2.518  -3.869  1.00  0.00
ATOM   2806  H1  WAT   920       1.187   2.983  -4.433  1.00  0.00
ATOM   2807  H2  WAT   920       2.318   3.211  -3.452  1.00  0.00
TER
ATOM   2808  O   WAT   921       5.182  -4.140   0.277  1.00  0.00
ATOM   2809  H1  WAT   921       4.477  -3.851   0.857  1.00  0.00
ATOM   2810  H2  WAT   921       5.543  -3.330  -0.083  1.00  0.00
TER
ATOM   2811  O   WAT   922      -8.826   3.204  -6.495  1.00  0.00
ATOM   2812  H1  WAT   922      -9.204   3.692  -7.227  1.00  0.00
ATOM   2813  H2  WAT   922      -8.569   3.876  -5.865  1.00  0.00
TER
ATOM   2814  O   WAT   923       6.798   5.478   2.539  1.00  0.00
ATOM   2815  H1  WAT   923       6.114   6.148   2.531  1.00  0.00
ATOM   2816  H2  WAT   923       7.338   5.676   1.774  1.00  0.00
TER
ATOM   2817  O   WAT   924       8.250  -4.694   0.668  1.00  0.00
ATOM   2818  H1  WAT   924       7.303  -4.660   0.799  1.00  0.00
ATOM   2819  H2  WAT   924       8.575  -3.880   1.053  1.00  0.00
TER
ATOM   2820  O   WAT   925       5.628   4.044  -3.657  1.00  0.00
ATOM   2821  H1  WAT   925       5.518   3.101  -3.532  1.00  0.00
ATOM   2822  H2  WAT   925       5.625   4.405  -2.771  1.00  0.00
TER
ATOM   2823  O   WAT   926       1.171  -0.330  -4.301  1.00  0.00
ATOM   2824  H1  WAT   926       0.243  -0.396  -4.072  1.00  0.00
ATOM   2825  H2  WAT   926       1.323   0.608  -4.415  1.00  0.00
TER
ATOM   2826  O   WAT   927       1.157  -4.058  -7.304  1.00  0.00
ATOM   2827  H1  WAT   927       0.218  -3.897  -7.219  1.00  0.00
ATOM   2828  H2  WAT   927       1.476  -3.340  -7.851  1.00  0.00
TER
ATOM   2829  O   WAT   928       7.679   0.624   2.674  1.00  0.00
ATOM   2830  H1  WAT   928       6.851   0.693   2.199  1.00  0.00
ATOM   2831  H2  WAT   928       8.274   1.209   2.205  1.00  0.00
TER
ATOM   2832  O   WAT   929       5.200   1.232  -3.797  1.00  0.00
ATOM   2833  H1  WAT   929       4.581   0.894  -4.445  1.00  0.00
ATOM   2834  H2  WAT   929       5.183   0.588  -3.089  1.00  0.00
TER
ATOM   2835  O   WAT   930       4.643  -2.589   3.619  1.00  0.00
ATOM   2836  H1  WAT   930       4.230  -1.764   3.873  1.00  0.00
ATOM   2837  H2  WAT   930       3.911  -3.175   3.427  1.00  0.00
TER
ATOM   2838  O   WAT   931       5.333   7.457   4.307  1.00  0.00
ATOM   2839  H1  WAT   931       4.856   8.264   4.115  1.00  0.00
ATOM   2840  H2  WAT   931       4.649   6.804   4.460  1.00  0.00
TER
ATOM   2841  O   WAT   932      -3.664   3.622   7.296  1.00  0.00
ATOM   2842  H1  WAT   932      -4.561   3.846   7.543  1.00  0.00
ATOM   2843  H2  WAT   932      -3.639   3.745   6.347  1.00  0.00
TER
ATOM   2844  O   WAT   933       3.377   0.471  -6.790  1.00  0.00
ATOM   2845  H1  WAT   933       3.816  -0.367  -6.936  1.00  0.00
ATOM   2846  H2  WAT   933       4.090   1.104  -6.704  1.00  0.00
TER
ATOM   2847  O   WAT   934       1.486   5.411  -2.822  1.00  0.00
ATOM   2848  H1  WAT   934       1.926   6.153  -3.236  1.00  0.00
ATOM   2849  H2  WAT   934       1.425   5.653  -1.898  1.00  0.00
TER
ATOM   2850  O   WAT   935      -3.039   6.435   8.080  1.00  0.00
ATOM   2851  H1  WAT   935      -3.067   6.839   7.213  1.00  0.00
ATOM   2852  H2  WAT   935      -3.202   5.506   7.917  1.00  0.00
TER
ATOM   2853  O   WAT   936       6.958  -8.275  -8.476  1.00  0.00
ATOM   2854  H1  WAT   936       6.646  -8.182  -7.576  1.00  0.00
ATOM   2855  H2  WAT   936       7.720  -7.697  -8.526  1.00  0.00
TER
ATOM   2856  O   WAT   937      -6.523  -0.909  -4.018  1.00  0.00
ATOM   2857  H1  WAT   937      -6.644  -0.183  -4.630  1.00  0.00
ATOM   2858  H2  WAT   937      -6.833  -1.679  -4.495  1.00  0.00
TER
ATOM   2859  O   WAT   938       8.913   7.218   9.377  1.00  0.00
ATOM   2860  H1  WAT   938       9.389   7.696  10.055  1.00  0.00
ATOM   2861  H2  WAT   938       9.534   7.150   8.651  1.00  0.00
TER
ATOM   2862  O   WAT   939      -8.885   2.263   1.789  1.00  0.00
ATOM   2863  H1  WAT   939      -8.807   2.398   0.844  1.00  0.00
ATOM   2864  H2  WAT   939      -8.271   1.554   1.981  1.00  0.00
TER
ATOM   2865  O   WAT   940      -7.640   3.963  -1.801  1.00  0.00
ATOM   2866  H1  WAT   940      -8.047   4.104  -2.655  1.00  0.00
ATOM   2867  H2  WAT   940      -6.749   3.679  -2.004  1.00  0.00
TER
ATOM   2868  O   WAT   941       8.316   4.409   6.537  1.00  0.00
ATOM   2869  H1  WAT   941       8.442   4.170   5.618  1.00  0.00
ATOM   2870  H2  WAT   941       8.358   3.578   7.009  1.00  0.00
TER
ATOM   2871  O   WAT   942       2.178   8.112   5.106  1.00  0.00
ATOM   2872  H1  WAT   942       2.692   8.023   5.908  1.00  0.00
ATOM   2873  H2  WAT   942       1.335   8.458   5.399  1.00  0.00
TER
ATOM   2874  O   WAT   943       4.153   8.397  -5.466  1.00  0.00
ATOM   2875  H1  WAT   943       3.993   8.108  -4.567  1.00  0.00
ATOM   2876  H2  WAT   943       3.988   7.621  -6.001  1.00  0.00
TER
ATOM   2877  O   WAT   944      -3.368   8.177  -3.688  1.00  0.00
ATOM   2878  H1  WAT   944      -3.544   7.261  -3.902  1.00  0.00
ATOM   2879  H2  WAT   944      -4.222   8.536  -3.449  1.00  0.00
TER
ATOM   2880  O   WAT   945       3.856   5.906  -6.906  1.00  0.00
ATOM   2881  H1  WAT   945       3.162   5.904  -7.566  1.00  0.00
ATOM   2882  H2  WAT   945       4.598   5.482  -7.336  1.00  0.00
TER
ATOM   2883  O   WAT   946       3.421   7.532  -2.831  1.00  0.00
ATOM   2884  H1  WAT   946       3.877   6.751  -2.517  1.00  0.00
ATOM   2885  H2  WAT   946       3.760   8.243  -2.287  1.00  0.00
TER
ATOM   2886  O   WAT   947       8.169  -3.538   7.501  1.00  0.00
ATOM   2887  H1  WAT   947       7.553  -3.030   6.973  1.00  0.00
ATOM   2888  H2  WAT   947       7.848  -4.438   7.444  1.00  0.00
TER
ATOM   2889  O   WAT   948      -8.829   3.304   4.328  1.00  0.00
ATOM   2890  H1  WAT   948      -8.666   2.835   3.510  1.00  0.00
ATOM   2891  H2  WAT   948      -8.364   2.796   4.993  1.00  0.00
TER
ATOM   2892  O   WAT   949       0.230  -4.698   4.968  1.00  0.00
ATOM   2893  H1  WAT   949      -0.232  -4.490   5.780  1.00  0.00
ATOM   2894  H2  WAT   949      -0.172  -5.513   4.665  1.00  0.00
TER
ATOM   2895  O   WAT   950       5.230  -3.478   6.097  1.00  0.00
ATOM   2896  H1  WAT   950       4.380  -3.777   6.418  1.00  0.00
ATOM   2897  H2  WAT   950       5.071  -3.233   5.186  1.00  0.00
TER
ATOM   2898  O   WAT   951       2.325  -1.977   8.197  1.00  0.00
ATOM   2899  H1  WAT   951       2.651  -2.811   7.857  1.00  0.00
ATOM   2900  H2  WAT   951       3.113  -1.455   8.345  1.00  0.00
TER
ATOM   2901  O   WAT   952      -0.941  -7.944  -5.755  1.00  0.00
ATOM   2902  H1  WAT   952      -1.566  -7.948  -5.030  1.00  0.00
ATOM   2903  H2  WAT   952      -1.028  -8.811  -6.152  1.00  0.00
TER
ATOM   2904  O   WAT   953       2.964  -2.436  -4.309  1.00  0.00
ATOM   2905  H1  WAT   953       2.365  -1.712  -4.492  1.00  0.00
ATOM   2906  H2  WAT   953       3.512  -2.498  -5.091  1.00  0.00
TER
ATOM   2907  O   WAT   954      -1.826  -1.543   7.758  1.00  0.00
ATOM   2908  H1  WAT   954      -1.921  -2.484   7.608  1.00  0.00
ATOM   2909  H2  WAT   954      -0.982  -1.322   7.363  1.00  0.00
TER
ATOM   2910  O   WAT   955      -6.695  -5.132   5.912  1.00  0.00
ATOM   2911  H1  WAT   955      -7.088  -4.284   6.119  1.00  0.00
ATOM   2912  H2  WAT   955      -7.383  -5.769   6.103  1.00  0.00
TER
ATOM   2913  O   WAT   956      -0.120  -5.049   8.981  1.00  0.00
ATOM   2914  H1  WAT   956      -0.810  -5.241   9.616  1.00  0.00
ATOM   2915  H2  WAT   956       0.623  -4.765   9.514  1.00  0.00
TER
ATOM   2916  O   WAT   957      -9.393  -7.209  -0.055  1.00  0.00
ATOM   2917  H1  WAT   957      -9.682  -6.639   0.657  1.00  0.00
ATOM   2918  H2  WAT   957      -8.648  -7.689   0.308  1.00  0.00
TER
ATOM   2919  O   WAT   958      -9.206  -3.267  -8.845  1.00  0.00
ATOM   2920  H1  WAT   958      -9.288  -2.324  -8.704  1.00  0.00
ATOM   2921  H2  WAT   958      -9.558  -3.410  -9.724  1.00  0.00
TER
ATOM   2922  O   WAT   959       2.619  -5.755   1.229  1.00  0.00
ATOM   2923  H1  WAT   959       2.636  -5.304   2.073  1.00  0.00
ATOM   2924  H2  WAT   959       2.370  -6.655   1.442  1.00  0.00
TER
ATOM   2925  O   WAT   960      -2.332  -1.222  -7.389  1.00  0.00
ATOM   2926  H1  WAT   960      -2.900  -1.670  -8.015  1.00  0.00
ATOM   2927  H2  WAT   960      -1.623  -0.863  -7.922  1.00  0.00
TER
ATOM   2928  O   WAT   961       6.046  -8.342   7.068  1.00  0.00
ATOM   2929  H1  WAT   961       6.370  -9.073   7.594  1.00  0.00
ATOM   2930  H2  WAT   961       6.082  -8.661   6.166  1.00  0.00
TER
ATOM   2931  O   WAT   962      -7.255   2.679   6.488  1.00  0.00
ATOM   2932  H1  WAT   962      -7.639   2.039   7.086  1.00  0.00
ATOM   2933  H2  WAT   962      -6.944   3.383   7.057  1.00  0.00
TER
ATOM   2934  O   WAT   963      -8.241  -5.729  -1.902  1.00  0.00
ATOM   2935  H1  WAT   963      -8.527  -6.093  -1.064  1.00  0.00
ATOM   2936  H2  WAT   963      -8.303  -6.461  -2.516  1.00  0.00
TER
ATOM   2937  O   WAT   964      -4.787   2.774  -5.116  1.00  0.00
ATOM   2938  H1  WAT   964      -5.561   2.234  -5.276  1.00  0.00
ATOM   2939  H2  WAT   964      -4.058   2.255  -5.455  1.00  0.00
TER
ATOM   2940  O   WAT   965       1.433  -6.836  -5.181  1.00  0.00
ATOM   2941  H1  WAT   965       0.619  -7.334  -5.256  1.00  0.00
ATOM   2942  H2  WAT   965       1.239  -5.996  -5.597  1.00  0.00
TER
ATOM   2943  O   WAT   966       4.148  -2.464  -6.885  1.00  0.00
ATOM   2944  H1  WAT   966       5.035  -2.152  -7.059  1.00  0.00
ATOM   2945  H2  WAT   966       4.118  -3.337  -7.276  1.00  0.00
TER
ATOM   2946  O   WAT   967      -4.743   2.442  -1.478  1.00  0.00
ATOM   2947  H1  WAT   967      -4.226   1.639  -1.533  1.00  0.00
ATOM   2948  H2  WAT   967      -5.195   2.380  -0.637  1.00  0.00
TER
ATOM   2949  O   WAT   968       0.144   3.709  -6.206  1.00  0.00
ATOM   2950  H1  WAT   968       0.485   4.453  -6.701  1.00  0.00
ATOM   2951  H2  WAT   968      -0.685   4.022  -5.843  1.00  0.00
TER
ATOM   2952  O   WAT   969      -7.259  -0.592   5.434  1.00  0.00
ATOM   2953  H1  WAT   969      -7.617   0.073   6.021  1.00  0.00
ATOM   2954  H2  WAT   969      -7.553  -1.424   5.805  1.00  0.00
TER
ATOM   2955  O   WAT   970      -4.058  -0.134   8.318  1.00  0.00
ATOM   2956  H1  WAT   970      -4.358   0.012   7.421  1.00  0.00
ATOM   2957  H2  WAT   970      -3.286  -0.693   8.225  1.00  0.00
TER
ATOM   2958  O   WAT   971       1.285   4.663   6.314  1.00  0.00
ATOM   2959  H1  WAT   971       1.300   3.731   6.095  1.00  0.00
ATOM   2960  H2  WAT   971       0.578   4.749   6.953  1.00  0.00
TER
ATOM   2961  O   WAT   972       6.419  -1.153  -7.417  1.00  0.00
ATOM   2962  H1  WAT   972       6.335  -0.721  -8.267  1.00  0.00
ATOM   2963  H2  WAT   972       7.138  -0.693  -6.984  1.00  0.00
TER
ATOM   2964  O   WAT   973       7.496   1.304   5.660  1.00  0.00
ATOM   2965  H1  WAT   973       6.771   1.897   5.463  1.00  0.00
ATOM   2966  H2  WAT   973       8.024   1.296   4.862  1.00  0.00
TER
ATOM   2967  O   WAT   974       7.448   5.702  -4.688  1.00  0.00
ATOM   2968  H1  WAT   974       6.805   5.047  -4.414  1.00  0.00
ATOM   2969  H2  WAT   974       7.061   6.107  -5.464  1.00  0.00
TER
ATOM   2970  O   WAT   975      -0.887   3.790  -3.434  1.00  0.00
ATOM   2971  H1  WAT   975      -0.200   4.337  -3.053  1.00  0.00
ATOM   2972  H2  WAT   975      -1.674   4.334  -3.399  1.00  0.00
TER
ATOM   2973  O   WAT   976      -8.748  -0.593  -7.942  1.00  0.00
ATOM   2974  H1  WAT   976      -7.879  -0.310  -7.659  1.00  0.00
ATOM   2975  H2  WAT   976      -9.239   0.221  -8.058  1.00  0.00
TER
ATOM   2976  O   WAT   977      -1.585   0.795  -3.822  1.00  0.00
ATOM   2977  H1  WAT   977      -1.128   1.605  -3.596  1.00  0.00
ATOM   2978  H2  WAT   977      -1.936   0.477  -2.990  1.00  0.00
TER
ATOM   2979  O   WAT   978      -5.683  -8.862  -3.349  1.00  0.00
ATOM   2980  H1  WAT   978      -5.812  -8.870  -2.401  1.00  0.00
ATOM   2981  H2  WAT   978      -6.507  -8.523  -3.700  1.00  0.00
TER
ATOM   2982  O   WAT   979       5.837   4.593  -8.151  1.00  0.00
ATOM   2983  H1  WAT   979       5.611   3.876  -7.558  1.00  0.00
ATOM   2984  H2  WAT   979       5.447   4.344  -8.989  1.00  0.00
TER
ATOM   2985  O   WAT   980      -8.381   8.620  -7.376  1.00  0.00
ATOM   2986  H1  WAT   980      -8.021   9.219  -8.031  1.00  0.00
ATOM   2987  H2  WAT   980      -8.522   9.166  -6.603  1.00  0.00
TER
ATOM   2988  O   WAT   981      -8.684  -7.103   6.111  1.00  0.00
ATOM   2989  H1  WAT   981      -9.398  -6.903   6.717  1.00  0.00
ATOM   2990  H2  WAT   981      -8.265  -7.879   6.483  1.00  0.00
TER
ATOM   2991  O   WAT   982       5.419   2.510  -6.489  1.00  0.00
ATOM   2992  H1  WAT   982       5.131   2.972  -5.701  1.00  0.00
ATOM   2993  H2  WAT   982       6.214   2.050  -6.221  1.00  0.00
TER
ATOM   2994  O   WAT   983      -8.397   6.885   7.098  1.00  0.00
ATOM   2995  H1  WAT   983      -8.288   5.945   6.958  1.00  0.00
ATOM   2996  H2  WAT   983      -9.049   7.151   6.449  1.00  0.00
TER
ATOM   2997  O   WAT   984      -0.406   5.157   8.498  1.00  0.00
ATOM   2998  H1  WAT   984      -0.726   4.438   9.042  1.00  0.00
ATOM   2999  H2  WAT   984      -1.080   5.833   8.571  1.00  0.00
TER
ATOM   3000  O   WAT   985      -2.364   6.003  -6.559  1.00  0.00
ATOM   3001  H1  WAT   985      -2.373   6.736  -7.174  1.00  0.00
ATOM   3002  H2  WAT   985      -3.284   5.756  -6.466  1.00  0.00
TER
ATOM   3003  O   WAT   986      -6.763   1.225  -5.814  1.00  0.00
ATOM   3004  H1  WAT   986      -7.371   1.964  -5.805  1.00  0.00
ATOM   3005  H2  WAT   986      -6.289   1.314  -6.640  1.00  0.00
TER
ATOM   3006  O   WAT   987       2.810  -4.610   3.861  1.00  0.00
ATOM   3007  H1  WAT   987       3.178  -5.431   4.189  1.00  0.00
ATOM   3008  H2  WAT   987       1.950  -4.550   4.277  1.00  0.00
TER
ATOM   3009  O   WAT   988       6.176  -5.655  -5.330  1.00  0.00
ATOM   3010  H1  WAT   988       5.547  -5.550  -6.044  1.00  0.00
ATOM   3011  H2  WAT   988       5.681  -5.435  -4.540  1.00  0.00
TER
ATOM   3012  O   WAT   989       0.622   6.066  -7.896  1.00  0.00
ATOM   3013  H1  WAT   989       0.723   5.862  -8.826  1.00  0.00
ATOM   3014  H2  WAT   989      -0.278   5.812  -7.692  1.00  0.00
TER
ATOM   3015  O   WAT   990      -0.736   8.585  -3.202  1.00  0.00
ATOM   3016  H1  WAT   990      -0.482   8.547  -4.124  1.00  0.00
ATOM   3017  H2  WAT   990      -1.685   8.458  -3.209  1.00  0.00
TER
ATOM   3018  O   WAT   991       6.977  -5.740   4.928  1.00  0.00
ATOM   3019  H1  WAT   991       6.474  -4.999   5.267  1.00  0.00
ATOM   3020  H2  WAT   991       7.792  -5.351   4.612  1.00  0.00
TER
ATOM   3021  O   WAT   992       5.269  -0.496  -1.626  1.00  0.00
ATOM   3022  H1  WAT   992       4.328  -0.481  -1.451  1.00  0.00
ATOM   3023  H2  WAT   992       5.583  -1.283  -1.180  1.00  0.00
TER
ATOM   3024  O   WAT   993      -4.753   1.186  -8.065  1.00  0.00
ATOM   3025  H1  WAT   993      -3.987   1.074  -7.503  1.00  0.00
ATOM   3026  H2  WAT   993      -4.675   0.489  -8.718  1.00  0.00
TER
ATOM   3027  O   WAT   994      -6.058  -1.382  -7.382  1.00  0.00
ATOM   3028  H1  WAT   994      -5.978  -2.329  -7.270  1.00  0.00
ATOM   3029  H2  WAT   994      -5.166  -1.051  -7.276  1.00  0.00
TER
ATOM   3030  O   WAT   995       7.271   6.675   0.050  1.00  0.00
ATOM   3031  H1  WAT   995       7.396   7.498   0.522  1.00  0.00
ATOM   3032  H2  WAT   995       8.138   6.464  -0.298  1.00  0.00
TER
ATOM   3033  O   WAT   996      -5.257   8.768  -0.279  1.00  0.00
ATOM   3034  H1  WAT   996      -4.521   8.219  -0.008  1.00  0.00
ATOM   3035  H2  WAT   996      -4.873   9.633  -0.418  1.00  0.00
TER
ATOM   3036  O   WAT   997      -8.372   4.835  -4.404  1.00  0.00
ATOM   3037  H1  WAT   997      -9.298   5.077  -4.414  1.00  0.00
ATOM   3038  H2  WAT   997      -7.907   5.662  -4.526  1.00  0.00
TER
ATOM   3039  O   WAT   998      -6.251   7.952   8.910  1.00  0.00
ATOM   3040  H1  WAT   998      -5.450   8.274   9.323  1.00  0.00
ATOM   3041  H2  WAT   998      -6.766   7.592   9.632  1.00  0.00
TER
ATOM   3042  O   WAT   999      -2.147   7.941  -8.456  1.00  0.00
ATOM   3043  H1  WAT   999      -1.354   8.230  -8.908  1.00  0.00
ATOM   3044  H2  WAT   999      -2.666   7.510  -9.135  1.00  0.00
TER
ATOM   3045  O   WAT  1000       2.585   4.060   8.857  1.00  0.00
ATOM   3046  H1  WAT  1000       1.979   4.083   8.117  1.00  0.00
ATOM   3047  H2  WAT  1000       2.281   3.329   9.394  1.00  0.00
TER
ATOM   3048  O   WAT  1001       4.016   7.788   7.468  1.00  0.00
ATOM   3049  H1  WAT  1001       4.968   7.704   7.418  1.00  0.00
ATOM   3050  H2  WAT  1001       3.868   8.452   8.142  1.00  0.00
TER
ATOM   3051  O   WAT  1002       6.906   7.168  -7.032  1.00  0.00
ATOM   3052  H1  WAT  1002       6.621   6.754  -7.847  1.00  0.00
ATOM   3053  H2  WAT  1002       6.708   8.097  -7.152  1.00  0.00
TER
ATOM   3054  O   WAT  1003      -8.531   0.440   7.854  1.00  0.00
ATOM   3055  H1  WAT  1003      -8.027  -0.140   8.425  1.00  0.00
ATOM   3056  H2  WAT  1003      -9.270   0.724   8.391  1.00  0.00
TER
ATOM   3057  O   WAT  1004      -1.629   3.161  -8.592  1.00  0.00
ATOM   3058  H1  WAT  1004      -1.734   2.546  -7.866  1.00  0.00
ATOM   3059  H2  WAT  1004      -1.796   2.638  -9.376  1.00  0.00
TER
ATOM   3060  O   WAT  1005       1.611   2.223  -7.988  1.00  0.00
ATOM   3061  H1  WAT  1005       1.062   2.670  -7.343  1.00  0.00
ATOM   3062  H2  WAT  1005       2.233   1.718  -7.464  1.00  0.00
TER
ATOM   3063  O   WAT  1006       5.665   3.577   7.945  1.00  0.00
ATOM   3064  H1  WAT  1006       6.406   3.915   7.441  1.00  0.00
ATOM   3065  H2  WAT  1006       4.902   3.746   7.392  1.00  0.00
TER
ATOM   3066  O   WAT  1007      -6.499  -1.417   8.749  1.00  0.00
ATOM   3067  H1  WAT  1007      -6.458  -1.716   9.657  1.00  0.00
ATOM   3068  H2  WAT  1007      -5.644  -1.017   8.589  1.00  0.00
TER
ATOM   3069  O   WAT  1008      -2.721   1.182  -6.091  1.00  0.00
ATOM   3070  H1  WAT  1008      -2.299   1.016  -5.248  1.00  0.00
ATOM   3071  H2  WAT  1008      -2.596   0.372  -6.586  1.00  0.00
TER
ATOM   3072  O   WAT  1009      -0.208   0.206  -8.843  1.00  0.00
ATOM   3073  H1  WAT  1009       0.312  -0.509  -9.209  1.00  0.00
ATOM   3074  H2  WAT  1009       0.439   0.845  -8.543  1.00  0.00
TER
ATOM   3075  O   WAT  1010       4.340   1.629   6.480  1.00  0.00
ATOM   3076  H1  WAT  1010       4.754   1.783   7.329  1.00  0.00
ATOM   3077  H2  WAT  1010       3.405   1.754   6.643  1.00  0.00
TER
ATOM   3078  O   WAT  1011       4.812  -1.032   8.484  1.00  0.00
ATOM   3079  H1  WAT  1011       5.394  -1.786   8.396  1.00  0.00
ATOM   3080  H2  WAT  1011       4.988  -0.501   7.707  1.00  0.00
TER
ATOM   3081  O   WAT  1012      -4.071  -5.872   6.796  1.00  0.00
ATOM   3082  H1  WAT  1012      -4.165  -6.490   6.071  1.00  0.00
ATOM   3083  H2  WAT  1012      -4.651  -5.145   6.569  1.00  0.00
TER
ATOM   3084  O   WAT  1013      -1.305  -7.315   3.828  1.00  0.00
ATOM   3085  H1  WAT  1013      -1.753  -7.292   2.983  1.00  0.00
ATOM   3086  H2  WAT  1013      -1.938  -7.713   4.426  1.00  0.00
TER
ATOM   3087  O   WAT  1014      -3.825  -2.745  -9.145  1.00  0.00
ATOM   3088  H1  WAT  1014      -4.026  -3.608  -8.784  1.00  0.00
ATOM   3089  H2  WAT  1014      -3.996  -2.831 -10.083  1.00  0.00
TER
ATOM   3090  O   WAT  1015      -3.048   7.886   5.565  1.00  0.00
ATOM   3091  H1  WAT  1015      -3.586   8.611   5.246  1.00  0.00
ATOM   3092  H2  WAT  1015      -2.795   7.409   4.775  1.00  0.00
TER
ATOM   3093  O   WAT  1016      -1.796  -4.145   7.091  1.00  0.00
ATOM   3094  H1  WAT  1016      -1.206  -4.454   7.779  1.00  0.00
ATOM   3095  H2  WAT  1016      -2.614  -4.617   7.247  1.00  0.00
TER
ATOM   3096  O   WAT  1017       3.024  -4.529   7.324  1.00  0.00
ATOM   3097  H1  WAT  1017       2.335  -5.191   7.259  1.00  0.00
ATOM   3098  H2  WAT  1017       3.744  -4.975   7.769  1.00  0.00
TER
ATOM   3099  O   WAT  1018       3.654  -7.934  -6.617  1.00  0.00
ATOM   3100  H1  WAT  1018       3.934  -8.777  -6.261  1.00  0.00
ATOM   3101  H2  WAT  1018       2.880  -7.701  -6.103  1.00  0.00
TER
ATOM   3102  O   WAT  1019      -5.027  -5.644  -9.157  1.00  0.00
ATOM   3103  H1  WAT  1019      -4.724  -5.638 -10.066  1.00  0.00
ATOM   3104  H2  WAT  1019      -4.287  -5.995  -8.661  1.00  0.00
TER
ATOM   3105  O   WAT  1020      -0.192   9.121   5.824  1.00  0.00
ATOM   3106  H1  WAT  1020      -0.266  10.025   6.131  1.00  0.00
ATOM   3107  H2  WAT  1020      -1.094   8.802   5.796  1.00  0.00
TER
ATOM   3108  O   WAT  1021      -1.808  -6.701  -8.172  1.00  0.00
ATOM   3109  H1  WAT  1021      -2.156  -7.379  -8.752  1.00  0.00
ATOM   3110  H2  WAT  1021      -1.607  -7.162  -7.358  1.00  0.00
TER
ATOM   3111  O   WAT  1022       0.357   8.287  -6.553  1.00  0.00
ATOM   3112  H1  WAT  1022       1.252   8.626  -6.531  1.00  0.00
ATOM   3113  H2  WAT  1022       0.388   7.565  -7.181  1.00  0.00
TER
ATOM   3114  O   WAT  1023      -6.004   3.660  -8.325  1.00  0.00
ATOM   3115  H1  WAT  1023      -5.566   4.203  -7.669  1.00  0.00
ATOM   3116  H2  WAT  1023      -5.519   2.834  -8.315  1.00  0.00
TER
ATOM   3117  O   WAT  1024      -8.789   6.449  -0.872  1.00  0.00
ATOM   3118  H1  WAT  1024      -8.459   5.581  -1.105  1.00  0.00
ATOM   3119  H2  WAT  1024      -8.360   6.655  -0.042  1.00  0.00
TER
ATOM   3120  O   WAT  1025      -4.193   4.780  -3.212  1.00  0.00
ATOM   3121  H1  WAT  1025      -4.494   4.656  -2.312  1.00  0.00
ATOM   3122  H2  WAT  1025      -4.299   3.920  -3.621  1.00  0.00
TER
ATOM   3123  O   WAT  1026      -8.300   7.316   1.866  1.00  0.00
ATOM   3124  H1  WAT  1026      -8.737   7.496   2.698  1.00  0.00
ATOM   3125  H2  WAT  1026      -7.732   8.073   1.724  1.00  0.00
TER
ATOM   3126  O   WAT  1027       7.336   6.817   6.153  1.00  0.00
ATOM   3127  H1  WAT  1027       6.736   6.877   5.410  1.00  0.00
ATOM   3128  H2  WAT  1027       7.465   5.878   6.283  1.00  0.00
TER
ATOM   3129  O   WAT  1028       8.576   4.559  -8.510  1.00  0.00
ATOM   3130  H1  WAT  1028       7.745   4.627  -8.039  1.00  0.00
ATOM   3131  H2  WAT  1028       8.753   5.450  -8.813  1.00  0.00
TER
ATOM   3132  O   WAT  1029       8.032   1.304  -6.006  1.00  0.00
ATOM   3133  H1  WAT  1029       8.794   1.874  -5.900  1.00  0.00
ATOM   3134  H2  WAT  1029       8.047   0.737  -5.235  1.00  0.00
TER
ATOM   3135  O   WAT  1030      -8.468  -0.172  -1.775  1.00  0.00
ATOM   3136  H1  WAT  1030      -9.123  -0.441  -2.419  1.00  0.00
ATOM   3137  H2  WAT  1030      -7.630  -0.282  -2.225  1.00  0.00
TER
ATOM   3138  O   WAT  1031       9.038   2.159  -1.162  1.00  0.00
ATOM   3139  H1  WAT  1031       9.409   1.376  -1.568  1.00  0.00
ATOM   3140  H2  WAT  1031       9.678   2.848  -1.340  1.00  0.00
TER
ATOM   3141  O   WAT  1032       6.021   3.543   4.251  1.00  0.00
ATOM   3142  H1  WAT  1032       5.207   3.972   4.514  1.00  0.00
ATOM   3143  H2  WAT  1032       6.429   4.154   3.638  1.00  0.00
TER
ATOM   3144  O   WAT  1033       8.084   1.597  -8.849  1.00  0.00
ATOM   3145  H1  WAT  1033       8.359   2.505  -8.977  1.00  0.00
ATOM   3146  H2  WAT  1033       7.895   1.534  -7.913  1.00  0.00
TER
ATOM   3147  O   WAT  1034       4.481  -5.378  -7.554  1.00  0.00
ATOM   3148  H1  WAT  1034       4.900  -5.565  -8.394  1.00  0.00
ATOM   3149  H2  WAT  1034       4.175  -6.230  -7.243  1.00  0.00
TER
ATOM   3150  O   WAT  1035       7.980  -0.466  -3.856  1.00  0.00
ATOM   3151  H1  WAT  1035       7.605  -1.233  -4.288  1.00  0.00
ATOM   3152  H2  WAT  1035       7.251  -0.083  -3.369  1.00  0.00
TER
ATOM   3153  O   WAT  1036      -7.430   0.213   2.765  1.00  0.00
ATOM   3154  H1  WAT  1036      -7.063   0.126   3.645  1.00  0.00
ATOM   3155  H2  WAT  1036      -7.999  -0.550   2.666  1.00  0.00
TER
ATOM   3156  O   WAT  1037       7.370  -1.319   5.778  1.00  0.00
ATOM   3157  H1  WAT  1037       7.139  -1.547   4.878  1.00  0.00
ATOM   3158  H2  WAT  1037       7.631  -0.399   5.732  1.00  0.00
TER
ATOM   3159  O   WAT  1038      -7.879  -2.876   6.671  1.00  0.00
ATOM   3160  H1  WAT  1038      -8.773  -2.909   7.010  1.00  0.00
ATOM   3161  H2  WAT  1038      -7.339  -2.677   7.436  1.00  0.00
TER
ATOM   3162  O   WAT  1039       5.809  -6.093   8.556  1.00  0.00
ATOM   3163  H1  WAT  1039       6.686  -6.085   8.939  1.00  0.00
ATOM   3164  H2  WAT  1039       5.821  -6.830   7.945  1.00  0.00
TER
ATOM   3165  O   WAT  1040      -9.254  -2.962  -5.833  1.00  0.00
ATOM   3166  H1  WAT  1040     -10.158  -2.699  -6.008  1.00  0.00
ATOM   3167  H2  WAT  1040      -8.770  -2.691  -6.613  1.00  0.00
TER
ATOM   3168  O   WAT  1041       7.255  -2.240  -0.555  1.00  0.00
ATOM   3169  H1  WAT  1041       7.779  -2.734  -1.186  1.00  0.00
ATOM   3170  H2  WAT  1041       7.841  -2.105   0.189  1.00  0.00
TER
ATOM   3171  O   WAT  1042       7.434  -2.156   2.967  1.00  0.00
ATOM   3172  H1  WAT  1042       6.485  -2.190   3.081  1.00  0.00
ATOM   3173  H2  WAT  1042       7.616  -1.246   2.732  1.00  0.00
TER
ATOM   3174  O   WAT  1043      -6.711  -3.906  -7.923  1.00  0.00
ATOM   3175  H1  WAT  1043      -6.002  -4.327  -8.409  1.00  0.00
ATOM   3176  H2  WAT  1043      -7.427  -3.838  -8.555  1.00  0.00
TER
ATOM   3177  O   WAT  1044      -7.064  -7.852  -8.883  1.00  0.00
ATOM   3178  H1  WAT  1044      -6.341  -7.311  -8.565  1.00  0.00
ATOM   3179  H2  WAT  1044      -6.791  -8.125  -9.759  1.00  0.00
TER
ATOM   3180  O   WAT  1045       6.745  -2.983  -4.616  1.00  0.00
ATOM   3181  H1  WAT  1045       7.241  -3.216  -3.831  1.00  0.00
ATOM   3182  H2  WAT  1045       6.547  -3.821  -5.032  1.00  0.00
TER
ATOM   3183  O   WAT  1046      -7.375  -8.601   1.019  1.00  0.00
ATOM   3184  H1  WAT  1046      -6.727  -9.151   0.579  1.00  0.00
ATOM   3185  H2  WAT  1046      -6.954  -8.347   1.841  1.00  0.00
TER
ATOM   3186  O   WAT  1047       8.174  -4.346  -2.082  1.00  0.00
ATOM   3187  H1  WAT  1047       8.064  -4.501  -1.144  1.00  0.00
ATOM   3188  H2  WAT  1047       8.935  -4.874  -2.325  1.00  0.00
TER
ATOM   3189  O   WAT  1048       6.521  -8.407   4.376  1.00  0.00
ATOM   3190  H1  WAT  1048       7.158  -7.794   4.742  1.00  0.00
ATOM   3191  H2  WAT  1048       6.668  -8.371   3.431  1.00  0.00
TER
ATOM   3192  O   WAT  1049       9.063  -6.516  -8.842  1.00  0.00
ATOM   3193  H1  WAT  1049       9.988  -6.648  -9.050  1.00  0.00
ATOM   3194  H2  WAT  1049       9.041  -6.436  -7.888  1.00  0.00
TER
ATOM   3195  O   WAT  1050       9.137  -5.745  -6.216  1.00  0.00
ATOM   3196  H1  WAT  1050       8.342  -5.810  -5.687  1.00  0.00
ATOM   3197  H2  WAT  1050       9.341  -4.810  -6.227  1.00  0.00
TER
ATOM   3198  O   WAT  1051       6.079   8.295  -2.222  1.00  0.00
ATOM   3199  H1  WAT  1051       6.675   7.973  -2.899  1.00  0.00
ATOM   3200  H2  WAT  1051       6.337   7.822  -1.431  1.00  0.00
TER
ATOM   3201  O   WAT  1052      -7.621  -8.446   3.762  1.00  0.00
ATOM   3202  H1  WAT  1052      -7.970  -7.989   4.527  1.00  0.00
ATOM   3203  H2  WAT  1052      -7.953  -9.340   3.844  1.00  0.00
TER
ATOM   3204  O   WAT  1053      -6.015   4.726   7.927  1.00  0.00
ATOM   3205  H1  WAT  1053      -6.058   4.356   8.808  1.00  0.00
ATOM   3206  H2  WAT  1053      -5.884   5.664   8.067  1.00  0.00
TER
ATOM   3207  O   WAT  1054      -0.109  -7.254   7.284  1.00  0.00
ATOM   3208  H1  WAT  1054      -0.170  -6.662   8.033  1.00  0.00
ATOM   3209  H2  WAT  1054       0.831  -7.362   7.139  1.00  0.00
TER
ATOM   3210  O   WAT  1055       2.528  -7.597   6.923  1.00  0.00
ATOM   3211  H1  WAT  1055       3.143  -7.280   6.261  1.00  0.00
ATOM   3212  H2  WAT  1055       3.073  -8.083   7.542  1.00  0.00
TER
ATOM   3213  O   WAT  1056       8.946   8.302   4.329  1.00  0.00
ATOM   3214  H1  WAT  1056       8.452   8.699   3.612  1.00  0.00
ATOM   3215  H2  WAT  1056       8.337   7.677   4.723  1.00  0.00
TER
ATOM   3216  O   WAT  1057      -6.949  -8.918   7.037  1.00  0.00
ATOM   3217  H1  WAT  1057      -6.401  -9.099   6.273  1.00  0.00
ATOM   3218  H2  WAT  1057      -6.884  -9.709   7.572  1.00  0.00
TER
ATOM   3219  O   WAT  1058      -6.176   7.673   5.047  1.00  0.00
ATOM   3220  H1  WAT  1058      -6.770   7.541   5.786  1.00  0.00
ATOM   3221  H2  WAT  1058      -6.184   6.836   4.581  1.00  0.00
TER
ATOM   3222  O   WAT  1059       3.269  -9.034   3.250  1.00  0.00
ATOM   3223  H1  WAT  1059       2.395  -8.701   3.047  1.00  0.00
ATOM   3224  H2  WAT  1059       3.160  -9.507   4.075  1.00  0.00
TER
ATOM   3225  O   WAT  1060       4.176  -6.827   4.634  1.00  0.00
ATOM   3226  H1  WAT  1060       3.848  -7.642   4.254  1.00  0.00
ATOM   3227  H2  WAT  1060       5.125  -6.870   4.510  1.00  0.00
TER
ATOM   3228  O   WAT  1061       6.630   8.944   1.608  1.00  0.00
ATOM   3229  H1  WAT  1061       6.170   9.696   1.233  1.00  0.00
ATOM   3230  H2  WAT  1061       6.001   8.225   1.549  1.00  0.00
TER
ATOM   3231  O   WAT  1062      -6.545   5.038   3.998  1.00  0.00
ATOM   3232  H1  WAT  1062      -7.272   4.419   3.930  1.00  0.00
ATOM   3233  H2  WAT  1062      -6.484   5.432   3.127  1.00  0.00
TER
ATOM   3234  O   WAT  1063      -2.940   7.253   0.782  1.00  0.00
ATOM   3235  H1  WAT  1063      -2.424   6.642   0.257  1.00  0.00
ATOM   3236  H2  WAT  1063      -2.291   7.756   1.274  1.00  0.00
TER
ATOM   3237  O   WAT  1064       1.017  -8.117   2.189  1.00  0.00
ATOM   3238  H1  WAT  1064       0.234  -7.643   2.469  1.00  0.00
ATOM   3239  H2  WAT  1064       0.723  -9.022   2.080  1.00  0.00
TER
ATOM   3240  O   WAT  1065       5.569  -7.415   0.234  1.00  0.00
ATOM   3241  H1  WAT  1065       6.010  -7.470  -0.614  1.00  0.00
ATOM   3242  H2  WAT  1065       5.300  -6.499   0.305  1.00  0.00
TER
ATOM   3243  O   WAT  1066       7.433  -7.783  -1.755  1.00  0.00
ATOM   3244  H1  WAT  1066       7.372  -8.727  -1.902  1.00  0.00
ATOM   3245  H2  WAT  1066       8.212  -7.675  -1.210  1.00  0.00
TER
ATOM   3246  O   WAT  1067      -8.262   8.356  -2.793  1.00  0.00
ATOM   3247  H1  WAT  1067      -8.430   7.723  -2.095  1.00  0.00
ATOM   3248  H2  WAT  1067      -9.129   8.562  -3.143  1.00  0.00
TER
ATOM   3249  O   WAT  1068      -7.639  -7.813  -5.290  1.00  0.00
ATOM   3250  H1  WAT  1068      -6.881  -7.700  -5.863  1.00  0.00
ATOM   3251  H2  WAT  1068      -8.101  -6.976  -5.335  1.00  0.00
TER
ATOM   3252  O   WAT  1069       3.405  -9.034  -1.061  1.00  0.00
ATOM   3253  H1  WAT  1069       4.008  -8.462  -0.586  1.00  0.00
ATOM   3254  H2  WAT  1069       2.664  -8.470  -1.284  1.00  0.00
TER
ATOM   3255  O   WAT  1070       6.548  -8.632  -5.787  1.00  0.00
ATOM   3256  H1  WAT  1070       6.743  -7.734  -5.520  1.00  0.00
ATOM   3257  H2  WAT  1070       5.761  -8.863  -5.294  1.00  0.00
TER
ATOM   3258  O   WAT  1071      -6.656   7.049  -5.348  1.00  0.00
ATOM   3259  H1  WAT  1071      -7.181   7.430  -6.052  1.00  0.00
ATOM   3260  H2  WAT  1071      -6.731   7.674  -4.627  1.00  0.00
TER
ATOM   3261  O   WAT  1072      -5.267  -7.286  -6.749  1.00  0.00
ATOM   3262  H1  WAT  1072      -4.737  -8.073  -6.879  1.00  0.00
ATOM   3263  H2  WAT  1072      -4.634  -6.607  -6.516  1.00  0.00
TER
ATOM   3264  O   WAT  1073      -0.134   9.065   8.976  1.00  0.00
ATOM   3265  H1  WAT  1073       0.793   8.830   9.020  1.00  0.00
ATOM   3266  H2  WAT  1073      -0.149   9.893   8.495  1.00  0.00
TER
ATOM   3267  O   WAT  1074       8.101   8.608  -4.026  1.00  0.00
ATOM   3268  H1  WAT  1074       8.276   7.922  -4.670  1.00  0.00
ATOM   3269  H2  WAT  1074       7.403   9.133  -4.419  1.00  0.00
TER
ATOM   3270  O   WAT  1075      -2.947  -8.270   8.740  1.00  0.00
ATOM   3271  H1  WAT  1075      -3.229  -7.767   7.976  1.00  0.00
ATOM   3272  H2  WAT  1075      -2.565  -9.068   8.375  1.00  0.00
TER
ATOM   3273  O   WAT  1076      -4.056   8.997  -6.473  1.00  0.00
ATOM   3274  H1  WAT  1076      -3.325   8.713  -7.020  1.00  0.00
ATOM   3275  H2  WAT  1076      -3.797   8.759  -5.583  1.00  0.00
TER
ATOM   3276  O   WAT  1077      -4.895   5.114  -6.468  1.00  0.00
ATOM   3277  H1  WAT  1077      -5.524   5.582  -5.920  1.00  0.00
ATOM   3278  H2  WAT  1077      -4.780   4.269  -6.034  1.00  0.00
TER
ATOM   3279  O   WAT  1078       3.654  -8.855   9.318  1.00  0.00
ATOM   3280  H1  WAT  1078       3.541  -8.535  10.214  1.00  0.00
ATOM   3281  H2  WAT  1078       4.471  -8.454   9.022  1.00  0.00
TER
ATOM   3282  O   WAT  1079       6.434   8.292   8.800  1.00  0.00
ATOM   3283  H1  WAT  1079       7.227   7.797   8.593  1.00  0.00
ATOM   3284  H2  WAT  1079       6.727   8.971   9.408  1.00  0.00
TER
ATOM   3285  O   WAT  1080       0.692   0.942 -18.437  1.00  0.00
ATOM   3286  H1  WAT  1080      -0.084   0.462 -18.147  1.00  0.00
ATOM   3287  H2  WAT  1080       1.343   0.263 -18.612  1.00  0.00
TER
ATOM   3288  O   WAT  1081      -5.292   1.254 -17.560  1.00  0.00
ATOM   3289  H1  WAT  1081      -6.123   0.999 -17.160  1.00  0.00
ATOM   3290  H2  WAT  1081      -4.683   1.325 -16.824  1.00  0.00
TER
ATOM   3291  O   WAT  1082       4.713   5.348 -19.657  1.00  0.00
ATOM   3292  H1  WAT  1082       4.251   4.577 -19.329  1.00  0.00
ATOM   3293  H2  WAT  1082       5.525   5.375 -19.152  1.00  0.00
TER
ATOM   3294  O   WAT  1083      -5.311   5.288 -17.364  1.00  0.00
ATOM   3295  H1  WAT  1083      -5.009   4.398 -17.543  1.00  0.00
ATOM   3296  H2  WAT  1083      -4.567   5.845 -17.592  1.00  0.00
TER
ATOM   3297  O   WAT  1084      -8.919  -1.185 -17.891  1.00  0.00
ATOM   3298  H1  WAT  1084      -8.347  -1.953 -17.891  1.00  0.00
ATOM   3299  H2  WAT  1084      -8.919  -0.886 -18.801  1.00  0.00
TER
ATOM   3300  O   WAT  1085       0.133   3.618 -18.430  1.00  0.00
ATOM   3301  H1  WAT  1085       0.064   2.677 -18.591  1.00  0.00
ATOM   3302  H2  WAT  1085       0.895   3.708 -17.858  1.00  0.00
TER
ATOM   3303  O   WAT  1086      -7.677  -5.777 -16.105  1.00  0.00
ATOM   3304  H1  WAT  1086      -7.856  -6.674 -15.824  1.00  0.00
ATOM   3305  H2  WAT  1086      -8.079  -5.229 -15.430  1.00  0.00
TER
ATOM   3306  O   WAT  1087       1.163  -3.575 -18.203  1.00  0.00
ATOM   3307  H1  WAT  1087       1.540  -4.448 -18.316  1.00  0.00
ATOM   3308  H2  WAT  1087       1.065  -3.239 -19.094  1.00  0.00
TER
ATOM   3309  O   WAT  1088      -7.058  -3.280 -17.496  1.00  0.00
ATOM   3310  H1  WAT  1088      -6.377  -3.017 -16.878  1.00  0.00
ATOM   3311  H2  WAT  1088      -7.373  -4.120 -17.162  1.00  0.00
TER
ATOM   3312  O   WAT  1089      -2.865  -2.234 -18.409  1.00  0.00
ATOM   3313  H1  WAT  1089      -2.358  -1.736 -17.769  1.00  0.00
ATOM   3314  H2  WAT  1089      -2.334  -3.010 -18.585  1.00  0.00
TER
ATOM   3315  O   WAT  1090       9.236  -4.063 -14.706  1.00  0.00
ATOM   3316  H1  WAT  1090       8.531  -3.675 -15.225  1.00  0.00
ATOM   3317  H2  WAT  1090       9.501  -3.368 -14.104  1.00  0.00
TER
ATOM   3318  O   WAT  1091      -4.582  -7.594 -14.143  1.00  0.00
ATOM   3319  H1  WAT  1091      -4.580  -7.077 -14.948  1.00  0.00
ATOM   3320  H2  WAT  1091      -5.411  -8.071 -14.166  1.00  0.00
TER
ATOM   3321  O   WAT  1092      -3.332   2.046 -15.965  1.00  0.00
ATOM   3322  H1  WAT  1092      -3.665   2.673 -15.323  1.00  0.00
ATOM   3323  H2  WAT  1092      -3.155   2.572 -16.745  1.00  0.00
TER
ATOM   3324  O   WAT  1093       5.182  -4.140 -18.498  1.00  0.00
ATOM   3325  H1  WAT  1093       4.477  -3.851 -17.917  1.00  0.00
ATOM   3326  H2  WAT  1093       5.543  -3.330 -18.858  1.00  0.00
TER
ATOM   3327  O   WAT  1094      -4.900  -5.883 -16.136  1.00  0.00
ATOM   3328  H1  WAT  1094      -4.559  -5.039 -16.430  1.00  0.00
ATOM   3329  H2  WAT  1094      -5.839  -5.735 -16.019  1.00  0.00
TER
ATOM   3330  O   WAT  1095      -4.120   4.014 -14.150  1.00  0.00
ATOM   3331  H1  WAT  1095      -3.502   4.689 -14.432  1.00  0.00
ATOM   3332  H2  WAT  1095      -4.980   4.423 -14.242  1.00  0.00
TER
ATOM   3333  O   WAT  1096       6.798   5.478 -16.235  1.00  0.00
ATOM   3334  H1  WAT  1096       6.114   6.148 -16.243  1.00  0.00
ATOM   3335  H2  WAT  1096       7.338   5.676 -17.000  1.00  0.00
TER
ATOM   3336  O   WAT  1097       8.250  -4.694 -18.107  1.00  0.00
ATOM   3337  H1  WAT  1097       7.303  -4.660 -17.975  1.00  0.00
ATOM   3338  H2  WAT  1097       8.575  -3.880 -17.722  1.00  0.00
TER
ATOM   3339  O   WAT  1098       4.334   7.322 -17.520  1.00  0.00
ATOM   3340  H1  WAT  1098       4.347   6.918 -18.388  1.00  0.00
ATOM   3341  H2  WAT  1098       3.781   8.097 -17.624  1.00  0.00
TER
ATOM   3342  O   WAT  1099       3.733   2.225 -16.192  1.00  0.00
ATOM   3343  H1  WAT  1099       4.149   2.011 -17.027  1.00  0.00
ATOM   3344  H2  WAT  1099       4.456   2.482 -15.621  1.00  0.00
TER
ATOM   3345  O   WAT  1100       7.679   0.624 -16.101  1.00  0.00
ATOM   3346  H1  WAT  1100       6.851   0.693 -16.576  1.00  0.00
ATOM   3347  H2  WAT  1100       8.274   1.209 -16.569  1.00  0.00
TER
ATOM   3348  O   WAT  1101       4.643  -2.589 -15.155  1.00  0.00
ATOM   3349  H1  WAT  1101       4.230  -1.764 -14.901  1.00  0.00
ATOM   3350  H2  WAT  1101       3.911  -3.175 -15.347  1.00  0.00
TER
ATOM   3351  O   WAT  1102      -2.756   3.883 -18.129  1.00  0.00
ATOM   3352  H1  WAT  1102      -3.053   3.278 -18.808  1.00  0.00
ATOM   3353  H2  WAT  1102      -1.806   3.921 -18.240  1.00  0.00
TER
ATOM   3354  O   WAT  1103      -4.511  -3.029 -16.513  1.00  0.00
ATOM   3355  H1  WAT  1103      -3.959  -2.919 -17.288  1.00  0.00
ATOM   3356  H2  WAT  1103      -3.997  -2.655 -15.798  1.00  0.00
TER
ATOM   3357  O   WAT  1104       5.333   7.457 -14.467  1.00  0.00
ATOM   3358  H1  WAT  1104       4.856   8.264 -14.660  1.00  0.00
ATOM   3359  H2  WAT  1104       4.649   6.804 -14.314  1.00  0.00
TER
ATOM   3360  O   WAT  1105      -3.664   3.622 -11.478  1.00  0.00
ATOM   3361  H1  WAT  1105      -4.561   3.846 -11.231  1.00  0.00
ATOM   3362  H2  WAT  1105      -3.639   3.745 -12.427  1.00  0.00
TER
ATOM   3363  O   WAT  1106      -4.837   0.493 -12.903  1.00  0.00
ATOM   3364  H1  WAT  1106      -4.976   1.365 -12.534  1.00  0.00
ATOM   3365  H2  WAT  1106      -5.719   0.150 -13.048  1.00  0.00
TER
ATOM   3366  O   WAT  1107      -3.039   6.435 -10.694  1.00  0.00
ATOM   3367  H1  WAT  1107      -3.067   6.839 -11.561  1.00  0.00
ATOM   3368  H2  WAT  1107      -3.202   5.506 -10.857  1.00  0.00
TER
ATOM   3369  O   WAT  1108       8.913   7.218  -9.398  1.00  0.00
ATOM   3370  H1  WAT  1108       9.389   7.696  -8.719  1.00  0.00
ATOM   3371  H2  WAT  1108       9.534   7.150 -10.123  1.00  0.00
TER
ATOM   3372  O   WAT  1109      -8.885   2.263 -16.986  1.00  0.00
ATOM   3373  H1  WAT  1109      -8.807   2.398 -17.930  1.00  0.00
ATOM   3374  H2  WAT  1109      -8.271   1.554 -16.793  1.00  0.00
TER
ATOM   3375  O   WAT  1110       8.316   4.409 -12.238  1.00  0.00
ATOM   3376  H1  WAT  1110       8.442   4.170 -13.156  1.00  0.00
ATOM   3377  H2  WAT  1110       8.358   3.578 -11.766  1.00  0.00
TER
ATOM   3378  O   WAT  1111       2.178   8.112 -13.668  1.00  0.00
ATOM   3379  H1  WAT  1111       2.692   8.023 -12.866  1.00  0.00
ATOM   3380  H2  WAT  1111       1.335   8.458 -13.376  1.00  0.00
TER
ATOM   3381  O   WAT  1112       8.169  -3.538 -11.273  1.00  0.00
ATOM   3382  H1  WAT  1112       7.553  -3.030 -11.801  1.00  0.00
ATOM   3383  H2  WAT  1112       7.848  -4.438 -11.330  1.00  0.00
TER
ATOM   3384  O   WAT  1113      -8.829   3.304 -14.446  1.00  0.00
ATOM   3385  H1  WAT  1113      -8.666   2.835 -15.264  1.00  0.00
ATOM   3386  H2  WAT  1113      -8.364   2.796 -13.781  1.00  0.00
TER
ATOM   3387  O   WAT  1114      -4.057  -7.565 -19.410  1.00  0.00
ATOM   3388  H1  WAT  1114      -4.500  -6.784 -19.742  1.00  0.00
ATOM   3389  H2  WAT  1114      -3.498  -7.242 -18.703  1.00  0.00
TER
ATOM   3390  O   WAT  1115       0.230  -4.698 -13.807  1.00  0.00
ATOM   3391  H1  WAT  1115      -0.232  -4.490 -12.995  1.00  0.00
ATOM   3392  H2  WAT  1115      -0.172  -5.513 -14.110  1.00  0.00
TER
ATOM   3393  O   WAT  1116       5.230  -3.478 -12.677  1.00  0.00
ATOM   3394  H1  WAT  1116       4.380  -3.777 -12.356  1.00  0.00
ATOM   3395  H2  WAT  1116       5.071  -3.233 -13.589  1.00  0.00
TER
ATOM   3396  O   WAT  1117       2.325  -1.977 -10.577  1.00  0.00
ATOM   3397  H1  WAT  1117       2.651  -2.811 -10.917  1.00  0.00
ATOM   3398  H2  WAT  1117       3.113  -1.455 -10.429  1.00  0.00
TER
ATOM   3399  O   WAT  1118      -2.019  -7.021 -17.551  1.00  0.00
ATOM   3400  H1  WAT  1118      -1.722  -6.114 -17.632  1.00  0.00
ATOM   3401  H2  WAT  1118      -1.471  -7.509 -18.165  1.00  0.00
TER
ATOM   3402  O   WAT  1119      -1.826  -1.543 -11.016  1.00  0.00
ATOM   3403  H1  WAT  1119      -1.921  -2.484 -11.166  1.00  0.00
ATOM   3404  H2  WAT  1119      -0.982  -1.322 -11.411  1.00  0.00
TER
ATOM   3405  O   WAT  1120      -6.695  -5.132 -12.863  1.00  0.00
ATOM   3406  H1  WAT  1120      -7.088  -4.284 -12.655  1.00  0.00
ATOM   3407  H2  WAT  1120      -7.383  -5.769 -12.672  1.00  0.00
TER
ATOM   3408  O   WAT  1121      -0.120  -5.049  -9.793  1.00  0.00
ATOM   3409  H1  WAT  1121      -0.810  -5.241  -9.158  1.00  0.00
ATOM   3410  H2  WAT  1121       0.623  -4.765  -9.261  1.00  0.00
TER
ATOM   3411  O   WAT  1122      -9.393  -7.209 -18.830  1.00  0.00
ATOM   3412  H1  WAT  1122      -9.682  -6.639 -18.117  1.00  0.00
ATOM   3413  H2  WAT  1122      -8.648  -7.689 -18.467  1.00  0.00
TER
ATOM   3414  O   WAT  1123       2.156  -1.209 -16.958  1.00  0.00
ATOM   3415  H1  WAT  1123       1.424  -0.700 -16.609  1.00  0.00
ATOM   3416  H2  WAT  1123       1.759  -2.026 -17.259  1.00  0.00
TER
ATOM   3417  O   WAT  1124      -1.406  -4.533 -18.552  1.00  0.00
ATOM   3418  H1  WAT  1124      -1.402  -4.974 -19.402  1.00  0.00
ATOM   3419  H2  WAT  1124      -0.511  -4.212 -18.445  1.00  0.00
TER
ATOM   3420  O   WAT  1125       2.619  -5.755 -17.545  1.00  0.00
ATOM   3421  H1  WAT  1125       2.636  -5.304 -16.701  1.00  0.00
ATOM   3422  H2  WAT  1125       2.370  -6.655 -17.332  1.00  0.00
TER
ATOM   3423  O   WAT  1126       6.046  -8.342 -11.707  1.00  0.00
ATOM   3424  H1  WAT  1126       6.370  -9.073 -11.181  1.00  0.00
ATOM   3425  H2  WAT  1126       6.082  -8.661 -12.609  1.00  0.00
TER
ATOM   3426  O   WAT  1127      -7.255   2.679 -12.287  1.00  0.00
ATOM   3427  H1  WAT  1127      -7.639   2.039 -11.688  1.00  0.00
ATOM   3428  H2  WAT  1127      -6.944   3.383 -11.717  1.00  0.00
TER
ATOM   3429  O   WAT  1128      -1.105  -0.473 -16.806  1.00  0.00
ATOM   3430  H1  WAT  1128      -0.738  -0.947 -16.060  1.00  0.00
ATOM   3431  H2  WAT  1128      -1.295   0.401 -16.465  1.00  0.00
TER
ATOM   3432  O   WAT  1129      -3.315  -1.432 -14.487  1.00  0.00
ATOM   3433  H1  WAT  1129      -3.620  -0.553 -14.262  1.00  0.00
ATOM   3434  H2  WAT  1129      -2.361  -1.372 -14.452  1.00  0.00
TER
ATOM   3435  O   WAT  1130       5.972   1.770 -18.098  1.00  0.00
ATOM   3436  H1  WAT  1130       6.692   2.266 -18.488  1.00  0.00
ATOM   3437  H2  WAT  1130       5.770   1.092 -18.743  1.00  0.00
TER
ATOM   3438  O   WAT  1131       1.354   1.841 -12.211  1.00  0.00
ATOM   3439  H1  WAT  1131       1.287   0.921 -12.465  1.00  0.00
ATOM   3440  H2  WAT  1131       0.724   1.939 -11.497  1.00  0.00
TER
ATOM   3441  O   WAT  1132      -7.259  -0.592 -13.340  1.00  0.00
ATOM   3442  H1  WAT  1132      -7.617   0.073 -12.753  1.00  0.00
ATOM   3443  H2  WAT  1132      -7.553  -1.424 -12.969  1.00  0.00
TER
ATOM   3444  O   WAT  1133      -4.058  -0.134 -10.456  1.00  0.00
ATOM   3445  H1  WAT  1133      -4.358   0.012 -11.353  1.00  0.00
ATOM   3446  H2  WAT  1133      -3.286  -0.693 -10.549  1.00  0.00
TER
ATOM   3447  O   WAT  1134       1.285   4.663 -12.461  1.00  0.00
ATOM   3448  H1  WAT  1134       1.300   3.731 -12.679  1.00  0.00
ATOM   3449  H2  WAT  1134       0.578   4.749 -11.822  1.00  0.00
TER
ATOM   3450  O   WAT  1135       7.496   1.304 -13.114  1.00  0.00
ATOM   3451  H1  WAT  1135       6.771   1.897 -13.311  1.00  0.00
ATOM   3452  H2  WAT  1135       8.024   1.296 -13.913  1.00  0.00
TER
ATOM   3453  O   WAT  1136       0.719   6.305 -15.367  1.00  0.00
ATOM   3454  H1  WAT  1136       1.363   6.511 -14.689  1.00  0.00
ATOM   3455  H2  WAT  1136       1.082   5.544 -15.820  1.00  0.00
TER
ATOM   3456  O   WAT  1137       1.992   4.308 -16.649  1.00  0.00
ATOM   3457  H1  WAT  1137       2.634   3.608 -16.536  1.00  0.00
ATOM   3458  H2  WAT  1137       2.517   5.088 -16.829  1.00  0.00
TER
ATOM   3459  O   WAT  1138       3.766   5.108 -13.445  1.00  0.00
ATOM   3460  H1  WAT  1138       4.101   5.695 -12.768  1.00  0.00
ATOM   3461  H2  WAT  1138       2.846   4.977 -13.216  1.00  0.00
TER
ATOM   3462  O   WAT  1139      -8.684  -7.103 -12.663  1.00  0.00
ATOM   3463  H1  WAT  1139      -9.398  -6.903 -12.058  1.00  0.00
ATOM   3464  H2  WAT  1139      -8.265  -7.879 -12.292  1.00  0.00
TER
ATOM   3465  O   WAT  1140      -8.397   6.885 -11.676  1.00  0.00
ATOM   3466  H1  WAT  1140      -8.288   5.945 -11.817  1.00  0.00
ATOM   3467  H2  WAT  1140      -9.049   7.151 -12.325  1.00  0.00
TER
ATOM   3468  O   WAT  1141      -0.406   5.157 -10.277  1.00  0.00
ATOM   3469  H1  WAT  1141      -0.726   4.438  -9.732  1.00  0.00
ATOM   3470  H2  WAT  1141      -1.080   5.833 -10.203  1.00  0.00
TER
ATOM   3471  O   WAT  1142       2.810  -4.610 -14.913  1.00  0.00
ATOM   3472  H1  WAT  1142       3.178  -5.431 -14.585  1.00  0.00
ATOM   3473  H2  WAT  1142       1.950  -4.550 -14.497  1.00  0.00
TER
ATOM   3474  O   WAT  1143      -0.230  -1.956 -14.689  1.00  0.00
ATOM   3475  H1  WAT  1143       0.269  -1.482 -14.024  1.00  0.00
ATOM   3476  H2  WAT  1143      -0.088  -2.880 -14.482  1.00  0.00
TER
ATOM   3477  O   WAT  1144       6.977  -5.740 -13.846  1.00  0.00
ATOM   3478  H1  WAT  1144       6.474  -4.999 -13.507  1.00  0.00
ATOM   3479  H2  WAT  1144       7.792  -5.351 -14.163  1.00  0.00
TER
ATOM   3480  O   WAT  1145       7.271   6.675 -18.725  1.00  0.00
ATOM   3481  H1  WAT  1145       7.396   7.498 -18.252  1.00  0.00
ATOM   3482  H2  WAT  1145       8.138   6.464 -19.072  1.00  0.00
TER
ATOM   3483  O   WAT  1146      -5.257   8.768 -19.053  1.00  0.00
ATOM   3484  H1  WAT  1146      -4.521   8.219 -18.782  1.00  0.00
ATOM   3485  H2  WAT  1146      -4.873   9.633 -19.192  1.00  0.00
TER
ATOM   3486  O   WAT  1147      -6.251   7.952  -9.864  1.00  0.00
ATOM   3487  H1  WAT  1147      -5.450   8.274  -9.451  1.00  0.00
ATOM   3488  H2  WAT  1147      -6.766   7.592  -9.142  1.00  0.00
TER
ATOM   3489  O   WAT  1148       2.585   4.060  -9.917  1.00  0.00
ATOM   3490  H1  WAT  1148       1.979   4.083 -10.657  1.00  0.00
ATOM   3491  H2  WAT  1148       2.281   3.329  -9.380  1.00  0.00
TER
ATOM   3492  O   WAT  1149       4.016   7.788 -11.306  1.00  0.00
ATOM   3493  H1  WAT  1149       4.968   7.704 -11.356  1.00  0.00
ATOM   3494  H2  WAT  1149       3.868   8.452 -10.633  1.00  0.00
TER
ATOM   3495  O   WAT  1150      -8.531   0.440 -10.921  1.00  0.00
ATOM   3496  H1  WAT  1150      -8.027  -0.140 -10.349  1.00  0.00
ATOM   3497  H2  WAT  1150      -9.270   0.724 -10.383  1.00  0.00
TER
ATOM   3498  O   WAT  1151      -1.477   1.847 -11.387  1.00  0.00
ATOM   3499  H1  WAT  1151      -2.243   2.415 -11.472  1.00  0.00
ATOM   3500  H2  WAT  1151      -1.296   1.554 -12.280  1.00  0.00
TER
ATOM   3501  O   WAT  1152       5.665   3.577 -10.830  1.00  0.00
ATOM   3502  H1  WAT  1152       6.406   3.915 -11.333  1.00  0.00
ATOM   3503  H2  WAT  1152       4.902   3.746 -11.383  1.00  0.00
TER
ATOM   3504  O   WAT  1153      -6.499  -1.417 -10.026  1.00  0.00
ATOM   3505  H1  WAT  1153      -6.458  -1.716  -9.117  1.00  0.00
ATOM   3506  H2  WAT  1153      -5.644  -1.017 -10.185  1.00  0.00
TER
ATOM   3507  O   WAT  1154      -4.558  -2.838 -12.058  1.00  0.00
ATOM   3508  H1  WAT  1154      -5.089  -3.329 -12.686  1.00  0.00
ATOM   3509  H2  WAT  1154      -3.889  -2.410 -12.593  1.00  0.00
TER
ATOM   3510  O   WAT  1155       4.340   1.629 -12.294  1.00  0.00
ATOM   3511  H1  WAT  1155       4.754   1.783 -11.445  1.00  0.00
ATOM   3512  H2  WAT  1155       3.405   1.754 -12.132  1.00  0.00
TER
ATOM   3513  O   WAT  1156       4.812  -1.032 -10.290  1.00  0.00
ATOM   3514  H1  WAT  1156       5.394  -1.786 -10.378  1.00  0.00
ATOM   3515  H2  WAT  1156       4.988  -0.501 -11.067  1.00  0.00
TER
ATOM   3516  O   WAT  1157      -4.071  -5.872 -11.979  1.00  0.00
ATOM   3517  H1  WAT  1157      -4.165  -6.490 -12.704  1.00  0.00
ATOM   3518  H2  WAT  1157      -4.651  -5.145 -12.206  1.00  0.00
TER
ATOM   3519  O   WAT  1158      -1.305  -7.315 -14.946  1.00  0.00
ATOM   3520  H1  WAT  1158      -1.753  -7.292 -15.791  1.00  0.00
ATOM   3521  H2  WAT  1158      -1.938  -7.713 -14.349  1.00  0.00
TER
ATOM   3522  O   WAT  1159      -0.899   1.581 -14.325  1.00  0.00
ATOM   3523  H1  WAT  1159      -0.480   2.424 -14.497  1.00  0.00
ATOM   3524  H2  WAT  1159      -1.818   1.718 -14.554  1.00  0.00
TER
ATOM   3525  O   WAT  1160       1.437  -0.688 -12.941  1.00  0.00
ATOM   3526  H1  WAT  1160       1.557  -1.283 -12.201  1.00  0.00
ATOM   3527  H2  WAT  1160       2.297  -0.651 -13.361  1.00  0.00
TER
ATOM   3528  O   WAT  1161       3.776  -0.134 -14.365  1.00  0.00
ATOM   3529  H1  WAT  1161       3.250   0.390 -14.968  1.00  0.00
ATOM   3530  H2  WAT  1161       4.119   0.499 -13.734  1.00  0.00
TER
ATOM   3531  O   WAT  1162      -3.048   7.886 -13.209  1.00  0.00
ATOM   3532  H1  WAT  1162      -3.586   8.611 -13.528  1.00  0.00
ATOM   3533  H2  WAT  1162      -2.795   7.409 -13.999  1.00  0.00
TER
ATOM   3534  O   WAT  1163      -1.796  -4.145 -11.683  1.00  0.00
ATOM   3535  H1  WAT  1163      -1.206  -4.454 -10.995  1.00  0.00
ATOM   3536  H2  WAT  1163      -2.614  -4.617 -11.527  1.00  0.00
TER
ATOM   3537  O   WAT  1164       3.024  -4.529 -11.450  1.00  0.00
ATOM   3538  H1  WAT  1164       2.335  -5.191 -11.515  1.00  0.00
ATOM   3539  H2  WAT  1164       3.744  -4.975 -11.005  1.00  0.00
TER
ATOM   3540  O   WAT  1165      -0.192   9.121 -12.950  1.00  0.00
ATOM   3541  H1  WAT  1165      -0.266  10.025 -12.643  1.00  0.00
ATOM   3542  H2  WAT  1165      -1.094   8.802 -12.978  1.00  0.00
TER
ATOM   3543  O   WAT  1166      -8.300   7.316 -16.909  1.00  0.00
ATOM   3544  H1  WAT  1166      -8.737   7.496 -16.076  1.00  0.00
ATOM   3545  H2  WAT  1166      -7.732   8.073 -17.050  1.00  0.00
TER
ATOM   3546  O   WAT  1167       7.336   6.817 -12.621  1.00  0.00
ATOM   3547  H1  WAT  1167       6.736   6.877 -13.365  1.00  0.00
ATOM   3548  H2  WAT  1167       7.465   5.878 -12.491  1.00  0.00
TER
ATOM   3549  O   WAT  1168       6.021   3.543 -14.523  1.00  0.00
ATOM   3550  H1  WAT  1168       5.207   3.972 -14.261  1.00  0.00
ATOM   3551  H2  WAT  1168       6.429   4.154 -15.136  1.00  0.00
TER
ATOM   3552  O   WAT  1169      -7.430   0.213 -16.009  1.00  0.00
ATOM   3553  H1  WAT  1169      -7.063   0.126 -15.130  1.00  0.00
ATOM   3554  H2  WAT  1169      -7.999  -0.550 -16.109  1.00  0.00
TER
ATOM   3555  O   WAT  1170       7.370  -1.319 -12.996  1.00  0.00
ATOM   3556  H1  WAT  1170       7.139  -1.547 -13.897  1.00  0.00
ATOM   3557  H2  WAT  1170       7.631  -0.399 -13.042  1.00  0.00
TER
ATOM   3558  O   WAT  1171      -7.879  -2.876 -12.104  1.00  0.00
ATOM   3559  H1  WAT  1171      -8.773  -2.909 -11.764  1.00  0.00
ATOM   3560  H2  WAT  1171      -7.339  -2.677 -11.338  1.00  0.00
TER
ATOM   3561  O   WAT  1172       5.809  -6.093 -10.218  1.00  0.00
ATOM   3562  H1  WAT  1172       6.686  -6.085  -9.835  1.00  0.00
ATOM   3563  H2  WAT  1172       5.821  -6.830 -10.829  1.00  0.00
TER
ATOM   3564  O   WAT  1173       7.434  -2.156 -15.808  1.00  0.00
ATOM   3565  H1  WAT  1173       6.485  -2.190 -15.693  1.00  0.00
ATOM   3566  H2  WAT  1173       7.616  -1.246 -16.043  1.00  0.00
TER
ATOM   3567  O   WAT  1174      -7.375  -8.601 -17.755  1.00  0.00
ATOM   3568  H1  WAT  1174      -6.727  -9.151 -18.196  1.00  0.00
ATOM   3569  H2  WAT  1174      -6.954  -8.347 -16.934  1.00  0.00
TER
ATOM   3570  O   WAT  1175       6.521  -8.407 -14.398  1.00  0.00
ATOM   3571  H1  WAT  1175       7.158  -7.794 -14.032  1.00  0.00
ATOM   3572  H2  WAT  1175       6.668  -8.371 -15.343  1.00  0.00
TER
ATOM   3573  O   WAT  1176      -7.621  -8.446 -15.013  1.00  0.00
ATOM   3574  H1  WAT  1176      -7.970  -7.989 -14.247  1.00  0.00
ATOM   3575  H2  WAT  1176      -7.953  -9.340 -14.931  1.00  0.00
TER
ATOM   3576  O   WAT  1177      -6.015   4.726 -10.847  1.00  0.00
ATOM   3577  H1  WAT  1177      -6.058   4.356  -9.966  1.00  0.00
ATOM   3578  H2  WAT  1177      -5.884   5.664 -10.707  1.00  0.00
TER
ATOM   3579  O   WAT  1178      -2.314   6.282 -15.246  1.00  0.00
ATOM   3580  H1  WAT  1178      -2.555   6.550 -16.133  1.00  0.00
ATOM   3581  H2  WAT  1178      -1.374   6.453 -15.191  1.00  0.00
TER
ATOM   3582  O   WAT  1179      -0.109  -7.254 -11.491  1.00  0.00
ATOM   3583  H1  WAT  1179      -0.170  -6.662 -10.741  1.00  0.00
ATOM   3584  H2  WAT  1179       0.831  -7.362 -11.636  1.00  0.00
TER
ATOM   3585  O   WAT  1180       2.528  -7.597 -11.852  1.00  0.00
ATOM   3586  H1  WAT  1180       3.143  -7.280 -12.513  1.00  0.00
ATOM   3587  H2  WAT  1180       3.073  -8.083 -11.232  1.00  0.00
TER
ATOM   3588  O   WAT  1181       8.946   8.302 -14.445  1.00  0.00
ATOM   3589  H1  WAT  1181       8.452   8.699 -15.163  1.00  0.00
ATOM   3590  H2  WAT  1181       8.337   7.677 -14.052  1.00  0.00
TER
ATOM   3591  O   WAT  1182      -6.949  -8.918 -11.738  1.00  0.00
ATOM   3592  H1  WAT  1182      -6.401  -9.099 -12.501  1.00  0.00
ATOM   3593  H2  WAT  1182      -6.884  -9.709 -11.202  1.00  0.00
TER
ATOM   3594  O   WAT  1183      -6.176   7.673 -13.728  1.00  0.00
ATOM   3595  H1  WAT  1183      -6.770   7.541 -12.989  1.00  0.00
ATOM   3596  H2  WAT  1183      -6.184   6.836 -14.193  1.00  0.00
TER
ATOM   3597  O   WAT  1184       3.269  -9.034 -15.525  1.00  0.00
ATOM   3598  H1  WAT  1184       2.395  -8.701 -15.727  1.00  0.00
ATOM   3599  H2  WAT  1184       3.160  -9.507 -14.699  1.00  0.00
TER
ATOM   3600  O   WAT  1185       4.176  -6.827 -14.140  1.00  0.00
ATOM   3601  H1  WAT  1185       3.848  -7.642 -14.520  1.00  0.00
ATOM   3602  H2  WAT  1185       5.125  -6.870 -14.264  1.00  0.00
TER
ATOM   3603  O   WAT  1186       6.630   8.944 -17.167  1.00  0.00
ATOM   3604  H1  WAT  1186       6.170   9.696 -17.541  1.00  0.00
ATOM   3605  H2  WAT  1186       6.001   8.225 -17.225  1.00  0.00
TER
ATOM   3606  O   WAT  1187      -6.545   5.038 -14.777  1.00  0.00
ATOM   3607  H1  WAT  1187      -7.272   4.419 -14.844  1.00  0.00
ATOM   3608  H2  WAT  1187      -6.484   5.432 -15.647  1.00  0.00
TER
ATOM   3609  O   WAT  1188      -2.940   7.253 -17.992  1.00  0.00
ATOM   3610  H1  WAT  1188      -2.424   6.642 -18.517  1.00  0.00
ATOM   3611  H2  WAT  1188      -2.291   7.756 -17.501  1.00  0.00
TER
ATOM   3612  O   WAT  1189      -0.201   8.144 -17.165  1.00  0.00
ATOM   3613  H1  WAT  1189       0.087   7.889 -18.042  1.00  0.00
ATOM   3614  H2  WAT  1189       0.311   7.591 -16.574  1.00  0.00
TER
ATOM   3615  O   WAT  1190       1.017  -8.117 -16.585  1.00  0.00
ATOM   3616  H1  WAT  1190       0.234  -7.643 -16.306  1.00  0.00
ATOM   3617  H2  WAT  1190       0.723  -9.022 -16.694  1.00  0.00
TER
ATOM   3618  O   WAT  1191       5.569  -7.415 -18.540  1.00  0.00
ATOM   3619  H1  WAT  1191       6.010  -7.470 -19.388  1.00  0.00
ATOM   3620  H2  WAT  1191       5.300  -6.499 -18.469  1.00  0.00
TER
ATOM   3621  O   WAT  1192      -0.134   9.065  -9.798  1.00  0.00
ATOM   3622  H1  WAT  1192       0.793   8.830  -9.755  1.00  0.00
ATOM   3623  H2  WAT  1192      -0.149   9.893 -10.280  1.00  0.00
TER
ATOM   3624  O   WAT  1193      -2.947  -8.270 -10.034  1.00  0.00
ATOM   3625  H1  WAT  1193      -3.229  -7.767 -10.798  1.00  0.00
ATOM   3626  H2  WAT  1193      -2.565  -9.068 -10.400  1.00  0.00
TER
ATOM   3627  O   WAT  1194       3.654  -8.855  -9.456  1.00  0.00
ATOM   3628  H1  WAT  1194       3.541  -8.535  -8.561  1.00  0.00
ATOM   3629  H2  WAT  1194       4.471  -8.454  -9.752  1.00  0.00
TER
ATOM   3630  O   WAT  1195       6.434   8.292  -9.974  1.00  0.00
ATOM   3631  H1  WAT  1195       7.227   7.797 -10.181  1.00  0.00
ATOM   3632  H2  WAT  1195       6.727   8.971  -9.367  1.00  0.00
TER
ATOM   3633  O   WAT  1196       2.560 -19.610  17.231  1.00  0.00
ATOM   3634  H1  WAT  1196       2.479 -20.524  16.960  1.00  0.00
ATOM   3635  H2  WAT  1196       2.146 -19.113  16.525  1.00  0.00
TER
ATOM   3636  O   WAT  1197       0.692 -17.832  19.112  1.00  0.00
ATOM   3637  H1  WAT  1197      -0.084 -18.312  19.401  1.00  0.00
ATOM   3638  H2  WAT  1197       1.343 -18.511  18.937  1.00  0.00
TER
ATOM   3639  O   WAT  1198       4.713 -13.426  17.891  1.00  0.00
ATOM   3640  H1  WAT  1198       4.251 -14.197  18.220  1.00  0.00
ATOM   3641  H2  WAT  1198       5.525 -13.399  18.397  1.00  0.00
TER
ATOM   3642  O   WAT  1199      -8.919 -19.959  19.657  1.00  0.00
ATOM   3643  H1  WAT  1199      -8.347 -20.727  19.658  1.00  0.00
ATOM   3644  H2  WAT  1199      -8.919 -19.660  18.748  1.00  0.00
TER
ATOM   3645  O   WAT  1200       0.939 -11.140  17.512  1.00  0.00
ATOM   3646  H1  WAT  1200       0.320 -10.684  16.941  1.00  0.00
ATOM   3647  H2  WAT  1200       1.794 -10.985  17.111  1.00  0.00
TER
ATOM   3648  O   WAT  1201       0.133 -15.156  19.119  1.00  0.00
ATOM   3649  H1  WAT  1201       0.064 -16.097  18.957  1.00  0.00
ATOM   3650  H2  WAT  1201       0.895 -15.066  19.691  1.00  0.00
TER
ATOM   3651  O   WAT  1202       1.805 -16.256  14.905  1.00  0.00
ATOM   3652  H1  WAT  1202       1.187 -15.791  14.341  1.00  0.00
ATOM   3653  H2  WAT  1202       2.318 -15.564  15.322  1.00  0.00
TER
ATOM   3654  O   WAT  1203      -8.826 -15.571  12.279  1.00  0.00
ATOM   3655  H1  WAT  1203      -9.204 -15.082  11.547  1.00  0.00
ATOM   3656  H2  WAT  1203      -8.569 -14.898  12.910  1.00  0.00
TER
ATOM   3657  O   WAT  1204       5.628 -14.731  15.117  1.00  0.00
ATOM   3658  H1  WAT  1204       5.518 -15.673  15.242  1.00  0.00
ATOM   3659  H2  WAT  1204       5.625 -14.369  16.004  1.00  0.00
TER
ATOM   3660  O   WAT  1205       1.171 -19.104  14.474  1.00  0.00
ATOM   3661  H1  WAT  1205       0.243 -19.170  14.702  1.00  0.00
ATOM   3662  H2  WAT  1205       1.323 -18.166  14.359  1.00  0.00
TER
ATOM   3663  O   WAT  1206       5.200 -17.542  14.977  1.00  0.00
ATOM   3664  H1  WAT  1206       4.581 -17.880  14.330  1.00  0.00
ATOM   3665  H2  WAT  1206       5.183 -18.186  15.685  1.00  0.00
TER
ATOM   3666  O   WAT  1207      -3.224 -18.578  17.256  1.00  0.00
ATOM   3667  H1  WAT  1207      -3.628 -19.290  16.760  1.00  0.00
ATOM   3668  H2  WAT  1207      -3.137 -18.922  18.144  1.00  0.00
TER
ATOM   3669  O   WAT  1208      -2.756 -14.891  19.419  1.00  0.00
ATOM   3670  H1  WAT  1208      -3.053 -15.496  18.740  1.00  0.00
ATOM   3671  H2  WAT  1208      -1.806 -14.853  19.308  1.00  0.00
TER
ATOM   3672  O   WAT  1209       3.377 -18.303  11.984  1.00  0.00
ATOM   3673  H1  WAT  1209       3.816 -19.141  11.838  1.00  0.00
ATOM   3674  H2  WAT  1209       4.090 -17.670  12.071  1.00  0.00
TER
ATOM   3675  O   WAT  1210       1.486 -13.364  15.952  1.00  0.00
ATOM   3676  H1  WAT  1210       1.926 -12.621  15.538  1.00  0.00
ATOM   3677  H2  WAT  1210       1.425 -13.121  16.876  1.00  0.00
TER
ATOM   3678  O   WAT  1211      -6.523 -19.683  14.756  1.00  0.00
ATOM   3679  H1  WAT  1211      -6.644 -18.957  14.144  1.00  0.00
ATOM   3680  H2  WAT  1211      -6.833 -20.453  14.279  1.00  0.00
TER
ATOM   3681  O   WAT  1212      -7.640 -14.812  16.974  1.00  0.00
ATOM   3682  H1  WAT  1212      -8.047 -14.670  16.119  1.00  0.00
ATOM   3683  H2  WAT  1212      -6.749 -15.096  16.771  1.00  0.00
TER
ATOM   3684  O   WAT  1213       4.153 -10.377  13.309  1.00  0.00
ATOM   3685  H1  WAT  1213       3.993 -10.667  14.207  1.00  0.00
ATOM   3686  H2  WAT  1213       3.988 -11.153  12.773  1.00  0.00
TER
ATOM   3687  O   WAT  1214      -3.368 -10.597  15.086  1.00  0.00
ATOM   3688  H1  WAT  1214      -3.544 -11.513  14.873  1.00  0.00
ATOM   3689  H2  WAT  1214      -4.222 -10.238  15.326  1.00  0.00
TER
ATOM   3690  O   WAT  1215       3.856 -12.868  11.869  1.00  0.00
ATOM   3691  H1  WAT  1215       3.162 -12.870  11.209  1.00  0.00
ATOM   3692  H2  WAT  1215       4.598 -13.292  11.438  1.00  0.00
TER
ATOM   3693  O   WAT  1216       3.421 -11.242  15.943  1.00  0.00
ATOM   3694  H1  WAT  1216       3.877 -12.023  16.257  1.00  0.00
ATOM   3695  H2  WAT  1216       3.760 -10.531  16.488  1.00  0.00
TER
ATOM   3696  O   WAT  1217      -4.266 -21.216  15.867  1.00  0.00
ATOM   3697  H1  WAT  1217      -4.491 -21.433  16.771  1.00  0.00
ATOM   3698  H2  WAT  1217      -5.046 -20.783  15.521  1.00  0.00
TER
ATOM   3699  O   WAT  1218       2.964 -21.210  14.466  1.00  0.00
ATOM   3700  H1  WAT  1218       2.365 -20.486  14.282  1.00  0.00
ATOM   3701  H2  WAT  1218       3.512 -21.272  13.683  1.00  0.00
TER
ATOM   3702  O   WAT  1219      -2.332 -19.996  11.385  1.00  0.00
ATOM   3703  H1  WAT  1219      -2.900 -20.444  10.759  1.00  0.00
ATOM   3704  H2  WAT  1219      -1.623 -19.637  10.852  1.00  0.00
TER
ATOM   3705  O   WAT  1220      -4.787 -16.000  13.658  1.00  0.00
ATOM   3706  H1  WAT  1220      -5.561 -16.541  13.498  1.00  0.00
ATOM   3707  H2  WAT  1220      -4.058 -16.520  13.320  1.00  0.00
TER
ATOM   3708  O   WAT  1221       5.972 -17.004  19.451  1.00  0.00
ATOM   3709  H1  WAT  1221       6.692 -16.508  19.060  1.00  0.00
ATOM   3710  H2  WAT  1221       5.770 -17.682  18.806  1.00  0.00
TER
ATOM   3711  O   WAT  1222      -4.743 -16.332  17.296  1.00  0.00
ATOM   3712  H1  WAT  1222      -4.226 -17.136  17.242  1.00  0.00
ATOM   3713  H2  WAT  1222      -5.195 -16.395  18.138  1.00  0.00
TER
ATOM   3714  O   WAT  1223       0.144 -15.066  12.569  1.00  0.00
ATOM   3715  H1  WAT  1223       0.485 -14.322  12.073  1.00  0.00
ATOM   3716  H2  WAT  1223      -0.685 -14.753  12.931  1.00  0.00
TER
ATOM   3717  O   WAT  1224       6.419 -19.927  11.358  1.00  0.00
ATOM   3718  H1  WAT  1224       6.335 -19.496  10.507  1.00  0.00
ATOM   3719  H2  WAT  1224       7.138 -19.467  11.790  1.00  0.00
TER
ATOM   3720  O   WAT  1225       7.448 -13.073  14.086  1.00  0.00
ATOM   3721  H1  WAT  1225       6.805 -13.727  14.360  1.00  0.00
ATOM   3722  H2  WAT  1225       7.061 -12.667  13.310  1.00  0.00
TER
ATOM   3723  O   WAT  1226       3.026 -15.744  17.933  1.00  0.00
ATOM   3724  H1  WAT  1226       3.379 -16.341  17.273  1.00  0.00
ATOM   3725  H2  WAT  1226       2.143 -16.070  18.104  1.00  0.00
TER
ATOM   3726  O   WAT  1227      -0.887 -14.984  15.340  1.00  0.00
ATOM   3727  H1  WAT  1227      -0.200 -14.438  15.721  1.00  0.00
ATOM   3728  H2  WAT  1227      -1.674 -14.440  15.375  1.00  0.00
TER
ATOM   3729  O   WAT  1228      -8.748 -19.367  10.832  1.00  0.00
ATOM   3730  H1  WAT  1228      -7.879 -19.085  11.116  1.00  0.00
ATOM   3731  H2  WAT  1228      -9.239 -18.554  10.717  1.00  0.00
TER
ATOM   3732  O   WAT  1229      -1.585 -17.980  14.953  1.00  0.00
ATOM   3733  H1  WAT  1229      -1.128 -17.169  15.179  1.00  0.00
ATOM   3734  H2  WAT  1229      -1.936 -18.298  15.785  1.00  0.00
TER
ATOM   3735  O   WAT  1230       5.837 -14.181  10.624  1.00  0.00
ATOM   3736  H1  WAT  1230       5.611 -14.898  11.216  1.00  0.00
ATOM   3737  H2  WAT  1230       5.447 -14.430   9.786  1.00  0.00
TER
ATOM   3738  O   WAT  1231      -8.381 -10.154  11.398  1.00  0.00
ATOM   3739  H1  WAT  1231      -8.021  -9.555  10.744  1.00  0.00
ATOM   3740  H2  WAT  1231      -8.522  -9.608  12.172  1.00  0.00
TER
ATOM   3741  O   WAT  1232       5.419 -16.264  12.285  1.00  0.00
ATOM   3742  H1  WAT  1232       5.131 -15.803  13.073  1.00  0.00
ATOM   3743  H2  WAT  1232       6.214 -16.724  12.553  1.00  0.00
TER
ATOM   3744  O   WAT  1233      -2.364 -12.771  12.215  1.00  0.00
ATOM   3745  H1  WAT  1233      -2.373 -12.038  11.600  1.00  0.00
ATOM   3746  H2  WAT  1233      -3.284 -13.018  12.308  1.00  0.00
TER
ATOM   3747  O   WAT  1234      -6.763 -17.550  12.960  1.00  0.00
ATOM   3748  H1  WAT  1234      -7.371 -16.810  12.970  1.00  0.00
ATOM   3749  H2  WAT  1234      -6.289 -17.460  12.134  1.00  0.00
TER
ATOM   3750  O   WAT  1235       0.622 -12.708  10.878  1.00  0.00
ATOM   3751  H1  WAT  1235       0.723 -12.912   9.948  1.00  0.00
ATOM   3752  H2  WAT  1235      -0.278 -12.963  11.083  1.00  0.00
TER
ATOM   3753  O   WAT  1236      -0.736 -10.190  15.573  1.00  0.00
ATOM   3754  H1  WAT  1236      -0.482 -10.228  14.651  1.00  0.00
ATOM   3755  H2  WAT  1236      -1.685 -10.317  15.566  1.00  0.00
TER
ATOM   3756  O   WAT  1237       5.269 -19.271  17.149  1.00  0.00
ATOM   3757  H1  WAT  1237       4.328 -19.256  17.323  1.00  0.00
ATOM   3758  H2  WAT  1237       5.583 -20.057  17.595  1.00  0.00
TER
ATOM   3759  O   WAT  1238      -4.753 -17.589  10.709  1.00  0.00
ATOM   3760  H1  WAT  1238      -3.987 -17.701  11.272  1.00  0.00
ATOM   3761  H2  WAT  1238      -4.675 -18.285  10.057  1.00  0.00
TER
ATOM   3762  O   WAT  1239      -6.058 -20.156  11.392  1.00  0.00
ATOM   3763  H1  WAT  1239      -5.978 -21.103  11.504  1.00  0.00
ATOM   3764  H2  WAT  1239      -5.166 -19.825  11.498  1.00  0.00
TER
ATOM   3765  O   WAT  1240       7.271 -12.100  18.824  1.00  0.00
ATOM   3766  H1  WAT  1240       7.396 -11.277  19.296  1.00  0.00
ATOM   3767  H2  WAT  1240       8.138 -12.311  18.476  1.00  0.00
TER
ATOM   3768  O   WAT  1241      -5.257 -10.007  18.496  1.00  0.00
ATOM   3769  H1  WAT  1241      -4.521 -10.555  18.767  1.00  0.00
ATOM   3770  H2  WAT  1241      -4.873  -9.141  18.356  1.00  0.00
TER
ATOM   3771  O   WAT  1242      -8.372 -13.939  14.370  1.00  0.00
ATOM   3772  H1  WAT  1242      -9.298 -13.697  14.360  1.00  0.00
ATOM   3773  H2  WAT  1242      -7.907 -13.112  14.248  1.00  0.00
TER
ATOM   3774  O   WAT  1243      -2.147 -10.834  10.318  1.00  0.00
ATOM   3775  H1  WAT  1243      -1.354 -10.545   9.866  1.00  0.00
ATOM   3776  H2  WAT  1243      -2.666 -11.264   9.640  1.00  0.00
TER
ATOM   3777  O   WAT  1244       6.906 -11.607  11.742  1.00  0.00
ATOM   3778  H1  WAT  1244       6.621 -12.020  10.927  1.00  0.00
ATOM   3779  H2  WAT  1244       6.708 -10.678  11.622  1.00  0.00
TER
ATOM   3780  O   WAT  1245      -1.629 -15.613  10.183  1.00  0.00
ATOM   3781  H1  WAT  1245      -1.734 -16.228  10.909  1.00  0.00
ATOM   3782  H2  WAT  1245      -1.796 -16.137   9.399  1.00  0.00
TER
ATOM   3783  O   WAT  1246       1.611 -16.551  10.787  1.00  0.00
ATOM   3784  H1  WAT  1246       1.062 -16.104  11.431  1.00  0.00
ATOM   3785  H2  WAT  1246       2.233 -17.056  11.311  1.00  0.00
TER
ATOM   3786  O   WAT  1247      -2.721 -17.592  12.683  1.00  0.00
ATOM   3787  H1  WAT  1247      -2.299 -17.758  13.526  1.00  0.00
ATOM   3788  H2  WAT  1247      -2.596 -18.402  12.189  1.00  0.00
TER
ATOM   3789  O   WAT  1248      -0.208 -18.568   9.931  1.00  0.00
ATOM   3790  H1  WAT  1248       0.312 -19.284   9.565  1.00  0.00
ATOM   3791  H2  WAT  1248       0.439 -17.930  10.231  1.00  0.00
TER
ATOM   3792  O   WAT  1249       0.357 -10.487  12.221  1.00  0.00
ATOM   3793  H1  WAT  1249       1.252 -10.149  12.243  1.00  0.00
ATOM   3794  H2  WAT  1249       0.388 -11.209  11.594  1.00  0.00
TER
ATOM   3795  O   WAT  1250      -6.004 -15.115  10.450  1.00  0.00
ATOM   3796  H1  WAT  1250      -5.566 -14.572  11.106  1.00  0.00
ATOM   3797  H2  WAT  1250      -5.519 -15.940  10.459  1.00  0.00
TER
ATOM   3798  O   WAT  1251      -8.789 -12.326  17.902  1.00  0.00
ATOM   3799  H1  WAT  1251      -8.459 -13.194  17.670  1.00  0.00
ATOM   3800  H2  WAT  1251      -8.360 -12.120  18.732  1.00  0.00
TER
ATOM   3801  O   WAT  1252      -4.193 -13.995  15.562  1.00  0.00
ATOM   3802  H1  WAT  1252      -4.494 -14.118  16.462  1.00  0.00
ATOM   3803  H2  WAT  1252      -4.299 -14.854  15.154  1.00  0.00
TER
ATOM   3804  O   WAT  1253       8.576 -14.215  10.265  1.00  0.00
ATOM   3805  H1  WAT  1253       7.745 -14.147  10.735  1.00  0.00
ATOM   3806  H2  WAT  1253       8.753 -13.325   9.961  1.00  0.00
TER
ATOM   3807  O   WAT  1254       8.032 -17.470  12.768  1.00  0.00
ATOM   3808  H1  WAT  1254       8.794 -16.901  12.874  1.00  0.00
ATOM   3809  H2  WAT  1254       8.047 -18.038  13.539  1.00  0.00
TER
ATOM   3810  O   WAT  1255      -8.468 -18.947  16.999  1.00  0.00
ATOM   3811  H1  WAT  1255      -9.123 -19.215  16.355  1.00  0.00
ATOM   3812  H2  WAT  1255      -7.630 -19.056  16.549  1.00  0.00
TER
ATOM   3813  O   WAT  1256       9.038 -16.615  17.612  1.00  0.00
ATOM   3814  H1  WAT  1256       9.409 -17.399  17.206  1.00  0.00
ATOM   3815  H2  WAT  1256       9.678 -15.926  17.434  1.00  0.00
TER
ATOM   3816  O   WAT  1257       8.084 -17.177   9.925  1.00  0.00
ATOM   3817  H1  WAT  1257       8.359 -16.269   9.797  1.00  0.00
ATOM   3818  H2  WAT  1257       7.895 -17.241  10.862  1.00  0.00
TER
ATOM   3819  O   WAT  1258       7.980 -19.240  14.918  1.00  0.00
ATOM   3820  H1  WAT  1258       7.605 -20.007  14.486  1.00  0.00
ATOM   3821  H2  WAT  1258       7.251 -18.858  15.406  1.00  0.00
TER
ATOM   3822  O   WAT  1259       7.255 -21.014  18.219  1.00  0.00
ATOM   3823  H1  WAT  1259       7.779 -21.508  17.588  1.00  0.00
ATOM   3824  H2  WAT  1259       7.841 -20.879  18.964  1.00  0.00
TER
ATOM   3825  O   WAT  1260       6.079 -10.480  16.552  1.00  0.00
ATOM   3826  H1  WAT  1260       6.675 -10.801  15.876  1.00  0.00
ATOM   3827  H2  WAT  1260       6.337 -10.953  17.344  1.00  0.00
TER
ATOM   3828  O   WAT  1261      -8.262 -10.419  15.982  1.00  0.00
ATOM   3829  H1  WAT  1261      -8.430 -11.051  16.680  1.00  0.00
ATOM   3830  H2  WAT  1261      -9.129 -10.213  15.631  1.00  0.00
TER
ATOM   3831  O   WAT  1262      -6.656 -11.725  13.427  1.00  0.00
ATOM   3832  H1  WAT  1262      -7.181 -11.344  12.723  1.00  0.00
ATOM   3833  H2  WAT  1262      -6.731 -11.100  14.148  1.00  0.00
TER
ATOM   3834  O   WAT  1263       8.101 -10.166  14.748  1.00  0.00
ATOM   3835  H1  WAT  1263       8.276 -10.853  14.104  1.00  0.00
ATOM   3836  H2  WAT  1263       7.403  -9.642  14.356  1.00  0.00
TER
ATOM   3837  O   WAT  1264      -4.056  -9.777  12.301  1.00  0.00
ATOM   3838  H1  WAT  1264      -3.325 -10.061  11.754  1.00  0.00
ATOM   3839  H2  WAT  1264      -3.797 -10.016  13.191  1.00  0.00
TER
ATOM   3840  O   WAT  1265      -4.895 -13.661  12.306  1.00  0.00
ATOM   3841  H1  WAT  1265      -5.524 -13.192  12.855  1.00  0.00
ATOM   3842  H2  WAT  1265      -4.780 -14.506  12.741  1.00  0.00
TER
ATOM   3843  O   WAT  1266       2.560 -19.610  -1.544  1.00  0.00
ATOM   3844  H1  WAT  1266       2.479 -20.524  -1.815  1.00  0.00
ATOM   3845  H2  WAT  1266       2.146 -19.113  -2.250  1.00  0.00
TER
ATOM   3846  O   WAT  1267       0.692 -17.832   0.337  1.00  0.00
ATOM   3847  H1  WAT  1267      -0.084 -18.312   0.627  1.00  0.00
ATOM   3848  H2  WAT  1267       1.343 -18.511   0.163  1.00  0.00
TER
ATOM   3849  O   WAT  1268      -5.292 -17.520   1.215  1.00  0.00
ATOM   3850  H1  WAT  1268      -6.123 -17.775   1.614  1.00  0.00
ATOM   3851  H2  WAT  1268      -4.683 -17.449   1.951  1.00  0.00
TER
ATOM   3852  O   WAT  1269       4.713 -13.426  -0.883  1.00  0.00
ATOM   3853  H1  WAT  1269       4.251 -14.197  -0.554  1.00  0.00
ATOM   3854  H2  WAT  1269       5.525 -13.399  -0.378  1.00  0.00
TER
ATOM   3855  O   WAT  1270      -5.311 -13.486   1.411  1.00  0.00
ATOM   3856  H1  WAT  1270      -5.009 -14.376   1.232  1.00  0.00
ATOM   3857  H2  WAT  1270      -4.567 -12.929   1.183  1.00  0.00
TER
ATOM   3858  O   WAT  1271      -8.919 -19.959   0.883  1.00  0.00
ATOM   3859  H1  WAT  1271      -8.347 -20.727   0.883  1.00  0.00
ATOM   3860  H2  WAT  1271      -8.919 -19.660  -0.026  1.00  0.00
TER
ATOM   3861  O   WAT  1272       0.939 -11.140  -1.263  1.00  0.00
ATOM   3862  H1  WAT  1272       0.320 -10.684  -1.833  1.00  0.00
ATOM   3863  H2  WAT  1272       1.794 -10.985  -1.664  1.00  0.00
TER
ATOM   3864  O   WAT  1273       0.133 -15.156   0.344  1.00  0.00
ATOM   3865  H1  WAT  1273       0.064 -16.097   0.183  1.00  0.00
ATOM   3866  H2  WAT  1273       0.895 -15.066   0.916  1.00  0.00
TER
ATOM   3867  O   WAT  1274       1.805 -16.256  -3.869  1.00  0.00
ATOM   3868  H1  WAT  1274       1.187 -15.791  -4.433  1.00  0.00
ATOM   3869  H2  WAT  1274       2.318 -15.564  -3.452  1.00  0.00
TER
ATOM   3870  O   WAT  1275      -3.332 -16.729   2.809  1.00  0.00
ATOM   3871  H1  WAT  1275      -3.665 -16.102   3.451  1.00  0.00
ATOM   3872  H2  WAT  1275      -3.155 -16.203   2.029  1.00  0.00
TER
ATOM   3873  O   WAT  1276      -4.120 -14.761   4.624  1.00  0.00
ATOM   3874  H1  WAT  1276      -3.502 -14.086   4.342  1.00  0.00
ATOM   3875  H2  WAT  1276      -4.980 -14.352   4.533  1.00  0.00
TER
ATOM   3876  O   WAT  1277      -8.826 -15.571  -6.495  1.00  0.00
ATOM   3877  H1  WAT  1277      -9.204 -15.082  -7.227  1.00  0.00
ATOM   3878  H2  WAT  1277      -8.569 -14.898  -5.865  1.00  0.00
TER
ATOM   3879  O   WAT  1278       6.798 -13.297   2.539  1.00  0.00
ATOM   3880  H1  WAT  1278       6.114 -12.627   2.531  1.00  0.00
ATOM   3881  H2  WAT  1278       7.338 -13.099   1.774  1.00  0.00
TER
ATOM   3882  O   WAT  1279       4.334 -11.452   1.254  1.00  0.00
ATOM   3883  H1  WAT  1279       4.347 -11.856   0.386  1.00  0.00
ATOM   3884  H2  WAT  1279       3.781 -10.678   1.150  1.00  0.00
TER
ATOM   3885  O   WAT  1280       5.628 -14.731  -3.657  1.00  0.00
ATOM   3886  H1  WAT  1280       5.518 -15.673  -3.532  1.00  0.00
ATOM   3887  H2  WAT  1280       5.625 -14.369  -2.771  1.00  0.00
TER
ATOM   3888  O   WAT  1281       3.733 -16.549   2.582  1.00  0.00
ATOM   3889  H1  WAT  1281       4.149 -16.763   1.748  1.00  0.00
ATOM   3890  H2  WAT  1281       4.456 -16.292   3.153  1.00  0.00
TER
ATOM   3891  O   WAT  1282       1.171 -19.104  -4.301  1.00  0.00
ATOM   3892  H1  WAT  1282       0.243 -19.170  -4.072  1.00  0.00
ATOM   3893  H2  WAT  1282       1.323 -18.166  -4.415  1.00  0.00
TER
ATOM   3894  O   WAT  1283       7.679 -18.151   2.674  1.00  0.00
ATOM   3895  H1  WAT  1283       6.851 -18.081   2.199  1.00  0.00
ATOM   3896  H2  WAT  1283       8.274 -17.565   2.205  1.00  0.00
TER
ATOM   3897  O   WAT  1284       5.200 -17.542  -3.797  1.00  0.00
ATOM   3898  H1  WAT  1284       4.581 -17.880  -4.445  1.00  0.00
ATOM   3899  H2  WAT  1284       5.183 -18.186  -3.089  1.00  0.00
TER
ATOM   3900  O   WAT  1285      -3.224 -18.578  -1.519  1.00  0.00
ATOM   3901  H1  WAT  1285      -3.628 -19.290  -2.014  1.00  0.00
ATOM   3902  H2  WAT  1285      -3.137 -18.922  -0.630  1.00  0.00
TER
ATOM   3903  O   WAT  1286      -2.756 -14.891   0.645  1.00  0.00
ATOM   3904  H1  WAT  1286      -3.053 -15.496  -0.034  1.00  0.00
ATOM   3905  H2  WAT  1286      -1.806 -14.853   0.534  1.00  0.00
TER
ATOM   3906  O   WAT  1287       5.333 -11.318   4.307  1.00  0.00
ATOM   3907  H1  WAT  1287       4.856 -10.510   4.115  1.00  0.00
ATOM   3908  H2  WAT  1287       4.649 -11.970   4.460  1.00  0.00
TER
ATOM   3909  O   WAT  1288      -3.664 -15.153   7.296  1.00  0.00
ATOM   3910  H1  WAT  1288      -4.561 -14.929   7.543  1.00  0.00
ATOM   3911  H2  WAT  1288      -3.639 -15.029   6.347  1.00  0.00
TER
ATOM   3912  O   WAT  1289       3.377 -18.303  -6.790  1.00  0.00
ATOM   3913  H1  WAT  1289       3.816 -19.141  -6.936  1.00  0.00
ATOM   3914  H2  WAT  1289       4.090 -17.670  -6.704  1.00  0.00
TER
ATOM   3915  O   WAT  1290      -4.837 -18.281   5.872  1.00  0.00
ATOM   3916  H1  WAT  1290      -4.976 -17.409   6.240  1.00  0.00
ATOM   3917  H2  WAT  1290      -5.719 -18.624   5.726  1.00  0.00
TER
ATOM   3918  O   WAT  1291       1.486 -13.364  -2.822  1.00  0.00
ATOM   3919  H1  WAT  1291       1.926 -12.621  -3.236  1.00  0.00
ATOM   3920  H2  WAT  1291       1.425 -13.121  -1.898  1.00  0.00
TER
ATOM   3921  O   WAT  1292      -3.039 -12.339   8.080  1.00  0.00
ATOM   3922  H1  WAT  1292      -3.067 -11.935   7.213  1.00  0.00
ATOM   3923  H2  WAT  1292      -3.202 -13.268   7.917  1.00  0.00
TER
ATOM   3924  O   WAT  1293      -6.523 -19.683  -4.018  1.00  0.00
ATOM   3925  H1  WAT  1293      -6.644 -18.957  -4.630  1.00  0.00
ATOM   3926  H2  WAT  1293      -6.833 -20.453  -4.495  1.00  0.00
TER
ATOM   3927  O   WAT  1294       8.913 -11.557   9.377  1.00  0.00
ATOM   3928  H1  WAT  1294       9.389 -11.078  10.055  1.00  0.00
ATOM   3929  H2  WAT  1294       9.534 -11.625   8.651  1.00  0.00
TER
ATOM   3930  O   WAT  1295      -8.885 -16.512   1.789  1.00  0.00
ATOM   3931  H1  WAT  1295      -8.807 -16.377   0.844  1.00  0.00
ATOM   3932  H2  WAT  1295      -8.271 -17.220   1.981  1.00  0.00
TER
ATOM   3933  O   WAT  1296      -7.640 -14.812  -1.801  1.00  0.00
ATOM   3934  H1  WAT  1296      -8.047 -14.670  -2.655  1.00  0.00
ATOM   3935  H2  WAT  1296      -6.749 -15.096  -2.004  1.00  0.00
TER
ATOM   3936  O   WAT  1297       8.316 -14.365   6.537  1.00  0.00
ATOM   3937  H1  WAT  1297       8.442 -14.604   5.618  1.00  0.00
ATOM   3938  H2  WAT  1297       8.358 -15.197   7.009  1.00  0.00
TER
ATOM   3939  O   WAT  1298       2.178 -10.662   5.106  1.00  0.00
ATOM   3940  H1  WAT  1298       2.692 -10.752   5.908  1.00  0.00
ATOM   3941  H2  WAT  1298       1.335 -10.316   5.399  1.00  0.00
TER
ATOM   3942  O   WAT  1299       4.153 -10.377  -5.466  1.00  0.00
ATOM   3943  H1  WAT  1299       3.993 -10.667  -4.567  1.00  0.00
ATOM   3944  H2  WAT  1299       3.988 -11.153  -6.001  1.00  0.00
TER
ATOM   3945  O   WAT  1300      -3.368 -10.597  -3.688  1.00  0.00
ATOM   3946  H1  WAT  1300      -3.544 -11.513  -3.902  1.00  0.00
ATOM   3947  H2  WAT  1300      -4.222 -10.238  -3.449  1.00  0.00
TER
ATOM   3948  O   WAT  1301       3.856 -12.868  -6.906  1.00  0.00
ATOM   3949  H1  WAT  1301       3.162 -12.870  -7.566  1.00  0.00
ATOM   3950  H2  WAT  1301       4.598 -13.292  -7.336  1.00  0.00
TER
ATOM   3951  O   WAT  1302       3.421 -11.242  -2.831  1.00  0.00
ATOM   3952  H1  WAT  1302       3.877 -12.023  -2.517  1.00  0.00
ATOM   3953  H2  WAT  1302       3.760 -10.531  -2.287  1.00  0.00
TER
ATOM   3954  O   WAT  1303      -8.829 -15.470   4.328  1.00  0.00
ATOM   3955  H1  WAT  1303      -8.666 -15.940   3.510  1.00  0.00
ATOM   3956  H2  WAT  1303      -8.364 -15.978   4.993  1.00  0.00
TER
ATOM   3957  O   WAT  1304      -4.266 -21.216  -2.908  1.00  0.00
ATOM   3958  H1  WAT  1304      -4.491 -21.433  -2.003  1.00  0.00
ATOM   3959  H2  WAT  1304      -5.046 -20.783  -3.253  1.00  0.00
TER
ATOM   3960  O   WAT  1305       2.964 -21.210  -4.309  1.00  0.00
ATOM   3961  H1  WAT  1305       2.365 -20.486  -4.492  1.00  0.00
ATOM   3962  H2  WAT  1305       3.512 -21.272  -5.091  1.00  0.00
TER
ATOM   3963  O   WAT  1306      -1.826 -20.318   7.758  1.00  0.00
ATOM   3964  H1  WAT  1306      -1.921 -21.258   7.608  1.00  0.00
ATOM   3965  H2  WAT  1306      -0.982 -20.096   7.363  1.00  0.00
TER
ATOM   3966  O   WAT  1307       2.156 -19.983   1.817  1.00  0.00
ATOM   3967  H1  WAT  1307       1.424 -19.474   2.166  1.00  0.00
ATOM   3968  H2  WAT  1307       1.759 -20.800   1.516  1.00  0.00
TER
ATOM   3969  O   WAT  1308      -2.332 -19.996  -7.389  1.00  0.00
ATOM   3970  H1  WAT  1308      -2.900 -20.444  -8.015  1.00  0.00
ATOM   3971  H2  WAT  1308      -1.623 -19.637  -7.922  1.00  0.00
TER
ATOM   3972  O   WAT  1309      -7.255 -16.095   6.488  1.00  0.00
ATOM   3973  H1  WAT  1309      -7.639 -16.736   7.086  1.00  0.00
ATOM   3974  H2  WAT  1309      -6.944 -15.391   7.057  1.00  0.00
TER
ATOM   3975  O   WAT  1310      -1.105 -19.247   1.969  1.00  0.00
ATOM   3976  H1  WAT  1310      -0.738 -19.722   2.715  1.00  0.00
ATOM   3977  H2  WAT  1310      -1.295 -18.373   2.309  1.00  0.00
TER
ATOM   3978  O   WAT  1311      -3.315 -20.207   4.287  1.00  0.00
ATOM   3979  H1  WAT  1311      -3.620 -19.327   4.512  1.00  0.00
ATOM   3980  H2  WAT  1311      -2.361 -20.147   4.323  1.00  0.00
TER
ATOM   3981  O   WAT  1312      -4.787 -16.000  -5.116  1.00  0.00
ATOM   3982  H1  WAT  1312      -5.561 -16.541  -5.276  1.00  0.00
ATOM   3983  H2  WAT  1312      -4.058 -16.520  -5.455  1.00  0.00
TER
ATOM   3984  O   WAT  1313       5.972 -17.004   0.676  1.00  0.00
ATOM   3985  H1  WAT  1313       6.692 -16.508   0.286  1.00  0.00
ATOM   3986  H2  WAT  1313       5.770 -17.682   0.032  1.00  0.00
TER
ATOM   3987  O   WAT  1314       1.354 -16.933   6.563  1.00  0.00
ATOM   3988  H1  WAT  1314       1.287 -17.853   6.309  1.00  0.00
ATOM   3989  H2  WAT  1314       0.724 -16.835   7.278  1.00  0.00
TER
ATOM   3990  O   WAT  1315      -4.743 -16.332  -1.478  1.00  0.00
ATOM   3991  H1  WAT  1315      -4.226 -17.136  -1.533  1.00  0.00
ATOM   3992  H2  WAT  1315      -5.195 -16.395  -0.637  1.00  0.00
TER
ATOM   3993  O   WAT  1316       0.144 -15.066  -6.206  1.00  0.00
ATOM   3994  H1  WAT  1316       0.485 -14.322  -6.701  1.00  0.00
ATOM   3995  H2  WAT  1316      -0.685 -14.753  -5.843  1.00  0.00
TER
ATOM   3996  O   WAT  1317      -7.259 -19.366   5.434  1.00  0.00
ATOM   3997  H1  WAT  1317      -7.617 -18.701   6.021  1.00  0.00
ATOM   3998  H2  WAT  1317      -7.553 -20.198   5.805  1.00  0.00
TER
ATOM   3999  O   WAT  1318      -4.058 -18.908   8.318  1.00  0.00
ATOM   4000  H1  WAT  1318      -4.358 -18.762   7.421  1.00  0.00
ATOM   4001  H2  WAT  1318      -3.286 -19.467   8.225  1.00  0.00
TER
ATOM   4002  O   WAT  1319       1.285 -14.111   6.314  1.00  0.00
ATOM   4003  H1  WAT  1319       1.300 -15.043   6.095  1.00  0.00
ATOM   4004  H2  WAT  1319       0.578 -14.025   6.953  1.00  0.00
TER
ATOM   4005  O   WAT  1320       6.419 -19.927  -7.417  1.00  0.00
ATOM   4006  H1  WAT  1320       6.335 -19.496  -8.267  1.00  0.00
ATOM   4007  H2  WAT  1320       7.138 -19.467  -6.984  1.00  0.00
TER
ATOM   4008  O   WAT  1321       7.496 -17.470   5.660  1.00  0.00
ATOM   4009  H1  WAT  1321       6.771 -16.877   5.463  1.00  0.00
ATOM   4010  H2  WAT  1321       8.024 -17.478   4.862  1.00  0.00
TER
ATOM   4011  O   WAT  1322       7.448 -13.073  -4.688  1.00  0.00
ATOM   4012  H1  WAT  1322       6.805 -13.727  -4.414  1.00  0.00
ATOM   4013  H2  WAT  1322       7.061 -12.667  -5.464  1.00  0.00
TER
ATOM   4014  O   WAT  1323       3.026 -15.744  -0.841  1.00  0.00
ATOM   4015  H1  WAT  1323       3.379 -16.341  -1.501  1.00  0.00
ATOM   4016  H2  WAT  1323       2.143 -16.070  -0.670  1.00  0.00
TER
ATOM   4017  O   WAT  1324      -0.887 -14.984  -3.434  1.00  0.00
ATOM   4018  H1  WAT  1324      -0.200 -14.438  -3.053  1.00  0.00
ATOM   4019  H2  WAT  1324      -1.674 -14.440  -3.399  1.00  0.00
TER
ATOM   4020  O   WAT  1325      -8.748 -19.367  -7.942  1.00  0.00
ATOM   4021  H1  WAT  1325      -7.879 -19.085  -7.659  1.00  0.00
ATOM   4022  H2  WAT  1325      -9.239 -18.554  -8.058  1.00  0.00
TER
ATOM   4023  O   WAT  1326      -1.585 -17.980  -3.822  1.00  0.00
ATOM   4024  H1  WAT  1326      -1.128 -17.169  -3.596  1.00  0.00
ATOM   4025  H2  WAT  1326      -1.936 -18.298  -2.990  1.00  0.00
TER
ATOM   4026  O   WAT  1327       0.719 -12.469   3.408  1.00  0.00
ATOM   4027  H1  WAT  1327       1.363 -12.263   4.085  1.00  0.00
ATOM   4028  H2  WAT  1327       1.082 -13.230   2.955  1.00  0.00
TER
ATOM   4029  O   WAT  1328       1.992 -14.466   2.125  1.00  0.00
ATOM   4030  H1  WAT  1328       2.634 -15.167   2.239  1.00  0.00
ATOM   4031  H2  WAT  1328       2.517 -13.686   1.945  1.00  0.00
TER
ATOM   4032  O   WAT  1329       5.837 -14.181  -8.151  1.00  0.00
ATOM   4033  H1  WAT  1329       5.611 -14.898  -7.558  1.00  0.00
ATOM   4034  H2  WAT  1329       5.447 -14.430  -8.989  1.00  0.00
TER
ATOM   4035  O   WAT  1330       3.766 -13.666   5.329  1.00  0.00
ATOM   4036  H1  WAT  1330       4.101 -13.080   6.007  1.00  0.00
ATOM   4037  H2  WAT  1330       2.846 -13.797   5.559  1.00  0.00
TER
ATOM   4038  O   WAT  1331      -8.381 -10.154  -7.376  1.00  0.00
ATOM   4039  H1  WAT  1331      -8.021  -9.555  -8.031  1.00  0.00
ATOM   4040  H2  WAT  1331      -8.522  -9.608  -6.603  1.00  0.00
TER
ATOM   4041  O   WAT  1332       5.419 -16.264  -6.489  1.00  0.00
ATOM   4042  H1  WAT  1332       5.131 -15.803  -5.701  1.00  0.00
ATOM   4043  H2  WAT  1332       6.214 -16.724  -6.221  1.00  0.00
TER
ATOM   4044  O   WAT  1333      -8.397 -11.889   7.098  1.00  0.00
ATOM   4045  H1  WAT  1333      -8.288 -12.829   6.958  1.00  0.00
ATOM   4046  H2  WAT  1333      -9.049 -11.623   6.449  1.00  0.00
TER
ATOM   4047  O   WAT  1334      -0.406 -13.617   8.498  1.00  0.00
ATOM   4048  H1  WAT  1334      -0.726 -14.336   9.042  1.00  0.00
ATOM   4049  H2  WAT  1334      -1.080 -12.942   8.571  1.00  0.00
TER
ATOM   4050  O   WAT  1335      -2.364 -12.771  -6.559  1.00  0.00
ATOM   4051  H1  WAT  1335      -2.373 -12.038  -7.174  1.00  0.00
ATOM   4052  H2  WAT  1335      -3.284 -13.018  -6.466  1.00  0.00
TER
ATOM   4053  O   WAT  1336      -6.763 -17.550  -5.814  1.00  0.00
ATOM   4054  H1  WAT  1336      -7.371 -16.810  -5.805  1.00  0.00
ATOM   4055  H2  WAT  1336      -6.289 -17.460  -6.640  1.00  0.00
TER
ATOM   4056  O   WAT  1337       0.622 -12.708  -7.896  1.00  0.00
ATOM   4057  H1  WAT  1337       0.723 -12.912  -8.826  1.00  0.00
ATOM   4058  H2  WAT  1337      -0.278 -12.963  -7.692  1.00  0.00
TER
ATOM   4059  O   WAT  1338      -0.736 -10.190  -3.202  1.00  0.00
ATOM   4060  H1  WAT  1338      -0.482 -10.228  -4.124  1.00  0.00
ATOM   4061  H2  WAT  1338      -1.685 -10.317  -3.209  1.00  0.00
TER
ATOM   4062  O   WAT  1339       5.269 -19.271  -1.626  1.00  0.00
ATOM   4063  H1  WAT  1339       4.328 -19.256  -1.451  1.00  0.00
ATOM   4064  H2  WAT  1339       5.583 -20.057  -1.180  1.00  0.00
TER
ATOM   4065  O   WAT  1340      -4.753 -17.589  -8.065  1.00  0.00
ATOM   4066  H1  WAT  1340      -3.987 -17.701  -7.503  1.00  0.00
ATOM   4067  H2  WAT  1340      -4.675 -18.285  -8.718  1.00  0.00
TER
ATOM   4068  O   WAT  1341      -6.058 -20.156  -7.382  1.00  0.00
ATOM   4069  H1  WAT  1341      -5.978 -21.103  -7.270  1.00  0.00
ATOM   4070  H2  WAT  1341      -5.166 -19.825  -7.276  1.00  0.00
TER
ATOM   4071  O   WAT  1342       7.271 -12.100   0.050  1.00  0.00
ATOM   4072  H1  WAT  1342       7.396 -11.277   0.522  1.00  0.00
ATOM   4073  H2  WAT  1342       8.138 -12.311  -0.298  1.00  0.00
TER
ATOM   4074  O   WAT  1343      -5.257 -10.007  -0.279  1.00  0.00
ATOM   4075  H1  WAT  1343      -4.521 -10.555  -0.008  1.00  0.00
ATOM   4076  H2  WAT  1343      -4.873  -9.141  -0.418  1.00  0.00
TER
ATOM   4077  O   WAT  1344      -8.372 -13.939  -4.404  1.00  0.00
ATOM   4078  H1  WAT  1344      -9.298 -13.697  -4.414  1.00  0.00
ATOM   4079  H2  WAT  1344      -7.907 -13.112  -4.526  1.00  0.00
TER
ATOM   4080  O   WAT  1345      -6.251 -10.822   8.910  1.00  0.00
ATOM   4081  H1  WAT  1345      -5.450 -10.501   9.323  1.00  0.00
ATOM   4082  H2  WAT  1345      -6.766 -11.182   9.632  1.00  0.00
TER
ATOM   4083  O   WAT  1346      -2.147 -10.834  -8.456  1.00  0.00
ATOM   4084  H1  WAT  1346      -1.354 -10.545  -8.908  1.00  0.00
ATOM   4085  H2  WAT  1346      -2.666 -11.264  -9.135  1.00  0.00
TER
ATOM   4086  O   WAT  1347       2.585 -14.714   8.857  1.00  0.00
ATOM   4087  H1  WAT  1347       1.979 -14.691   8.117  1.00  0.00
ATOM   4088  H2  WAT  1347       2.281 -15.446   9.394  1.00  0.00
TER
ATOM   4089  O   WAT  1348       4.016 -10.986   7.468  1.00  0.00
ATOM   4090  H1  WAT  1348       4.968 -11.070   7.418  1.00  0.00
ATOM   4091  H2  WAT  1348       3.868 -10.322   8.142  1.00  0.00
TER
ATOM   4092  O   WAT  1349       6.906 -11.607  -7.032  1.00  0.00
ATOM   4093  H1  WAT  1349       6.621 -12.020  -7.847  1.00  0.00
ATOM   4094  H2  WAT  1349       6.708 -10.678  -7.152  1.00  0.00
TER
ATOM   4095  O   WAT  1350      -8.531 -18.335   7.854  1.00  0.00
ATOM   4096  H1  WAT  1350      -8.027 -18.914   8.425  1.00  0.00
ATOM   4097  H2  WAT  1350      -9.270 -18.051   8.391  1.00  0.00
TER
ATOM   4098  O   WAT  1351      -1.629 -15.613  -8.592  1.00  0.00
ATOM   4099  H1  WAT  1351      -1.734 -16.228  -7.866  1.00  0.00
ATOM   4100  H2  WAT  1351      -1.796 -16.137  -9.376  1.00  0.00
TER
ATOM   4101  O   WAT  1352      -1.477 -16.928   7.387  1.00  0.00
ATOM   4102  H1  WAT  1352      -2.243 -16.359   7.303  1.00  0.00
ATOM   4103  H2  WAT  1352      -1.296 -17.220   6.494  1.00  0.00
TER
ATOM   4104  O   WAT  1353       1.611 -16.551  -7.988  1.00  0.00
ATOM   4105  H1  WAT  1353       1.062 -16.104  -7.343  1.00  0.00
ATOM   4106  H2  WAT  1353       2.233 -17.056  -7.464  1.00  0.00
TER
ATOM   4107  O   WAT  1354       5.665 -15.197   7.945  1.00  0.00
ATOM   4108  H1  WAT  1354       6.406 -14.859   7.441  1.00  0.00
ATOM   4109  H2  WAT  1354       4.902 -15.028   7.392  1.00  0.00
TER
ATOM   4110  O   WAT  1355      -6.499 -20.192   8.749  1.00  0.00
ATOM   4111  H1  WAT  1355      -6.458 -20.490   9.657  1.00  0.00
ATOM   4112  H2  WAT  1355      -5.644 -19.791   8.589  1.00  0.00
TER
ATOM   4113  O   WAT  1356      -2.721 -17.592  -6.091  1.00  0.00
ATOM   4114  H1  WAT  1356      -2.299 -17.758  -5.248  1.00  0.00
ATOM   4115  H2  WAT  1356      -2.596 -18.402  -6.586  1.00  0.00
TER
ATOM   4116  O   WAT  1357      -0.208 -18.568  -8.843  1.00  0.00
ATOM   4117  H1  WAT  1357       0.312 -19.284  -9.209  1.00  0.00
ATOM   4118  H2  WAT  1357       0.439 -17.930  -8.543  1.00  0.00
TER
ATOM   4119  O   WAT  1358       4.340 -17.146   6.480  1.00  0.00
ATOM   4120  H1  WAT  1358       4.754 -16.991   7.329  1.00  0.00
ATOM   4121  H2  WAT  1358       3.405 -17.020   6.643  1.00  0.00
TER
ATOM   4122  O   WAT  1359       4.812 -19.806   8.484  1.00  0.00
ATOM   4123  H1  WAT  1359       5.394 -20.561   8.396  1.00  0.00
ATOM   4124  H2  WAT  1359       4.988 -19.275   7.707  1.00  0.00
TER
ATOM   4125  O   WAT  1360      -0.899 -17.194   4.450  1.00  0.00
ATOM   4126  H1  WAT  1360      -0.480 -16.350   4.277  1.00  0.00
ATOM   4127  H2  WAT  1360      -1.818 -17.056   4.220  1.00  0.00
TER
ATOM   4128  O   WAT  1361       1.437 -19.462   5.834  1.00  0.00
ATOM   4129  H1  WAT  1361       1.557 -20.058   6.573  1.00  0.00
ATOM   4130  H2  WAT  1361       2.297 -19.425   5.414  1.00  0.00
TER
ATOM   4131  O   WAT  1362       3.776 -18.908   4.410  1.00  0.00
ATOM   4132  H1  WAT  1362       3.250 -18.384   3.806  1.00  0.00
ATOM   4133  H2  WAT  1362       4.119 -18.275   5.041  1.00  0.00
TER
ATOM   4134  O   WAT  1363      -3.048 -10.888   5.565  1.00  0.00
ATOM   4135  H1  WAT  1363      -3.586 -10.164   5.246  1.00  0.00
ATOM   4136  H2  WAT  1363      -2.795 -11.365   4.775  1.00  0.00
TER
ATOM   4137  O   WAT  1364      -0.192  -9.653   5.824  1.00  0.00
ATOM   4138  H1  WAT  1364      -0.266  -8.750   6.131  1.00  0.00
ATOM   4139  H2  WAT  1364      -1.094  -9.972   5.796  1.00  0.00
TER
ATOM   4140  O   WAT  1365       0.357 -10.487  -6.553  1.00  0.00
ATOM   4141  H1  WAT  1365       1.252 -10.149  -6.531  1.00  0.00
ATOM   4142  H2  WAT  1365       0.388 -11.209  -7.181  1.00  0.00
TER
ATOM   4143  O   WAT  1366      -6.004 -15.115  -8.325  1.00  0.00
ATOM   4144  H1  WAT  1366      -5.566 -14.572  -7.669  1.00  0.00
ATOM   4145  H2  WAT  1366      -5.519 -15.940  -8.315  1.00  0.00
TER
ATOM   4146  O   WAT  1367      -8.789 -12.326  -0.872  1.00  0.00
ATOM   4147  H1  WAT  1367      -8.459 -13.194  -1.105  1.00  0.00
ATOM   4148  H2  WAT  1367      -8.360 -12.120  -0.042  1.00  0.00
TER
ATOM   4149  O   WAT  1368      -4.193 -13.995  -3.212  1.00  0.00
ATOM   4150  H1  WAT  1368      -4.494 -14.118  -2.312  1.00  0.00
ATOM   4151  H2  WAT  1368      -4.299 -14.854  -3.621  1.00  0.00
TER
ATOM   4152  O   WAT  1369      -8.300 -11.459   1.866  1.00  0.00
ATOM   4153  H1  WAT  1369      -8.737 -11.279   2.698  1.00  0.00
ATOM   4154  H2  WAT  1369      -7.732 -10.701   1.724  1.00  0.00
TER
ATOM   4155  O   WAT  1370       7.336 -11.957   6.153  1.00  0.00
ATOM   4156  H1  WAT  1370       6.736 -11.898   5.410  1.00  0.00
ATOM   4157  H2  WAT  1370       7.465 -12.896   6.283  1.00  0.00
TER
ATOM   4158  O   WAT  1371       8.576 -14.215  -8.510  1.00  0.00
ATOM   4159  H1  WAT  1371       7.745 -14.147  -8.039  1.00  0.00
ATOM   4160  H2  WAT  1371       8.753 -13.325  -8.813  1.00  0.00
TER
ATOM   4161  O   WAT  1372       8.032 -17.470  -6.006  1.00  0.00
ATOM   4162  H1  WAT  1372       8.794 -16.901  -5.900  1.00  0.00
ATOM   4163  H2  WAT  1372       8.047 -18.038  -5.235  1.00  0.00
TER
ATOM   4164  O   WAT  1373      -8.468 -18.947  -1.775  1.00  0.00
ATOM   4165  H1  WAT  1373      -9.123 -19.215  -2.419  1.00  0.00
ATOM   4166  H2  WAT  1373      -7.630 -19.056  -2.225  1.00  0.00
TER
ATOM   4167  O   WAT  1374       9.038 -16.615  -1.162  1.00  0.00
ATOM   4168  H1  WAT  1374       9.409 -17.399  -1.568  1.00  0.00
ATOM   4169  H2  WAT  1374       9.678 -15.926  -1.340  1.00  0.00
TER
ATOM   4170  O   WAT  1375       6.021 -15.232   4.251  1.00  0.00
ATOM   4171  H1  WAT  1375       5.207 -14.802   4.514  1.00  0.00
ATOM   4172  H2  WAT  1375       6.429 -14.620   3.638  1.00  0.00
TER
ATOM   4173  O   WAT  1376       8.084 -17.177  -8.849  1.00  0.00
ATOM   4174  H1  WAT  1376       8.359 -16.269  -8.977  1.00  0.00
ATOM   4175  H2  WAT  1376       7.895 -17.241  -7.913  1.00  0.00
TER
ATOM   4176  O   WAT  1377       7.980 -19.240  -3.856  1.00  0.00
ATOM   4177  H1  WAT  1377       7.605 -20.007  -4.288  1.00  0.00
ATOM   4178  H2  WAT  1377       7.251 -18.858  -3.369  1.00  0.00
TER
ATOM   4179  O   WAT  1378      -7.430 -18.561   2.765  1.00  0.00
ATOM   4180  H1  WAT  1378      -7.063 -18.649   3.645  1.00  0.00
ATOM   4181  H2  WAT  1378      -7.999 -19.325   2.666  1.00  0.00
TER
ATOM   4182  O   WAT  1379       7.370 -20.093   5.778  1.00  0.00
ATOM   4183  H1  WAT  1379       7.139 -20.322   4.878  1.00  0.00
ATOM   4184  H2  WAT  1379       7.631 -19.173   5.732  1.00  0.00
TER
ATOM   4185  O   WAT  1380       7.255 -21.014  -0.555  1.00  0.00
ATOM   4186  H1  WAT  1380       7.779 -21.508  -1.186  1.00  0.00
ATOM   4187  H2  WAT  1380       7.841 -20.879   0.189  1.00  0.00
TER
ATOM   4188  O   WAT  1381       7.434 -20.930   2.967  1.00  0.00
ATOM   4189  H1  WAT  1381       6.485 -20.964   3.081  1.00  0.00
ATOM   4190  H2  WAT  1381       7.616 -20.020   2.732  1.00  0.00
TER
ATOM   4191  O   WAT  1382       6.079 -10.480  -2.222  1.00  0.00
ATOM   4192  H1  WAT  1382       6.675 -10.801  -2.899  1.00  0.00
ATOM   4193  H2  WAT  1382       6.337 -10.953  -1.431  1.00  0.00
TER
ATOM   4194  O   WAT  1383      -6.015 -14.048   7.927  1.00  0.00
ATOM   4195  H1  WAT  1383      -6.058 -14.419   8.808  1.00  0.00
ATOM   4196  H2  WAT  1383      -5.884 -13.110   8.067  1.00  0.00
TER
ATOM   4197  O   WAT  1384      -2.314 -12.492   3.528  1.00  0.00
ATOM   4198  H1  WAT  1384      -2.555 -12.225   2.641  1.00  0.00
ATOM   4199  H2  WAT  1384      -1.374 -12.322   3.583  1.00  0.00
TER
ATOM   4200  O   WAT  1385       8.946 -10.473   4.329  1.00  0.00
ATOM   4201  H1  WAT  1385       8.452 -10.076   3.612  1.00  0.00
ATOM   4202  H2  WAT  1385       8.337 -11.098   4.723  1.00  0.00
TER
ATOM   4203  O   WAT  1386      -6.176 -11.102   5.047  1.00  0.00
ATOM   4204  H1  WAT  1386      -6.770 -11.233   5.786  1.00  0.00
ATOM   4205  H2  WAT  1386      -6.184 -11.938   4.581  1.00  0.00
TER
ATOM   4206  O   WAT  1387       6.630  -9.830   1.608  1.00  0.00
ATOM   4207  H1  WAT  1387       6.170  -9.079   1.233  1.00  0.00
ATOM   4208  H2  WAT  1387       6.001 -10.550   1.549  1.00  0.00
TER
ATOM   4209  O   WAT  1388      -6.545 -13.736   3.998  1.00  0.00
ATOM   4210  H1  WAT  1388      -7.272 -14.355   3.930  1.00  0.00
ATOM   4211  H2  WAT  1388      -6.484 -13.342   3.127  1.00  0.00
TER
ATOM   4212  O   WAT  1389      -2.940 -11.521   0.782  1.00  0.00
ATOM   4213  H1  WAT  1389      -2.424 -12.133   0.257  1.00  0.00
ATOM   4214  H2  WAT  1389      -2.291 -11.019   1.274  1.00  0.00
TER
ATOM   4215  O   WAT  1390      -0.201 -10.631   1.609  1.00  0.00
ATOM   4216  H1  WAT  1390       0.087 -10.885   0.733  1.00  0.00
ATOM   4217  H2  WAT  1390       0.311 -11.183   2.200  1.00  0.00
TER
ATOM   4218  O   WAT  1391      -8.262 -10.419  -2.793  1.00  0.00
ATOM   4219  H1  WAT  1391      -8.430 -11.051  -2.095  1.00  0.00
ATOM   4220  H2  WAT  1391      -9.129 -10.213  -3.143  1.00  0.00
TER
ATOM   4221  O   WAT  1392      -6.656 -11.725  -5.348  1.00  0.00
ATOM   4222  H1  WAT  1392      -7.181 -11.344  -6.052  1.00  0.00
ATOM   4223  H2  WAT  1392      -6.731 -11.100  -4.627  1.00  0.00
TER
ATOM   4224  O   WAT  1393      -0.134  -9.709   8.976  1.00  0.00
ATOM   4225  H1  WAT  1393       0.793  -9.945   9.020  1.00  0.00
ATOM   4226  H2  WAT  1393      -0.149  -8.882   8.495  1.00  0.00
TER
ATOM   4227  O   WAT  1394       8.101 -10.166  -4.026  1.00  0.00
ATOM   4228  H1  WAT  1394       8.276 -10.853  -4.670  1.00  0.00
ATOM   4229  H2  WAT  1394       7.403  -9.642  -4.419  1.00  0.00
TER
ATOM   4230  O   WAT  1395      -4.056  -9.777  -6.473  1.00  0.00
ATOM   4231  H1  WAT  1395      -3.325 -10.061  -7.020  1.00  0.00
ATOM   4232  H2  WAT  1395      -3.797 -10.016  -5.583  1.00  0.00
TER
ATOM   4233  O   WAT  1396      -4.895 -13.661  -6.468  1.00  0.00
ATOM   4234  H1  WAT  1396      -5.524 -13.192  -5.920  1.00  0.00
ATOM   4235  H2  WAT  1396      -4.780 -14.506  -6.034  1.00  0.00
TER
ATOM   4236  O   WAT  1397       6.434 -10.482   8.800  1.00  0.00
ATOM   4237  H1  WAT  1397       7.227 -10.977   8.593  1.00  0.00
ATOM   4238  H2  WAT  1397       6.727  -9.803   9.408  1.00  0.00
TER
ATOM   4239  O   WAT  1398       0.692 -17.832 -18.437  1.00  0.00
ATOM   4240  H1  WAT  1398      -0.084 -18.312 -18.147  1.00  0.00
ATOM   4241  H2  WAT  1398       1.343 -18.511 -18.612  1.00  0.00
TER
ATOM   4242  O   WAT  1399      -5.292 -17.520 -17.560  1.00  0.00
ATOM   4243  H1  WAT  1399      -6.123 -17.775 -17.160  1.00  0.00
ATOM   4244  H2  WAT  1399      -4.683 -17.449 -16.824  1.00  0.00
TER
ATOM   4245  O   WAT  1400       4.713 -13.426 -19.657  1.00  0.00
ATOM   4246  H1  WAT  1400       4.251 -14.197 -19.329  1.00  0.00
ATOM   4247  H2  WAT  1400       5.525 -13.399 -19.152  1.00  0.00
TER
ATOM   4248  O   WAT  1401      -5.311 -13.486 -17.364  1.00  0.00
ATOM   4249  H1  WAT  1401      -5.009 -14.376 -17.543  1.00  0.00
ATOM   4250  H2  WAT  1401      -4.567 -12.929 -17.592  1.00  0.00
TER
ATOM   4251  O   WAT  1402      -8.919 -19.959 -17.891  1.00  0.00
ATOM   4252  H1  WAT  1402      -8.347 -20.727 -17.891  1.00  0.00
ATOM   4253  H2  WAT  1402      -8.919 -19.660 -18.801  1.00  0.00
TER
ATOM   4254  O   WAT  1403       0.133 -15.156 -18.430  1.00  0.00
ATOM   4255  H1  WAT  1403       0.064 -16.097 -18.591  1.00  0.00
ATOM   4256  H2  WAT  1403       0.895 -15.066 -17.858  1.00  0.00
TER
ATOM   4257  O   WAT  1404      -3.332 -16.729 -15.965  1.00  0.00
ATOM   4258  H1  WAT  1404      -3.665 -16.102 -15.323  1.00  0.00
ATOM   4259  H2  WAT  1404      -3.155 -16.203 -16.745  1.00  0.00
TER
ATOM   4260  O   WAT  1405      -4.120 -14.761 -14.150  1.00  0.00
ATOM   4261  H1  WAT  1405      -3.502 -14.086 -14.432  1.00  0.00
ATOM   4262  H2  WAT  1405      -4.980 -14.352 -14.242  1.00  0.00
TER
ATOM   4263  O   WAT  1406       6.798 -13.297 -16.235  1.00  0.00
ATOM   4264  H1  WAT  1406       6.114 -12.627 -16.243  1.00  0.00
ATOM   4265  H2  WAT  1406       7.338 -13.099 -17.000  1.00  0.00
TER
ATOM   4266  O   WAT  1407       4.334 -11.452 -17.520  1.00  0.00
ATOM   4267  H1  WAT  1407       4.347 -11.856 -18.388  1.00  0.00
ATOM   4268  H2  WAT  1407       3.781 -10.678 -17.624  1.00  0.00
TER
ATOM   4269  O   WAT  1408       3.733 -16.549 -16.192  1.00  0.00
ATOM   4270  H1  WAT  1408       4.149 -16.763 -17.027  1.00  0.00
ATOM   4271  H2  WAT  1408       4.456 -16.292 -15.621  1.00  0.00
TER
ATOM   4272  O   WAT  1409       7.679 -18.151 -16.101  1.00  0.00
ATOM   4273  H1  WAT  1409       6.851 -18.081 -16.576  1.00  0.00
ATOM   4274  H2  WAT  1409       8.274 -17.565 -16.569  1.00  0.00
TER
ATOM   4275  O   WAT  1410      -2.756 -14.891 -18.129  1.00  0.00
ATOM   4276  H1  WAT  1410      -3.053 -15.496 -18.808  1.00  0.00
ATOM   4277  H2  WAT  1410      -1.806 -14.853 -18.240  1.00  0.00
TER
ATOM   4278  O   WAT  1411       5.333 -11.318 -14.467  1.00  0.00
ATOM   4279  H1  WAT  1411       4.856 -10.510 -14.660  1.00  0.00
ATOM   4280  H2  WAT  1411       4.649 -11.970 -14.314  1.00  0.00
TER
ATOM   4281  O   WAT  1412      -3.664 -15.153 -11.478  1.00  0.00
ATOM   4282  H1  WAT  1412      -4.561 -14.929 -11.231  1.00  0.00
ATOM   4283  H2  WAT  1412      -3.639 -15.029 -12.427  1.00  0.00
TER
ATOM   4284  O   WAT  1413      -4.837 -18.281 -12.903  1.00  0.00
ATOM   4285  H1  WAT  1413      -4.976 -17.409 -12.534  1.00  0.00
ATOM   4286  H2  WAT  1413      -5.719 -18.624 -13.048  1.00  0.00
TER
ATOM   4287  O   WAT  1414      -3.039 -12.339 -10.694  1.00  0.00
ATOM   4288  H1  WAT  1414      -3.067 -11.935 -11.561  1.00  0.00
ATOM   4289  H2  WAT  1414      -3.202 -13.268 -10.857  1.00  0.00
TER
ATOM   4290  O   WAT  1415       8.913 -11.557  -9.398  1.00  0.00
ATOM   4291  H1  WAT  1415       9.389 -11.078  -8.719  1.00  0.00
ATOM   4292  H2  WAT  1415       9.534 -11.625 -10.123  1.00  0.00
TER
ATOM   4293  O   WAT  1416      -8.885 -16.512 -16.986  1.00  0.00
ATOM   4294  H1  WAT  1416      -8.807 -16.377 -17.930  1.00  0.00
ATOM   4295  H2  WAT  1416      -8.271 -17.220 -16.793  1.00  0.00
TER
ATOM   4296  O   WAT  1417       8.316 -14.365 -12.238  1.00  0.00
ATOM   4297  H1  WAT  1417       8.442 -14.604 -13.156  1.00  0.00
ATOM   4298  H2  WAT  1417       8.358 -15.197 -11.766  1.00  0.00
TER
ATOM   4299  O   WAT  1418       2.178 -10.662 -13.668  1.00  0.00
ATOM   4300  H1  WAT  1418       2.692 -10.752 -12.866  1.00  0.00
ATOM   4301  H2  WAT  1418       1.335 -10.316 -13.376  1.00  0.00
TER
ATOM   4302  O   WAT  1419      -8.829 -15.470 -14.446  1.00  0.00
ATOM   4303  H1  WAT  1419      -8.666 -15.940 -15.264  1.00  0.00
ATOM   4304  H2  WAT  1419      -8.364 -15.978 -13.781  1.00  0.00
TER
ATOM   4305  O   WAT  1420      -1.826 -20.318 -11.016  1.00  0.00
ATOM   4306  H1  WAT  1420      -1.921 -21.258 -11.166  1.00  0.00
ATOM   4307  H2  WAT  1420      -0.982 -20.096 -11.411  1.00  0.00
TER
ATOM   4308  O   WAT  1421       2.156 -19.983 -16.958  1.00  0.00
ATOM   4309  H1  WAT  1421       1.424 -19.474 -16.609  1.00  0.00
ATOM   4310  H2  WAT  1421       1.759 -20.800 -17.259  1.00  0.00
TER
ATOM   4311  O   WAT  1422      -7.255 -16.095 -12.287  1.00  0.00
ATOM   4312  H1  WAT  1422      -7.639 -16.736 -11.688  1.00  0.00
ATOM   4313  H2  WAT  1422      -6.944 -15.391 -11.717  1.00  0.00
TER
ATOM   4314  O   WAT  1423      -1.105 -19.247 -16.806  1.00  0.00
ATOM   4315  H1  WAT  1423      -0.738 -19.722 -16.060  1.00  0.00
ATOM   4316  H2  WAT  1423      -1.295 -18.373 -16.465  1.00  0.00
TER
ATOM   4317  O   WAT  1424      -3.315 -20.207 -14.487  1.00  0.00
ATOM   4318  H1  WAT  1424      -3.620 -19.327 -14.262  1.00  0.00
ATOM   4319  H2  WAT  1424      -2.361 -20.147 -14.452  1.00  0.00
TER
ATOM   4320  O   WAT  1425       5.972 -17.004 -18.098  1.00  0.00
ATOM   4321  H1  WAT  1425       6.692 -16.508 -18.488  1.00  0.00
ATOM   4322  H2  WAT  1425       5.770 -17.682 -18.743  1.00  0.00
TER
ATOM   4323  O   WAT  1426       1.354 -16.933 -12.211  1.00  0.00
ATOM   4324  H1  WAT  1426       1.287 -17.853 -12.465  1.00  0.00
ATOM   4325  H2  WAT  1426       0.724 -16.835 -11.497  1.00  0.00
TER
ATOM   4326  O   WAT  1427      -7.259 -19.366 -13.340  1.00  0.00
ATOM   4327  H1  WAT  1427      -7.617 -18.701 -12.753  1.00  0.00
ATOM   4328  H2  WAT  1427      -7.553 -20.198 -12.969  1.00  0.00
TER
ATOM   4329  O   WAT  1428      -4.058 -18.908 -10.456  1.00  0.00
ATOM   4330  H1  WAT  1428      -4.358 -18.762 -11.353  1.00  0.00
ATOM   4331  H2  WAT  1428      -3.286 -19.467 -10.549  1.00  0.00
TER
ATOM   4332  O   WAT  1429       1.285 -14.111 -12.461  1.00  0.00
ATOM   4333  H1  WAT  1429       1.300 -15.043 -12.679  1.00  0.00
ATOM   4334  H2  WAT  1429       0.578 -14.025 -11.822  1.00  0.00
TER
ATOM   4335  O   WAT  1430       7.496 -17.470 -13.114  1.00  0.00
ATOM   4336  H1  WAT  1430       6.771 -16.877 -13.311  1.00  0.00
ATOM   4337  H2  WAT  1430       8.024 -17.478 -13.913  1.00  0.00
TER
ATOM   4338  O   WAT  1431       0.719 -12.469 -15.367  1.00  0.00
ATOM   4339  H1  WAT  1431       1.363 -12.263 -14.689  1.00  0.00
ATOM   4340  H2  WAT  1431       1.082 -13.230 -15.820  1.00  0.00
TER
ATOM   4341  O   WAT  1432       1.992 -14.466 -16.649  1.00  0.00
ATOM   4342  H1  WAT  1432       2.634 -15.167 -16.536  1.00  0.00
ATOM   4343  H2  WAT  1432       2.517 -13.686 -16.829  1.00  0.00
TER
ATOM   4344  O   WAT  1433       3.766 -13.666 -13.445  1.00  0.00
ATOM   4345  H1  WAT  1433       4.101 -13.080 -12.768  1.00  0.00
ATOM   4346  H2  WAT  1433       2.846 -13.797 -13.216  1.00  0.00
TER
ATOM   4347  O   WAT  1434      -8.397 -11.889 -11.676  1.00  0.00
ATOM   4348  H1  WAT  1434      -8.288 -12.829 -11.817  1.00  0.00
ATOM   4349  H2  WAT  1434      -9.049 -11.623 -12.325  1.00  0.00
TER
ATOM   4350  O   WAT  1435      -0.406 -13.617 -10.277  1.00  0.00
ATOM   4351  H1  WAT  1435      -0.726 -14.336  -9.732  1.00  0.00
ATOM   4352  H2  WAT  1435      -1.080 -12.942 -10.203  1.00  0.00
TER
ATOM   4353  O   WAT  1436       7.271 -12.100 -18.725  1.00  0.00
ATOM   4354  H1  WAT  1436       7.396 -11.277 -18.252  1.00  0.00
ATOM   4355  H2  WAT  1436       8.138 -12.311 -19.072  1.00  0.00
TER
ATOM   4356  O   WAT  1437      -5.257 -10.007 -19.053  1.00  0.00
ATOM   4357  H1  WAT  1437      -4.521 -10.555 -18.782  1.00  0.00
ATOM   4358  H2  WAT  1437      -4.873  -9.141 -19.192  1.00  0.00
TER
ATOM   4359  O   WAT  1438      -6.251 -10.822  -9.864  1.00  0.00
ATOM   4360  H1  WAT  1438      -5.450 -10.501  -9.451  1.00  0.00
ATOM   4361  H2  WAT  1438      -6.766 -11.182  -9.142  1.00  0.00
TER
ATOM   4362  O   WAT  1439       2.585 -14.714  -9.917  1.00  0.00
ATOM   4363  H1  WAT  1439       1.979 -14.691 -10.657  1.00  0.00
ATOM   4364  H2  WAT  1439       2.281 -15.446  -9.380  1.00  0.00
TER
ATOM   4365  O   WAT  1440       4.016 -10.986 -11.306  1.00  0.00
ATOM   4366  H1  WAT  1440       4.968 -11.070 -11.356  1.00  0.00
ATOM   4367  H2  WAT  1440       3.868 -10.322 -10.633  1.00  0.00
TER
ATOM   4368  O   WAT  1441      -8.531 -18.335 -10.921  1.00  0.00
ATOM   4369  H1  WAT  1441      -8.027 -18.914 -10.349  1.00  0.00
ATOM   4370  H2  WAT  1441      -9.270 -18.051 -10.383  1.00  0.00
TER
ATOM   4371  O   WAT  1442      -1.477 -16.928 -11.387  1.00  0.00
ATOM   4372  H1  WAT  1442      -2.243 -16.359 -11.472  1.00  0.00
ATOM   4373  H2  WAT  1442      -1.296 -17.220 -12.280  1.00  0.00
TER
ATOM   4374  O   WAT  1443       5.665 -15.197 -10.830  1.00  0.00
ATOM   4375  H1  WAT  1443       6.406 -14.859 -11.333  1.00  0.00
ATOM   4376  H2  WAT  1443       4.902 -15.028 -11.383  1.00  0.00
TER
ATOM   4377  O   WAT  1444      -6.499 -20.192 -10.026  1.00  0.00
ATOM   4378  H1  WAT  1444      -6.458 -20.490  -9.117  1.00  0.00
ATOM   4379  H2  WAT  1444      -5.644 -19.791 -10.185  1.00  0.00
TER
ATOM   4380  O   WAT  1445       4.340 -17.146 -12.294  1.00  0.00
ATOM   4381  H1  WAT  1445       4.754 -16.991 -11.445  1.00  0.00
ATOM   4382  H2  WAT  1445       3.405 -17.020 -12.132  1.00  0.00
TER
ATOM   4383  O   WAT  1446       4.812 -19.806 -10.290  1.00  0.00
ATOM   4384  H1  WAT  1446       5.394 -20.561 -10.378  1.00  0.00
ATOM   4385  H2  WAT  1446       4.988 -19.275 -11.067  1.00  0.00
TER
ATOM   4386  O   WAT  1447      -0.899 -17.194 -14.325  1.00  0.00
ATOM   4387  H1  WAT  1447      -0.480 -16.350 -14.497  1.00  0.00
ATOM   4388  H2  WAT  1447      -1.818 -17.056 -14.554  1.00  0.00
TER
ATOM   4389  O   WAT  1448       1.437 -19.462 -12.941  1.00  0.00
ATOM   4390  H1  WAT  1448       1.557 -20.058 -12.201  1.00  0.00
ATOM   4391  H2  WAT  1448       2.297 -19.425 -13.361  1.00  0.00
TER
ATOM   4392  O   WAT  1449       3.776 -18.908 -14.365  1.00  0.00
ATOM   4393  H1  WAT  1449       3.250 -18.384 -14.968  1.00  0.00
ATOM   4394  H2  WAT  1449       4.119 -18.275 -13.734  1.00  0.00
TER
ATOM   4395  O   WAT  1450      -3.048 -10.888 -13.209  1.00  0.00
ATOM   4396  H1  WAT  1450      -3.586 -10.164 -13.528  1.00  0.00
ATOM   4397  H2  WAT  1450      -2.795 -11.365 -13.999  1.00  0.00
TER
ATOM   4398  O   WAT  1451      -0.192  -9.653 -12.950  1.00  0.00
ATOM   4399  H1  WAT  1451      -0.266  -8.750 -12.643  1.00  0.00
ATOM   4400  H2  WAT  1451      -1.094  -9.972 -12.978  1.00  0.00
TER
ATOM   4401  O   WAT  1452      -8.300 -11.459 -16.909  1.00  0.00
ATOM   4402  H1  WAT  1452      -8.737 -11.279 -16.076  1.00  0.00
ATOM   4403  H2  WAT  1452      -7.732 -10.701 -17.050  1.00  0.00
TER
ATOM   4404  O   WAT  1453       7.336 -11.957 -12.621  1.00  0.00
ATOM   4405  H1  WAT  1453       6.736 -11.898 -13.365  1.00  0.00
ATOM   4406  H2  WAT  1453       7.465 -12.896 -12.491  1.00  0.00
TER
ATOM   4407  O   WAT  1454       6.021 -15.232 -14.523  1.00  0.00
ATOM   4408  H1  WAT  1454       5.207 -14.802 -14.261  1.00  0.00
ATOM   4409  H2  WAT  1454       6.429 -14.620 -15.136  1.00  0.00
TER
ATOM   4410  O   WAT  1455      -7.430 -18.561 -16.009  1.00  0.00
ATOM   4411  H1  WAT  1455      -7.063 -18.649 -15.130  1.00  0.00
ATOM   4412  H2  WAT  1455      -7.999 -19.325 -16.109  1.00  0.00
TER
ATOM   4413  O   WAT  1456       7.370 -20.093 -12.996  1.00  0.00
ATOM   4414  H1  WAT  1456       7.139 -20.322 -13.897  1.00  0.00
ATOM   4415  H2  WAT  1456       7.631 -19.173 -13.042  1.00  0.00
TER
ATOM   4416  O   WAT  1457       7.434 -20.930 -15.808  1.00  0.00
ATOM   4417  H1  WAT  1457       6.485 -20.964 -15.693  1.00  0.00
ATOM   4418  H2  WAT  1457       7.616 -20.020 -16.043  1.00  0.00
TER
ATOM   4419  O   WAT  1458      -6.015 -14.048 -10.847  1.00  0.00
ATOM   4420  H1  WAT  1458      -6.058 -14.419  -9.966  1.00  0.00
ATOM   4421  H2  WAT  1458      -5.884 -13.110 -10.707  1.00  0.00
TER
ATOM   4422  O   WAT  1459      -2.314 -12.492 -15.246  1.00  0.00
ATOM   4423  H1  WAT  1459      -2.555 -12.225 -16.133  1.00  0.00
ATOM   4424  H2  WAT  1459      -1.374 -12.322 -15.191  1.00  0.00
TER
ATOM   4425  O   WAT  1460       8.946 -10.473 -14.445  1.00  0.00
ATOM   4426  H1  WAT  1460       8.452 -10.076 -15.163  1.00  0.00
ATOM   4427  H2  WAT  1460       8.337 -11.098 -14.052  1.00  0.00
TER
ATOM   4428  O   WAT  1461      -6.176 -11.102 -13.728  1.00  0.00
ATOM   4429  H1  WAT  1461      -6.770 -11.233 -12.989  1.00  0.00
ATOM   4430  H2  WAT  1461      -6.184 -11.938 -14.193  1.00  0.00
TER
ATOM   4431  O   WAT  1462       6.630  -9.830 -17.167  1.00  0.00
ATOM   4432  H1  WAT  1462       6.170  -9.079 -17.541  1.00  0.00
ATOM   4433  H2  WAT  1462       6.001 -10.550 -17.225  1.00  0.00
TER
ATOM   4434  O   WAT  1463      -6.545 -13.736 -14.777  1.00  0.00
ATOM   4435  H1  WAT  1463      -7.272 -14.355 -14.844  1.00  0.00
ATOM   4436  H2  WAT  1463      -6.484 -13.342 -15.647  1.00  0.00
TER
ATOM   4437  O   WAT  1464      -2.940 -11.521 -17.992  1.00  0.00
ATOM   4438  H1  WAT  1464      -2.424 -12.133 -18.517  1.00  0.00
ATOM   4439  H2  WAT  1464      -2.291 -11.019 -17.501  1.00  0.00
TER
ATOM   4440  O   WAT  1465      -0.201 -10.631 -17.165  1.00  0.00
ATOM   4441  H1  WAT  1465       0.087 -10.885 -18.042  1.00  0.00
ATOM   4442  H2  WAT  1465       0.311 -11.183 -16.574  1.00  0.00
TER
ATOM   4443  O   WAT  1466      -0.134  -9.709  -9.798  1.00  0.00
ATOM   4444  H1  WAT  1466       0.793  -9.945  -9.755  1.00  0.00
ATOM   4445  H2  WAT  1466      -0.149  -8.882 -10.280  1.00  0.00
TER
ATOM   4446  O   WAT  1467       6.434 -10.482  -9.974  1.00  0.00
ATOM   4447  H1  WAT  1467       7.227 -10.977 -10.181  1.00  0.00
ATOM   4448  H2  WAT  1467       6.727  -9.803  -9.367  1.00  0.00
TER
ATOM   4449  O   WAT  1468     -16.214  17.939  17.231  1.00  0.00
ATOM   4450  H1  WAT  1468     -16.295  17.024  16.960  1.00  0.00
ATOM   4451  H2  WAT  1468     -16.628  18.435  16.525  1.00  0.00
TER
ATOM   4452  O   WAT  1469     -18.083  19.717  19.112  1.00  0.00
ATOM   4453  H1  WAT  1469     -18.858  19.237  19.401  1.00  0.00
ATOM   4454  H2  WAT  1469     -17.431  19.037  18.937  1.00  0.00
TER
ATOM   4455  O   WAT  1470     -17.611  15.199  19.345  1.00  0.00
ATOM   4456  H1  WAT  1470     -17.235  14.327  19.233  1.00  0.00
ATOM   4457  H2  WAT  1470     -17.709  15.535  18.454  1.00  0.00
TER
ATOM   4458  O   WAT  1471     -13.829  12.694  16.278  1.00  0.00
ATOM   4459  H1  WAT  1471     -13.008  12.204  16.321  1.00  0.00
ATOM   4460  H2  WAT  1471     -13.795  13.284  17.031  1.00  0.00
TER
ATOM   4461  O   WAT  1472     -13.593  14.635  19.051  1.00  0.00
ATOM   4462  H1  WAT  1472     -14.297  14.923  19.631  1.00  0.00
ATOM   4463  H2  WAT  1472     -13.231  15.445  18.691  1.00  0.00
TER
ATOM   4464  O   WAT  1473     -10.524  14.080  19.442  1.00  0.00
ATOM   4465  H1  WAT  1473     -11.471  14.114  19.573  1.00  0.00
ATOM   4466  H2  WAT  1473     -10.199  14.894  19.827  1.00  0.00
TER
ATOM   4467  O   WAT  1474     -17.604  18.445  14.474  1.00  0.00
ATOM   4468  H1  WAT  1474     -18.531  18.378  14.702  1.00  0.00
ATOM   4469  H2  WAT  1474     -17.451  19.383  14.359  1.00  0.00
TER
ATOM   4470  O   WAT  1475     -17.617  14.716  11.470  1.00  0.00
ATOM   4471  H1  WAT  1475     -18.557  14.878  11.555  1.00  0.00
ATOM   4472  H2  WAT  1475     -17.299  15.435  10.924  1.00  0.00
TER
ATOM   4473  O   WAT  1476     -13.574  20.007  14.977  1.00  0.00
ATOM   4474  H1  WAT  1476     -14.193  19.669  14.330  1.00  0.00
ATOM   4475  H2  WAT  1476     -13.592  19.363  15.685  1.00  0.00
TER
ATOM   4476  O   WAT  1477     -15.398  19.245  11.984  1.00  0.00
ATOM   4477  H1  WAT  1477     -14.958  18.408  11.838  1.00  0.00
ATOM   4478  H2  WAT  1477     -14.685  19.878  12.071  1.00  0.00
TER
ATOM   4479  O   WAT  1478     -11.816  10.500  10.298  1.00  0.00
ATOM   4480  H1  WAT  1478     -12.129  10.592  11.198  1.00  0.00
ATOM   4481  H2  WAT  1478     -11.055  11.078  10.248  1.00  0.00
TER
ATOM   4482  O   WAT  1479     -15.810  16.339  14.466  1.00  0.00
ATOM   4483  H1  WAT  1479     -16.409  17.062  14.282  1.00  0.00
ATOM   4484  H2  WAT  1479     -15.262  16.276  13.683  1.00  0.00
TER
ATOM   4485  O   WAT  1480     -17.204  14.975  16.496  1.00  0.00
ATOM   4486  H1  WAT  1480     -16.811  15.292  15.683  1.00  0.00
ATOM   4487  H2  WAT  1480     -16.842  14.096  16.611  1.00  0.00
TER
ATOM   4488  O   WAT  1481     -12.803  20.545  19.451  1.00  0.00
ATOM   4489  H1  WAT  1481     -12.083  21.040  19.060  1.00  0.00
ATOM   4490  H2  WAT  1481     -13.004  19.867  18.806  1.00  0.00
TER
ATOM   4491  O   WAT  1482     -17.342  11.939  13.594  1.00  0.00
ATOM   4492  H1  WAT  1482     -18.155  11.440  13.518  1.00  0.00
ATOM   4493  H2  WAT  1482     -17.535  12.778  13.177  1.00  0.00
TER
ATOM   4494  O   WAT  1483     -14.627  16.311  11.890  1.00  0.00
ATOM   4495  H1  WAT  1483     -13.739  16.622  11.715  1.00  0.00
ATOM   4496  H2  WAT  1483     -14.656  15.438  11.498  1.00  0.00
TER
ATOM   4497  O   WAT  1484     -12.355  17.622  11.358  1.00  0.00
ATOM   4498  H1  WAT  1484     -12.439  18.053  10.507  1.00  0.00
ATOM   4499  H2  WAT  1484     -11.636  18.082  11.790  1.00  0.00
TER
ATOM   4500  O   WAT  1485     -12.598  13.120  13.445  1.00  0.00
ATOM   4501  H1  WAT  1485     -13.227  13.224  12.730  1.00  0.00
ATOM   4502  H2  WAT  1485     -13.093  13.339  14.234  1.00  0.00
TER
ATOM   4503  O   WAT  1486     -16.598  12.123  16.300  1.00  0.00
ATOM   4504  H1  WAT  1486     -16.722  12.142  15.351  1.00  0.00
ATOM   4505  H2  WAT  1486     -15.650  12.171  16.420  1.00  0.00
TER
ATOM   4506  O   WAT  1487     -13.505  18.278  17.149  1.00  0.00
ATOM   4507  H1  WAT  1487     -14.446  18.293  17.323  1.00  0.00
ATOM   4508  H2  WAT  1487     -13.191  17.492  17.595  1.00  0.00
TER
ATOM   4509  O   WAT  1488     -17.163  20.997  10.787  1.00  0.00
ATOM   4510  H1  WAT  1488     -17.712  21.444  11.431  1.00  0.00
ATOM   4511  H2  WAT  1488     -16.541  20.492  11.311  1.00  0.00
TER
ATOM   4512  O   WAT  1489     -18.983  18.980   9.931  1.00  0.00
ATOM   4513  H1  WAT  1489     -18.462  18.265   9.565  1.00  0.00
ATOM   4514  H2  WAT  1489     -18.336  19.619  10.231  1.00  0.00
TER
ATOM   4515  O   WAT  1490     -15.121  10.841  12.158  1.00  0.00
ATOM   4516  H1  WAT  1490     -14.840   9.997  12.514  1.00  0.00
ATOM   4517  H2  WAT  1490     -15.894  11.073  12.672  1.00  0.00
TER
ATOM   4518  O   WAT  1491     -10.743  20.078  12.768  1.00  0.00
ATOM   4519  H1  WAT  1491      -9.981  20.648  12.874  1.00  0.00
ATOM   4520  H2  WAT  1491     -10.727  19.511  13.539  1.00  0.00
TER
ATOM   4521  O   WAT  1492     -10.691  20.372   9.925  1.00  0.00
ATOM   4522  H1  WAT  1492     -10.416  21.280   9.797  1.00  0.00
ATOM   4523  H2  WAT  1492     -10.880  20.308  10.862  1.00  0.00
TER
ATOM   4524  O   WAT  1493     -14.293  13.396  11.221  1.00  0.00
ATOM   4525  H1  WAT  1493     -13.875  13.209  10.380  1.00  0.00
ATOM   4526  H2  WAT  1493     -14.600  12.544  11.531  1.00  0.00
TER
ATOM   4527  O   WAT  1494     -10.794  18.309  14.918  1.00  0.00
ATOM   4528  H1  WAT  1494     -11.170  17.541  14.486  1.00  0.00
ATOM   4529  H2  WAT  1494     -11.524  18.691  15.406  1.00  0.00
TER
ATOM   4530  O   WAT  1495     -11.519  16.534  18.219  1.00  0.00
ATOM   4531  H1  WAT  1495     -10.995  16.041  17.588  1.00  0.00
ATOM   4532  H2  WAT  1495     -10.933  16.669  18.964  1.00  0.00
TER
ATOM   4533  O   WAT  1496     -12.029  15.792  14.158  1.00  0.00
ATOM   4534  H1  WAT  1496     -11.533  15.559  14.943  1.00  0.00
ATOM   4535  H2  WAT  1496     -12.227  14.953  13.742  1.00  0.00
TER
ATOM   4536  O   WAT  1497     -10.600  14.428  16.692  1.00  0.00
ATOM   4537  H1  WAT  1497     -10.710  14.273  17.630  1.00  0.00
ATOM   4538  H2  WAT  1497      -9.840  13.900  16.450  1.00  0.00
TER
ATOM   4539  O   WAT  1498      -9.711  12.259   9.933  1.00  0.00
ATOM   4540  H1  WAT  1498      -8.786  12.127   9.725  1.00  0.00
ATOM   4541  H2  WAT  1498      -9.734  12.338  10.886  1.00  0.00
TER
ATOM   4542  O   WAT  1499      -9.637  13.030  12.558  1.00  0.00
ATOM   4543  H1  WAT  1499     -10.432  12.964  13.088  1.00  0.00
ATOM   4544  H2  WAT  1499      -9.433  13.965  12.547  1.00  0.00
TER
ATOM   4545  O   WAT  1500     -13.205  11.359  19.008  1.00  0.00
ATOM   4546  H1  WAT  1500     -12.765  11.304  18.160  1.00  0.00
ATOM   4547  H2  WAT  1500     -13.475  12.275  19.079  1.00  0.00
TER
ATOM   4548  O   WAT  1501     -11.342  10.991  17.019  1.00  0.00
ATOM   4549  H1  WAT  1501     -11.403  10.047  16.872  1.00  0.00
ATOM   4550  H2  WAT  1501     -10.562  11.099  17.564  1.00  0.00
TER
ATOM   4551  O   WAT  1502     -15.370   9.740  17.713  1.00  0.00
ATOM   4552  H1  WAT  1502     -14.767  10.312  18.188  1.00  0.00
ATOM   4553  H2  WAT  1502     -16.110  10.304  17.491  1.00  0.00
TER
ATOM   4554  O   WAT  1503     -12.226  10.142  12.987  1.00  0.00
ATOM   4555  H1  WAT  1503     -12.031  11.041  13.254  1.00  0.00
ATOM   4556  H2  WAT  1503     -13.013   9.911  13.481  1.00  0.00
TER
ATOM   4557  O   WAT  1504     -16.214  17.939  -1.544  1.00  0.00
ATOM   4558  H1  WAT  1504     -16.295  17.024  -1.815  1.00  0.00
ATOM   4559  H2  WAT  1504     -16.628  18.435  -2.250  1.00  0.00
TER
ATOM   4560  O   WAT  1505     -18.083  19.717   0.337  1.00  0.00
ATOM   4561  H1  WAT  1505     -18.858  19.237   0.627  1.00  0.00
ATOM   4562  H2  WAT  1505     -17.431  19.037   0.163  1.00  0.00
TER
ATOM   4563  O   WAT  1506     -17.611  15.199   0.571  1.00  0.00
ATOM   4564  H1  WAT  1506     -17.235  14.327   0.458  1.00  0.00
ATOM   4565  H2  WAT  1506     -17.709  15.535  -0.320  1.00  0.00
TER
ATOM   4566  O   WAT  1507     -13.829  12.694  -2.496  1.00  0.00
ATOM   4567  H1  WAT  1507     -13.008  12.204  -2.454  1.00  0.00
ATOM   4568  H2  WAT  1507     -13.795  13.284  -1.743  1.00  0.00
TER
ATOM   4569  O   WAT  1508      -9.539  14.711   4.068  1.00  0.00
ATOM   4570  H1  WAT  1508     -10.244  15.099   3.550  1.00  0.00
ATOM   4571  H2  WAT  1508      -9.273  15.406   4.670  1.00  0.00
TER
ATOM   4572  O   WAT  1509     -13.593  14.635   0.277  1.00  0.00
ATOM   4573  H1  WAT  1509     -14.297  14.923   0.857  1.00  0.00
ATOM   4574  H2  WAT  1509     -13.231  15.445  -0.083  1.00  0.00
TER
ATOM   4575  O   WAT  1510     -10.524  14.080   0.668  1.00  0.00
ATOM   4576  H1  WAT  1510     -11.471  14.114   0.799  1.00  0.00
ATOM   4577  H2  WAT  1510     -10.199  14.894   1.053  1.00  0.00
TER
ATOM   4578  O   WAT  1511     -15.042  20.999   2.582  1.00  0.00
ATOM   4579  H1  WAT  1511     -14.625  20.785   1.748  1.00  0.00
ATOM   4580  H2  WAT  1511     -14.318  21.257   3.153  1.00  0.00
TER
ATOM   4581  O   WAT  1512     -17.604  18.445  -4.301  1.00  0.00
ATOM   4582  H1  WAT  1512     -18.531  18.378  -4.072  1.00  0.00
ATOM   4583  H2  WAT  1512     -17.451  19.383  -4.415  1.00  0.00
TER
ATOM   4584  O   WAT  1513     -17.617  14.716  -7.304  1.00  0.00
ATOM   4585  H1  WAT  1513     -18.557  14.878  -7.219  1.00  0.00
ATOM   4586  H2  WAT  1513     -17.299  15.435  -7.851  1.00  0.00
TER
ATOM   4587  O   WAT  1514     -11.096  19.398   2.674  1.00  0.00
ATOM   4588  H1  WAT  1514     -11.924  19.467   2.199  1.00  0.00
ATOM   4589  H2  WAT  1514     -10.501  19.984   2.205  1.00  0.00
TER
ATOM   4590  O   WAT  1515     -13.574  20.007  -3.797  1.00  0.00
ATOM   4591  H1  WAT  1515     -14.193  19.669  -4.445  1.00  0.00
ATOM   4592  H2  WAT  1515     -13.592  19.363  -3.089  1.00  0.00
TER
ATOM   4593  O   WAT  1516     -14.131  16.185   3.619  1.00  0.00
ATOM   4594  H1  WAT  1516     -14.544  17.010   3.873  1.00  0.00
ATOM   4595  H2  WAT  1516     -14.864  15.600   3.427  1.00  0.00
TER
ATOM   4596  O   WAT  1517     -15.398  19.245  -6.790  1.00  0.00
ATOM   4597  H1  WAT  1517     -14.958  18.408  -6.936  1.00  0.00
ATOM   4598  H2  WAT  1517     -14.685  19.878  -6.704  1.00  0.00
TER
ATOM   4599  O   WAT  1518     -11.816  10.500  -8.476  1.00  0.00
ATOM   4600  H1  WAT  1518     -12.129  10.592  -7.576  1.00  0.00
ATOM   4601  H2  WAT  1518     -11.055  11.078  -8.526  1.00  0.00
TER
ATOM   4602  O   WAT  1519     -10.606  15.237   7.501  1.00  0.00
ATOM   4603  H1  WAT  1519     -11.221  15.745   6.973  1.00  0.00
ATOM   4604  H2  WAT  1519     -10.926  14.337   7.444  1.00  0.00
TER
ATOM   4605  O   WAT  1520     -18.544  14.076   4.968  1.00  0.00
ATOM   4606  H1  WAT  1520     -19.006  14.284   5.780  1.00  0.00
ATOM   4607  H2  WAT  1520     -18.947  13.262   4.665  1.00  0.00
TER
ATOM   4608  O   WAT  1521     -13.544  15.297   6.097  1.00  0.00
ATOM   4609  H1  WAT  1521     -14.395  14.997   6.418  1.00  0.00
ATOM   4610  H2  WAT  1521     -13.704  15.541   5.186  1.00  0.00
TER
ATOM   4611  O   WAT  1522     -16.449  16.797   8.197  1.00  0.00
ATOM   4612  H1  WAT  1522     -16.124  15.963   7.857  1.00  0.00
ATOM   4613  H2  WAT  1522     -15.661  17.320   8.345  1.00  0.00
TER
ATOM   4614  O   WAT  1523     -15.810  16.339  -4.309  1.00  0.00
ATOM   4615  H1  WAT  1523     -16.409  17.062  -4.492  1.00  0.00
ATOM   4616  H2  WAT  1523     -15.262  16.276  -5.091  1.00  0.00
TER
ATOM   4617  O   WAT  1524     -17.204  14.975  -2.278  1.00  0.00
ATOM   4618  H1  WAT  1524     -16.811  15.292  -3.091  1.00  0.00
ATOM   4619  H2  WAT  1524     -16.842  14.096  -2.164  1.00  0.00
TER
ATOM   4620  O   WAT  1525     -16.618  17.566   1.817  1.00  0.00
ATOM   4621  H1  WAT  1525     -17.350  18.074   2.166  1.00  0.00
ATOM   4622  H2  WAT  1525     -17.016  16.749   1.516  1.00  0.00
TER
ATOM   4623  O   WAT  1526     -16.156  13.019   1.229  1.00  0.00
ATOM   4624  H1  WAT  1526     -16.138  13.470   2.073  1.00  0.00
ATOM   4625  H2  WAT  1526     -16.404  12.120   1.442  1.00  0.00
TER
ATOM   4626  O   WAT  1527     -12.728  10.432   7.068  1.00  0.00
ATOM   4627  H1  WAT  1527     -12.404   9.701   7.594  1.00  0.00
ATOM   4628  H2  WAT  1527     -12.693  10.114   6.166  1.00  0.00
TER
ATOM   4629  O   WAT  1528     -12.803  20.545   0.676  1.00  0.00
ATOM   4630  H1  WAT  1528     -12.083  21.040   0.286  1.00  0.00
ATOM   4631  H2  WAT  1528     -13.004  19.867   0.032  1.00  0.00
TER
ATOM   4632  O   WAT  1529     -17.342  11.939  -5.181  1.00  0.00
ATOM   4633  H1  WAT  1529     -18.155  11.440  -5.256  1.00  0.00
ATOM   4634  H2  WAT  1529     -17.535  12.778  -5.597  1.00  0.00
TER
ATOM   4635  O   WAT  1530     -17.421  20.616   6.563  1.00  0.00
ATOM   4636  H1  WAT  1530     -17.487  19.695   6.309  1.00  0.00
ATOM   4637  H2  WAT  1530     -18.050  20.713   7.278  1.00  0.00
TER
ATOM   4638  O   WAT  1531     -14.627  16.311  -6.885  1.00  0.00
ATOM   4639  H1  WAT  1531     -13.739  16.622  -7.059  1.00  0.00
ATOM   4640  H2  WAT  1531     -14.656  15.438  -7.276  1.00  0.00
TER
ATOM   4641  O   WAT  1532     -12.355  17.622  -7.417  1.00  0.00
ATOM   4642  H1  WAT  1532     -12.439  18.053  -8.267  1.00  0.00
ATOM   4643  H2  WAT  1532     -11.636  18.082  -6.984  1.00  0.00
TER
ATOM   4644  O   WAT  1533     -11.278  20.078   5.660  1.00  0.00
ATOM   4645  H1  WAT  1533     -12.003  20.671   5.463  1.00  0.00
ATOM   4646  H2  WAT  1533     -10.750  20.071   4.862  1.00  0.00
TER
ATOM   4647  O   WAT  1534     -15.965  14.164   3.861  1.00  0.00
ATOM   4648  H1  WAT  1534     -15.596  13.343   4.189  1.00  0.00
ATOM   4649  H2  WAT  1534     -16.825  14.224   4.277  1.00  0.00
TER
ATOM   4650  O   WAT  1535     -12.598  13.120  -5.330  1.00  0.00
ATOM   4651  H1  WAT  1535     -13.227  13.224  -6.044  1.00  0.00
ATOM   4652  H2  WAT  1535     -13.093  13.339  -4.540  1.00  0.00
TER
ATOM   4653  O   WAT  1536     -19.004  16.818   4.085  1.00  0.00
ATOM   4654  H1  WAT  1536     -18.506  17.293   4.750  1.00  0.00
ATOM   4655  H2  WAT  1536     -18.862  15.894   4.292  1.00  0.00
TER
ATOM   4656  O   WAT  1537     -16.598  12.123  -2.474  1.00  0.00
ATOM   4657  H1  WAT  1537     -16.722  12.142  -3.423  1.00  0.00
ATOM   4658  H2  WAT  1537     -15.650  12.171  -2.355  1.00  0.00
TER
ATOM   4659  O   WAT  1538     -11.798  13.035   4.928  1.00  0.00
ATOM   4660  H1  WAT  1538     -12.300  13.775   5.267  1.00  0.00
ATOM   4661  H2  WAT  1538     -10.982  13.423   4.612  1.00  0.00
TER
ATOM   4662  O   WAT  1539     -13.505  18.278  -1.626  1.00  0.00
ATOM   4663  H1  WAT  1539     -14.446  18.293  -1.451  1.00  0.00
ATOM   4664  H2  WAT  1539     -13.191  17.492  -1.180  1.00  0.00
TER
ATOM   4665  O   WAT  1540     -17.163  20.997  -7.988  1.00  0.00
ATOM   4666  H1  WAT  1540     -17.712  21.444  -7.343  1.00  0.00
ATOM   4667  H2  WAT  1540     -16.541  20.492  -7.464  1.00  0.00
TER
ATOM   4668  O   WAT  1541     -18.983  18.980  -8.843  1.00  0.00
ATOM   4669  H1  WAT  1541     -18.462  18.265  -9.209  1.00  0.00
ATOM   4670  H2  WAT  1541     -18.336  19.619  -8.543  1.00  0.00
TER
ATOM   4671  O   WAT  1542     -14.435  20.403   6.480  1.00  0.00
ATOM   4672  H1  WAT  1542     -14.021  20.558   7.329  1.00  0.00
ATOM   4673  H2  WAT  1542     -15.370  20.529   6.643  1.00  0.00
TER
ATOM   4674  O   WAT  1543     -13.963  17.743   8.484  1.00  0.00
ATOM   4675  H1  WAT  1543     -13.381  16.988   8.396  1.00  0.00
ATOM   4676  H2  WAT  1543     -13.786  18.273   7.707  1.00  0.00
TER
ATOM   4677  O   WAT  1544     -17.337  18.087   5.834  1.00  0.00
ATOM   4678  H1  WAT  1544     -17.217  17.491   6.573  1.00  0.00
ATOM   4679  H2  WAT  1544     -16.478  18.124   5.414  1.00  0.00
TER
ATOM   4680  O   WAT  1545     -14.998  18.641   4.410  1.00  0.00
ATOM   4681  H1  WAT  1545     -15.525  19.165   3.806  1.00  0.00
ATOM   4682  H2  WAT  1545     -14.655  19.273   5.041  1.00  0.00
TER
ATOM   4683  O   WAT  1546     -15.751  14.246   7.324  1.00  0.00
ATOM   4684  H1  WAT  1546     -16.439  13.584   7.259  1.00  0.00
ATOM   4685  H2  WAT  1546     -15.030  13.799   7.769  1.00  0.00
TER
ATOM   4686  O   WAT  1547     -15.121  10.841  -6.617  1.00  0.00
ATOM   4687  H1  WAT  1547     -14.840   9.997  -6.261  1.00  0.00
ATOM   4688  H2  WAT  1547     -15.894  11.073  -6.103  1.00  0.00
TER
ATOM   4689  O   WAT  1548     -10.743  20.078  -6.006  1.00  0.00
ATOM   4690  H1  WAT  1548      -9.981  20.648  -5.900  1.00  0.00
ATOM   4691  H2  WAT  1548     -10.727  19.511  -5.235  1.00  0.00
TER
ATOM   4692  O   WAT  1549     -10.691  20.372  -8.849  1.00  0.00
ATOM   4693  H1  WAT  1549     -10.416  21.280  -8.977  1.00  0.00
ATOM   4694  H2  WAT  1549     -10.880  20.308  -7.913  1.00  0.00
TER
ATOM   4695  O   WAT  1550     -14.293  13.396  -7.554  1.00  0.00
ATOM   4696  H1  WAT  1550     -13.875  13.209  -8.394  1.00  0.00
ATOM   4697  H2  WAT  1550     -14.600  12.544  -7.243  1.00  0.00
TER
ATOM   4698  O   WAT  1551     -10.794  18.309  -3.856  1.00  0.00
ATOM   4699  H1  WAT  1551     -11.170  17.541  -4.288  1.00  0.00
ATOM   4700  H2  WAT  1551     -11.524  18.691  -3.369  1.00  0.00
TER
ATOM   4701  O   WAT  1552     -11.404  17.456   5.778  1.00  0.00
ATOM   4702  H1  WAT  1552     -11.636  17.227   4.878  1.00  0.00
ATOM   4703  H2  WAT  1552     -11.144  18.376   5.732  1.00  0.00
TER
ATOM   4704  O   WAT  1553     -12.965  12.681   8.556  1.00  0.00
ATOM   4705  H1  WAT  1553     -12.088  12.690   8.939  1.00  0.00
ATOM   4706  H2  WAT  1553     -12.953  11.945   7.945  1.00  0.00
TER
ATOM   4707  O   WAT  1554     -11.519  16.534  -0.555  1.00  0.00
ATOM   4708  H1  WAT  1554     -10.995  16.041  -1.186  1.00  0.00
ATOM   4709  H2  WAT  1554     -10.933  16.669   0.189  1.00  0.00
TER
ATOM   4710  O   WAT  1555     -11.340  16.618   2.967  1.00  0.00
ATOM   4711  H1  WAT  1555     -12.290  16.585   3.081  1.00  0.00
ATOM   4712  H2  WAT  1555     -11.159  17.528   2.732  1.00  0.00
TER
ATOM   4713  O   WAT  1556     -12.029  15.792  -4.616  1.00  0.00
ATOM   4714  H1  WAT  1556     -11.533  15.559  -3.831  1.00  0.00
ATOM   4715  H2  WAT  1556     -12.227  14.953  -5.032  1.00  0.00
TER
ATOM   4716  O   WAT  1557     -10.600  14.428  -2.082  1.00  0.00
ATOM   4717  H1  WAT  1557     -10.710  14.273  -1.144  1.00  0.00
ATOM   4718  H2  WAT  1557      -9.840  13.900  -2.325  1.00  0.00
TER
ATOM   4719  O   WAT  1558     -12.254  10.367   4.376  1.00  0.00
ATOM   4720  H1  WAT  1558     -11.617  10.981   4.742  1.00  0.00
ATOM   4721  H2  WAT  1558     -12.106  10.403   3.431  1.00  0.00
TER
ATOM   4722  O   WAT  1559      -9.711  12.259  -8.842  1.00  0.00
ATOM   4723  H1  WAT  1559      -8.786  12.127  -9.050  1.00  0.00
ATOM   4724  H2  WAT  1559      -9.734  12.338  -7.888  1.00  0.00
TER
ATOM   4725  O   WAT  1560      -9.637  13.030  -6.216  1.00  0.00
ATOM   4726  H1  WAT  1560     -10.432  12.964  -5.687  1.00  0.00
ATOM   4727  H2  WAT  1560      -9.433  13.965  -6.227  1.00  0.00
TER
ATOM   4728  O   WAT  1561     -18.883  11.520   7.284  1.00  0.00
ATOM   4729  H1  WAT  1561     -18.944  12.112   8.033  1.00  0.00
ATOM   4730  H2  WAT  1561     -17.943  11.412   7.139  1.00  0.00
TER
ATOM   4731  O   WAT  1562     -16.246  11.177   6.923  1.00  0.00
ATOM   4732  H1  WAT  1562     -15.632  11.495   6.261  1.00  0.00
ATOM   4733  H2  WAT  1562     -15.701  10.692   7.542  1.00  0.00
TER
ATOM   4734  O   WAT  1563     -15.505   9.740   3.250  1.00  0.00
ATOM   4735  H1  WAT  1563     -16.379  10.074   3.047  1.00  0.00
ATOM   4736  H2  WAT  1563     -15.614   9.267   4.075  1.00  0.00
TER
ATOM   4737  O   WAT  1564     -14.598  11.947   4.634  1.00  0.00
ATOM   4738  H1  WAT  1564     -14.927  11.132   4.254  1.00  0.00
ATOM   4739  H2  WAT  1564     -13.650  11.904   4.510  1.00  0.00
TER
ATOM   4740  O   WAT  1565     -17.758  10.657   2.189  1.00  0.00
ATOM   4741  H1  WAT  1565     -18.540  11.132   2.469  1.00  0.00
ATOM   4742  H2  WAT  1565     -18.051   9.753   2.080  1.00  0.00
TER
ATOM   4743  O   WAT  1566     -13.205  11.359   0.234  1.00  0.00
ATOM   4744  H1  WAT  1566     -12.765  11.304  -0.614  1.00  0.00
ATOM   4745  H2  WAT  1566     -13.475  12.275   0.305  1.00  0.00
TER
ATOM   4746  O   WAT  1567     -11.342  10.991  -1.755  1.00  0.00
ATOM   4747  H1  WAT  1567     -11.403  10.047  -1.902  1.00  0.00
ATOM   4748  H2  WAT  1567     -10.562  11.099  -1.210  1.00  0.00
TER
ATOM   4749  O   WAT  1568     -15.370   9.740  -1.061  1.00  0.00
ATOM   4750  H1  WAT  1568     -14.767  10.312  -0.586  1.00  0.00
ATOM   4751  H2  WAT  1568     -16.110  10.304  -1.284  1.00  0.00
TER
ATOM   4752  O   WAT  1569     -12.226  10.142  -5.787  1.00  0.00
ATOM   4753  H1  WAT  1569     -12.031  11.041  -5.520  1.00  0.00
ATOM   4754  H2  WAT  1569     -13.013   9.911  -5.294  1.00  0.00
TER
ATOM   4755  O   WAT  1570     -15.120   9.920   9.318  1.00  0.00
ATOM   4756  H1  WAT  1570     -15.234  10.239  10.214  1.00  0.00
ATOM   4757  H2  WAT  1570     -14.303  10.321   9.022  1.00  0.00
TER
ATOM   4758  O   WAT  1571     -18.083  19.717 -18.437  1.00  0.00
ATOM   4759  H1  WAT  1571     -18.858  19.237 -18.147  1.00  0.00
ATOM   4760  H2  WAT  1571     -17.431  19.037 -18.612  1.00  0.00
TER
ATOM   4761  O   WAT  1572     -17.611  15.199 -18.203  1.00  0.00
ATOM   4762  H1  WAT  1572     -17.235  14.327 -18.316  1.00  0.00
ATOM   4763  H2  WAT  1572     -17.709  15.535 -19.094  1.00  0.00
TER
ATOM   4764  O   WAT  1573      -9.539  14.711 -14.706  1.00  0.00
ATOM   4765  H1  WAT  1573     -10.244  15.099 -15.225  1.00  0.00
ATOM   4766  H2  WAT  1573      -9.273  15.406 -14.104  1.00  0.00
TER
ATOM   4767  O   WAT  1574     -13.593  14.635 -18.498  1.00  0.00
ATOM   4768  H1  WAT  1574     -14.297  14.923 -17.917  1.00  0.00
ATOM   4769  H2  WAT  1574     -13.231  15.445 -18.858  1.00  0.00
TER
ATOM   4770  O   WAT  1575     -10.524  14.080 -18.107  1.00  0.00
ATOM   4771  H1  WAT  1575     -11.471  14.114 -17.975  1.00  0.00
ATOM   4772  H2  WAT  1575     -10.199  14.894 -17.722  1.00  0.00
TER
ATOM   4773  O   WAT  1576     -15.042  20.999 -16.192  1.00  0.00
ATOM   4774  H1  WAT  1576     -14.625  20.785 -17.027  1.00  0.00
ATOM   4775  H2  WAT  1576     -14.318  21.257 -15.621  1.00  0.00
TER
ATOM   4776  O   WAT  1577     -11.096  19.398 -16.101  1.00  0.00
ATOM   4777  H1  WAT  1577     -11.924  19.467 -16.576  1.00  0.00
ATOM   4778  H2  WAT  1577     -10.501  19.984 -16.569  1.00  0.00
TER
ATOM   4779  O   WAT  1578     -14.131  16.185 -15.155  1.00  0.00
ATOM   4780  H1  WAT  1578     -14.544  17.010 -14.901  1.00  0.00
ATOM   4781  H2  WAT  1578     -14.864  15.600 -15.347  1.00  0.00
TER
ATOM   4782  O   WAT  1579     -10.606  15.237 -11.273  1.00  0.00
ATOM   4783  H1  WAT  1579     -11.221  15.745 -11.801  1.00  0.00
ATOM   4784  H2  WAT  1579     -10.926  14.337 -11.330  1.00  0.00
TER
ATOM   4785  O   WAT  1580     -18.544  14.076 -13.807  1.00  0.00
ATOM   4786  H1  WAT  1580     -19.006  14.284 -12.995  1.00  0.00
ATOM   4787  H2  WAT  1580     -18.947  13.262 -14.110  1.00  0.00
TER
ATOM   4788  O   WAT  1581     -13.544  15.297 -12.677  1.00  0.00
ATOM   4789  H1  WAT  1581     -14.395  14.997 -12.356  1.00  0.00
ATOM   4790  H2  WAT  1581     -13.704  15.541 -13.589  1.00  0.00
TER
ATOM   4791  O   WAT  1582     -16.449  16.797 -10.577  1.00  0.00
ATOM   4792  H1  WAT  1582     -16.124  15.963 -10.917  1.00  0.00
ATOM   4793  H2  WAT  1582     -15.661  17.320 -10.429  1.00  0.00
TER
ATOM   4794  O   WAT  1583     -16.618  17.566 -16.958  1.00  0.00
ATOM   4795  H1  WAT  1583     -17.350  18.074 -16.609  1.00  0.00
ATOM   4796  H2  WAT  1583     -17.016  16.749 -17.259  1.00  0.00
TER
ATOM   4797  O   WAT  1584     -16.156  13.019 -17.545  1.00  0.00
ATOM   4798  H1  WAT  1584     -16.138  13.470 -16.701  1.00  0.00
ATOM   4799  H2  WAT  1584     -16.404  12.120 -17.332  1.00  0.00
TER
ATOM   4800  O   WAT  1585     -12.728  10.432 -11.707  1.00  0.00
ATOM   4801  H1  WAT  1585     -12.404   9.701 -11.181  1.00  0.00
ATOM   4802  H2  WAT  1585     -12.693  10.114 -12.609  1.00  0.00
TER
ATOM   4803  O   WAT  1586     -12.803  20.545 -18.098  1.00  0.00
ATOM   4804  H1  WAT  1586     -12.083  21.040 -18.488  1.00  0.00
ATOM   4805  H2  WAT  1586     -13.004  19.867 -18.743  1.00  0.00
TER
ATOM   4806  O   WAT  1587     -17.421  20.616 -12.211  1.00  0.00
ATOM   4807  H1  WAT  1587     -17.487  19.695 -12.465  1.00  0.00
ATOM   4808  H2  WAT  1587     -18.050  20.713 -11.497  1.00  0.00
TER
ATOM   4809  O   WAT  1588     -11.278  20.078 -13.114  1.00  0.00
ATOM   4810  H1  WAT  1588     -12.003  20.671 -13.311  1.00  0.00
ATOM   4811  H2  WAT  1588     -10.750  20.071 -13.913  1.00  0.00
TER
ATOM   4812  O   WAT  1589     -15.965  14.164 -14.913  1.00  0.00
ATOM   4813  H1  WAT  1589     -15.596  13.343 -14.585  1.00  0.00
ATOM   4814  H2  WAT  1589     -16.825  14.224 -14.497  1.00  0.00
TER
ATOM   4815  O   WAT  1590     -19.004  16.818 -14.689  1.00  0.00
ATOM   4816  H1  WAT  1590     -18.506  17.293 -14.024  1.00  0.00
ATOM   4817  H2  WAT  1590     -18.862  15.894 -14.482  1.00  0.00
TER
ATOM   4818  O   WAT  1591     -11.798  13.035 -13.846  1.00  0.00
ATOM   4819  H1  WAT  1591     -12.300  13.775 -13.507  1.00  0.00
ATOM   4820  H2  WAT  1591     -10.982  13.423 -14.163  1.00  0.00
TER
ATOM   4821  O   WAT  1592     -14.435  20.403 -12.294  1.00  0.00
ATOM   4822  H1  WAT  1592     -14.021  20.558 -11.445  1.00  0.00
ATOM   4823  H2  WAT  1592     -15.370  20.529 -12.132  1.00  0.00
TER
ATOM   4824  O   WAT  1593     -13.963  17.743 -10.290  1.00  0.00
ATOM   4825  H1  WAT  1593     -13.381  16.988 -10.378  1.00  0.00
ATOM   4826  H2  WAT  1593     -13.786  18.273 -11.067  1.00  0.00
TER
ATOM   4827  O   WAT  1594     -17.337  18.087 -12.941  1.00  0.00
ATOM   4828  H1  WAT  1594     -17.217  17.491 -12.201  1.00  0.00
ATOM   4829  H2  WAT  1594     -16.478  18.124 -13.361  1.00  0.00
TER
ATOM   4830  O   WAT  1595     -14.998  18.641 -14.365  1.00  0.00
ATOM   4831  H1  WAT  1595     -15.525  19.165 -14.968  1.00  0.00
ATOM   4832  H2  WAT  1595     -14.655  19.273 -13.734  1.00  0.00
TER
ATOM   4833  O   WAT  1596     -15.751  14.246 -11.450  1.00  0.00
ATOM   4834  H1  WAT  1596     -16.439  13.584 -11.515  1.00  0.00
ATOM   4835  H2  WAT  1596     -15.030  13.799 -11.005  1.00  0.00
TER
ATOM   4836  O   WAT  1597     -11.404  17.456 -12.996  1.00  0.00
ATOM   4837  H1  WAT  1597     -11.636  17.227 -13.897  1.00  0.00
ATOM   4838  H2  WAT  1597     -11.144  18.376 -13.042  1.00  0.00
TER
ATOM   4839  O   WAT  1598     -12.965  12.681 -10.218  1.00  0.00
ATOM   4840  H1  WAT  1598     -12.088  12.690  -9.835  1.00  0.00
ATOM   4841  H2  WAT  1598     -12.953  11.945 -10.829  1.00  0.00
TER
ATOM   4842  O   WAT  1599     -11.340  16.618 -15.808  1.00  0.00
ATOM   4843  H1  WAT  1599     -12.290  16.585 -15.693  1.00  0.00
ATOM   4844  H2  WAT  1599     -11.159  17.528 -16.043  1.00  0.00
TER
ATOM   4845  O   WAT  1600     -12.254  10.367 -14.398  1.00  0.00
ATOM   4846  H1  WAT  1600     -11.617  10.981 -14.032  1.00  0.00
ATOM   4847  H2  WAT  1600     -12.106  10.403 -15.343  1.00  0.00
TER
ATOM   4848  O   WAT  1601     -18.883  11.520 -11.491  1.00  0.00
ATOM   4849  H1  WAT  1601     -18.944  12.112 -10.741  1.00  0.00
ATOM   4850  H2  WAT  1601     -17.943  11.412 -11.636  1.00  0.00
TER
ATOM   4851  O   WAT  1602     -16.246  11.177 -11.852  1.00  0.00
ATOM   4852  H1  WAT  1602     -15.632  11.495 -12.513  1.00  0.00
ATOM   4853  H2  WAT  1602     -15.701  10.692 -11.232  1.00  0.00
TER
ATOM   4854  O   WAT  1603     -15.505   9.740 -15.525  1.00  0.00
ATOM   4855  H1  WAT  1603     -16.379  10.074 -15.727  1.00  0.00
ATOM   4856  H2  WAT  1603     -15.614   9.267 -14.699  1.00  0.00
TER
ATOM   4857  O   WAT  1604     -14.598  11.947 -14.140  1.00  0.00
ATOM   4858  H1  WAT  1604     -14.927  11.132 -14.520  1.00  0.00
ATOM   4859  H2  WAT  1604     -13.650  11.904 -14.264  1.00  0.00
TER
ATOM   4860  O   WAT  1605     -17.758  10.657 -16.585  1.00  0.00
ATOM   4861  H1  WAT  1605     -18.540  11.132 -16.306  1.00  0.00
ATOM   4862  H2  WAT  1605     -18.051   9.753 -16.694  1.00  0.00
TER
ATOM   4863  O   WAT  1606     -13.205  11.359 -18.540  1.00  0.00
ATOM   4864  H1  WAT  1606     -12.765  11.304 -19.388  1.00  0.00
ATOM   4865  H2  WAT  1606     -13.475  12.275 -18.469  1.00  0.00
TER
ATOM   4866  O   WAT  1607     -15.120   9.920  -9.456  1.00  0.00
ATOM   4867  H1  WAT  1607     -15.234  10.239  -8.561  1.00  0.00
ATOM   4868  H2  WAT  1607     -14.303  10.321  -9.752  1.00  0.00
TER
ATOM   4869  O   WAT  1608     -16.214  -0.836  17.231  1.00  0.00
ATOM   4870  H1  WAT  1608     -16.295  -1.750  16.960  1.00  0.00
ATOM   4871  H2  WAT  1608     -16.628  -0.339  16.525  1.00  0.00
TER
ATOM   4872  O   WAT  1609     -18.083   0.942  19.112  1.00  0.00
ATOM   4873  H1  WAT  1609     -18.858   0.462  19.401  1.00  0.00
ATOM   4874  H2  WAT  1609     -17.431   0.263  18.937  1.00  0.00
TER
ATOM   4875  O   WAT  1610     -14.062   5.348  17.891  1.00  0.00
ATOM   4876  H1  WAT  1610     -14.524   4.577  18.220  1.00  0.00
ATOM   4877  H2  WAT  1610     -13.249   5.375  18.397  1.00  0.00
TER
ATOM   4878  O   WAT  1611     -17.835   7.634  17.512  1.00  0.00
ATOM   4879  H1  WAT  1611     -18.454   8.090  16.941  1.00  0.00
ATOM   4880  H2  WAT  1611     -16.980   7.789  17.111  1.00  0.00
TER
ATOM   4881  O   WAT  1612     -18.642   3.618  19.119  1.00  0.00
ATOM   4882  H1  WAT  1612     -18.711   2.677  18.957  1.00  0.00
ATOM   4883  H2  WAT  1612     -17.880   3.708  19.691  1.00  0.00
TER
ATOM   4884  O   WAT  1613     -17.611  -3.575  19.345  1.00  0.00
ATOM   4885  H1  WAT  1613     -17.235  -4.448  19.233  1.00  0.00
ATOM   4886  H2  WAT  1613     -17.709  -3.239  18.454  1.00  0.00
TER
ATOM   4887  O   WAT  1614     -13.829  -6.080  16.278  1.00  0.00
ATOM   4888  H1  WAT  1614     -13.008  -6.570  16.321  1.00  0.00
ATOM   4889  H2  WAT  1614     -13.795  -5.490  17.031  1.00  0.00
TER
ATOM   4890  O   WAT  1615     -16.969   2.518  14.905  1.00  0.00
ATOM   4891  H1  WAT  1615     -17.587   2.983  14.341  1.00  0.00
ATOM   4892  H2  WAT  1615     -16.457   3.211  15.322  1.00  0.00
TER
ATOM   4893  O   WAT  1616     -13.593  -4.140  19.051  1.00  0.00
ATOM   4894  H1  WAT  1616     -14.297  -3.851  19.631  1.00  0.00
ATOM   4895  H2  WAT  1616     -13.231  -3.330  18.691  1.00  0.00
TER
ATOM   4896  O   WAT  1617     -10.524  -4.694  19.442  1.00  0.00
ATOM   4897  H1  WAT  1617     -11.471  -4.660  19.573  1.00  0.00
ATOM   4898  H2  WAT  1617     -10.199  -3.880  19.827  1.00  0.00
TER
ATOM   4899  O   WAT  1618     -13.146   4.044  15.117  1.00  0.00
ATOM   4900  H1  WAT  1618     -13.256   3.101  15.242  1.00  0.00
ATOM   4901  H2  WAT  1618     -13.149   4.405  16.004  1.00  0.00
TER
ATOM   4902  O   WAT  1619     -17.604  -0.330  14.474  1.00  0.00
ATOM   4903  H1  WAT  1619     -18.531  -0.396  14.702  1.00  0.00
ATOM   4904  H2  WAT  1619     -17.451   0.608  14.359  1.00  0.00
TER
ATOM   4905  O   WAT  1620     -17.617  -4.058  11.470  1.00  0.00
ATOM   4906  H1  WAT  1620     -18.557  -3.897  11.555  1.00  0.00
ATOM   4907  H2  WAT  1620     -17.299  -3.340  10.924  1.00  0.00
TER
ATOM   4908  O   WAT  1621     -13.574   1.232  14.977  1.00  0.00
ATOM   4909  H1  WAT  1621     -14.193   0.894  14.330  1.00  0.00
ATOM   4910  H2  WAT  1621     -13.592   0.588  15.685  1.00  0.00
TER
ATOM   4911  O   WAT  1622     -15.398   0.471  11.984  1.00  0.00
ATOM   4912  H1  WAT  1622     -14.958  -0.367  11.838  1.00  0.00
ATOM   4913  H2  WAT  1622     -14.685   1.104  12.071  1.00  0.00
TER
ATOM   4914  O   WAT  1623     -17.288   5.411  15.952  1.00  0.00
ATOM   4915  H1  WAT  1623     -16.848   6.153  15.538  1.00  0.00
ATOM   4916  H2  WAT  1623     -17.349   5.653  16.876  1.00  0.00
TER
ATOM   4917  O   WAT  1624     -11.816  -8.275  10.298  1.00  0.00
ATOM   4918  H1  WAT  1624     -12.129  -8.182  11.198  1.00  0.00
ATOM   4919  H2  WAT  1624     -11.055  -7.697  10.248  1.00  0.00
TER
ATOM   4920  O   WAT  1625     -14.621   8.397  13.309  1.00  0.00
ATOM   4921  H1  WAT  1625     -14.781   8.108  14.207  1.00  0.00
ATOM   4922  H2  WAT  1625     -14.786   7.621  12.773  1.00  0.00
TER
ATOM   4923  O   WAT  1626     -14.918   5.906  11.869  1.00  0.00
ATOM   4924  H1  WAT  1626     -15.612   5.904  11.209  1.00  0.00
ATOM   4925  H2  WAT  1626     -14.176   5.482  11.438  1.00  0.00
TER
ATOM   4926  O   WAT  1627     -15.353   7.532  15.943  1.00  0.00
ATOM   4927  H1  WAT  1627     -14.898   6.751  16.257  1.00  0.00
ATOM   4928  H2  WAT  1627     -15.014   8.243  16.488  1.00  0.00
TER
ATOM   4929  O   WAT  1628     -15.810  -2.436  14.466  1.00  0.00
ATOM   4930  H1  WAT  1628     -16.409  -1.712  14.282  1.00  0.00
ATOM   4931  H2  WAT  1628     -15.262  -2.498  13.683  1.00  0.00
TER
ATOM   4932  O   WAT  1629     -17.204  -3.799  16.496  1.00  0.00
ATOM   4933  H1  WAT  1629     -16.811  -3.482  15.683  1.00  0.00
ATOM   4934  H2  WAT  1629     -16.842  -4.678  16.611  1.00  0.00
TER
ATOM   4935  O   WAT  1630     -12.803   1.770  19.451  1.00  0.00
ATOM   4936  H1  WAT  1630     -12.083   2.266  19.060  1.00  0.00
ATOM   4937  H2  WAT  1630     -13.004   1.092  18.806  1.00  0.00
TER
ATOM   4938  O   WAT  1631     -17.342  -6.836  13.594  1.00  0.00
ATOM   4939  H1  WAT  1631     -18.155  -7.334  13.518  1.00  0.00
ATOM   4940  H2  WAT  1631     -17.535  -5.996  13.177  1.00  0.00
TER
ATOM   4941  O   WAT  1632     -14.627  -2.464  11.890  1.00  0.00
ATOM   4942  H1  WAT  1632     -13.739  -2.152  11.715  1.00  0.00
ATOM   4943  H2  WAT  1632     -14.656  -3.337  11.498  1.00  0.00
TER
ATOM   4944  O   WAT  1633     -18.631   3.709  12.569  1.00  0.00
ATOM   4945  H1  WAT  1633     -18.289   4.453  12.073  1.00  0.00
ATOM   4946  H2  WAT  1633     -19.460   4.022  12.931  1.00  0.00
TER
ATOM   4947  O   WAT  1634     -12.355  -1.153  11.358  1.00  0.00
ATOM   4948  H1  WAT  1634     -12.439  -0.721  10.507  1.00  0.00
ATOM   4949  H2  WAT  1634     -11.636  -0.693  11.790  1.00  0.00
TER
ATOM   4950  O   WAT  1635     -11.327   5.702  14.086  1.00  0.00
ATOM   4951  H1  WAT  1635     -11.969   5.047  14.360  1.00  0.00
ATOM   4952  H2  WAT  1635     -11.714   6.107  13.310  1.00  0.00
TER
ATOM   4953  O   WAT  1636     -15.748   3.030  17.933  1.00  0.00
ATOM   4954  H1  WAT  1636     -15.396   2.433  17.273  1.00  0.00
ATOM   4955  H2  WAT  1636     -16.632   2.705  18.104  1.00  0.00
TER
ATOM   4956  O   WAT  1637     -12.937   4.593  10.624  1.00  0.00
ATOM   4957  H1  WAT  1637     -13.163   3.876  11.216  1.00  0.00
ATOM   4958  H2  WAT  1637     -13.327   4.344   9.786  1.00  0.00
TER
ATOM   4959  O   WAT  1638     -13.355   2.510  12.285  1.00  0.00
ATOM   4960  H1  WAT  1638     -13.643   2.972  13.073  1.00  0.00
ATOM   4961  H2  WAT  1638     -12.560   2.050  12.553  1.00  0.00
TER
ATOM   4962  O   WAT  1639     -12.598  -5.655  13.445  1.00  0.00
ATOM   4963  H1  WAT  1639     -13.227  -5.550  12.730  1.00  0.00
ATOM   4964  H2  WAT  1639     -13.093  -5.435  14.234  1.00  0.00
TER
ATOM   4965  O   WAT  1640     -18.153   6.066  10.878  1.00  0.00
ATOM   4966  H1  WAT  1640     -18.051   5.862   9.948  1.00  0.00
ATOM   4967  H2  WAT  1640     -19.052   5.812  11.083  1.00  0.00
TER
ATOM   4968  O   WAT  1641     -16.598  -6.651  16.300  1.00  0.00
ATOM   4969  H1  WAT  1641     -16.722  -6.632  15.351  1.00  0.00
ATOM   4970  H2  WAT  1641     -15.650  -6.603  16.420  1.00  0.00
TER
ATOM   4971  O   WAT  1642     -13.505  -0.496  17.149  1.00  0.00
ATOM   4972  H1  WAT  1642     -14.446  -0.481  17.323  1.00  0.00
ATOM   4973  H2  WAT  1642     -13.191  -1.283  17.595  1.00  0.00
TER
ATOM   4974  O   WAT  1643     -11.503   6.675  18.824  1.00  0.00
ATOM   4975  H1  WAT  1643     -11.378   7.498  19.296  1.00  0.00
ATOM   4976  H2  WAT  1643     -10.636   6.464  18.476  1.00  0.00
TER
ATOM   4977  O   WAT  1644     -11.868   7.168  11.742  1.00  0.00
ATOM   4978  H1  WAT  1644     -12.154   6.754  10.927  1.00  0.00
ATOM   4979  H2  WAT  1644     -12.066   8.097  11.622  1.00  0.00
TER
ATOM   4980  O   WAT  1645     -17.163   2.223  10.787  1.00  0.00
ATOM   4981  H1  WAT  1645     -17.712   2.670  11.431  1.00  0.00
ATOM   4982  H2  WAT  1645     -16.541   1.718  11.311  1.00  0.00
TER
ATOM   4983  O   WAT  1646     -18.983   0.206   9.931  1.00  0.00
ATOM   4984  H1  WAT  1646     -18.462  -0.509   9.565  1.00  0.00
ATOM   4985  H2  WAT  1646     -18.336   0.845  10.231  1.00  0.00
TER
ATOM   4986  O   WAT  1647     -15.121  -7.934  12.158  1.00  0.00
ATOM   4987  H1  WAT  1647     -14.840  -8.777  12.514  1.00  0.00
ATOM   4988  H2  WAT  1647     -15.894  -7.701  12.672  1.00  0.00
TER
ATOM   4989  O   WAT  1648     -18.418   8.287  12.221  1.00  0.00
ATOM   4990  H1  WAT  1648     -17.523   8.626  12.243  1.00  0.00
ATOM   4991  H2  WAT  1648     -18.386   7.565  11.594  1.00  0.00
TER
ATOM   4992  O   WAT  1649     -10.198   4.559  10.265  1.00  0.00
ATOM   4993  H1  WAT  1649     -11.029   4.627  10.735  1.00  0.00
ATOM   4994  H2  WAT  1649     -10.021   5.450   9.961  1.00  0.00
TER
ATOM   4995  O   WAT  1650     -10.743   1.304  12.768  1.00  0.00
ATOM   4996  H1  WAT  1650      -9.981   1.874  12.874  1.00  0.00
ATOM   4997  H2  WAT  1650     -10.727   0.737  13.539  1.00  0.00
TER
ATOM   4998  O   WAT  1651      -9.737   2.159  17.612  1.00  0.00
ATOM   4999  H1  WAT  1651      -9.366   1.376  17.206  1.00  0.00
ATOM   5000  H2  WAT  1651      -9.096   2.848  17.434  1.00  0.00
TER
ATOM   5001  O   WAT  1652     -10.691   1.597   9.925  1.00  0.00
ATOM   5002  H1  WAT  1652     -10.416   2.505   9.797  1.00  0.00
ATOM   5003  H2  WAT  1652     -10.880   1.534  10.862  1.00  0.00
TER
ATOM   5004  O   WAT  1653     -14.293  -5.378  11.221  1.00  0.00
ATOM   5005  H1  WAT  1653     -13.875  -5.565  10.380  1.00  0.00
ATOM   5006  H2  WAT  1653     -14.600  -6.230  11.531  1.00  0.00
TER
ATOM   5007  O   WAT  1654     -10.794  -0.466  14.918  1.00  0.00
ATOM   5008  H1  WAT  1654     -11.170  -1.233  14.486  1.00  0.00
ATOM   5009  H2  WAT  1654     -11.524  -0.083  15.406  1.00  0.00
TER
ATOM   5010  O   WAT  1655     -11.519  -2.240  18.219  1.00  0.00
ATOM   5011  H1  WAT  1655     -10.995  -2.734  17.588  1.00  0.00
ATOM   5012  H2  WAT  1655     -10.933  -2.105  18.964  1.00  0.00
TER
ATOM   5013  O   WAT  1656     -12.029  -2.983  14.158  1.00  0.00
ATOM   5014  H1  WAT  1656     -11.533  -3.216  14.943  1.00  0.00
ATOM   5015  H2  WAT  1656     -12.227  -3.821  13.742  1.00  0.00
TER
ATOM   5016  O   WAT  1657     -10.600  -4.346  16.692  1.00  0.00
ATOM   5017  H1  WAT  1657     -10.710  -4.501  17.630  1.00  0.00
ATOM   5018  H2  WAT  1657      -9.840  -4.874  16.450  1.00  0.00
TER
ATOM   5019  O   WAT  1658      -9.711  -6.516   9.933  1.00  0.00
ATOM   5020  H1  WAT  1658      -8.786  -6.648   9.725  1.00  0.00
ATOM   5021  H2  WAT  1658      -9.734  -6.436  10.886  1.00  0.00
TER
ATOM   5022  O   WAT  1659      -9.637  -5.745  12.558  1.00  0.00
ATOM   5023  H1  WAT  1659     -10.432  -5.810  13.088  1.00  0.00
ATOM   5024  H2  WAT  1659      -9.433  -4.810  12.547  1.00  0.00
TER
ATOM   5025  O   WAT  1660     -12.696   8.295  16.552  1.00  0.00
ATOM   5026  H1  WAT  1660     -12.100   7.973  15.876  1.00  0.00
ATOM   5027  H2  WAT  1660     -12.438   7.822  17.344  1.00  0.00
TER
ATOM   5028  O   WAT  1661     -13.205  -7.415  19.008  1.00  0.00
ATOM   5029  H1  WAT  1661     -12.765  -7.470  18.160  1.00  0.00
ATOM   5030  H2  WAT  1661     -13.475  -6.499  19.079  1.00  0.00
TER
ATOM   5031  O   WAT  1662     -11.342  -7.783  17.019  1.00  0.00
ATOM   5032  H1  WAT  1662     -11.403  -8.727  16.872  1.00  0.00
ATOM   5033  H2  WAT  1662     -10.562  -7.675  17.564  1.00  0.00
TER
ATOM   5034  O   WAT  1663     -15.370  -9.034  17.713  1.00  0.00
ATOM   5035  H1  WAT  1663     -14.767  -8.462  18.188  1.00  0.00
ATOM   5036  H2  WAT  1663     -16.110  -8.470  17.491  1.00  0.00
TER
ATOM   5037  O   WAT  1664     -12.226  -8.632  12.987  1.00  0.00
ATOM   5038  H1  WAT  1664     -12.031  -7.734  13.254  1.00  0.00
ATOM   5039  H2  WAT  1664     -13.013  -8.863  13.481  1.00  0.00
TER
ATOM   5040  O   WAT  1665     -10.674   8.608  14.748  1.00  0.00
ATOM   5041  H1  WAT  1665     -10.498   7.922  14.104  1.00  0.00
ATOM   5042  H2  WAT  1665     -11.371   9.133  14.356  1.00  0.00
TER
ATOM   5043  O   WAT  1666     -16.214  -0.836  -1.544  1.00  0.00
ATOM   5044  H1  WAT  1666     -16.295  -1.750  -1.815  1.00  0.00
ATOM   5045  H2  WAT  1666     -16.628  -0.339  -2.250  1.00  0.00
TER
ATOM   5046  O   WAT  1667     -18.083   0.942   0.337  1.00  0.00
ATOM   5047  H1  WAT  1667     -18.858   0.462   0.627  1.00  0.00
ATOM   5048  H2  WAT  1667     -17.431   0.263   0.163  1.00  0.00
TER
ATOM   5049  O   WAT  1668     -14.062   5.348  -0.883  1.00  0.00
ATOM   5050  H1  WAT  1668     -14.524   4.577  -0.554  1.00  0.00
ATOM   5051  H2  WAT  1668     -13.249   5.375  -0.378  1.00  0.00
TER
ATOM   5052  O   WAT  1669     -17.835   7.634  -1.263  1.00  0.00
ATOM   5053  H1  WAT  1669     -18.454   8.090  -1.833  1.00  0.00
ATOM   5054  H2  WAT  1669     -16.980   7.789  -1.664  1.00  0.00
TER
ATOM   5055  O   WAT  1670     -18.642   3.618   0.344  1.00  0.00
ATOM   5056  H1  WAT  1670     -18.711   2.677   0.183  1.00  0.00
ATOM   5057  H2  WAT  1670     -17.880   3.708   0.916  1.00  0.00
TER
ATOM   5058  O   WAT  1671     -17.611  -3.575   0.571  1.00  0.00
ATOM   5059  H1  WAT  1671     -17.235  -4.448   0.458  1.00  0.00
ATOM   5060  H2  WAT  1671     -17.709  -3.239  -0.320  1.00  0.00
TER
ATOM   5061  O   WAT  1672     -13.829  -6.080  -2.496  1.00  0.00
ATOM   5062  H1  WAT  1672     -13.008  -6.570  -2.454  1.00  0.00
ATOM   5063  H2  WAT  1672     -13.795  -5.490  -1.743  1.00  0.00
TER
ATOM   5064  O   WAT  1673      -9.539  -4.063   4.068  1.00  0.00
ATOM   5065  H1  WAT  1673     -10.244  -3.675   3.550  1.00  0.00
ATOM   5066  H2  WAT  1673      -9.273  -3.368   4.670  1.00  0.00
TER
ATOM   5067  O   WAT  1674     -16.969   2.518  -3.869  1.00  0.00
ATOM   5068  H1  WAT  1674     -17.587   2.983  -4.433  1.00  0.00
ATOM   5069  H2  WAT  1674     -16.457   3.211  -3.452  1.00  0.00
TER
ATOM   5070  O   WAT  1675     -13.593  -4.140   0.277  1.00  0.00
ATOM   5071  H1  WAT  1675     -14.297  -3.851   0.857  1.00  0.00
ATOM   5072  H2  WAT  1675     -13.231  -3.330  -0.083  1.00  0.00
TER
ATOM   5073  O   WAT  1676     -11.976   5.478   2.539  1.00  0.00
ATOM   5074  H1  WAT  1676     -12.660   6.148   2.531  1.00  0.00
ATOM   5075  H2  WAT  1676     -11.437   5.676   1.774  1.00  0.00
TER
ATOM   5076  O   WAT  1677     -10.524  -4.694   0.668  1.00  0.00
ATOM   5077  H1  WAT  1677     -11.471  -4.660   0.799  1.00  0.00
ATOM   5078  H2  WAT  1677     -10.199  -3.880   1.053  1.00  0.00
TER
ATOM   5079  O   WAT  1678     -14.440   7.322   1.254  1.00  0.00
ATOM   5080  H1  WAT  1678     -14.428   6.918   0.386  1.00  0.00
ATOM   5081  H2  WAT  1678     -14.993   8.097   1.150  1.00  0.00
TER
ATOM   5082  O   WAT  1679     -13.146   4.044  -3.657  1.00  0.00
ATOM   5083  H1  WAT  1679     -13.256   3.101  -3.532  1.00  0.00
ATOM   5084  H2  WAT  1679     -13.149   4.405  -2.771  1.00  0.00
TER
ATOM   5085  O   WAT  1680     -15.042   2.225   2.582  1.00  0.00
ATOM   5086  H1  WAT  1680     -14.625   2.011   1.748  1.00  0.00
ATOM   5087  H2  WAT  1680     -14.318   2.482   3.153  1.00  0.00
TER
ATOM   5088  O   WAT  1681     -17.604  -0.330  -4.301  1.00  0.00
ATOM   5089  H1  WAT  1681     -18.531  -0.396  -4.072  1.00  0.00
ATOM   5090  H2  WAT  1681     -17.451   0.608  -4.415  1.00  0.00
TER
ATOM   5091  O   WAT  1682     -17.617  -4.058  -7.304  1.00  0.00
ATOM   5092  H1  WAT  1682     -18.557  -3.897  -7.219  1.00  0.00
ATOM   5093  H2  WAT  1682     -17.299  -3.340  -7.851  1.00  0.00
TER
ATOM   5094  O   WAT  1683     -11.096   0.624   2.674  1.00  0.00
ATOM   5095  H1  WAT  1683     -11.924   0.693   2.199  1.00  0.00
ATOM   5096  H2  WAT  1683     -10.501   1.209   2.205  1.00  0.00
TER
ATOM   5097  O   WAT  1684     -13.574   1.232  -3.797  1.00  0.00
ATOM   5098  H1  WAT  1684     -14.193   0.894  -4.445  1.00  0.00
ATOM   5099  H2  WAT  1684     -13.592   0.588  -3.089  1.00  0.00
TER
ATOM   5100  O   WAT  1685     -14.131  -2.589   3.619  1.00  0.00
ATOM   5101  H1  WAT  1685     -14.544  -1.764   3.873  1.00  0.00
ATOM   5102  H2  WAT  1685     -14.864  -3.175   3.427  1.00  0.00
TER
ATOM   5103  O   WAT  1686     -13.441   7.457   4.307  1.00  0.00
ATOM   5104  H1  WAT  1686     -13.918   8.264   4.115  1.00  0.00
ATOM   5105  H2  WAT  1686     -14.125   6.804   4.460  1.00  0.00
TER
ATOM   5106  O   WAT  1687     -15.398   0.471  -6.790  1.00  0.00
ATOM   5107  H1  WAT  1687     -14.958  -0.367  -6.936  1.00  0.00
ATOM   5108  H2  WAT  1687     -14.685   1.104  -6.704  1.00  0.00
TER
ATOM   5109  O   WAT  1688     -17.288   5.411  -2.822  1.00  0.00
ATOM   5110  H1  WAT  1688     -16.848   6.153  -3.236  1.00  0.00
ATOM   5111  H2  WAT  1688     -17.349   5.653  -1.898  1.00  0.00
TER
ATOM   5112  O   WAT  1689     -11.816  -8.275  -8.476  1.00  0.00
ATOM   5113  H1  WAT  1689     -12.129  -8.182  -7.576  1.00  0.00
ATOM   5114  H2  WAT  1689     -11.055  -7.697  -8.526  1.00  0.00
TER
ATOM   5115  O   WAT  1690      -9.862   7.218   9.377  1.00  0.00
ATOM   5116  H1  WAT  1690      -9.386   7.696  10.055  1.00  0.00
ATOM   5117  H2  WAT  1690      -9.241   7.150   8.651  1.00  0.00
TER
ATOM   5118  O   WAT  1691     -10.458   4.409   6.537  1.00  0.00
ATOM   5119  H1  WAT  1691     -10.332   4.170   5.618  1.00  0.00
ATOM   5120  H2  WAT  1691     -10.416   3.578   7.009  1.00  0.00
TER
ATOM   5121  O   WAT  1692     -16.597   8.112   5.106  1.00  0.00
ATOM   5122  H1  WAT  1692     -16.082   8.023   5.908  1.00  0.00
ATOM   5123  H2  WAT  1692     -17.440   8.458   5.399  1.00  0.00
TER
ATOM   5124  O   WAT  1693     -14.621   8.397  -5.466  1.00  0.00
ATOM   5125  H1  WAT  1693     -14.781   8.108  -4.567  1.00  0.00
ATOM   5126  H2  WAT  1693     -14.786   7.621  -6.001  1.00  0.00
TER
ATOM   5127  O   WAT  1694     -14.918   5.906  -6.906  1.00  0.00
ATOM   5128  H1  WAT  1694     -15.612   5.904  -7.566  1.00  0.00
ATOM   5129  H2  WAT  1694     -14.176   5.482  -7.336  1.00  0.00
TER
ATOM   5130  O   WAT  1695     -15.353   7.532  -2.831  1.00  0.00
ATOM   5131  H1  WAT  1695     -14.898   6.751  -2.517  1.00  0.00
ATOM   5132  H2  WAT  1695     -15.014   8.243  -2.287  1.00  0.00
TER
ATOM   5133  O   WAT  1696     -10.606  -3.538   7.501  1.00  0.00
ATOM   5134  H1  WAT  1696     -11.221  -3.030   6.973  1.00  0.00
ATOM   5135  H2  WAT  1696     -10.926  -4.438   7.444  1.00  0.00
TER
ATOM   5136  O   WAT  1697     -18.544  -4.698   4.968  1.00  0.00
ATOM   5137  H1  WAT  1697     -19.006  -4.490   5.780  1.00  0.00
ATOM   5138  H2  WAT  1697     -18.947  -5.513   4.665  1.00  0.00
TER
ATOM   5139  O   WAT  1698     -13.544  -3.478   6.097  1.00  0.00
ATOM   5140  H1  WAT  1698     -14.395  -3.777   6.418  1.00  0.00
ATOM   5141  H2  WAT  1698     -13.704  -3.233   5.186  1.00  0.00
TER
ATOM   5142  O   WAT  1699     -16.449  -1.977   8.197  1.00  0.00
ATOM   5143  H1  WAT  1699     -16.124  -2.811   7.857  1.00  0.00
ATOM   5144  H2  WAT  1699     -15.661  -1.455   8.345  1.00  0.00
TER
ATOM   5145  O   WAT  1700     -15.810  -2.436  -4.309  1.00  0.00
ATOM   5146  H1  WAT  1700     -16.409  -1.712  -4.492  1.00  0.00
ATOM   5147  H2  WAT  1700     -15.262  -2.498  -5.091  1.00  0.00
TER
ATOM   5148  O   WAT  1701     -17.204  -3.799  -2.278  1.00  0.00
ATOM   5149  H1  WAT  1701     -16.811  -3.482  -3.091  1.00  0.00
ATOM   5150  H2  WAT  1701     -16.842  -4.678  -2.164  1.00  0.00
TER
ATOM   5151  O   WAT  1702     -16.618  -1.209   1.817  1.00  0.00
ATOM   5152  H1  WAT  1702     -17.350  -0.700   2.166  1.00  0.00
ATOM   5153  H2  WAT  1702     -17.016  -2.026   1.516  1.00  0.00
TER
ATOM   5154  O   WAT  1703     -16.156  -5.755   1.229  1.00  0.00
ATOM   5155  H1  WAT  1703     -16.138  -5.304   2.073  1.00  0.00
ATOM   5156  H2  WAT  1703     -16.404  -6.655   1.442  1.00  0.00
TER
ATOM   5157  O   WAT  1704     -12.728  -8.342   7.068  1.00  0.00
ATOM   5158  H1  WAT  1704     -12.404  -9.073   7.594  1.00  0.00
ATOM   5159  H2  WAT  1704     -12.693  -8.661   6.166  1.00  0.00
TER
ATOM   5160  O   WAT  1705     -12.803   1.770   0.676  1.00  0.00
ATOM   5161  H1  WAT  1705     -12.083   2.266   0.286  1.00  0.00
ATOM   5162  H2  WAT  1705     -13.004   1.092   0.032  1.00  0.00
TER
ATOM   5163  O   WAT  1706     -17.342  -6.836  -5.181  1.00  0.00
ATOM   5164  H1  WAT  1706     -18.155  -7.334  -5.256  1.00  0.00
ATOM   5165  H2  WAT  1706     -17.535  -5.996  -5.597  1.00  0.00
TER
ATOM   5166  O   WAT  1707     -17.421   1.841   6.563  1.00  0.00
ATOM   5167  H1  WAT  1707     -17.487   0.921   6.309  1.00  0.00
ATOM   5168  H2  WAT  1707     -18.050   1.939   7.278  1.00  0.00
TER
ATOM   5169  O   WAT  1708     -14.627  -2.464  -6.885  1.00  0.00
ATOM   5170  H1  WAT  1708     -13.739  -2.152  -7.059  1.00  0.00
ATOM   5171  H2  WAT  1708     -14.656  -3.337  -7.276  1.00  0.00
TER
ATOM   5172  O   WAT  1709     -18.631   3.709  -6.206  1.00  0.00
ATOM   5173  H1  WAT  1709     -18.289   4.453  -6.701  1.00  0.00
ATOM   5174  H2  WAT  1709     -19.460   4.022  -5.843  1.00  0.00
TER
ATOM   5175  O   WAT  1710     -17.489   4.663   6.314  1.00  0.00
ATOM   5176  H1  WAT  1710     -17.475   3.731   6.095  1.00  0.00
ATOM   5177  H2  WAT  1710     -18.197   4.749   6.953  1.00  0.00
TER
ATOM   5178  O   WAT  1711     -12.355  -1.153  -7.417  1.00  0.00
ATOM   5179  H1  WAT  1711     -12.439  -0.721  -8.267  1.00  0.00
ATOM   5180  H2  WAT  1711     -11.636  -0.693  -6.984  1.00  0.00
TER
ATOM   5181  O   WAT  1712     -11.278   1.304   5.660  1.00  0.00
ATOM   5182  H1  WAT  1712     -12.003   1.897   5.463  1.00  0.00
ATOM   5183  H2  WAT  1712     -10.750   1.296   4.862  1.00  0.00
TER
ATOM   5184  O   WAT  1713     -11.327   5.702  -4.688  1.00  0.00
ATOM   5185  H1  WAT  1713     -11.969   5.047  -4.414  1.00  0.00
ATOM   5186  H2  WAT  1713     -11.714   6.107  -5.464  1.00  0.00
TER
ATOM   5187  O   WAT  1714     -15.748   3.030  -0.841  1.00  0.00
ATOM   5188  H1  WAT  1714     -15.396   2.433  -1.501  1.00  0.00
ATOM   5189  H2  WAT  1714     -16.632   2.705  -0.670  1.00  0.00
TER
ATOM   5190  O   WAT  1715     -18.056   6.305   3.408  1.00  0.00
ATOM   5191  H1  WAT  1715     -17.412   6.511   4.085  1.00  0.00
ATOM   5192  H2  WAT  1715     -17.693   5.544   2.955  1.00  0.00
TER
ATOM   5193  O   WAT  1716     -16.783   4.308   2.125  1.00  0.00
ATOM   5194  H1  WAT  1716     -16.140   3.608   2.239  1.00  0.00
ATOM   5195  H2  WAT  1716     -16.258   5.088   1.945  1.00  0.00
TER
ATOM   5196  O   WAT  1717     -12.937   4.593  -8.151  1.00  0.00
ATOM   5197  H1  WAT  1717     -13.163   3.876  -7.558  1.00  0.00
ATOM   5198  H2  WAT  1717     -13.327   4.344  -8.989  1.00  0.00
TER
ATOM   5199  O   WAT  1718     -15.009   5.108   5.329  1.00  0.00
ATOM   5200  H1  WAT  1718     -14.673   5.695   6.007  1.00  0.00
ATOM   5201  H2  WAT  1718     -15.929   4.977   5.559  1.00  0.00
TER
ATOM   5202  O   WAT  1719     -13.355   2.510  -6.489  1.00  0.00
ATOM   5203  H1  WAT  1719     -13.643   2.972  -5.701  1.00  0.00
ATOM   5204  H2  WAT  1719     -12.560   2.050  -6.221  1.00  0.00
TER
ATOM   5205  O   WAT  1720     -15.965  -4.610   3.861  1.00  0.00
ATOM   5206  H1  WAT  1720     -15.596  -5.431   4.189  1.00  0.00
ATOM   5207  H2  WAT  1720     -16.825  -4.550   4.277  1.00  0.00
TER
ATOM   5208  O   WAT  1721     -12.598  -5.655  -5.330  1.00  0.00
ATOM   5209  H1  WAT  1721     -13.227  -5.550  -6.044  1.00  0.00
ATOM   5210  H2  WAT  1721     -13.093  -5.435  -4.540  1.00  0.00
TER
ATOM   5211  O   WAT  1722     -18.153   6.066  -7.896  1.00  0.00
ATOM   5212  H1  WAT  1722     -18.051   5.862  -8.826  1.00  0.00
ATOM   5213  H2  WAT  1722     -19.052   5.812  -7.692  1.00  0.00
TER
ATOM   5214  O   WAT  1723     -19.004  -1.956   4.085  1.00  0.00
ATOM   5215  H1  WAT  1723     -18.506  -1.482   4.750  1.00  0.00
ATOM   5216  H2  WAT  1723     -18.862  -2.880   4.292  1.00  0.00
TER
ATOM   5217  O   WAT  1724     -16.598  -6.651  -2.474  1.00  0.00
ATOM   5218  H1  WAT  1724     -16.722  -6.632  -3.423  1.00  0.00
ATOM   5219  H2  WAT  1724     -15.650  -6.603  -2.355  1.00  0.00
TER
ATOM   5220  O   WAT  1725     -11.798  -5.740   4.928  1.00  0.00
ATOM   5221  H1  WAT  1725     -12.300  -4.999   5.267  1.00  0.00
ATOM   5222  H2  WAT  1725     -10.982  -5.351   4.612  1.00  0.00
TER
ATOM   5223  O   WAT  1726     -13.505  -0.496  -1.626  1.00  0.00
ATOM   5224  H1  WAT  1726     -14.446  -0.481  -1.451  1.00  0.00
ATOM   5225  H2  WAT  1726     -13.191  -1.283  -1.180  1.00  0.00
TER
ATOM   5226  O   WAT  1727     -11.503   6.675   0.050  1.00  0.00
ATOM   5227  H1  WAT  1727     -11.378   7.498   0.522  1.00  0.00
ATOM   5228  H2  WAT  1727     -10.636   6.464  -0.298  1.00  0.00
TER
ATOM   5229  O   WAT  1728     -16.189   4.060   8.857  1.00  0.00
ATOM   5230  H1  WAT  1728     -16.795   4.083   8.117  1.00  0.00
ATOM   5231  H2  WAT  1728     -16.493   3.329   9.394  1.00  0.00
TER
ATOM   5232  O   WAT  1729     -14.759   7.788   7.468  1.00  0.00
ATOM   5233  H1  WAT  1729     -13.807   7.704   7.418  1.00  0.00
ATOM   5234  H2  WAT  1729     -14.906   8.452   8.142  1.00  0.00
TER
ATOM   5235  O   WAT  1730     -11.868   7.168  -7.032  1.00  0.00
ATOM   5236  H1  WAT  1730     -12.154   6.754  -7.847  1.00  0.00
ATOM   5237  H2  WAT  1730     -12.066   8.097  -7.152  1.00  0.00
TER
ATOM   5238  O   WAT  1731     -17.163   2.223  -7.988  1.00  0.00
ATOM   5239  H1  WAT  1731     -17.712   2.670  -7.343  1.00  0.00
ATOM   5240  H2  WAT  1731     -16.541   1.718  -7.464  1.00  0.00
TER
ATOM   5241  O   WAT  1732     -13.109   3.577   7.945  1.00  0.00
ATOM   5242  H1  WAT  1732     -12.368   3.915   7.441  1.00  0.00
ATOM   5243  H2  WAT  1732     -13.872   3.746   7.392  1.00  0.00
TER
ATOM   5244  O   WAT  1733     -18.983   0.206  -8.843  1.00  0.00
ATOM   5245  H1  WAT  1733     -18.462  -0.509  -9.209  1.00  0.00
ATOM   5246  H2  WAT  1733     -18.336   0.845  -8.543  1.00  0.00
TER
ATOM   5247  O   WAT  1734     -14.435   1.629   6.480  1.00  0.00
ATOM   5248  H1  WAT  1734     -14.021   1.783   7.329  1.00  0.00
ATOM   5249  H2  WAT  1734     -15.370   1.754   6.643  1.00  0.00
TER
ATOM   5250  O   WAT  1735     -13.963  -1.032   8.484  1.00  0.00
ATOM   5251  H1  WAT  1735     -13.381  -1.786   8.396  1.00  0.00
ATOM   5252  H2  WAT  1735     -13.786  -0.501   7.707  1.00  0.00
TER
ATOM   5253  O   WAT  1736     -17.337  -0.688   5.834  1.00  0.00
ATOM   5254  H1  WAT  1736     -17.217  -1.283   6.573  1.00  0.00
ATOM   5255  H2  WAT  1736     -16.478  -0.651   5.414  1.00  0.00
TER
ATOM   5256  O   WAT  1737     -14.998  -0.134   4.410  1.00  0.00
ATOM   5257  H1  WAT  1737     -15.525   0.390   3.806  1.00  0.00
ATOM   5258  H2  WAT  1737     -14.655   0.499   5.041  1.00  0.00
TER
ATOM   5259  O   WAT  1738     -15.751  -4.529   7.324  1.00  0.00
ATOM   5260  H1  WAT  1738     -16.439  -5.191   7.259  1.00  0.00
ATOM   5261  H2  WAT  1738     -15.030  -4.975   7.769  1.00  0.00
TER
ATOM   5262  O   WAT  1739     -15.121  -7.934  -6.617  1.00  0.00
ATOM   5263  H1  WAT  1739     -14.840  -8.777  -6.261  1.00  0.00
ATOM   5264  H2  WAT  1739     -15.894  -7.701  -6.103  1.00  0.00
TER
ATOM   5265  O   WAT  1740     -18.418   8.287  -6.553  1.00  0.00
ATOM   5266  H1  WAT  1740     -17.523   8.626  -6.531  1.00  0.00
ATOM   5267  H2  WAT  1740     -18.386   7.565  -7.181  1.00  0.00
TER
ATOM   5268  O   WAT  1741     -11.438   6.817   6.153  1.00  0.00
ATOM   5269  H1  WAT  1741     -12.038   6.877   5.410  1.00  0.00
ATOM   5270  H2  WAT  1741     -11.309   5.878   6.283  1.00  0.00
TER
ATOM   5271  O   WAT  1742     -10.198   4.559  -8.510  1.00  0.00
ATOM   5272  H1  WAT  1742     -11.029   4.627  -8.039  1.00  0.00
ATOM   5273  H2  WAT  1742     -10.021   5.450  -8.813  1.00  0.00
TER
ATOM   5274  O   WAT  1743     -10.743   1.304  -6.006  1.00  0.00
ATOM   5275  H1  WAT  1743      -9.981   1.874  -5.900  1.00  0.00
ATOM   5276  H2  WAT  1743     -10.727   0.737  -5.235  1.00  0.00
TER
ATOM   5277  O   WAT  1744      -9.737   2.159  -1.162  1.00  0.00
ATOM   5278  H1  WAT  1744      -9.366   1.376  -1.568  1.00  0.00
ATOM   5279  H2  WAT  1744      -9.096   2.848  -1.340  1.00  0.00
TER
ATOM   5280  O   WAT  1745     -12.753   3.543   4.251  1.00  0.00
ATOM   5281  H1  WAT  1745     -13.567   3.972   4.514  1.00  0.00
ATOM   5282  H2  WAT  1745     -12.346   4.154   3.638  1.00  0.00
TER
ATOM   5283  O   WAT  1746     -10.691   1.597  -8.849  1.00  0.00
ATOM   5284  H1  WAT  1746     -10.416   2.505  -8.977  1.00  0.00
ATOM   5285  H2  WAT  1746     -10.880   1.534  -7.913  1.00  0.00
TER
ATOM   5286  O   WAT  1747     -14.293  -5.378  -7.554  1.00  0.00
ATOM   5287  H1  WAT  1747     -13.875  -5.565  -8.394  1.00  0.00
ATOM   5288  H2  WAT  1747     -14.600  -6.230  -7.243  1.00  0.00
TER
ATOM   5289  O   WAT  1748     -10.794  -0.466  -3.856  1.00  0.00
ATOM   5290  H1  WAT  1748     -11.170  -1.233  -4.288  1.00  0.00
ATOM   5291  H2  WAT  1748     -11.524  -0.083  -3.369  1.00  0.00
TER
ATOM   5292  O   WAT  1749     -11.404  -1.319   5.778  1.00  0.00
ATOM   5293  H1  WAT  1749     -11.636  -1.547   4.878  1.00  0.00
ATOM   5294  H2  WAT  1749     -11.144  -0.399   5.732  1.00  0.00
TER
ATOM   5295  O   WAT  1750     -12.965  -6.093   8.556  1.00  0.00
ATOM   5296  H1  WAT  1750     -12.088  -6.085   8.939  1.00  0.00
ATOM   5297  H2  WAT  1750     -12.953  -6.830   7.945  1.00  0.00
TER
ATOM   5298  O   WAT  1751     -11.519  -2.240  -0.555  1.00  0.00
ATOM   5299  H1  WAT  1751     -10.995  -2.734  -1.186  1.00  0.00
ATOM   5300  H2  WAT  1751     -10.933  -2.105   0.189  1.00  0.00
TER
ATOM   5301  O   WAT  1752     -11.340  -2.156   2.967  1.00  0.00
ATOM   5302  H1  WAT  1752     -12.290  -2.190   3.081  1.00  0.00
ATOM   5303  H2  WAT  1752     -11.159  -1.246   2.732  1.00  0.00
TER
ATOM   5304  O   WAT  1753     -12.029  -2.983  -4.616  1.00  0.00
ATOM   5305  H1  WAT  1753     -11.533  -3.216  -3.831  1.00  0.00
ATOM   5306  H2  WAT  1753     -12.227  -3.821  -5.032  1.00  0.00
TER
ATOM   5307  O   WAT  1754     -10.600  -4.346  -2.082  1.00  0.00
ATOM   5308  H1  WAT  1754     -10.710  -4.501  -1.144  1.00  0.00
ATOM   5309  H2  WAT  1754      -9.840  -4.874  -2.325  1.00  0.00
TER
ATOM   5310  O   WAT  1755     -12.254  -8.407   4.376  1.00  0.00
ATOM   5311  H1  WAT  1755     -11.617  -7.794   4.742  1.00  0.00
ATOM   5312  H2  WAT  1755     -12.106  -8.371   3.431  1.00  0.00
TER
ATOM   5313  O   WAT  1756      -9.711  -6.516  -8.842  1.00  0.00
ATOM   5314  H1  WAT  1756      -8.786  -6.648  -9.050  1.00  0.00
ATOM   5315  H2  WAT  1756      -9.734  -6.436  -7.888  1.00  0.00
TER
ATOM   5316  O   WAT  1757      -9.637  -5.745  -6.216  1.00  0.00
ATOM   5317  H1  WAT  1757     -10.432  -5.810  -5.687  1.00  0.00
ATOM   5318  H2  WAT  1757      -9.433  -4.810  -6.227  1.00  0.00
TER
ATOM   5319  O   WAT  1758     -12.696   8.295  -2.222  1.00  0.00
ATOM   5320  H1  WAT  1758     -12.100   7.973  -2.899  1.00  0.00
ATOM   5321  H2  WAT  1758     -12.438   7.822  -1.431  1.00  0.00
TER
ATOM   5322  O   WAT  1759     -18.883  -7.254   7.284  1.00  0.00
ATOM   5323  H1  WAT  1759     -18.944  -6.662   8.033  1.00  0.00
ATOM   5324  H2  WAT  1759     -17.943  -7.362   7.139  1.00  0.00
TER
ATOM   5325  O   WAT  1760     -16.246  -7.597   6.923  1.00  0.00
ATOM   5326  H1  WAT  1760     -15.632  -7.280   6.261  1.00  0.00
ATOM   5327  H2  WAT  1760     -15.701  -8.083   7.542  1.00  0.00
TER
ATOM   5328  O   WAT  1761      -9.828   8.302   4.329  1.00  0.00
ATOM   5329  H1  WAT  1761     -10.323   8.699   3.612  1.00  0.00
ATOM   5330  H2  WAT  1761     -10.437   7.677   4.723  1.00  0.00
TER
ATOM   5331  O   WAT  1762     -15.505  -9.034   3.250  1.00  0.00
ATOM   5332  H1  WAT  1762     -16.379  -8.701   3.047  1.00  0.00
ATOM   5333  H2  WAT  1762     -15.614  -9.507   4.075  1.00  0.00
TER
ATOM   5334  O   WAT  1763     -14.598  -6.827   4.634  1.00  0.00
ATOM   5335  H1  WAT  1763     -14.927  -7.642   4.254  1.00  0.00
ATOM   5336  H2  WAT  1763     -13.650  -6.870   4.510  1.00  0.00
TER
ATOM   5337  O   WAT  1764     -12.144   8.944   1.608  1.00  0.00
ATOM   5338  H1  WAT  1764     -12.604   9.696   1.233  1.00  0.00
ATOM   5339  H2  WAT  1764     -12.773   8.225   1.549  1.00  0.00
TER
ATOM   5340  O   WAT  1765     -18.975   8.144   1.609  1.00  0.00
ATOM   5341  H1  WAT  1765     -18.688   7.889   0.733  1.00  0.00
ATOM   5342  H2  WAT  1765     -18.463   7.591   2.200  1.00  0.00
TER
ATOM   5343  O   WAT  1766     -17.758  -8.117   2.189  1.00  0.00
ATOM   5344  H1  WAT  1766     -18.540  -7.643   2.469  1.00  0.00
ATOM   5345  H2  WAT  1766     -18.051  -9.022   2.080  1.00  0.00
TER
ATOM   5346  O   WAT  1767     -13.205  -7.415   0.234  1.00  0.00
ATOM   5347  H1  WAT  1767     -12.765  -7.470  -0.614  1.00  0.00
ATOM   5348  H2  WAT  1767     -13.475  -6.499   0.305  1.00  0.00
TER
ATOM   5349  O   WAT  1768     -11.342  -7.783  -1.755  1.00  0.00
ATOM   5350  H1  WAT  1768     -11.403  -8.727  -1.902  1.00  0.00
ATOM   5351  H2  WAT  1768     -10.562  -7.675  -1.210  1.00  0.00
TER
ATOM   5352  O   WAT  1769     -15.370  -9.034  -1.061  1.00  0.00
ATOM   5353  H1  WAT  1769     -14.767  -8.462  -0.586  1.00  0.00
ATOM   5354  H2  WAT  1769     -16.110  -8.470  -1.284  1.00  0.00
TER
ATOM   5355  O   WAT  1770     -12.226  -8.632  -5.787  1.00  0.00
ATOM   5356  H1  WAT  1770     -12.031  -7.734  -5.520  1.00  0.00
ATOM   5357  H2  WAT  1770     -13.013  -8.863  -5.294  1.00  0.00
TER
ATOM   5358  O   WAT  1771     -18.908   9.065   8.976  1.00  0.00
ATOM   5359  H1  WAT  1771     -17.981   8.830   9.020  1.00  0.00
ATOM   5360  H2  WAT  1771     -18.923   9.893   8.495  1.00  0.00
TER
ATOM   5361  O   WAT  1772     -10.674   8.608  -4.026  1.00  0.00
ATOM   5362  H1  WAT  1772     -10.498   7.922  -4.670  1.00  0.00
ATOM   5363  H2  WAT  1772     -11.371   9.133  -4.419  1.00  0.00
TER
ATOM   5364  O   WAT  1773     -15.120  -8.855   9.318  1.00  0.00
ATOM   5365  H1  WAT  1773     -15.234  -8.535  10.214  1.00  0.00
ATOM   5366  H2  WAT  1773     -14.303  -8.454   9.022  1.00  0.00
TER
ATOM   5367  O   WAT  1774     -12.340   8.292   8.800  1.00  0.00
ATOM   5368  H1  WAT  1774     -11.548   7.797   8.593  1.00  0.00
ATOM   5369  H2  WAT  1774     -12.047   8.971   9.408  1.00  0.00
TER
ATOM   5370  O   WAT  1775     -18.083   0.942 -18.437  1.00  0.00
ATOM   5371  H1  WAT  1775     -18.858   0.462 -18.147  1.00  0.00
ATOM   5372  H2  WAT  1775     -17.431   0.263 -18.612  1.00  0.00
TER
ATOM   5373  O   WAT  1776     -14.062   5.348 -19.657  1.00  0.00
ATOM   5374  H1  WAT  1776     -14.524   4.577 -19.329  1.00  0.00
ATOM   5375  H2  WAT  1776     -13.249   5.375 -19.152  1.00  0.00
TER
ATOM   5376  O   WAT  1777     -18.642   3.618 -18.430  1.00  0.00
ATOM   5377  H1  WAT  1777     -18.711   2.677 -18.591  1.00  0.00
ATOM   5378  H2  WAT  1777     -17.880   3.708 -17.858  1.00  0.00
TER
ATOM   5379  O   WAT  1778     -17.611  -3.575 -18.203  1.00  0.00
ATOM   5380  H1  WAT  1778     -17.235  -4.448 -18.316  1.00  0.00
ATOM   5381  H2  WAT  1778     -17.709  -3.239 -19.094  1.00  0.00
TER
ATOM   5382  O   WAT  1779      -9.539  -4.063 -14.706  1.00  0.00
ATOM   5383  H1  WAT  1779     -10.244  -3.675 -15.225  1.00  0.00
ATOM   5384  H2  WAT  1779      -9.273  -3.368 -14.104  1.00  0.00
TER
ATOM   5385  O   WAT  1780     -13.593  -4.140 -18.498  1.00  0.00
ATOM   5386  H1  WAT  1780     -14.297  -3.851 -17.917  1.00  0.00
ATOM   5387  H2  WAT  1780     -13.231  -3.330 -18.858  1.00  0.00
TER
ATOM   5388  O   WAT  1781     -11.976   5.478 -16.235  1.00  0.00
ATOM   5389  H1  WAT  1781     -12.660   6.148 -16.243  1.00  0.00
ATOM   5390  H2  WAT  1781     -11.437   5.676 -17.000  1.00  0.00
TER
ATOM   5391  O   WAT  1782     -10.524  -4.694 -18.107  1.00  0.00
ATOM   5392  H1  WAT  1782     -11.471  -4.660 -17.975  1.00  0.00
ATOM   5393  H2  WAT  1782     -10.199  -3.880 -17.722  1.00  0.00
TER
ATOM   5394  O   WAT  1783     -14.440   7.322 -17.520  1.00  0.00
ATOM   5395  H1  WAT  1783     -14.428   6.918 -18.388  1.00  0.00
ATOM   5396  H2  WAT  1783     -14.993   8.097 -17.624  1.00  0.00
TER
ATOM   5397  O   WAT  1784     -15.042   2.225 -16.192  1.00  0.00
ATOM   5398  H1  WAT  1784     -14.625   2.011 -17.027  1.00  0.00
ATOM   5399  H2  WAT  1784     -14.318   2.482 -15.621  1.00  0.00
TER
ATOM   5400  O   WAT  1785     -11.096   0.624 -16.101  1.00  0.00
ATOM   5401  H1  WAT  1785     -11.924   0.693 -16.576  1.00  0.00
ATOM   5402  H2  WAT  1785     -10.501   1.209 -16.569  1.00  0.00
TER
ATOM   5403  O   WAT  1786     -14.131  -2.589 -15.155  1.00  0.00
ATOM   5404  H1  WAT  1786     -14.544  -1.764 -14.901  1.00  0.00
ATOM   5405  H2  WAT  1786     -14.864  -3.175 -15.347  1.00  0.00
TER
ATOM   5406  O   WAT  1787     -13.441   7.457 -14.467  1.00  0.00
ATOM   5407  H1  WAT  1787     -13.918   8.264 -14.660  1.00  0.00
ATOM   5408  H2  WAT  1787     -14.125   6.804 -14.314  1.00  0.00
TER
ATOM   5409  O   WAT  1788      -9.862   7.218  -9.398  1.00  0.00
ATOM   5410  H1  WAT  1788      -9.386   7.696  -8.719  1.00  0.00
ATOM   5411  H2  WAT  1788      -9.241   7.150 -10.123  1.00  0.00
TER
ATOM   5412  O   WAT  1789     -10.458   4.409 -12.238  1.00  0.00
ATOM   5413  H1  WAT  1789     -10.332   4.170 -13.156  1.00  0.00
ATOM   5414  H2  WAT  1789     -10.416   3.578 -11.766  1.00  0.00
TER
ATOM   5415  O   WAT  1790     -16.597   8.112 -13.668  1.00  0.00
ATOM   5416  H1  WAT  1790     -16.082   8.023 -12.866  1.00  0.00
ATOM   5417  H2  WAT  1790     -17.440   8.458 -13.376  1.00  0.00
TER
ATOM   5418  O   WAT  1791     -10.606  -3.538 -11.273  1.00  0.00
ATOM   5419  H1  WAT  1791     -11.221  -3.030 -11.801  1.00  0.00
ATOM   5420  H2  WAT  1791     -10.926  -4.438 -11.330  1.00  0.00
TER
ATOM   5421  O   WAT  1792     -18.544  -4.698 -13.807  1.00  0.00
ATOM   5422  H1  WAT  1792     -19.006  -4.490 -12.995  1.00  0.00
ATOM   5423  H2  WAT  1792     -18.947  -5.513 -14.110  1.00  0.00
TER
ATOM   5424  O   WAT  1793     -13.544  -3.478 -12.677  1.00  0.00
ATOM   5425  H1  WAT  1793     -14.395  -3.777 -12.356  1.00  0.00
ATOM   5426  H2  WAT  1793     -13.704  -3.233 -13.589  1.00  0.00
TER
ATOM   5427  O   WAT  1794     -16.449  -1.977 -10.577  1.00  0.00
ATOM   5428  H1  WAT  1794     -16.124  -2.811 -10.917  1.00  0.00
ATOM   5429  H2  WAT  1794     -15.661  -1.455 -10.429  1.00  0.00
TER
ATOM   5430  O   WAT  1795     -16.618  -1.209 -16.958  1.00  0.00
ATOM   5431  H1  WAT  1795     -17.350  -0.700 -16.609  1.00  0.00
ATOM   5432  H2  WAT  1795     -17.016  -2.026 -17.259  1.00  0.00
TER
ATOM   5433  O   WAT  1796     -16.156  -5.755 -17.545  1.00  0.00
ATOM   5434  H1  WAT  1796     -16.138  -5.304 -16.701  1.00  0.00
ATOM   5435  H2  WAT  1796     -16.404  -6.655 -17.332  1.00  0.00
TER
ATOM   5436  O   WAT  1797     -12.728  -8.342 -11.707  1.00  0.00
ATOM   5437  H1  WAT  1797     -12.404  -9.073 -11.181  1.00  0.00
ATOM   5438  H2  WAT  1797     -12.693  -8.661 -12.609  1.00  0.00
TER
ATOM   5439  O   WAT  1798     -12.803   1.770 -18.098  1.00  0.00
ATOM   5440  H1  WAT  1798     -12.083   2.266 -18.488  1.00  0.00
ATOM   5441  H2  WAT  1798     -13.004   1.092 -18.743  1.00  0.00
TER
ATOM   5442  O   WAT  1799     -17.421   1.841 -12.211  1.00  0.00
ATOM   5443  H1  WAT  1799     -17.487   0.921 -12.465  1.00  0.00
ATOM   5444  H2  WAT  1799     -18.050   1.939 -11.497  1.00  0.00
TER
ATOM   5445  O   WAT  1800     -17.489   4.663 -12.461  1.00  0.00
ATOM   5446  H1  WAT  1800     -17.475   3.731 -12.679  1.00  0.00
ATOM   5447  H2  WAT  1800     -18.197   4.749 -11.822  1.00  0.00
TER
ATOM   5448  O   WAT  1801     -11.278   1.304 -13.114  1.00  0.00
ATOM   5449  H1  WAT  1801     -12.003   1.897 -13.311  1.00  0.00
ATOM   5450  H2  WAT  1801     -10.750   1.296 -13.913  1.00  0.00
TER
ATOM   5451  O   WAT  1802     -18.056   6.305 -15.367  1.00  0.00
ATOM   5452  H1  WAT  1802     -17.412   6.511 -14.689  1.00  0.00
ATOM   5453  H2  WAT  1802     -17.693   5.544 -15.820  1.00  0.00
TER
ATOM   5454  O   WAT  1803     -16.783   4.308 -16.649  1.00  0.00
ATOM   5455  H1  WAT  1803     -16.140   3.608 -16.536  1.00  0.00
ATOM   5456  H2  WAT  1803     -16.258   5.088 -16.829  1.00  0.00
TER
ATOM   5457  O   WAT  1804     -15.009   5.108 -13.445  1.00  0.00
ATOM   5458  H1  WAT  1804     -14.673   5.695 -12.768  1.00  0.00
ATOM   5459  H2  WAT  1804     -15.929   4.977 -13.216  1.00  0.00
TER
ATOM   5460  O   WAT  1805     -15.965  -4.610 -14.913  1.00  0.00
ATOM   5461  H1  WAT  1805     -15.596  -5.431 -14.585  1.00  0.00
ATOM   5462  H2  WAT  1805     -16.825  -4.550 -14.497  1.00  0.00
TER
ATOM   5463  O   WAT  1806     -19.004  -1.956 -14.689  1.00  0.00
ATOM   5464  H1  WAT  1806     -18.506  -1.482 -14.024  1.00  0.00
ATOM   5465  H2  WAT  1806     -18.862  -2.880 -14.482  1.00  0.00
TER
ATOM   5466  O   WAT  1807     -11.798  -5.740 -13.846  1.00  0.00
ATOM   5467  H1  WAT  1807     -12.300  -4.999 -13.507  1.00  0.00
ATOM   5468  H2  WAT  1807     -10.982  -5.351 -14.163  1.00  0.00
TER
ATOM   5469  O   WAT  1808     -11.503   6.675 -18.725  1.00  0.00
ATOM   5470  H1  WAT  1808     -11.378   7.498 -18.252  1.00  0.00
ATOM   5471  H2  WAT  1808     -10.636   6.464 -19.072  1.00  0.00
TER
ATOM   5472  O   WAT  1809     -16.189   4.060  -9.917  1.00  0.00
ATOM   5473  H1  WAT  1809     -16.795   4.083 -10.657  1.00  0.00
ATOM   5474  H2  WAT  1809     -16.493   3.329  -9.380  1.00  0.00
TER
ATOM   5475  O   WAT  1810     -14.759   7.788 -11.306  1.00  0.00
ATOM   5476  H1  WAT  1810     -13.807   7.704 -11.356  1.00  0.00
ATOM   5477  H2  WAT  1810     -14.906   8.452 -10.633  1.00  0.00
TER
ATOM   5478  O   WAT  1811     -13.109   3.577 -10.830  1.00  0.00
ATOM   5479  H1  WAT  1811     -12.368   3.915 -11.333  1.00  0.00
ATOM   5480  H2  WAT  1811     -13.872   3.746 -11.383  1.00  0.00
TER
ATOM   5481  O   WAT  1812     -14.435   1.629 -12.294  1.00  0.00
ATOM   5482  H1  WAT  1812     -14.021   1.783 -11.445  1.00  0.00
ATOM   5483  H2  WAT  1812     -15.370   1.754 -12.132  1.00  0.00
TER
ATOM   5484  O   WAT  1813     -13.963  -1.032 -10.290  1.00  0.00
ATOM   5485  H1  WAT  1813     -13.381  -1.786 -10.378  1.00  0.00
ATOM   5486  H2  WAT  1813     -13.786  -0.501 -11.067  1.00  0.00
TER
ATOM   5487  O   WAT  1814     -17.337  -0.688 -12.941  1.00  0.00
ATOM   5488  H1  WAT  1814     -17.217  -1.283 -12.201  1.00  0.00
ATOM   5489  H2  WAT  1814     -16.478  -0.651 -13.361  1.00  0.00
TER
ATOM   5490  O   WAT  1815     -14.998  -0.134 -14.365  1.00  0.00
ATOM   5491  H1  WAT  1815     -15.525   0.390 -14.968  1.00  0.00
ATOM   5492  H2  WAT  1815     -14.655   0.499 -13.734  1.00  0.00
TER
ATOM   5493  O   WAT  1816     -15.751  -4.529 -11.450  1.00  0.00
ATOM   5494  H1  WAT  1816     -16.439  -5.191 -11.515  1.00  0.00
ATOM   5495  H2  WAT  1816     -15.030  -4.975 -11.005  1.00  0.00
TER
ATOM   5496  O   WAT  1817     -11.438   6.817 -12.621  1.00  0.00
ATOM   5497  H1  WAT  1817     -12.038   6.877 -13.365  1.00  0.00
ATOM   5498  H2  WAT  1817     -11.309   5.878 -12.491  1.00  0.00
TER
ATOM   5499  O   WAT  1818     -12.753   3.543 -14.523  1.00  0.00
ATOM   5500  H1  WAT  1818     -13.567   3.972 -14.261  1.00  0.00
ATOM   5501  H2  WAT  1818     -12.346   4.154 -15.136  1.00  0.00
TER
ATOM   5502  O   WAT  1819     -11.404  -1.319 -12.996  1.00  0.00
ATOM   5503  H1  WAT  1819     -11.636  -1.547 -13.897  1.00  0.00
ATOM   5504  H2  WAT  1819     -11.144  -0.399 -13.042  1.00  0.00
TER
ATOM   5505  O   WAT  1820     -12.965  -6.093 -10.218  1.00  0.00
ATOM   5506  H1  WAT  1820     -12.088  -6.085  -9.835  1.00  0.00
ATOM   5507  H2  WAT  1820     -12.953  -6.830 -10.829  1.00  0.00
TER
ATOM   5508  O   WAT  1821     -11.340  -2.156 -15.808  1.00  0.00
ATOM   5509  H1  WAT  1821     -12.290  -2.190 -15.693  1.00  0.00
ATOM   5510  H2  WAT  1821     -11.159  -1.246 -16.043  1.00  0.00
TER
ATOM   5511  O   WAT  1822     -12.254  -8.407 -14.398  1.00  0.00
ATOM   5512  H1  WAT  1822     -11.617  -7.794 -14.032  1.00  0.00
ATOM   5513  H2  WAT  1822     -12.106  -8.371 -15.343  1.00  0.00
TER
ATOM   5514  O   WAT  1823     -18.883  -7.254 -11.491  1.00  0.00
ATOM   5515  H1  WAT  1823     -18.944  -6.662 -10.741  1.00  0.00
ATOM   5516  H2  WAT  1823     -17.943  -7.362 -11.636  1.00  0.00
TER
ATOM   5517  O   WAT  1824     -16.246  -7.597 -11.852  1.00  0.00
ATOM   5518  H1  WAT  1824     -15.632  -7.280 -12.513  1.00  0.00
ATOM   5519  H2  WAT  1824     -15.701  -8.083 -11.232  1.00  0.00
TER
ATOM   5520  O   WAT  1825      -9.828   8.302 -14.445  1.00  0.00
ATOM   5521  H1  WAT  1825     -10.323   8.699 -15.163  1.00  0.00
ATOM   5522  H2  WAT  1825     -10.437   7.677 -14.052  1.00  0.00
TER
ATOM   5523  O   WAT  1826     -15.505  -9.034 -15.525  1.00  0.00
ATOM   5524  H1  WAT  1826     -16.379  -8.701 -15.727  1.00  0.00
ATOM   5525  H2  WAT  1826     -15.614  -9.507 -14.699  1.00  0.00
TER
ATOM   5526  O   WAT  1827     -14.598  -6.827 -14.140  1.00  0.00
ATOM   5527  H1  WAT  1827     -14.927  -7.642 -14.520  1.00  0.00
ATOM   5528  H2  WAT  1827     -13.650  -6.870 -14.264  1.00  0.00
TER
ATOM   5529  O   WAT  1828     -12.144   8.944 -17.167  1.00  0.00
ATOM   5530  H1  WAT  1828     -12.604   9.696 -17.541  1.00  0.00
ATOM   5531  H2  WAT  1828     -12.773   8.225 -17.225  1.00  0.00
TER
ATOM   5532  O   WAT  1829     -18.975   8.144 -17.165  1.00  0.00
ATOM   5533  H1  WAT  1829     -18.688   7.889 -18.042  1.00  0.00
ATOM   5534  H2  WAT  1829     -18.463   7.591 -16.574  1.00  0.00
TER
ATOM   5535  O   WAT  1830     -17.758  -8.117 -16.585  1.00  0.00
ATOM   5536  H1  WAT  1830     -18.540  -7.643 -16.306  1.00  0.00
ATOM   5537  H2  WAT  1830     -18.051  -9.022 -16.694  1.00  0.00
TER
ATOM   5538  O   WAT  1831     -13.205  -7.415 -18.540  1.00  0.00
ATOM   5539  H1  WAT  1831     -12.765  -7.470 -19.388  1.00  0.00
ATOM   5540  H2  WAT  1831     -13.475  -6.499 -18.469  1.00  0.00
TER
ATOM   5541  O   WAT  1832     -18.908   9.065  -9.798  1.00  0.00
ATOM   5542  H1  WAT  1832     -17.981   8.830  -9.755  1.00  0.00
ATOM   5543  H2  WAT  1832     -18.923   9.893 -10.280  1.00  0.00
TER
ATOM   5544  O   WAT  1833     -15.120  -8.855  -9.456  1.00  0.00
ATOM   5545  H1  WAT  1833     -15.234  -8.535  -8.561  1.00  0.00
ATOM   5546  H2  WAT  1833     -14.303  -8.454  -9.752  1.00  0.00
TER
ATOM   5547  O   WAT  1834     -12.340   8.292  -9.974  1.00  0.00
ATOM   5548  H1  WAT  1834     -11.548   7.797 -10.181  1.00  0.00
ATOM   5549  H2  WAT  1834     -12.047   8.971  -9.367  1.00  0.00
TER
ATOM   5550  O   WAT  1835     -16.214 -19.610  17.231  1.00  0.00
ATOM   5551  H1  WAT  1835     -16.295 -20.524  16.960  1.00  0.00
ATOM   5552  H2  WAT  1835     -16.628 -19.113  16.525  1.00  0.00
TER
ATOM   5553  O   WAT  1836     -18.083 -17.832  19.112  1.00  0.00
ATOM   5554  H1  WAT  1836     -18.858 -18.312  19.401  1.00  0.00
ATOM   5555  H2  WAT  1836     -17.431 -18.511  18.937  1.00  0.00
TER
ATOM   5556  O   WAT  1837     -14.062 -13.426  17.891  1.00  0.00
ATOM   5557  H1  WAT  1837     -14.524 -14.197  18.220  1.00  0.00
ATOM   5558  H2  WAT  1837     -13.249 -13.399  18.397  1.00  0.00
TER
ATOM   5559  O   WAT  1838     -17.835 -11.140  17.512  1.00  0.00
ATOM   5560  H1  WAT  1838     -18.454 -10.684  16.941  1.00  0.00
ATOM   5561  H2  WAT  1838     -16.980 -10.985  17.111  1.00  0.00
TER
ATOM   5562  O   WAT  1839     -18.642 -15.156  19.119  1.00  0.00
ATOM   5563  H1  WAT  1839     -18.711 -16.097  18.957  1.00  0.00
ATOM   5564  H2  WAT  1839     -17.880 -15.066  19.691  1.00  0.00
TER
ATOM   5565  O   WAT  1840     -16.969 -16.256  14.905  1.00  0.00
ATOM   5566  H1  WAT  1840     -17.587 -15.791  14.341  1.00  0.00
ATOM   5567  H2  WAT  1840     -16.457 -15.564  15.322  1.00  0.00
TER
ATOM   5568  O   WAT  1841     -13.146 -14.731  15.117  1.00  0.00
ATOM   5569  H1  WAT  1841     -13.256 -15.673  15.242  1.00  0.00
ATOM   5570  H2  WAT  1841     -13.149 -14.369  16.004  1.00  0.00
TER
ATOM   5571  O   WAT  1842     -17.604 -19.104  14.474  1.00  0.00
ATOM   5572  H1  WAT  1842     -18.531 -19.170  14.702  1.00  0.00
ATOM   5573  H2  WAT  1842     -17.451 -18.166  14.359  1.00  0.00
TER
ATOM   5574  O   WAT  1843     -13.574 -17.542  14.977  1.00  0.00
ATOM   5575  H1  WAT  1843     -14.193 -17.880  14.330  1.00  0.00
ATOM   5576  H2  WAT  1843     -13.592 -18.186  15.685  1.00  0.00
TER
ATOM   5577  O   WAT  1844     -15.398 -18.303  11.984  1.00  0.00
ATOM   5578  H1  WAT  1844     -14.958 -19.141  11.838  1.00  0.00
ATOM   5579  H2  WAT  1844     -14.685 -17.670  12.071  1.00  0.00
TER
ATOM   5580  O   WAT  1845     -17.288 -13.364  15.952  1.00  0.00
ATOM   5581  H1  WAT  1845     -16.848 -12.621  15.538  1.00  0.00
ATOM   5582  H2  WAT  1845     -17.349 -13.121  16.876  1.00  0.00
TER
ATOM   5583  O   WAT  1846     -14.621 -10.377  13.309  1.00  0.00
ATOM   5584  H1  WAT  1846     -14.781 -10.667  14.207  1.00  0.00
ATOM   5585  H2  WAT  1846     -14.786 -11.153  12.773  1.00  0.00
TER
ATOM   5586  O   WAT  1847     -14.918 -12.868  11.869  1.00  0.00
ATOM   5587  H1  WAT  1847     -15.612 -12.870  11.209  1.00  0.00
ATOM   5588  H2  WAT  1847     -14.176 -13.292  11.438  1.00  0.00
TER
ATOM   5589  O   WAT  1848     -15.353 -11.242  15.943  1.00  0.00
ATOM   5590  H1  WAT  1848     -14.898 -12.023  16.257  1.00  0.00
ATOM   5591  H2  WAT  1848     -15.014 -10.531  16.488  1.00  0.00
TER
ATOM   5592  O   WAT  1849     -15.810 -21.210  14.466  1.00  0.00
ATOM   5593  H1  WAT  1849     -16.409 -20.486  14.282  1.00  0.00
ATOM   5594  H2  WAT  1849     -15.262 -21.272  13.683  1.00  0.00
TER
ATOM   5595  O   WAT  1850     -12.803 -17.004  19.451  1.00  0.00
ATOM   5596  H1  WAT  1850     -12.083 -16.508  19.060  1.00  0.00
ATOM   5597  H2  WAT  1850     -13.004 -17.682  18.806  1.00  0.00
TER
ATOM   5598  O   WAT  1851     -18.631 -15.066  12.569  1.00  0.00
ATOM   5599  H1  WAT  1851     -18.289 -14.322  12.073  1.00  0.00
ATOM   5600  H2  WAT  1851     -19.460 -14.753  12.931  1.00  0.00
TER
ATOM   5601  O   WAT  1852     -12.355 -19.927  11.358  1.00  0.00
ATOM   5602  H1  WAT  1852     -12.439 -19.496  10.507  1.00  0.00
ATOM   5603  H2  WAT  1852     -11.636 -19.467  11.790  1.00  0.00
TER
ATOM   5604  O   WAT  1853     -11.327 -13.073  14.086  1.00  0.00
ATOM   5605  H1  WAT  1853     -11.969 -13.727  14.360  1.00  0.00
ATOM   5606  H2  WAT  1853     -11.714 -12.667  13.310  1.00  0.00
TER
ATOM   5607  O   WAT  1854     -15.748 -15.744  17.933  1.00  0.00
ATOM   5608  H1  WAT  1854     -15.396 -16.341  17.273  1.00  0.00
ATOM   5609  H2  WAT  1854     -16.632 -16.070  18.104  1.00  0.00
TER
ATOM   5610  O   WAT  1855     -12.937 -14.181  10.624  1.00  0.00
ATOM   5611  H1  WAT  1855     -13.163 -14.898  11.216  1.00  0.00
ATOM   5612  H2  WAT  1855     -13.327 -14.430   9.786  1.00  0.00
TER
ATOM   5613  O   WAT  1856     -13.355 -16.264  12.285  1.00  0.00
ATOM   5614  H1  WAT  1856     -13.643 -15.803  13.073  1.00  0.00
ATOM   5615  H2  WAT  1856     -12.560 -16.724  12.553  1.00  0.00
TER
ATOM   5616  O   WAT  1857     -18.153 -12.708  10.878  1.00  0.00
ATOM   5617  H1  WAT  1857     -18.051 -12.912   9.948  1.00  0.00
ATOM   5618  H2  WAT  1857     -19.052 -12.963  11.083  1.00  0.00
TER
ATOM   5619  O   WAT  1858     -13.505 -19.271  17.149  1.00  0.00
ATOM   5620  H1  WAT  1858     -14.446 -19.256  17.323  1.00  0.00
ATOM   5621  H2  WAT  1858     -13.191 -20.057  17.595  1.00  0.00
TER
ATOM   5622  O   WAT  1859     -11.503 -12.100  18.824  1.00  0.00
ATOM   5623  H1  WAT  1859     -11.378 -11.277  19.296  1.00  0.00
ATOM   5624  H2  WAT  1859     -10.636 -12.311  18.476  1.00  0.00
TER
ATOM   5625  O   WAT  1860     -11.868 -11.607  11.742  1.00  0.00
ATOM   5626  H1  WAT  1860     -12.154 -12.020  10.927  1.00  0.00
ATOM   5627  H2  WAT  1860     -12.066 -10.678  11.622  1.00  0.00
TER
ATOM   5628  O   WAT  1861     -17.163 -16.551  10.787  1.00  0.00
ATOM   5629  H1  WAT  1861     -17.712 -16.104  11.431  1.00  0.00
ATOM   5630  H2  WAT  1861     -16.541 -17.056  11.311  1.00  0.00
TER
ATOM   5631  O   WAT  1862     -18.983 -18.568   9.931  1.00  0.00
ATOM   5632  H1  WAT  1862     -18.462 -19.284   9.565  1.00  0.00
ATOM   5633  H2  WAT  1862     -18.336 -17.930  10.231  1.00  0.00
TER
ATOM   5634  O   WAT  1863     -18.418 -10.487  12.221  1.00  0.00
ATOM   5635  H1  WAT  1863     -17.523 -10.149  12.243  1.00  0.00
ATOM   5636  H2  WAT  1863     -18.386 -11.209  11.594  1.00  0.00
TER
ATOM   5637  O   WAT  1864     -10.198 -14.215  10.265  1.00  0.00
ATOM   5638  H1  WAT  1864     -11.029 -14.147  10.735  1.00  0.00
ATOM   5639  H2  WAT  1864     -10.021 -13.325   9.961  1.00  0.00
TER
ATOM   5640  O   WAT  1865     -10.743 -17.470  12.768  1.00  0.00
ATOM   5641  H1  WAT  1865      -9.981 -16.901  12.874  1.00  0.00
ATOM   5642  H2  WAT  1865     -10.727 -18.038  13.539  1.00  0.00
TER
ATOM   5643  O   WAT  1866      -9.737 -16.615  17.612  1.00  0.00
ATOM   5644  H1  WAT  1866      -9.366 -17.399  17.206  1.00  0.00
ATOM   5645  H2  WAT  1866      -9.096 -15.926  17.434  1.00  0.00
TER
ATOM   5646  O   WAT  1867     -10.691 -17.177   9.925  1.00  0.00
ATOM   5647  H1  WAT  1867     -10.416 -16.269   9.797  1.00  0.00
ATOM   5648  H2  WAT  1867     -10.880 -17.241  10.862  1.00  0.00
TER
ATOM   5649  O   WAT  1868     -10.794 -19.240  14.918  1.00  0.00
ATOM   5650  H1  WAT  1868     -11.170 -20.007  14.486  1.00  0.00
ATOM   5651  H2  WAT  1868     -11.524 -18.858  15.406  1.00  0.00
TER
ATOM   5652  O   WAT  1869     -11.519 -21.014  18.219  1.00  0.00
ATOM   5653  H1  WAT  1869     -10.995 -21.508  17.588  1.00  0.00
ATOM   5654  H2  WAT  1869     -10.933 -20.879  18.964  1.00  0.00
TER
ATOM   5655  O   WAT  1870     -12.696 -10.480  16.552  1.00  0.00
ATOM   5656  H1  WAT  1870     -12.100 -10.801  15.876  1.00  0.00
ATOM   5657  H2  WAT  1870     -12.438 -10.953  17.344  1.00  0.00
TER
ATOM   5658  O   WAT  1871     -10.674 -10.166  14.748  1.00  0.00
ATOM   5659  H1  WAT  1871     -10.498 -10.853  14.104  1.00  0.00
ATOM   5660  H2  WAT  1871     -11.371  -9.642  14.356  1.00  0.00
TER
ATOM   5661  O   WAT  1872     -16.214 -19.610  -1.544  1.00  0.00
ATOM   5662  H1  WAT  1872     -16.295 -20.524  -1.815  1.00  0.00
ATOM   5663  H2  WAT  1872     -16.628 -19.113  -2.250  1.00  0.00
TER
ATOM   5664  O   WAT  1873     -18.083 -17.832   0.337  1.00  0.00
ATOM   5665  H1  WAT  1873     -18.858 -18.312   0.627  1.00  0.00
ATOM   5666  H2  WAT  1873     -17.431 -18.511   0.163  1.00  0.00
TER
ATOM   5667  O   WAT  1874     -14.062 -13.426  -0.883  1.00  0.00
ATOM   5668  H1  WAT  1874     -14.524 -14.197  -0.554  1.00  0.00
ATOM   5669  H2  WAT  1874     -13.249 -13.399  -0.378  1.00  0.00
TER
ATOM   5670  O   WAT  1875     -17.835 -11.140  -1.263  1.00  0.00
ATOM   5671  H1  WAT  1875     -18.454 -10.684  -1.833  1.00  0.00
ATOM   5672  H2  WAT  1875     -16.980 -10.985  -1.664  1.00  0.00
TER
ATOM   5673  O   WAT  1876     -18.642 -15.156   0.344  1.00  0.00
ATOM   5674  H1  WAT  1876     -18.711 -16.097   0.183  1.00  0.00
ATOM   5675  H2  WAT  1876     -17.880 -15.066   0.916  1.00  0.00
TER
ATOM   5676  O   WAT  1877     -16.969 -16.256  -3.869  1.00  0.00
ATOM   5677  H1  WAT  1877     -17.587 -15.791  -4.433  1.00  0.00
ATOM   5678  H2  WAT  1877     -16.457 -15.564  -3.452  1.00  0.00
TER
ATOM   5679  O   WAT  1878     -11.976 -13.297   2.539  1.00  0.00
ATOM   5680  H1  WAT  1878     -12.660 -12.627   2.531  1.00  0.00
ATOM   5681  H2  WAT  1878     -11.437 -13.099   1.774  1.00  0.00
TER
ATOM   5682  O   WAT  1879     -14.440 -11.452   1.254  1.00  0.00
ATOM   5683  H1  WAT  1879     -14.428 -11.856   0.386  1.00  0.00
ATOM   5684  H2  WAT  1879     -14.993 -10.678   1.150  1.00  0.00
TER
ATOM   5685  O   WAT  1880     -13.146 -14.731  -3.657  1.00  0.00
ATOM   5686  H1  WAT  1880     -13.256 -15.673  -3.532  1.00  0.00
ATOM   5687  H2  WAT  1880     -13.149 -14.369  -2.771  1.00  0.00
TER
ATOM   5688  O   WAT  1881     -15.042 -16.549   2.582  1.00  0.00
ATOM   5689  H1  WAT  1881     -14.625 -16.763   1.748  1.00  0.00
ATOM   5690  H2  WAT  1881     -14.318 -16.292   3.153  1.00  0.00
TER
ATOM   5691  O   WAT  1882     -17.604 -19.104  -4.301  1.00  0.00
ATOM   5692  H1  WAT  1882     -18.531 -19.170  -4.072  1.00  0.00
ATOM   5693  H2  WAT  1882     -17.451 -18.166  -4.415  1.00  0.00
TER
ATOM   5694  O   WAT  1883     -11.096 -18.151   2.674  1.00  0.00
ATOM   5695  H1  WAT  1883     -11.924 -18.081   2.199  1.00  0.00
ATOM   5696  H2  WAT  1883     -10.501 -17.565   2.205  1.00  0.00
TER
ATOM   5697  O   WAT  1884     -13.574 -17.542  -3.797  1.00  0.00
ATOM   5698  H1  WAT  1884     -14.193 -17.880  -4.445  1.00  0.00
ATOM   5699  H2  WAT  1884     -13.592 -18.186  -3.089  1.00  0.00
TER
ATOM   5700  O   WAT  1885     -13.441 -11.318   4.307  1.00  0.00
ATOM   5701  H1  WAT  1885     -13.918 -10.510   4.115  1.00  0.00
ATOM   5702  H2  WAT  1885     -14.125 -11.970   4.460  1.00  0.00
TER
ATOM   5703  O   WAT  1886     -15.398 -18.303  -6.790  1.00  0.00
ATOM   5704  H1  WAT  1886     -14.958 -19.141  -6.936  1.00  0.00
ATOM   5705  H2  WAT  1886     -14.685 -17.670  -6.704  1.00  0.00
TER
ATOM   5706  O   WAT  1887     -17.288 -13.364  -2.822  1.00  0.00
ATOM   5707  H1  WAT  1887     -16.848 -12.621  -3.236  1.00  0.00
ATOM   5708  H2  WAT  1887     -17.349 -13.121  -1.898  1.00  0.00
TER
ATOM   5709  O   WAT  1888      -9.862 -11.557   9.377  1.00  0.00
ATOM   5710  H1  WAT  1888      -9.386 -11.078  10.055  1.00  0.00
ATOM   5711  H2  WAT  1888      -9.241 -11.625   8.651  1.00  0.00
TER
ATOM   5712  O   WAT  1889     -10.458 -14.365   6.537  1.00  0.00
ATOM   5713  H1  WAT  1889     -10.332 -14.604   5.618  1.00  0.00
ATOM   5714  H2  WAT  1889     -10.416 -15.197   7.009  1.00  0.00
TER
ATOM   5715  O   WAT  1890     -16.597 -10.662   5.106  1.00  0.00
ATOM   5716  H1  WAT  1890     -16.082 -10.752   5.908  1.00  0.00
ATOM   5717  H2  WAT  1890     -17.440 -10.316   5.399  1.00  0.00
TER
ATOM   5718  O   WAT  1891     -14.621 -10.377  -5.466  1.00  0.00
ATOM   5719  H1  WAT  1891     -14.781 -10.667  -4.567  1.00  0.00
ATOM   5720  H2  WAT  1891     -14.786 -11.153  -6.001  1.00  0.00
TER
ATOM   5721  O   WAT  1892     -14.918 -12.868  -6.906  1.00  0.00
ATOM   5722  H1  WAT  1892     -15.612 -12.870  -7.566  1.00  0.00
ATOM   5723  H2  WAT  1892     -14.176 -13.292  -7.336  1.00  0.00
TER
ATOM   5724  O   WAT  1893     -15.353 -11.242  -2.831  1.00  0.00
ATOM   5725  H1  WAT  1893     -14.898 -12.023  -2.517  1.00  0.00
ATOM   5726  H2  WAT  1893     -15.014 -10.531  -2.287  1.00  0.00
TER
ATOM   5727  O   WAT  1894     -15.810 -21.210  -4.309  1.00  0.00
ATOM   5728  H1  WAT  1894     -16.409 -20.486  -4.492  1.00  0.00
ATOM   5729  H2  WAT  1894     -15.262 -21.272  -5.091  1.00  0.00
TER
ATOM   5730  O   WAT  1895     -16.618 -19.983   1.817  1.00  0.00
ATOM   5731  H1  WAT  1895     -17.350 -19.474   2.166  1.00  0.00
ATOM   5732  H2  WAT  1895     -17.016 -20.800   1.516  1.00  0.00
TER
ATOM   5733  O   WAT  1896     -12.803 -17.004   0.676  1.00  0.00
ATOM   5734  H1  WAT  1896     -12.083 -16.508   0.286  1.00  0.00
ATOM   5735  H2  WAT  1896     -13.004 -17.682   0.032  1.00  0.00
TER
ATOM   5736  O   WAT  1897     -17.421 -16.933   6.563  1.00  0.00
ATOM   5737  H1  WAT  1897     -17.487 -17.853   6.309  1.00  0.00
ATOM   5738  H2  WAT  1897     -18.050 -16.835   7.278  1.00  0.00
TER
ATOM   5739  O   WAT  1898     -18.631 -15.066  -6.206  1.00  0.00
ATOM   5740  H1  WAT  1898     -18.289 -14.322  -6.701  1.00  0.00
ATOM   5741  H2  WAT  1898     -19.460 -14.753  -5.843  1.00  0.00
TER
ATOM   5742  O   WAT  1899     -17.489 -14.111   6.314  1.00  0.00
ATOM   5743  H1  WAT  1899     -17.475 -15.043   6.095  1.00  0.00
ATOM   5744  H2  WAT  1899     -18.197 -14.025   6.953  1.00  0.00
TER
ATOM   5745  O   WAT  1900     -12.355 -19.927  -7.417  1.00  0.00
ATOM   5746  H1  WAT  1900     -12.439 -19.496  -8.267  1.00  0.00
ATOM   5747  H2  WAT  1900     -11.636 -19.467  -6.984  1.00  0.00
TER
ATOM   5748  O   WAT  1901     -11.278 -17.470   5.660  1.00  0.00
ATOM   5749  H1  WAT  1901     -12.003 -16.877   5.463  1.00  0.00
ATOM   5750  H2  WAT  1901     -10.750 -17.478   4.862  1.00  0.00
TER
ATOM   5751  O   WAT  1902     -11.327 -13.073  -4.688  1.00  0.00
ATOM   5752  H1  WAT  1902     -11.969 -13.727  -4.414  1.00  0.00
ATOM   5753  H2  WAT  1902     -11.714 -12.667  -5.464  1.00  0.00
TER
ATOM   5754  O   WAT  1903     -15.748 -15.744  -0.841  1.00  0.00
ATOM   5755  H1  WAT  1903     -15.396 -16.341  -1.501  1.00  0.00
ATOM   5756  H2  WAT  1903     -16.632 -16.070  -0.670  1.00  0.00
TER
ATOM   5757  O   WAT  1904     -18.056 -12.469   3.408  1.00  0.00
ATOM   5758  H1  WAT  1904     -17.412 -12.263   4.085  1.00  0.00
ATOM   5759  H2  WAT  1904     -17.693 -13.230   2.955  1.00  0.00
TER
ATOM   5760  O   WAT  1905     -16.783 -14.466   2.125  1.00  0.00
ATOM   5761  H1  WAT  1905     -16.140 -15.167   2.239  1.00  0.00
ATOM   5762  H2  WAT  1905     -16.258 -13.686   1.945  1.00  0.00
TER
ATOM   5763  O   WAT  1906     -12.937 -14.181  -8.151  1.00  0.00
ATOM   5764  H1  WAT  1906     -13.163 -14.898  -7.558  1.00  0.00
ATOM   5765  H2  WAT  1906     -13.327 -14.430  -8.989  1.00  0.00
TER
ATOM   5766  O   WAT  1907     -15.009 -13.666   5.329  1.00  0.00
ATOM   5767  H1  WAT  1907     -14.673 -13.080   6.007  1.00  0.00
ATOM   5768  H2  WAT  1907     -15.929 -13.797   5.559  1.00  0.00
TER
ATOM   5769  O   WAT  1908     -13.355 -16.264  -6.489  1.00  0.00
ATOM   5770  H1  WAT  1908     -13.643 -15.803  -5.701  1.00  0.00
ATOM   5771  H2  WAT  1908     -12.560 -16.724  -6.221  1.00  0.00
TER
ATOM   5772  O   WAT  1909     -18.153 -12.708  -7.896  1.00  0.00
ATOM   5773  H1  WAT  1909     -18.051 -12.912  -8.826  1.00  0.00
ATOM   5774  H2  WAT  1909     -19.052 -12.963  -7.692  1.00  0.00
TER
ATOM   5775  O   WAT  1910     -13.505 -19.271  -1.626  1.00  0.00
ATOM   5776  H1  WAT  1910     -14.446 -19.256  -1.451  1.00  0.00
ATOM   5777  H2  WAT  1910     -13.191 -20.057  -1.180  1.00  0.00
TER
ATOM   5778  O   WAT  1911     -11.503 -12.100   0.050  1.00  0.00
ATOM   5779  H1  WAT  1911     -11.378 -11.277   0.522  1.00  0.00
ATOM   5780  H2  WAT  1911     -10.636 -12.311  -0.298  1.00  0.00
TER
ATOM   5781  O   WAT  1912     -16.189 -14.714   8.857  1.00  0.00
ATOM   5782  H1  WAT  1912     -16.795 -14.691   8.117  1.00  0.00
ATOM   5783  H2  WAT  1912     -16.493 -15.446   9.394  1.00  0.00
TER
ATOM   5784  O   WAT  1913     -14.759 -10.986   7.468  1.00  0.00
ATOM   5785  H1  WAT  1913     -13.807 -11.070   7.418  1.00  0.00
ATOM   5786  H2  WAT  1913     -14.906 -10.322   8.142  1.00  0.00
TER
ATOM   5787  O   WAT  1914     -11.868 -11.607  -7.032  1.00  0.00
ATOM   5788  H1  WAT  1914     -12.154 -12.020  -7.847  1.00  0.00
ATOM   5789  H2  WAT  1914     -12.066 -10.678  -7.152  1.00  0.00
TER
ATOM   5790  O   WAT  1915     -17.163 -16.551  -7.988  1.00  0.00
ATOM   5791  H1  WAT  1915     -17.712 -16.104  -7.343  1.00  0.00
ATOM   5792  H2  WAT  1915     -16.541 -17.056  -7.464  1.00  0.00
TER
ATOM   5793  O   WAT  1916     -13.109 -15.197   7.945  1.00  0.00
ATOM   5794  H1  WAT  1916     -12.368 -14.859   7.441  1.00  0.00
ATOM   5795  H2  WAT  1916     -13.872 -15.028   7.392  1.00  0.00
TER
ATOM   5796  O   WAT  1917     -18.983 -18.568  -8.843  1.00  0.00
ATOM   5797  H1  WAT  1917     -18.462 -19.284  -9.209  1.00  0.00
ATOM   5798  H2  WAT  1917     -18.336 -17.930  -8.543  1.00  0.00
TER
ATOM   5799  O   WAT  1918     -14.435 -17.146   6.480  1.00  0.00
ATOM   5800  H1  WAT  1918     -14.021 -16.991   7.329  1.00  0.00
ATOM   5801  H2  WAT  1918     -15.370 -17.020   6.643  1.00  0.00
TER
ATOM   5802  O   WAT  1919     -13.963 -19.806   8.484  1.00  0.00
ATOM   5803  H1  WAT  1919     -13.381 -20.561   8.396  1.00  0.00
ATOM   5804  H2  WAT  1919     -13.786 -19.275   7.707  1.00  0.00
TER
ATOM   5805  O   WAT  1920     -17.337 -19.462   5.834  1.00  0.00
ATOM   5806  H1  WAT  1920     -17.217 -20.058   6.573  1.00  0.00
ATOM   5807  H2  WAT  1920     -16.478 -19.425   5.414  1.00  0.00
TER
ATOM   5808  O   WAT  1921     -14.998 -18.908   4.410  1.00  0.00
ATOM   5809  H1  WAT  1921     -15.525 -18.384   3.806  1.00  0.00
ATOM   5810  H2  WAT  1921     -14.655 -18.275   5.041  1.00  0.00
TER
ATOM   5811  O   WAT  1922     -18.418 -10.487  -6.553  1.00  0.00
ATOM   5812  H1  WAT  1922     -17.523 -10.149  -6.531  1.00  0.00
ATOM   5813  H2  WAT  1922     -18.386 -11.209  -7.181  1.00  0.00
TER
ATOM   5814  O   WAT  1923     -11.438 -11.957   6.153  1.00  0.00
ATOM   5815  H1  WAT  1923     -12.038 -11.898   5.410  1.00  0.00
ATOM   5816  H2  WAT  1923     -11.309 -12.896   6.283  1.00  0.00
TER
ATOM   5817  O   WAT  1924     -10.198 -14.215  -8.510  1.00  0.00
ATOM   5818  H1  WAT  1924     -11.029 -14.147  -8.039  1.00  0.00
ATOM   5819  H2  WAT  1924     -10.021 -13.325  -8.813  1.00  0.00
TER
ATOM   5820  O   WAT  1925     -10.743 -17.470  -6.006  1.00  0.00
ATOM   5821  H1  WAT  1925      -9.981 -16.901  -5.900  1.00  0.00
ATOM   5822  H2  WAT  1925     -10.727 -18.038  -5.235  1.00  0.00
TER
ATOM   5823  O   WAT  1926      -9.737 -16.615  -1.162  1.00  0.00
ATOM   5824  H1  WAT  1926      -9.366 -17.399  -1.568  1.00  0.00
ATOM   5825  H2  WAT  1926      -9.096 -15.926  -1.340  1.00  0.00
TER
ATOM   5826  O   WAT  1927     -12.753 -15.232   4.251  1.00  0.00
ATOM   5827  H1  WAT  1927     -13.567 -14.802   4.514  1.00  0.00
ATOM   5828  H2  WAT  1927     -12.346 -14.620   3.638  1.00  0.00
TER
ATOM   5829  O   WAT  1928     -10.691 -17.177  -8.849  1.00  0.00
ATOM   5830  H1  WAT  1928     -10.416 -16.269  -8.977  1.00  0.00
ATOM   5831  H2  WAT  1928     -10.880 -17.241  -7.913  1.00  0.00
TER
ATOM   5832  O   WAT  1929     -10.794 -19.240  -3.856  1.00  0.00
ATOM   5833  H1  WAT  1929     -11.170 -20.007  -4.288  1.00  0.00
ATOM   5834  H2  WAT  1929     -11.524 -18.858  -3.369  1.00  0.00
TER
ATOM   5835  O   WAT  1930     -11.404 -20.093   5.778  1.00  0.00
ATOM   5836  H1  WAT  1930     -11.636 -20.322   4.878  1.00  0.00
ATOM   5837  H2  WAT  1930     -11.144 -19.173   5.732  1.00  0.00
TER
ATOM   5838  O   WAT  1931     -11.519 -21.014  -0.555  1.00  0.00
ATOM   5839  H1  WAT  1931     -10.995 -21.508  -1.186  1.00  0.00
ATOM   5840  H2  WAT  1931     -10.933 -20.879   0.189  1.00  0.00
TER
ATOM   5841  O   WAT  1932     -11.340 -20.930   2.967  1.00  0.00
ATOM   5842  H1  WAT  1932     -12.290 -20.964   3.081  1.00  0.00
ATOM   5843  H2  WAT  1932     -11.159 -20.020   2.732  1.00  0.00
TER
ATOM   5844  O   WAT  1933     -12.696 -10.480  -2.222  1.00  0.00
ATOM   5845  H1  WAT  1933     -12.100 -10.801  -2.899  1.00  0.00
ATOM   5846  H2  WAT  1933     -12.438 -10.953  -1.431  1.00  0.00
TER
ATOM   5847  O   WAT  1934      -9.828 -10.473   4.329  1.00  0.00
ATOM   5848  H1  WAT  1934     -10.323 -10.076   3.612  1.00  0.00
ATOM   5849  H2  WAT  1934     -10.437 -11.098   4.723  1.00  0.00
TER
ATOM   5850  O   WAT  1935     -12.144  -9.830   1.608  1.00  0.00
ATOM   5851  H1  WAT  1935     -12.604  -9.079   1.233  1.00  0.00
ATOM   5852  H2  WAT  1935     -12.773 -10.550   1.549  1.00  0.00
TER
ATOM   5853  O   WAT  1936     -18.975 -10.631   1.609  1.00  0.00
ATOM   5854  H1  WAT  1936     -18.688 -10.885   0.733  1.00  0.00
[truncated: 8,071 more chars]
