# Supplementary material for: Accuracy and Precision of Alchemical Relative Free Energy Predictions with and without Replica‐Exchange
Source: Adv Theory Simul. 2019 Nov 27;3(1):1900195. doi: 10.1002/adts.201900195 (PMC8427472; doi:10.1002/adts.201900195)
Supplement: Supplementary file 2 — Supporting Information [file ADTS-3-1900195-s002.gz]

Archive with 75 entries (65 files):
- Maestro_FEP_inputs_SI
- Maestro_FEP_inputs_SI/BRD4
- Maestro_FEP_inputs_SI/BRD4/groups
- Maestro_FEP_inputs_SI/BRD4/groups/BRD4_1315_4ns_01.edge.gz
- Maestro_FEP_inputs_SI/BRD4/groups/BRD4_0109_4ns_01.mae.gz
- Maestro_FEP_inputs_SI/BRD4/groups/BRD4_1012_4ns_01.mae.gz
- Maestro_FEP_inputs_SI/BRD4/groups/BRD4_1315_4ns_01.mae.gz
- Maestro_FEP_inputs_SI/BRD4/groups/BRD4_0109_4ns_01.maegz.gz
- Maestro_FEP_inputs_SI/BRD4/groups/BRD4_1012_4ns_01.edge.gz
- Maestro_FEP_inputs_SI/BRD4/groups/BRD4_1012_4ns_01.maegz.gz
- Maestro_FEP_inputs_SI/BRD4/groups/BRD4_1315_4ns_01.maegz.gz
- Maestro_FEP_inputs_SI/BRD4/groups/BRD4_0109_4ns_01.edge.gz
- Maestro_FEP_inputs_SI/BRD4/repeats
- Maestro_FEP_inputs_SI/BRD4/repeats/BRD4_08to09_4ns_01.mae.gz
- Maestro_FEP_inputs_SI/BRD4/repeats/BRD4_13to14_4ns_01.mae.gz
- Maestro_FEP_inputs_SI/BRD4/repeats/BRD4_14to15_4ns_01.mae.gz
- Maestro_FEP_inputs_SI/BRD4/repeats/BRD4_02to03_4ns_01.maegz.gz
- Maestro_FEP_inputs_SI/BRD4/repeats/BRD4_03to06_4ns_01.mae.gz
- Maestro_FEP_inputs_SI/BRD4/repeats/BRD4_03to06_4ns_01.maegz.gz
- Maestro_FEP_inputs_SI/BRD4/repeats/BRD4_08to09_4ns_01.maegz.gz
- Maestro_FEP_inputs_SI/BRD4/repeats/BRD4_13to14_4ns_01.maegz.gz
- Maestro_FEP_inputs_SI/BRD4/repeats/BRD4_14to15_4ns_01.maegz.gz
- Maestro_FEP_inputs_SI/BRD4/repeats/BRD4_02to03_4ns_01.mae.gz
- Maestro_FEP_inputs_SI/MCL1
- Maestro_FEP_inputs_SI/MCL1/groups
- Maestro_FEP_inputs_SI/MCL1/groups/MCL1_01_4ns_01.mae.gz
- Maestro_FEP_inputs_SI/MCL1/groups/MCL1_06_4ns_01.edge.gz
- Maestro_FEP_inputs_SI/MCL1/groups/MCL1_03_4ns_01.mae.gz
- Maestro_FEP_inputs_SI/MCL1/groups/MCL1_09_4ns_01.edge.gz
- Maestro_FEP_inputs_SI/MCL1/groups/MCL1_06_4ns_01.mae.gz
- Maestro_FEP_inputs_SI/MCL1/groups/MCL1_09_4ns_01.mae.gz
- Maestro_FEP_inputs_SI/MCL1/groups/MCL1_01_4ns_01.maegz.gz
- Maestro_FEP_inputs_SI/MCL1/groups/MCL1_03_4ns_01.edge.gz
- Maestro_FEP_inputs_SI/MCL1/groups/MCL1_03_4ns_01.maegz.gz
- Maestro_FEP_inputs_SI/MCL1/groups/MCL1_06_4ns_01.maegz.gz
- Maestro_FEP_inputs_SI/MCL1/groups/MCL1_09_4ns_01.maegz.gz
- Maestro_FEP_inputs_SI/MCL1/groups/MCL1_01_4ns_01.edge.gz
- Maestro_FEP_inputs_SI/MCL1/repeats
- Maestro_FEP_inputs_SI/MCL1/repeats/MCL1_08to18_4ns_01.edge.gz
- Maestro_FEP_inputs_SI/MCL1/repeats/MCL1_08to18_4ns_01.mae.gz
- Maestro_FEP_inputs_SI/MCL1/repeats/MCL1_12_4ns_01.edge.gz
- Maestro_FEP_inputs_SI/MCL1/repeats/MCL1_16to34_4ns_01.mae.gz
- Maestro_FEP_inputs_SI/MCL1/repeats/MCL1_32to38_4ns_01.edge.gz
- Maestro_FEP_inputs_SI/MCL1/repeats/MCL1_32to38_4ns_01.mae.gz
- Maestro_FEP_inputs_SI/MCL1/repeats/MCL1_16to34_4ns_01.edge.gz
- Maestro_FEP_inputs_SI/MCL1/repeats/MCL1_12_4ns_01.mae.gz
- Maestro_FEP_inputs_SI/MCL1/repeats/MCL1_02to32_4ns_01.maegz.gz
- Maestro_FEP_inputs_SI/MCL1/repeats/MCL1_02to32_4ns_01.mae.gz
- Maestro_FEP_inputs_SI/MCL1/repeats/MCL1_08to18_4ns_01.maegz.gz
- Maestro_FEP_inputs_SI/MCL1/repeats/MCL1_12_4ns_01.maegz.gz
- Maestro_FEP_inputs_SI/MCL1/repeats/MCL1_16to34_4ns_01.maegz.gz
- Maestro_FEP_inputs_SI/MCL1/repeats/MCL1_32to38_4ns_01.maegz.gz
- Maestro_FEP_inputs_SI/MCL1/repeats/MCL1_02to32_4ns_01.edge.gz
- Maestro_FEP_inputs_SI/TYK2
- Maestro_FEP_inputs_SI/TYK2/groups
- Maestro_FEP_inputs_SI/TYK2/groups/TYK2_4ns_01.maegz.gz
- Maestro_FEP_inputs_SI/TYK2/groups/TYK2_4ns_01.mae.gz
- Maestro_FEP_inputs_SI/TYK2/groups/TYK2_4ns_01.edge.gz
- Maestro_FEP_inputs_SI/TYK2/repeats
- Maestro_FEP_inputs_SI/TYK2/repeats/TYK2_01to03_4ns_01.mae.gz
- Maestro_FEP_inputs_SI/TYK2/repeats/TYK2_01to10_4ns_01.edge.gz
- Maestro_FEP_inputs_SI/TYK2/repeats/TYK2_01to08_4ns_01.mae.gz
- Maestro_FEP_inputs_SI/TYK2/repeats/TYK2_06to11_4ns_01.edge.gz
- Maestro_FEP_inputs_SI/TYK2/repeats/TYK2_01to10_4ns_01.mae.gz
- Maestro_FEP_inputs_SI/TYK2/repeats/TYK2_06to15_4ns_01.edge.gz
- Maestro_FEP_inputs_SI/TYK2/repeats/TYK2_06to11_4ns_01.mae.gz
- Maestro_FEP_inputs_SI/TYK2/repeats/TYK2_06to15_4ns_01.mae.gz
- Maestro_FEP_inputs_SI/TYK2/repeats/TYK2_01to03_4ns_01.maegz.gz
- Maestro_FEP_inputs_SI/TYK2/repeats/TYK2_01to08_4ns_01.edge.gz
- Maestro_FEP_inputs_SI/TYK2/repeats/TYK2_01to08_4ns_01.maegz.gz
- Maestro_FEP_inputs_SI/TYK2/repeats/TYK2_01to10_4ns_01.maegz.gz
- Maestro_FEP_inputs_SI/TYK2/repeats/TYK2_06to11_4ns_01.maegz.gz
- Maestro_FEP_inputs_SI/TYK2/repeats/TYK2_06to15_4ns_01.maegz.gz
- Maestro_FEP_inputs_SI/TYK2/repeats/TYK2_01to03_4ns_01.edge.gz
- Maestro_FEP_inputs_SI/README.txt
