# Supplementary material for: Accuracy and Precision of Alchemical Relative Free Energy Predictions with and without Replica‐Exchange
Source: Adv Theory Simul. 2019 Nov 27;3(1):1900195. doi: 10.1002/adts.201900195 (PMC8427472; doi:10.1002/adts.201900195)
Supplement: Supplementary file 2 — Supporting Information [file ADTS-3-1900195-s002.gz › Maestro_FEP_inputs_SI/README.txt]

###README.txt 28th October 2019, Gary Tresadern, gtresade@its.jnj.com

Inputs are seperated by target and then as 'groups' or 'repeats'. 

Targets, either: BRD4, MCL1, or TYK2.

'groups' refers to the larger sets of perturbations performed in the paper using a standard 4ns lambda window schedule and 5 repeat averaging. For the groups there is a corresponding edge file that details what perturbations between different molecules were performed.
'repeats' refers to the smaller subset of perturbations that were submitted to upto 20 and 30 repeats (20 or 30 depending on the lambda time, 500ps and 4ns were repeated 30 times, 40ns lambda windows only repeated 20 times). For the repeats there is no required edge file as the inputs only contain two molecules, and one possible perturbation each.
